# Supplementary material for: High-resolution data and maps of material stock, population, and employment in Austria from 1985 to 2018
Source: Data Brief. 2023 Feb 20;47:108997. doi: 10.1016/j.dib.2023.108997 (PMC9999155; doi:10.1016/j.dib.2023.108997)
Supplement: Supplementary file 1 [file mmc1.zip]

Archive with 22 entries (21 files):
- data/
- data/00_readme.txt
- data/federal_states.txt
- data/Fig_S1.jpg
- data/jobs_AT.csv
- data/municipalities.cpg
- data/municipalities.dbf
- data/municipalities.prj
- data/municipalities.qmd
- data/municipalities.shp
- data/municipalities.shx
- data/pop_AT.csv
- data/states_jobs_AT.txt
- data/states_pop_AT.txt
- data/stocks_buildingcomm_AT.csv
- data/stocks_buildingsingle_AT.csv
- data/stocks_buildingtotal_AT.csv
- data/stocks_infratotal_AT.csv
- data/stocks_other_total_AT.csv
- data/stocks_rail_AT.csv
- data/stocks_street_AT.csv
- data/stocks_total_AT.csv
