# Supplementary material for: High-resolution data and maps of material stock, population, and employment in Austria from 1985 to 2018
Source: Data Brief. 2023 Feb 20;47:108997. doi: 10.1016/j.dib.2023.108997 (PMC9999155; doi:10.1016/j.dib.2023.108997)
Supplement: Supplementary file 1 [file mmc1.zip › data/00_readme.txt]

This archive contains tabular data used to create Figures 1 to 4. Tabular data are aggregated data of raster data of the nationwide high-resolution distribution of material stocks, 
population, and employment in Austria from 1985 to 2018 available in a data repository:
•	Repository name: Zenodo
•	Data identification number: 10.5281/zenodo.7195101
•	Direct URL to data: https://zenodo.org/record/7195101


Tabular data can be linked with spatial data (shape file) using the ID / zone fields.

states_pop_AT.txt and states_jobs_AT.txt represent annual population and employment data and have been extracted from Statistik Austria:
•	Institution: Statistik Austria (official authority)
•	City: Vienna
•	Country: Austria
•	Address: Guglgasse 13, A-1110 Vienna
•	Population data (requires guest login): statcube.at/statistik.at/ext/statcube/jsf/tableView/tableView.xhtml
•	Employment data: https://www.statistik.at/fileadmin/pages/257/3_Erwerbstaetigkeit_Zeitreihen_bis2021.ods
