# Supplementary material for: High-resolution data and maps of material stock, population, and employment in Austria from 1985 to 2018
Source: Data Brief. 2023 Feb 20;47:108997. doi: 10.1016/j.dib.2023.108997 (PMC9999155; doi:10.1016/j.dib.2023.108997)
Supplement: Supplementary file 1 [file mmc1.zip › data/federal_states.txt]

Abbreviation; Name
AT_BU; Burgenland
AT_KA; Carinthia
AT_NO; Lower Austria
AT_OO; Upper Austria
AT_ST: Styria
AT_SZ: Salzburg
AT_TR; Tyrol
AT_VO; Vorarlberg
AT_WI; Vienna
