# Supplementary material for: High-resolution data and maps of material stock, population, and employment in Austria from 1985 to 2018
Source: Data Brief. 2023 Feb 20;47:108997. doi: 10.1016/j.dib.2023.108997 (PMC9999155; doi:10.1016/j.dib.2023.108997)
Supplement: Supplementary file 1 [file mmc1.zip › data/jobs_AT.csv]

zone	1984	1985	1986	1987	1988	1989	1990	1991	1992	1993	1994	1995	1996	1997	1998	1999	2000	2001	2002	2003	2004	2005	2006	2007	2008	2009	2010	2011	2012	2013	2014	2015	2016	2017	2018
0.0	1326.76	1319.52	1313.6900000000003	1317.8600000000001	1335.5499999999997	1368.5300000000002	1385.64	1399.2199999999998	1428.2	1457.1399999999996	1490.1399999999999	1520.44	1555.25	1585.37	1649.6499999999996	1681.3100000000002	1710.9900000000007	1845.6899999999996	1891.2800000000002	1956.56	2002.0	2047.4000000000003	2133.16	2187.16	2233.49	2280.2100000000005	2326.8300000000004	2373.1899999999996	2412.4300000000007	2431.7699999999995	2461.69	2530.5	2569.0000000000005	2652.2599999999998	2794.1900000000005
1.0	4413.8	4433.31	4477.93	4563.72	4662.59	4739.17	4818.76	4912.33	5107.48	5215.12	5491.85	5626.43	5819.94	5994.69	6113.85	6295.06	6437.91	6562.36	6886.42	7158.46	7491.63	7730.39	7977.81	8222.93	8484.04	8745.06	9064.45	9346.42	9843.41	9990.94	10177.46	10514.94	10695.09	11085.25	11386.61
2.0	717.66	720.83	721.33	730.93	740.19	749.62	759.15	768.67	786.5	802.5	818.49	834.49	850.48	866.46	882.46	898.45	914.45	931.54	960.47	989.39	1018.32	1047.52	1083.66	1114.22	1143.38	1172.55	1202.05	1231.23	1269.48	1287.72	1310.89	1319.23	1340.98	1413.98	1437.76
3.0	310.96999999999997	312.34	316.62	326.03	330.15999999999997	334.37	338.63	342.87	349.98	357.1	364.22	371.34000000000003	378.46000000000004	385.73	392.85	399.98	409.48	420.76000000000005	433.82	446.89	459.95	475.07	488.19	501.31	514.43	527.55	540.68	553.8000000000001	575.65	583.93	594.4300000000001	601.95	605.73	626.33	636.1800000000001
4.0	111.53	112.02	112.09	113.19999999999999	114.63	116.1	117.57	119.05000000000001	127.55000000000001	130.14	147.06	149.93	152.8	155.67	160.99	163.91	166.82999999999998	170.87	176.17000000000002	181.48000000000002	186.79	206.38	212.08	219.29	225.03	230.77	236.5	242.24	247.54	252.65	257.34000000000003	274.74	290.9	300.79	305.51
5.0	287.14	288.41	288.6	291.45	295.14	298.9	302.7	314.17	320.69	365.82	375.53	382.87	395.66	403.09	410.53	417.97	425.41	432.86	447.02	460.48	481.28	494.94	508.62	522.29	535.96	549.63	563.3	576.98	590.02	600.05	610.85	614.73	618.6	639.62	662.04
6.0	589.87	592.47	592.85	604.72	676.48	692.32	723.74	734.9399999999999	750.1999999999999	765.46	780.71	795.9699999999999	811.22	826.47	843.31	866.13	898.4499999999999	949.49	1019.48	1063.15	1094.23	1125.31	1156.88	1187.99	1233.19	1331.87	1364.99	1409.84	1463.04	1484.06	1558.72	1593.17	1618.64	1684.26	1719.03
7.0	97.82	98.25	98.31	99.28	100.54	101.82	103.12	104.41	106.58	109.19	112.81	115.01	121.79	124.08	126.37	128.66	130.95	133.25	137.38	141.52	145.66	149.8	155.35	159.53	163.7	167.88	172.06	176.23	180.08	182.67	187.2	188.39	189.58	196.02	202.08
8.0	220.21	221.19	221.33	223.52	226.35	229.23	232.15	235.06	244.36	249.79	260.61	275.06	282.04	296.63	304.17	309.92	322.36	328.0	338.53	348.73	358.92	373.73	384.42	398.71	412.51	423.04	436.87	455.43	498.61	505.77	514.87	518.15	521.41	539.13	551.88
9.0	624.01	626.77	627.17	633.39	647.8	656.17	664.97	673.3	687.28	701.26	715.24	729.21	763.93	779.16	793.55	807.93	823.56	837.96	863.99	890.0	916.03	942.04	970.41	996.49	1022.57	1048.66	1074.74	1100.83	1144.88	1161.33	1182.22	1189.75	1197.22	1239.19	1258.68
10.0	334.42	335.9	336.11	339.44	343.74	348.12	352.54	356.97	365.07	402.94	420.54	428.76	537.43	547.6	618.67	629.88	641.49	654.42	676.07	716.34	1075.52	1107.91	1160.6	1247.56	1362.86	1427.11	1462.6	1659.12	1755.16	1788.25	1876.37	1955.91	1979.42	2056.43	2094.05
11.0	550.01	552.29	553.8000000000001	559.1800000000001	566.1999999999999	573.36	580.6	587.8299999999999	600.02	612.21	624.4100000000001	636.59	648.79	660.97	673.16	685.36	697.55	713.98	736.11	758.23	780.34	802.46	824.57	846.7	868.8000000000001	890.9300000000001	913.0400000000001	939.85	967.52	994.38	1012.21	1018.75	1043.06	1100.24	1119.8500000000001
12.0	352.46999999999997	354.03	354.25	357.76	362.28	366.9	371.57	380.46999999999997	388.37	396.27	404.16999999999996	412.06	419.96	427.84999999999997	435.75	443.65	451.54999999999995	459.45	473.71	487.98999999999995	502.26	516.52	530.79	545.06	559.3199999999999	574.15	588.5799999999999	602.86	662.92	673.39	685.51	689.9499999999999	694.29	718.0799999999999	729.38
13.0	92.96	93.37	93.44	94.64	95.84	97.06	98.29	99.52	102.09	104.86	106.97	109.07	111.16	113.25	115.34	117.43	119.53	124.61	128.48	132.35	145.87	154.1	158.36	168.46	172.86	177.27	181.71	186.12	197.3	200.13	203.73	205.03	206.32	213.33	216.69
14.0	369.55	371.18	371.42	375.09	379.84	387.71	392.64	405.17	413.58	421.99	549.03	559.76	570.9	581.63	592.36	603.1	623.69	656.1	702.68	799.64	832.5	888.03	919.38	944.09	968.8	993.52	1061.39	1087.15	1120.95	1137.06	1157.51	1171.13	1189.28	1229.71	1249.05
15.0	171.91	172.67	172.78	174.49	179.12	181.4	183.71	186.21	190.82	194.7	198.58	202.46	206.34	210.98	214.87	219.98	226.08	230.04	237.18	244.32	251.47	258.61	265.75	279.06	286.36	293.66	300.97	308.27	321.0	325.86	332.8	335.0	337.11	348.57	354.05
16.0	55.5	55.74	55.78	56.33	57.04	57.77	58.5	59.24	60.47	61.7	62.93	64.16	65.39	66.62	67.85	69.08	91.63	96.09	99.08	102.06	105.05	108.03	111.01	114.0	116.98	119.97	122.95	125.93	128.68	132.23	141.15	142.05	142.95	147.8	152.73
17.0	445.13	447.09	448.21	452.65	458.38	464.22	470.12	476.02	485.9	495.78	505.66	515.55	525.43	541.51	551.59	561.8	571.8	598.59	792.33	820.79	844.79	868.78	909.24	942.68	967.35	992.03	1016.7	1041.38	1076.15	1091.61	1111.25	1157.65	1182.67	1240.86	1263.48
18.0	293.05	294.22999999999996	294.36	297.19000000000005	306.98999999999995	328.58000000000004	332.72	336.85	345.26	352.28	359.29	369.51	404.59999999999997	420.15000000000003	430.46000000000004	438.24	446.04	453.84000000000003	469.69	483.78	497.89000000000004	514.3000000000001	530.86	551.92	566.33	584.76	604.07	618.7099999999999	642.34	651.41	663.07	667.37	671.6700000000001	697.32	709.38
19.0	67.75	68.05	69.5	70.19	71.08	71.98	72.9	73.81	79.45	81.06	82.68	84.29	85.91	89.36	91.01	92.66	94.31	95.96	98.94	101.92	105.3	108.29	111.28	117.17	120.24	126.4	129.54	132.69	136.29	178.82	182.04	183.2	184.35	190.62	193.61
20.0	255.39000000000001	255.75	255.45999999999998	258.36	261.31	265.15	268.24	271.33	276.9	284.29	301.54	313.14	321.41999999999996	327.41999999999996	333.40999999999997	339.4	348.43	354.48	375.73	386.76	406.28	417.55	428.81	440.08	451.34	462.61	473.87	502.4	514.33	520.53	529.6700000000001	554.6800000000001	563.09	581.79	592.21
21.0	317.04	318.44	327.13	330.37	334.55	342.86	347.22	351.57	361.24	384.96	454.8	469.04	480.82	497.59	506.77	515.96	537.65	556.77	668.13	702.11	722.64	746.91	768.13	788.95	823.61	844.62	865.62	886.64	912.4	929.64	946.36	958.18	964.2	996.98	1012.66
22.0	4.82	4.84	4.84	4.89	4.95	5.02	5.08	5.14	5.25	5.36	5.46	5.57	5.68	5.78	5.89	6.0	6.11	6.21	6.4	6.6	6.79	6.98	7.18	7.37	7.56	7.76	7.95	8.14	10.66	10.81	11.0	11.07	11.14	11.52	11.7
23.0	28.55	28.68	28.7	28.98	29.349999999999998	29.72	30.099999999999998	30.48	31.11	31.74	32.370000000000005	33.010000000000005	33.64	34.27	34.900000000000006	35.53	36.17	36.800000000000004	37.940000000000005	39.09	40.230000000000004	41.38	45.27	46.49	47.71	48.92	50.14	51.35	52.47	53.54	54.5	54.85	55.19	57.07	57.97
24.0	21.97	22.06	22.08	22.3	22.58	22.87	23.16	23.45	23.93	24.42	24.91	25.4	25.88	26.37	26.86	27.34	27.83	28.32	29.19	30.07	30.95	31.83	32.71	33.59	34.47	35.35	36.23	37.11	37.92	38.46	39.15	39.4	39.65	41.0	41.64
25.0	39.89	40.07	40.09	40.49	41.0	41.52	42.05	42.58	43.46	44.35	45.23	46.11	47.0	47.88	48.77	49.65	50.53	52.14	53.76	55.38	57.0	58.62	60.24	62.14	63.77	65.39	67.02	68.65	73.84	74.9	76.25	76.73	77.8	81.6	83.5
26.0	23.12	23.22	23.23	23.46	23.76	24.06	24.37	24.67	25.19	25.7	26.21	26.72	27.24	27.75	33.15	33.75	34.35	34.95	36.03	37.12	38.2	39.29	40.38	41.46	42.55	43.63	44.72	45.8	46.8	47.47	48.33	48.64	48.94	50.6	51.4
27.0	101.05	101.49	101.56	102.56	103.86	105.19	106.52	107.86	112.32	114.6	116.88	130.26	132.75	135.25	137.75	140.24	142.74	145.24	151.2	155.75	160.31	164.86	169.41	173.97	178.52	183.08	187.63	192.18	196.38	199.2	202.78	204.07	205.36	212.34	215.68
28.0	19.13	19.21	19.22	19.42	19.66	19.91	20.16	20.42	20.849999999999998	21.26	24.22	24.689999999999998	25.17	25.64	26.11	26.580000000000002	27.06	27.529999999999998	28.39	29.240000000000002	30.1	30.950000000000003	31.810000000000002	32.66	33.52	34.37	35.230000000000004	36.09	36.87	37.4	38.07	38.32	38.56	39.870000000000005	40.489999999999995
29.0	62.28	62.55	62.59	63.22	64.01	64.82000000000001	65.66	66.48	67.86	69.24	70.62	72.0	73.38	74.76	76.14	77.52000000000001	78.9	80.28	82.75999999999999	85.26	87.75	90.25	92.74000000000001	95.24	97.72	100.21	102.71000000000001	105.2	107.5	109.05000000000001	111.0	112.53999999999999	113.24	117.08	118.93
30.0	836.48	840.18	856.43	871.67	883.02	894.47	905.85	932.1	957.44	976.92	997.53	1027.04	1054.51	1122.98	1146.52	1304.98	1356.32	1423.53	1589.46	1733.77	1802.48	1859.56	1918.91	2000.7	2188.33	2249.24	2306.63	2636.05	2693.58	2732.29	2781.44	2799.15	2816.74	2912.49	2958.3
31.0	11.85	11.9	11.91	12.03	12.18	12.34	12.49	12.65	12.91	13.18	13.44	13.7	13.96	14.23	14.49	14.75	15.01	15.28	15.75	16.23	16.7	17.17	17.65	18.12	18.6	19.07	19.55	20.02	20.46	20.75	21.13	21.26	21.39	22.12	22.47
32.0	6.67	6.7	6.7	6.77	6.85	6.94	7.03	7.12	7.27	7.41	7.56	7.71	7.86	8.0	8.15	8.3	8.45	8.6	8.86	9.13	9.4	9.66	9.93	10.2	10.46	10.73	11.0	11.26	11.51	11.68	11.89	11.96	12.04	12.45	12.64
33.0	73.52	73.85	73.9	74.63	75.57	76.53	77.51	78.48	80.11	81.74	83.37	85.0	97.7	99.53	101.37	103.21	105.04	106.88	110.2	113.52	116.84	120.16	123.48	126.8	132.88	136.27	139.66	143.05	146.17	148.28	150.94	151.9	152.86	158.05	160.54
34.0	16.72	16.8	16.810000000000002	16.97	17.2	17.41	17.64	17.86	18.22	21.34	21.759999999999998	22.18	22.619999999999997	23.04	23.459999999999997	23.89	24.310000000000002	24.74	25.509999999999998	26.27	27.05	27.81	28.58	29.35	30.119999999999997	30.89	31.650000000000002	32.43	33.13	33.6	34.21	34.42	34.64	35.83	36.47
35.0	0.23	0.23	0.23	0.24	0.24	0.24	0.25	0.25	0.25	0.26	0.26	0.27	0.28	0.28	0.29	0.29	0.3	0.3	0.31	0.32	0.33	0.34	0.35	0.36	0.37	0.38	0.39	0.39	0.4	0.41	0.42	0.42	0.42	0.44	0.44
36.0	56.31	56.56	56.59	57.15	57.88	58.62	59.36	60.11	61.35	62.6	63.85	65.1	68.52	69.81	71.1	72.39	73.68	74.97	77.29	79.62	81.95	84.28	86.61	88.93	91.26	93.59	95.92	98.25	100.39	101.83	103.66	104.32	104.98	108.55	110.66
37.0	31.81	31.95	31.97	33.34	33.76	34.42	34.85	35.29	36.02	36.76	37.49	38.22	45.66	46.51	47.37	48.23	49.09	49.95	51.5	53.05	54.6	56.15	57.7	62.21	63.84	65.47	67.1	68.73	70.23	71.23	72.52	72.98	73.44	77.24	78.46
38.0	98.57	99.0	99.06	100.03999999999999	101.31	102.6	103.9	105.21	107.39	109.58	111.76	113.94	116.13	118.31	120.49000000000001	132.2	134.55	141.14	145.53	149.91	154.3	158.67	163.06	167.44	171.82999999999998	176.20999999999998	190.42	195.04	199.3	202.16	209.76	211.09	212.42	219.64000000000001	223.10000000000002
39.0	311.19	312.57	312.77	315.86	319.86	323.94	328.06	332.17	339.07	345.96	352.86	359.75	391.62	441.21	449.35	457.5	466.66	476.82	500.69	519.91	581.29	597.8	647.29	673.79	697.3	715.09	732.88	774.95	791.86	803.24	819.17	834.94	840.19	868.75	882.41
40.0	13.94	14.01	14.01	14.15	14.33	14.52	14.7	14.88	15.19	15.5	15.81	16.12	16.43	16.74	17.05	17.36	17.66	17.97	18.53	19.09	19.65	20.21	20.76	23.75	24.37	24.99	25.62	26.24	26.81	27.2	27.68	27.86	28.04	28.99	29.45
41.0	28.59	28.72	33.6	33.93	34.35	34.8	35.239999999999995	35.68	36.42	37.16	37.91	38.650000000000006	39.379999999999995	40.120000000000005	40.86	41.599999999999994	45.81	46.6	48.05	49.5	50.94	52.39	53.84	55.28	56.739999999999995	58.18000000000001	59.629999999999995	61.07	62.4	63.3	64.44	64.85	65.25999999999999	73.87	75.03999999999999
42.0	98.72	99.15	101.35000000000001	102.34	103.64	104.96	106.30000000000001	111.66999999999999	124.97999999999999	127.52	130.06	134.35	136.92	139.5	147.31	152.34	155.06	157.76999999999998	163.91000000000003	168.85000000000002	181.17999999999998	186.32999999999998	191.47	198.48	203.67000000000002	208.86	247.44	253.45	265.37	269.17	300.32	302.24	304.13	314.59000000000003	319.81
43.0	0.39	0.39	0.39	0.4	0.4	0.41	0.41	0.42	0.43	0.44	0.44	0.45	0.46	0.47	0.48	0.49	0.5	0.51	0.52	0.54	0.55	0.57	0.58	0.6	0.62	0.63	0.65	0.66	0.68	0.69	0.7	0.7	0.71	0.73	0.74
44.0	0.0	0.0	0.0	0.0	0.0	0.0	0.0	0.0	0.0	0.0	0.0	0.0	0.0	0.0	0.0	0.0	0.0	0.0	0.0	0.0	0.0	0.0	0.0	0.0	0.0	0.0	0.0	0.0	0.0	0.0	0.0	0.0	0.0	0.0	0.0
45.0	2.51	2.52	2.53	2.55	2.58	2.62	2.65	2.68	2.74	2.79	2.85	2.9	2.96	3.02	3.07	3.13	3.18	3.24	3.34	3.44	3.54	3.64	3.74	3.84	3.94	4.04	4.14	4.24	4.34	4.4	4.48	4.51	4.53	4.69	4.76
46.0	3.07	3.09	3.09	3.12	3.16	3.2	3.24	3.28	3.35	3.42	3.48	3.55	3.62	3.69	3.76	3.82	3.89	3.96	4.08	4.21	4.33	4.45	4.58	4.7	4.82	4.94	5.07	5.19	5.3	5.38	5.48	5.51	5.55	5.74	5.83
47.0	0.95	0.96	0.96	0.97	0.98	0.99	1.0	1.02	1.04	1.06	1.08	1.1	1.12	1.14	1.16	1.19	1.21	1.23	1.27	1.3	1.34	1.38	1.42	1.46	1.49	1.53	1.57	1.61	1.64	1.67	1.7	1.71	1.72	1.78	2.04
48.0	0.05	0.05	0.05	0.05	0.05	0.05	0.05	0.05	0.05	0.05	0.05	0.05	0.06	0.06	0.06	0.06	0.06	0.06	0.06	0.06	0.07	0.07	0.07	0.07	0.07	0.08	0.08	0.08	0.08	0.08	0.08	0.08	0.08	0.09	0.09
49.0	1.58	1.59	1.59	1.6	1.62	1.64	1.66	1.68	1.72	1.75	1.79	1.82	1.86	1.89	1.93	1.96	2.0	2.03	2.1	2.16	2.22	2.29	2.35	2.41	2.48	2.54	2.6	2.67	2.72	2.76	2.81	2.83	2.85	2.95	2.99
50.0	9.22	9.26	9.27	9.36	9.48	9.6	9.72	9.84	10.04	10.25	10.45	10.66	10.86	11.07	11.27	11.47	11.68	11.88	12.25	12.62	12.99	13.36	13.73	14.1	14.47	14.83	15.2	15.57	15.91	16.14	16.43	16.54	16.64	17.21	17.48
51.0	23.41	23.51	23.52	23.76	24.06	24.36	24.67	24.98	25.5	26.02	26.54	27.06	27.58	28.09	28.61	29.13	29.65	30.17	31.11	32.04	32.98	33.92	34.85	35.79	36.73	37.66	38.6	39.54	40.4	40.98	41.72	41.98	42.25	43.68	44.37
52.0	8.42	8.45	8.46	8.54	8.65	8.76	8.87	8.98	9.17	9.36	9.54	9.73	9.91	10.1	10.29	10.47	10.66	10.85	11.18	11.52	11.86	12.19	12.53	12.87	13.2	13.54	13.88	14.22	14.53	14.73	15.0	15.09	15.19	15.71	15.95
53.0	25.26	25.38	25.39	25.64	25.97	26.3	26.63	26.97	27.53	28.09	28.65	29.21	29.77	30.33	30.89	31.45	32.01	32.56	34.82	35.87	36.91	37.96	39.01	40.06	41.11	46.08	47.23	48.37	49.43	50.14	51.04	51.37	51.69	53.45	54.29
54.0	92.78999999999999	93.19999999999999	93.25999999999999	94.18	95.37	96.59	97.82000000000001	99.04	101.10000000000001	103.16	105.21	107.27	116.39999999999999	118.58	120.77000000000001	122.96000000000001	125.14	127.34	131.29	135.23999999999998	139.19	143.15	147.11	151.06	183.91	188.60999999999999	193.29999999999998	199.61	203.97	206.91	210.63	211.95999999999998	213.29999999999998	220.55	230.42
55.0	14.76	14.82	14.83	14.98	15.17	15.36	15.56	15.75	16.08	16.41	16.73	17.06	17.39	17.71	18.04	18.37	18.69	19.02	19.61	22.96	23.64	24.31	24.98	25.65	26.32	26.99	27.66	28.34	28.95	29.37	29.9	30.09	30.28	31.31	31.8
56.0	168.74	169.48999999999998	169.6	171.27	173.45000000000002	175.98000000000002	178.22	180.46	188.13	191.96	195.78	199.60999999999999	611.21	622.6899999999999	638.52	650.1	669.74	843.0799999999999	1028.48	1085.16	1116.9	1195.66	1277.9499999999998	1384.57	1420.79	1457.04	1493.28	1529.53	1562.91	1585.3700000000001	1613.8899999999999	1624.47	1634.6799999999998	1695.3799999999999	1745.9799999999998
57.0	463.55	465.59	492.74	498.23	514.5600000000001	521.38	528.0100000000001	534.63	560.7800000000001	572.1800000000001	587.13	598.6	633.21	752.32	837.0300000000001	892.6600000000001	925.9300000000001	1001.1800000000001	1050.6399999999999	1109.2099999999998	1141.6499999999999	1174.07	1206.51	1238.9399999999998	1294.73	1342.9099999999999	1376.3	1409.7199999999998	1474.7199999999998	1500.85	1527.85	1545.05	1554.75	1618.81	1644.28
58.0	16.82	16.9	19.62	19.81	20.06	20.32	20.58	20.84	21.27	21.7	22.13	22.57	23.0	23.43	23.86	24.3	24.73	25.16	25.94	26.72	27.51	28.29	29.07	29.85	30.63	31.41	32.19	32.97	33.69	34.18	34.79	39.99	40.24	41.61	42.26
59.0	10.2	10.24	10.25	10.35	10.48	10.62	10.75	10.89	11.11	11.34	11.56	11.79	12.02	12.24	12.47	12.69	12.92	13.15	13.55	13.96	14.37	14.78	15.19	15.6	16.0	16.41	16.82	17.23	17.6	17.86	19.61	19.74	19.86	20.53	20.86
60.0	1.56	1.57	1.57	1.58	1.6	1.62	1.64	1.66	1.7	1.73	1.77	1.8	1.84	1.87	1.91	1.94	1.98	2.01	2.07	2.14	2.2	2.26	2.32	2.39	2.45	2.51	2.57	2.63	2.69	2.73	2.78	2.8	2.82	2.91	2.96
61.0	250.38	251.49	253.12	255.63	258.86	262.16	266.18	277.34	283.1	295.01	300.89	306.77	312.65	349.37	355.82	363.46	370.04	384.65	401.68	414.56	432.65	459.17	477.69	501.48	521.98	535.29	548.61	561.92	574.19	582.44	592.92	596.69	600.44	628.21	639.56
62.0	99.73	100.14	100.2	101.17999999999999	102.46	103.75999999999999	105.07	106.39	108.59	110.8	113.01	115.22	117.42999999999999	119.64	121.85000000000001	125.36	132.1	134.4	139.73000000000002	144.09	148.29999999999998	152.5	156.71	160.92000000000002	165.13	169.34	173.54	177.75	181.63	184.23999999999998	187.54	188.74	189.92000000000002	196.38	199.48
63.0	2.05	2.06	2.07	2.09	2.11	2.14	2.17	2.19	2.24	2.28	2.33	2.38	2.42	2.47	2.51	2.56	2.6	2.65	2.73	2.81	2.9	2.98	3.06	3.14	3.22	3.31	3.39	3.47	3.55	3.6	3.66	3.69	3.71	3.83	3.9
64.0	118.91	119.43	119.51	120.69	122.22	123.77	125.35	126.92	129.56	132.19	134.82	137.46	140.09	152.59	155.6	164.74	167.79	171.38	176.76	182.08	187.4	192.73	200.62	240.15	355.94	365.02	376.94	414.79	429.08	441.8	450.3	469.0	481.01	501.79	513.92
65.0	1.75	1.75	1.76	1.77	1.8	1.82	1.84	1.86	1.9	1.94	1.98	2.02	2.06	2.1	2.14	2.17	2.21	2.25	2.32	2.39	2.46	2.53	2.6	2.67	2.74	2.81	2.88	2.95	3.01	3.06	3.11	3.13	3.15	3.26	3.31
66.0	42.94	43.12	43.15	43.58	44.13	44.69	45.26	45.83	46.78	47.73	48.68	49.63	50.59	51.54	75.54	79.87	81.3	82.72	85.29	88.44	91.03	93.62	96.2	98.79	101.37	106.54	109.19	117.92	123.38	125.15	128.09	129.14	129.95	134.36	136.48
67.0	36.89	37.06	37.08	37.45	41.49	44.54	50.84	51.48	52.55	53.62	54.69	55.76	56.83	58.97	60.06	62.83	63.95	65.07	67.09	69.11	71.13	74.1	76.98	79.05	81.12	83.19	85.26	87.33	94.52	95.88	97.6	98.23	98.89	102.25	103.86
68.0	100.62	101.06	102.12	103.13	104.44	158.59	160.61	162.62	166.0	169.37	172.75	176.12	179.5	182.87	186.25	197.95	201.47	205.0	211.36	217.73	224.09	230.46	238.4	245.05	251.46	257.88	264.29	270.71	296.99	301.26	307.93	309.89	311.84	326.86	332.0
69.0	81.11	81.47	81.52	82.32	83.37	84.43	85.5	86.57	93.38	95.28	97.18	100.43	104.87	106.84	108.81	110.79	112.76	114.73	118.29	121.86	125.42	128.98	132.54	136.11	139.67	143.23	146.79	150.36	157.94	160.21	163.1	164.13	165.16	170.78	173.47
70.0	599.77	602.43	606.85	636.4	644.46	652.67	660.97	669.26	685.21	741.47	759.46	777.72	810.45	828.38	864.96	880.87	970.14	1008.21	1056.01	1087.81	1119.62	1164.94	1201.64	1233.95	1266.24	1306.96	1339.46	1371.98	1408.85	1429.62	1455.34	1464.6	1490.73	1541.41	1567.14
71.0	1673.75	1681.15	1687.75	1707.25	1728.86	1751.01	1773.27	1820.05	1861.37	1899.22	1957.0	2002.47	2040.85	2087.91	2136.22	2177.76	2242.18	2281.4	2376.69	2450.69	2533.29	2615.34	2698.73	2813.19	3003.69	3125.2	3214.41	3292.44	3377.74	3426.27	3488.82	3563.51	3663.64	3808.99	3878.05
72.0	1515.33	1518.1000000000001	1516.79	1529.09	1562.79	1660.08	1679.78	1776.19	1815.48	1856.8999999999999	1893.63	1943.29	1980.73	2023.54	2060.63	2119.2599999999998	2160.5099999999998	2199.3599999999997	2266.07	2344.16	2419.56	2501.99	2581.8599999999997	2649.88	2732.5099999999998	2800.92	2870.08	2938.5	3018.5600000000004	3055.66	3120.2200000000003	3155.68	3179.96	3284.84	3348.11
73.0	233.36	234.4	238.14	240.5	243.54	246.65	249.78	261.68	276.34	281.96	303.46	309.39	315.32	321.25	327.18	342.64	352.53	359.03	378.56	389.96	429.55	462.76	486.74	592.04	607.54	623.04	651.15	666.95	681.51	761.69	775.39	818.81	834.98	868.78	882.45
74.0	183.17999999999998	184.0	184.10999999999999	185.93	188.29	190.69	193.11	195.53	199.59	203.65	207.72	224.65	228.95	233.25	237.54999999999998	241.85999999999999	246.17	253.32	261.18	269.05	276.91	284.77000000000004	292.64000000000004	300.51	308.37000000000006	316.24	324.1	331.97	339.21	344.09000000000003	358.64	365.78000000000003	368.08000000000004	380.6	386.58000000000004
75.0	139.75	140.37	140.46	141.85	143.64	145.48	147.32	149.62	152.73	155.83	158.94	166.35	169.54	172.73	175.92	179.1	182.29	185.48	191.24	197.0	202.76	208.52	214.28	220.04	226.4	235.87	241.74	247.61	253.01	256.65	264.0	266.9	268.58	277.71	282.07
76.0	55.38	55.62	55.66	56.21	56.92	57.64	58.38	59.11	60.34	61.56	62.79	64.02	65.24	66.47	67.7	68.92	70.15	71.38	73.59	75.81	78.03	80.24	82.46	84.68	93.77	106.7	109.35	112.0	116.99	118.68	120.81	121.58	122.34	156.01	158.47
77.0	43.23	43.43	43.45	43.88	44.44	45.0	45.58	46.15	47.11	48.06	49.02	49.98	50.94	51.9	52.85	53.81	54.77	55.73	57.46	59.19	62.93	64.72	66.51	68.3	70.08	71.87	73.66	75.45	78.74	79.87	81.31	88.34	88.9	91.92	93.36
78.0	112.33	112.83	112.9	114.02	115.46000000000001	116.93	125.0	126.57000000000001	129.2	131.83	135.9	138.56	141.20999999999998	143.87	146.51999999999998	155.23	167.82	170.75	176.60999999999999	181.92999999999998	189.19	194.57	199.95000000000002	205.32000000000002	210.70000000000002	216.07000000000002	221.44	226.82000000000002	234.22	237.58	241.85000000000002	243.39000000000001	244.92000000000002	253.26	257.24
79.0	34.62	34.78	34.8	35.14	35.59	36.04	36.5	36.96	37.72	38.49	39.26	40.03	40.79	41.56	42.33	43.09	43.86	44.63	46.01	47.4	50.43	53.76	56.65	58.17	59.69	64.45	66.05	67.65	69.13	71.35	72.63	73.1	73.55	76.05	77.25
80.0	112.47999999999999	112.98	113.04	114.16999999999999	115.61	117.08000000000001	118.57	120.06	122.55000000000001	125.05	127.54	130.03	132.52	135.01	137.5	140.0	142.49	144.98	149.48	153.99	158.49	162.99	167.49	172.0	176.5	181.0	185.51	190.01	194.16	196.94	200.48	203.47	204.75	211.7	218.73000000000002
81.0	145.79	146.44	149.17	150.65	152.55	154.5	156.46	158.42	161.71	165.0	169.22	172.53	175.84	179.14	182.45	186.7	190.02	193.34	222.03	228.71	235.4	242.09	248.77	255.46	262.15	268.83	288.35	296.87	303.34	307.7	313.24	317.24	324.29	335.32	340.59
82.0	12.8	12.86	12.87	13.0	13.16	13.33	13.5	13.67	13.95	14.24	14.52	14.8	15.09	15.37	15.65	15.94	16.22	16.51	21.01	21.65	22.28	24.61	25.28	25.96	26.64	27.32	28.0	28.68	30.76	31.2	32.4	32.6	32.84	33.96	34.51
83.0	144.34	144.98	147.13	148.59	150.47	156.01	160.14	162.15	165.52	168.88	177.68	181.16	184.63	195.0	198.6	202.2	205.8	215.9	223.9	242.2	249.59	256.68	263.77	270.86	277.95	285.04	292.13	299.22	305.75	317.73	323.44	325.5	327.55	338.68	344.01
84.0	16.36	16.44	16.45	16.61	16.82	17.03	17.25	17.47	17.83	18.19	18.55	18.92	19.28	19.64	20.0	20.37	32.72	33.29	34.32	35.35	36.39	37.42	38.46	39.49	40.52	41.56	42.59	43.62	44.58	45.22	46.03	46.32	46.61	48.2	48.96
85.0	779.19	782.64	783.14	790.88	800.9	811.1	821.42	831.72	848.98	866.25	883.52	900.78	918.05	935.3	969.79	987.37	1004.95	1039.78	1078.27	1137.31	1174.68	1210.49	1243.94	1280.03	1313.53	1365.77	1440.85	1475.82	1545.3	1579.43	1607.84	1628.1	1660.03	1724.16	1763.18
86.0	580.61	583.18	584.88	591.51	599.28	606.92	614.63	622.34	635.26	648.18	661.1	674.07	689.42	702.38	715.35	728.31	743.08	756.07	782.04	805.59	829.14	852.69	878.41	905.19	929.08	958.66	982.5	1006.35	1040.46	1055.52	1074.51	1084.18	1096.61	1133.89	1152.02
87.0	479.99	481.99	493.55	498.8	505.07000000000005	511.46	517.92	524.6500000000001	545.16	556.24	567.3199999999999	578.4	590.0600000000001	601.16	612.24	623.3299999999999	634.4200000000001	645.5	665.5100000000001	686.49	706.52	729.9000000000001	750.71	771.0799999999999	791.2299999999999	811.38	831.51	859.55	888.69	901.29	928.0	933.9899999999999	946.1	980.61	997.06
88.0	25.32	25.43	25.45	25.7	26.03	26.36	26.69	27.03	27.59	28.15	29.08	39.67	40.43	41.19	41.95	42.71	43.47	44.23	45.6	46.98	48.35	49.72	52.25	53.66	55.06	56.47	57.87	59.28	60.57	61.44	62.54	62.94	63.34	66.8	67.85
89.0	970.42	974.71	976.64	988.11	1000.63	1020.75	1033.84	1047.36	1091.59	1115.02	1137.96	1164.41	1203.73	1230.15	1252.86	1275.91	1311.75	1334.95	1403.83	1446.66	1493.01	1553.22	1673.07	1840.2	2028.12	2080.01	2132.23	2192.76	2286.67	2324.86	2366.69	2407.24	2432.33	2523.34	2563.06
90.0	74.69999999999999	75.02	82.08	82.89	83.93	85.00999999999999	86.08	87.16	88.96	90.77000000000001	92.58	94.39	96.2	98.00999999999999	100.48	102.30000000000001	104.13	105.95	109.22999999999999	112.52000000000001	115.80999999999999	119.27000000000001	127.6	131.16	138.92	142.61	146.14000000000001	151.38000000000002	154.65	159.26	164.28	166.12	167.2	182.29000000000002	185.2
91.0	983.5	987.85	988.48	998.26	1010.9	1032.6000000000001	1045.74	1058.8500000000001	1080.8400000000001	1102.8100000000002	1124.7900000000002	1146.7700000000002	1169.96	1193.89	1215.9299999999998	1237.9699999999998	1282.4699999999998	1310.1999999999998	1355.27	1409.0	1452.66	1493.91	1535.19	1585.56	1633.01	1674.67	1716.32	1794.56	1844.64	1871.15	1904.8000000000002	1930.6799999999998	1974.75	2111.53	2152.36
92.0	722.81	726.02	743.91	751.27	769.4000000000001	779.21	789.13	808.98	828.74	845.5999999999999	862.45	879.31	896.16	930.24	951.23	971.19	1009.68	1029.6	1061.62	1093.59	1125.57	1162.8400000000001	1205.0	1241.12	1275.5500000000002	1314.65	1350.35	1391.52	1426.23	1456.73	1482.9499999999998	1492.3899999999999	1513.94	1566.0900000000001	1590.73
93.0	1240.56	1246.04	1248.0300000000002	1260.41	1276.3700000000001	1292.82	1309.25	1325.68	1353.83	1381.3600000000001	1408.89	1440.02	1480.07	1507.89	1537.42	1565.28	1608.6200000000001	1636.84	1696.23	1747.31	1798.41	1849.48	1911.5500000000002	1963.93	2015.3400000000001	2067.4700000000003	2120.5	2172.2	2235.39	2267.51	2312.11	2330.73	2369.93	2464.3599999999997	2503.11
94.0	283.57	284.83	292.43	295.32	299.07	302.88	306.74	310.58000000000004	317.03000000000003	323.47	329.92	336.36	344.87	351.35999999999996	357.84	364.33	476.40999999999997	486.73	501.85	520.74	535.97	551.1899999999999	566.42	581.6999999999999	605.0799999999999	627.36	642.96	658.5600000000001	672.9300000000001	691.4300000000001	703.87	708.36	713.72	738.8	759.92
95.0	932.0799999999999	935.87	942.36	953.88	970.91	997.25	1009.7800000000001	1022.3000000000001	1043.5	1068.96	1090.23	1118.73	1152.1	1185.89	1244.93	1308.53	1332.25	1355.52	1400.56	1446.01	1488.6799999999998	1532.78	1603.26	1672.13	1715.77	1759.71	1835.89	1982.51	2046.75	2119.18	2161.6400000000003	2179.02	2317.71	2405.35	2443.72
96.0	331.13	332.59999999999997	333.08	336.38	340.63	344.98	349.36	353.73999999999995	361.09000000000003	368.43	392.59000000000003	403.71	413.16	423.52	431.34000000000003	439.16	450.45	460.68	474.99	489.28999999999996	503.59	524.74	602.0400000000001	618.2199999999999	634.4	650.59	666.77	684.23	738.82	749.44	762.9200000000001	767.78	772.6	798.86	811.43
97.0	2437.94	2448.72	2495.26	2519.95	2554.73	2587.66	2628.45	2690.29	2746.24	2835.52	2918.6	3026.83	3186.42	3385.2	3469.18	3535.59	3627.72	3700.09	3866.82	4132.74	4336.4	4519.01	4704.88	4877.17	5004.81	5151.45	5319.98	5575.49	5950.55	6056.11	6209.89	6296.63	6368.23	6631.06	6738.19
98.0	94.03	94.45	94.57	95.5	96.71	100.57	101.85	103.22	114.26	200.36	205.83	209.86	213.88	217.9	221.92	225.94	229.96	233.99	244.38	251.74	259.1	266.46	273.99	282.14	289.52	296.91	304.29	311.68	318.68	323.26	329.07	336.81	338.93	350.45	356.28
99.0	150.85000000000002	151.47	151.54000000000002	153.01	154.92000000000002	163.92000000000002	165.99	168.05999999999997	171.54000000000002	175.02	180.29	183.80999999999997	187.99	191.51999999999998	210.86999999999998	224.75	245.05	258.07	281.27000000000004	290.46000000000004	298.94	307.41999999999996	327.28999999999996	336.05	344.81	353.57	367.15999999999997	376.03000000000003	390.74	410.59999999999997	417.94000000000005	420.68	426.45	440.98999999999995	448.06
100.0	294.98	296.28	297.95	300.89	304.7	308.59	312.51	316.43	323.0	329.57	336.22	342.79	349.36	357.62	364.22	370.82	377.42	384.05	402.8	414.93	427.07	439.2	555.61	570.55	589.64	608.05	623.17	638.71	711.58	721.8	735.25	739.93	745.05	770.54	782.89
101.0	1639.92	1646.9799999999998	1664.11	1680.46	1711.7600000000002	1734.99	1757.01	1870.21	2005.7	2058.48	2109.92	2180.61	2224.11	2332.38	2739.87	2813.8500000000004	2926.76	3046.56	3176.61	3284.31	3429.2799999999997	3714.03	3970.06	4102.9800000000005	4339.839999999999	4533.62	4659.03	5067.4400000000005	5242.18	5327.7699999999995	5501.59	5686.24	5742.21	6038.200000000001	6158.96
102.0	794.07	797.58	799.74	808.17	818.4	828.83	839.37	849.89	877.19	904.06	922.07	940.09	967.53	1000.47	1018.94	1046.01	1071.56	1095.93	1135.69	1169.89	1206.91	1241.19	1275.48	1309.77	1344.05	1378.34	1412.61	1451.3	1513.01	1534.76	1562.36	1576.65	1586.56	1645.14	1671.02
103.0	561.9	564.39	566.22	571.82	580.74	591.53	599.05	606.7	619.29	631.89	657.78	670.64	683.49	700.21	713.13	726.06	747.44	777.32	804.54	828.77	853.0	877.23	935.86	969.66	995.04	1024.54	1051.94	1077.48	1113.55	1154.85	1228.27	1236.81	1279.8	1333.17	1358.15
104.0	217.66	218.63	218.77	220.93	223.73	226.58	229.46	232.34	240.92	245.81	250.71	255.61	260.51	274.23	279.29	284.36	289.42	295.77	346.0	356.42	366.85	377.26	393.63	421.73	432.77	452.39	463.64	474.9	489.73	496.76	509.36	512.99	517.92	535.52	556.04
105.0	1226.85	1232.27	1234.16	1246.37	1264.02	1281.4	1297.7	1322.16	1350.0	1384.56	1419.44	1448.12	1499.53	1527.96	1557.92	1597.69	1626.13	1662.97	1731.21	1783.34	1867.87	1931.89	2001.31	2258.25	2454.08	2546.33	2657.07	2737.31	2804.16	2844.77	2895.94	2927.71	3006.42	3547.95	3605.08
106.0	858.65	862.44	869.6	878.2	889.32	902.74	914.22	925.68	944.9	964.26	983.48	1002.7	1021.91	1041.12	1060.34	1079.56	1123.59	1160.94	1196.99	1233.2	1271.52	1307.63	1354.89	1474.61	1513.2	1551.81	1590.4	1630.55	1702.8	1743.29	1774.65	1793.92	1805.2	1871.63	1917.24
107.0	223.65	224.64	224.78	227.01	229.88	232.81	235.76999999999998	238.73000000000002	243.68	248.64000000000001	253.59	258.55	263.5	268.46	273.40999999999997	278.37	283.33	288.28	297.24	306.19	315.13000000000005	324.09	333.03999999999996	342.0	350.94	359.90000000000003	368.84999999999997	377.81	401.05	406.82	414.14000000000004	416.78000000000003	419.4	433.65000000000003	447.47
108.0	181.1	181.9	182.02	183.82	189.21	192.73	195.18	197.62	201.76	208.65	212.81	216.98	221.29	225.45	233.06	237.29	248.42	252.77	260.62	268.46	276.32	284.16	292.01	299.86	307.71	317.08	324.97	425.42	1062.38	1089.1	1108.69	1129.95	1137.05	1187.51	1207.03
109.0	63.0	63.28	63.61	64.24	65.05	67.26	68.11	69.54	70.98	72.42	83.21	85.84	88.03	94.35	109.34	112.48	144.31	159.41	171.15	177.99	184.31	189.6	197.41	202.72	208.08	215.19	220.55	226.14	231.07	234.46	240.52	242.87	244.82	253.16	260.72
110.0	71.3	71.09	71.22	71.55	72.24	72.96000000000001	73.68	83.77	85.47	87.21000000000001	88.9	90.61	92.9	94.62	127.78	133.01	139.92	142.33	146.55	151.74	155.98	162.46	181.37	187.72	203.94	222.25	230.76999999999998	243.43	248.23000000000002	250.43	262.55	264.85	267.46	275.85	293.23
111.0	532.24	527.59	523.87	524.22	527.99	589.26	593.95	598.64	610.5	622.36	634.22	646.07	657.93	669.79	681.65	693.51	705.36	717.22	736.6	755.97	775.57	794.95	814.33	833.71	853.09	876.63	896.1	915.57	976.9	1351.46	1370.5	1386.78	1406.84	1446.23	1486.06
112.0	401.09999999999997	402.87	403.12	407.12	412.27000000000004	417.52	422.83	428.14000000000004	442.1	451.1	460.08	476.86	486.57	495.71999999999997	504.87	514.02	523.17	532.3199999999999	554.08	570.76	618.51	639.77	672.12	693.01	716.0799999999999	744.88	794.27	818.3199999999999	842.3100000000001	859.69	875.16	880.7299999999999	886.3	920.49	937.9200000000001
113.0	129.95	130.53	130.61	131.9	135.39	137.11	138.86	140.6	143.52	146.44	149.35	152.27	155.19	158.11	161.03	163.95	166.86	169.78	178.87	184.25	189.64	195.03	200.41	205.8	211.19	222.02	227.54	233.06	246.92	256.22	260.83	263.95	268.63	277.76	282.13
114.0	36.78	36.94	86.61	87.46	88.57	89.7	98.2	99.43	101.5	103.56	105.63	107.69	109.76	111.82	113.88	115.95	118.01	120.08	123.8	127.53	131.26	134.99	138.72	142.45	146.18	149.91	153.63	157.36	160.8	163.11	166.04	167.1	168.15	173.86	176.6
115.0	88.6	88.99	89.05	89.93	93.85	95.05	96.25	97.8	103.29	105.39	107.49	109.59	111.69	113.79	115.89	118.38	120.48	135.3	139.51	143.71	147.91	152.11	156.31	160.51	164.72	168.92	173.12	177.32	191.32	194.06	197.56	198.81	200.06	208.45	211.73
116.0	371.3	372.94	380.13	384.84	397.63	403.72	408.85	413.98	435.88	447.65	456.57	465.49	478.34	487.33	496.33	505.32	514.32	523.31	539.57	573.44	590.2	606.97	629.59	646.52	665.93	682.92	699.9	719.49	736.9	747.49	760.94	766.87	771.69	797.92	811.52
117.0	0.5	0.51	0.51	0.51	0.52	0.53	0.53	0.54	0.55	0.56	0.57	0.58	0.59	0.61	0.62	0.63	0.64	0.65	0.67	0.69	0.71	0.73	0.75	0.77	0.79	0.81	0.83	0.85	0.87	0.88	0.9	0.9	0.91	0.94	1.54
118.0	131.92	132.51	165.05	166.69	168.8	170.95	173.12	175.29	178.93	182.57	186.21	189.85	193.49	197.12	200.76	212.62	216.4	220.54	249.07	256.57	264.08	271.58	279.08	286.58	294.08	301.58	309.08	316.59	323.5	328.14	334.05	348.92	351.12	363.12	368.83
119.0	25.08	25.19	38.73	40.3	42.1	43.37	43.92	44.47	45.4	46.32	47.29	51.35	52.34	54.17	56.71	57.74	58.88	60.8	62.68	64.57	66.46	68.58	70.47	72.57	74.47	76.37	78.26	80.16	81.91	83.09	84.59	85.12	85.66	89.2	90.67
120.0	90.56	90.96	91.02	91.92	93.08	94.27	95.47	96.66	100.58	105.96	108.07	110.19	112.3	114.41	116.52	118.63	127.56	132.66	136.78	140.89	147.37	151.56	155.74	159.93	164.11	168.3	172.49	176.67	180.53	183.12	186.42	187.61	188.78	195.2	198.27
121.0	58.49	58.74	58.78	59.36	60.12	60.88	61.66	62.43	63.72	92.91	101.42	103.41	125.36	127.72	130.07	154.03	156.77	159.51	166.12	171.12	176.13	181.13	186.13	197.01	202.16	207.32	212.47	217.63	222.38	225.58	229.64	231.1	232.55	240.45	244.24
122.0	59.3	59.56	59.6	60.19	60.95	61.73	62.51	63.3	64.61	65.92	67.24	68.55	69.87	71.18	72.49	73.81	75.12	77.12	79.52	81.91	84.31	86.7	89.1	91.49	93.88	96.28	98.67	101.07	103.28	104.76	106.64	112.43	113.14	116.98	118.82
123.0	667.11	670.06	675.34	683.34	692.0	704.39	713.35	722.29	741.58	756.66	774.23	789.36	806.97	822.14	857.83	873.38	888.93	904.48	932.57	965.48	993.71	1037.81	1111.87	1141.76	1171.64	1218.08	1248.37	1285.8	1359.95	1379.5	1404.31	1415.72	1424.61	1496.14	1519.67
124.0	239.5	240.54999999999998	240.71	243.09	246.17	254.37	257.6	260.83	311.5	317.84	324.16999999999996	330.51	346.29	352.83000000000004	359.33	375.94	384.06	399.39000000000004	411.79	424.19	436.6	449.0	468.36	480.96	493.54999999999995	506.13	518.72	531.32	547.38	555.24	567.19	579.0600000000001	582.7	607.9399999999999	617.5
125.0	405.37	407.16	407.42	423.19	428.54	434.0	439.52	474.43	484.28	494.13	503.98	513.83	523.68	533.52	543.37	569.84	649.15	695.53	753.29	775.97	804.97	851.88	875.41	898.95	922.47	965.07	989.07	1013.08	1040.38	1147.4	1174.74	1195.46	1202.97	1253.85	1273.57
126.0	109.25	109.73	109.8	110.89	112.29	113.72	115.17	116.61	119.03	121.45	123.87	126.3	128.72	131.14	133.56	135.98	138.4	140.82	145.19	149.56	153.94	158.31	162.68	167.06	171.43	175.8	180.17	184.55	188.57	191.28	200.04	201.31	202.57	209.5	212.79
127.0	1102.36	1107.23	1154.15	1165.57	1180.33	1219.55	1244.69	1292.76	1329.54	1356.58	1383.62	1410.66	1437.7	1464.72	1491.76	1518.79	1545.83	1583.55	1658.87	1708.84	1813.72	1865.24	1918.69	2006.07	2061.63	2131.85	2184.86	2237.9	2343.16	2376.84	2427.27	2442.72	2461.63	2558.81	2602.0
128.0	97.89999999999999	98.34	98.39999999999999	99.37	100.63	101.91	103.21	104.5	106.67	108.83	111.0	113.18	117.03	119.29	121.49000000000001	123.69	135.32	137.69	159.51999999999998	176.69	181.87	187.03	200.11	209.17000000000002	214.67000000000002	220.14000000000001	225.61	231.09	258.19	281.5	301.43	323.39	325.42	336.49	341.78
129.0	16.29	16.36	16.37	16.53	16.85	17.06	17.28	17.5	17.86	18.22	18.59	18.95	19.31	19.68	20.04	20.4	20.76	21.13	21.78	22.44	23.1	23.75	24.41	25.06	25.72	26.38	27.03	27.69	28.29	28.7	29.22	29.4	29.59	30.59	31.07
130.0	55.04	55.28	55.32	55.87	56.57	57.4	58.79	59.94	61.18	62.42	63.67	64.91	66.16	67.4	68.64	69.89	71.13	72.38	74.77	77.03	79.28	81.53	90.47	92.9	95.34	97.77	100.2	102.63	104.87	106.38	108.29	108.98	113.19	117.04	118.88
131.0	52.28	52.52	52.55	53.07	53.74	54.43	55.12	55.81	56.96	58.129999999999995	59.28	60.45	61.599999999999994	62.82	63.99	65.14	66.31	67.47	69.56	71.65	73.75	137.39999999999998	153.5	157.63	161.75	165.88	170.01	174.14000000000001	177.93	180.49	183.74	184.91	186.07	193.46	196.51000000000002
132.0	58.42	58.68	58.72	59.3	60.05	60.81	61.59	62.36	63.65	64.95	66.24	67.54	68.83	70.12	71.42	72.71	74.01	75.54	77.89	82.65	85.1	87.51	89.93	92.35	94.76	106.32	109.58	112.24	118.12	119.92	122.08	123.31	124.08	128.3	130.32
133.0	245.69	246.78	248.66	263.26	266.59	273.56	283.14	322.6	349.84	363.8	379.58	392.05	399.56	407.07	422.9	430.56	438.23	445.89	459.94	474.43	493.86	507.88	557.45	651.29	668.33	685.38	702.43	719.48	743.34	754.02	767.58	772.47	777.32	803.75	816.39
134.0	168.16	168.9	170.14000000000001	171.83	174.0	203.22	260.03999999999996	263.3	268.77000000000004	274.24	282.39000000000004	287.90999999999997	298.18	303.78000000000003	321.5	327.32	333.15	338.98	351.83	408.37	420.31	432.25	446.17	482.55	495.17	656.1600000000001	672.48	706.9200000000001	733.18	743.7099999999999	757.0999999999999	761.91	772.01	798.25	810.8100000000001
135.0	117.74	118.26	118.33	119.5	121.02	122.56	124.12	125.67	128.28	130.89	133.5	136.11	138.72	141.36	144.05	146.66	150.6	153.23	158.96	163.74	168.73	173.52	179.69	185.12	189.97	195.34	200.2	205.06	209.53	212.66	216.48	217.86	220.24	227.73	232.71
136.0	121.12	121.65	121.73	122.94	124.49	126.08	129.78	150.42	154.01	157.14	160.27	163.41	166.54	169.67	172.8	175.93	179.06	182.2	192.55	198.34	204.14	209.94	216.91	222.74	228.57	234.4	240.23	246.06	259.15	262.88	267.61	269.31	286.11	301.12	305.85
137.0	12.37	12.42	12.43	12.55	12.71	12.87	13.04	13.2	13.47	13.75	14.02	14.3	14.57	14.84	15.12	15.39	15.67	15.94	16.43	16.93	17.42	17.92	18.41	18.91	19.4	19.9	20.39	20.89	21.35	21.65	22.04	22.18	22.32	23.17	23.53
138.0	25.4	25.52	25.53	25.79	26.11	26.44	26.78	27.12	27.68	28.24	28.81	29.37	29.93	30.49	31.06	31.62	32.18	32.75	33.76	34.78	35.8	41.43	42.57	43.72	44.86	46.01	47.15	60.06	61.37	62.26	63.38	63.78	64.18	66.36	67.41
139.0	18.59	18.67	18.68	18.87	19.1	19.35	19.59	19.84	20.25	20.66	21.07	21.49	21.9	22.31	22.72	23.13	23.55	23.96	24.7	25.45	26.19	26.93	27.68	28.42	29.16	29.91	33.02	33.83	34.6	35.09	36.22	36.52	36.75	38.0	38.6
140.0	265.89	267.06	267.23	269.88	281.0	284.58	288.2	313.28	324.64	349.41	364.88	372.01	381.4	388.57	395.75	405.15	412.36	419.58	480.35	494.81	509.28	528.75	546.43	561.12	578.09	592.84	607.59	636.38	656.67	666.1	684.18	692.72	697.07	720.77	732.11
141.0	318.88	320.29	320.49	323.66	327.76	331.94	336.16	340.38	347.44	354.51	361.57	370.04	377.14	384.22	391.32	413.81	438.33	446.0	459.85	473.7	507.73	522.15	536.57	551.0	570.22	584.77	599.31	625.41	642.83	652.07	663.8	692.92	712.18	736.39	747.97
142.0	16.68	16.75	16.77	16.93	17.15	17.36	17.58	21.23	21.68	22.12	22.56	23.0	23.44	23.88	24.32	24.76	25.2	25.64	26.44	27.24	28.03	28.83	29.62	30.42	31.22	32.01	32.81	33.61	34.34	34.83	35.46	35.68	35.91	37.13	37.71
143.0	143.99	144.63	144.72	146.15	148.0	149.89	151.79	153.7	156.89	176.73	180.26	183.78	187.3	190.82	194.34	197.87	201.39	204.91	238.93	249.96	257.27	290.58	334.81	343.81	366.36	381.11	390.58	405.43	420.82	443.21	451.43	454.3	458.1	497.33	505.15
144.0	660.54	663.46	666.35	679.54	690.89	704.67	742.91	779.27	795.47	811.64	827.82	844.75	867.46	883.76	902.34	918.88	935.24	997.39	1034.96	1102.19	1134.42	1174.3	1206.75	1246.1	1280.03	1312.69	1345.33	1377.99	1435.56	1456.19	1482.39	1523.02	1540.26	1598.67	1623.81
145.0	215.03	215.98	216.12	222.31	225.12	228.44	231.34	234.24	239.49	244.36	249.23	254.1	259.47	264.34	269.22	280.06	299.23	307.18	322.3	332.0	341.71	356.35	366.2	376.04	400.22	422.65	437.01	449.91	460.11	466.72	476.87	479.9	482.92	499.33	512.06
146.0	100.24	100.69	100.75	104.13	105.45	106.79	108.15	109.5	111.78	114.05	116.32	118.6	120.87	123.14	125.41	127.69	129.96	132.23	204.08	210.22	234.68	287.42	335.03	344.04	353.04	362.05	371.05	380.45	388.76	394.34	401.44	403.99	406.53	429.82	437.28
147.0	61.05	61.32	61.49	62.1	68.11	68.98	69.86	70.73	77.46	79.04	80.61	82.19	83.76	85.88	87.46	89.05	90.63	92.22	95.08	98.42	101.3	104.17	107.06	109.94	112.82	115.7	118.58	121.45	124.1	126.08	128.35	129.17	129.98	134.4	136.51
148.0	28.92	29.04	33.71	34.04	34.47	34.91	35.36	35.8	36.54	37.29	38.03	38.77	39.52	40.26	41.0	41.75	42.49	43.23	44.57	45.92	47.26	48.6	49.94	51.29	52.63	53.97	55.31	56.66	57.89	58.72	59.78	60.16	60.54	62.6	63.58
149.0	134.26	134.85	135.17	136.51	138.24	140.0	141.78	144.68	175.78	183.44	188.6	192.29	199.92	203.68	207.44	216.97	240.34	244.54	252.14	259.73	268.43	276.06	283.68	291.31	298.93	306.56	314.18	321.81	328.83	333.56	339.56	341.72	343.87	355.56	361.17
150.0	100.9	101.34	101.41	102.41999999999999	103.71000000000001	105.03	106.36	107.7	109.92999999999999	112.17	117.61	121.5	123.83000000000001	126.16	128.48000000000002	130.81	133.14	135.47	139.68	144.14	148.36	152.57	160.87	165.19	169.53	173.85000000000002	178.17	182.49	186.48000000000002	189.16000000000003	192.56	195.48	196.70999999999998	203.39000000000001	206.58999999999997
151.0	361.52	363.09000000000003	365.03	368.64	373.59999999999997	378.35999999999996	383.15999999999997	387.96	409.55	418.16	426.5	434.82	443.16	459.0	470.82	515.37	542.85	602.47	621.1800000000001	639.88	670.71	689.76	732.65	789.53	823.7099999999999	874.4200000000001	897.8000000000001	920.33	953.3100000000001	974.59	992.12	998.4300000000001	1004.71	1046.16	1062.63
152.0	18.28	18.36	18.37	18.55	18.79	19.03	19.27	19.51	19.92	20.32	20.73	21.13	21.54	21.94	22.34	22.75	23.15	23.56	24.29	25.02	25.75	26.49	27.22	27.95	28.68	29.41	30.14	30.88	31.55	32.0	32.58	32.79	32.99	34.11	34.65
153.0	24.64	24.75	24.759999999999998	25.01	25.32	25.65	25.97	26.3	26.839999999999996	27.39	27.939999999999998	28.48	29.03	29.57	30.119999999999997	30.66	31.21	31.75	32.739999999999995	34.05	35.04	36.04	37.03	38.07	39.07	40.07	41.07	42.06	42.980000000000004	43.599999999999994	44.39	44.67	44.95	46.47	47.2
154.0	15.86	15.93	15.94	16.1	16.3	16.51	16.72	16.93	17.28	17.63	17.98	18.33	18.69	19.04	19.39	19.74	20.09	20.44	21.08	21.71	22.35	22.98	23.62	24.25	24.89	25.52	26.15	26.79	27.37	27.77	28.27	28.45	28.63	29.6	30.06
155.0	74.56	74.89	77.94	78.71	79.71	80.72999999999999	81.75	82.78	84.49000000000001	86.22	92.32000000000001	94.13	95.93	97.74	99.53999999999999	101.35	103.15	104.96000000000001	108.21	111.47	114.74000000000001	117.99000000000001	121.25	124.50999999999999	127.77000000000001	131.03	134.28	137.55	154.75	156.97	159.8	160.82	161.83	170.92000000000002	173.60999999999999
156.0	2266.16	2276.17	2285.88	2319.66	2350.15	2409.03	2477.6	2545.83	2621.49	2705.8	2765.4	2831.0	2950.64	3031.19	3094.46	3151.31	3227.09	3286.67	3425.52	3542.77	3698.54	3803.58	3954.36	4086.15	4472.15	4597.35	4838.51	4971.5	5083.63	5163.96	5295.39	5329.1	5374.64	5566.97	5670.8
157.0	1125.75	1130.72	1140.78	1153.88	1258.34	1274.3799999999999	1316.21	1356.85	1385.02	1424.5	1452.9	1481.29	1511.49	1539.9	1568.32	1600.68	1629.18	1657.6699999999998	1749.66	1812.1799999999998	1867.41	1922.6999999999998	2014.1	2073.46	2183.3	2469.45	2562.8999999999996	2648.18	2709.4	2750.98	2805.4	2829.87	2858.11	2955.39	3004.96
158.0	560.73	563.2	570.56	581.09	628.3	636.31	644.4	652.48	672.35	686.03	699.7	728.78	743.98	762.33	780.91	799.77	814.01	835.3	881.69	936.48	1003.11	1031.6	1069.61	1107.54	1148.36	1178.64	1209.15	1240.28	1281.25	1299.66	1323.04	1384.94	1424.7	1478.09	1529.46
159.0	227.84	228.85	229.02	231.28	234.21	237.2	240.21	243.22	253.21	258.36	263.51	268.66	273.81	278.95	337.33	343.45	349.56	362.2	373.45	384.69	398.09	409.39	422.51	433.87	445.23	456.58	467.94	490.01	500.7	507.9	519.58	527.73	531.05	549.1	559.63
160.0	173.43	174.2	180.64	182.78	185.09	187.45999999999998	189.83999999999997	192.22	196.20999999999998	200.21	205.28	209.29	213.3	219.46	224.43	228.5	232.57	236.64	269.38	277.49	285.6	327.64	336.68	345.74	354.78999999999996	363.84	374.12	383.20000000000005	391.6	397.22	407.64000000000004	417.37	420.01	434.27	446.9
161.0	19.95	20.04	20.05	20.25	20.51	20.77	21.03	21.29	21.74	22.18	22.62	23.06	23.5	23.95	24.39	24.83	25.27	25.71	26.61	27.41	28.22	29.02	30.06	30.86	31.67	32.48	33.29	34.09	34.84	35.34	35.98	36.2	36.43	37.67	38.26
162.0	50.78	51.0	51.03	51.53	52.19	52.849999999999994	53.52	54.19	55.32	56.44	57.57000000000001	58.7	59.82	60.94	62.07	74.38	75.7	77.03	79.42	81.81	84.2	86.59	88.98	91.37	93.76	96.16	98.55	100.94	103.15	104.63	106.50999999999999	107.63999999999999	108.31	124.03999999999999	125.99000000000001
163.0	115.96000000000001	116.47999999999999	116.55	117.7	119.19999999999999	124.1	125.67	127.24	129.89	132.53	135.17	137.81	140.45	153.42000000000002	156.25	159.07999999999998	166.79	169.7	176.10000000000002	181.4	186.7	211.65	219.21	225.1	236.22	243.8	250.71	256.79	263.18	266.97	308.44	310.41	319.52	330.39	335.58
164.0	477.19	479.3	493.64	500.83	507.17	527.32	537.5	602.17	619.07	631.66	694.32	710.98	724.6	744.1	795.13	814.67	840.49	880.9	913.67	941.19	968.71	998.81	1026.4	1054.92	1100.48	1129.18	1157.26	1194.45	1244.38	1262.26	1284.97	1293.15	1301.27	1350.76	1372.0
165.0	194.6	195.46	195.58	197.51	200.02	203.77	206.36	208.95	213.29	217.62	221.96	227.59	231.96	238.26	242.65	247.05	253.31	257.74	265.74	278.0	299.41	307.92	316.42	324.93	333.43	341.94	350.44	358.95	366.78	372.05	388.67	391.14	393.6	406.98	413.38
166.0	37.07	37.24	37.26	37.629999999999995	38.099999999999994	38.58	39.08	46.91	47.879999999999995	48.85	49.82	50.8	51.78	52.75	53.730000000000004	54.69	55.67	56.64	58.41	60.16	61.92	63.68	66.99	68.8	70.6	72.39	74.2	85.19	87.05	88.81	90.41	90.99000000000001	94.14	97.34	98.87
167.0	42.48	42.67	42.69	43.11	43.66	44.22	44.78	45.34	49.26	50.27	51.27	52.27	53.27	58.78	59.86	79.25	96.83	153.86	158.63	163.41	168.19	172.97	187.8	192.85	197.9	202.95	207.99	213.04	217.69	220.82	224.79	226.22	227.64	235.38	239.08
168.0	92.08	89.01	95.76	96.0	96.68	98.16	100.47	101.19	103.28	105.37	107.46000000000001	109.53999999999999	111.63	113.71	115.80000000000001	117.89	119.97	122.06	125.1	128.14	131.18	134.23000000000002	146.51999999999998	149.81	153.1	156.39	159.68	162.97	166.97	169.35	171.14999999999998	172.39	173.75	180.26999999999998	184.79
169.0	6.14	6.17	6.17	6.24	6.3100000000000005	6.4	6.48	6.56	6.699999999999999	6.840000000000001	6.96	7.1000000000000005	8.07	8.23	15.02	15.290000000000001	15.56	15.84	16.32	16.82	17.3	17.8	18.279999999999998	18.78	19.28	19.759999999999998	20.259999999999998	20.74	21.2	21.51	21.89	22.029999999999998	22.17	22.92	23.279999999999998
170.0	152.36	153.03	153.13	154.65	156.6	158.6	166.74	168.83	174.82	178.38	181.93	185.49	190.15	193.73	215.19	219.09	222.99	233.36	240.61	261.02	273.3	281.06	295.56	307.32	331.45	339.91	348.36	356.82	372.67	378.02	384.82	387.76	400.07	413.67	420.18
171.0	48.33	48.55	48.58	49.06	49.68	50.31	50.95	51.59	52.66	53.73	54.8	55.88	56.95	58.02	59.09	60.16	61.23	63.26	67.13	69.15	71.17	73.19	75.21	77.24	79.26	81.28	83.3	85.32	87.19	88.44	90.03	90.6	91.17	94.27	95.75
172.0	23032.82	22192.760000000002	22391.460000000003	22596.2	22980.48	23266.57	23955.309999999998	24334.850000000002	25000.29	25449.89	26349.89	26828.59	27402.32	28429.6	29104.149999999998	29860.18	30530.91	31289.06	31924.51	32901.74	33588.72	37390.47	38548.4	39644.090000000004	40700.31	41474.95	42398.79	43377.009999999995	43938.87	43885.78	44313.29	44680.58	45517.67	46656.71	47627.36
173.0	18439.41	17766.87	17770.19	17830.95	18083.739999999998	18359.66	18566.89	18780.19	19091.45	19555.870000000003	20116.420000000002	20514.16	20970.75	21455.12	21820.79	22147.800000000003	22459.78	22834.72	23412.71	23845.46	24673.82	25313.300000000003	25935.8	26514.29	27034.489999999998	27621.129999999997	28090.97	28696.25	29296.950000000004	29171.03	29329.76	29563.010000000002	29895.05	30523.670000000002	31154.96
174.0	276.9	266.8	265.61	269.44	271.49	273.69	275.89	278.09	281.8	289.53000000000003	307.07	311.0	314.91999999999996	320.54	327.34000000000003	339.8	343.88	347.97	374.04	380.39	386.74	393.08	399.43	405.78000000000003	412.12	418.47999999999996	449.62	458.71	463.55	470.57	472.67	475.25	479.06	488.07	496.56
175.0	2491.17	2400.31	2423.7000000000003	2426.9	2478.13	2498.2200000000003	2530.7	2561.93	2603.24	2639.22	2698.5099999999998	2733.02	2771.52	2806.09	2887.1400000000003	3035.81	3093.3100000000004	3166.15	3222.84	3290.67	3408.28	3467.22	3568.92	3693.09	3752.6299999999997	3810.4300000000003	3884.92	3942.96	3984.6600000000003	3961.1	3987.6000000000004	4009.37	4046.2099999999996	4122.28	4194.05
176.0	396.71	382.24	380.52	381.03	383.91	387.02	390.14	393.26	398.49	403.73	408.96	414.19	427.7	433.04	444.91	450.33	455.74	473.65	481.83	490.01	498.19	506.36	528.23	536.63	553.84	581.45	590.27	599.09	605.43	600.93	617.59	620.96	625.94	637.71	648.81
177.0	1978.19	1906.05	1906.53	1909.0600000000002	1926.3200000000002	1941.93	1957.57	1992.95	2019.4599999999998	2053.56	2081.68	2111.3	2137.97	2167.44	2247.6	2276.87	2304.25	2331.6299999999997	2381.68	2422.0899999999997	2467.44	2516.31	2603.9300000000003	2665.3399999999997	2707.0499999999997	2748.7499999999995	2806.3499999999995	2884.22	2934.28	2912.51	2965.0099999999998	2995.1000000000004	3056.1300000000006	3113.5899999999997	3167.7999999999997
178.0	107.23	103.32	102.86	102.99	103.77	104.61	105.46	106.3	107.72	109.13	110.54	111.96	113.37	155.89	158.04	159.96	161.89	163.81	166.88	169.71	201.94	205.26	208.57	211.88	215.2	218.51	221.83	230.43	241.88	240.09	241.16	242.48	244.42	249.02	253.35
179.0	177.35999999999999	170.89000000000001	170.13	170.36	210.11	211.82	213.52	219.94	222.87	225.79	228.72	231.65	234.56	237.49	240.42000000000002	243.34	273.04	276.28000000000003	281.05	288.49	293.3	298.12	302.94	331.91	355.07000000000005	360.54	366.0	374.40999999999997	378.38	375.56	377.24	379.29999999999995	382.34	389.53000000000003	398.19000000000005
180.0	153.10000000000002	147.51999999999998	146.86	147.05	148.16	149.37	150.57	151.76999999999998	153.79	155.81	157.82999999999998	159.85	161.87	163.89	165.9	167.93	169.94	171.96	174.93	177.9	180.87	183.84	186.81	189.78	192.75	195.71	198.67999999999998	201.65	203.78	202.27	203.17000000000002	204.28	205.92000000000002	209.79	213.44
181.0	752.31	724.87	721.62	722.58	734.18	740.14	746.1	752.07	762.07	772.08	845.54	896.16	937.51	949.27	966.39	978.16	989.92	1014.7	1034.53	1060.55	1082.35	1198.01	1272.23	1344.66	1395.11	1436.9	1493.4	1538.07	1627.57	1615.48	1622.69	1634.69	1666.83	1710.62	1755.57
182.0	640.65	617.28	614.52	615.54	621.2	626.23	631.28	636.33	644.79	653.26	661.72	670.19	678.65	687.12	695.58	738.24	755.49	764.47	777.67	790.87	804.06	817.26	955.05	974.53	1035.09	1051.03	1066.98	1082.92	1100.44	1092.27	1097.14	1103.13	1149.22	1203.94	1224.9
183.0	2563.75	2470.25	2476.97	2480.23	2499.01	2522.88	2543.21	2585.8	2627.32	2667.65	2702.22	2767.94	2802.91	2846.17	2887.54	2922.68	2976.4500000000003	3069.5299999999997	3269.94	3350.24	3406.15	3496.21	3556.44	3613.37	3758.4700000000003	3830.2799999999997	3913.4	3975.37	4066.12	4079.14	4113.91	4143.94	4177.17	4255.719999999999	4329.8
184.0	793.87	764.91	761.74	764.0999999999999	769.8900000000001	778.63	784.91	791.19	804.3199999999999	814.88	825.44	836.0	866.64	889.26	954.0899999999999	982.87	1045.7099999999998	1062.7	1087.67	1212.41	1245.18	1482.28	1567.31	1616.3500000000001	1660.4	1698.51	1788.61	1821.45	1840.7099999999998	1857.29	1885.77	1896.06	1964.9299999999998	2005.8600000000001	2053.85
185.0	29.09	28.03	27.91	27.94	28.15	28.38	28.61	28.84	29.22	29.61	29.99	30.37	30.76	31.14	31.52	31.91	35.21	35.63	36.25	36.86	37.48	46.19	46.94	47.68	48.43	49.17	49.92	50.67	51.2	50.82	51.05	51.33	51.74	62.39	63.48
186.0	142.70000000000002	137.49	136.88	137.06	138.09	139.21	140.33999999999997	141.45999999999998	143.34	145.22	147.11	154.17	156.11999999999998	158.06	160.01000000000002	161.96	171.26999999999998	175.42999999999998	178.45000000000002	181.48000000000002	184.51	199.51	202.74	205.95	209.18	212.4	215.62	231.66	234.1	232.37	233.39999999999998	234.97	236.87	241.32	245.51999999999998
187.0	213.0	205.24	204.92	205.19	206.74	208.42	210.09	215.83	218.7	221.58	224.45	227.32	230.19	233.06	235.93	238.8	241.67	244.54	248.77	252.99	257.21	274.52	284.27	296.22	300.86	305.49	311.42	323.52	326.94	328.96	330.43	332.23	334.9	341.2	350.63
188.0	153.84	148.23	148.03	154.62	155.79	157.06	158.32	159.59	161.71	163.83	165.96	168.08	170.2	172.32	175.18	177.31	179.44	186.97	190.19	193.42	196.65	211.33	219.72	223.21	226.7	230.19	233.68	237.18	239.68	237.9	238.97	240.27	242.2	246.75	257.94
189.0	90.01	86.72	86.33	86.45	87.1	87.81	88.52	89.22	90.41	91.6	92.78	93.97	95.16	99.77	100.99	102.22	105.41	106.66	108.51	110.35	112.19	114.03	115.87	117.71	119.56	121.4	123.24	125.08	126.4	125.46	126.02	126.71	127.73	130.13	132.39
190.0	521.75	502.72	509.41	579.01	583.39	588.12	592.86	597.6	626.94	664.34	672.94	681.55	701.43	710.18	718.93	727.68	754.76	763.73	858.27	872.84	887.41	1046.17	1115.3	1133.02	1173.04	1191.11	1209.17	1227.24	1240.62	1231.41	1236.9	1253.96	1264.01	1294.78	1317.32
191.0	173.3	166.98	166.23	166.45	167.71	169.07	170.43	171.79	174.08	176.37	178.65	180.94	183.9	186.19	188.49	190.78	193.08	195.37	198.94	202.32	205.7	211.54	214.96	230.65	234.26	237.87	241.48	245.08	247.68	245.84	246.93	248.5	282.45	307.78	313.14
192.0	90.94	87.62	87.22	87.35000000000001	88.0	88.71	93.03	93.77	95.02	96.27	97.52	98.76	100.02000000000001	101.26	102.5	103.75999999999999	105.0	106.25	108.08999999999999	109.92	111.76	134.02	136.18	138.35	140.51	142.67999999999998	144.84	147.01000000000002	148.56	147.46	148.11	148.93	150.12	152.94	155.6
193.0	704.31	678.62	675.89	695.13	700.39	706.07	713.97	719.68	729.25	738.83	748.4	758.04	767.61	777.19	786.76	796.34	805.91	815.49	829.57	843.64	857.72	904.48	919.09	954.45	969.38	984.31	1000.12	1015.06	1025.79	1018.18	1022.72	1028.3	1036.55	1071.15	1089.8
194.0	293.89	283.17	281.9	282.27	284.40999999999997	286.72	289.03	291.33000000000004	298.26	302.18	323.39	327.53	331.66	335.8	339.94	344.07	348.21000000000004	352.35	395.87	479.53	487.53	610.09	646.09	689.3399999999999	701.83	718.6999999999999	955.5	972.0699999999999	982.35	975.06	979.4	984.74	1021.56	1041.69	1060.9
195.0	51.52	49.64	49.42	49.48	49.86	50.26	50.67	51.07	51.75	52.43	53.11	53.79	54.47	55.15	55.83	56.51	57.19	57.87	58.87	59.87	60.86	61.86	62.86	63.86	64.86	65.86	66.86	67.86	68.58	68.07	68.37	68.74	69.29	70.6	71.83
196.0	167.09	160.99	160.27	160.48	161.7	173.49	174.88	176.28	179.13	181.48	183.83	186.18	188.53	190.89	193.24	195.59	197.94	220.07	223.87	233.4	237.3	241.19	245.09	248.98	252.88	256.77	260.67	264.56	286.93	284.8	292.12	293.72	296.07	301.64	306.89
197.0	74.48	71.76	71.44	71.54	72.08	72.66	73.25	73.83	74.82	75.8	76.78	77.76	78.74	79.73	80.71	81.69	82.67	83.65	85.1	149.11	151.6	170.61	173.37	176.12	178.88	181.63	184.39	187.14	189.12	187.72	188.56	189.58	196.03	199.71	203.19
198.0	41.42	39.91	39.73	39.79	40.09	40.41	40.74	41.06	41.61	42.16	42.7	43.25	43.79	44.34	44.89	45.43	45.98	46.52	47.33	48.13	48.93	49.74	50.54	51.34	52.15	52.95	53.75	54.56	55.13	54.72	54.97	55.27	59.04	60.15	61.19
199.0	413.57	398.47999999999996	398.28	398.81	401.82	405.08	408.34999999999997	445.64	451.57	464.12	473.8	492.31	506.61	513.04	550.4300000000001	574.4200000000001	602.63	610.96	623.8100000000001	635.64	653.6	755.8599999999999	773.22	785.51	797.8	814.73	836.3999999999999	864.4	873.54	867.05	922.6199999999999	948.12	955.72	1024.26	1066.18
200.0	3619.58	3487.56	3568.5	3580.3	3622.33	3725.3	3806.35	3864.68	3917.48	3968.9	4052.66	4126.94	4244.66	4306.05	4359.1	4425.6	4565.21	4625.94	4705.81	4798.19	4878.27	5003.21	5110.7	5191.91	5523.69	5642.74	5792.07	5878.63	5960.12	5921.3	6038.85	6071.81	6122.83	6271.36	6380.54
201.0	347.1	334.44	332.94	333.38	335.9	338.62	341.35	344.08	348.66	353.24	377.08	381.9	396.08	401.02	405.96	436.49	441.73	446.98	454.7	462.42	473.7	481.47	510.04	518.14	526.25	543.34	551.58	565.58	571.56	567.31	569.84	572.95	577.55	588.41	598.65
202.0	19.049999999999997	18.34	18.26	18.28	18.419999999999998	18.58	18.73	18.87	19.13	19.38	19.63	19.88	20.130000000000003	20.38	20.63	20.89	21.14	21.380000000000003	21.76	22.12	22.5	22.86	23.24	23.6	23.97	24.34	24.71	25.08	25.339999999999996	25.150000000000002	25.27	25.41	25.61	26.09	26.55
203.0	227.49	219.19	218.21	220.02	228.97	230.83	232.69	237.59	240.75	246.77	250.76	253.97	259.01	262.24	265.47	268.7	271.93	275.16	281.36	288.34	294.14	299.83	308.13	313.02	329.56	336.87	341.98	347.09	350.76	348.46	350.01	352.29	355.39	362.29	369.43
204.0	891.77	859.25	869.41	870.55	877.14	895.5300000000001	907.86	931.87	944.27	956.66	1030.58	1065.48	1078.94	1092.3999999999999	1110.85	1124.37	1149.32	1225.81	1246.97	1268.13	1289.29	1380.29	1402.58	1449.72	1509.21	1532.46	1569.34	1592.8	1628.6999999999998	1616.61	1623.82	1638.1200000000001	1651.25	1682.3000000000002	1711.5900000000001
205.0	42.76	41.19	41.01	41.07	41.37	41.72	42.05	42.39	42.94	44.53	45.11	45.68	46.260000000000005	46.83	47.41	47.989999999999995	48.56	49.14	49.99	50.83	51.68	52.54	53.379999999999995	54.23	55.08	55.92	56.769999999999996	57.63	58.230000000000004	57.8	58.06	58.379999999999995	58.84	59.95	60.99
206.0	29.19	28.12	32.08	32.12	32.36	32.63	32.89	33.15	33.59	34.03	34.48	34.92	35.36	35.790000000000006	36.24	36.68	37.12	37.559999999999995	38.21	38.86	39.510000000000005	40.15	40.809999999999995	41.45	42.1	42.760000000000005	43.4	44.05	49.54	49.17	49.39	49.66	50.05	50.989999999999995	51.879999999999995
207.0	267.32	257.57	256.40999999999997	256.76	258.69	260.79999999999995	262.89	265.0	268.52000000000004	272.05	275.57	279.09999999999997	282.62	286.15	289.67	293.2	297.86	301.4	306.60999999999996	314.79	320.05	367.09	374.21999999999997	386.56	393.05	399.11	405.15	412.67	417.03000000000003	413.94	415.78000000000003	418.05	421.4	429.33	436.8
208.0	71.73	69.12	68.81	68.9	69.42	69.98	70.55	71.11	72.06	73.0	73.95	74.9	75.84	76.79	77.73	78.68	79.63	80.57	81.96	83.35	84.74	86.14	87.53	88.92	90.31	91.7	93.09	94.48	95.48	94.77	95.19	95.71	96.48	98.3	100.01
209.0	518.6	499.68	497.44	499.09	502.86	509.01	513.11	523.85	530.82	548.08	580.06	587.48	616.34	624.03	645.82	670.9	678.97	687.04	705.69	723.85	735.94	759.89	772.16	803.68	827.53	840.28	853.02	865.77	874.92	868.43	985.62	991.0	998.95	1021.65	1041.34
210.0	2375.54	2288.9	2283.49	2289.95	2307.29	2325.99	2391.93	2418.45	2453.25	2501.63	2534.04	2566.46	2650.63	2683.69	2743.68	2783.8	2817.27	2850.74	2910.89	2974.67	3072.26	3218.31	3277.03	3329.66	3381.75	3436.62	3488.74	3553.9	3602.69	3586.74	3610.3	3630.0	3659.11	3727.92	3792.81
211.0	470.77	453.6	478.19	478.82	482.45	486.35999999999996	498.22	525.38	550.61	559.6800000000001	613.95	621.81	629.6700000000001	671.53	679.8000000000001	688.07	696.35	704.62	740.4300000000001	839.37	880.82	972.76	1001.87	1024.66	1051.8799999999999	1084.51	1100.96	1127.42	1139.33	1130.87	1135.9199999999998	1142.11	1151.2800000000002	1177.15	1198.82
212.0	80.86999999999999	77.89	88.92	89.02	89.7	90.42999999999999	91.14999999999999	91.88	115.19	116.71	118.22	119.74	150.70999999999998	152.6	154.48999999999998	156.37	158.26	160.14999999999998	162.93	165.69000000000003	168.47	171.23000000000002	174.01999999999998	176.79000000000002	179.54999999999998	182.33	185.10999999999999	187.88	189.84999999999997	188.48999999999998	189.33	190.36999999999998	191.89999999999998	195.54999999999998	203.51000000000002
213.0	303.11	292.05	290.73999999999995	291.13	293.33	295.71	298.09	300.47	304.46999999999997	308.47	312.46	316.46	321.97	325.99	330.0	334.01	338.03000000000003	342.05	347.95	353.85999999999996	359.76	365.67	371.58	377.48	383.39000000000004	389.28999999999996	395.2	401.1	405.34	402.33	404.12	406.34	409.59000000000003	417.28999999999996	424.55
214.0	119.37	115.02	114.5	114.65	123.85	124.85	126.87	127.88	129.58	131.29	132.99	134.69	136.39	138.09	139.79	152.16	153.99	202.65	206.15	209.65	215.65	219.19	222.73	226.27	229.81	233.35	236.89	240.43	242.97	314.43	315.84	317.56	320.11	326.13	331.8
215.0	900.73	867.88	864.25	866.4	872.96	880.59	887.68	894.78	907.57	919.49	934.78	947.88	959.85	987.94	1013.61	1037.9	1050.77	1119.59	1156.94	1180.15	1203.19	1264.98	1294.48	1322.53	1359.96	1387.44	1480.57	1531.18	1583.1	1604.28	1639.71	1653.72	1707.57	1747.12	1778.14
216.0	5716.32	5507.83	5498.98	5550.71	5920.57	6016.02	6068.96	6151.98	6237.74	6470.14	6667.68	6901.59	7131.38	7440.21	7697.63	7798.4	7900.86	8586.33	8781.62	8941.07	9275.64	9879.5	10168.31	10596.65	10777.68	11047.04	11235.02	11405.48	11531.83	11464.03	11526.98	11599.19	11709.43	12071.44	12302.23
217.0	463.02000000000004	446.12	444.13	444.71999999999997	454.88	460.92	467.79	480.32	493.94	500.42	506.91	513.39	542.56	549.3299999999999	556.1	568.33	575.16	581.99	604.83	615.09	629.76	642.0500000000001	652.42	681.86	692.53	713.9	724.72	735.5500000000001	775.8100000000001	770.0500000000001	773.49	777.7	783.94	798.6899999999999	812.58
218.0	206.73	199.18	198.3	198.56	200.06	203.48999999999998	205.14	206.78	209.52	216.29	219.09	225.57	228.42	234.59	237.48000000000002	240.37	249.18	252.13	256.49	260.84	265.19	269.53999999999996	273.91	278.25	282.61	294.69	299.17	303.64000000000004	322.87	338.81	340.32	342.17	344.91999999999996	351.4	357.52000000000004
219.0	174.67999999999998	168.31	167.56	167.78	169.04	170.42	171.79	173.16	175.47	179.72	182.82999999999998	185.16	187.5	189.84	192.17999999999998	194.51000000000002	203.5	205.92	214.06	217.69	221.33	230.97	234.7	242.68	246.47	251.33	255.15	258.96	261.7	259.75	260.90999999999997	262.33	275.04	280.21000000000004	285.09
220.0	120.62	116.22	116.83	116.98	117.87	118.82	119.78	120.74	122.34	123.95	125.56	127.16	128.77	130.37	131.98	133.59	135.19	136.8	171.41	174.32	177.23	180.14	183.05	195.92	198.99	202.05	205.12	208.18	210.39	208.82	209.75	210.9	212.59	216.59	220.36
221.0	47.65	45.92	48.0	48.06	49.16	49.56	49.959999999999994	50.35	51.019999999999996	51.69	88.39999999999999	89.53	90.66000000000001	98.75	101.94	103.18	104.42	106.14	108.16	110.0	111.83	113.89999999999999	115.74000000000001	117.99000000000001	119.84	121.68	124.05	125.91000000000001	157.11	161.16	161.88	162.76	170.03	173.23000000000002	176.24
222.0	503.43	485.06	482.90000000000003	483.53000000000003	487.18	491.14	495.09	499.06	505.7	512.3299999999999	518.9699999999999	525.61	532.25	573.33	584.35	595.08	602.23	613.72	627.88	642.59	653.32	664.04	674.77	689.78	700.5799999999999	730.8	744.37	755.5	763.48	757.8100000000001	761.19	765.34	771.48	785.99	799.68
223.0	275.08	265.03999999999996	263.85	264.2	266.2	269.05	271.22	273.38	279.18	286.29999999999995	290.01	293.71	297.41999999999996	346.35	350.62	362.3	366.65	377.86	384.39	390.90999999999997	436.63	444.53	451.71	460.49	467.68999999999994	474.9	490.18	512.08	517.49	513.65	515.94	549.69	554.1	564.52	624.99
224.0	36.17	34.86	34.69	34.75	35.010000000000005	35.29	35.58	35.86	36.33	36.81	37.29	37.76	38.24	38.72	39.2	39.67	40.15	40.629999999999995	41.33	42.03	42.73	43.43	44.14	44.839999999999996	45.54	64.24	72.46	73.55000000000001	78.81	78.22	78.58	79.0	84.65	86.24000000000001	87.74
225.0	56.0	53.96000000000001	53.71	53.790000000000006	54.19	54.629999999999995	55.08	55.51	56.25	56.99	57.730000000000004	58.459999999999994	62.22	63.01	63.78	64.56	65.33	66.11	67.25999999999999	68.39	69.53999999999999	70.68	71.82	72.96000000000001	74.1	75.25	76.37	78.35	79.18	78.58	78.94	79.37	80.01	81.51	82.93
226.0	704.85	679.15	676.1	676.99	717.28	723.09	728.92	734.75	744.53	754.3	768.48	778.31	788.14	797.97	865.23	896.31	907.08	917.86	933.71	951.06	973.23	1009.8	1026.1	1055.3	1071.82	1088.33	1107.35	1123.9	1154.4	1147.86	1152.98	1159.27	1168.57	1190.54	1211.27
227.0	685.54	660.54	657.58	683.58	688.75	694.34	699.93	705.53	729.78	739.64	765.31	775.1	796.62	806.56	855.66	866.07	876.48	897.23	916.72	946.97	962.93	978.74	994.55	1010.35	1067.25	1083.69	1109.89	1126.48	1138.39	1129.94	1134.98	1141.17	1150.32	1171.95	1192.36
228.0	1.73	1.67	1.66	1.67	1.68	1.69	1.71	1.72	1.74	1.76	1.79	1.81	1.83	1.86	1.88	1.9	1.92	1.95	1.98	2.01	2.05	2.08	2.12	2.15	2.18	2.22	2.25	2.28	2.31	2.29	2.3	2.31	2.33	2.38	2.42
229.0	127.16	122.52	121.97	122.13	123.06	124.05	125.05	126.05	127.73	129.41	131.08	132.76	134.44	136.11	142.47	144.2	145.94	147.67	150.22	154.13	156.7	159.28	175.07	177.85	180.64	185.06	187.87	190.68	192.69	191.26	192.11	193.16	194.71	198.37	201.83
230.0	143.52	138.28	137.66	137.84	138.89	140.01	141.14	142.27	144.16	146.06	147.95	149.84	151.73	153.63	155.52	157.41	159.3	161.2	163.98	166.76	169.55	172.33	175.11	177.89	181.69	184.49	199.74	202.73	204.87	206.34	207.26	208.39	210.06	214.01	217.74
231.0	498.61	480.42	479.55	480.18	483.82	487.74	491.67	495.6	502.19	508.79	515.38	521.97	528.56	535.16	561.03	567.85	574.68	590.58	600.78	617.07	627.37	641.99	652.35	681.15	691.8	702.46	713.91	724.58	732.24	726.8	730.04	734.03	739.91	753.82	766.95
232.0	102.95	99.19	98.75	98.88	99.63	100.43	101.24	102.05	103.41	104.77	106.12	107.48	108.84	110.2	111.55	112.91	114.27	115.63	117.62	119.62	121.62	123.61	125.61	127.6	129.6	131.6	133.59	135.59	137.86	136.83	137.44	138.19	139.3	141.92	144.39
233.0	304.09	292.99	291.68	292.06000000000006	294.28000000000003	296.66	299.06	301.44000000000005	305.45000000000005	309.48	313.48	317.47999999999996	321.48	325.50999999999993	329.51	333.5199999999999	343.0	347.05999999999995	353.04999999999995	382.27	388.64	421.12	435.24000000000007	442.76	449.68	456.61	467.44	474.42	479.43	475.87	480.36	482.98	486.84	496.01	504.65
234.0	201.11	193.77	192.98	193.24	194.7	196.28	197.86	199.44	202.09	204.75	207.4	210.05	212.71	215.36	218.01	220.66	223.32	225.97	229.87	234.09	238.0	241.9	251.81	255.81	259.81	263.81	276.37	280.5	283.47	281.37	282.62	284.16	286.44	291.83	296.91
235.0	12.52	12.07	12.01	12.03	12.12	12.22	12.32	12.41	12.58	12.74	12.91	13.07	13.24	13.41	13.57	13.74	13.9	14.07	14.31	14.55	14.79	15.04	15.28	15.52	15.77	16.01	16.25	16.49	16.67	16.54	16.62	16.71	16.84	17.16	17.46
236.0	172.72	166.42	165.68	165.89	167.15	168.51	169.86	171.22	173.5	175.78	178.05	180.33	182.61	184.89	187.17	189.44	192.36	194.65	198.01	201.37	205.9	224.98	239.21	243.01	247.58	251.89	256.69	260.52	263.28	263.15	264.32	265.76	267.89	272.93	277.68
237.0	493.37	475.89	473.84000000000003	474.46999999999997	478.13	482.09	486.03999999999996	490.01	496.66	503.31	509.96999999999997	516.61	523.27	529.92	537.24	546.04	552.73	559.4100000000001	569.09	578.77	588.4599999999999	598.13	607.8100000000001	617.49	627.17	636.85	646.52	656.2	663.25	658.5799999999999	661.58	665.42	670.9200000000001	722.16	775.36
238.0	255.79	246.46	245.36	245.68	247.54	249.55	251.56	253.57	261.88	265.32	268.75	272.19	275.63	279.07	303.99	307.69	311.39	327.41	333.06	338.71	354.47	361.91	367.76	373.6	379.44	385.29	391.13	396.98	409.96	406.91	408.73	410.96	419.61	427.5	434.94
239.0	1666.03	1605.27	1598.07	1600.18	1612.29	1625.36	1638.46	1651.56	1673.53	1695.5	1717.47	1739.44	1761.41	1783.38	1805.35	1827.32	1849.29	1909.58	1967.55	2000.94	2035.06	2080.76	2114.37	2147.96	2191.35	2233.17	2267.04	2302.4	2326.74	2309.47	2319.77	2332.43	2351.13	2395.34	2437.04
240.0	309.96	298.66	297.32	297.71	299.96	302.39	304.83	314.56	333.56	337.94	347.5	351.95	356.39	360.84	379.55	413.59	418.57	438.89	447.8	465.49	473.26	486.89	513.8	521.96	530.13	545.64	553.92	562.19	568.14	563.92	566.43	569.53	574.09	584.89	611.77
241.0	184.91	178.16	177.36	177.6	178.94	180.39	181.85	183.3	185.74	189.76	192.22	194.68	197.14	199.6	202.06	204.52	206.98	213.33	217.01	220.7	224.38	229.85	233.57	237.28	240.99	244.7	253.81	257.6	260.33	258.39	259.55	260.96	263.06	268.0	272.67
242.0	740.06	713.07	714.42	716.07	721.93	727.78	733.64	744.06	770.75	781.91	795.64	805.81	847.36	874.68	970.85	988.67	1022.3	1039.58	1060.52	1098.66	1269.74	1420.52	1809.08	1921.83	1988.6	2024.53	2087.49	2123.99	2151.98	2136.0	2145.53	2157.24	2175.9	2229.35	2268.16
243.0	841.07	810.39	806.76	807.8199999999999	819.25	825.89	832.5500000000001	839.21	850.37	861.54	891.49	902.9	914.31	925.71	956.6600000000001	974.7900000000001	988.15	999.89	1017.15	1034.41	1080.3	1125.7399999999998	1153.53	1231.7900000000002	1251.06	1279.75	1314.83	1334.47	1348.58	1338.5700000000002	1346.95	1354.3	1365.16	1390.8300000000002	1419.67
244.0	6086.83	5864.83	6018.43	6151.33	6224.03	6387.3099999999995	6450.599999999999	6559.43	6676.16	6800.1	6915.51	7137.610000000001	7242.360000000001	7366.7	7636.96	7733.299999999999	7913.61	8111.89	8276.83	8417.27	8589.49	9134.3	9515.369999999999	9853.109999999999	10055.01	10297.210000000001	10471.77	10644.589999999998	10757.130000000001	10730.53	10778.38	10841.08	10941.130000000001	11146.84	11349.76
245.0	167.52	161.41	160.69	160.9	162.12	163.43	164.75	166.06	168.27	170.48	172.69	174.9	177.11	204.05	232.78	235.62	238.45	241.28	245.45	249.61	253.78	257.94	262.11	284.15	288.59	293.04	341.57	346.67	350.34	355.9	357.49	359.44	372.88	379.89	386.51
246.0	386.72	372.62	371.45	377.83	380.69	383.78	386.87	390.7	396.16	401.36	406.56	411.76	416.96	422.16	438.2	443.53	448.86	455.03	464.33	477.38	485.34	499.64	507.7	515.77	523.84	531.91	541.71	554.92	560.79	556.62	559.11	562.16	570.88	581.61	592.34
247.0	4.4	4.24	4.220000000000001	4.23	4.26	4.29	4.33	4.359999999999999	4.42	4.48	4.54	4.6	4.65	4.71	4.77	4.83	4.880000000000001	4.9399999999999995	5.029999999999999	5.109999999999999	5.2	5.28	5.37	5.46	5.54	5.62	5.71	5.79	5.85	5.8100000000000005	5.83	5.87	5.91	6.03	6.13
248.0	146.29	140.96	140.33	140.51	141.58	142.72	143.87	145.02	146.95	148.88	160.59	162.65	164.7	166.76	176.47	178.61	180.76	182.91	186.07	190.81	193.99	197.18	200.36	203.55	206.73	209.92	213.1	216.28	218.57	216.95	218.13	219.32	221.08	225.23	229.24
249.0	327.61	315.66	314.24	314.66	317.04	319.61	322.18	324.76	329.08	335.75	353.36	398.77	425.09	438.74	473.76	550.14	556.75	563.37	573.09	582.82	592.55	603.99	630.0	640.01	650.03	677.92	688.2	698.48	705.87	712.46	715.64	719.54	725.31	738.95	751.82
250.0	49.29	47.489999999999995	47.28	47.34	47.7	48.09	48.47	48.86	49.510000000000005	50.160000000000004	50.81	51.46	52.11	52.760000000000005	53.41	54.06	54.71	55.36	56.32	57.269999999999996	58.230000000000004	59.18000000000001	60.14	61.099999999999994	62.05	63.0	63.97	64.92	65.6	65.12	65.41	65.77	66.29	67.54	68.71
251.0	250.06	240.94	240.04	240.36	242.18	247.84	249.84	294.54	307.16	311.2	315.23	319.26	323.29	327.33	340.28	344.42	361.63	379.92	390.33	409.4	420.36	475.13	482.81	497.46	510.44	518.3	536.52	544.54	550.29	546.21	555.93	558.96	572.32	583.08	593.23
252.0	162.64	156.71	156.0	156.21	157.39	158.67	159.95	161.23	163.37	167.3	169.46	171.63	173.8	175.97	178.14	180.3	182.47	184.64	187.83	194.0	218.31	225.05	228.69	232.32	235.96	239.59	243.23	246.86	258.43	256.51	257.65	259.06	261.13	266.04	270.68
253.0	31.97	30.8	30.66	30.7	30.93	31.19	31.44	31.69	32.11	32.53	32.95	33.37	33.8	34.22	34.64	35.06	35.48	35.9	36.52	37.14	37.76	38.38	39.0	39.62	40.24	40.86	41.48	42.1	42.55	42.23	42.42	42.65	42.99	43.8	44.56
254.0	4125.59	3975.12	3990.01	3995.27	4027.25	4064.05	4123.81	4159.15	4294.38	4365.05	4455.29	4512.28	4569.27	4657.87	4721.81	4785.47	4878.31	4936.26	5061.78	5181.15	5277.87	5378.12	5466.99	5553.86	5640.75	5727.65	5814.51	5901.4	5963.8	5919.52	5945.92	5978.37	6026.31	6139.62	6248.77
255.0	21.0	20.24	20.14	20.17	20.32	20.490000000000002	20.65	20.82	21.1	21.37	21.64	21.92	22.200000000000003	22.48	22.76	23.03	23.310000000000002	23.59	24.0	24.4	24.81	25.22	25.619999999999997	26.03	26.44	26.85	27.25	27.66	27.96	27.740000000000002	27.869999999999997	28.019999999999996	28.240000000000002	28.78	29.28
256.0	364.45	351.16	349.59	350.05	352.7	355.56	358.42	369.39	374.3	428.12	433.67	445.28	450.91	456.53	470.84	476.57	482.3	488.03	506.6	515.19	533.35	542.1	550.86	559.61	568.37	577.12	585.88	594.63	600.92	596.46	646.42	665.45	670.79	683.4	695.46
257.0	77.31	74.49	74.15	74.25	74.81	75.42	76.03	76.63	77.65	78.67	79.69	80.71	81.73	82.75	83.77	84.79	85.81	86.83	88.33	89.83	91.33	100.02	101.63	103.25	104.86	106.48	108.09	109.71	112.88	112.31	113.13	161.31	162.6	165.66	168.54
258.0	3.74	3.6	3.59	3.59	3.62	3.65	3.68	3.71	3.76	3.81	3.86	3.91	3.96	4.0	4.05	4.1	4.15	4.2	4.27	4.35	4.42	4.49	4.56	4.64	4.71	4.78	4.85	4.93	4.98	4.94	4.96	4.99	5.03	5.13	5.22
259.0	616.92	594.42	632.52	644.04	653.05	658.34	663.65	668.96	677.85	686.75	695.65	704.55	727.37	736.44	752.37	761.52	784.22	793.54	807.24	820.94	834.64	855.84	869.66	883.48	897.3	911.13	924.94	938.77	948.69	941.65	945.85	951.01	958.64	976.66	994.94
260.0	3245.57	3127.2000000000003	3132.5099999999998	3154.26	3178.14	3217.2599999999998	3261.3	3287.38	3331.12	3397.41	3445.08	3489.1400000000003	3533.21	3577.2799999999997	3621.35	3665.42	3717.4300000000003	3764.49	3930.43	3997.68	4064.41	4131.349999999999	4240.92	4343.32	4422.12	4583.0599999999995	4672.95	4742.78	4827.7	4791.85	4813.219999999999	4861.66	4904.85	5009.69	5096.9
261.0	109.18	105.19	104.94	105.08	105.87	106.73	107.59	108.45	109.89	111.34	112.78	114.22	115.66	117.11	118.55	119.99	121.43	122.88	125.0	127.12	129.24	131.36	133.48	135.6	137.73	139.85	141.97	144.09	145.61	144.53	145.18	146.59	147.77	150.54	153.17
262.0	303.7	292.62	298.8	299.19	301.45	303.9	306.35	308.8	312.91	317.01	321.12	413.05	418.26	423.48	428.7	433.92	439.13	444.35	452.02	459.69	467.36	475.04	482.71	520.13	528.27	559.8	570.92	579.45	585.58	581.23	583.82	587.01	591.71	602.84	613.33
263.0	1008.55	971.77	967.41	968.69	976.02	984.29	992.23	1031.71	1066.64	1080.64	1094.64	1108.65	1130.02	1144.11	1259.09	1291.53	1307.06	1330.74	1358.47	1407.15	1453.66	1485.39	1509.38	1544.83	1572.68	1596.9	1623.83	1648.1	1665.52	1653.15	1662.4	1671.47	1684.88	1716.56	1746.44
264.0	1448.27	1395.45	1513.92	1516.68	1528.36	1540.75	1559.59	1572.06	1592.98	1627.19	1648.27	1669.36	1698.1000000000001	1728.02	1770.4	1843.27	1886.4599999999998	1908.8700000000001	1941.8400000000001	1978.3	2016.45	2074.0699999999997	2246.6	2307.57	2366.29	2442.7999999999997	2567.85	2611.9	2639.5099999999998	2685.57	2726.86	2805.0	2827.5	2882.03	2954.66
265.0	277.34	267.22	267.79	268.15	299.73	302.16	313.48	322.26	341.42	345.9	350.38	354.86	364.17	374.74	380.66	385.3	389.93	394.56	401.37	425.63	438.08	445.27	456.36	463.61	470.86	478.12	485.37	492.62	497.83	499.63	501.86	504.6	508.64	518.21	527.23
266.0	1405.76	1354.49	1348.42	1459.14	1497.28	1509.42	1521.58	1533.75	1554.16	1574.56	1594.96	1635.61	1667.07	1687.86	1708.65	1729.45	1750.24	1771.03	1801.61	1832.18	1862.76	1893.34	1923.92	1954.49	2090.09	2223.47	2257.19	2290.92	2337.49	2320.14	2330.48	2343.2	2362.0	2407.84	2451.75
267.0	162.13	156.21	156.72	166.88	168.15	169.51	170.88	172.24	174.54000000000002	176.82	179.10999999999999	181.4	183.70000000000002	185.98999999999998	188.28	190.57	192.86	195.14999999999998	198.51999999999998	201.89000000000001	205.26000000000002	208.63	212.0	215.36	218.73000000000002	222.1	225.72	229.09	231.51999999999998	229.79999999999998	235.82999999999998	237.12	239.03	243.51999999999998	249.61
268.0	437.28	421.33000000000004	447.15	451.15999999999997	454.58000000000004	458.27	461.95	465.64	471.84000000000003	480.12	486.35	515.3100000000001	521.8299999999999	528.3299999999999	537.11	545.38	552.1899999999999	558.75	570.4399999999999	580.13	589.81	641.1	651.45	703.6600000000001	721.62	741.69	757.74	976.52	1007.4699999999999	1026.26	1035.57	1043.1	1051.47	1079.82	1098.62
269.0	1084.7	1045.14	1040.46	1041.83	1059.26	1067.84	1076.45	1085.06	1099.49	1113.92	1128.36	1142.79	1157.23	1171.66	1186.09	1200.53	1214.96	1229.4	1250.62	1277.79	1310.59	1335.42	1360.05	1381.66	1403.28	1432.08	1456.8	1478.57	1500.23	1489.09	1495.73	1504.34	1516.4	1544.92	1582.0
270.0	2448.87	2359.55	2430.3599999999997	2484.06	2529.4900000000002	2582.73	2638.75	2722.76	2783.74	2841.65	2879.01	2915.8399999999997	2957.53	2994.41	3040.08	3112.4500000000003	3149.8599999999997	3554.31	3651.52	3738.33	3800.73	3863.96	3960.73	4057.92	4133.24	4205.16	4277.09	4345.9400000000005	4392.12	4359.51	4392.47	4419.73	4455.17	4574.75	4654.4
271.0	1011.89	974.99	970.62	971.9	979.25	995.85	1003.88	1013.4	1181.72	1197.24	1212.75	1356.77	1373.9	1391.04	1408.18	1425.31	1528.86	1547.03	1622.08	1687.32	1742.45	1771.06	1799.66	1861.09	1937.0	1984.39	2014.48	2044.59	2101.14	2085.54	2094.84	2106.28	2164.13	2204.82	2247.37
272.0	1358.21	1308.67	1307.02	1312.8700000000001	1340.3500000000001	1351.22	1362.11	1379.93	1399.7399999999998	1421.89	1447.5100000000002	1466.03	1484.5400000000002	1587.01	1637.17	1696.7	1723.4	1785.79	1816.6200000000001	1860.76	1933.3999999999999	1996.48	2062.6499999999996	2101.95	2163.92	2217.7599999999998	2337.9	2484.64	2510.91	2492.27	2503.38	2517.6	2539.2	2722.83	2774.44
273.0	14.209999999999999	13.69	13.629999999999999	13.649999999999999	13.75	13.86	13.969999999999999	14.09	14.27	14.46	14.65	14.84	15.02	15.21	15.399999999999999	15.59	15.78	15.95	16.240000000000002	16.51	16.78	17.060000000000002	17.34	17.61	17.89	18.16	18.439999999999998	18.72	18.91	18.77	18.86	18.96	19.11	19.47	19.810000000000002
274.0	2384.3599999999997	2297.41	2294.6400000000003	2301.13	2346.33	2404.21	2482.27	2511.12	2544.51	2583.85	2638.79	2678.5200000000004	2750.99	2787.54	2840.9300000000003	2906.38	2941.3199999999997	2976.27	3027.7400000000002	3084.45	3172.55	3357.2	3536.12	3600.77	3661.1099999999997	3737.3199999999997	3808.6499999999996	3943.18	4049.34	4033.37	4068.08	4235.77	4351.21	4516.88	4624.639999999999
275.0	542.01	522.24	520.73	521.42	525.36	529.62	545.07	549.4300000000001	556.74	564.05	571.3599999999999	578.6600000000001	585.97	593.28	609.27	616.6899999999999	624.1	631.51	642.4200000000001	653.3199999999999	664.23	675.13	686.02	696.93	707.83	718.74	729.64	740.54	750.4	748.88	757.29	761.43	767.5300000000001	781.96	795.58
276.0	851.98	820.91	838.31	839.42	858.17	865.13	872.1	879.08	1000.73	1034.89	1049.31	1143.43	1208.96	1224.99	1330.74	1349.52	1395.83	1522.88	1549.17	1575.46	1624.55	1682.72	1713.43	1740.65	1879.07	2162.82	2195.62	2228.43	2252.55	2235.82	2245.79	2290.83	2368.0	2425.35	2500.97
277.0	212.67	204.91	213.92	214.21	221.87	231.53	233.4	235.27	241.96	245.14	248.31	251.49	254.67	257.84	294.75	298.34	301.93	305.51	310.79	316.06	321.34	326.61	333.87	342.12	349.53	354.91	360.3	365.96	369.83	367.65	369.29	371.31	374.29	381.32	393.71
278.0	121.91	117.46	116.93	117.09	117.97	118.93	119.89	120.85	122.46	124.06	125.67	136.11	137.83	139.55	195.59	197.97	200.35	202.73	206.23	209.73	213.23	216.75	220.25	223.75	227.25	233.48	237.02	240.56	254.41	252.52	253.64	255.03	257.07	270.44	275.33
279.0	1471.76	1418.08	1411.73	1424.41	1592.88	1610.18	1623.16	1636.14	1657.91	1679.67	1701.43	1784.13	1861.97	1894.44	1917.78	1941.11	1982.59	2036.13	2076.96	2112.2	2147.45	2202.75	2238.33	2281.24	2316.93	2352.62	2388.3	2423.99	2452.21	2444.71	2455.61	2471.35	2497.56	2544.52	2588.82
280.0	139.7	134.6	141.68	141.87	143.61	156.88	158.15	159.41	161.53	163.65	165.77	181.67	183.97	186.26	191.65	193.99	196.32	198.65	283.2	288.0	292.81	377.66	383.76	389.86	433.07	440.42	448.93	455.64	460.46	457.04	459.07	461.58	465.28	474.03	482.28
281.0	1401.79	1350.67	1345.97	1347.74	1357.94	1383.52	1412.38	1423.68	1442.62	1475.9	1495.03	1514.15	1533.28	1552.4	1708.69	1735.52	1756.39	1777.25	1830.08	1861.13	1903.46	1934.71	1975.54	2109.64	2183.97	2219.36	2261.73	2299.36	2323.67	2306.41	2316.7	2350.28	2378.99	2463.23	2513.84
282.0	623.0699999999999	600.3499999999999	612.4399999999999	613.62	618.26	623.28	628.3	633.3199999999999	641.75	650.17	658.5899999999999	667.02	675.4399999999999	684.12	692.55	740.7199999999999	749.63	758.53	771.64	784.7299999999999	797.8299999999999	853.9499999999999	869.5999999999999	883.42	904.17	918.2199999999999	937.0	954.14	971.89	973.3299999999999	1013.0	1157.77	1221.02	1258.5	1280.4099999999999
283.0	167.21	161.12	160.4	160.61	161.82	185.48999999999998	186.98	188.47	190.98000000000002	193.49	196.0	198.51	201.02	203.51000000000002	206.02	208.53	211.04000000000002	213.55	228.98	232.86	240.94	244.89	248.84	252.79999999999998	256.76	260.71	264.66	268.62	275.86	273.82	275.04	276.53000000000003	278.75	284.0	288.94
284.0	5282.139999999999	5089.490000000001	5118.82	5150.5199999999995	5306.44	5402.490000000001	5539.28	5616.51	5706.450000000001	5897.960000000001	6077.65	6193.150000000001	6283.7	6362.07	6452.42	6582.73	6669.209999999999	6812.4800000000005	6965.84	7121.349999999999	7299.63	7483.03	7629.509999999999	7778.61	8081.36	8396.17	8530.800000000001	8658.289999999999	8885.9	8866.88	8918.48	9002.33	9227.02	9469.26	9711.81
285.0	1529.96	1474.16	1474.34	1476.29	1487.46	1499.52	1511.6	1617.93	1639.45	1660.98	1682.5	1709.84	1731.43	1771.3	1823.71	1894.91	1919.72	2038.66	2136.63	2280.36	2376.93	2431.86	2471.13	2597.56	2926.87	2971.96	3032.31	3090.29	3127.81	3104.59	3118.44	3173.93	3199.38	3259.54	3316.28
286.0	1460.8	1407.52	1404.93	1410.09	1420.76	1432.28	1443.82	1460.53	1479.95	1499.38	1518.81	1538.24	1557.67	1577.1	1596.53	1615.95	1635.38	1654.81	1683.38	1796.38	1826.36	1856.34	1894.14	1924.24	1954.34	1985.04	2015.15	2045.26	2088.43	2087.11	2096.42	2122.56	2139.58	2179.81	2217.76
287.0	776.11	747.8000000000001	754.7	755.6999999999999	778.4200000000001	814.5	824.33	869.36	899.15	910.96	929.48	941.3799999999999	953.27	965.81	981.17	1050.29	1104.68	1189.31	1261.72	1293.82	1319.35	1359.25	1384.81	1429.2	1451.69	1514.46	1545.3000000000002	1588.98	1662.83	1677.87	1695.47	1833.98	1848.69	1883.4499999999998	1916.46
288.0	83.24	80.2	79.83000000000001	79.94000000000001	80.55	81.2	81.85	82.50999999999999	83.6	123.42	125.03	126.63	128.22	129.83	131.43	133.03	134.63	136.23	138.57999999999998	140.94	143.29	180.11	183.02	185.94	188.84	191.75	194.66	197.57	199.64999999999998	198.18	199.07000000000002	200.15	201.75	289.5	308.4
289.0	282.48	271.64	269.3	269.59000000000003	282.4	284.57	286.75	288.92	293.03	297.14	319.21000000000004	323.53999999999996	327.89000000000004	332.22	339.6	351.66	356.13	365.02	371.54	378.06	384.57	391.09000000000003	397.60999999999996	404.14	417.67	424.3	430.91999999999996	437.55	451.15999999999997	448.98	451.07	453.66	457.35	467.13	476.03999999999996
290.0	2841.22	2737.59	2765.47	2769.12	2795.55	2858.62	2900.98	2944.64	3041.17	3089.68	3163.81	3215.73	3278.39	3352.64	3397.54	3456.66	3504.33	3829.47	4084.5	4209.61	4286.33	4459.32	4595.25	4714.98	4788.75	4952.24	5035.41	5110.66	5168.27	5146.78	5187.1	5216.46	5262.34	5385.01	5496.15
291.0	320.81	309.11	307.73	308.13	310.47	312.98	315.51	318.03	322.26	326.49	330.72	334.95	339.18	343.41	347.64	351.87	356.1	360.33	366.56	372.78	379.0	458.3	465.7	473.1	480.51	487.91	495.31	502.71	508.02	504.25	506.5	509.27	513.35	523.0	532.11
292.0	748.09	720.81	729.29	730.26	735.78	741.75	747.73	758.04	768.12	778.2	788.29	798.37	808.45	818.54	828.62	838.71	848.79	858.87	893.07	908.23	937.08	961.2	976.72	992.24	1008.59	1648.46	1725.63	1751.42	1774.23	1761.06	1794.97	2105.12	2169.83	2220.02	2258.67
293.0	8361.26	8056.299999999999	8033.530000000001	8120.69	8197.16	8266.650000000001	8364.949999999999	8566.050000000001	8796.08	8916.2	9128.169999999998	9306.74	9454.169999999998	9631.35	9802.53	9986.98	10141.550000000001	10483.189999999999	10782.62	11297.109999999999	11513.84	11854.77	12170.17	12456.91	12771.05	13054.68	13278.789999999999	13567.87	13727.09	13647.400000000001	13752.470000000001	13871.17	13983.240000000002	14257.880000000001	14514.84
294.0	25.59	24.66	24.55	24.58	24.77	24.97	25.17	25.37	25.71	26.04	26.38	26.72	27.06	27.39	27.73	28.07	28.41	28.74	29.24	29.74	33.72	34.28	34.83	35.38	35.94	36.49	37.04	37.6	38.0	37.71	37.88	38.09	38.39	39.12	39.8
295.0	4112.81	3962.8	3983.23	4063.12	4116.45	4155.54	4192.59	4226.13	4282.35	4360.88	4417.39	4473.9	4552.5	4615.4	4746.91	4923.84	4983.37	5170.37	5262.37	5383.51	5503.72	5726.51	5841.63	5988.02	6105.43	6209.64	6303.82	6399.38	6468.38	6420.36	6451.48	6489.29	6544.8	6667.86	6802.61
296.0	385.6	371.53	369.87	370.36	373.16	376.18	391.93	395.06	400.32	405.57	410.83	416.08	425.5	430.8	441.23	446.59	451.96	511.97	520.81	529.65	543.31	708.15	745.09	778.78	799.74	812.06	824.37	836.69	845.54	839.26	845.37	849.98	856.8	872.91	899.57
297.0	232.69	224.2	237.73	238.05	239.85	264.79	266.92	281.93	285.68	289.43	297.9	301.71	305.52	315.36	319.25	323.13	327.02	330.9	336.62	342.33	348.04	367.1	373.03	378.95	385.67	395.22	427.87	434.26	438.85	435.59	437.53	439.92	443.45	451.79	459.65
298.0	33.03	31.82	31.68	31.72	31.96	32.22	32.48	32.74	33.17	33.61	34.05	34.48	34.92	35.35	35.79	36.22	36.66	37.09	37.73	56.58	57.53	58.47	61.41	62.39	70.76	71.85	72.94	74.03	74.82	74.26	74.59	75.0	75.6	77.02	78.36
299.0	51.57	49.69	49.47	49.53	49.91	50.31	50.71	51.12	51.8	52.48	53.16	53.84	54.52	55.2	55.88	56.56	57.25	57.92	58.92	59.919999999999995	60.919999999999995	61.92	62.92	63.92	64.91999999999999	65.92	66.92	67.92	68.64	68.13000000000001	68.43	68.8	69.36	70.66	77.45
300.0	66.12	63.71	63.42	63.510000000000005	63.98	64.5	65.02000000000001	65.53999999999999	66.42	67.28	68.16	69.03	69.89999999999999	70.77	71.64999999999999	72.51	73.39	74.26	75.53999999999999	76.83	78.11	79.39	80.67	81.95	83.24	84.52	99.30000000000001	100.78	101.85	101.1	101.55000000000001	102.1	102.91	104.86000000000001	106.67
301.0	237.14	228.49	227.46	232.0	233.76	235.65	237.55	254.7	258.09	261.48	264.86	270.33	273.75	282.07	289.41	292.93	296.46	301.58	306.79	312.0	317.2	335.58	345.8	351.29	356.79	362.28	428.16	441.45	449.94	446.6	450.19	452.65	456.28	464.86	472.95
302.0	371.57	358.01	356.41	360.19	362.92	372.03	375.03	378.03	383.06	388.09	393.12	409.91	415.09	420.27	425.45	437.77	443.04	448.3	456.04	463.78	471.52	501.02	509.11	517.2	525.3	533.39	541.48	549.57	555.38	551.26	558.27	561.32	565.82	577.03	587.26
303.0	5.04	4.86	4.84	4.84	4.88	4.92	4.96	5.0	5.06	5.13	5.2	5.26	5.33	5.4	5.46	5.53	5.6	5.66	5.76	5.86	5.96	6.05	6.15	6.25	6.35	6.44	6.54	6.64	6.71	6.66	6.69	6.73	6.78	6.91	7.03
304.0	6987.89	6926.849999999999	6912.49	6929.79	6994.570000000001	7102.62	7190.08	7342.58	7522.49	7762.040000000001	8060.65	8283.93	8758.96	8959.7	9178.52	9588.65	9822.07	10017.42	10734.310000000001	11230.84	11557.66	11930.52	12357.14	12880.439999999999	13249.439999999999	13551.86	13852.88	14246.69	14501.869999999999	14557.35	14796.78	15041.35	15285.470000000001	15768.880000000001	16186.490000000002
305.0	12328.45	12220.78	12372.710000000001	12481.470000000001	12821.96	13372.36	13610.53	14071.01	14680.46	15281.41	15756.88	16067.210000000001	16529.48	17121.36	17585.809999999998	18041.89	18630.71	19252.59	20141.08	20774.35	21333.11	21947.8	22659.559999999998	23506.23	24192.070000000003	24762.3	25350.9	26084.83	27274.589999999997	27365.96	27815.309999999998	28277.63	28769.35	29829.11	30721.78
306.0	1535.8500000000001	1522.7200000000003	1514.1000000000001	1570.69	1595.0	1662.17	1764.67	1812.86	1850.66	1923.8500000000001	1960.15	1996.45	2033.9	2075.88	2157.71	2199.7599999999998	2237.06	2308.1	2391.91	2470.4	2538.2799999999997	2624.3800000000006	2693.4	2764.7699999999995	2828.89	2895.63	2965.4	3029.71	3122.16	3129.5099999999998	3172.5	3212.85	3269.19	3369.73	3456.47
307.0	15070.5	14938.87	14916.53	14965.57	15159.09	15431.93	15651.53	16014.16	16393.85	16760.95	17252.81	17984.36	18448.3	19073.28	19651.64	20170.09	20643.59	21089.99	21714.53	22389.08	22971.94	23570.91	24290.89	24945.57	25564.08	26239.85	26849.37	27607.95	28581.52	28786.93	29288.33	29766.11	30277.68	31291.14	32114.43
308.0	419.83	416.16	413.22	435.41	518.71	522.8	526.97	531.21	541.74	552.26	563.6	574.14	627.54	638.85	663.04	674.57	686.11	734.45	754.29	883.39	906.04	928.81	953.98	976.69	999.39	1022.1	1045.15	1067.86	1124.65	1129.71	1150.94	1166.22	1193.26	1228.34	1270.25
309.0	9398.61	9316.53	9302.55	9358.8	9604.51	9786.6	9950.12	10208.71	10443.06	10667.58	10970.82	11287.25	11534.65	11786.51	12096.62	12458.72	12697.5	13161.55	13724.96	14085.95	14607.01	15046.33	15501.09	15881.7	16266.68	16779.1	17223.85	17622.78	18225.71	18307.03	18593.72	18858.19	19241.81	19813.93	20337.09
310.0	435.71000000000004	431.91	428.88	433.06	436.18	439.62999999999994	443.13	446.64	511.01	538.32	633.5200000000001	656.8000000000001	691.85	713.5699999999999	732.21	752.72	765.58	788.8299999999999	810.14	832.49	853.83	881.27	902.7500000000001	929.11	970.81	992.86	1029.92	1072.21	1126.4699999999998	1143.22	1159.3	1200.4399999999998	1295.6399999999999	1337.25	1373.38
311.0	967.69	959.24	954.3599999999999	954.98	961.8599999999999	970.3499999999999	987.78	998.56	1018.3399999999999	1038.12	1090.0900000000001	1110.46	1130.85	1151.23	1171.6	1193.56	1214.57	1282.22	1365.1399999999999	1401.05	1450.89	1525.76	1568.96	1606.29	1643.63	1725.6999999999998	1800.35	1891.4099999999999	2033.5300000000002	2057.8199999999997	2087.65	2156.57	2187.76	2265.0	2332.88
312.0	725.05	723.01	741.49	746.22	754.09	762.55	779.69	826.8199999999999	848.4599999999999	861.83	877.24	895.39	908.87	922.35	935.8299999999999	949.3100000000001	962.79	976.27	1013.26	1042.57	1078.53	1114.72	1140.61	1166.49	1192.37	1218.26	1244.15	1270.03	1308.02	1317.58	1326.85	1344.76	1385.3200000000002	1422.31	1455.96
313.0	78.11	77.43	78.68	80.47	100.54	101.33	102.14	109.15	111.32	113.85	118.11	122.06	131.17	133.54	135.9	138.27	140.63	147.7	151.69	155.68	159.67	166.11	173.54	177.67	181.8	185.93	190.06	194.19	205.1	218.12	221.19	223.82	227.06	233.42	239.09
314.0	1679.84	1670.2	1687.24	1727.01	1748.77	1766.47	1786.75	1820.45	1952.08	2069.9700000000003	2277.9700000000003	2851.18	2916.77	3035.14	3116.67	3203.28	3323.71	3552.48	3676.26	3780.51	3902.2400000000002	4062.35	4355.5599999999995	4708.9400000000005	4832.3099999999995	4990.5	5113.16	5241.26	5334.03	5359.68	5444.63	5524.85	5608.870000000001	5814.98	5964.99
315.0	317.42	315.57	314.27	315.07	317.87	320.9	323.98	327.08	332.93	338.8	344.65999999999997	350.53	356.39	362.25	368.11	373.98	379.84000000000003	387.04	397.22	407.4	417.58000000000004	458.93	509.35	521.22	548.79	562.22	580.53	593.5799999999999	602.72	605.34	613.01	631.14	643.01	673.45	695.19
316.0	16.94	16.79	16.67	16.68	16.8	16.94	17.07	17.21	17.55	17.89	18.23	18.57	18.91	19.25	19.59	19.93	20.27	20.61	21.17	21.73	22.28	22.84	23.4	23.95	24.51	25.07	25.63	26.18	26.63	26.69	27.07	27.39	27.78	28.56	33.97
317.0	129.74	128.6	127.7	127.78	128.7	129.72	130.75	131.78	135.52	138.15	140.79	143.42	146.05	151.39	161.26	164.07	166.87	169.68	174.26	178.85	201.85	207.23	214.04	219.13	224.22	229.32	234.41	239.5	243.63	244.14	247.58	250.52	258.89	271.25	287.32
318.0	95.44	94.61	93.94	94.01	94.68	95.43	96.19	96.95	98.87	100.79	102.71	104.63	110.03	116.07	118.13	120.18	122.24	133.6	137.21	140.82	144.43	148.04	151.65	159.37	165.36	169.12	172.87	176.63	179.67	180.05	182.58	184.75	187.43	192.67	197.35
319.0	719.76	713.47	708.44	717.78	729.31	735.06	740.96	746.81	761.76	776.68	793.18	808.01	829.31	847.75	862.75	877.76	892.93	921.96	953.29	983.49	1012.02	1038.14	1072.12	1097.64	1139.02	1237.84	1268.02	1299.58	1331.56	1339.47	1358.45	1376.86	1406.41	1465.77	1594.88
320.0	392.47	389.42	387.06	390.17999999999995	398.62	405.04999999999995	412.01	417.13	425.14	434.87	442.92	450.95	465.87	474.04	484.73	494.52	504.80999999999995	556.9499999999999	587.6899999999999	603.04	627.01	642.57	658.14	673.7	689.26	704.8299999999999	720.4000000000001	735.9499999999999	752.6899999999999	754.8000000000001	764.71	776.03	787.24	810.5400000000001	841.8299999999999
321.0	214.22	212.35999999999999	212.82	212.97	216.6	219.37	221.47	223.23999999999998	227.64000000000001	232.01999999999998	236.42	240.81	283.73999999999995	288.82	293.9	300.33	305.44000000000005	310.55	318.93000000000006	327.3	335.68	352.96000000000004	361.54	370.13	378.72999999999996	387.31999999999994	395.91	431.55	438.92999999999995	439.91	446.0299999999999	470.41999999999996	477.22	490.55	502.46
322.0	967.13	958.6800000000001	951.9100000000001	952.54	959.41	967.89	985.91	1009.5600000000001	1030.5	1075.76	1105.03	1138.01	1160.4399999999998	1181.36	1210.64	1641.9299999999998	1677.19	1748.04	1811.6299999999999	1860.9	1911.39	1975.05	2027.35	2100.08	2180.77	2301.78	2353.48	2413.8999999999996	2482.2200000000003	2507.7599999999998	2561.1	2622.15	2684.69	2777.69	2868.2200000000003
323.0	128.22	127.1	126.2	126.29	127.2	134.96	136.04	137.11	139.83	142.55	145.7	148.42	151.14	153.87	160.04	162.82	165.61	168.86	174.48	179.35	183.95	202.04	207.05	220.9	226.04	231.17	236.31	241.44	245.6	246.12	250.12	253.1	256.76	281.08	290.43
324.0	130.78	129.76999999999998	131.55	131.72	132.75	133.89	135.04000000000002	136.19	138.79000000000002	141.39	143.98000000000002	146.57999999999998	149.18	151.76999999999998	154.37	156.97	159.56	162.16	166.5	170.83	180.56	185.02	199.84	204.55	209.26999999999998	213.98	218.7	223.42	261.44	262.24	265.59000000000003	268.83000000000004	272.71000000000004	280.17	286.95
325.0	82.02	81.31	80.73	80.78	81.36	82.01	82.66	83.31	84.96	86.62	88.25999999999999	89.91	91.56	93.22	94.85999999999999	96.51	98.19999999999999	100.23	102.92999999999999	146.41	150.16	153.92000000000002	177.32	181.54	191.8	196.16	200.51	204.87	216.96	217.41	228.42999999999998	231.58999999999997	237.31	248.66000000000003	255.96
326.0	69.45	68.84	68.35	68.4	68.89	71.08	71.65	72.22	73.65	75.08	76.51	77.94	79.37	80.8	82.23	83.66	85.09	86.52	88.86	91.19	93.53	96.38	98.73	101.08	103.43	105.78	108.13	110.48	120.6	120.86	122.56	124.02	126.2	129.74	132.89
327.0	61.09	60.55	60.13	60.17	60.6	62.35	62.85	63.35	64.6	65.86	67.11	68.37	69.62	70.87	72.13	73.38	74.64	75.89	81.9	84.05	86.21	88.76	90.92	93.09	104.65	107.03	109.82	112.2	116.26	116.51	118.65	120.06	121.8	125.21	128.25
328.0	549.19	544.4	540.55	540.91	544.8	549.1	553.48	580.1	636.17	667.69	695.32	708.32	721.32	738.56	792.49	806.28	820.06	880.15	931.31	955.8	993.24	1028.33	1075.2	1113.56	1140.05	1165.95	1191.85	1348.98	1541.75	1545.04	1581.16	1603.72	1626.92	1693.54	1734.82
329.0	1042.94	1034.28	1033.11	1038.68	1046.4	1069.24	1079.3999999999999	1097.8	1119.33	1160.96	1221.76	1246.9199999999998	1298.36	1339.9	1393.94	1428.9399999999998	1569.51	1598.67	1644.8799999999999	1731.05	1780.3899999999999	1834.6899999999998	1903.34	1986.56	2032.7800000000002	2084.27	2156.89	2218.7400000000002	2263.65	2275.65	2375.87	2442.7	2498.94	2570.95	2643.4
330.0	382.78000000000003	379.42999999999995	376.75	377.0	379.71	382.71	388.19	391.25	410.55	418.52000000000004	431.04	439.25	447.31	455.38000000000005	463.44	472.05	480.11	526.52	540.74	554.9599999999999	595.36	651.42	667.3000000000001	683.1800000000001	699.91	715.81	731.71	747.61	785.38	793.19	804.36	813.9200000000001	825.6899999999999	852.1899999999999	883.1
331.0	3733.09	3701.14	3787.6899999999996	3899.04	3937.81	3972.35	4024.73	4075.7999999999997	4191.599999999999	4335.52	4425.91	4510.719999999999	4604.45	4697.73	4783.55	4893.16	4976.4400000000005	5103.83	5328.96	5496.42	5639.72	5917.44	6086.33	6294.3	6575.17	6748.63	6910.94	7106.85	7233.37	7270.75	7445.53	7568.21	7695.070000000001	7966.96	8203.07
332.0	341.16	338.18	335.79	336.01	341.66	344.35	347.09	350.95	357.91	419.41	475.18	527.3	537.73	547.43	557.12	566.81	577.49	590.5	606.45	639.25	719.72	743.31	773.72	857.75	933.77	959.0	989.24	1010.74	1031.5	1053.34	1091.44	1104.41	1122.07	1175.99	1235.15
333.0	826.6099999999999	819.39	813.6099999999999	814.15	819.9999999999999	826.4699999999999	833.0600000000001	839.63	863.91	880.68	957.24	975.13	993.92	1020.61	1038.6899999999998	1062.79	1084.09	1151.9400000000003	1185.27	1216.45	1247.62	1278.8	1317.73	1349.09	1380.44	1411.81	1443.1999999999998	1474.5600000000002	1557.47	1560.74	1582.73	1601.53	1624.6999999999998	1670.19	1717.0500000000002
334.0	199.24	197.5	196.1	196.77	198.19	201.12	202.72	204.32	208.36	212.41	216.46	220.51	224.55	228.6	234.92	239.01	251.32	255.55	272.64	279.81	287.11	294.29	301.69	308.87	316.05	327.85	335.13	342.41	354.45	355.19	360.2	365.66	372.43	386.73	399.08
335.0	58.61	58.1	57.69	57.73	58.14	58.6	59.07	59.53	60.71	61.89	63.07	64.25	65.43	66.61	67.79	68.97	70.15	75.92	77.97	80.02	82.07	84.12	86.17	98.51	105.61	113.07	115.58	118.09	120.12	120.38	122.07	123.52	125.31	128.82	131.95
336.0	252.08999999999997	250.51	249.59	250.11	252.57	254.92	257.32	259.71	264.43	269.15	275.02	280.3	285.05	289.8	294.55	299.31	304.06	310.35	318.56	326.75	334.94	362.23	370.90000000000003	379.54999999999995	388.21	396.88	405.54	414.20000000000005	424.46000000000004	426.24	431.03999999999996	436.44000000000005	453.41	465.53000000000003	485.24
337.0	197.07	195.35	193.97	194.1	195.49	208.22	209.88	211.53	223.05	227.38	231.72	239.4	243.79	248.19	252.58	256.97	261.37	275.13	282.56	289.99	297.42	312.43	320.05	327.67	338.32	346.0	353.69	362.81	374.92	375.71	381.0	389.43	421.39	433.97	445.58
338.0	115.24	114.24	113.43	113.51	114.32	115.22	116.14	117.06	119.38	121.7	124.01	126.33	128.65	130.97	133.29	135.61	138.02	143.94	147.83	151.74	156.52	160.43	164.34	168.26	172.17	176.08	179.99	184.58	189.18	203.33	215.4	218.26	224.32	234.04	252.45
339.0	354.99	351.88	349.4	349.63	352.15	354.93	357.75	365.04	372.28	379.51	386.74	393.97	401.2	408.43	415.66	422.98	432.72	441.75	453.68	474.2	486.35	499.02	535.91	561.58	574.64	587.69	600.75	613.8	624.51	627.45	636.29	660.82	670.38	698.65	719.41
340.0	356.86	353.75	351.25	378.17	387.49	390.54	393.65	408.59	416.68	424.78	459.8	468.4	477.0	485.59	494.19	502.79	511.38	521.07	536.58	551.24	565.37	584.35	598.6	622.44	637.04	651.51	707.19	771.92	805.09	852.6	864.62	874.89	895.72	920.8	952.98
341.0	176.57	175.03	173.79	173.91	175.16	176.54000000000002	177.95	179.36	182.89999999999998	186.45	190.01	193.56	197.12	200.66	204.22	210.64	214.24	217.83999999999997	223.72	229.73000000000002	236.17000000000002	242.07	251.81	257.81	263.8	270.05	276.05	282.05	336.82	337.53	342.28999999999996	346.65	351.67	363.90999999999997	372.75
342.0	299.94	297.32	295.23	295.42	297.55	299.89	302.28	320.16	326.5	332.84	344.75	351.19	358.46	364.92	379.14	385.74	392.33	406.71	417.75	432.79	443.88	456.03	469.05	491.45	505.21	516.69	528.16	539.64	549.67	551.2	558.97	565.61	585.87	602.27	617.47
343.0	78.29	77.60000000000001	77.06	77.82	78.38	79.0	79.62	80.25	81.85	83.42999999999999	85.03	86.61	99.07	100.85	102.64	104.42999999999999	109.96	111.80999999999999	114.83	117.85	120.87	123.89	128.3	135.18	138.32	141.47	144.60999999999999	147.75	151.85	152.17000000000002	154.32000000000002	156.15	179.88	184.91	189.4
344.0	1444.49	1431.87	1433.48	1578.97	1671.84	1685.03	1727.02	1891.61	1929.08	1981.37	2046.54	2088.01	2131.75	2174.78	2213.28	2251.79	2291.35	2334.08	2461.05	2577.43	2664.19	2730.77	2808.51	2881.2	2948.17	3016.51	3088.43	3159.15	3249.25	3268.19	3340.09	3444.62	3500.8	3619.77	3728.59
345.0	2781.89	2757.6	2758.75	2760.58	2788.86	2818.94	2841.4	2896.92	2957.2	3017.61	3112.33	3184.76	3255.76	3407.05	3528.65	3610.99	3682.83	3745.6	3945.36	4089.16	4215.9	4344.21	4465.85	4575.51	4728.26	4838.86	4948.74	5080.42	5428.08	5590.2	5668.97	5740.34	5828.44	6017.57	6169.24
346.0	1435.83	1423.29	1448.14	1449.1	1481.19	1492.87	1510.28	1565.37	1596.38	1632.66	1663.76	1697.53	1739.39	1778.05	1831.85	1865.55	1897.45	1930.85	1997.0	2063.29	2124.87	2177.97	2239.52	2294.69	2359.27	2412.87	2478.9	2540.65	2604.08	2609.53	2647.7	2679.15	2717.9	2805.39	2901.06
347.0	1647.96	1633.57	1624.23	1629.19	1649.8	1670.22	1683.52	1712.88	1758.64	1805.34	1845.88	1880.39	1932.48	1978.68	2025.3	2096.44	2133.67	2184.64	2502.11	2596.19	2671.38	2738.14	2804.89	2891.71	2985.07	3095.38	3220.41	3419.43	3622.66	3729.16	3846.37	4017.44	4152.83	4285.13	4393.73
348.0	786.73	779.86	785.5	786.0300000000001	791.6800000000001	801.44	807.8299999999999	814.1999999999999	831.4200000000001	919.1	1030.0	1049.25	1069.25	1097.26	1124.65	1144.22	1163.77	1189.4799999999998	1236.1	1274.38	1308.38	1341.07	1391.31	1424.42	1457.8999999999999	1508.74	1542.25	1575.7600000000002	1680.19	1683.71	1710.17	1730.49	1759.27	1826.29	1871.8500000000001
349.0	43.54	43.16	42.85	42.88	43.19	43.53	43.88	44.22	45.1	45.97	46.85	47.73	48.6	49.48	50.35	51.23	52.11	52.98	54.41	55.84	57.28	58.71	60.14	61.57	63.0	64.43	65.86	67.29	68.45	68.6	69.56	70.39	71.41	73.41	75.19
350.0	291.98	289.43	287.38	287.57	289.64	291.93	294.25	296.58	302.45	308.33	326.64	332.75	343.48	349.67	355.86	362.05	368.25	374.44	384.55	394.67	404.78	414.9	425.01	472.94	483.93	494.93	505.92	516.92	529.21	530.32	537.8	544.18	560.33	576.01	597.3
351.0	86.06	85.31	84.7	84.76	85.37	86.04	86.73	87.41	89.15	90.88	92.61	94.34	96.07	97.8	99.53	101.27	103.0	104.73	107.56	110.39	113.22	116.05	118.87	121.7	124.53	127.36	130.19	133.02	135.31	137.07	139.0	140.66	142.69	146.69	150.25
352.0	169.5	168.01999999999998	168.15	168.26999999999998	169.48	171.19	172.54999999999998	173.91	177.35	180.8	184.23999999999998	187.68	196.59	200.78	204.33999999999997	208.28	212.68	219.99	225.94	231.88	238.76999999999998	244.73000000000002	252.32	258.32	264.32	270.33	277.55	284.63	298.18	298.81	303.45	309.55	320.02	330.6	338.63
353.0	550.19	545.38	541.53	541.89	545.79	550.09	556.75	561.15	611.71	623.59	635.47	647.35	659.23	671.12	683.0	694.88	706.76	719.27	738.7	758.13	777.56	796.99	816.42	835.84	855.27	874.7	894.13	913.56	933.38	935.33	948.51	959.78	973.66	1000.93	1025.24
354.0	28.59	28.33	28.13	28.15	28.360000000000003	28.58	28.81	29.040000000000003	29.61	30.189999999999998	30.76	32.230000000000004	32.82	33.41	37.46	38.120000000000005	38.769999999999996	39.42	40.489999999999995	41.55	42.620000000000005	43.68	44.75	45.81	46.879999999999995	47.94	49.01	50.07	50.92999999999999	51.04	51.760000000000005	58.38	59.22	60.870000000000005	62.349999999999994
355.0	1528.71	1515.36	1509.64	1513.85	1543.39	1562.9	1575.35	1594.05	1625.63	1657.2	1688.78	1720.35	1751.93	1786.73	1851.06	1890.75	1929.23	1964.36	2027.39	2080.72	2139.82	2215.59	2273.37	2384.58	2464.02	2666.19	2725.42	2844.24	2944.99	2997.26	3051.22	3092.28	3200.23	3316.3	3404.73
356.0	1568.47	1554.7700000000002	1549.6399999999999	1550.95	1563.91	1587.6100000000001	1607.5700000000002	1622.92	1657.47	1838.4199999999998	1880.29	1919.3200000000002	1971.8300000000002	2017.26	2052.97	2089.4900000000002	2256.64	2385.88	2500.0699999999997	2580.56	2647.24	2882.08	2974.9	3045.7099999999996	3125.5	3196.5099999999998	3267.5099999999998	3338.52	3482.47	3497.28	3559.57	3617.48	3676.1000000000004	3779.02	3874.31
357.0	69.26	68.66	68.17	68.22	68.71	69.25	69.8	70.35	75.43	76.9	78.36	79.83	81.29	82.76	92.42	94.02	95.63	97.24	103.62	106.34	109.07	111.79	114.52	117.34	120.06	122.79	125.52	128.25	142.95	143.25	164.62	166.58	173.84	178.71	196.51
358.0	1023.59	1014.65	1016.52	1018.27	1029.12	1040.6000000000001	1048.89	1083.8700000000001	1105.34	1126.8	1178.4099999999999	1256.21	1288.25	1311.47	1334.6899999999998	1357.9	1381.1200000000001	1410.0	1461.54	1499.98	1547.6499999999999	1633.38	1679.33	1773.98	1832.65	1874.28	1928.1200000000001	1992.54	2040.9099999999999	2059.61	2105.12	2139.4199999999996	2198.8199999999997	2283.9500000000003	2339.98
359.0	148.01	146.72	147.24	147.33	148.39	149.57	150.76	151.95	158.04	161.11	164.18	167.25	182.29	185.57	191.39	194.72	198.05	201.38	206.82	212.87	218.32	223.78	229.23	234.69	240.14	245.6	251.05	256.51	260.93	261.47	265.16	270.3	274.21	296.19	303.38
360.0	750.6800000000001	744.24	753.01	755.2800000000001	760.76	773.44	779.63	785.8499999999999	801.49	817.08	841.9699999999999	881.74	910.2099999999999	933.94	954.38	971.0	992.0699999999999	1008.76	1036.06	1063.3400000000001	1090.63	1117.95	1152.3400000000001	1179.79	1207.27	1251.7299999999998	1281.19	1316.21	1356.3600000000001	1401.67	1425.5300000000002	1485.44	1521.96	1572.4	1613.31
361.0	411.6	408.0	405.12	414.67	417.65	421.57	436.45	439.9	448.61	457.33	466.04	474.75	483.47	517.22	551.94	571.42	583.18	592.98	609.0	626.64	642.7	658.76	721.89	739.07	756.25	773.43	808.59	832.94	865.87	878.93	891.31	907.27	928.2	954.18	977.37
362.0	624.72	619.26	623.09	631.55	657.1	662.28	667.56	672.83	686.25	702.57	722.17	735.67	749.18	762.68	776.18	789.69	803.19	820.05	848.78	875.85	898.3	920.74	943.19	968.29	990.8	1018.45	1041.07	1063.69	1087.12	1089.4	1104.75	1117.87	1134.04	1165.81	1194.14
363.0	483.77	479.55	476.16	476.48	479.91	483.69	487.55	491.39	501.13	510.86	520.59	564.92	575.29	585.65	596.02	606.39	616.76	663.42	681.34	705.49	723.57	741.65	759.73	781.39	802.22	820.45	838.67	860.12	885.71	887.56	900.07	910.76	923.94	949.8	987.56
364.0	708.02	701.85	700.22	700.6899999999999	706.0699999999999	712.85	718.5300000000001	724.21	761.1	775.8900000000001	802.9	824.72	853.4799999999999	897.33	919.4399999999999	935.43	951.5400000000001	1006.84	1058.1299999999999	1089.5800000000002	1117.51	1150.02	1178.07	1206.1100000000001	1245.01	1275.08	1321.98	1360.9	1427.03	1430.06	1450.2199999999998	1477.47	1512.44	1700.4	1763.48
365.0	82.35	81.63	81.05	81.11	82.72	83.37	84.03	84.7	86.38	90.88	92.61	94.34	96.07	97.8	99.53	101.27	103.0	104.73	107.56	110.39	113.22	116.05	118.87	121.7	125.31	128.15	131.0	133.85	144.15	156.9	171.04	173.07	175.58	189.18	193.77
366.0	307.34	304.66	302.51	302.71	304.89	318.55	325.05	327.62	334.11	340.6	348.26	358.34	364.91	371.49	378.07	384.65	391.22	397.8	501.15	514.33	546.44	570.6	618.35	633.11	647.82	663.24	686.67	725.95	755.01	766.62	782.08	794.21	805.7	828.26	848.62
367.0	389.57	386.17	388.47	430.94	434.13	437.55	441.04	444.52	453.33	462.13	471.27	480.08	488.89	497.7	506.51	515.32	530.32	539.24	586.7	602.17	617.6	718.5	736.01	770.68	788.59	879.16	898.69	918.22	949.34	951.33	973.96	985.53	999.78	1027.77	1053.52
368.0	7044.73	6983.19	7022.48	7080.61	7191.35	7300.7	7376.13	7519.64	7817.45	7991.55	8176.86	8358.88	8540.18	8694.11	8921.98	9175.14	9391.75	9571.85	9920.16	10202.58	10487.74	10786.87	11149.97	11425.65	12152.84	12501.79	12793.43	13072.52	13563.6	13594.83	13828.56	14113.7	14355.77	14812.49	15213.78
369.0	917.2800000000001	909.26	912.28	912.89	919.49	944.73	952.25	959.77	978.79	998.06	1182.59	1216.51	1238.8300000000002	1261.16	1283.48	1313.1200000000001	1373.19	1406.4099999999999	1554.32	1654.91	1697.3300000000002	1739.74	1783.0	1891.51	1935.48	1979.46	2023.43	2067.39	2108.61	2150.9700000000003	2181.2799999999997	2207.19	2239.1099999999997	2301.81	2611.0499999999997
370.0	59.29	58.77	58.35	58.39	58.81	59.28	59.75	60.22	61.41	62.61	63.8	64.99	66.18	67.38	68.57	69.76	70.96	72.15	74.1	76.05	78.0	79.94	81.89	83.84	85.79	87.74	89.69	91.64	93.22	93.41	94.73	95.85	97.24	99.96	102.39
371.0	249.94	247.75	246.04	246.2	247.97	249.93	251.92	253.91	258.94	268.0	297.41	302.97	308.53	314.09	319.94	325.61	332.01	337.59	346.71	355.83	364.95	374.07	383.19	392.31	401.43	410.71	421.38	435.6	443.1	444.22	450.64	455.99	462.59	478.17	489.79
372.0	148.2	146.96	152.37	152.5	153.61999999999998	154.84	156.09	157.34	160.46	163.59	166.70000000000002	169.82999999999998	172.94	176.06	179.19	182.29999999999998	185.43	188.54	199.36	205.68	210.97	216.26000000000002	221.54000000000002	226.84	232.12	237.41	242.7	247.98	254.6	255.20000000000002	258.83	261.86	265.6	273.08	279.66
373.0	175.97	174.44000000000003	180.63	180.76000000000002	183.43	184.88	186.35	187.82	191.55	195.63	199.36	203.08	206.81	211.34	265.90000000000003	270.53	275.15	319.31	328.37	338.47	347.15	355.82	430.47999999999996	440.73	450.96999999999997	461.22	471.46000000000004	481.7	494.09000000000003	497.73	511.88	519.0699999999999	526.5799999999999	543.79	557.0
374.0	79.63	78.96	78.42	84.75	85.36000000000001	86.04	86.74000000000001	92.75	103.27	105.28	107.28	109.29	111.28999999999999	113.3	115.32	117.32000000000001	119.33	126.99	130.43	133.87	137.32	140.78	148.16000000000003	151.69	155.23	158.76000000000002	162.29999999999998	165.82999999999998	170.31	170.73	173.16	175.17999999999998	177.67	182.69	187.08
375.0	2375.54	2355.08	2375.52	2391.14	2479.37	2537.65	2566.34	2720.58	2779.33	2843.4	2908.23	3019.18	3136.45	3194.04	3327.5299999999997	3425.1	3488.8999999999996	3644.81	3840.2	3975.03	4098.45	4211.49	4402.6	4668.1900000000005	4829.1	5048.41	5196.27	5309.27	5645.91	5666.46	5886.7	6265.04	6411.209999999999	6685.9	6850.32
376.0	1065.97	1056.66	1057.63	1064.57	1072.23	1102.22	1216.1	1231.2	1283.71	1308.64	1335.94	1380.11	1514.0	1637.11	1671.92	1701.01	1738.59	1787.49	1869.65	1918.83	1968.01	2032.94	2083.09	2132.67	2182.54	2242.17	2291.98	2347.27	2458.3	2463.45	2515.91	2688.35	2787.68	3330.34	3510.8
377.0	293.13	290.57	298.54	298.75	313.73	335.76	338.45	348.78	358.51	365.47	372.43	379.72	393.28	400.37	421.72	444.06	451.65	459.24	471.65	484.05	496.46	508.87	523.46	535.91	548.37	560.83	573.29	585.75	612.12	613.4	624.36	631.78	640.92	660.37	677.38
378.0	434.18	430.39	427.35	427.63	430.71	434.11	437.56	449.44	458.35	467.25	476.15	485.05	493.96	502.86	512.1	521.01	529.92	538.83	560.25	574.98	589.72	604.45	624.26	648.77	663.86	678.94	694.02	709.1	723.03	732.4	744.41	753.25	764.15	785.54	808.66
379.0	1805.1799999999998	1789.42	1778.4099999999999	1791.48	1804.37	1826.1399999999999	1840.69	1864.03	1900.94	1937.87	1985.81	2022.94	2066.68	2107.48	2171.3500000000004	2214.0699999999997	2255.99	2349.4700000000003	2438.02	2526.37	2594.38	2666.26	2763.8900000000003	2852.94	2982.3599999999997	3080.87	3149.31	3217.75	3290.45	3328.23	3392.55	3432.85	3507.1499999999996	3666.52	3775.16
380.0	62.44	61.89	61.46	61.5	61.94	63.67	64.18	65.42	67.74	69.06	70.38	71.69	73.09	74.41	76.27	104.98	118.15	120.14	133.94	139.93	143.51	147.1	150.69	158.38	162.11	165.79	169.8	173.49	184.72	186.5	189.12	195.22	199.24	205.17	212.34
381.0	312.06	309.33	307.15	307.34999999999997	309.56	314.48	316.98	319.48	325.81	332.14	341.57000000000005	347.96000000000004	354.33000000000004	360.72	367.11	377.73	384.17999999999995	390.64	401.18999999999994	411.75	422.3	432.85	450.97	465.5	476.32	487.14000000000004	497.96000000000004	510.72999999999996	519.52	520.61	536.14	556.85	564.9	586.0	601.15
382.0	294.49	291.92	290.9	291.09	293.18	295.5	297.85	300.2	306.15	315.46	321.47	327.48	336.53	342.84	348.91	354.98	365.63	371.78	384.33	400.21	414.57	425.4	441.49	469.48	480.4	494.81	547.73	581.92	617.75	619.04	627.76	635.22	652.87	671.15	687.46
383.0	31.83	31.55	31.33	31.35	31.57	31.82	32.07	32.33	32.97	33.61	34.25	34.89	35.53	36.17	36.81	37.45	38.09	38.73	39.78	40.82	41.87	42.92	43.96	45.01	46.05	47.1	48.15	49.19	50.04	50.14	50.85	51.46	52.2	62.14	63.65
384.0	1320.39	1308.86	1304.65	1313.09	1322.54	1345.38	1397.63	1408.66	1466.5	1520.2	1550.31	1579.29	1608.28	1639.03	1669.8	1705.0	1734.58	1767.57	1818.2	1867.49	1915.35	1975.49	2030.52	2086.79	2143.86	2230.12	2290.71	2359.8	2580.43	2595.31	2632.93	2679.52	2728.54	2820.91	2889.84
385.0	137.43	136.22	135.26000000000002	135.44	136.42000000000002	137.5	138.59	139.69	142.45	145.22	147.98999999999998	150.75	153.52	156.29000000000002	159.05	161.82	164.59	170.07	174.66	179.25	183.84	188.44	193.04	198.12	202.73000000000002	212.69	217.68	222.42	226.76	227.37	230.58	233.32000000000002	236.69	243.31	249.23
386.0	118.04	117.01	116.18	116.26	117.09	118.02	118.96	119.9	122.27	125.2	130.01	132.44	134.87	137.3	139.74	142.17000000000002	144.6	147.42	151.41	156.73000000000002	160.75	165.38	181.74	186.07	190.4	194.73000000000002	199.04999999999998	203.38	206.88	208.66	211.59	216.26	219.36999999999998	232.07	237.71
387.0	317.18	314.41	312.19	312.39	314.64	324.21	326.79	329.37	365.61	381.27	388.53	395.8	449.19	511.96	536.02	545.35	561.72	572.2	588.61	632.24	714.52	732.41	761.8900000000001	801.54	820.1999999999999	838.84	861.03	879.75	897.0600000000001	899.0400000000001	919.9200000000001	940.23	953.76	980.5100000000001	1004.2700000000001
388.0	154.58	153.23	152.15	152.65	153.75	154.95	156.2	157.43	160.54	163.66	166.78	169.9	173.01	176.13	179.25	185.60000000000002	188.76	191.94	198.61	203.82999999999998	222.56	228.12	234.26	239.83999999999997	245.41	251.0	256.57	262.15	269.13	269.7	276.40000000000003	279.69	283.73	291.68	300.96
389.0	750.82	744.26	739.12	739.71	746.31	752.19	758.18	766.94	786.73	802.01	817.3	849.27	870.14	885.83	901.97	927.45	944.37	968.05	998.09	1029.29	1055.67	1098.15	1146.05	1173.33	1200.6	1227.88	1255.15	1282.43	1333.27	1343.87	1362.81	1379.0	1402.33	1473.3	1536.69
390.0	272.29	269.91	270.54	270.72	272.67	274.82	277.01	280.11	285.66	291.21	297.55	303.11	329.41	337.47	355.25	369.5	375.82	398.8	409.57	428.12	441.24	452.26	464.69	504.43	519.86	531.67	543.48	555.29	577.42	578.63	588.89	595.89	608.05	636.48	651.95
391.0	108.83	107.87	107.12	107.28999999999999	108.06	108.91999999999999	109.78999999999999	110.65	120.62	122.96	125.31	171.07999999999998	174.22	177.35999999999999	180.5	183.64	186.78	189.92000000000002	215.19	220.84000000000003	226.5	232.16000000000003	237.82999999999998	243.49	249.14999999999998	254.79999999999998	260.46	266.12	270.71000000000004	271.27	285.59000000000003	288.99	293.17	301.38	308.70000000000005
392.0	508.09	503.65	505.1	505.44	512.95	527.61	536.18	567.8	585.66	603.98	615.78	627.29	657.03	668.9	680.84	702.7	714.99	727.08	747.18	766.83	791.93	837.59	870.9	902.68	923.68	953.85	997.07	1023.37	1041.04	1043.23	1064.66	1564.28	1597.0	1648.73	1700.21
393.0	1736.42	1721.26	1769.19	1805.5300000000002	1893.76	1911.38	1927.06	1967.21	2360.85	2409.8500000000004	2565.22	2615.42	2725.19	2843.38	3086.9199999999996	3218.2599999999998	3298.88	3356.47	3463.58	3555.22	3663.1000000000004	3818.2799999999997	3964.61	4085.5	4181.070000000001	4295.75	4397.37	4501.509999999999	4705.29	4715.95	4794.110000000001	4877.92	4991.7	5241.9800000000005	5371.95
394.0	357.41	354.29	359.51	363.28	365.9	375.38	379.72	385.04	397.15	404.86	412.58	427.74	439.9	450.63	458.61	466.58	492.16	500.43	513.95	538.6	552.4	567.79	583.69	623.06	637.54	652.03	666.51	681.75	707.75	709.24	726.61	741.94	763.16	793.14	817.96
395.0	2810.89	2786.34	2774.72	2781.97	2987.24	3024.68	3084.53	3153.87	3286.23	3434.7	3538.28	3610.5	3700.49	3794.35	3881.42	3992.35	4079.91	4159.35	4296.82	4409.83	4529.05	4649.96	4792.07	4948.17	5362.76	5568.98	5692.69	5914.04	6057.89	6076.79	6162.42	6256.89	6362.05	6734.47	6916.19
396.0	296.9	294.31	292.69	292.88	294.99	297.32	299.69	302.05	308.04	314.02	328.2	335.27	341.42	350.74	363.82	381.82	388.35	394.88	405.54	424.41	435.29	446.17	457.32	469.81	480.73	491.65	502.57	513.49	550.03	551.18	558.95	565.99	574.18	590.26	604.6
397.0	478.33	474.15	470.8	471.11	475.06	756.09	788.61	800.64	868.34	885.2	902.07	918.94	935.8	955.86	977.31	994.31	1012.76	1029.79	1058.68	1130.15	1159.58	1201.55	1230.84	1260.13	1291.02	1320.35	1349.68	1379.01	1428.99	1431.99	1452.16	1521.22	1569.01	1629.68	1729.39
398.0	1390.14	1378.01	1368.27	1372.21	1402.02	1477.08	1521.85	1763.31	1827.8	1868.25	1923.4299999999998	1959.3999999999999	2096.64	2243.33	2306.33	2346.4500000000003	2579.48	2702.18	2775.1699999999996	2848.17	2921.17	3004.4500000000003	3081.36	3155.2999999999997	3397.21	3483.02	3579.12	3656.89	3786.1499999999996	3794.08	3858.6699999999996	3961.2999999999997	4027.77	4161.71	4351.79
399.0	186.65	185.02	183.72	192.68	194.06	598.41	614.83	619.68	648.22	665.4	678.08	690.76	716.23	731.03	743.97	756.91	769.85	782.79	803.94	825.09	851.85	875.71	902.27	928.22	949.8	971.38	992.95	1014.53	1034.15	1036.31	1053.84	1066.36	1092.9	1132.94	1164.05
400.0	199.11	197.37	195.98	196.11	197.52	199.07	200.66	202.24	206.25	210.26	227.56	231.81	236.07	253.27	258.24	283.17	288.02	292.86	300.77	308.68	319.61	327.59	335.58	344.97	357.36	365.48	373.6	381.72	388.29	389.11	394.59	399.28	405.05	416.63	426.75
401.0	128.79	127.66	132.24	132.33	134.62	136.32	137.4	138.49	148.7	151.59	156.09	159.01	161.93	167.31	170.28	177.69	180.73	183.77	188.74	199.4	204.51	209.74	214.85	219.96	225.08	230.19	235.3	240.42	244.55	245.07	248.52	252.88	256.54	263.72	270.26
402.0	399.21	395.72	392.93	393.19	455.64	474.53	494.16	555.43	569.14	614.83	647.96	660.07	684.42	714.88	736.51	749.32	766.48	785.82	807.56	828.8	850.04	885.95	907.55	929.15	951.09	974.33	995.98	1017.62	1035.14	1037.31	1051.93	1069.81	1085.28	1115.66	1145.62
403.0	21440.57	21255.37	21753.65	21841.329999999998	22110.02	22512.75	22721.45	23386.08	24060.399999999998	24560.46	25178.22	25641.83	26122.99	26614.82	27189.329999999998	28075.71	28620.62	29279.850000000002	30396.579999999998	31315.199999999997	32508.64	33911.16	34950.14	36085.47	37014.0	37920.53999999999	38829.45	39669.25	41002.590000000004	41143.4	41798.32000000001	42344.92	42992.21	44217.60999999999	45338.95
404.0	270.02	267.66	265.77	268.99	277.95	286.48	307.95	324.59	361.78	370.5	399.68	417.47	425.85	433.52	441.2	448.87	456.55	468.99	486.73	499.54	512.34	525.14	537.94	550.75	563.55	580.99	595.02	607.95	651.35	652.71	661.91	669.77	679.46	719.09	736.56
405.0	359.65	356.56	384.51	384.7	389.07	409.27000000000004	412.46	427.29999999999995	435.59000000000003	443.86	452.14	466.95000000000005	475.34000000000003	483.75	492.14	500.54	509.29	527.0899999999999	549.4	563.6800000000001	577.96	592.24	606.52	620.7900000000001	660.37	675.0899999999999	689.82	704.6500000000001	717.93	720.1899999999999	730.35	782.4399999999999	795.1500000000001	822.45	842.62
406.0	17.78	17.62	17.5	17.51	17.64	17.78	17.92	18.06	18.45	18.81	19.17	19.53	19.88	22.61	23.01	23.41	23.81	24.21	24.87	25.52	26.18	26.83	27.48	28.14	28.79	29.45	30.1	30.75	31.28	31.35	31.79	32.17	36.18	37.19	38.09
407.0	273.23	270.84000000000003	269.89	270.08	278.28	280.48	282.72	284.96	290.6	296.25	303.32000000000005	311.62	317.7	323.41999999999996	330.58	339.72	345.53000000000003	351.33	370.03	383.65	393.5	410.52	420.51	430.53	445.04999999999995	455.16	465.28000000000003	475.38	488.82	489.84	504.67999999999995	510.67	518.0699999999999	533.0799999999999	546.04
408.0	849.63	842.21	836.26	836.82	844.69	851.35	858.13	875.76	893.11	934.47	952.28	970.08	987.89	1005.7	1023.5	1041.3	1059.11	1076.91	1107.53	1136.66	1165.8	1194.93	1244.82	1303.77	1343.33	1402.08	1439.9	1475.98	1501.87	1505.02	1549.51	1579.65	1618.84	1673.39	1714.04
409.0	113.75	112.75999999999999	111.97	112.07	112.88	113.77	114.67	115.59	119.89	122.22	124.54	126.87	129.2	131.53	141.87	144.34	146.81	149.28	153.75	160.09	164.19	168.29	172.4	177.8	185.75	191.96	196.22	200.48000000000002	206.19	206.62	209.53	212.02	215.08	221.12	226.53
410.0	1055.19	1045.9799999999998	1038.58	1040.07	1057.83	1070.37	1079.1	1088.9699999999998	1110.5200000000002	1135.45	1198.3200000000002	1220.7	1249.38	1447.1	1472.7	1498.31	1542.6299999999999	1568.55	1663.4299999999998	1726.5400000000002	1775.24	1820.04	1883.41	1983.71	2039.99	2089.96	2178.91	2226.2400000000002	2264.5699999999997	2313.5	2354.94	2394.4300000000003	2429.23	2514.3300000000004	2589.9100000000003
411.0	31.830000000000002	31.54	31.32	31.34	31.57	31.82	32.08	32.33	32.97	33.6	34.25	34.89	35.53	36.17	40.8	41.51	42.220000000000006	42.93	44.089999999999996	45.25	46.410000000000004	48.25	49.419999999999995	51.18	52.37	53.56	54.75	55.940000000000005	56.91	59.35	60.19	60.89	61.78	63.5	69.14
412.0	382.06	378.71999999999997	376.03999999999996	376.28999999999996	379.0	381.99	385.03	392.24	400.01	413.06	420.94	428.8	443.59000000000003	457.01	465.11	473.19	486.46	494.63	508.93	522.31	535.7	553.51	575.2900000000001	588.98	606.83	620.6099999999999	634.39	648.18	663.2	664.6	673.9599999999999	681.9699999999999	691.83	711.2800000000001	734.99
413.0	22.869999999999997	22.68	22.52	22.529999999999998	22.689999999999998	22.869999999999997	23.05	23.240000000000002	23.7	24.15	24.62	25.080000000000002	25.54	29.79	30.32	30.849999999999998	31.380000000000003	31.900000000000002	32.769999999999996	44.300000000000004	45.43	46.57	47.7	48.839999999999996	50.65	64.94	66.38	67.82000000000001	68.97999999999999	69.13	70.1	70.94	71.97	73.97	75.78
414.0	222.79	220.84999999999997	219.28999999999996	219.95999999999998	221.54000000000002	223.3	225.07	226.85000000000002	231.34	236.78999999999996	241.3	245.82	250.32	254.82999999999998	259.35	264.96000000000004	272.26	276.84	284.31000000000006	291.8	299.28	306.75	314.24	321.71000000000004	329.19	336.67	344.15	351.64	363.38	374.83	380.11	384.64	391.13	402.96999999999997	412.80999999999995
415.0	676.99	671.07	674.68	675.13	679.99	689.0	694.49	700.16	714.03	730.21	744.34	758.48	776.59	790.59	806.55	820.59	834.62	850.61	873.59	918.87	966.35	996.23	1060.38	1094.09	1120.24	1147.25	1172.73	1201.37	1222.05	1225.47	1261.96	1288.7	1322.02	1362.17	1433.81
416.0	2291.81	2271.79	2270.65	2290.78	2598.54	2678.85	2717.66	2745.67	2807.67	2862.2	2931.37	2992.77	3071.73	3144.21	3205.52	3333.47	3484.49	3546.66	3657.47	3753.67	3863.14	4020.1	4137.39	4235.85	4349.67	4454.58	4553.89	4664.66	4768.5	4797.65	5036.66	5108.39	5246.58	5422.86	5561.42
417.0	229.59	227.59	225.98	226.13	227.76	229.55	231.38	234.62	239.26	243.91	251.06	257.92	264.18	268.94	273.7	278.46	283.22	289.48	297.3	305.12	312.94	320.76	328.58	341.2	349.13	357.13	365.06	373.55	383.47	384.27	389.69	394.32	401.65	412.89	438.29
418.0	4796.28	4758.52	4777.25	4830.18	4873.11	4926.44	4960.17	5030.65	5124.0599999999995	5352.4	5438.1900000000005	5544.7	5679.39	5955.89	6120.45	6290.71	6388.5	6563.920000000001	7295.580000000001	7528.849999999999	7725.530000000001	7953.28	8187.490000000001	8408.939999999999	8600.88	8851.39	9133.42	9350.199999999999	9526.24	9597.249999999998	9732.47	9825.249999999998	10012.439999999999	10336.3	10610.74
419.0	46.05	45.64	45.32	45.35	45.68	46.04	46.41	46.77	47.7	48.63	49.55	50.48	51.4	52.33	53.26	54.18	55.11	56.04	57.55	59.06	60.58	62.09	63.61	65.12	66.63	68.15	69.66	71.17	75.16	75.32	76.38	77.29	78.41	80.6	82.56
420.0	151.4	150.08	149.01999999999998	149.10999999999999	152.26000000000002	156.20000000000002	157.58	158.84	181.44	184.97	188.5	192.01	200.21	203.82	207.42999999999998	221.42	225.21	229.0	235.17999999999998	241.37	278.44000000000005	305.49	312.94	320.38	327.83	335.27	342.72	350.18	356.21	356.95	361.97999999999996	366.33	373.66999999999996	392.12	401.64
421.0	186.19	184.57	183.27	183.39000000000001	184.71	186.16	187.65	189.13	192.87	196.62	203.44	207.24	211.04	214.84	218.65	222.45000000000002	226.26	230.06	236.26999999999998	242.48000000000002	403.89	413.98	426.28999999999996	436.44	446.58000000000004	637.51	651.67	729.3100000000001	741.87	743.4200000000001	753.8900000000001	762.85	807.5600000000001	886.59	908.15
422.0	46.12	45.72	45.4	45.43	45.75	46.12	46.48	46.85	47.78	48.71	49.63	50.56	51.49	52.42	53.35	54.27	55.2	56.13	57.65	59.16	60.68	62.2	64.37	65.91	67.44	75.5	77.17	78.85	80.95	84.43	85.62	95.66	103.34	106.24	108.82
423.0	415.84	412.21	410.61	410.88	413.84	417.1	420.67	425.59	435.95	444.42	452.88	461.38	469.84	478.31	486.78	495.25	503.72	512.18	532.5	546.51	560.51	574.52	588.53	602.53	616.54	630.54	644.55	658.72	686.66	688.1	697.8	706.09	716.3	736.35	754.24
424.0	144.4	143.13	142.12	142.22	143.24	144.37	145.52	146.67	149.58	152.48	155.39	158.29	161.2	164.32	170.41	178.81	197.27	200.59	212.66	218.26	235.57	242.04	247.94	253.84	260.6	266.52	287.43	293.67	300.05	302.19	320.53	338.82	349.5	359.29	368.02
425.0	33.85	33.559999999999995	33.32	34.199999999999996	34.449999999999996	35.54	35.82	36.11	36.82	37.54	38.25	38.97	39.68	40.4	41.11	41.83	42.54	43.26	44.419999999999995	45.589999999999996	46.76	47.93	49.11000000000001	50.28	51.440000000000005	52.61000000000001	53.78	54.95	55.89	56.010000000000005	56.800000000000004	57.480000000000004	58.31	59.940000000000005	61.39
426.0	944.74	936.48	929.96	931.74	941.9300000000001	971.18	982.76	993.01	1016.54	1053.56	1106.69	1130.24	1166.91	1189.24	1210.34	1231.3899999999999	1289.25	1311.5700000000002	1394.78	1434.1999999999998	1471.2199999999998	1508.02	1555.1899999999998	1596.01	1633.12	1671.73	1710.09	1751.87	1792.01	1809.33	1840.82	1876.72	1913.5700000000002	1980.63	2032.3300000000002
427.0	1361.92	1350.03	1364.81	1365.72	1375.55	1388.02	1403.57	1434.07	1466.43	1496.88	1525.4	1598.69	1640.69	1672.11	1702.29	1769.47	1799.73	1830.25	1917.68	1973.05	2023.62	2074.18	2124.75	2175.31	2239.05	2290.27	2387.5	2478.72	2536.36	2541.68	2595.09	2628.1	2669.43	2744.17	2810.84
428.0	208.62	206.8	206.13	206.26999999999998	207.75	209.39000000000001	211.04999999999998	212.76000000000002	216.95999999999998	221.18	225.39999999999998	229.60999999999999	233.82999999999998	238.06	242.92000000000002	247.14	251.37	255.60000000000002	262.5	269.41	276.31	283.22	290.13	299.38	306.34	313.29	320.25	327.21000000000004	332.85	333.53999999999996	338.24	342.27	347.21000000000004	356.97	366.02000000000004
429.0	300.24	297.62	295.91	296.11	298.24	300.59	302.99	305.79	311.85	318.1	337.4	343.7	355.46	361.87	371.9	378.37	385.02	391.49	402.07	416.2	426.86	437.53	462.17	474.27	485.29	506.8	521.89	543.22	552.57	553.73	561.53	571.62	579.89	601.61	630.08
430.0	1197.49	1187.03	1178.67	1181.96	1201.16	1229.6	1250.7	1270.58	1319.23	1371.73	1453.94	1490.0	1555.11	1636.38	1674.74	1713.41	1752.43	1798.01	1869.02	1935.09	2001.12	2063.17	2277.95	2351.72	2424.11	2555.22	2671.11	2742.38	2798.2	2819.54	2888.74	2956.99	3000.03	3111.0	3205.87
431.0	226.33999999999997	224.35999999999999	222.78	222.92	227.0	228.79	230.60999999999999	236.29999999999998	240.98000000000002	245.73000000000002	250.42000000000002	255.09	259.78000000000003	267.87	272.62	277.35	282.1	290.57	299.60999999999996	307.48999999999995	315.37	339.12	347.39	355.65	363.90999999999997	374.8	383.13	411.24	418.32000000000005	419.2	425.25	434.96000000000004	441.25	456.02000000000004	469.18
432.0	334.22	331.3	329.01	329.58	332.96	335.59	338.26	340.93	360.31	367.31	374.31	381.31	388.31	395.31	402.31	409.3	416.3	423.3	436.93	448.42	459.92	471.41	489.16	500.8	512.44	524.99	536.65	554.67	566.04	568.34	576.35	583.2	596.56	613.26	628.16
433.0	304.54	301.88	299.75	299.95	302.11	304.49	306.91	309.34	315.46	321.59	327.72	333.85	339.97	346.1	366.87	375.28	381.7	388.12	400.92	422.66	433.5	444.33	455.16	469.22	562.62	575.4	588.18	601.32	611.67	612.95	621.59	628.97	638.07	701.28	722.11
434.0	640.36	634.77	632.35	632.77	654.44	718.35	749.0400000000001	754.96	797.78	813.27	840.17	855.88	871.59	887.3	903.1099999999999	918.82	934.53	960.45	986.39	1012.3299999999999	1041.5	1067.54	1093.56	1169.94	1202.8000000000002	1234.29	1261.71	1300.1699999999998	1363.78	1369.44	1388.74	1405.72	1452.4699999999998	1493.14	1534.0
435.0	186.84	185.21	183.9	184.02	185.35	186.81	188.3	189.78	193.54	197.3	201.06	204.82	208.58	212.34	216.1	219.86	223.62	227.38	233.52	239.66	245.8	251.95	258.09	264.23	274.67	285.03	291.36	297.69	302.81	303.45	307.73	311.38	316.12	324.97	332.86
436.0	12.34	12.24	12.15	12.16	12.25	12.54	12.64	13.09	13.35	13.61	13.87	14.13	14.39	19.46	19.81	20.15	20.5	20.84	21.4	21.97	22.53	23.09	23.68	24.25	24.81	25.38	25.94	26.5	26.96	27.02	27.4	27.72	32.85	33.77	34.59
437.0	490.88	486.59	483.15	483.48	490.29	494.16	498.09	502.02	511.97	521.91	531.86	541.8	551.75	563.49	573.46	583.44	593.42	603.39	622.12	638.48	654.85	673.7	690.12	724.67	746.69	769.0	786.09	803.17	817.17	818.88	846.97	867.32	879.86	911.07	935.46
438.0	787.96	781.67	775.46	802.92	807.98	817.26	829.6800000000001	839.3900000000001	857.86	888.41	903.2	955.86	1027.19	1044.94	1075.52	1092.28	1151.45	1168.88	1198.37	1227.84	1257.32	1286.81	1326.5300000000002	1396.26	1426.92	1457.57	1490.93	1551.2199999999998	1577.91	1586.08	1606.12	1631.43	1655.74	1749.94	1793.8600000000001
439.0	168.03	166.57	165.74	165.84	167.04000000000002	168.35000000000002	169.69	171.03	174.51	177.91	181.38	193.20000000000002	196.75	200.29	211.07	214.77	218.54	226.44	233.0	239.12	245.25	251.43	257.56	263.7	269.84000000000003	275.98	282.11	288.25	293.6	294.26	298.41	328.52	333.26	349.26	357.75
440.0	784.75	777.9	790.48	793.83	810.63	817.27	823.78	833.88	854.39	874.96	891.63	908.3	933.04	955.76	972.68	990.11	1022.14	1046.84	1082.6	1169.93	1202.06	1232.78	1281.98	1428.28	1506.21	1591.58	1659.56	1733.04	1908.53	1925.15	1983.42	2070.56	2100.51	2169.06	2223.21
441.0	210.96	209.12	216.48	216.63	218.19	233.12	243.5	245.43	250.29	255.15	260.01	264.87	269.73	281.73	286.71	299.79	309.2	314.4	324.38	345.5	354.35	363.21	372.17	381.03	390.94	399.82	408.7	423.39	433.75	441.23	469.59	478.49	487.93	501.63	513.82
442.0	1026.95	1017.98	1023.65	1024.33	1031.7	1039.87	1067.43	1078.58	1100.05	1134.25	1155.87	1177.49	1254.09	1305.95	1346.42	1371.05	1394.55	1430.8	1490.51	1531.29	1571.21	1610.54	1680.32	1725.17	1777.31	1825.47	1866.02	1920.52	2062.77	2067.09	2106.54	2141.27	2194.76	2275.59	2370.16
443.0	80.93	80.22	79.66	79.71	80.28	80.92	81.56	82.2	83.83	85.46	87.09	88.72	90.35	91.97	93.6	95.23	96.86	98.49	101.15	104.61	109.97	112.72	115.47	118.22	120.96	123.71	139.17	142.2	147.22	147.53	149.61	151.38	153.57	157.89	173.06
444.0	515.43	510.93	508.33	508.67	512.45	518.9	523.95	537.17	550.17	562.09	574.02	601.72	621.1	634.39	649.48	664.65	681.29	694.68	747.1	767.15	817.01	847.98	943.54	1016.77	1096.79	1160.3	1232.05	1265.34	1382.97	1409.6	1478.86	1502.7	1532.49	1584.15	1624.98
445.0	57.33	56.83	56.43	56.47	56.87	57.32	57.78	58.24	59.39	60.54	61.7	62.85	64.0	65.16	66.31	67.46	68.62	69.77	71.66	73.54	75.43	79.06	80.99	82.92	84.84	86.77	88.7	90.63	94.91	95.11	121.04	122.48	124.25	132.83	146.44
446.0	140.32	139.1	138.12	138.21	139.2	140.3	141.42	142.53	145.36	148.18	151.0	153.83	156.65	159.47	162.3	165.12	167.94	170.77	175.38	179.99	184.61	189.22	194.24	198.86	203.49	218.62	231.24	236.27	252.77	253.3	261.22	285.97	290.11	303.66	311.04
447.0	918.99	910.96	906.01	906.62	913.15	920.35	927.68	964.01	988.85	1008.05	1027.26	1051.24	1070.53	1089.83	1109.12	1128.61	1147.91	1172.8	1237.83	1282.78	1317.09	1367.19	1400.92	1606.57	1643.92	1681.89	1720.57	1759.53	1801.17	1804.94	1861.05	1883.16	1913.37	1986.19	2074.94
448.0	567.1500000000001	562.21	558.2399999999999	567.37	571.45	575.95	580.5500000000001	585.44	597.54	609.15	620.75	632.36	736.3199999999999	749.5899999999999	762.87	779.39	792.73	806.5300000000001	845.04	867.26	889.49	911.7299999999999	934.46	981.51	1006.5600000000001	1029.48	1085.77	1109.3600000000001	1148.8500000000001	1151.25	1167.48	1181.43	1198.52	1265.55	1308.8700000000001
449.0	23.81	23.61	23.44	23.46	23.62	23.81	24.0	24.19	24.67	25.15	25.63	26.11	26.59	27.06	27.54	29.77	30.28	30.79	32.56	33.42	34.27	35.13	35.99	36.84	37.7	38.56	39.41	40.27	40.96	41.05	41.63	42.12	42.73	43.93	44.99
450.0	87.3	86.54	85.93	96.07	101.61	102.41	103.23	104.04	106.1	120.43	122.72	125.02	127.31	129.61	180.51	183.65	186.79	189.93	195.06	200.2	205.33	210.46	215.59	220.72	225.85	230.98	236.11	241.24	245.4	245.91	249.38	252.34	255.99	263.15	269.55
451.0	59.19	58.67	58.26	58.35	59.25	59.71	60.19	60.66	62.5	63.71	64.93	66.14	67.35	68.57	73.38	74.66	75.93	77.21	79.29	81.38	83.47	85.55	87.64	89.72	91.81	93.89	95.98	98.07	99.75	99.96	101.37	102.58	104.06	106.97	109.57
452.0	76.31	75.65	75.22	75.27	75.81	76.41	77.02	77.63	79.16	80.7	82.24	83.78	85.31	86.85	88.39	89.93	91.46	93.0	95.51	98.03	100.54	103.05	105.56	109.08	111.61	114.15	116.69	119.22	121.27	121.53	123.24	124.7	126.51	130.05	133.21
453.0	1831.4	1815.41	1802.59	1810.1200000000001	1843.43	1865.21	1905.7	1956.3500000000001	2025.5600000000002	2118.72	2239.38	2310.31	2382.57	2430.8199999999997	2476.58	2534.7200000000003	2598.11	2647.9	2738.67	2828.83	2901.34	2999.7000000000003	3126.08	3200.93	3287.53	3362.2200000000003	3474.87	3555.04	3618.2000000000003	3635.03	3686.58	3752.0499999999997	3808.33	3918.52	4125.71
454.0	61.36	60.82	60.39	60.43	60.87	61.35	61.84	62.33	63.56	64.8	66.03	67.26	68.5	69.73	70.97	72.2	73.63	75.03	77.06	79.08	81.11	83.14	85.16	87.19	89.39	91.42	93.45	95.48	97.13	97.33	98.7	99.88	102.14	105.0	107.56
455.0	27.790000000000003	27.560000000000002	27.390000000000004	27.41	27.630000000000003	27.85	28.07	28.31	28.869999999999997	29.41	29.959999999999997	30.5	31.060000000000002	31.61	32.160000000000004	32.71	33.27	33.81	34.72	35.63	36.54	37.449999999999996	38.36	39.26	40.18000000000001	41.099999999999994	42.0	42.91	43.629999999999995	48.77	49.38	49.989999999999995	50.699999999999996	52.09	53.35
456.0	247.77	245.61	243.88	248.61	250.4	252.37	254.38	256.39	261.47	266.55	276.02	281.18	286.34	291.5	304.71	310.02	315.32	320.62	329.28	337.94	366.23	375.38	395.96	432.28	442.33	452.38	462.43	559.19	625.38	626.69	635.52	643.51	652.82	671.3	700.84
457.0	34.6	34.29	34.06	50.94	51.309999999999995	51.71	52.129999999999995	52.54	59.9	61.06	62.230000000000004	63.39	64.55	65.71	66.88	68.04	77.03	78.32000000000001	80.44	82.55	84.67	86.78	88.89999999999999	91.02	93.13000000000001	95.25	97.36	99.48	101.2	101.39999999999999	102.84	104.06	105.56	108.52	111.14999999999999
458.0	18.2	18.05	17.92	17.93	18.06	18.2	18.35	18.99	19.37	19.74	20.12	25.88	26.35	26.83	27.3	27.78	28.25	28.73	29.63	30.41	31.19	31.97	33.03	33.82	34.6	35.39	36.18	36.96	37.6	37.68	38.21	38.66	40.65	41.79	42.81
459.0	916.25	908.25	901.83	902.43	909.16	916.37	928.09	939.87	958.49	987.18	1016.02	1035.02	1054.01	1073.27	1095.73	1120.22	1141.65	1182.13	1220.6	1258.45	1290.7	1326.91	1371.11	1417.18	1452.37	1485.37	1527.75	1560.95	1587.83	1591.16	1613.58	1637.41	1692.77	1740.17	1782.52
460.0	21.81	21.62	21.46	21.48	21.63	21.8	21.98	22.15	22.59	23.03	23.47	23.91	24.34	24.78	25.22	25.66	26.1	26.54	27.25	27.97	28.69	29.41	30.12	30.84	31.65	32.37	33.09	33.81	34.39	34.46	34.95	35.36	36.91	37.95	38.87
461.0	63.94	63.38	63.79	63.83	68.23	68.77	69.32	69.86	71.25	72.63	74.02	75.4	76.78	78.17	79.55	80.94	82.32	83.7	85.96	88.23	90.49	96.21	98.55	100.9	103.45	105.8	108.15	110.5	112.4	113.07	114.87	123.59	125.38	128.89	132.02
462.0	110.4	109.43	108.66	108.73	109.52	110.38	111.26	112.14	114.36	116.58	118.8	121.02	129.35	131.68	134.01	136.34	138.67	141.0	176.72	181.37	186.1	190.75	195.4	200.05	204.7	209.35	214.0	218.65	226.23	226.7	229.9	232.63	235.99	242.6	250.59
463.0	192.29	190.61	190.4	190.53	191.9	197.29	198.86	206.8	229.63	237.56	242.09	246.61	251.44	255.98	268.5	273.17	277.84	282.72	297.19	305.01	312.83	320.65	328.46	342.3	350.26	358.21	366.17	374.13	384.65	385.46	390.89	395.53	402.76	414.04	424.1
464.0	22.45	22.25	22.1	22.11	22.27	22.45	22.63	22.8	23.26	23.71	24.16	24.61	25.06	25.51	25.97	26.42	26.87	27.32	28.06	28.8	29.54	30.27	31.01	31.75	32.49	37.34	38.17	39.0	39.68	39.76	40.32	40.8	41.39	42.55	43.58
465.0	35.37	35.07	34.82	34.839999999999996	35.089999999999996	35.36	35.650000000000006	35.93	36.64	37.35	38.07	38.78	47.35	51.77	52.69	53.61	54.529999999999994	55.440000000000005	56.940000000000005	58.43	59.93	61.43	62.93	64.42	65.92	67.42	70.47	72.0	73.24000000000001	73.39999999999999	74.43	75.31	76.4	78.55999999999999	80.47
466.0	1871.8700000000001	1855.52	1868.6000000000001	1871.13	1937.28	2106.63	2165.39	2186.06	2335.1000000000004	2386.4500000000003	2441.31	2490.1299999999997	2548.1699999999996	2594.09	2747.23	2814.13	2868.8900000000003	2918.38	3025.3700000000003	3184.04	3265.64	3407.67	3493.6	3576.91	3682.94	3766.61	3857.25	3946.94	4014.9	4023.31	4092.89	4141.51	4237.7	4400.44	4507.62
467.0	102.53	101.63	100.91	100.98	101.71	102.51	103.33	104.14	106.21	108.27	110.33	112.39	117.72	119.84	121.97	124.09	126.21	128.33	149.45	158.17	162.22	188.81	231.7	237.22	242.73	248.25	253.76	259.28	263.74	264.29	268.02	271.2	275.12	282.83	289.7
468.0	48.02	47.6	47.27	47.3	47.64	48.01	48.4	48.78	49.75	50.71	51.68	52.64	53.61	54.58	55.54	56.51	57.48	58.44	60.02	61.6	63.18	64.76	66.33	67.91	69.49	71.07	72.65	74.23	75.51	75.66	76.73	77.64	78.77	110.36	113.04
469.0	386.83	383.45	380.75	381.0	383.74	392.67	395.8	398.92	406.83	414.73	422.63	430.53	438.43	450.13	458.57	466.98	474.97	486.83	506.32	519.64	532.96	546.28	559.59	572.91	586.23	599.55	612.87	626.18	636.96	638.3	647.29	654.98	664.46	683.06	699.66
470.0	53.69	53.22	52.839999999999996	52.88	53.26	53.68	54.11	54.53	55.61	56.699999999999996	57.779999999999994	58.849999999999994	59.93	61.01	62.1	63.18	64.25	65.33	67.1	68.86	70.63	72.4	74.16000000000001	75.92	77.69	79.45	81.22	82.99	84.41	92.22	93.52	94.64	96.01	98.76	101.17
471.0	570.1	565.13	568.65	573.55	580.59	590.52	595.68	600.38	613.27	627.77	643.2	655.23	668.88	689.2	716.99	729.47	760.36	780.54	815.97	838.68	863.56	885.14	942.87	966.75	1001.51	1026.36	1076.3	1103.91	1123.4	1125.75	1152.9	1168.55	1187.62	1223.91	1253.81
472.0	80.9	80.19	79.63	79.68	80.25	80.88	81.53	82.16999999999999	83.78999999999999	85.43	89.94	91.62	93.30000000000001	97.4	99.12	100.85	102.57	104.28999999999999	114.64	117.65	122.53	125.6	128.66	133.82	136.93	140.05	143.14999999999998	147.17000000000002	149.70999999999998	150.01999999999998	152.17000000000002	153.98	164.57	169.17000000000002	175.17000000000002
473.0	77.52	76.83	76.30000000000001	76.35	76.89	83.02000000000001	83.69	87.8	89.53999999999999	91.28	93.02	94.75999999999999	96.5	98.24000000000001	99.97999999999999	101.72	103.46000000000001	105.2	108.03	110.88	113.72	116.56	126.21	129.22	132.22	135.23	143.42000000000002	146.53	149.06	149.37	151.47	153.27	155.49	163.23000000000002	167.2
474.0	238.49	236.4	243.06	243.22	244.98000000000002	249.23000000000002	251.22	253.19	258.21999999999997	272.66999999999996	277.87	283.07	288.26	293.46	301.1	306.34	311.58	316.82	325.37	341.71	376.77000000000004	386.19	395.59999999999997	412.31	430.9	440.69	450.47	460.27000000000004	468.19	469.17	510.02	516.07	533.61	548.63	561.9599999999999
475.0	137.56	136.36	135.4	135.49	136.46	137.54	138.64	139.73	144.16	146.96	149.76	152.56	155.36	158.16	160.96	163.76	166.56	169.36	173.94	178.51	183.09	187.66	192.24	196.81	201.38	205.96	210.54	215.11	218.81	219.27	222.36	225.0	228.26	234.65	240.35
476.0	196.62	194.91000000000003	193.67000000000002	199.51	200.95000000000002	210.54999999999998	212.23000000000002	222.69	228.8	234.67000000000002	239.14	243.60999999999999	248.08	252.55	257.03	266.8	271.35999999999996	275.93	288.53000000000003	296.12	303.71	311.3	321.03	328.66	336.3	343.95000000000005	351.59	359.23	371.42	372.21	377.45	383.43	388.97	400.42	410.15
477.0	43.31	42.93	42.63	42.65	42.96	43.3	43.65	44.33	45.21	46.09	46.97	47.85	48.72	49.6	50.53	54.29	55.25	56.18	57.7	59.22	62.57	70.66	72.38	74.1	75.83	77.55	80.84	82.6	84.02	84.19	85.38	86.39	87.64	91.11	93.32
478.0	34.22	33.92	33.68	33.7	33.94	34.21	34.48	34.76	35.44	36.13	36.82	37.51	38.2	38.89	39.57	40.26	40.95	41.64	42.76	43.89	45.01	46.14	47.26	48.39	49.51	50.64	51.76	52.89	53.8	53.91	54.67	58.2	59.04	60.69	62.17
479.0	2790.61	2766.24	2795.83	2857.8599999999997	2879.97	2933.94	2957.31	2993.71	3055.29	3127.77	3201.7999999999997	3261.6600000000003	3321.53	3408.2999999999997	3516.1400000000003	3595.98	3737.39	3810.2200000000003	3917.96	4025.33	4134.04	4237.34	4367.17	4496.72	4620.76	4742.79	4848.139999999999	5022.679999999999	5149.04	5165.05	5279.79	5342.51	5480.1	5662.99	5817.889999999999
480.0	31.85	31.57	31.35	31.37	31.59	31.84	32.1	32.35	32.99	33.63	34.27	34.91	35.55	37.43	38.1	38.76	39.42	40.09	41.17	42.25	43.33	44.42	45.5	46.58	47.67	48.75	49.83	50.91	51.79	51.9	52.63	53.26	54.03	55.54	56.89
481.0	449.43	445.5	462.06	467.83	481.77	485.87	489.75	493.61	507.82	517.68	568.83	581.4	592.08	604.32	618.2	629.95	640.87	651.95	684.58	702.59	733.75	755.53	773.95	792.37	818.13	836.71	866.64	896.68	912.12	914.03	935.05	958.51	979.27	1021.59	1049.84
482.0	115.33	114.32	113.52	113.59	114.41	115.31	116.23	117.15	119.47	121.79	124.13	126.45	128.77	135.73	138.14	140.54	142.94	145.35	151.56	155.55	159.54	163.52	167.51	171.5	175.48	179.47	183.46	187.44	193.74	194.15	196.92	203.37	206.31	212.42	217.58
483.0	42.37	42.0	41.88999999999999	41.91	42.209999999999994	43.09	43.43	43.78	45.31	46.2	47.080000000000005	47.96	48.830000000000005	49.72	50.6	51.48	52.35	53.24	54.66	56.11	57.55	58.99	60.43	61.86	63.300000000000004	64.74000000000001	66.17999999999999	69.56	70.74000000000001	70.9	72.08	72.94	76.02	78.14999999999999	81.46000000000001
484.0	66.78	66.2	67.37	67.41	67.9	68.78	69.33	69.88	71.69	73.08	74.47	75.87	77.26	80.85	89.15	90.7	92.25	94.7	102.47	105.17	107.86	110.63	113.33	116.02	118.72	121.42	124.12	126.81	129.0	129.27	131.09	132.64	134.56	138.33	141.69
485.0	83.76	83.02	82.44	82.49	83.09	83.74	84.41	85.08	86.76	88.45	90.13	91.82	93.5	95.19	96.87	98.56	100.24	101.93	111.06	113.99	116.91	119.83	122.75	125.92	129.84	132.87	135.82	139.06	141.45	141.75	143.75	145.46	148.74	152.91	158.07
486.0	611.7099999999999	606.37	612.4200000000001	612.8299999999999	617.37	652.67	657.8699999999999	683.09	696.61	740.9100000000001	757.93	773.48	792.16	876.69	892.2199999999999	918.18	947.62	969.64	1012.2	1038.8200000000002	1065.53	1108.68	1136.22	1169.18	1196.3500000000001	1223.53	1250.71	1277.8899999999999	1318.4099999999999	1321.1699999999998	1364.29	1380.5	1400.47	1440.34	1480.52
487.0	28.58	28.33	28.13	28.15	28.36	28.58	28.81	29.03	29.61	30.18	30.76	31.34	31.91	32.49	33.06	33.64	34.21	34.79	35.73	38.33	42.66	43.73	44.79	45.86	46.92	47.99	49.05	50.12	50.98	51.09	51.81	52.43	53.18	54.67	56.0
488.0	42.08	41.7	41.419999999999995	41.44	41.74	42.07	42.4	42.74	43.589999999999996	44.43	45.28	46.120000000000005	46.97	47.82	48.67	49.51	50.36000000000001	51.2	52.59	53.97	55.349999999999994	56.74	58.120000000000005	59.5	60.89	62.269999999999996	63.650000000000006	65.04	66.15	66.29	67.23	68.02	69.06	71.0	72.72
489.0	153.78	152.44	152.55	152.64999999999998	153.74	155.17000000000002	156.39999999999998	157.64	160.76	163.87	167.8	170.94	174.07999999999998	177.20999999999998	180.35	183.49	191.41	194.61999999999998	202.88000000000002	208.22	213.55	219.54	224.89	230.24	235.6	240.95	246.29999999999998	251.65	255.98999999999998	256.52	260.14	263.23	267.03000000000003	279.32000000000005	286.09999999999997
490.0	205.21	203.42	201.98	202.11	203.57	205.17	206.81	208.44	212.57	216.7	220.83	224.96	229.09	237.09	241.28	245.48	257.03	261.35	268.41	275.47	282.53	303.28	310.67	318.07	325.46	332.85	341.83	353.55	359.63	360.39	365.73	389.55	395.26	408.68	418.61
491.0	352.74	349.66	347.19	347.42	349.92	355.19	358.02	360.84	371.15	384.01	394.07	401.43	408.8	416.17	444.71	452.44	460.18	468.55	491.25	525.88	546.59	596.12	616.91	640.13	655.01	669.89	685.12	712.64	726.37	727.89	738.15	749.12	759.96	781.24	805.1
492.0	148.27	146.97	146.11	146.21	147.59	149.06	150.25	151.44	154.66	157.67	160.67	163.67	166.68	169.68	172.69	175.69	178.7	181.7	186.61	191.52	196.42	201.33	206.24	212.68	217.62	222.57	227.51	232.45	236.46	239.99	243.38	246.67	250.89	260.84	276.05
493.0	295.73	293.15	291.74	292.54	310.23	325.01	327.6	342.12	349.32	356.19	362.98	369.76	376.55	383.34	390.38	397.45	405.15	420.96	439.47	452.08	463.66	475.25	486.84	511.36	523.24	549.44	564.72	582.67	600.88	602.14	610.65	617.91	628.31	645.91	663.13
494.0	65.55	64.98	64.56	65.13	65.6	66.12	66.64	67.17	68.5	69.83	71.16	72.49	73.82	75.15	76.98	78.32	79.66	80.99	83.22	85.41	87.6	89.79	91.98	94.17	96.36	98.55	100.74	102.92	104.7	104.92	106.39	107.66	109.22	112.29	115.02
495.0	493.22	488.92	507.61	507.95	542.32	549.04	555.64	580.37	598.64	610.27	621.89	644.13	662.32	701.06	723.49	736.08	751.98	764.81	861.86	884.53	933.6	968.22	1012.37	1036.47	1060.56	1090.89	1115.12	1142.15	1161.82	1164.25	1188.49	1212.26	1231.91	1271.61	1306.88
496.0	150.77	149.45	148.63	148.73	149.8	150.98	152.19	153.39	158.28	161.35	164.43	167.5	176.71	179.99	183.18	186.36	189.55	192.74	207.37	212.82	218.28	223.73	229.19	234.64	240.1	245.55	251.0	256.46	260.87	261.42	265.1	268.96	272.85	281.81	288.93
497.0	100.75	99.87	99.17	99.22999999999999	99.94	100.72999999999999	101.53	102.34	104.36	106.39	108.41	110.44	112.47	114.49000000000001	116.53	118.56	120.58	122.61	127.52000000000001	130.87	134.23	157.9	161.75	165.6	169.45000000000002	173.29999999999998	177.15	180.99	184.11	184.5	187.10000000000002	189.32000000000002	192.1	201.05	205.93
498.0	939.63	931.42	935.42	947.06	953.88	982.2	994.89	1023.35	1043.62	1063.89	1087.63	1111.52	1131.92	1175.89	1196.7	1224.11	1245.04	1265.97	1334.65	1369.76	1412.45	1463.96	1512.13	1548.12	1584.1	1620.09	1656.08	1696.79	1730.07	1733.7	1758.13	1779.01	1828.84	1880.05	1929.61
499.0	811.74	804.6500000000001	802.79	824.85	830.7800000000001	859.91	866.76	878.87	900.63	918.12	935.61	998.62	1025.7	1044.18	1063.03	1081.53	1100.02	1118.51	1148.72	1179.5900000000001	1209.81	1315.95	1348.02	1380.11	1412.19	1444.27	1486.93	1534.55	1562.7099999999998	1565.9799999999998	1618.8899999999999	1638.2	1701.58	1749.23	1792.9499999999998
500.0	176.26	174.73	173.49	179.21	180.5	184.0	185.46	186.92000000000002	190.62	194.32999999999998	198.03	201.74	205.44000000000003	209.14000000000001	212.84	216.54000000000002	220.25	223.95	240.57000000000002	246.9	262.56	269.12	275.68	282.24	288.81	295.37	301.93	312.61	317.99	318.82	323.32	327.16	395.78	411.46999999999997	422.96000000000004
501.0	1739.89	1724.69	1751.4	1753.65	1768.24	1885.5500000000002	1926.8899999999999	1944.3500000000001	2000.1799999999998	2041.02	2219.64	2263.46	2357.54	2475.48	2589.16	2637.04	2722.2	2782.23	2875.2	3055.13	3133.44	3217.88	3299.57	3443.96	3525.37	3608.53	3694.91	3777.2599999999998	3842.29	3871.9400000000005	3941.21	3991.49	4094.63	4209.27	4312.21
502.0	242.16	240.04	238.35	238.51	240.23000000000002	242.12	244.05	245.98	250.85999999999999	255.73000000000002	260.6	265.46999999999997	370.26	380.75	391.19	397.99	404.8	411.59999999999997	426.09999999999997	437.31	448.51	459.71999999999997	470.93	482.14000000000004	498.6	509.91	521.24	532.57	578.6	579.95	588.13	601.59	610.29	627.38	647.7099999999999
503.0	71.22	70.59	70.09	70.14	70.65	71.2	71.77	72.34	73.77	75.2	76.64	78.07	79.5	80.93	82.37	83.8	85.23	86.67	89.01	91.82	94.18	107.24	109.86	112.47	118.71	121.4	124.1	127.25	129.44	129.71	131.54	133.1	135.03	138.81	142.18
504.0	78.12	77.44	76.89	76.95	77.5	78.11	78.73	79.35	80.93	82.5	84.07	85.64	87.21	88.79	90.36	91.93	93.5	95.07	97.64	100.21	102.78	105.35	107.91	110.48	113.05	115.62	118.19	120.76	122.84	123.09	130.58	132.15	134.06	137.82	141.16
505.0	78.79	78.1	77.55	77.6	78.16	78.78	79.4	80.03	81.62	83.2	84.79	86.37	90.92	92.56	94.2	95.83	97.47	99.11	101.79	104.47	107.14	109.82	112.5	116.39	119.1	121.81	124.51	127.22	129.41	129.68	131.51	133.07	135.08	139.21	142.79
506.0	39.730000000000004	39.370000000000005	39.1	39.129999999999995	39.41	39.75	40.059999999999995	40.37	41.17	41.97	42.78	43.57000000000001	44.38	45.18	45.97	46.769999999999996	47.58	48.370000000000005	51.79	53.16	60.3	61.8	63.300000000000004	64.81	66.32	67.83	69.33	70.84	72.05	72.21000000000001	73.22	74.1	75.17	77.27	79.16
507.0	70.2	69.59	69.1	69.14	69.64	70.19	70.75	71.31	93.8	95.63	97.45	99.27	101.09	107.23	109.13	111.03	112.93	114.82	118.83	121.95	128.64	131.85	135.07	138.28	141.5	144.71	147.92	151.14	153.74	154.06	156.23	158.09	161.13	165.64	169.66
508.0	179.81	178.24	176.98	177.1	178.37	179.78	181.21	182.64	186.74	190.36	194.2	197.83	201.46	206.03	209.67	213.32	216.97	220.62	226.58	232.53	238.49	244.45	250.41	256.37	262.33	268.29	274.25	280.21	285.04	285.63	290.09	299.35	303.68	312.18	319.76
509.0	89.33	88.55	93.0	93.06	93.73	94.47	95.22	95.97	97.87	99.77	101.68	104.0	105.9	107.81	109.72	111.63	113.54	115.45	118.57	121.69	124.8	127.92	131.04	134.16	137.28	140.4	143.52	146.63	149.16	149.47	151.58	153.38	155.6	165.68	172.61
510.0	190.05	188.39	187.06	187.18	188.53	195.47	197.03	207.98	218.14	222.38	226.62	230.86	235.09	239.33	313.18	325.3	330.86	336.42	345.8	371.2	380.72	390.23	399.74	409.26	418.77	429.69	439.23	473.24	481.39	485.63	497.86	503.78	511.06	525.37	538.14
511.0	142.06	140.82	139.82	139.92	140.92	142.04	143.17	144.3	147.16	150.01	152.87	155.73	158.59	161.45	164.31	167.16	170.02	172.88	177.55	186.88	191.87	196.67	234.45	253.01	258.89	264.77	270.65	276.53	281.3	281.89	286.19	289.59	293.78	302.0	312.73
512.0	360.23999999999995	357.09999999999997	357.44	357.67	360.25	363.08	366.72	369.61	376.92999999999995	384.25	391.57	398.9	406.21999999999997	413.54	420.85999999999996	428.19	435.51000000000005	442.83	471.31	486.3	500.93	513.44	527.9000000000001	540.46	559.01	571.72	584.42	597.12	610.6999999999999	611.9699999999999	620.59	666.97	680.7	699.8399999999999	721.29
513.0	91.44	90.64	90.02	90.08	90.73	91.45	92.17	92.9	94.74	96.58	98.42	100.26	102.1	103.94	107.0	108.86	110.72	112.58	115.62	118.66	121.7	124.74	127.78	130.83	133.87	136.91	139.95	142.99	145.45	145.76	147.81	149.57	151.75	156.0	161.07
514.0	657.58	651.84	657.71	679.57	690.41	699.5	777.63	803.92	827.52	850.97	868.13	884.36	945.83	963.83	983.27	1004.24	1021.41	1042.77	1081.25	1109.69	1140.22	1168.72	1213.75	1257.19	1297.56	1327.04	1356.52	1424.95	1474.73	1477.82	1514.39	1532.43	1558.0	1603.97	1642.94
515.0	52.269999999999996	51.82	51.46	51.49	51.86	52.269999999999996	54.519999999999996	54.96	69.92	71.28	75.75999999999999	77.17	78.59	80.0	81.42	82.83	84.25	85.67	87.98	90.3	92.61000000000001	94.93	97.24000000000001	99.56	101.87	104.19	106.5	108.82	110.68	110.92	112.48	113.82	115.46	128.34	131.46
516.0	874.48	866.84	860.72	862.57	868.78	899.51	906.67	916.23	945.85	964.57	995.69	1018.68	1047.71	1074.63	1093.66	1117.82	1138.83	1157.97	1192.57	1223.94	1256.74	1288.84	1333.66	1381.73	1426.99	1459.91	1494.62	1542.68	1570.19	1576.56	1608.24	1655.44	1680.33	1739.23	1795.98
517.0	109.15	108.2	107.44	107.51	108.28	109.13	110.0	110.87	113.07	115.26	118.73	120.95	123.17	125.39	127.61	129.83	132.05	134.27	137.9	141.52	145.15	148.78	152.4	156.09	159.72	163.48	167.11	170.74	173.68	174.05	176.5	178.59	181.18	186.25	194.3
518.0	181.99	180.41	184.84	186.88	188.23	189.71	191.22	203.8	207.83	211.87	219.15	223.25	242.78	247.16	251.53	265.12	269.65	274.18	286.65	294.19	303.61	311.26	322.21	329.87	337.54	345.21	352.88	378.95	385.48	386.28	391.73	396.49	402.22	415.73	432.82
519.0	1079.8200000000002	1070.3799999999999	1062.8600000000001	1063.56	1250.92	1262.45	1277.99	1326.2	1352.47	1378.75	1440.71	1467.65	1518.0	1620.4399999999998	1652.0	1680.74	1709.48	1758.89	1822.37	1870.3	2032.53	2083.33	2194.3999999999996	2254.95	2312.05	2368.17	2420.7799999999997	2473.38	3107.66	3114.16	3321.9900000000002	3631.29	3710.65	3856.21	3949.9700000000003
520.0	375.52	372.24	369.62	380.01	389.32	392.38	395.51	401.15999999999997	409.1	417.06	425.0	432.94	457.53	465.78999999999996	477.86	488.35999999999996	502.42	513.5699999999999	529.93	545.4100000000001	596.27	616.66	639.79	655.01	670.24	685.4599999999999	701.76	738.97	752.96	760.9300000000001	771.65	780.82	814.07	839.28	859.7800000000001
521.0	494.67	490.35	487.27	489.32	492.85	511.2	515.27	519.51	529.8	543.57	559.13	569.58	580.1	591.82	632.21	647.04	660.43	672.1	700.99	722.97	741.5	760.03	781.45	800.11	821.74	840.74	863.84	894.25	918.09	920.01	937.95	955.35	977.98	1026.84	1054.54
522.0	3315.25	3286.29	3303.72	3317.45	3350.38	3456.89	3497.56	3553.82	3642.89	3790.63	3865.66	4088.44	4187.59	4307.32	4442.54	4700.5	4784.64	4878.64	5060.15	5196.59	5366.58	5525.27	5837.66	6025.43	6166.05	6311.64	6618.52	6777.81	6916.28	6935.45	7055.92	7139.74	7306.11	7629.62	7921.5
523.0	1866.73	1852.32	1841.9	1842.33	1853.2799999999997	1881.27	1910.83	1948.1799999999998	1979.56	2010.9499999999998	2042.34	2078.94	2145.01	2191.47	2245.96	2332.79	2366.2	2408.9700000000003	2467.26	2525.54	2583.83	2642.4700000000003	2723.39	2782.17	2849.64	2911.16	2970.19	3031.37	3083.5299999999997	3105.8500000000004	3142.0699999999997	3167.4399999999996	3215.29	3303.85	3388.1400000000003
524.0	59.4	58.88	58.46	58.5	58.92	59.39	59.86	60.33	61.53	62.72	63.92	65.11	66.31	69.18	70.4	71.63	72.85	74.13	84.75	86.98	89.21	91.44	96.46	98.91	101.21	109.19	111.62	114.04	116.01	116.25	118.92	120.33	125.76	129.96	133.53
525.0	1751.35	1736.05	1764.4	1773.73	1821.13	1914.37	1929.62	1958.59	2070.58	2124.14	2189.12	2242.53	2286.27	2327.47	2416.71	2458.75	2501.78	2565.84	2707.31	2793.56	2865.15	3044.13	3137.83	3255.66	3345.95	3482.78	3608.49	3719.85	3818.44	3826.53	3883.9	3940.49	4055.09	4170.67	4278.96
526.0	57.709999999999994	57.21	56.800000000000004	56.84	57.26	57.709999999999994	58.17	58.62	59.79	60.95	62.11	63.27	64.43	65.59	66.75	67.91	69.07	70.24	72.14	74.02000000000001	88.39	90.60000000000001	92.81	95.02	97.23	99.43	119.75	122.35000000000001	137.32	137.60999999999999	139.54	156.32	158.57999999999998	163.1	167.07
527.0	264.44	262.13	260.31	262.04	263.92	266.0	268.12	281.63	287.78	293.37	301.13	306.89000000000004	338.10999999999996	348.52	354.87	361.29999999999995	367.47	373.65000000000003	384.93	395.06	423.82000000000005	434.41	452.87	468.71000000000004	489.14	516.81	550.48	577.8	597.1800000000001	598.44	613.03	620.3100000000001	645.9100000000001	676.23	693.52
528.0	394.56	391.11	388.35	407.28	410.21	413.45	416.74	420.03	437.63	446.13	454.63	463.13	472.27	480.78	545.72	562.56	582.14	601.91	635.35	652.06	713.39	946.98	986.99	1010.47	1035.1	1058.89	1103.4	1130.51	1161.97	1164.41	1180.82	1194.84	1234.54	1316.32	1371.08
529.0	101.24	100.36	99.65	99.71000000000001	100.43	101.38	102.17999999999999	104.32999999999998	112.85	115.03999999999999	122.13999999999999	124.41999999999999	126.71000000000001	128.99	131.27	133.55	135.9	138.18	148.43	154.2	158.14999999999998	162.1	166.05	170.0	173.96	177.91	182.81	186.78	190.0	202.37	216.94	219.51	222.69	300.09000000000003	308.48
530.0	431.67	427.9	424.88	425.16	428.22	431.6	435.03	438.47	447.15	455.84	464.52	473.21	483.97	492.69	501.41	510.6	519.33	528.06	549.35	563.8	582.14	628.88	659.26	730.33	818.6	838.38	859.48	908.45	929.91	947.66	993.3	1219.44	1247.91	1287.06	1335.47
531.0	3762.55	3729.69	3829.1	3934.2	4144.88	4213.21	4255.83	4469.97	4675.78	4795.98	4925.99	5018.09	5234.46	5337.85	5467.34	5593.36	5697.52	5843.64	6105.08	6283.85	6540.57	6878.92	7110.08	7321.53	7558.2	7821.76	8000.71	8221.57	8381.35	8400.11	8551.71	8653.92	8807.52	9076.05	9297.04
532.0	151.11	149.8	148.74	148.83	149.91	151.09	152.3	153.5	166.09	169.32	172.54999999999998	175.76999999999998	179.0	184.51000000000002	187.77	191.04	194.31	197.57999999999998	202.91	215.05	220.56	226.64999999999998	260.62	275.71000000000004	282.12	304.97	312.59	319.38	330.29	333.16	337.86	341.87	346.81	361.59	372.5
533.0	5193.61	5151.43	5138.07	5182.49	5246.360000000001	5425.92	5483.72	5545.46	5718.5	5913.75	6044.76	6195.59	6367.62	6556.66	6697.59	6808.18	6927.13	7098.99	7505.039999999999	7721.98	7914.19	8128.2300000000005	8450.57	8722.15	8949.04	9299.36	9494.69	10135.51	10328.24	10397.710000000001	10556.16	10702.419999999998	10873.769999999999	11236.47	11531.589999999998
534.0	0.0	0.0	0.0	0.0	0.0	0.0	0.0	0.0	0.0	0.0	0.0	0.0	0.0	0.0	0.0	0.0	0.0	0.0	0.0	0.0	0.0	0.0	0.0	0.0	0.0	0.0	0.0	0.0	0.0	0.0	0.0	0.0	0.0	0.0	0.0
535.0	58.89	58.38	57.97	58.0	58.42	58.88	59.35	59.82	61.01	62.19	63.38	64.56	65.75	66.93	68.12	69.3	70.49	71.67	73.61	75.54	77.48	79.41	81.35	83.29	85.22	87.16	89.09	91.03	92.6	92.79	94.1	95.22	96.59	99.98	102.41
536.0	16.35	16.21	16.09	16.1	16.22	16.35	16.48	16.61	18.11	18.46	18.82	19.17	19.52	19.87	20.22	20.57	20.93	21.28	21.85	22.43	23.0	23.58	24.15	24.73	25.3	25.88	26.45	27.03	27.49	27.55	27.94	28.27	28.68	29.48	30.2
537.0	198.03	196.3	194.91	195.04	196.45	197.99	199.57	201.15	205.13	209.12	213.1	217.08	221.07	225.05	229.04	233.02	237.01	240.99	247.5	254.01	260.52	267.47	273.99	281.52	288.06	294.6	301.15	307.69	314.07	314.73	319.17	322.96	327.63	336.8	344.98
538.0	281.05	278.59	276.63	276.81	280.53	282.75	285.0	291.05	296.82	302.59000000000003	308.35	314.12	336.76	343.51	379.17	385.77	392.36	400.26	414.73	425.63	436.54	447.45	458.53999999999996	476.52	492.27000000000004	503.45000000000005	529.07	545.76	555.49	556.65	564.5	571.1999999999999	579.83	596.07	621.51
539.0	136.97	135.76999999999998	134.79999999999998	134.89	135.86	136.94	138.03	141.81	144.62	147.43	150.24	153.05	155.86	158.67000000000002	161.48000000000002	164.28	167.1	169.91	174.49	179.07999999999998	189.32	194.05	198.77	203.51	208.24	214.56	219.32	224.07999999999998	227.94	228.42	231.64	239.93	243.4	250.22000000000003	256.28999999999996
540.0	747.72	741.19	759.97	760.47	768.16	777.08	783.27	789.46	805.87	821.53	837.18	852.83	868.48	950.56	971.11	1010.87	1028.15	1050.81	1079.2	1108.47	1136.88	1165.39	1193.8	1369.24	1405.24	1437.17	1469.88	1515.66	1541.75	1544.99	1573.5	1597.37	1631.77	1698.86	1746.82
541.0	406.6	403.05	400.22999999999996	400.5	403.45	413.83000000000004	420.74	424.15999999999997	432.57	440.96999999999997	480.09	489.06	499.06	514.89	544.55	574.28	595.37	606.02	627.7900000000001	652.16	668.88	691.9	720.3100000000001	766.5899999999999	790.3	811.26	842.99	861.3000000000001	878.08	885.37	897.85	909.46	925.71	953.5999999999999	986.05
542.0	329.26	326.38	324.08	324.29	326.63	329.21	331.83	334.45	341.07	347.7	354.32	360.95	367.57	374.2	381.14	387.77	394.4	401.03	424.97	439.0	452.05	463.34	478.03	491.05	508.98	521.47	544.49	556.32	565.9	574.6	583.97	590.91	615.64	634.81	657.6
543.0	186.19	184.56	183.59	183.71	185.03	186.55	188.03	189.92	199.39	203.26	207.17	211.04	215.04	218.91	222.84	226.72	230.59	248.14	254.91	262.47	269.19	275.92	282.65	289.37	296.1	310.31	325.82	332.9	345.96	346.68	352.37	356.55	361.71	371.84	381.33
544.0	10.17	10.08	10.01	10.02	10.09	10.17	10.25	10.33	10.54	10.74	10.95	11.15	11.36	11.56	11.76	11.97	12.17	12.38	12.71	13.05	13.38	13.72	14.05	14.39	14.72	15.05	15.39	15.72	15.99	16.03	16.25	16.45	16.68	17.15	17.57
545.0	635.77	630.22	628.5500000000001	628.96	640.3199999999999	645.37	650.51	656.8000000000001	669.81	682.82	712.3499999999999	725.67	738.99	765.0200000000001	800.13	814.0500000000001	827.9599999999999	842.9	873.59	903.31	926.47	967.9	1000.43	1027.3899999999999	1051.27	1078.6	1102.56	1139.9099999999999	1159.54	1162.16	1182.7	1196.76	1218.3	1252.4099999999999	1291.1299999999999
546.0	26.27	26.04	25.86	25.869999999999997	26.060000000000002	26.259999999999998	26.48	26.68	27.21	27.74	28.340000000000003	28.87	29.4	30.029999999999998	30.56	31.09	31.619999999999997	32.16	33.019999999999996	33.98	34.85	35.71	36.59	37.459999999999994	38.339999999999996	39.2	40.07	50.93	54.23	54.339999999999996	55.11	63.0	63.91	66.08	67.99000000000001
547.0	657.03	651.28	653.0699999999999	656.5	661.78	678.3499999999999	683.75	702.25	716.1600000000001	730.0699999999999	751.47	774.9000000000001	795.28	867.36	887.89	903.3399999999999	918.77	942.64	1006.36	1042.72	1081.4	1167.46	1195.92	1224.3899999999999	1252.85	1281.31	1309.77	1357.3200000000002	1415.11	1418.0700000000002	1443.1	1460.24	1481.3600000000001	1524.58	1568.58
548.0	20.74	20.56	20.41	20.42	20.57	20.73	20.9	21.06	21.48	21.9	22.32	22.73	23.15	23.57	23.98	24.4	24.82	25.24	25.92	26.6	27.28	35.66	44.6	45.66	46.72	47.78	48.84	49.9	50.76	50.87	51.58	52.2	52.95	54.43	55.76
549.0	417.0	413.36	410.44	416.57	419.57	422.88	426.25	429.61	441.46	450.03	458.6	467.18	475.75	488.79	499.52	508.21	516.9	525.59	561.54	576.31	591.08	605.85	620.62	640.18	663.54	678.61	693.69	708.76	721.77	723.28	733.48	742.19	756.84	781.26	810.11
550.0	21.77	21.58	21.43	21.45	21.6	21.77	21.94	22.12	22.55	22.99	23.43	23.87	24.31	24.75	25.18	25.62	26.06	26.5	27.21	27.93	28.65	29.36	30.08	30.79	31.51	32.22	32.94	33.66	34.24	34.31	34.79	35.2	35.71	36.71	37.6
551.0	592.75	587.57	584.17	584.55	634.52	652.76	689.26	694.7	708.46	722.22	744.07	757.98	771.89	785.8	799.71	813.62	835.67	849.72	873.69	912.14	983.64	1008.22	1032.8	1071.63	1098.05	1123.0	1184.93	1241.26	1262.64	1265.28	1283.11	1301.09	1332.64	1370.41	1403.71
552.0	200.91	199.15	197.75	197.88	199.3	238.12	246.68	248.63	276.55	281.92	288.22	325.26	339.84	375.87	382.92	389.58	396.24	404.61	415.54	426.47	575.69	590.08	623.21	638.05	652.88	672.27	687.2	702.13	714.22	715.72	727.43	736.07	746.71	773.32	792.26
553.0	248.41	246.24	244.5	246.63	248.46	250.42	252.41	254.4	259.44	264.48	270.04	275.09	280.14	285.24	290.29	295.34	300.39	305.46	313.71	321.99	330.25	339.15	347.41	355.71	372.11	380.57	389.02	397.48	404.32	405.17	410.88	415.76	421.77	434.19	446.11
554.0	247.94	245.77	244.04	244.2	245.96	247.9	249.87	252.44	257.44	262.44	267.81	272.82	278.04	283.05	288.06	293.08	298.09	306.84	316.81	325.14	333.48	341.81	360.26	371.38	380.01	388.89	399.95	428.6	440.17	441.09	447.31	452.62	459.17	472.02	483.49
555.0	180.67	179.1	177.83	177.95	179.23	180.64	182.08	183.52	188.49	192.15	195.81	199.47	203.13	206.8	210.46	214.12	217.78	221.44	230.7	236.76	242.83	248.9	257.98	264.12	270.26	276.4	289.06	295.51	306.32	306.96	311.28	314.98	319.54	330.56	338.59
556.0	24.68	24.46	24.29	24.3	24.48	24.67	24.87	25.07	25.56	26.06	26.56	27.05	27.55	28.04	28.54	29.04	29.53	30.03	30.84	31.65	32.46	33.28	34.09	34.9	35.71	36.52	37.33	38.14	38.8	38.88	39.43	39.9	40.47	48.31	49.48
557.0	26.65	26.42	26.23	26.25	26.44	26.65	26.86	27.07	27.61	28.14	28.68	29.22	29.75	30.29	30.83	31.36	31.9	32.43	33.31	34.19	35.06	35.94	36.82	37.69	38.57	39.44	40.32	41.2	41.91	41.99	42.59	43.09	43.71	44.94	46.2
558.0	34.32	34.03	33.78	33.8	34.05	34.32	34.59	34.870000000000005	35.55	36.25	36.94	37.63	38.32	39.01	39.7	40.400000000000006	41.25	41.95	46.39	47.61	48.83	50.19	51.41	52.629999999999995	53.86	55.08	56.3	57.53	59.2	59.33	61.260000000000005	62.36	63.26	67.97999999999999	71.78999999999999
559.0	48.85	48.43	48.08	48.12	48.46	49.31	49.85	50.24	51.24	52.23	53.72	54.73	55.73	56.73	57.74	58.74	59.75	60.75	62.39	64.03	65.68	68.55	70.22	76.77	78.56	80.34	82.13	83.95	88.7	88.89	90.14	91.21	92.53	102.32	105.01
560.0	89.27	88.49	87.86	87.92	88.55	89.25	89.96	90.67	100.38	102.33	104.28	106.23	108.18	110.13	115.24	122.02	124.11	126.19	129.6	133.01	136.42	139.83	143.24	152.64	158.54	162.14	165.74	169.34	172.26	172.62	175.05	177.13	179.69	184.72	189.21
561.0	9.43	9.35	9.28	9.29	9.35	9.43	9.5	9.58	9.77	9.96	10.15	10.34	10.53	10.72	11.02	11.21	11.4	11.6	11.91	12.22	12.53	12.85	13.16	13.47	13.79	14.1	14.41	14.73	14.98	15.01	15.22	15.4	15.63	16.07	16.46
562.0	49.67	49.24	48.89	48.92	49.27	49.66	50.06	50.45	51.45	52.45	53.45	54.45	55.45	56.45	57.45	58.45	59.45	60.45	62.08	65.28	66.95	68.63	70.3	71.97	73.65	75.32	76.99	78.67	80.02	80.19	81.32	82.28	83.47	85.81	90.84
563.0	32.28	32.0	31.78	31.8	32.03	32.28	32.54	32.79	33.44	34.09	34.74	35.39	36.04	36.69	37.34	37.99	38.64	39.29	40.35	41.41	42.47	43.53	44.6	45.66	46.72	49.93	51.04	52.15	53.04	53.15	53.9	54.54	55.33	60.05	61.51
564.0	151.21	149.88	148.83	148.93	150.0	151.18	152.38	153.59	156.63	159.67	162.71	171.87	175.02	178.18	181.33	184.49	187.64	190.8	195.95	201.11	206.26	211.59	227.62	233.04	238.45	243.87	249.29	254.7	259.09	259.63	272.41	275.65	279.63	287.46	304.48
565.0	52.239999999999995	51.79	51.42	51.46	51.83	52.239999999999995	52.660000000000004	53.07	54.13	55.18	56.22	57.27	69.58	72.57	73.85	83.28999999999999	84.94	88.56	104.01	106.75	120.91999999999999	125.77000000000001	139.23000000000002	149.72	160.95	164.61	171.02	174.74	178.47	178.84	196.17	198.5	201.37	207.78	212.82999999999998
566.0	521.81	517.25	513.6	513.94	552.62	574.26	578.84	585.15	596.74	623.27	635.14	647.02	658.89	673.11	685.03	699.54	711.5	739.6	788.84	809.59	873.56	895.39	941.02	969.33	1001.08	1025.96	1048.75	1071.54	1148.3	1150.7	1166.92	1180.78	1197.86	1231.4	1271.34
567.0	313.52	310.78	308.59	357.66	360.24	373.9	377.42	396.25	404.1	415.61	424.27	432.21	440.14	452.38	460.39	468.39	476.4	484.41	497.5	510.58	530.93	573.49	597.59	620.17	639.47	654.0	691.31	706.33	770.99	773.67	784.57	803.0	814.61	837.42	857.77
568.0	36.46	36.15	35.89	35.91	36.17	36.46	36.75	37.04	37.77	38.51	39.24	39.97	40.71	41.44	42.17	42.91	43.64	44.38	45.57	46.77	47.97	49.17	50.37	51.57	52.77	53.97	58.35	59.62	69.02	69.16	70.14	70.97	72.0	74.01	75.81
569.0	42.53	42.17	41.86000000000001	41.89	42.2	42.53	42.86	43.2	44.059999999999995	44.910000000000004	45.769999999999996	46.629999999999995	47.480000000000004	48.339999999999996	49.19	50.050000000000004	50.91	51.76	53.16	54.56	55.96	58.150000000000006	59.57	60.980000000000004	62.4	63.82	65.24	66.66000000000001	70.28999999999999	70.44	71.42999999999999	72.28	73.86	75.93	77.78
570.0	533.61	528.95	525.21	525.56	529.34	556.94	561.37	569.73	581.01	592.3	603.58	614.87	643.39	655.57	669.78	716.78	729.03	770.1	793.16	814.03	834.89	936.73	998.68	1022.45	1046.22	1069.99	1093.76	1117.52	1200.0	1202.52	1219.46	1236.21	1254.09	1289.2	1324.48
571.0	225.75	223.3	223.06	223.19	224.77	226.51	228.28	230.06	234.62	239.18	243.74	248.32	252.88	257.44	262.01	266.58	271.14	275.7	284.94	292.37	299.81	313.51000000000005	321.09999999999997	328.68	336.27	343.86	351.44	359.03	365.02000000000004	365.96999999999997	371.0	375.34000000000003	380.68	391.53000000000003	401.15
572.0	174.04	172.52	180.1	184.41	185.74	193.38	194.92	196.46	200.35	204.24	240.02	244.51	248.99	253.48	258.9	266.91	271.61	283.47	304.14	314.04	322.09	330.49	338.55	346.61	363.38	371.64	379.89	388.15	413.67	417.79	492.65	503.42	510.7	528.33	543.53
573.0	83.28	82.55	81.97	82.02	92.4	93.13	93.87	94.61	96.48	98.36	100.23	102.11	103.98	105.85	107.73	116.01	117.99	129.37	132.86	136.36	139.85	143.35	146.84	166.65	170.52	195.85	200.2	204.55	208.07	212.63	215.63	218.19	246.11	253.0	267.17
574.0	360.63	357.48	354.95	355.19	357.75	360.56	363.44	372.17999999999995	379.56	386.93	394.29999999999995	401.67	409.03999999999996	416.42	423.79	431.15999999999997	438.53000000000003	445.9	457.95000000000005	469.99	482.53000000000003	521.71	534.43	547.15	560.3100000000001	573.04	587.93	613.9499999999999	626.48	627.79	636.63	644.1999999999999	653.52	671.8199999999999	688.1400000000001
575.0	228.55	226.56	224.96	225.11	226.73	228.52	230.34	232.78	237.39	242.0	246.61	251.22	255.83	260.44	266.97	271.62	276.26	280.9	288.49	296.08	305.02	319.0	326.77	334.55	342.33	350.1	357.88	365.66	371.97	372.75	384.93	395.22	400.93	412.16	422.17
576.0	540.16	535.44	533.25	534.44	538.29	543.39	563.58	568.03	579.28	590.54	601.79	613.04	627.69	644.77	693.3	705.36	717.42	730.06	749.79	769.51	789.23	840.31	863.15	883.69	904.23	924.78	945.32	978.14	1015.84	1023.04	1037.45	1049.78	1064.96	1094.78	1121.38
577.0	180.4	178.82999999999998	177.56	177.67999999999998	178.96	182.63	184.09000000000003	185.54000000000002	189.20999999999998	196.38	207.36	211.25000000000003	215.67000000000002	222.66	232.26000000000002	236.3	240.33999999999997	244.38	250.98000000000002	257.58000000000004	266.73	310.96000000000004	321.21000000000004	328.84999999999997	336.5	344.14	351.79	359.43	366.95000000000005	367.73	372.9	377.34999999999997	382.79999999999995	393.52	403.08000000000004
578.0	20.490000000000002	20.32	20.17	20.180000000000003	20.33	20.490000000000002	20.650000000000002	20.830000000000002	21.24	21.639999999999997	22.06	22.47	22.88	23.29	23.7	24.12	24.53	24.95	25.619999999999997	26.29	26.96	27.64	28.32	28.99	29.66	30.349999999999998	31.019999999999996	31.7	32.25	32.32	32.77	39.300000000000004	48.53	53.09	54.370000000000005
579.0	730.6999999999999	724.31	724.39	724.87	731.12	775.56	781.75	788.0699999999999	803.68	819.34	847.75	863.5999999999999	897.22	915.0	931.2900000000001	947.49	970.61	1045.93	1172.8799999999999	1203.73	1236.58	1275.49	1319.22	1351.63	1385.1699999999998	1429.74	1604.5900000000001	1717.9599999999998	1770.76	1774.47	1802.2099999999998	1827.21	1985.5800000000002	2041.44	2097.87
580.0	127.49	126.38	125.48	125.57	130.61	131.64	132.68	133.73	137.79	140.47	143.15	145.82	148.5	151.18	153.85	156.53	160.12	168.51	173.06	186.83	191.61	200.64	205.53	210.42	215.32	220.21	225.1	229.99	235.32	235.82	239.14	250.64	254.27	264.92	271.36
581.0	327.94	325.08	322.78	323.09	325.42	327.98	330.6	333.33	339.93	346.53	362.41	369.19	375.97	382.74	389.52	396.29	403.07	427.09	446.51	458.25	470.0	481.74	493.49	513.06	542.77	562.93	583.31	597.03	628.25	629.56	643.2	671.59	681.3	700.38	717.39
582.0	17.22	17.07	16.95	16.96	17.09	17.22	17.36	17.49	17.84	18.19	18.53	18.88	19.23	19.57	19.92	20.27	20.61	20.96	21.53	22.09	22.66	23.22	23.79	24.36	24.92	25.49	26.05	26.62	44.81	44.9	45.53	46.07	46.74	48.05	52.55
583.0	135.91	134.73000000000002	158.62	158.72	159.86	161.12	162.41	163.68	166.93	170.17000000000002	173.41000000000003	176.66	179.9	184.26	187.51999999999998	190.78	194.04	199.07	205.79000000000002	211.2	216.70999999999998	222.13	228.46999999999997	233.89999999999998	239.33999999999997	254.89000000000001	260.55	266.21000000000004	273.71	276.23	280.12	283.82	287.93	295.99	303.17
584.0	81.93	81.22	80.68	82.33	82.92	83.58	84.25	84.91	86.59	88.28	90.3	92.0	93.69	95.46000000000001	97.83	99.53	101.23	102.94	105.71000000000001	108.5	111.28	114.06	116.84	119.62	122.4	125.18	127.97	130.74	132.98999999999998	133.32	135.97	139.46	142.07	156.31	162.33
585.0	231.26	229.23999999999998	230.29	239.69	241.42000000000002	243.32999999999998	245.26000000000002	249.79	254.74	259.69	265.52	270.49	275.44	282.48	287.47999999999996	292.59	297.59000000000003	302.59	310.76000000000005	318.94	327.11	335.29	343.47	351.64	375.28	387.76	396.37	406.15	413.14	414.01	419.84	424.82000000000005	430.97	443.03	453.8
586.0	191.56	189.88	188.54	188.67	190.02	191.52	193.05	194.57	198.43	202.28	206.14	209.99	213.84	220.25	224.15	236.49	244.5	252.65	259.48	266.3	273.13	279.95	286.78	293.6	300.43	307.25	314.08	320.9	332.95	333.65	338.35	342.37	347.32	357.04	365.72
587.0	121.02	119.96	119.11	119.19	120.05	121.0	121.96	122.92	125.36	127.79	146.33	149.07	151.8	154.54	158.93	161.69	173.85	179.68	184.53	201.37	210.55	244.53	273.59	280.1	286.61	293.12	299.63	348.84	364.44	365.2	387.3	393.38	409.45	426.7	505.92
588.0	202.28	200.52	199.1	199.23	200.67	206.93	208.58	210.23	227.36	231.77	241.01	245.51	250.02	254.52	259.03	263.54	285.89	297.81	305.86	313.9	321.95	339.2	347.47	355.74	370.6	385.37	393.93	402.49	428.91	429.81	442.11	447.36	453.83	466.54	481.15
589.0	26.54	26.31	26.13	26.14	26.33	26.54	26.75	26.96	27.5	28.03	28.56	29.1	29.63	30.17	30.7	31.23	31.77	32.55	33.43	34.31	35.19	36.38	37.27	38.16	39.04	39.93	40.82	41.7	42.42	42.51	43.11	43.62	44.25	48.97	50.16
590.0	133.91	132.74	139.87	139.96	140.97	142.08	143.21	144.34	147.2	150.06	152.92	155.78	158.95	164.61	167.52	170.44	173.35	176.27	184.23	189.08	193.93	198.77	203.62	208.46	213.31	218.16	223.0	227.85	231.77	232.26	235.53	238.33	241.77	248.54	254.58
591.0	266.63	264.29	262.6	262.8	264.69	266.78999999999996	272.46999999999997	274.61	280.05	285.49	290.93	296.37	303.86	309.33000000000004	314.81	329.73	335.37	386.22	396.65	407.09	417.52	427.95	438.39000000000004	448.82	459.25	469.69	480.12	490.53999999999996	513.59	514.66	521.9	528.11	583.85	600.1999999999999	620.98
592.0	218.56	216.65	234.82999999999998	234.98999999999998	236.67	238.55	240.45	242.35000000000002	247.14999999999998	251.94	256.74	261.53999999999996	266.35	281.42	311.47	328.32	333.93	339.55	348.72	357.88	367.06	376.23	406.65999999999997	438.95000000000005	451.5	461.75	472.0	482.27	490.57000000000005	491.59000000000003	498.53	504.44000000000005	511.74	526.0699999999999	538.85
593.0	703.93	697.79	701.5	702.82	742.75	750.3	756.42	762.39	851.87	875.57	926.55	943.87	962.8	1002.68	1090.3	1114.51	1195.45	1249.41	1729.69	1784.95	1830.7	1954.07	2001.71	2091.84	2149.06	2215.25	2264.45	2341.56	2407.04	2412.08	2452.51	2481.64	2517.54	2604.31	2674.18
594.0	320.56	317.76	315.52	315.73	318.0	320.51	323.06	348.94	355.85	362.76	373.41	380.39	387.37	407.39	414.6	421.81	429.03	454.97	467.26	487.96	500.47	518.99	531.64	544.3	556.95	570.73	583.41	596.09	633.34	634.67	648.92	656.62	676.61	695.56	713.45
595.0	519.72	515.1899999999999	511.55	511.89	515.57	519.64	523.7700000000001	527.91	538.37	548.82	566.0400000000001	576.62	587.2	597.7900000000001	608.3599999999999	618.9499999999999	629.54	647.6700000000001	665.1700000000001	698.38	716.27	734.18	752.07	769.97	787.8699999999999	805.77	826.96	844.94	872.88	874.72	887.05	904.87	923.7	964.09	987.5100000000001
596.0	99.25000000000001	98.38	97.69000000000001	97.75000000000001	98.44999999999999	99.23	100.01	100.81	102.8	104.80000000000001	106.8	108.80000000000001	110.78999999999999	112.78999999999999	114.77999999999999	120.12999999999998	122.18999999999998	127.78999999999999	131.24	134.69	138.15	141.6	145.04999999999998	148.5	151.95	155.40999999999997	158.85999999999999	162.32	165.09999999999997	165.45	167.79	170.48999999999998	177.58	182.54000000000002	187.26000000000002
597.0	1382.15	1370.0800000000002	1387.82	1396.9	1428.97	1444.19	1455.8	1467.35	1497.3500000000001	1526.4399999999998	1577.69	1609.0300000000002	1663.0500000000002	1711.98	1962.1100000000001	2006.8700000000001	2095.3	2209.2599999999998	2274.73	2385.6400000000003	2452.19	2513.49	2594.25	2659.35	2723.3999999999996	2835.17	2918.7799999999997	3039.07	3245.05	3265.46	3317.44	3357.2999999999997	3436.6	3583.7200000000003	3684.35
598.0	166.63	165.17	164.01	164.11	165.3	166.6	167.93	169.25	172.6	175.96	179.31	182.66	186.02	200.46	204.01	207.55	211.1	225.61	276.41	297.44	314.61	322.47	336.59	344.6	352.61	360.62	368.63	376.64	383.13	383.93	390.8	395.45	401.17	412.4	422.42
599.0	323.29	320.47	318.2	318.74	321.53	324.07	326.65	329.23	335.75	342.27	348.79	355.31	361.83	387.63	399.52	406.47	413.42	427.39	438.94	450.48	463.18	541.54	554.74	636.01	671.33	704.18	724.91	745.86	764.67	766.28	777.07	794.7	806.2	828.77	848.91
600.0	25.73	25.619999999999997	25.560000000000002	25.630000000000003	25.880000000000003	26.16	26.43	26.700000000000003	27.15	27.61	28.59	29.05	29.52	29.980000000000004	31.68	32.16	33.07	33.89	34.769999999999996	35.64	36.519999999999996	39.5	40.43	48.3	50.53	51.64	52.75	53.870000000000005	54.629999999999995	54.95	60.58	62.050000000000004	62.95	64.55000000000001	66.47999999999999
601.0	814.29	807.18	823.28	823.83	834.77	845.24	851.97	858.7	875.71	892.82	910.93	927.96	947.56	968.04	1003.05	1055.71	1073.76	1123.14	1154.92	1190.03	1223.69	1261.86	1310.38	1364.83	1436.13	1470.31	1502.97	1535.63	1580.93	1585.93	1608.28	1631.49	1672.65	1758.13	1803.05
602.0	308.8	306.1	303.94	304.14	306.33	308.84	311.3	313.76	360.82	367.83	378.16	385.23	392.3	499.94	508.8	517.65	526.5	542.95	557.61	572.28	605.83	624.81	644.4	659.73	719.29	741.66	758.13	774.61	792.13	793.79	817.51	834.81	855.25	882.14	912.37
603.0	2318.87	2298.62	2312.96	2322.42	2339.21	2457.79	2493.44	2559.6899999999996	2612.89	2693.2	2745.08	2796.54	2869.76	2934.84	3033.3900000000003	3103.52	3159.19	3306.5899999999997	3428.56	3520.6000000000004	3632.3100000000004	3737.6600000000003	3851.2000000000003	4056.41	4222.9800000000005	4341.889999999999	4448.88	4572.9	4681.070000000001	4698.599999999999	4792.25	4968.26	5040.12	5330.0	5471.16
604.0	323.52	320.69	325.78000000000003	326.01	328.35	330.94	333.58	336.21	342.87	352.58	359.3	372.09	378.91999999999996	392.46000000000004	399.41	406.36	413.30999999999995	440.98	473.02	493.26	505.91	522.41	535.14	547.88	560.61	581.94	594.87	612.45	661.35	662.74	672.08	683.06	728.29	748.6800000000001	771.8299999999999
605.0	64.66	64.09	63.64	63.68	64.14	64.65	65.16	67.2	68.54	69.87	71.2	72.53	73.86	75.19	76.52	77.85	79.43	80.77	82.95	85.13	87.31	89.5	91.68	93.86	96.04	98.22	100.4	102.59	105.97	110.28	111.84	114.66	116.32	155.63	167.57
606.0	200.24	198.49	197.09	197.22	198.64	200.21	201.8	203.4	207.43	212.83	222.38	226.54	230.69	246.93	251.87	256.25	260.64	266.41	273.61	280.81	288.0	295.2	302.4	312.63	320.72	328.01	335.29	342.58	348.48	349.33	354.25	358.46	366.67	380.16	389.39
607.0	356.68	353.56	351.06	351.3	353.83	356.62	359.46	362.3	372.65	387.42	394.81	402.19	409.57	419.1	426.52	433.94	441.36	454.24	470.91	483.3	495.68	510.28	526.03	571.52	584.81	598.09	614.25	627.6	646.47	647.83	656.95	664.83	677.01	698.21	718.71
608.0	118.44	117.41	116.58	116.65	117.49	118.42	119.36	120.31	122.69	481.7	518.36	528.05	537.75	547.44	557.13	566.82	603.63	613.78	630.36	646.94	663.52	680.1	756.82	883.37	928.29	987.32	1009.25	1031.18	1048.94	1051.14	1065.95	1078.61	1094.21	1124.85	1152.29
609.0	21.520000000000003	21.34	21.18	21.200000000000003	21.349999999999998	21.520000000000003	21.69	21.86	22.3	22.73	33.33	33.96	34.58	35.2	35.82	36.45	37.08	37.69	38.720000000000006	39.730000000000004	40.75	41.77	42.78	43.8	44.83	45.839999999999996	46.86	47.88	48.7	48.81	49.49	50.08	50.8	52.22	53.5
610.0	165.23	163.79	165.7	165.81	167.01	168.32	169.66	171.0	174.39	177.78	181.17	184.55	187.94	191.33	194.71	198.1	201.49	211.6	217.31	223.03	228.75	234.46	240.18	264.37	272.49	278.68	284.87	291.06	303.86	308.09	312.43	316.15	320.72	329.7	337.71
611.0	115.44	114.43	113.62	113.86	114.8	115.77	116.69	117.61	119.94	122.27	130.31	132.75	135.18	137.62	202.38	205.9	209.42	213.48	223.77	230.59	245.06	251.5	260.09	266.28	274.0	280.23	292.48	299.49	304.91	305.55	335.49	339.47	344.38	354.03	362.63
612.0	23.52	23.31	23.15	23.17	23.33	23.52	23.7	23.89	24.36	24.84	25.31	25.78	26.26	26.73	27.2	27.68	28.15	28.62	29.4	30.17	30.94	31.72	32.49	33.26	34.04	34.81	35.58	36.35	50.98	51.09	55.21	55.87	56.68	58.26	59.68
613.0	1749.96	1734.68	1729.92	1777.6	1791.88	1822.63	1852.28	1868.4	1928.64	1996.58	2087.25	2126.27	2165.3	2221.19	2460.17	2527.13	2580.28	2810.95	3027.29	3125.72	3205.84	3339.85	3423.22	3557.44	3640.41	3723.11	3848.91	3932.54	4095.76	4111.43	4169.36	4218.91	4279.93	4413.63	4520.87
614.0	189.0	187.35	188.73	188.86	190.22	191.72	193.25	194.77	200.21	204.1	207.99	211.88	216.4	220.3	224.2	228.1	232.0	236.14	242.64	249.03	255.41	261.79	268.19	274.57	280.95	321.95	329.1	336.25	342.04	342.76	347.59	351.72	356.81	387.39	398.23
615.0	17.62	17.46	17.34	17.35	17.47	17.61	17.75	17.89	18.25	18.6	18.96	19.31	19.67	20.02	20.37	20.73	21.08	21.44	22.02	22.6	23.17	23.75	24.33	24.91	25.49	26.07	26.65	27.23	27.7	27.76	28.15	28.48	28.89	29.7	30.42
616.0	66.97	66.38	65.92	65.96	66.43	66.96	67.49	68.02	69.37	70.72	72.07	73.41	74.76	76.11	77.46	78.8	80.15	81.5	83.7	85.9	93.26	95.59	97.92	103.83	111.27	113.79	122.18	124.84	128.84	129.11	133.01	137.06	139.04	148.53	152.13
617.0	117.96000000000001	116.92999999999999	116.1	116.17999999999999	117.00999999999999	117.94	118.88000000000001	119.81	124.38	126.8	129.22	131.63	134.05	136.47	138.88000000000002	141.3	143.72	146.29999999999998	152.6	156.60999999999999	160.63	171.16	175.34	179.5	183.68	190.02	194.24	198.63	224.64999999999998	232.62	242.73000000000002	245.60999999999999	250.32999999999998	257.33	266.4
618.0	130.93	129.78	128.87	128.95	129.88	130.91	131.95	132.99	135.62	138.26	140.89	143.53	146.16	148.8	151.43	154.06	156.7	159.33	167.8	196.21	201.23	206.26	211.29	216.32	229.81	235.75	240.98	246.22	252.04	252.56	259.04	262.11	265.9	273.35	279.99
619.0	160.9	159.5	160.22	163.25	182.32000000000002	183.93	185.4	186.85	191.54000000000002	198.62	202.41000000000003	208.6	214.92000000000002	218.79	222.66000000000003	226.53	230.41	234.28	240.70000000000002	247.06	255.54	261.92	269.34999999999997	277.3	283.75	304.44	311.2	321.92999999999995	327.98	328.66	335.86	339.84	356.85	366.98	375.9
620.0	214.51	212.62999999999997	211.14000000000001	211.28	223.63	225.41	227.19	229.02	233.74	238.45000000000002	263.3	310.99	322.53999999999996	328.34000000000003	334.15999999999997	340.03	345.89000000000004	351.7	361.39000000000004	370.89	380.4	389.90000000000003	399.40999999999997	425.71999999999997	435.62000000000006	445.73	455.63	465.54	473.53999999999996	474.54	485.15000000000003	491.41999999999996	498.54	514.76	530.61
621.0	232.31	230.28	228.65	228.81	231.44	233.26	235.12	236.98	241.67	246.37	251.51	256.21	260.91	265.61	270.32	275.02	279.72	284.42	292.11	301.12	309.04	326.68	361.33	422.73	454.13	472.88	483.38	493.89	502.39	503.93	516.08	525.83	533.44	548.5	561.83
622.0	358.35	355.22	361.88	365.11	367.74	370.64	373.59	376.54	388.52	396.07	405.93	413.52	421.11	434.61	448.03	455.82	463.61	478.34	491.26	504.18	517.58	530.51	543.45	556.38	569.31	582.25	595.18	608.11	621.23	630.75	646.14	655.37	667.5	694.93	713.4
623.0	9.96	9.88	9.81	9.81	9.89	9.96	10.04	10.12	10.32	10.52	10.72	10.92	11.12	11.32	11.53	11.73	11.93	12.13	12.45	12.78	13.11	13.44	13.76	14.09	14.42	17.85	18.24	18.64	18.96	19.0	19.27	19.5	19.78	20.33	20.83
624.0	22.61	22.41	22.26	22.27	22.439999999999998	22.61	22.79	22.97	23.43	23.880000000000003	24.340000000000003	24.79	25.25	25.7	27.0	27.47	27.939999999999998	28.41	29.18	30.47	31.25	32.03	32.81	33.59	34.37	35.14	35.92	46.57	47.81	47.91	48.59	49.910000000000004	50.620000000000005	52.04	53.3
625.0	76.14	75.47	74.94	74.99	75.53	76.12	76.73	79.37	80.94	82.53	84.11	85.68	87.25	88.82	90.4	91.97	94.6	96.19	98.79	101.39	103.98	106.58	109.18	112.33	114.95	117.56	120.17	122.78	124.89	125.16	126.94	128.45	132.13	135.83	139.13
626.0	350.7	347.63	345.18	348.5	351.72	354.49	357.31	364.15	371.38	378.6	389.22	396.49	404.6	416.55	423.93	436.67	444.14	451.71	476.74	489.28	501.92	514.75	527.54	571.85	592.64	608.32	621.83	640.66	651.69	686.91	705.05	714.71	736.29	757.72	785.55
627.0	145.72	144.45000000000002	143.45000000000002	143.54	144.58	145.72	146.88	148.03	152.77	155.74	158.71	161.68	164.65	167.60999999999999	170.57999999999998	173.54	176.51	179.48000000000002	192.82000000000002	197.88000000000002	202.95000000000002	208.03	213.1	218.17000000000002	223.25	233.57	238.75	244.17	248.85999999999999	249.39	252.89999999999998	255.89999999999998	259.59999999999997	274.33	281.14
628.0	391.74	388.32	387.45	387.71	452.69	456.26	459.89	463.52	483.07	492.45	510.94	526.24	535.89	549.72	565.34	575.17	585.0	594.84	618.48	634.9	651.17	668.33	690.42	748.04	777.38	795.04	812.7	830.36	844.66	846.43	869.95	880.29	893.02	1101.73	1162.54
629.0	132.73	131.57	130.64	132.15	133.1	134.15	135.21	137.58	140.3	143.03	147.82	153.15	155.96	158.77	162.44	165.26	168.09	170.91	175.53	197.87	202.94	208.01	213.09	219.18	224.27	230.87	237.09	242.54	246.72	262.01	265.7	268.85	272.74	283.51	290.4
630.0	124.07000000000001	122.99	122.12	124.87	127.03	136.71	137.79999999999998	138.89	141.64	144.39	147.14	149.89	152.64	155.39999999999998	158.15	160.89	163.64999999999998	171.22	175.85	180.47	185.09	189.72	194.35	198.97	203.60000000000002	208.22000000000003	212.85	217.47	221.22	225.8	231.47	234.22	237.6	244.25	254.43
631.0	203.39	201.61	200.19	200.32	201.76	203.35	204.97	206.97	211.07	215.17	219.27	223.37	227.47	238.24	242.46	246.67	250.89	255.11	262.0	268.89	275.78	282.68	289.57	296.46	303.35	310.24	317.13	327.18	337.19	338.39	343.16	350.66	377.29	387.85	397.27
632.0	50.74	50.3	49.94	49.97	50.33	50.73	51.14	51.54	52.56	53.58	54.6	55.62	61.42	62.53	63.63	64.74	65.85	66.96	68.76	70.57	72.38	74.19	76.0	77.81	79.62	81.42	83.23	85.04	86.51	86.69	87.91	88.95	90.24	92.77	95.02
633.0	159.91000000000003	158.51999999999998	157.39999999999998	157.51	158.64	159.9	161.17000000000002	162.45	165.67000000000002	168.89	172.09	175.31	178.56	181.78	185.0	188.22	191.43	194.64999999999998	199.9	207.96	213.29	218.63	223.96	229.29	234.62	240.03	245.36	250.7	259.40999999999997	259.96	263.64	266.86	276.01	284.44000000000005	291.51
634.0	53.73	53.260000000000005	52.88	52.92	56.03	56.47	56.919999999999995	57.37	58.51	59.64	60.78	61.91	63.06	64.19	65.33	66.46	74.78999999999999	76.04	78.10000000000001	80.15	82.2	84.25	86.31	88.66	112.03	117.01	119.60000000000001	122.21000000000001	124.31	124.58	126.33000000000001	127.82000000000001	129.68	133.31	136.54
635.0	18.57	18.41	18.290000000000003	18.3	18.45	18.59	18.740000000000002	18.89	19.259999999999998	19.639999999999997	20.03	20.380000000000003	20.759999999999998	21.14	21.520000000000003	21.87	22.26	22.64	23.239999999999995	23.86	24.459999999999997	25.07	30.759999999999998	31.49	32.21	32.95	33.68	34.419999999999995	35.08	35.15	35.629999999999995	36.07	36.599999999999994	37.7	38.620000000000005
636.0	79.29	78.6	78.03999999999999	78.10000000000001	78.91000000000001	79.53	80.16	80.78999999999999	82.38999999999999	83.99000000000001	85.6	87.19999999999999	88.80000000000001	90.73	92.43	94.03	95.64	97.25	100.39	103.02000000000001	105.66	109.38	112.03999999999999	114.71	117.38	124.32000000000001	127.09	129.85	132.09	132.36	134.22	135.82	137.79	143.26	160.71
637.0	3682.62	3650.4500000000003	3667.78	3673.9700000000003	3727.34	3923.3500000000004	3959.7599999999998	4040.81	4130.110000000001	4230.13	4310.72	4392.509999999999	4473.599999999999	4557.0599999999995	4718.05	4803.19	4885.320000000001	5066.29	5301.05	5470.16	5660.87	5827.070000000001	5992.17	6665.29	7173.860000000001	7480.450000000001	7683.25	7859.27	8014.379999999999	8045.35	8170.12	8274.94	8438.61	8681.23	8928.260000000002
638.0	90.68	89.89	89.25999999999999	90.30000000000001	90.96000000000001	91.68	92.41999999999999	93.14999999999999	94.99000000000001	97.27	99.13	101.65	111.72000000000001	113.73	115.74	117.75999999999999	119.77	121.78	125.07	128.36	131.65	134.94	138.76999999999998	145.01	148.38	151.75	155.12	158.49	161.22	161.56	163.82999999999998	189.3	192.04999999999998	197.47	214.49
639.0	2277.17	2257.28	2242.96	2248.59	2266.4	2286.08	2311.78	2451.02	2504.29	2559.81	2634.88	2703.32	2752.94	2824.74	2875.59	2943.88	3007.02	3127.25	3261.8	3348.67	3586.51	3795.06	3898.11	4006.31	4104.99	4208.93	4325.95	4516.1	4600.02	4619.75	4816.27	4990.53	5205.98	5393.42	5545.42
640.0	106.51	105.58	104.84	104.89999999999999	105.66000000000001	106.50000000000001	107.34	108.19	110.33000000000001	112.47999999999999	114.62	116.76	124.41	126.66	128.9	138.07	140.54999999999998	142.89999999999998	160.89	165.13	169.35999999999999	173.59000000000003	177.82	182.05	193.98000000000002	201.14000000000001	205.61	210.07999999999998	213.70000000000002	214.14	217.17	219.74	222.92	232.85999999999999	243.1
641.0	25.77	25.54	25.36	25.38	25.56	25.76	25.97	26.17	26.69	27.21	27.73	28.25	28.77	29.29	29.8	30.32	30.84	31.36	40.3	41.36	42.42	43.47	44.53	45.59	46.65	47.71	48.77	49.83	55.77	57.3	58.11	58.8	59.65	61.32	63.58
642.0	271.28	268.91	267.53	269.53	271.47	273.61	275.79	284.49	291.55	297.22	302.88	308.54	314.2	319.87	328.82	335.57	341.31	347.62	374.7	387.11	401.74	411.78	432.91	443.21	453.56	473.01	483.52	494.02	502.53	503.58	510.68	523.93	543.46	558.9	572.48
643.0	1317.7	1306.1899999999998	1296.97	1301.42	1312.83	1326.5	1381.51	1392.42	1420.0	1498.25	1538.92	1580.34	1626.91	1657.57	1850.3200000000002	1892.18	1927.48	1980.76	2076.37	2137.61	2192.4	2247.62	2304.7999999999997	2359.66	2433.36	2493.6	2589.46	2650.4399999999996	2706.0	2721.14	2767.24	2833.42	2940.63	3057.64	3136.24
644.0	86.04	85.28	84.67999999999999	84.74	85.35000000000001	86.02000000000001	86.71	87.39	89.13000000000001	90.85	92.59	94.31	96.05	97.78	99.50999999999999	101.24	102.97999999999999	104.7	107.53	110.36	113.19	116.28999999999999	119.12	121.95	124.79	127.62	130.46	145.69	151.6	151.91	162.26999999999998	164.19	166.57	171.23	175.39
645.0	193.48	191.79	190.44	190.57	192.08	193.6	195.14	196.68	200.69	204.59	208.48	212.38	216.28	220.18	224.08	228.12	232.02	235.92	242.34	248.73	255.11	261.48	267.86	274.23	280.61	286.98	293.36	299.73	306.47	307.11	311.54	315.32	319.88	328.83	336.84
646.0	200.59	198.84	197.44	197.57	198.99	200.56	202.16	203.75	207.78	211.82999999999998	215.85999999999999	219.89	223.93	227.97	233.66	237.72	241.77999999999997	245.86	252.49	259.13	265.78000000000003	272.42	279.06	287.04	293.71000000000004	335.13	342.57	350.02	356.05	356.79	388.52	393.13	398.82	409.97999999999996	419.95
647.0	263.16	260.87	259.02	263.51	265.4	267.5	269.63	282.69	288.29	298.36	304.04	309.73	315.41	328.26	334.08	339.89	345.7	351.51	361.01	371.75	381.28	390.8	402.08	419.84	429.6	439.36	450.08	459.86	467.78	468.76	475.4	481.05	488.0	502.18	517.38
648.0	103.34	102.43	101.71	101.78	102.51	103.32	104.14	105.09	107.17	109.25	111.33	113.41	120.78	122.96	131.41	133.69	135.98	138.27	142.0	180.51	185.14	189.76	194.62	199.25	203.88	208.51	213.14	217.78	230.36	230.85	234.1	236.88	240.31	251.1	257.69
649.0	84.64	83.9	83.31	83.36	83.96	84.63	85.3	85.97	87.68	89.38	91.08	92.78	94.49	96.19	97.89	99.6	101.3	103.0	105.79	108.57	111.35	114.13	116.92	119.7	122.48	129.07	131.94	134.81	137.13	137.42	139.35	141.01	143.05	147.05	150.63
650.0	224.85000000000002	222.89000000000001	221.32	221.46	223.05	224.82000000000002	226.61	228.42999999999998	232.95	237.48000000000002	242.01000000000002	246.52	251.47	256.0	260.54	265.06	269.6	274.13	287.69	295.26	302.82	310.39000000000004	317.96	326.0	333.58	345.05	352.72	360.38	366.58000000000004	367.35	372.53000000000003	376.96	382.41	393.11	402.66
651.0	365.59	362.4	362.94	363.18	365.79	368.68	373.74	376.68	384.42	403.99	411.68	419.38	427.08	440.83	448.63	456.44	464.24	472.05	484.8	497.55	510.3	526.78	545.26	558.23	571.21	584.19	597.16	610.14	621.49	624.08	632.87	667.28	770.93	796.14	817.75
652.0	1893.19	1876.66	1866.45	1885.83	2017.34	2056.11	2088.55	2113.34	2167.5	2215.34	2275.3	2325.0	2382.29	2429.04	2508.56	2563.6	2615.42	2687.26	2845.1	2929.53	3023.3	3130.8	3223.46	3397.17	3584.94	3719.3	3814.09	3909.57	4183.03	4215.36	4592.79	4788.71	4872.42	5090.51	5225.69
653.0	27.46	27.22	27.03	27.05	27.24	27.46	27.67	32.18	32.82	33.46	34.1	34.73	35.37	36.01	36.65	37.28	37.92	39.24	40.3	41.36	42.42	43.47	44.53	45.59	46.65	47.71	48.77	49.83	50.69	50.8	51.51	52.13	52.88	54.36	55.68
654.0	586.92	581.79	580.48	581.2	585.38	590.0	594.7	599.4	611.27	645.17	660.46	672.81	689.55	701.98	714.4	731.0	743.49	755.99	776.9100000000001	797.35	817.79	848.75	869.44	891.88	912.75	1235.1599999999999	1262.6	1290.03	1337.74	1357.4099999999999	1376.53	1406.53	1430.96	1539.78	1773.22
655.0	3730.53	3697.95	3747.0	3770.54	3797.68	4048.52	4107.01	4173.85	4345.43	4455.59	4645.16	4859.18	4971.1	5083.5	5229.98	5448.92	5594.91	5720.51	5908.09	6077.06	6232.81	6475.04	6678.18	6855.09	7094.48	7263.11	7424.44	7585.77	7807.45	7827.25	7937.54	8035.57	8247.37	8478.41	8690.09
656.0	111.38	110.41	111.13	111.2	112.01	112.89	113.79	114.69	116.96	121.21	123.52	125.83	130.25	132.6	134.94	137.29	139.64	141.99	145.82	149.66	157.71	161.65	165.6	169.54	173.48	177.42	182.25	186.21	189.42	189.81	192.49	194.78	197.59	203.13	208.06
657.0	4129.64	4093.57	4127.97	4141.5	4279.96	4320.12	4356.82	4428.31	4629.22	4719.13	4818.08	4928.31	5026.38	5499.41	5668.92	5911.79	6022.93	6142.06	6319.63	6508.85	6688.31	6863.47	7077.6	7286.5	7470.51	7653.62	7823.63	8003.09	8290.98	8313.36	8480.21	8625.6	8771.38	9052.48	9324.28
658.0	96.58	95.74	97.33	97.39	98.09	98.87	99.65	100.44	102.43	104.42	106.41	108.4	110.39	112.38	114.37	116.9	119.27	123.91	127.26	131.57	134.94	142.67	146.15	159.44	163.15	166.86	170.56	174.27	178.02	189.51	192.18	204.11	211.79	230.07	235.66
659.0	24.47	24.26	24.08	24.1	30.21	30.45	30.69	30.93	31.54	32.16	32.77	33.38	33.99	34.61	35.22	35.83	36.44	37.06	38.06	39.06	40.06	41.06	42.06	43.06	44.06	45.07	46.07	47.07	47.88	47.98	48.65	49.23	49.94	51.34	52.59
660.0	623.99	618.54	614.17	614.58	619.0	623.88	628.85	669.35	682.61	698.56	723.89	788.33	831.43	846.42	861.4	876.39	892.51	907.51	932.03	956.54	981.06	1014.18	1059.31	1084.52	1202.37	1229.69	1258.11	1335.1	1513.97	1517.14	1538.52	1556.8	1579.32	1623.53	1662.98
661.0	3668.03	3635.99	3662.38	3675.35	3705.66	3737.12	3835.7	3912.64	4047.72	4126.33	4253.98	4345.55	4445.06	4558.39	4774.25	4939.25	5100.05	5234.8	5408.76	5568.04	5710.75	5908.42	6140.37	6305.41	6452.0	6608.64	6802.82	6950.65	7154.93	7169.93	7270.95	7423.72	7531.09	7764.58	7959.76
662.0	584.82	579.71	575.61	590.06	598.61	611.44	616.31	624.81	637.52	650.06	704.25	717.42	741.36	754.72	768.08	781.44	794.8	821.33	843.72	879.38	903.87	951.52	977.26	1000.52	1023.78	1052.12	1086.47	1110.08	1135.03	1141.9	1243.42	1330.1	1371.41	1413.71	1449.36
663.0	18.65	18.49	18.36	18.37	18.5	18.65	18.8	18.95	19.32	19.7	20.07	20.45	20.82	21.2	21.57	21.95	22.32	22.7	23.31	23.93	24.54	28.83	29.53	34.39	35.19	35.99	36.79	37.59	38.23	38.31	38.85	39.32	39.88	41.0	42.0
664.0	105.89	104.96	113.13	113.2	114.02	114.92	115.83	116.75	119.06	121.37	123.69	126.0	128.31	130.62	132.94	135.25	137.56	139.87	143.65	147.43	151.21	154.99	158.77	162.54	166.32	170.1	173.88	177.66	193.28	193.68	196.41	198.75	201.62	215.93	221.18
665.0	9.65	9.56	9.5	9.5	9.57	9.65	9.72	9.8	9.99	10.19	10.38	10.58	10.77	10.96	11.16	11.35	11.55	11.74	12.06	12.38	12.69	13.51	13.84	14.17	14.5	14.83	15.16	15.49	15.75	15.79	16.01	16.2	16.43	16.89	17.3
666.0	2177.25	2158.23	2146.47	2151.04	2225.88	2272.9	2488.5	2629.46	2684.12	2772.93	2834.72	2905.02	2958.34	3214.39	3315.5	3408.22	3466.84	3536.11	3641.36	3737.13	3832.92	4000.13	4106.0	4221.56	4340.97	4647.25	4756.04	4898.98	5057.33	5067.93	5174.98	5447.53	5526.32	5732.83	5872.12
667.0	820.89	813.72	807.98	808.6	829.17	839.32	846.0	939.07	957.68	981.16	999.86	1018.55	1037.25	1055.94	1088.02	1111.49	1138.65	1166.82	1221.91	1254.05	1286.19	1347.91	1382.01	1416.83	1449.76	1482.7	1515.63	1548.57	1609.93	1613.31	1636.04	1655.48	1692.42	1739.8	1784.28
668.0	2332.54	2312.17	2331.86	2355.68	2378.8	2454.35	2485.14	2550.87	2601.4	2660.54	2711.24	2772.22	2895.08	2947.26	3009.25	3072.38	3132.42	3191.65	3277.87	3368.51	3460.37	3608.56	3713.4	3801.78	3896.33	3984.85	4073.36	4171.58	4369.21	4384.54	4446.32	4510.49	4575.73	4709.69	4824.12
669.0	969.07	960.6	956.3100000000001	956.9499999999999	963.83	975.36	983.13	1026.08	1056.1599999999999	1076.6699999999998	1103.54	1124.25	1208.54	1231.1	1252.9	1296.79	1322.22	1363.74	1400.5800000000002	1478.25	1529.4	1589.1299999999999	1627.87	1689.0	1740.24	1779.78	1819.31	1864.7800000000002	2038.67	2042.9499999999998	2071.73	2114.31	2171.4900000000002	2290.5699999999997	2352.93
670.0	680.9699999999999	675.3199999999999	695.96	695.99	700.64	717.6	724.82	739.48	753.0500000000001	770.35	791.46	805.23	827.5	858.68	872.9	887.13	903.3900000000001	917.65	941.41	965.16	988.99	1012.75	1036.51	1086.82	1111.2	1188.9	1214.46	1240.03	1271.21	1280.51	1359.63	1377.06	1401.27	1440.28	1475.9099999999999
671.0	7173.59	7113.46	7069.700000000001	7128.92	7250.530000000001	7331.5599999999995	7386.62	7470.84	7618.950000000001	7762.349999999999	7941.62	8090.57	8271.71	8414.960000000001	8606.2	8761.119999999999	8902.130000000001	9060.97	9325.279999999999	9653.45	9912.79	10158.99	10426.76	10684.3	11007.31	11319.67	11591.580000000002	11863.55	12227.0	12274.36	12465.85	12597.25	12789.949999999999	13145.85	13488.970000000001
672.0	5774.48	5724.05	5750.8	5908.05	6131.17	6424.95	6507.94	6764.4	6965.09	7140.93	7279.29	7471.24	7817.43	8233.41	8470.66	8696.83	8910.29	9079.79	9355.45	9605.17	9853.05	10125.17	10375.99	10668.96	10935.19	11230.19	11479.64	11752.49	12074.67	12119.08	12369.97	12643.82	12838.82	13202.88	13532.81
673.0	28.37	28.12	27.92	28.3	28.51	28.73	28.96	29.19	29.77	30.35	30.92	31.5	32.08	32.66	33.24	33.82	34.39	34.97	42.85	43.97	45.1	46.23	47.35	48.48	49.61	50.73	51.86	52.99	53.9	54.01	54.78	55.87	56.68	60.86	62.34
674.0	22.07	21.88	21.72	21.74	21.89	22.06	22.24	22.42	22.86	23.3	23.75	24.19	24.64	25.08	25.52	25.97	26.41	26.86	27.58	28.31	29.03	29.76	30.48	31.21	31.93	32.66	33.39	34.11	34.7	34.77	35.26	35.68	36.2	37.21	38.11
675.0	113.87	112.87	116.33	116.41	117.25	118.17	119.11	120.05	122.43	124.81	127.19	129.56	131.94	144.68	148.45	151.03	153.62	156.2	160.42	164.64	168.86	173.08	177.29	182.64	186.89	191.13	195.38	199.62	203.06	203.49	206.35	208.8	211.82	217.76	223.05
676.0	393.74	390.3	392.94	398.2	401.06	407.52	416.15	419.43	430.23	438.59	446.94	455.3	463.65	472.01	482.85	491.25	499.65	508.05	521.78	535.5	549.23	562.95	576.68	590.4	604.12	617.85	631.57	645.3	676.61	678.02	687.58	695.75	705.81	726.31	749.21
677.0	480.32	476.13	491.51	493.2	505.71	528.85	533.06	537.9	549.92	560.6	574.32	585.05	595.79	632.62	644.51	655.72	682.87	694.79	713.56	742.99	780.14	809.94	873.37	894.16	914.94	935.73	956.51	977.3	1001.61	1003.71	1017.85	1029.94	1044.84	1074.09	1107.28
678.0	3.86	3.83	3.8	3.81	3.83	3.86	3.89	3.92	4.0	4.08	4.16	4.24	4.31	4.39	4.47	4.55	4.62	4.7	4.83	4.96	5.08	5.21	5.34	5.46	5.59	5.72	5.84	5.97	6.07	6.09	6.17	6.25	6.34	6.51	13.14
679.0	0.09	0.09	0.09	0.09	0.09	0.09	0.09	0.09	0.09	0.09	0.09	0.1	0.1	0.1	0.1	0.1	0.1	0.11	0.11	0.11	0.11	0.12	0.12	0.12	0.13	0.13	0.13	0.13	0.14	0.14	0.14	0.14	0.14	0.15	0.15
680.0	77.08	76.4	80.69	80.74	81.32	81.96	82.62	83.27	84.92	86.57	88.22	89.87	91.51	100.67	102.45	162.26	165.03	167.81	172.34	176.87	181.41	185.94	190.47	195.0	199.54	204.07	208.6	213.14	216.81	217.26	220.32	222.94	231.77	243.67	249.59
681.0	235.7	233.64	241.71	241.87	243.61	245.53	247.48	252.84	300.9	306.75	315.25	321.14	327.56	335.88	342.14	352.08	358.1	366.25	376.15	386.04	396.61	406.52	416.43	426.34	436.25	446.16	456.07	465.98	484.6	485.61	492.45	498.3	505.51	519.67	532.29
682.0	12.57	12.46	12.38	12.38	12.47	12.57	12.67	12.77	13.02	13.28	13.53	13.78	14.04	14.29	14.54	14.8	15.05	15.3	15.71	16.13	16.54	16.95	17.37	17.78	18.19	18.61	19.02	19.43	19.77	19.81	20.09	20.33	20.89	26.85	27.5
683.0	1137.8899999999999	1127.95	1183.96	1184.75	1193.28	1202.69	1216.58	1226.19	1440.1399999999999	1475.28	1508.48	1536.67	1564.8799999999999	1593.0800000000002	1640.54	1680.8300000000002	1719.3600000000001	1751.44	1798.75	1861.57	1911.6299999999999	1959.3999999999999	2009.31	2057.12	2104.9500000000003	2152.78	2200.59	2248.41	2447.95	2491.04	2526.16	2556.16	2593.13	2671.2599999999998	2750.39
684.0	114.41	113.41	112.61	112.69	113.5	115.58	116.5	117.42	119.75	122.08	124.4	126.73	129.05	131.38	133.71	136.03	138.36	140.8	144.61	148.41	152.21	156.02	159.82	163.63	167.43	171.23	175.04	178.84	183.45	184.0	186.6	188.81	191.54	205.19	213.08
685.0	98.05	97.2	96.51	96.57	97.27	98.04	98.82	99.6	101.57	103.54	124.45	126.78	129.1	131.43	133.76	136.08	138.41	140.74	144.54	148.34	152.14	155.94	159.75	163.55	167.35	171.15	174.95	178.76	181.83	182.21	184.78	186.98	189.68	194.99	199.73
686.0	42.84	42.46	42.16	42.19	42.5	42.83	43.17	43.51	44.38	45.24	46.1	46.96	47.82	48.68	49.55	50.41	51.27	52.13	53.54	54.95	56.36	57.77	59.17	60.58	61.99	63.4	64.81	66.21	67.36	67.5	68.45	69.26	70.26	72.23	73.98
687.0	89.67	88.89	106.02000000000001	106.08	106.85	107.69999999999999	108.55000000000001	109.41	111.57	113.74000000000001	115.91	118.08	120.25	122.41	124.58	126.75	128.92	131.09	134.62	138.16000000000003	141.7	145.25	148.79	152.32000000000002	155.85999999999999	159.41	162.95	166.49	184.32000000000002	199.89	202.71	205.12	208.08	213.91	219.11
688.0	49.51	49.07	53.23	53.26	53.65	70.45	79.87	84.9	88.78	90.51	92.23	93.96	95.68	97.41	99.13	100.86	102.58	104.3	107.12	109.94	112.76	115.57	118.39	121.21	124.03	126.85	129.66	132.48	134.76	135.04	136.95	138.57	140.58	144.51	148.03
689.0	261.41	259.12	258.72	258.89	260.76	262.81	264.91	279.44	300.85	311.31	318.43	348.99	355.4	364.19	370.63	377.08	383.53	389.98	400.51	411.04	434.7	445.57	461.57	529.99	542.31	554.63	566.95	579.27	589.24	590.48	598.8	619.73	630.91	648.57	668.08
690.0	2844.82	2819.98	2894.06	2895.98	2918.62	2950.87	2984.73	3206.3	3299.92	3376.03	3516.01	3581.75	3693.69	3812.21	3887.7	4019.15	4225.49	4305.17	4456.62	4574.11	4721.59	4842.02	4997.48	5117.22	5236.17	5355.13	5474.08	5608.31	5790.48	5811.95	6096.05	6176.2	6330.15	6582.6	6748.56
691.0	12.74	12.63	12.54	12.54	12.64	12.73	12.84	12.94	13.19	13.45	13.71	13.96	14.22	14.48	14.73	14.99	15.24	15.5	15.92	16.34	16.76	17.18	17.59	18.01	18.43	18.85	19.27	19.69	20.03	20.07	20.35	20.59	20.89	21.48	22.0
692.0	160.65	159.24	161.16	162.37	174.6	175.97	177.38	178.78	182.32	185.86	189.4	192.94	196.48	200.02	206.37	211.88	215.51	219.13	225.05	230.97	236.89	242.81	248.73	254.64	260.56	266.48	272.4	278.32	300.31	300.94	305.18	308.8	313.27	322.04	329.87
693.0	357.68	354.56	368.98	383.57	396.98	400.11	432.5	435.92	444.55	453.19	461.82	470.46	479.09	492.24	500.96	509.67	521.06	529.82	544.14	577.66	592.46	607.26	622.07	652.46	667.63	690.44	705.77	721.11	753.04	779.6	790.59	799.98	811.55	837.46	857.8
694.0	52.48	52.02	51.65	51.68	52.06	52.47	52.88	57.36	58.5	59.63	60.77	61.9	63.04	64.18	83.83	85.29	86.75	88.21	90.59	92.97	95.35	97.74	100.12	102.5	104.89	107.27	109.65	112.03	128.5	128.77	130.58	132.13	134.04	137.8	141.15
695.0	658.11	652.37	647.8	648.24	654.36	659.5300000000001	664.77	670.02	683.29	696.5699999999999	709.84	723.1099999999999	737.14	752.21	776.4399999999999	790.0	817.99	831.74	856.05	878.5699999999999	907.22	934.01	959.85	986.04	1016.78	1071.95	1100.21	1126.36	1187.82	1195.81	1218.21	1251.43	1316.3799999999999	1388.11	1444.8
696.0	6.11	6.06	8.65	8.65	8.72	8.78	8.85	8.92	9.1	9.28	9.45	9.63	9.81	9.99	10.16	10.34	10.52	10.69	10.98	11.27	11.56	11.85	12.14	12.43	12.71	13.0	13.29	13.58	13.81	13.84	14.04	14.21	14.41	14.81	15.17
697.0	846.4	839.01	836.38	836.93	842.96	849.61	856.37	863.13	880.23	897.33	914.43	932.98	950.11	967.23	984.35	1001.48	1018.6	1035.73	1063.7	1091.68	1119.66	1147.9	1175.89	1203.87	1231.86	1259.84	1287.83	1315.81	1378.87	1381.76	1401.23	1417.87	1438.38	1478.65	1514.58
698.0	3.32	3.29	3.27	3.27	3.29	3.32	3.34	3.37	3.44	3.5	3.57	3.64	3.7	3.77	3.84	3.9	3.97	4.04	4.15	4.26	4.36	4.47	4.58	4.69	4.8	4.91	5.02	5.13	5.22	5.23	5.3	5.36	5.44	5.59	5.73
699.0	268.87	266.52	265.63	265.81	267.72	269.83	271.98	275.57	281.03	286.49	295.26	300.78	306.3	311.82	318.81	326.26	331.84	337.42	346.53	358.11	369.01	378.23	401.11	413.52	423.13	432.74	442.35	451.98	460.59	461.55	468.06	474.34	483.96	508.31	530.14
700.0	137.12	135.93	134.97	135.06	136.03	137.1	138.20000000000002	139.27999999999997	142.05	144.8	147.56	150.33	153.08	155.83999999999997	158.6	164.28	167.10000000000002	169.9	174.76	179.35000000000002	183.94	188.54	193.14	197.73999999999998	202.34	207.45000000000002	212.05	216.66	220.4	220.85000000000002	223.97	226.63	229.9	236.34	242.07999999999998
701.0	56.59	56.1	55.7	55.74	66.43	66.96	67.49	68.02	69.37	70.72	72.07	73.41	74.76	76.11	77.46	78.8	80.15	81.5	83.7	85.9	88.1	90.31	92.51	94.71	96.91	99.11	101.31	103.51	107.13	107.36	108.87	134.92	190.22	203.6	208.55
702.0	0.0	0.0	0.0	0.0	0.0	0.0	0.0	0.0	0.0	0.0	0.0	0.0	0.0	0.0	0.0	0.0	0.0	0.0	0.0	0.0	0.0	0.0	0.0	0.0	0.0	0.0	0.0	0.0	0.0	0.0	0.0	0.0	0.0	0.0	0.0
703.0	194.67	192.97	210.29	210.43	221.07	228.04	234.11	235.96	263.53	274.78	280.01	285.25	290.48	300.47	311.64	317.07	322.49	327.91	340.95	360.28	373.49	387.02	415.21	458.59	469.25	479.91	490.57	521.1	530.07	531.18	538.67	545.07	552.95	568.43	582.24
704.0	81.31	80.42	79.74	79.78	81.79	82.42	83.05999999999999	83.71000000000001	85.53999999999999	87.2	88.86999999999999	90.52999999999999	92.2	93.86	95.53	97.19	99.66	101.33	104.03999999999999	106.75999999999999	109.47	112.17999999999999	114.89999999999999	120.34	123.10000000000001	125.87	128.65	131.41	133.56	133.94	138.59	140.20000000000002	142.17999999999998	146.27	151.01
705.0	42.9	42.53	42.23	42.26	42.56	46.37	46.74	68.38	69.73	90.16	93.22	97.47	100.43	108.42	116.1	118.12	120.14	122.16	125.46	128.76	132.06	135.35	145.36	148.82	152.28	155.74	159.2	162.66	168.64	168.99	173.59	175.65	178.19	183.18	187.63
706.0	125.02	123.09	122.9	122.96	123.78999999999999	124.71	125.64	126.58000000000001	131.56	134.13	136.7	139.27	141.84	144.41	147.07	149.63	152.21	154.79	158.82999999999998	162.89	166.95	171.01000000000002	184.23	188.47	192.72000000000003	196.95999999999998	201.2	205.43	224.21	225.18	228.01000000000002	230.54999999999998	233.64	240.69	246.84
707.0	3279.03	3250.39	3320.48	3330.08	3356.29	3382.77	3411.88	3440.69	3508.85	3577.0	3645.16	3713.31	3804.06	3891.75	3960.95	4029.85	4098.75	4231.47	4358.6	4497.81	4618.73	4747.87	4871.94	5102.07	5220.98	5339.59	5469.65	5595.78	5927.11	5998.26	6086.65	6210.34	6304.38	6493.42	6693.47
708.0	140.75	139.52	140.74	140.83	141.84	151.99	153.2	160.92	164.1	167.29	186.32	189.81	193.29	212.51	224.86	228.77	252.21	256.45	266.07	273.06	280.06	287.06	311.85	322.85	330.36	341.46	349.05	356.63	443.55	477.56	484.29	490.05	497.13	511.05	538.51
709.0	0.0	0.0	0.0	0.0	0.0	0.0	0.0	0.0	0.0	0.0	0.0	0.0	0.0	0.0	0.0	0.0	0.0	0.0	0.0	0.0	0.0	0.0	0.0	0.0	0.0	0.0	0.0	0.0	0.0	0.0	0.0	0.0	0.0	0.0	0.0
710.0	3.33	3.3	3.27	3.27	3.3	3.33	3.35	3.38	3.45	3.52	3.58	3.65	3.72	3.7800000000000002	3.8499999999999996	3.92	3.9800000000000004	4.05	4.16	4.27	4.38	4.49	4.6	4.71	4.8100000000000005	4.92	5.029999999999999	5.14	5.24	5.24	5.32	5.38	5.46	5.609999999999999	5.75
711.0	257.65	255.4	273.90999999999997	279.6	281.61	283.83000000000004	286.09000000000003	288.35	294.07	299.78	305.49	311.20000000000005	364.98	371.57	378.15	384.72	391.29999999999995	397.88	408.63	423.19	439.38	450.37	461.35	525.38	537.6	549.81	562.03	574.24	584.13	588.45	596.74	603.8299999999999	612.56	629.72	645.01
712.0	37.33	37.0	36.74	36.76	37.03	40.78	46.05	46.42	47.34	48.26	49.18	50.1	51.01	51.93	52.85	53.77	54.69	55.61	57.11	58.62	60.12	61.62	63.12	64.63	66.13	67.63	69.13	70.63	71.85	72.0	73.02	73.88	74.95	77.05	107.2
713.0	66.69	66.1	65.64	65.68	66.15	66.67	67.21	67.74	69.08	70.42	71.76	73.1	74.45	75.79	77.13	78.47	79.81	81.15	83.35	89.42	91.71	94.0	96.29	98.58	100.87	103.17	105.46	107.75	109.6	109.83	111.38	112.7	114.34	117.54	120.39
714.0	1032.62	1023.6	1046.64	1047.34	1054.87	1076.62	1097.83	1106.5	1128.42	1150.33	1172.25	1194.17	1220.87	1242.88	1264.88	1286.89	1308.89	1332.44	1368.43	1404.42	1440.42	1476.41	1512.4	1548.4	1584.39	1623.02	1659.07	1695.12	1745.26	1748.92	1773.56	1794.63	1820.59	1871.56	1917.03
715.0	40.19	39.84	39.55	39.58	39.87	40.18	40.5	40.82	41.63	42.44	43.24	44.05	44.86	45.67	46.48	47.29	48.1	48.9	50.23	51.55	52.87	54.19	55.51	56.83	58.15	59.47	60.79	62.12	63.19	65.02	65.94	66.72	67.68	69.58	71.27
716.0	234.83	232.78	276.76	308.85	311.07	339.34	376.13	381.49	389.04	396.6	404.16	412.88	437.65	445.54	453.43	461.32	469.21	477.09	492.18	505.12	518.07	531.01	543.96	556.91	571.13	587.26	600.3	613.34	623.91	625.21	634.02	641.55	650.83	669.06	685.31
717.0	31.2	30.93	30.71	30.73	30.95	31.2	31.45	31.7	32.32	32.95	33.58	34.21	34.83	35.46	36.09	36.72	40.69	41.37	42.49	43.61	44.73	45.84	46.96	48.08	49.2	50.31	51.43	52.55	55.57	55.68	56.47	57.14	57.96	59.59	63.26
718.0	155.63	154.27	153.18	153.28	154.38	196.61	198.17	199.74	207.2	211.22	215.25	219.27	223.3	227.32	231.35	235.37	239.4	249.27	259.91	266.75	273.59	280.42	287.26	297.85	304.77	311.69	318.62	325.54	391.53	404.44	414.07	444.82	451.25	468.47	479.87
719.0	264.41	262.1	260.25	260.42	262.29	264.36	266.47	270.32	275.68	281.03	286.39	291.74	297.1	302.45	307.81	313.16	318.52	323.87	332.62	341.37	352.21	361.02	374.02	382.92	391.82	401.89	410.82	432.97	472.07	473.06	479.72	487.35	494.4	508.33	520.98
720.0	786.47	779.6	776.23	776.75	782.3399999999999	793.93	800.26	818.03	857.7	874.36	891.02	907.68	927.24	966.25	1032.03	1063.27	1100.11	1206.25	1329.42	1367.1899999999998	1426.23	1494.8700000000001	1532.91	1587.43	1653.3400000000001	1695.49	1754.3899999999999	1805.19	1880.9699999999998	1904.6299999999999	1937.3600000000001	1960.38	2023.81	2088.23	2160.23
721.0	1.44	1.43	1.42	1.42	1.43	1.44	1.45	1.46	1.49	1.52	1.55	1.58	1.61	1.64	1.67	1.7	1.72	1.75	1.8	1.85	1.9	1.94	1.99	2.04	2.08	2.13	2.18	2.23	5.44	5.45	5.53	5.59	5.67	5.83	12.61
722.0	6.74	6.69	6.64	6.64	6.69	6.74	6.8	6.85	6.99	7.12	7.26	7.39	7.53	7.67	7.8	7.94	8.07	8.21	8.43	8.65	8.87	11.26	11.53	11.81	12.08	12.36	12.63	12.91	13.13	13.16	13.34	13.5	13.69	14.08	14.42
723.0	21.87	21.689999999999998	21.529999999999998	21.54	21.700000000000003	21.87	22.05	22.21	22.65	23.1	23.54	23.98	25.66	26.12	26.58	27.05	27.509999999999998	27.97	28.72	29.479999999999997	30.240000000000002	38.45	39.39	40.330000000000005	41.26	42.2	43.14	44.08	58.06999999999999	58.19	60.870000000000005	61.59	62.48	64.22	65.79
724.0	79.96000000000001	79.25999999999999	78.7	78.75	79.38	80.01	80.64999999999999	81.28	82.88999999999999	84.50999999999999	86.12	87.9	89.51	102.72	105.45	107.28	109.10999999999999	114.61	117.71	120.8	123.94	128.1	131.23000000000002	139.66	142.9	152.4	158.92	202.27	221.07999999999998	221.54000000000002	224.66	249.07000000000002	252.68	259.75	266.06
725.0	141.84	140.6	139.61	139.7	140.71	141.82	149.23	174.05	177.5	180.95	184.4	187.84	191.29	197.49	200.99	204.49	207.98	216.31	241.94	248.3	254.66	261.03	267.39	273.75	280.12	292.89	299.4	309.3	320.68	321.35	326.38	330.26	344.94	354.6	367.57
726.0	85.46000000000001	84.71000000000001	84.12	84.17	84.78	85.44	86.11999999999999	86.81	88.53	90.25	91.97	93.69	95.39999999999999	97.11999999999999	98.84	100.56	109.73	111.57	118.25	124.49000000000001	127.68	130.86	134.06	137.25	140.43	143.63	146.82	150.01	158.79	159.12	161.36	182.79	185.44	190.63	196.58999999999997
727.0	76.51	75.84	75.3	75.35	75.9	76.5	77.11	77.71	79.25	80.79	82.33	83.87	85.41	86.95	88.49	90.03	91.91	93.94	100.36	103.57	106.22	108.88	112.23	114.9	119.4	122.11	124.83	127.54	129.92	130.19	132.03	135.86	137.82	151.01	157.22
728.0	2281.36	2261.43	2254.75	2256.25	2303.02	2376.69	2395.62	2434.04	2503.59	2554.96	2682.23	2735.28	2788.3	2855.87	2909.35	2959.96	3027.35	3078.25	3169.95	3282.79	3440.13	3534.0	3645.62	3753.24	3840.48	3951.82	4046.71	4140.25	4230.19	4239.06	4316.25	4377.05	4484.23	4623.09	4748.5
729.0	112.65	111.66	110.87	110.95	111.75	115.2	116.12	117.04	130.29	132.82	139.81	142.43	145.04	151.66	163.27	166.11	177.92	180.92	199.13	204.37	210.52	221.97	249.43	260.54	268.59	310.81	323.22	334.69	351.62	352.89	358.75	368.59	389.83	407.23	423.47
730.0	113.86	112.86	112.07	112.14	112.95	113.84	114.75	115.65	117.94	120.23	122.52	124.81	127.1	129.4	131.69	137.41	141.83	144.22	151.96	159.11	163.18	169.62	173.75	177.89	182.02	186.16	190.41	194.55	200.61	201.03	203.95	206.37	209.35	215.22	222.16
731.0	307.94	305.25	305.08	305.28999999999996	313.57	318.05999999999995	324.61	331.98	338.54999999999995	355.32	362.12	368.89	381.72	388.6	412.77	425.43	433.44	446.89	465.21000000000004	477.44	494.24	516.4399999999999	540.67	554.38	567.26	584.96	614.96	628.33	664.3199999999999	665.71	675.91	685.46	698.27	721.3199999999999	742.7299999999999
732.0	20.99	20.8	20.66	20.67	20.82	20.98	21.15	21.32	21.74	22.16	22.59	23.01	23.43	23.85	24.27	24.7	25.12	25.54	26.23	26.92	27.61	28.3	28.99	29.68	30.37	31.06	31.75	32.44	50.07	50.18	50.89	58.78	59.63	61.3	62.79
733.0	138.0	136.79	135.83	135.92	136.9	137.98	139.08	140.17	142.95	145.73	152.01	154.86	157.7	161.31	164.17	167.02	169.88	179.96	185.31	190.19	195.06	243.75	249.69	262.45	268.78	274.88	280.99	287.09	298.08	298.7	302.91	307.76	312.21	320.96	328.75
734.0	116.53	115.51	114.69999999999999	114.77999999999999	115.6	137.94	139.04000000000002	140.14000000000001	142.92	145.69	148.45999999999998	151.24	154.02	156.79999999999998	159.57	162.35	165.13	167.89000000000001	172.44	181.75	186.41	191.06	196.84	209.87	214.75	219.63	225.25	230.14	264.42999999999995	264.98	268.71999999999997	271.90000000000003	275.84	283.56	291.38
735.0	0.0	0.0	0.0	0.0	0.0	0.0	0.0	0.0	0.0	0.0	0.0	0.0	0.0	0.0	0.0	0.0	0.0	0.0	0.0	0.0	0.0	0.0	0.0	0.0	0.0	0.0	0.0	0.0	0.0	0.0	0.0	0.0	0.0	0.0	0.0
736.0	25.8	25.580000000000002	25.4	25.419999999999998	25.59	25.8	26.01	29.04	29.63	30.200000000000003	30.77	31.35	31.92	32.5	33.07	33.65	34.22	34.800000000000004	35.74	36.68	42.22	43.28	44.330000000000005	45.4	46.45	47.510000000000005	48.56	49.620000000000005	50.47	50.57	51.29	51.9	52.65	54.12	55.43
737.0	72.89	72.25	71.74	71.79	72.3	77.12	77.73	78.35	79.9	82.44	84.01	85.58	87.15	88.72	90.29	91.87	93.45	95.02	97.59	100.83	110.47	113.23	116.0	135.01	138.15	141.29	149.46	154.8	160.9	162.49	169.92	171.94	174.43	195.03	199.77
738.0	4.74	4.7	6.88	6.88	6.93	6.98	7.04	7.1	7.24	7.38	7.52	7.66	7.8	7.94	8.08	8.22	8.36	8.5	8.73	9.73	9.98	10.23	10.48	10.73	10.98	11.23	11.48	11.72	11.93	11.95	12.12	12.26	12.44	12.79	13.1
739.0	120.5	119.45	118.61	118.69	119.53999999999999	120.47999999999999	121.44	122.39999999999999	124.82	127.25	129.67000000000002	132.10000000000002	134.52	136.94	139.38	141.8	144.23	158.98	164.96	185.22	206.48	211.64000000000001	216.79	221.95	242.62	258.03	263.76	269.5	331.10999999999996	331.79999999999995	336.47999999999996	340.48	345.41	355.08000000000004	363.70000000000005
740.0	668.86	663.03	680.6500000000001	725.78	731.0	738.49	751.37	767.6700000000001	785.3399999999999	800.8900000000001	821.8199999999999	837.19	924.6800000000001	976.55	1009.03	1030.76	1063.85	1081.74	1110.95	1147.06	1190.26	1220.01	1249.75	1281.46	1311.26	1347.14	1389.52	1419.71	1467.22	1470.3	1491.02	1511.78	1533.65	1576.7	1618.01
741.0	25.58	25.36	25.18	25.2	25.38	26.62	26.83	27.04	27.57	28.11	28.65	29.18	29.72	30.25	30.79	31.32	31.86	32.4	33.27	34.15	35.02	35.9	36.77	37.77	38.65	39.53	40.4	41.28	42.03	42.11	90.04	108.52	110.09	113.17	115.92
742.0	662.74	656.96	653.65	660.05	664.8	694.93	751.46	759.51	851.5	868.04	885.05	901.6	925.34	943.43	962.36	1034.78	1052.47	1077.75	1114.93	1146.45	1176.89	1207.63	1237.07	1266.51	1295.95	1329.22	1361.5	1392.89	1436.63	1448.43	1482.98	1552.49	1581.37	1663.43	1705.11
743.0	808.06	801.0	806.3299999999999	813.66	823.31	877.2399999999999	901.6800000000001	917.75	935.9300000000001	962.9	984.1999999999999	1002.6	1021.0	1200.5	1227.74	1264.61	1306.57	1342.61	1378.87	1415.3899999999999	1523.3600000000001	1570.75	1611.8	1650.92	1696.02	1734.94	1773.47	1812.01	1855.79	1859.68	1894.55	1923.29	1951.81	2006.45	2086.3
744.0	239.32	237.24	239.01	239.17	241.28	243.19	245.12	247.06	251.94	256.84000000000003	261.74	266.63	271.52	280.88	285.85	292.6	297.9	317.20000000000005	326.61	338.22	349.94000000000005	363.68	372.90999999999997	381.78000000000003	390.65	402.84	411.94	422.08000000000004	435.69	436.59999999999997	453.25	459.79999999999995	498.49	512.54	526.59
745.0	324.0	321.17	318.9	330.06	344.1	360.65	363.53	366.4	373.65	380.91	388.17	395.43	402.69	411.92	422.86	430.21	456.73	472.86	485.63	498.4	511.31	526.17	542.14	555.04	567.94	580.84	593.75	609.01	619.5	620.79	629.54	638.61	647.84	668.41	684.65
746.0	265.12	262.8	260.95	261.12	263.0	265.26	267.37	269.48	274.82	280.16	288.87	294.27	299.67	305.07	320.29	325.86	331.44	337.01	346.48	357.71	366.87	376.04	386.14	402.57	421.04	434.58	446.46	487.54	510.58	528.31	546.78	554.1	570.01	587.15	604.26
747.0	99.56	98.69	97.99	98.06	98.76	99.54	103.46	106.03	108.13	110.23	126.03	134.6	137.07	142.16	150.2	156.04	158.71	161.38	168.9	173.34	178.78	183.25	187.71	192.18	196.65	201.84	206.32	210.81	216.34	216.8	219.85	222.46	225.68	233.97	239.65
748.0	104.67	103.75	103.02	103.09	103.83	104.65	105.48	106.97	109.09	111.21	113.33	115.45	117.56	119.68	121.8	123.92	126.04	128.17	131.63	135.2	139.87	152.13	155.84	159.55	163.26	166.97	170.68	174.39	201.17	203.31	209.82	212.32	233.2	239.73	245.55
749.0	10.01	9.92	9.85	9.86	9.93	11.19	11.27	11.86	12.09	12.340000000000002	12.57	12.8	13.030000000000001	13.280000000000001	18.18	18.490000000000002	18.810000000000002	19.13	19.639999999999997	21.09	21.64	22.18	22.720000000000002	23.26	23.8	24.34	24.88	25.43	25.860000000000003	25.92	26.28	26.59	26.98	27.73	28.41
750.0	268.44	266.09	264.21	264.39	266.29	268.39	270.53	280.75	300.47	315.63	388.51	395.77	437.22	445.1	452.98	460.86	470.42	478.33	491.25	512.65	573.52	587.85	602.18	616.52	630.85	645.18	659.51	709.13	745.63	747.19	758.4	767.41	780.46	802.31	821.8
751.0	21.38	21.19	21.04	21.06	21.21	21.38	21.55	21.72	22.15	22.58	23.01	23.44	23.87	24.3	24.73	25.16	25.59	26.02	26.72	27.43	28.13	28.83	29.53	30.24	30.94	31.64	32.35	33.05	33.62	33.69	34.16	34.57	35.07	36.05	36.93
752.0	690.54	684.51	693.74	694.2	699.2	712.96	718.64	724.31	739.19	753.55	791.15	805.94	830.12	845.08	887.58	960.97	995.43	1033.06	1068.06	1104.28	1132.58	1184.14	1213.01	1253.77	1282.92	1312.1	1341.24	1421.15	1459.32	1507.15	1532.54	1559.13	1581.68	1649.79	1719.47
753.0	484.45	480.22	476.83	477.14	504.0	507.97	516.33	520.41	530.71	543.21	553.56	563.91	574.26	584.61	599.22	609.64	620.06	638.05	656.03	673.29	690.93	708.2	904.37	925.89	947.41	975.24	996.9	1018.56	1112.47	1114.8	1130.51	1143.94	1160.48	1192.97	1221.96
754.0	248.72	246.55	244.81	244.97	246.74	248.68	250.66	252.64	259.76	264.81	269.85	274.9	279.94	284.99	290.03	295.08	300.12	305.17	313.41	321.66	329.99	348.93	357.53	366.04	374.55	383.06	393.56	402.11	409.04	409.9	416.04	422.85	428.97	441.16	451.88
755.0	689.7199999999999	683.6999999999999	697.06	697.5200000000001	710.67	731.66	737.4799999999999	748.67	816.69	852.5	870.63	890.41	912.19	931.05	947.53	975.24	995.21	1038.17	1067.65	1123.1200000000001	1152.67	1184.68	1224.3899999999999	1253.53	1282.6599999999999	1311.81	1340.9499999999998	1391.4599999999998	1425.77	1429.1699999999998	1449.31	1466.52	1487.74	1529.39	1573.07
756.0	142.28	141.04	140.04	142.19	143.22	144.35	145.5	146.65	149.55	152.45999999999998	160.57999999999998	163.57999999999998	179.2	182.44	185.66	188.89	192.13	195.41	200.68	211.6	217.03	222.86	228.29000000000002	234.79000000000002	240.26000000000002	245.70999999999998	251.17000000000002	264.85	270.94	271.52	277.07	280.36	284.42	293.33	300.46000000000004
757.0	74.31	73.67	73.15	73.19	77.9	78.51	79.14	79.76	81.34	82.92	84.5	86.08	87.66	89.24	90.82	92.4	93.98	95.56	98.15	100.73	103.31	105.89	108.47	111.05	113.64	116.22	118.8	121.38	123.47	123.73	125.47	126.96	128.8	132.41	135.62
758.0	35.57	35.26	35.01	35.03	35.29	35.56	35.85	36.13	36.85	37.56	38.28	38.99	40.16	40.88	41.61	42.33	43.05	43.78	44.96	46.14	47.33	48.51	49.69	50.87	52.06	53.24	54.42	55.6	56.56	56.68	57.48	58.16	59.0	60.65	62.13
759.0	251.07000000000002	248.88000000000002	247.13000000000002	247.29000000000002	249.07000000000002	251.03	253.03	255.03	260.08	265.13	270.18	280.28	285.42999999999995	290.57	295.71999999999997	300.85999999999996	306.0	311.14	322.5	330.98	342.48	351.03000000000003	371.31	380.15000000000003	393.8	402.74	411.7	420.64	431.5	432.41	438.5	443.7	477.68	501.25	513.42
760.0	340.08	337.11	340.69	347.2	361.14	373.53	376.51	393.7	406.06	413.94	421.83000000000004	429.71999999999997	437.61	445.49	453.38	461.27	469.15999999999997	522.9100000000001	537.02	551.15	565.28	579.4	593.53	607.66	621.78	642.12	656.39	672.9000000000001	688.07	689.51	714.73	723.22	733.68	754.22	777.58
761.0	24.409999999999997	24.19	24.02	24.03	24.21	24.4	24.59	24.79	25.279999999999998	25.77	26.27	26.75	27.24	27.73	28.22	28.72	29.21	29.7	30.5	31.3	32.1	32.910000000000004	33.71	34.51	35.31	37.32	38.14	53.410000000000004	56.17	56.28	57.08	57.760000000000005	58.59	60.230000000000004	61.7
762.0	6.8	6.74	6.69	6.7	6.75	6.8	6.85	6.91	7.04	7.18	7.32	7.45	7.59	7.73	7.86	8.0	8.14	8.27	8.5	8.72	8.95	9.17	9.39	9.62	9.84	10.06	10.29	10.51	10.69	10.71	10.86	10.99	11.15	11.46	11.74
763.0	673.37	667.49	662.7800000000001	671.52	676.3499999999999	681.6899999999999	687.11	699.91	713.76	727.6300000000001	741.49	758.66	773.52	787.4599999999999	805.8100000000001	819.83	834.42	848.4499999999999	871.3699999999999	894.29	917.21	964.87	1038.49	1063.2	1110.98	1136.22	1161.45	1186.69	1215.03	1217.58	1246.18	1260.98	1279.22	1315.03	1350.29
764.0	273.67	271.28	269.37	269.55	271.49	274.29	276.48	278.66	284.18	289.7	295.22	300.74	308.0	319.88	325.87	337.24	343.01	348.77	368.86	396.67	419.77	436.24	446.87	458.62	495.37	524.39	538.25	550.22	559.69	560.86	568.77	584.84	593.3	609.91	625.65
765.0	509.02000000000004	504.58000000000004	504.24	504.57	508.21000000000004	512.22	516.29	535.6600000000001	661.0	678.61	691.55	704.47	719.01	731.97	874.63	889.84	905.06	1131.24	1181.56	1212.64	1243.72	1274.8	1326.9099999999999	1363.7199999999998	1398.3400000000001	1430.1100000000001	1461.8799999999999	1493.6399999999999	1554.68	1557.93	1594.69	1613.64	1636.98	1682.81	1723.69
766.0	110.46000000000001	109.49000000000001	108.72	124.93	125.83	126.82000000000001	127.84	128.85000000000002	131.4	133.95	136.5	139.06	141.61	144.16	146.71	149.26	155.85	160.61	164.94	169.29000000000002	173.62	177.95999999999998	184.03	188.42000000000002	199.01	203.54	208.06	217.93	233.01	237.05	261.51	264.62	270.88	278.47	286.94
767.0	277.84	275.42	273.47	273.65	275.62	277.8	280.01	282.22	289.08	294.69	300.31	305.92	311.54	317.15	322.77	328.38	334.0	339.61	348.78	381.02	390.78	410.48	422.22	432.27	442.32	452.37	462.41	472.46	499.41	503.01	522.27	528.48	536.12	551.13	564.52
768.0	139.53	138.31	137.33	137.42	138.41	139.5	140.62	141.73	144.53	147.34	150.15	152.95	183.77	187.09	190.4	193.71	197.02	200.33	205.75	211.16	217.86	249.1	255.18	267.87	280.04	289.06	303.01	309.6	319.48	320.15	324.66	328.52	333.27	342.6	350.92
769.0	5.58	5.53	5.49	5.49	5.53	5.58	5.62	5.67	5.78	5.89	6.0	6.11	6.23	6.34	6.45	6.56	6.67	6.79	6.97	7.15	7.34	7.52	7.7	7.89	8.07	8.25	8.44	8.62	8.77	8.79	8.91	9.02	9.15	9.4	9.63
770.0	906.16	898.25	891.91	892.5	898.92	910.09	923.1	938.2099999999999	956.79	976.74	1009.37	1028.32	1050.87	1079.61	1102.8600000000001	1122.05	1143.2700000000002	1204.98	1241.5900000000001	1278.27	1312.7099999999998	1353.24	1414.58	1448.24	1543.51	1603.95	1663.08	1711.65	1770.24	1778.55	1837.1100000000001	1872.69	1918.1000000000001	1979.31	2044.53
771.0	135.76	134.58	133.63	133.71	246.54	248.49	250.47	252.44	257.44	262.44	267.44	272.44	286.85	339.84	345.85	351.87	465.2	481.24	494.24	507.24	520.24	584.56	598.81	622.83	645.12	659.78	674.44	689.09	700.96	702.43	765.76	780.96	882.53	907.24	929.28
772.0	57.93	57.43	57.02	57.06	57.47	57.92	58.38	58.84	60.01	61.18	68.51	69.78999999999999	71.07	76.86	78.22	79.59	80.95	82.31	84.54	86.75	88.98	91.47	95.66	97.93	100.22	102.49	104.75999999999999	107.03999999999999	110.78999999999999	111.02	112.59	113.92	115.57000000000001	118.80999999999999	121.7
773.0	113.86000000000001	112.87	112.07000000000001	112.15	118.18	119.11000000000001	120.05000000000001	121.01	123.4	127.16999999999999	139.15	141.76	145.79000000000002	148.42000000000002	154.61	157.3	159.99	162.68	167.07	171.47	175.86	180.26	184.66	189.05	193.44	197.84	202.23000000000002	207.95	211.53000000000003	211.98000000000002	214.96	217.51999999999998	220.67000000000002	230.25	235.85000000000002
774.0	3.08	3.05	3.03	3.03	3.05	3.08	3.1	3.13	3.19	3.25	3.31	3.37	3.44	3.5	3.56	3.62	3.68	3.75	3.85	3.95	4.05	4.15	4.25	4.35	4.45	4.55	4.66	4.76	4.84	4.85	4.92	4.98	5.05	5.19	5.32
775.0	448.32	444.40999999999997	441.27	455.23	460.91	464.96000000000004	468.65999999999997	514.76	528.68	547.05	560.9100000000001	571.39	590.81	601.46	612.11	634.29	654.13	698.95	717.8299999999999	736.7	755.58	774.47	807.4300000000001	826.65	845.8599999999999	866.59	885.8299999999999	905.0799999999999	929.4	931.35	944.47	955.69	969.51	996.66	1023.4
776.0	162.17	160.76	159.62	159.73	160.88	162.15	163.44	166.84	170.14	177.87	186.16	189.64	193.12	197.21	200.7	204.19	207.68	211.17	216.88	228.43	234.29	240.14	246.0	259.58	265.62	273.9	279.98	287.82	300.41	301.04	305.39	309.02	315.38	328.87	336.86
777.0	47.24	46.82	46.49	46.52	46.86	47.23	47.61	47.98	48.93	49.88	50.83	51.78	52.73	53.68	54.63	55.58	56.53	57.48	59.04	60.59	62.14	156.05	163.67	167.56	171.46	175.35	179.25	183.14	186.29	186.69	189.32	191.56	194.34	199.78	211.0
778.0	1469.64	1456.81	1467.51	1468.48	1492.06	1509.57	1521.59	1537.65	1568.11	1636.03	1667.21	1698.38	1729.55	1783.88	1815.46	1888.92	1929.72	2143.24	2209.16	2272.77	2344.84	2404.33	2465.5	2540.05	2620.78	2704.68	2764.76	2825.51	3059.21	3065.62	3119.61	3163.02	3352.73	3471.67	3593.85
779.0	204.69	202.91000000000003	205.74	205.88	207.36	208.99	210.66000000000003	212.36	216.57	220.85999999999999	225.07	229.31	234.57	238.79	243.03	247.25	251.48	255.70999999999998	262.62	269.52000000000004	289.35	296.58000000000004	350.89	359.25	367.6	376.26	388.85999999999996	397.31	415.31	416.17	422.03000000000003	432.26	451.51	467.77000000000004	480.59
780.0	101.04	100.16	99.45	99.82	100.54	101.33	102.14	102.95	104.99	107.02	109.06	111.1	113.14	115.18	117.22	119.26	121.3	124.84	128.21	131.58	134.96	138.33	141.7	182.07	441.65	480.23	491.74	502.42	515.93	517.01	524.3	530.53	538.2	553.27	568.37
781.0	452.38	448.43	448.28	448.58	451.81	455.72	459.35	464.64	500.21	513.29	544.12	554.29	564.47	577.69	589.67	599.93	610.19	649.67	669.1	688.53	706.18	723.83	757.08	775.09	793.11	811.13	829.15	847.16	905.37	909.42	925.91	950.25	1000.87	1034.49	1070.48
782.0	407.74	404.18	404.05	411.75	415.82	419.27	422.61	427.4	435.87	444.34	453.55	467.01	479.19	487.83	496.46	505.1	514.36	532.15	554.15	591.42	606.57	621.73	646.87	662.26	683.33	717.23	740.61	761.09	782.71	784.35	797.04	806.51	819.77	877.89	899.33
783.0	167.94	166.47	165.29	165.39999999999998	167.18	170.05	171.4	172.75	176.18	179.6	183.02	186.44	189.87	193.28	196.71	200.13	203.55	211.72	219.57999999999998	225.35000000000002	231.13	236.92999999999998	252.59	265.53999999999996	271.72	277.88	284.06	290.24	304.0	304.63	308.93	312.6	322.5	331.7	339.78000000000003
784.0	803.48	796.47	790.92	791.52	797.22	860.25	915.38	925.74	946.53	967.71	993.12	1011.76	1030.4699999999998	1049.04	1091.66	1110.67	1156.96	1179.38	1213.2	1245.8700000000001	1279.3500000000001	1341.4	1381.02	1415.81	1485.54	1534.84	1602.3999999999999	1637.22	1771.1599999999999	1794.49	1834.51	1868.6999999999998	1980.3	2084.96	2143.38
785.0	2.99	2.96	2.94	2.95	2.97	2.99	3.01	3.04	3.1	3.16	3.22	3.28	3.34	3.4	3.46	3.52	3.58	3.64	3.74	3.84	3.93	4.03	4.13	4.23	4.33	4.43	4.52	4.62	4.7	4.71	4.78	11.8	11.97	12.309999999999999	12.61
786.0	312.28000000000003	309.55	307.92	308.13	312.43	379.53999999999996	382.57	415.18	431.51	439.89	448.27	457.79	466.19	475.62	485.71999999999997	496.1	504.58	516.53	538.86	553.06	575.0699999999999	607.24	625.0	647.4	662.45	677.5	692.55	707.5999999999999	721.87	723.3900000000001	742.8199999999999	791.48	804.73	831.87	855.24
787.0	205.74	203.94	202.48999999999998	202.63	204.09	205.7	207.34	208.97	213.11	217.26	221.67999999999998	225.83	229.98	234.11999999999998	238.27	242.41	246.55	255.34	262.23	269.37	276.96	283.88	290.8	297.72	304.64	313.95000000000005	320.93	327.90999999999997	374.86999999999995	379.14	412.24	417.14	423.16999999999996	435.02	450.21000000000004
788.0	827.3	820.07	814.33	814.87	820.74	832.8	839.44	848.01	865.6	882.69	901.75	918.61	935.73	952.92	969.8	986.84	1003.71	1020.58	1055.45	1084.0	1111.78	1197.74	1234.04	1342.43	1373.64	1404.85	1436.05	1471.83	1501.26	1511.66	1534.16	1577.25	1634.99	1684.26	1746.43
789.0	175.98	174.44	173.21	173.33	174.76	176.48	177.95	181.07	184.66	188.24	191.89	195.48	199.06	202.65	206.24	209.83	227.3	236.2	242.71	252.5	258.97	296.01	360.23	376.98	387.96	396.77	405.58	414.4	571.69	572.88	580.96	591.78	605.24	622.19	645.95
790.0	75.98	75.32	74.79	74.84	75.38	75.97	76.58	79.62	81.2	82.77	94.19	95.96	97.72	99.48	101.24	103.0	104.76	110.49	113.48	116.46	119.45	122.43	125.42	150.55	154.05	169.1	172.86	176.61	179.65	180.03	182.57	189.75	198.4	203.95	208.91
791.0	458.35999999999996	454.36	471.59000000000003	487.64	491.2	501.24	505.23	516.31	526.53	536.76	551.9200000000001	564.86	578.6500000000001	590.96	601.42	616.59	636.9	659.78	677.5899999999999	728.26	778.33	822.75	844.3399999999999	864.4300000000001	884.53	904.6199999999999	924.71	946.79	1007.1	1014.92	1032.8600000000001	1048.5	1181.07	1227.47	1313.02
792.0	1042.89	1033.78	1057.46	1058.16	1065.78	1076.42	1085.0	1093.56	1152.92	1175.31	1221.09	1243.92	1308.06	1348.14	1413.03	1472.54	1520.16	1567.78	1661.63	1726.26	1812.68	1910.79	2021.96	2070.08	2121.93	2172.99	2221.26	2272.04	2315.51	2320.36	2370.06	2398.99	2442.28	2514.34	2586.27
793.0	394.27	390.83000000000004	389.97	417.81	420.83	424.34999999999997	427.74	432.35	442.15999999999997	450.76	459.34000000000003	467.94	487.93999999999994	497.86	508.1	516.94	525.85	534.9100000000001	549.44	563.89	578.35	592.79	642.24	657.52	680.09	707.25	725.3900000000001	741.15	754.2	755.79	806.32	816.96	831.78	860.2	882.27
794.0	553.62	548.79	557.4	557.77	561.78	566.21	570.86	580.36	591.86	640.12	652.31	664.51	678.95	696.36	709.48	722.32	736.16	761.13	816.07	844.28	865.92	907.76	982.06	1011.85	1050.06	1073.91	1110.86	1144.23	1163.93	1166.37	1256.24	1294.14	1345.81	1417.5	1454.39
795.0	238.88	236.79	235.12	235.28	236.97	238.84	240.74	242.64	247.63	258.95	263.89	268.82	276.56	283.66	295.32	317.67	325.32	330.79	339.73	348.66	364.17	373.27	382.37	391.47	400.57	416.57	425.83	435.08	442.57	443.5	449.75	455.09	479.99	493.42	512.69
796.0	4172.95	4136.51	4160.9400000000005	4184.9	4219.929999999999	4311.25	4362.200000000001	4418.04	4622.24	4752.53	4844.19	4954.96	5115.04	5222.4800000000005	5365.58	5471.3	5613.200000000001	5776.34	6109.09	6297.03	6524.400000000001	6881.96	7203.19	7441.66	7639.33	7876.85	8175.030000000001	8385.5	8549.72	8574.130000000001	8709.78	8831.78	8989.18	9272.519999999999	9511.64
797.0	149.31	148.0	146.96	147.05	148.11	153.33	154.55	155.77	158.86	161.94	165.03	168.11	171.2	178.35	181.51	192.76	196.06	199.35	215.81	221.49	227.22	246.59	256.75	262.86	268.97	275.08	281.19	287.3	296.53	297.16	301.34	305.05	309.46	318.12	327.23
798.0	87.03	86.27	85.66	85.72	86.33	87.02	87.71	88.4	90.5	92.26	94.02	95.78	105.7	107.6	109.51	114.94	116.91	118.87	124.01	130.77	134.12	137.47	140.83	144.18	147.53	150.88	154.23	157.58	160.3	160.63	162.9	164.83	167.22	171.9	176.07
799.0	2925.24	2899.69	2881.77	2884.03	2904.79	2962.82	2986.47	3047.88	3110.56	3179.19	3243.95	3335.42	3398.74	3465.02	3532.46	3593.91	3666.06	3727.69	4274.27	4400.86	4574.1	4874.35	5595.17	5833.61	5984.01	6125.41	6274.79	6466.66	6687.14	6743.12	6931.72	7036.14	7166.37	7380.23	7559.55
800.0	612.94	607.59	603.3	603.7	608.04	612.84	617.72	622.6	637.7	650.09	662.72	675.11	687.5	699.89	724.15	736.75	749.34	776.33	802.29	823.39	844.5	868.17	892.31	913.81	935.13	956.5	977.75	998.99	1016.62	1020.17	1059.44	1072.03	1090.72	1121.3	1156.08
801.0	212.85	210.99	209.53	209.67	211.18	212.85	214.54	216.24	220.52	224.8	236.73	241.16	245.58	250.01	254.44	258.86	263.29	267.71	274.95	282.18	289.44	296.67	305.62	312.9	320.17	327.44	334.72	341.99	347.88	357.24	365.36	382.53	388.06	398.93	408.62
802.0	2275.68	2255.9100000000003	2432.15	2434.2400000000002	2482.89	2525.4900000000002	2571.02	2617.63	2669.61	2728.5699999999997	2808.47	2861.45	2943.64	3026.1	3079.23	3132.37	3194.31	3258.07	3377.2000000000003	3469.32	3559.75	3648.28	3765.47	3859.6699999999996	4011.88	4123.49	4215.919999999999	4347.34	4422.65	4458.0	4526.6	4600.96	4684.110000000001	4831.97	4951.57
803.0	2.77	2.75	2.73	2.73	2.75	2.77	2.79	2.82	2.87	2.93	2.98	3.04	3.09	3.15	3.21	3.26	3.32	3.37	3.46	3.56	3.65	3.74	3.83	3.92	4.01	4.1	4.19	4.28	4.36	4.37	4.43	4.48	4.55	4.67	4.79
804.0	225.86	223.89	222.31	222.45	224.05	225.82	229.86	231.68	236.27	240.86	245.52	254.32	258.99	263.65	268.32	272.99	277.66	282.32	292.31	300.0	307.69	315.38	323.07	336.7	344.52	352.35	369.01	377.03	383.52	384.79	390.21	394.85	400.56	411.97	422.17
805.0	117.94	116.91	117.98	118.06	118.91	120.77	122.93	124.09	126.55	129.0	131.46	133.92	136.38	138.84	141.29	143.75	146.21	148.67	171.88	176.4	180.92	185.44	194.62	243.32	248.97	254.63	260.28	265.94	270.59	293.23	301.81	305.4	309.82	318.49	354.14
806.0	390.21	386.8	402.63	402.98	408.57	411.79	415.07	418.35	426.63	434.92	443.21	451.49	462.34	474.29	482.69	491.09	505.7	514.2	533.28	547.3	561.33	575.36	589.38	603.41	617.6	631.63	667.22	681.72	720.25	721.75	731.92	751.14	762.0	803.36	822.95
807.0	439.04	435.2	434.5	434.79	437.92	441.52	445.03	448.55	457.43	466.31	477.1	486.02	501.54	532.84	543.46	552.91	562.37	624.42	654.6	671.82	700.01	718.41	735.92	753.44	770.95	797.93	816.09	840.75	855.78	857.61	882.33	899.68	912.71	946.68	969.68
808.0	120.03	118.99	122.61	122.7	123.58	125.95	126.96000000000001	129.85999999999999	132.43	135.01	137.58	140.15	142.73	145.29999999999998	147.87	150.44	156.31	160.35999999999999	167.75	175.56	182.52	187.09	191.65	196.2	200.77	205.33	209.89000000000001	214.45	218.14	218.6	221.68	224.32	227.56	233.92999999999998	239.62
809.0	22.240000000000002	22.049999999999997	21.89	21.9	22.07	22.25	22.43	22.61	23.05	23.5	23.95	24.39	24.85	25.29	25.740000000000002	32.0	32.55	33.1	33.99	34.879999999999995	36.92	37.84	38.77	39.68	40.6	41.53	42.45	43.37	44.12	44.21	44.84	45.370000000000005	46.03	47.32	48.46
810.0	81.57	80.86	80.29	80.34	80.92	81.56	82.21	82.86	84.5	86.14	87.78	89.42	91.06	92.71	106.35	108.2	115.55	117.49	120.67	123.84	127.02	130.19	142.44	174.51	178.56	182.62	186.68	190.73	194.02	194.42	197.16	199.51	202.39	208.06	216.13
811.0	614.94	609.57	605.26	605.67	625.39	643.18	648.3	656.99	671.19	692.83	718.36	731.79	753.37	768.19	787.83	801.54	815.24	828.95	861.61	886.07	925.92	961.83	985.28	1010.27	1043.79	1068.15	1098.69	1127.78	1147.2	1151.82	1173.3	1197.65	1230.21	1274.02	1304.97
812.0	43.64	43.26	42.96	42.99	43.29	43.63	43.989999999999995	44.33	45.22	46.09	46.97	47.84	48.73	49.6	53.43000000000001	54.370000000000005	55.29	56.93	58.47	60.0	61.54	63.08	64.61999999999999	82.04	83.95	85.85	87.76	89.66999999999999	91.19999999999999	91.39999999999999	94.06	95.19	96.56	99.27	101.68
813.0	687.4	681.4	678.98	683.8	699.29	704.8100000000001	710.4200000000001	716.0400000000001	759.55	783.4	847.7	907.25	924.0699999999999	991.5699999999999	1116.0	1148.4499999999998	1197.41	1219.23	1257.03	1291.59	1368.39	1415.3300000000002	1449.8400000000001	1507.06	1549.1499999999999	1584.35	1622.79	1661.73	1698.29	1701.8500000000001	1725.83	1750.5	1775.82	1825.5400000000002	1869.9499999999998
814.0	1104.5	1094.85	1093.82	1095.9599999999998	1108.35	1132.5	1166.47	1187.1599999999999	1213.07	1245.2	1311.5500000000002	1341.85	1396.01	1448.69	1487.3	1519.5900000000001	1551.09	1584.26	1657.6799999999998	1710.51	1754.36	1842.8200000000002	1887.75	1932.68	2005.16	2050.72	2113.74	2159.67	2316.41	2321.27	2353.9700000000003	2387.3599999999997	2479.6600000000003	2553.31	2674.9700000000003
815.0	44.06	43.67	43.37	43.39	43.71	44.589999999999996	44.949999999999996	45.29	46.19	47.09	49.43	50.34	51.27	52.2	53.12	54.040000000000006	54.97	55.89	57.410000000000004	58.910000000000004	60.42	61.92999999999999	63.44	64.95	66.46	68.12	69.63	71.14	72.36	72.52000000000001	73.53999999999999	74.41	75.64	77.91	82.13
816.0	110.12	109.16	108.39	108.46	109.24	110.11	110.98	111.86	119.89	122.21	124.54	126.87	139.5	142.01	144.52	147.04	149.55	152.07	156.17	160.28	165.68	169.82	174.14	178.29	183.44	187.61	191.78	195.95	201.96	202.39	208.08	213.04	216.12	222.17	227.57
817.0	79.07000000000001	78.38	100.97	101.03	101.76	102.56	103.38	122.34	124.75	127.17999999999999	129.61	132.04	134.45	136.88	139.29999999999998	141.72	144.14000000000001	146.57	170.66	175.14000000000001	179.64	184.13	188.63	193.11	197.6	202.09	206.57999999999998	211.06	214.69	215.14	244.14999999999998	257.01	260.73	268.03999999999996	276.17
818.0	1326.5	1314.92	1316.93	1320.26	1334.7	1382.54	1393.65	1527.19	1569.93	1604.08	1635.65	1666.23	1697.65	1778.99	1884.02	1920.3	1956.52	2037.87	2148.85	2205.37	2271.6	2328.36	2454.64	2519.68	2582.85	2641.53	2707.45	2770.33	2861.38	2886.31	3063.84	3194.45	3262.28	3363.94	3457.36
819.0	68.48	67.88	67.4	67.44	67.93	68.46	69.01	69.55	70.93	72.31	90.21	91.9	93.59	95.6	97.29	98.98	100.67	102.37	136.72	140.32	143.92	147.51	151.11	154.7	158.3	161.9	165.49	169.09	172.0	172.36	174.79	176.87	179.42	184.45	200.09
820.0	951.8700000000001	943.71	942.6600000000001	943.38	975.28	1038.21	1046.54	1059.6299999999999	1096.05	1147.15	1173.19	1197.2399999999998	1219.21	1241.21	1301.1999999999998	1323.84	1354.94	1377.7199999999998	1477.79	1557.29	1604.45	1648.8400000000001	1693.17	1738.2600000000002	1778.72	1819.19	1908.75	1960.02	2008.31	2026.6200000000001	2067.56	2098.07	2176.94	2239.67	2293.89
821.0	1225.91	1215.2	1218.07	1222.97	1335.74	1380.17	1397.79	1439.86	1498.16	1530.23	1568.91	1598.25	1631.91	1670.0	1709.51	1748.01	1798.92	1829.16	1878.57	1947.96	2036.85	2095.49	2159.48	2247.86	2331.73	2413.95	2506.39	2619.83	2724.44	2737.1	2783.32	2844.39	2890.35	3008.96	3087.16
822.0	81.62	80.9	82.71	82.76	85.53	86.21	86.89	91.04	92.84	94.65	96.45	98.25	100.06	101.86	103.66	112.17	120.76	122.79	126.27	129.6	209.75	215.18	221.45	287.09	293.76	300.69	307.37	314.05	331.51	399.49	405.12	409.93	421.48	433.28	451.69
823.0	295.72	293.14	291.07	291.26	293.36	295.67	298.46	300.81	306.77	312.73	328.18	334.31	340.45	346.59	352.72	358.86	364.99	371.13	381.15	391.18	405.66	415.79	425.93	436.07	446.2	456.34	466.48	476.61	499.58	500.62	507.68	513.71	521.14	535.73	548.75
824.0	48.31	47.88	47.55	47.58	47.92	48.3	48.68	49.07	50.04	51.01	51.98	54.73	55.73	56.73	57.74	58.74	59.75	60.75	62.39	64.03	65.68	67.32	68.96	70.6	72.24	73.88	88.53	90.46	96.61	96.82	98.18	99.35	100.78	103.61	106.12
825.0	9.14	9.06	8.99	9.0	9.06	9.13	9.21	9.28	9.46	9.65	9.83	10.49	10.69	10.88	11.629999999999999	11.83	12.04	12.229999999999999	12.57	12.89	13.22	13.55	13.87	14.209999999999999	14.53	14.860000000000001	15.190000000000001	15.51	15.78	15.82	16.03	16.23	16.45	16.92	17.34
826.0	68.78	68.18	67.7	67.74	68.23	68.77	69.32	69.86	71.25	75.08	76.51	77.94	79.37	80.8	82.23	83.66	85.09	86.52	88.86	91.19	93.53	95.87	98.96	101.31	103.67	106.02	108.38	110.74	119.63	119.88	121.57	123.01	124.79	128.28	131.4
827.0	45.57	45.17	44.85	44.88	45.2	45.56	45.92	46.28	47.2	49.43	56.14	57.19	58.24	59.29	60.34	61.39	62.44	63.49	65.2	66.92	68.63	70.35	72.06	73.78	75.49	77.21	78.92	89.23	90.76	90.95	92.23	93.33	94.68	97.33	99.7
828.0	54.75	54.27	53.88	53.92	54.31	54.74	55.17	55.61	56.71	57.81	58.91	60.01	61.12	62.22	63.32	64.42	65.52	66.62	68.42	73.2	75.08	76.96	78.83	80.71	82.59	84.46	86.34	88.21	98.76	98.97	100.36	101.55	103.02	105.91	108.48
829.0	133.37	132.2	131.32	131.41	132.35	133.4	134.45999999999998	135.51999999999998	138.2	140.89	143.57	146.26000000000002	148.95000000000002	151.63000000000002	154.31	156.99	159.68	162.36	166.75	171.14000000000001	175.52	190.83	201.53	206.71	211.51	223.61	228.58	234.11	240.27	240.78	244.18	247.08	250.65	257.66	263.92
830.0	221.60000000000002	219.65	218.10999999999999	218.25	232.77	234.61	236.48	238.34	243.05999999999997	247.78	252.5	257.22	261.95	323.27	341.66	347.60999999999996	353.55	359.49	369.21000000000004	378.91	388.63	398.34000000000003	412.48	422.3	432.12	441.93	451.75	463.23	471.21000000000004	472.2	478.86	484.81	491.81	505.59000000000003	517.87
831.0	244.65	242.52	243.0	243.16	244.91	246.84	248.8	250.77	256.67	261.66	285.41	290.75	296.09	305.13	332.66	338.45	355.03	360.99	401.41	411.97	431.9	450.1	486.99	498.58	510.17	530.95	548.16	565.08	576.54	577.75	585.89	607.57	622.43	639.85	658.19
832.0	358.64	355.51	354.06	354.3	357.66	360.48	365.29	399.74	416.04	424.12	432.2	440.28	460.41	472.63	486.16	494.62	503.08	511.53	533.56	547.6	562.82	579.64	614.06	628.68	643.29	664.74	679.5	694.27	852.12	854.79	868.7	888.25	907.91	953.39	976.56
833.0	44.08	43.7	43.39	43.42	43.73	44.08	44.43	44.78	45.66	46.55	47.44	48.32	49.21	50.1	50.99	51.87	52.76	53.65	55.1	56.54	57.99	59.44	60.89	62.34	63.79	65.24	66.69	68.14	69.31	69.46	83.76	84.75	85.98	88.39	90.53
834.0	542.26	537.65	533.9300000000001	534.37	538.2600000000001	542.55	546.92	551.28	562.2	573.15	591.27	602.33	613.4000000000001	627.4899999999999	638.6099999999999	686.8	700.77	712.5799999999999	755.27	787.74	850.91	875.47	906.9499999999999	996.4	1019.61	1055.48	1084.04	1107.64	1127.48	1130.0700000000002	1146.06	1166.5900000000001	1183.32	1224.2800000000002	1254.72
835.0	136.54	135.34	134.39	134.89	135.86	136.93	138.02	139.11	141.86	144.62	147.38	150.13	152.89	157.04	194.16	223.04	226.86	230.67	236.9	243.57	253.41	259.75	266.08	272.41	278.74	285.08	291.41	297.74	302.87	303.5	307.78	311.43	316.08	324.93	346.77
836.0	161.4	159.99	158.86	158.97	160.11	161.37	162.66	163.94	171.02	174.34	185.14	188.6	192.06	195.52	198.98	202.58	216.99	220.64	228.55	234.56	240.58	246.59	258.03	264.17	282.31	288.73	295.14	301.55	317.42	318.12	322.6	326.43	351.1	362.09	370.88
837.0	9.77	9.68	9.62	9.62	9.69	9.76	9.85	9.930000000000001	10.120000000000001	10.31	10.51	10.709999999999999	10.899999999999999	11.1	11.3	11.49	11.69	11.89	12.21	12.53	12.850000000000001	13.17	13.49	13.81	14.49	14.819999999999999	15.14	15.47	15.74	15.77	15.989999999999998	16.18	16.41	16.87	17.29
838.0	13.069999999999999	12.959999999999999	12.87	12.879999999999999	12.969999999999999	14.35	14.46	14.58	14.86	15.16	15.440000000000001	15.74	16.02	16.31	16.6	16.89	17.18	17.46	17.94	18.41	18.880000000000003	20.990000000000002	21.5	22.009999999999998	22.52	25.43	28.580000000000002	29.21	34.72	34.79	35.28	35.699999999999996	36.22	37.220000000000006	38.13
839.0	423.13	419.44	416.47999999999996	416.75	437.96000000000004	441.41	444.92	448.43	457.32000000000005	467.12	480.38	489.36	498.34000000000003	507.32000000000005	516.3100000000001	525.29	534.27	543.25	557.9300000000001	572.61	587.27	601.95	616.63	631.3	645.98	668.54	683.38	698.23	749.3	751.98	765.94	775.05	786.26	808.27	827.9100000000001
840.0	144.03	142.78	141.77	141.86	142.88	144.01	152.55	166.4	170.08	173.39	176.69	181.17	185.31	191.58	203.13	211.96	218.12	222.12	233.63	241.54	247.73	254.98	261.19	267.41	273.63	283.56	289.86	298.2	329.43	330.12	334.77	338.75	347.62	358.5	367.21
841.0	99.55	98.68	101.07	101.13	101.86	102.66	103.47999999999999	104.3	110.07	112.21000000000001	114.36999999999999	116.50999999999999	118.65	120.78999999999999	124.63999999999999	126.81	128.98000000000002	132.77	143.58	147.35999999999999	151.14	154.91	159.19	162.98000000000002	166.76999999999998	170.55	175.18	178.99	188.65	189.04	191.7	193.99	196.79	202.29000000000002	209.09000000000003
842.0	9.79	9.7	9.64	9.65	9.72	9.79	9.87	9.95	10.14	10.34	10.53	10.73	10.93	11.129999999999999	11.32	11.52	11.71	11.91	12.24	12.55	12.88	13.200000000000001	13.530000000000001	13.84	14.17	14.49	14.81	15.13	15.39	15.43	15.649999999999999	20.240000000000002	20.53	23.39	23.96
843.0	1216.27	1205.6499999999999	1197.1299999999999	1197.97	1212.53	1271.73	1281.8600000000001	1355.0600000000002	1394.83	1423.19	1458.64	1485.91	1514.3600000000001	1696.11	1727.38	1778.68	1818.6499999999999	1854.8700000000001	2048.33	2111.3900000000003	2191.36	2246.11	2302.59	2357.38	2412.1800000000003	2470.68	2525.57	2580.55	2667.48	2674.43	2712.12	2771.41	2835.16	2923.54	2994.59
844.0	1344.37	1332.63	1364.88	1365.85	1395.25	1441.39	1471.68	1526.53	1571.14	1662.19	1719.79	1751.94	1789.73	1824.59	1859.78	1893.09	1925.92	1967.17	2045.93	2113.7	2169.81	2238.74	2306.87	2361.98	2432.3	2501.26	2557.45	2700.42	2764.25	2771.61	2857.86	2902.46	2961.22	3056.49	3152.92
845.0	521.59	517.04	513.39	513.72	525.17	529.31	533.52	584.62	596.2	607.78	619.35	630.93	642.52	654.0999999999999	679.77	691.5899999999999	703.42	715.24	734.56	753.88	773.21	792.5300000000001	811.85	831.1700000000001	850.49	869.8100000000001	889.13	908.46	983.68	985.73	999.63	1011.5	1026.1299999999999	1054.86	1080.49
846.0	995.19	986.5	983.99	984.64	991.73	999.55	1007.52	1015.47	1035.91	1057.38	1080.87	1108.55	1171.54	1196.92	1219.7	1242.26	1263.5	1304.97	1340.46	1377.82	1414.3	1451.04	1486.41	1523.84	1562.74	1598.24	1662.04	1702.64	1853.15	1857.03	1887.21	1909.63	1937.25	1992.17	2040.57
847.0	165.09	163.65	171.59	171.7	172.94	174.3	175.69	178.36	190.41	194.11	197.81	201.51	205.21	212.03	223.27	227.15	231.04	234.92	241.27	247.61	253.96	260.3	266.65	273.0	279.34	289.6	296.03	302.46	324.85	328.4	333.03	339.24	344.15	353.79	362.38
848.0	536.5	531.81	530.72	531.07	556.94	683.62	695.11	702.11	716.02	729.92	743.83	757.74	771.65	819.16	833.66	848.16	862.66	889.58	913.87	937.91	961.95	985.99	1010.02	1055.9	1080.44	1125.6	1157.42	1182.57	1202.94	1401.62	1421.37	1466.43	1533.7	1576.64	1614.95
849.0	146.37	145.09	145.81	145.89999999999998	146.95	148.10999999999999	149.29	150.47	153.45	156.42999999999998	159.41	162.39	165.37	168.35	171.32999999999998	174.31	177.29	180.26999999999998	185.14	190.01	199.97	204.95999999999998	209.97	214.97	219.96	224.96	229.96	234.95000000000002	239.0	245.79000000000002	249.26000000000002	252.22	255.86	263.03	269.41999999999996
850.0	86.53	85.77	85.69	85.75	86.37	87.05	87.74	88.43	90.19	91.94	93.69	95.44	97.19	98.94	100.7	102.45	104.2	105.95	114.75	117.77	120.78	123.8	126.82	129.84	132.86	135.87	138.89	141.91	144.35	144.66	146.7	148.44	150.58	154.8	158.56
851.0	906.58	898.66	892.87	893.47	905.31	1015.21	1057.1	1071.73	1092.96	1118.91	1140.23	1161.55	1249.15	1295.89	1318.83	1345.5	1378.47	1401.65	1442.03	1479.96	1543.19	1581.76	1650.86	1699.92	1739.43	1846.47	1887.49	1928.5	1968.02	2019.95	2048.42	2072.75	2119.07	2189.39	2251.54
852.0	132.91	131.76	130.82	130.91	134.94	136.0	137.07999999999998	138.17000000000002	140.91	143.64000000000001	146.38	149.11	153.84	156.61	159.38	162.15	166.42000000000002	169.20999999999998	174.25	178.82999999999998	183.86	188.45999999999998	193.05	197.64	202.24	232.62	240.04000000000002	245.25	249.48	250.0	253.52	256.54	260.24	267.53	274.03999999999996
853.0	445.22	441.34	442.27	465.27	468.61	472.31	476.97	485.38	503.26	513.04	522.81	532.59	542.61	552.39	562.17	578.92	588.82	611.99	632.31	648.94	665.57	682.21	699.88	722.69	749.61	766.65	783.67	800.7	821.9	828.85	840.53	850.52	862.82	886.98	908.62
854.0	217.21	215.30999999999997	213.79999999999998	213.94	215.48	217.18	220.63	222.38	226.78	231.18	235.59	239.98999999999998	244.39	252.54999999999998	258.7	265.14	269.69000000000005	274.22	287.23	294.77000000000004	302.33000000000004	313.02000000000004	320.65000000000003	328.28000000000003	335.90000000000003	343.54	352.04	362.3	376.9	377.71	383.02	392.54	398.20000000000005	409.45	419.39000000000004
855.0	2.07	2.06	2.04	2.04	2.06	2.07	2.09	2.11	2.15	2.19	2.23	2.27	2.31	2.36	2.4	2.44	2.48	2.52	2.59	2.66	2.73	2.8	2.86	2.93	3.0	3.07	7.63	7.79	7.93	7.94	8.06	8.15	8.27	8.5	8.71
856.0	262.53	260.23999999999995	258.4	262.78999999999996	264.69	266.77	268.9	271.02	276.39	281.76	290.09000000000003	295.52000000000004	300.94	306.36	311.79	317.21000000000004	322.63	328.06	336.92	345.78000000000003	357.02000000000004	365.94	374.87	383.79	392.71000000000004	401.63	410.55	419.47	426.7	427.59000000000003	433.61	438.76	445.11	457.58	469.07
857.0	292.91	290.34000000000003	288.29	291.25	313.6	325.19	327.78	330.37	339.69	346.28999999999996	352.89	370.67	380.12	386.96999999999997	394.07	403.71000000000004	410.62	417.53000000000003	434.56	448.65000000000003	460.14	471.65	490.68	503.71	521.1899999999999	533.1899999999999	545.04	556.88	566.4699999999999	567.65	581.1899999999999	588.0899999999999	596.5899999999999	615.8299999999999	630.82
858.0	180.13	178.56	177.31	178.73999999999998	180.02	181.44	182.88	184.33	192.80999999999997	203.36	207.23999999999998	211.12	214.99	218.87	222.74	226.61999999999998	230.48000000000002	234.35999999999999	240.69	247.03	253.35999999999999	259.68	266.02	272.35	278.68	309.89	316.77	323.65000000000003	329.21999999999997	329.92	334.56	338.54	343.71000000000004	353.33	361.91
859.0	595.0	589.8	597.14	597.53	606.9699999999999	612.5400000000001	646.35	651.45	664.35	677.25	690.1600000000001	720.2600000000001	736.69	749.96	767.5500000000001	782.7700000000001	796.1500000000001	809.74	831.62	853.49	875.37	911.1600000000001	938.32	966.5300000000001	991.19	1013.73	1059.84	1082.87	1105.08	1107.3999999999999	1123.0	1136.35	1156.8999999999999	1190.7299999999998	1221.2199999999998
860.0	126.99000000000001	125.88	124.99	125.08	125.97	126.96000000000001	127.97999999999999	128.99	131.55	134.09	136.65	139.2	144.85	180.11	189.57999999999998	228.07	231.96999999999997	235.86	242.23000000000002	249.03	255.41	261.79	274.31	287.35	294.03	300.71000000000004	307.39	314.56	319.97	324.65999999999997	329.23	333.14	337.96	347.42	357.03000000000003
861.0	7.78	7.71	7.66	7.66	7.72	7.78	7.84	7.9	9.26	9.44	9.62	9.8	9.98	10.16	10.34	10.52	10.7	10.88	11.17	11.47	11.76	12.05	12.35	12.64	12.94	13.23	13.52	13.82	14.05	14.08	14.28	14.45	14.66	15.07	15.44
862.0	60.690000000000005	60.15	59.72	59.769999999999996	60.2	60.669999999999995	61.150000000000006	61.64	62.86	64.09	65.3	66.52	68.19	69.41	70.64	71.87	73.1	74.32	76.33	78.33999999999999	80.35	82.36	84.36999999999999	86.37	88.38	92.27	95.5	99.44999999999999	101.17	101.38	102.8	104.02	105.53	108.48	111.11999999999999
863.0	548.1	543.31	539.48	539.95	543.84	548.13	555.82	585.76	597.36	608.96	622.42	634.06	655.06	691.19	749.88	767.97	788.62	807.57	840.35	920.62	944.22	967.81	1008.92	1032.93	1058.18	1082.22	1106.25	1130.29	1149.76	1157.51	1177.33	1191.32	1208.55	1242.38	1285.59
864.0	20.52	20.35	20.24	20.26	20.41	20.58	20.759999999999998	20.93	21.330000000000002	21.73	22.14	22.54	22.950000000000003	23.759999999999998	24.169999999999998	25.669999999999998	26.099999999999998	26.53	27.240000000000002	27.95	28.66	29.38	30.09	30.799999999999997	31.509999999999998	32.230000000000004	32.93	33.65	34.949999999999996	35.04	35.5	37.01	37.54	38.56999999999999	42.64
865.0	349.23	346.18	343.74	343.97	346.44	349.17	351.96	356.49	363.55	370.61	377.67	384.73	391.79	398.85	410.33	417.47	424.61	438.54	450.38	462.23	474.07	485.92	498.19	510.05	521.9	533.76	545.61	557.47	567.07	568.26	576.27	586.55	595.04	619.33	635.81
866.0	361.68	358.52	364.27	364.5	367.13	370.03	372.98	375.91999999999996	383.36	390.80999999999995	441.08000000000004	450.46000000000004	458.73	467.0	486.9	495.38	503.84999999999997	515.83	530.61	544.9200000000001	558.89	572.85	586.8199999999999	600.79	614.76	628.72	653.8100000000001	675.1700000000001	686.8	690.94	700.6700000000001	709.0	719.25	739.39	757.35
867.0	53.29	52.83	52.46	52.49	52.87	53.29	53.71	54.13	55.21	56.28	57.35	58.42	59.5	60.57	61.64	62.71	63.78	64.86	66.61	68.36	70.11	71.86	73.62	75.37	77.12	78.87	80.62	82.38	83.79	83.97	85.15	86.17	87.41	89.86	92.04
868.0	104.08	103.17	102.44	104.0	105.83	106.67	107.8	108.72	110.88	113.03	115.18	117.34	119.49	121.67	127.63	129.85	132.07	134.3	139.3	142.96	146.63	150.29	153.96	157.62	161.28	164.95	168.61	176.26	179.29	179.67	188.55	200.49	203.39	209.09	214.17
869.0	220.85	218.92	217.36999999999998	217.52	219.08	220.81	222.58	224.32999999999998	228.76999999999998	233.22	237.66	242.10999999999999	246.55	250.98999999999998	255.43	302.57	307.74	312.91	348.61999999999995	357.79	577.47	591.9	606.33	620.76	635.1899999999999	649.62	665.5500000000001	680.01	699.52	700.99	710.85	765.96	777.04	847.61	868.21
870.0	183.64000000000001	182.02999999999997	190.08999999999997	195.33999999999997	202.59	204.20000000000002	205.82000000000002	207.44	251.06	255.93	265.63	270.6	275.57	280.54	285.5	290.46999999999997	295.43	303.48	332.58000000000004	341.33000000000004	350.08	358.83000000000004	367.58	376.31	385.95	394.71000000000004	403.48	414.65	421.78999999999996	422.66999999999996	444.48	449.76	456.27	476.73	488.32000000000005
871.0	261.81	259.52	257.69	257.86	259.72	266.75	268.88	271.0	284.27	289.79	295.31	300.84	306.36	311.88	323.78	332.98	338.67	344.37	353.67	362.97	372.27	381.58	390.88	400.23	409.53	418.83	428.14	437.44	444.97	445.91	452.19	457.56	464.18	477.17	488.77
872.0	89.67	88.89	88.26	88.32000000000001	88.95	89.64999999999999	90.37	91.08999999999999	92.88	94.69	96.5	98.3	100.11	101.91000000000001	103.71	105.51	107.32000000000001	109.13	112.07000000000001	115.02	117.97	120.92	123.87	126.81	129.76	132.71	135.66	138.61	140.98999999999998	141.29	143.28	144.98	182.25	190.65	195.28
873.0	496.86	492.52	492.12	492.45	498.01	516.2	520.31	524.42	534.81	545.19	556.25	566.65	577.05	587.45	597.85	608.25	618.65	629.05	647.85	678.87	696.27	713.67	731.07	748.47	768.38	786.59	804.07	821.54	835.68	849.3	880.56	891.02	903.9	929.25	951.83
874.0	135.26	134.08	133.13	134.81	135.78	136.85	144.53	145.67	148.56	151.44	154.33	157.21	160.1	162.99	165.87	168.76	171.64	174.53	181.9	186.69	191.47	196.26	201.04	220.01	225.12	230.24	235.35	240.47	244.61	245.12	248.57	251.53	255.16	262.31	268.68
875.0	118.19	117.16	116.34	149.59	150.66000000000003	178.24	179.66000000000003	185.14000000000001	188.81	192.47	196.14000000000001	199.8	203.48	207.15	211.83	215.52	219.20000000000002	222.88	233.48	239.62	245.76	251.9	258.05	264.19	270.32	276.46000000000004	282.61	288.75	293.72	294.33	298.48	307.6	312.06	320.79	328.58
876.0	2922.56	2897.04	2945.6499999999996	2956.5699999999997	2989.47	3054.08	3086.75	3131.0099999999998	3238.37	3308.34	3461.97	3526.7	3734.0	3987.94	4082.55	4174.77	4264.33	4350.0599999999995	4485.49	4684.179999999999	4812.78	4935.48	5069.27	5331.6900000000005	5475.85	5621.639999999999	5754.65	5901.29	6073.37	6087.5599999999995	6231.040000000001	6363.0	6501.17	6749.49	6925.22
877.0	70411.02	70348.3	70514.92	71286.59000000001	72592.51000000001	73688.34999999999	75232.45000000001	76445.07999999999	77687.0	79012.53	80417.5	81646.58	83305.43	85199.39	86671.62999999999	88040.75	89600.40000000001	91810.76999999999	94693.66	97462.32	100135.48	102660.37000000001	105158.76999999999	107968.93000000001	110839.91	113445.89	116022.16	118543.81000000001	120263.68999999999	121412.53	122266.99	124172.48	126027.16000000002	129180.70999999999	132538.04
878.0	13388.94	13377.01	13451.4	13614.17	13893.76	14092.0	14342.69	14597.73	14821.14	15075.88	15353.45	15589.640000000001	15983.33	16239.05	16473.18	16757.539999999997	16999.62	17284.030000000002	18512.530000000002	19325.68	19828.84	20324.59	20893.04	21420.4	21938.649999999998	22451.07	22931.45	23617.239999999998	23908.82	24139.87	24268.18	24632.74	25087.47	25731.809999999998	26501.33
879.0	21846.96	21827.5	22396.39	22639.66	23129.149999999998	23996.66	24402.66	25121.179999999997	25677.64	26199.49	27172.38	27667.989999999998	28199.57	29158.74	29776.33	30624.7	31516.960000000003	32686.28	33755.5	34677.25	35793.32	37096.35999999999	38331.87	39435.509999999995	40367.69	41349.8	42478.759999999995	43626.8	44259.24	45145.07	45794.83	46680.439999999995	47664.36	49256.41	50560.61
880.0	1641.86	1640.4	1641.6	1649.68	1690.49	1711.21	1733.01	1754.08	1780.21	1806.34	1832.47	1858.6	1925.63	1952.33	2039.65	2135.52	2181.0	2262.05	2318.88	2389.9	2449.03	2547.36	2631.17	2705.72	2764.79	3106.84	3171.83	3253.73	3291.49	3321.48	3336.8	3383.72	3520.38	3603.51	3688.19
881.0	301.63	301.36	301.58	303.07	306.58	310.34	314.16	317.98	322.72	327.45	332.19	336.93	341.67	346.4	351.14	355.88	360.61	373.12	382.49	409.49	419.29	491.73	508.92	535.0	564.74	576.81	588.87	600.94	628.82	634.55	637.47	646.44	655.75	671.23	686.96
882.0	112.8	112.7	112.78	113.33	114.65	116.05	117.48	118.91	120.68	122.45	124.22	126.0	127.77	129.54	131.31	133.08	134.85	136.63	140.06	143.49	146.92	150.35	162.17	165.79	169.41	176.59	180.28	275.11	279.07	285.98	287.96	292.01	300.14	309.65	318.94
883.0	5557.57	5552.62	5653.96	5704.3	5908.91	6142.18	6262.06	6474.85	6599.08	6740.94	6999.94	7108.87	7224.6	7528.27	8425.6	8901.49	9054.42	9229.59	9511.87	9756.38	9989.76	10226.79	10621.78	10948.99	11302.71	11582.9	11878.05	12358.32	12601.63	12975.57	13060.43	13262.45	13459.64	13872.59	14258.4
884.0	714.73	714.09	726.78	730.36	741.42	750.5	759.74	768.98	787.13	798.68	810.24	821.79	833.34	846.8	896.21	910.43	924.66	944.03	967.75	1008.64	1032.77	1056.89	1090.07	1153.89	1179.09	1204.28	1250.0	1277.34	1306.54	1319.76	1413.02	1444.15	1465.71	1512.07	1560.74
885.0	608.91	608.37	608.82	691.39	699.41	707.98	718.54	732.46	745.56	756.5	767.45	778.39	789.33	800.28	822.99	993.31	1006.53	1047.23	1073.54	1099.98	1126.3	1157.98	1192.28	1218.89	1413.87	1444.08	1476.96	1507.22	1543.93	1558.0	1565.19	1587.19	1638.68	1685.0	1735.05
886.0	349.52	349.21	349.46999999999997	351.18	355.25	368.71999999999997	373.27000000000004	377.81	383.43	389.07	394.69	400.32	405.95	411.58	417.2	422.84000000000003	428.46	448.83	460.1	471.38	485.19000000000005	496.53	507.86999999999995	519.1999999999999	530.5300000000001	541.87	553.1999999999999	567.6899999999999	577.99	583.25	585.94	594.1800000000001	602.68	622.4399999999999	638.35
887.0	118.69999999999999	118.58999999999999	118.68	119.26	120.64	122.13000000000001	123.63	125.13	126.99	128.86	304.57	308.9	313.25	317.59	321.94	326.27	330.62	334.97	343.38	351.79999999999995	360.21	368.63	377.03999999999996	385.46	393.87	402.28	410.7	419.11	423.98	434.42	436.42	442.56	448.88	459.47999999999996	487.31
888.0	351.39	351.08	360.68	362.46	366.66	371.15	375.72	380.29	400.15	406.03	411.9	417.77	423.65	429.52	489.41	496.01	502.61	557.62	575.0	589.09	620.98	638.94	689.15	778.99	806.51	828.37	870.69	904.53	919.85	947.4	951.77	984.06	1000.0	1029.99	1054.15
889.0	320.26	319.97	348.35	350.07	446.06	461.27	470.97	483.04	510.04	551.96	567.35	576.08	584.43	592.53	604.47	612.62	620.78	628.93	646.52	668.36	693.85	711.85	728.1	792.93	911.81	931.29	950.77	970.25	986.6	995.6	1000.19	1017.53	1032.08	1063.8	1093.98
890.0	24.369999999999997	24.35	24.369999999999997	24.49	24.77	25.08	25.380000000000003	25.69	26.07	26.45	26.840000000000003	27.22	27.61	27.99	28.37	28.75	29.14	29.52	30.259999999999998	31.0	31.74	32.49	33.23	33.96	47.49	48.51	49.53	50.54	51.129999999999995	51.589999999999996	51.83	52.56	53.309999999999995	54.57	55.849999999999994
891.0	122.45	122.34	122.43	123.03	124.46	125.98	127.53	129.09	131.01	132.93	134.85	136.78	138.7	149.99	152.04	159.31	161.43	163.55	167.66	176.07	180.29	184.5	188.71	192.92	197.13	201.34	213.28	217.65	220.17	246.85	247.99	255.52	259.17	265.29	275.09
892.0	859.12	858.35	874.34	878.66	908.23	940.38	951.95	965.21	979.59	1005.65	1020.2	1034.76	1049.3	1063.8500000000001	1093.52	1108.27	1128.5	1143.3300000000002	1173.5	1202.26	1255.56	1355.73	1386.68	1433.93	1465.25	1532.1699999999998	1607.96	1640.8999999999999	1659.94	1675.08	1682.8000000000002	1706.4599999999998	1742.47	1784.05	1851.65
893.0	258.93	258.7	260.68	261.97	265.01	268.25	271.56	274.86	278.95	283.05	287.14	291.24	295.33	299.43	304.08	308.19	313.64	317.76	325.74	333.72	341.71	349.69	399.94	408.87	426.74	435.86	446.26	455.4	478.52	508.84	531.79	542.31	550.07	601.93	639.23
894.0	375.6	375.27	378.82	380.69	385.1	389.82	394.62	399.42	412.41	418.46	424.51	434.07	440.17	446.27	452.38	458.48	464.58	480.67	506.24	518.65	531.05	601.85	627.75	661.35	680.07	694.6	715.33	729.98	738.45	747.81	757.91	775.53	786.62	816.12	835.25
895.0	195.29999999999998	195.12	204.26999999999998	205.28	234.17	238.3	241.23	244.17000000000002	247.81	251.44	255.17999999999998	258.81	262.45	266.09	269.74	273.37	277.43	281.07	288.14	295.2	302.25	309.32000000000005	316.38000000000005	323.44	330.51	337.55999999999995	344.62	351.68999999999994	355.76	454.62000000000006	489.39000000000004	496.27	503.36	515.2499999999999	527.3100000000001
896.0	45.370000000000005	45.33	45.370000000000005	45.59	46.12	46.68	47.25	47.83	48.55	49.25	49.97	50.68	51.39	52.11	52.82	53.53	54.24	54.95	56.33	57.72	59.099999999999994	60.47	61.86	63.239999999999995	64.62	66.0	67.38	68.75999999999999	69.56	70.19	70.50999999999999	74.6	75.66999999999999	82.27000000000001	84.2
897.0	1376.6200000000001	1375.4	1389.24	1396.0900000000001	1449.3600000000001	1476.22	1524.57	1630.94	1662.35	1700.01	1728.7099999999998	1760.8400000000001	1785.6000000000001	1810.3500000000001	1955.86	1989.08	2015.55	2106.23	2163.4900000000002	2254.95	2308.88	2451.24	2631.4	2705.84	3141.9900000000002	3209.12	3288.6	3504.51	3545.1800000000003	3674.12	3783.69	3836.89	3956.88	4145.639999999999	4253.3
898.0	419.14000000000004	418.67	420.77	422.83	427.74999999999994	432.99	438.31999999999994	443.66	450.31000000000006	456.96000000000004	511.90999999999997	525.47	532.9	540.33	547.76	563.35	576.8100000000001	587.0200000000001	615.9200000000001	631.8399999999999	646.89	669.96	725.92	776.78	804.4099999999999	829.15	853.62	871.0100000000001	885.04	893.77	923.5400000000001	949.32	969.22	1007.55	1031.68
899.0	34.97	34.94	34.97	35.14	35.55	35.98	36.43	36.87	37.42	37.97	38.52	39.07	39.61	42.15	42.72	43.3	46.89	47.5	48.7	49.89	51.09	52.28	53.47	54.67	55.86	82.57	84.3	86.03	106.94	131.1	131.7	135.35	137.29	140.53	143.82
900.0	1591.89	1590.4799999999998	1604.01	1611.91	1650.6599999999999	1672.78	1693.3799999999999	1724.59	1750.28	1775.97	1801.66	1839.76	1888.2	1914.3799999999999	1994.61	2168.57	2198.47	2272.07	2399.38	2486.2300000000005	2569.22	2711.56	2773.45	2836.36	2898.2799999999997	2960.2	3044.51	3106.8900000000003	3175.29	3204.2299999999996	3219.0099999999998	3290.63	3415.31	3514.7	3606.96
901.0	229.43	229.23	256.07	257.33	260.32	263.51	267.56	270.81	274.85	278.88	282.92	286.95	290.99	295.02	299.06	303.09	365.74	370.55	379.86	389.17	398.48	407.78	417.09	426.4	435.71	445.02	454.33	463.64	488.15	640.71	643.66	652.71	662.05	677.68	693.56
902.0	225.52	225.32	232.45	248.07	251.09	254.16000000000003	257.3	260.41999999999996	264.29999999999995	268.18	272.06	275.99	279.87	283.75	308.0	312.15999999999997	316.31	321.26	329.49	337.56	345.63	353.71000000000004	361.78999999999996	372.45000000000005	380.58000000000004	391.84999999999997	401.20000000000005	419.25	434.90999999999997	441.78000000000003	475.81000000000006	483.39000000000004	535.41	548.06	566.1700000000001
903.0	82.37	82.28999999999999	82.35	82.76	83.71	84.74	85.78999999999999	86.83	88.13	89.41	90.71	92.0	93.3	94.59	95.89	97.17	98.47	99.76	102.27	104.78	107.28	109.78	112.3	114.80000000000001	117.30000000000001	119.82000000000001	122.32	124.82	126.27000000000001	127.43	128.02	129.81	131.67000000000002	156.87	164.54
904.0	245.45999999999998	245.24	245.41	246.62	249.48000000000002	260.71999999999997	263.93	267.14	271.12	308.15	312.61	317.07	321.53000000000003	325.99	341.39	345.99	363.1	367.86	377.11	386.35	395.59999999999997	409.83000000000004	419.19	432.10999999999996	441.55	513.0600000000001	630.55	643.46	666.96	700.16	703.39	794.85	836.6600000000001	863.0	883.22
905.0	487.38	486.93999999999994	492.6	495.03	500.77000000000004	506.90000000000003	513.14	519.38	527.12	550.6800000000001	558.63	569.27	577.28	587.4	595.44	636.14	644.61	679.6700000000001	824.28	844.49	884.81	905.88	930.5100000000001	951.28	1111.32	1229.06	1259.24	1288.33	1416.35	1429.26	1460.25	1995.91	2171.57	2338.57	2399.8100000000004
906.0	1905.18	1903.49	1904.88	1926.78	1957.04	1981.03	2005.42	2051.79	2106.85	2137.77	2180.37	2211.64	2242.74	2280.29	2351.15	2481.82	2514.86	2550.77	2625.6	2706.58	2772.56	2850.26	3254.36	3363.11	3490.68	3585.39	3703.5	3812.94	4136.05	4964.15	5050.12	5506.41	6370.6	6638.78	6822.62
907.0	385.06	384.72	425.62	429.25	441.72	454.4	462.62	468.25	475.23	482.20000000000005	489.16999999999996	496.26	503.24	510.27000000000004	517.41	524.39	531.37	539.13	552.6800000000001	566.23	579.77	593.3199999999999	606.87	620.41	633.94	647.49	684.0899999999999	698.11	706.21	718.3199999999999	721.62	731.77	742.23	764.7	782.61
908.0	91.22	91.04	91.11999999999999	91.56	92.62	93.76	94.92	96.08	97.55000000000001	99.01	104.36	105.88	107.41	108.93	110.46000000000001	111.99000000000001	113.51	115.02999999999999	117.86999999999999	129.43	134.69	137.78	140.87	143.96	147.06	150.15	153.24	156.34	158.22	159.59	160.34	162.56	177.48999999999998	191.97	199.57
909.0	157.7	156.51	156.78	157.45	159.28	190.07999999999998	192.45	194.82	202.41	205.83	209.26	212.68	216.11	219.52999999999997	222.95999999999998	226.38	229.8	233.22	238.38	243.54999999999998	248.72	253.88	259.03999999999996	264.2	269.36	274.52	279.69	284.85	288.98	290.8	297.36	308.55	313.68	320.84000000000003	328.31
910.0	337.12	336.82	337.06	338.72	347.83	352.91	367.36	371.83	436.36	444.88	451.32	457.76	476.42	483.02	489.63	496.23	545.02	552.18	567.85	581.77	604.08	636.5	651.03	665.56	680.09	694.62	724.55	739.39	857.1	864.91	868.9	881.11	893.71	914.81	936.25
911.0	80.01	79.94	79.99	80.56	83.24	84.26	85.3	86.33	87.62	88.91	90.19	91.48	92.77	94.05	95.34	96.62	97.91	99.2	101.69	104.18	106.67	109.16	111.66	114.15	116.64	119.13	121.62	124.12	125.56	127.43	128.01	138.98	140.96	144.29	158.71
912.0	141.34	141.21	141.32	142.01	143.66	151.33	153.19	155.05	157.36	159.67	161.98	164.29	166.6	176.06	178.47	180.88	183.28	185.69	190.36	195.02	199.69	204.35	209.02	213.68	218.35	223.01	232.92	237.69	259.51	261.88	263.08	266.78	270.6	276.99	283.48
913.0	99.03	98.94	99.01	99.5	100.66	101.89	103.14	104.4	105.95	107.51	109.06	111.7	113.27	114.84	116.41	117.98	119.55	134.18	161.3	169.89	173.95	189.51	196.76	201.15	239.33	244.44	249.56	254.67	257.63	259.97	261.17	266.71	272.28	278.71	285.24
914.0	402.83	402.47	402.76	404.75	409.44	414.46	419.56	424.66	430.99	437.32	443.64	450.02	456.34	462.67	673.23	682.31	723.45	732.95	751.37	788.73	882.7	903.32	923.94	983.0	1004.46	1025.92	1068.09	1091.88	1119.53	1129.73	1134.94	1150.9	1167.35	1194.91	1222.91
915.0	84.11	84.03	84.09	84.51	85.49	86.54	87.6	88.67	89.99	91.31	92.63	93.95	95.27	96.59	97.91	99.23	100.55	101.87	104.43	106.99	111.1	113.69	116.29	118.88	121.48	124.07	126.67	129.27	130.77	140.02	140.67	143.2	145.25	148.68	152.16
916.0	1009.06	1008.1	1016.25	1030.3	1042.25	1060.27	1073.3300000000002	1086.38	1107.77	1124.0400000000002	1263.17	1281.9399999999998	1299.99	1318.04	1336.09	1354.13	1372.18	1412.59	1448.04	1483.49	1518.9399999999998	1554.39	1598.01	1633.64	1669.27	1704.9099999999999	1760.0	1796.03	1816.9199999999998	1833.4299999999998	1841.9	1867.77	1894.51	1939.24	1984.67
917.0	197.36	197.18	197.33	208.69	211.11	213.69	216.32	218.96	222.22	225.48	228.74	232.0	235.26	238.53	241.79	245.05	312.39	332.73	360.22	373.5	382.74	398.71	407.81	416.91	426.01	435.11	444.22	453.32	467.38	471.64	479.82	486.8	493.76	505.42	517.26
918.0	222.79000000000002	222.60000000000002	222.76	223.86	226.46	229.23	232.04999999999998	234.87	238.37	241.87	245.37	248.87	252.37	259.13	271.08	276.1	280.23	299.75	307.28	314.81	322.34000000000003	329.87	337.4	352.36	370.44	379.71999999999997	412.89	423.53000000000003	428.45000000000005	434.15999999999997	436.16	445.96999999999997	452.35	463.2	474.05
919.0	13.17	13.15	13.16	13.23	13.38	13.55	13.71	13.88	14.09	14.29	14.5	14.71	14.91	15.12	15.33	15.53	15.74	15.95	16.35	16.75	17.15	17.55	23.78	24.31	24.84	25.37	25.9	26.43	26.74	26.99	27.11	27.49	27.88	28.54	29.21
920.0	1046.6100000000001	1045.6799999999998	1132.8200000000002	1138.4099999999999	1157.52	1208.54	1223.42	1288.08	1332.19	1351.7399999999998	1373.67	1399.26	1427.5900000000001	1448.02	1588.0500000000002	1739.31	1794.4299999999998	1971.83	2180.66	2236.5699999999997	2339.94	2411.29	2602.91	2671.67	2758.48	2817.4300000000003	2925.4300000000003	2985.37	3074.12	3102.13	3116.44	3209.45	3287.1499999999996	3366.08	3457.1499999999996
921.0	193.78	193.61	193.75	194.71	199.21	204.85	207.37	209.89	213.02	216.15	219.27	222.4	226.16	229.29	236.84	240.04	243.23	246.43	252.62	258.81	265.0	271.19	281.12	287.39	295.29	301.6	307.91	324.36	329.29	332.3	333.83	338.52	343.36	351.47	359.7
922.0	429.67	429.29	434.46	436.61	441.67	447.08	458.21	463.79	470.7	478.62	485.55	493.29	587.26	646.96	739.58	790.46	800.98	811.5	843.2	863.86	884.53	942.26	974.18	1041.11	1068.04	1093.75	1136.42	1159.71	1208.08	1241.11	1334.17	1377.49	1401.73	1434.83	1472.15
923.0	63.09	63.03	63.08	63.39	73.64	74.54	75.46	76.38	87.65	88.94	90.23	91.51	92.8	94.09	100.32	101.67	103.02	114.11	116.98	119.85	122.71	131.05	134.04	137.03	140.02	143.01	146.01	149.0	150.73	152.1	152.8	154.95	157.17	160.88	164.65
924.0	80.27	80.2	80.26	80.65	81.59	82.59	83.6	84.62	85.88	87.14	88.4	89.66	90.92	92.18	95.64	96.93	98.22	104.2	118.2	121.1	123.99	126.89	129.79	132.68	135.58	138.48	162.17	165.49	167.41	168.93	169.71	172.1	185.7	190.09	194.54
925.0	359.96999999999997	359.64000000000004	359.90999999999997	361.67999999999995	365.87	370.36	374.91	432.69	443.98	450.5	464.28000000000003	481.62	493.25	500.09	506.93999999999994	513.77	550.48	557.71	576.4	779.46	798.11	862.52	882.2099999999999	901.9	921.5899999999999	1103.6200000000001	1134.23	1157.4699999999998	1208.42	1251.9399999999998	1323.34	1341.95	1361.1299999999999	1397.8	1432.1999999999998
926.0	669.9	669.3000000000001	676.26	679.59	687.47	695.9	704.47	713.04	745.63	756.5699999999999	767.51	790.97	812.58	844.77	857.5300000000001	869.99	881.58	895.62	931.2199999999999	973.4100000000001	1000.32	1025.66	1084.75	1130.4	1175.19	1204.75	1235.8200000000002	1287.97	1308.98	1323.42	1343.12	1379.94	1409.81	1452.75	1499.55
927.0	1517.95	1516.6	1536.27	1543.84	1563.0200000000002	1582.18	1605.3700000000001	1624.8899999999999	1649.1000000000001	1673.3	1725.48	1750.0800000000002	1828.78	1854.14	1882.66	1908.06	1976.47	2031.38	2082.4	2133.44	2209.92	2274.35	2388.75	2442.06	2495.3799999999997	2548.69	2602.01	2655.3199999999997	2686.13	2710.6099999999997	2723.11	2770.03	2921.02	3030.36	3101.3700000000003
928.0	1025.42	1024.51	1025.26	1030.31	1042.25	1057.92	1070.95	1083.97	1100.12	1116.84	1132.99	1149.15	1165.31	1181.46	1213.0	1229.36	1247.12	1297.62	1330.95	1412.65	1471.28	1572.14	1643.99	1721.55	1821.09	1860.0	1898.9	1956.39	1983.76	2067.8	2098.98	2153.05	2203.87	2269.26	2348.6
929.0	1221.46	1220.38	1221.26	1229.6799999999998	1243.9299999999998	1264.68	1334.1	1364.0900000000001	1384.41	1404.73	1425.06	1445.38	1465.6999999999998	1505.01	1533.55	1554.24	1604.77	1648.3	1699.4	1798.37	1867.59	1941.99	1990.19	2047.28	2190.87	2282.61	2349.41	2473.96	2506.76	2540.5	2619.57	2675.7200000000003	2740.77	2838.67	2913.7200000000003
930.0	144.14	144.01	144.83	145.54	147.23	149.04	150.87	152.71	154.98	157.26	159.53	161.81	164.08	166.36	168.63	170.91	173.18	175.46	179.86	184.27	188.68	193.09	197.49	201.9	206.31	210.72	215.13	219.53	222.08	224.11	225.14	230.96	234.26	242.88	248.58
931.0	441.91	441.53000000000003	442.38000000000005	453.21999999999997	458.47	473.55	502.49	508.59999999999997	529.84	543.26	551.12	560.01	575.4499999999999	583.4399999999999	591.4100000000001	600.3599999999999	614.4	622.48	646.91	689.03	795.9	814.77	839.58	916.0699999999999	936.06	956.07	979.95	1000.04	1020.15	1029.45	1077.53	1115.53	1152.98	1202.1799999999998	1239.47
932.0	730.6300000000001	729.98	730.5100000000001	734.11	742.62	756.48	765.8	775.11	801.84	836.6999999999999	913.08	974.65	998.76	1029.92	1044.04	1109.92	1128.18	1143.01	1171.81	1208.2100000000003	1260.69	1301.31	1335.35	1366.02	1401.09	1431.9299999999998	1465.49	1499.72	1517.12	1533.09	1543.7399999999998	1592.0600000000002	1629.1	1671.1299999999999	1717.3899999999999
933.0	355.57000000000005	355.25	355.51000000000005	357.26000000000005	361.41	396.22	401.11	405.98	413.94	420.02	426.09	432.7	438.77	445.06	460.36	466.56	472.78000000000003	480.5	562.16	591.34	605.48	620.38	634.54	659.21	674.35	688.76	703.76	718.17	726.51	733.13	737.49	747.86	782.8299999999999	801.36	828.85
934.0	610.38	609.84	610.72	613.85	620.96	628.57	636.31	647.74	657.39	679.73	689.56	699.39	709.23	719.06	728.89	738.72	784.14	794.56	818.31	838.36	867.44	888.62	911.38	933.82	960.16	1003.27	1024.26	1046.56	1072.78	1098.17	1105.26	1120.8	1138.32	1165.87	1223.33
935.0	77.05	76.98	77.04	77.41	78.31	79.27	80.25	81.22	82.43	83.64	84.85	86.06	87.27	88.48	89.69	90.9	92.11	98.45	100.92	103.4	105.87	108.34	110.82	113.29	115.76	118.24	120.71	123.18	124.61	125.75	126.33	128.11	129.94	133.01	136.12
936.0	62.699999999999996	62.64	62.68	63.0	63.73	64.5	65.3	66.1	67.08	68.07	69.05	70.03	71.02	72.27	73.25999999999999	83.51	84.63	85.73	87.89	90.25999999999999	92.42	95.19	105.19	107.53	109.88	112.23	114.58000000000001	116.93	118.28	119.35999999999999	121.66	135.12	138.74	142.04	146.05
937.0	83.65	83.58	83.64	84.05000000000001	85.03	86.07	87.13	88.19	89.5	90.82	92.13	93.44	94.75999999999999	96.07	97.38	98.69999999999999	117.36	122.47	125.55000000000001	128.62	131.7	134.78	137.85000000000002	141.81	144.9	148.0	151.10000000000002	157.05	158.88	161.43	172.07999999999998	174.5	177.0	181.17000000000002	189.13
938.0	1840.11	1838.48	1854.68	1934.42	1982.23	2021.74	2046.63	2092.09	2123.25	2154.42	2188.63	2234.42	2300.12	2341.35	2386.17	2420.45	2455.4	2517.56	2587.64	2661.08	2734.79	2802.41	2874.03	2938.18	3016.65	3091.33	3155.99	3220.66	3299.23	3364.33	3393.41	3468.66	3529.23	3614.77	3707.1
939.0	71.58	71.51	71.56	71.92	72.75	73.64	74.54	75.46	76.58	77.69999999999999	78.82	79.95	81.07000000000001	82.19	83.31	84.45	85.57000000000001	86.69	88.87	96.64	98.95	101.26	109.97999999999999	116.8	119.35000000000001	121.9	137.18	139.98000000000002	141.60999999999999	142.89999999999998	143.56	145.57999999999998	147.66	151.15	154.69
940.0	36.8	36.77	36.8	36.98	37.41	37.87	38.33	38.8	39.38	39.95	40.53	41.11	41.69	42.27	42.84	43.42	44.0	44.58	56.04	57.42	58.79	60.17	65.19	66.65	68.1	69.56	71.01	72.47	73.31	73.98	77.37	81.8	82.97	85.34	91.04
941.0	80.97	80.9	80.96	81.36	82.3	83.31	84.34	85.36	86.63	87.91	89.18	90.45	91.72	92.99	117.23	123.54	139.88	144.36	155.61	160.54	164.38	192.03	198.45	202.88	207.31	211.74	216.17	221.82	224.39	226.44	227.48	249.1	320.7	328.27	336.36
942.0	26.240000000000002	26.22	26.240000000000002	26.37	26.68	27.0	27.33	27.66	28.08	28.490000000000002	28.9	29.31	29.729999999999997	30.14	30.56	30.96	31.380000000000003	31.79	32.58	33.38	34.19	34.98	35.78	36.58	44.769999999999996	45.72	46.67	47.629999999999995	48.18	48.629999999999995	48.85	49.9	50.620000000000005	51.81	53.03
943.0	41.81	41.77	41.81	42.01	42.5	43.02	43.55	44.08	44.73	45.39	46.05	46.7	47.36	48.02	48.67	49.33	49.99	50.64	51.92	53.19	65.24	66.76	68.29	69.81	97.41	99.49	101.57	103.65	104.86	105.81	106.3	107.79	109.33	111.92	114.54
944.0	349.34	349.03	356.18	362.65	366.85	371.35	376.52	381.4	387.09	392.77	398.45	404.13	411.85	417.56	423.27	428.98	434.69	440.4	475.93	487.59	499.25	518.98	530.83	542.67	562.66	574.81	599.49	615.97	635.4	651.79	654.8	680.07	692.11	717.77	734.59
945.0	274.8	274.56	274.76	276.10999999999996	279.31	282.73999999999995	286.21999999999997	289.70000000000005	294.01	303.27	307.66	312.05	345.97	352.65	412.14	430.69	489.6	504.04999999999995	517.91	546.29	559.36	572.4300000000001	615.5	629.25	645.88	659.6800000000001	673.4799999999999	687.28	695.25	701.6	704.83	714.73	724.9499999999999	742.0699999999999	759.47
946.0	453.88	453.48	465.42	472.19	477.66	483.52	495.37	501.4	521.01	528.66	536.3	543.95	561.37	569.15	576.94	584.72	592.5	602.4	644.64	660.44	676.24	698.01	713.95	729.88	772.41	794.34	810.96	827.98	848.07	858.2	862.16	899.18	912.04	933.89	961.36
947.0	89.58	89.5	89.57	90.01	91.05	92.17	110.8	112.15	113.82	115.49	117.16	118.83	120.5	122.17	182.63	185.09	187.56	190.02	194.79	199.57	204.34	209.11	213.89	218.66	223.44	228.21	232.98	237.76	240.52	242.71	243.83	247.26	250.79	256.71	262.73
948.0	188.44	188.24	188.35	189.24	191.43	193.76	196.13	198.5	210.05	213.17	216.26	219.37	222.47	225.58	238.6	241.82999999999998	257.8	265.76	272.46000000000004	279.14	285.84000000000003	292.51	299.20000000000005	305.89	312.58000000000004	319.26	325.95000000000005	332.63	336.53000000000003	339.55	341.18	345.95	356.40999999999997	364.85	377.78
949.0	294.85	294.59	295.97	297.43	300.88	304.57	335.16	339.24	344.29	349.35	354.4	359.45	364.51	404.26	409.79	415.32	420.84	426.37	437.08	447.8	458.51	469.22	479.93	494.13	507.07	528.81	539.87	550.93	563.43	572.06	581.27	642.9	652.1	667.49	742.83
950.0	22.61	22.59	22.61	22.72	22.98	23.26	23.55	23.84	24.19	24.55	24.9	25.26	25.61	25.97	26.32	26.68	27.03	29.8	30.55	32.51	33.29	34.07	34.84	35.62	36.4	37.18	37.95	38.73	39.47	39.83	40.02	60.01	60.87	62.31	63.77
951.0	468.69	468.27	468.61	470.92	476.38	482.22	512.15	518.38	526.1	540.9	550.33	567.64	582.19	591.05	599.13	607.22	644.85	708.79	730.8	748.71	772.93	796.87	826.26	844.7	864.85	883.33	901.81	920.29	930.97	939.45	943.78	957.05	998.2	1041.2	1072.12
952.0	352.96	352.65000000000003	352.90000000000003	355.07	359.19	363.59	368.05999999999995	372.53999999999996	378.1	383.65000000000003	389.19	394.74	400.29	406.13	414.19	419.78	425.37	430.95000000000005	441.78000000000003	452.86	463.69	502.07	521.2	532.8299999999999	668.99	683.29	699.03	715.14	724.17	732.88	736.26	794.11	805.47	824.59	843.9
953.0	182.28	182.11	182.25	183.14	190.31	201.31	203.78	206.26	209.33999999999997	212.41	215.48000000000002	218.56	221.62	224.7	227.78	230.84	233.92000000000002	237.0	242.95	248.9	254.85000000000002	267.12	273.21000000000004	279.31	285.4	291.5	297.59999999999997	303.7	307.23	310.02	311.45	315.83000000000004	320.35	327.91	335.6
954.0	66.01	65.95	65.99	66.32	67.09	67.91	68.75	69.58	74.6	75.69	76.79	77.88	78.98	80.07	81.17	82.26	83.36	84.45	86.58	88.7	90.82	92.94	95.06	97.19	99.31	101.43	103.55	105.67	106.9	107.87	108.37	109.89	111.47	114.1	116.77
955.0	188.29	188.12	188.26	189.19	191.38	195.76	198.17	208.61	211.72	220.61	223.8	227.0	230.19	233.38	236.57	239.76	242.95	246.15	252.33	259.97	266.18	272.4	278.62	287.02	293.29	307.89	322.22	331.02	334.86	337.91	339.47	350.06	355.07	363.45	371.97
956.0	115.23	115.13	115.21	115.78	117.12	118.55	120.01	121.47	124.05	125.87	128.68	130.51	132.35	134.18	136.02	137.85	139.69	141.52	145.08	148.63	152.19	155.74	159.3	162.85	166.41	169.96	176.41	180.03	182.23	183.89	184.74	187.33	194.46	199.05	204.8
957.0	512.26	511.8	517.08	519.63	526.89	539.96	546.61	553.76	562.01	581.57	589.98	602.11	610.57	619.04	633.86	642.41	653.99	766.36	797.65	817.2	836.74	856.29	896.13	916.13	953.96	992.0	1013.84	1034.61	1046.62	1056.59	1061.46	1079.18	1094.61	1141.64	1222.2
958.0	173.9	173.74	173.86	174.72	176.75	178.91	181.12	183.32	186.05	188.79	191.51	194.25	196.98	199.70999999999998	204.57	207.33	210.08999999999997	212.84	218.20000000000002	223.55	228.89000000000001	234.24	239.58	244.94	250.28	255.63	260.97	281.48	290.05	292.69	294.03999999999996	298.18	302.44	309.57	325.78
959.0	139.51	139.39	139.49	154.09	160.15	162.12	174.91	177.04	179.68	182.31	184.95	188.18	190.82	193.47	196.11	198.76	201.41	204.05	214.1	229.82	235.32	250.58	256.3	262.02	293.27	300.13	309.17	316.35	329.5	333.56	335.1	339.81	344.67	358.13	366.89
960.0	27.43	27.41	27.43	27.56	27.88	28.22	28.57	28.92	29.35	29.78	30.21	30.64	31.07	32.6	33.04	33.49	33.93	34.38	35.24	36.11	36.97	37.83	38.7	39.56	40.42	41.29	42.15	43.01	44.79	45.2	45.41	46.05	46.71	47.81	50.03
961.0	246.46	246.24	246.42	247.64	252.77	255.87	259.02	262.17	266.07	269.98	273.89	277.79	290.65	294.95	298.99	303.02	307.05	311.09	318.9	326.72	334.53	377.9	386.52	395.15	423.49	435.92	452.61	467.97	473.4	512.81	515.17	570.98	579.15	610.7	631.43
962.0	105.62	105.53	105.61000000000001	106.13000000000001	107.36000000000001	108.67	110.0	111.35	113.00999999999999	114.66	116.32	117.98	119.64	121.3	127.59	129.32000000000002	131.04000000000002	132.76000000000002	136.1	139.42	142.76	146.09	149.43	152.76000000000002	156.1	159.44	162.76999999999998	166.11	168.04000000000002	169.57000000000002	170.35000000000002	172.75	175.22	179.35999999999999	186.72
963.0	375.15	374.82	375.09	377.29	381.66	395.11	401.29	421.61	427.89	434.17	440.45	446.73	455.6	464.27	470.62	476.97	483.32	489.67	514.15	526.86	539.47	554.25	568.11	580.78	595.15	607.87	622.67	635.43	656.77	662.76	665.81	675.17	688.48	704.74	721.42
964.0	158.9	158.76	158.87	159.66	161.51	163.49	165.74	167.76	170.26	179.23	181.82	184.41	187.01	191.57	194.19	196.81	199.43	212.51	217.85	223.19	243.35	257.25	268.26	274.25	283.22	289.27	296.6	302.94	306.46	309.25	320.69	325.2	329.85	337.64	347.27
965.0	1384.05	1382.82	1388.16	1395.0	1411.17	1430.61	1448.23	1472.86	1496.71	1518.68	1550.39	1582.81	1605.06	1628.96	1657.14	1679.49	1702.44	1732.15	1779.74	1830.12	1873.9	1981.3	2033.0	2078.37	2123.74	2169.12	2221.1	2266.61	2300.62	2321.58	2337.28	2370.14	2417.93	2509.58	2568.38
966.0	1718.66	1717.1000000000001	1733.2500000000002	1751.6699999999998	1771.97	1868.0199999999998	1891.02	1914.0300000000002	1942.55	1988.6	2035.46	2064.49	2098.77	2127.87	2167.94	2208.77	2256.6699999999996	2292.96	2350.56	2408.55	2466.15	2567.02	2625.91	2699.8	2794.38	2856.35	2916.1	2975.8399999999997	3017.25	3100.47	3130.43	3241.7999999999997	3300.29	3415.33	3501.5600000000004
967.0	3118.32	3114.69	3117.08	3132.36	3186.7899999999995	3241.16	3387.56	3428.78	3480.21	3531.65	3591.7699999999995	3649.4399999999996	3703.84	3779.68	3848.53	3912.3399999999997	3977.57	4031.61	4137.41	4254.46	4362.1	4520.9400000000005	4706.07	4871.780000000001	5013.160000000001	5126.990000000001	5242.16	5418.710000000001	5482.68	5548.650000000001	5585.89	5745.61	5841.78	5993.98	6145.63
968.0	3621.55	3618.32	3625.4700000000003	3643.32	3697.16	3746.64	3792.77	3838.8999999999996	3896.0899999999997	4639.92	4707.03	4863.32	4932.37	5009.35	5151.2300000000005	5261.6	5488.15	5760.44	5919.48	6064.56	6264.91	6575.580000000001	6738.48	6972.11	7298.719999999999	7454.66	7676.44	7838.5199999999995	7942.84	8020.27	8077.66	8197.53	8318.34	8567.380000000001	8812.15
969.0	5923.53	5918.25	6007.1	6090.5	6206.41	6298.5	6378.65	6475.46	6638.42	6760.64	6866.08	6986.5	7100.8	7226.27	7372.74	7473.96	7618.39	7766.84	7989.01	8191.7	8389.79	8727.35	8937.75	9196.33	9397.1	9641.22	9883.55	10100.94	10244.15	10342.12	10405.33	10556.31	10717.63	11001.4	11320.81
970.0	142.15	142.02	142.12	142.82999999999998	144.48000000000002	146.25	148.05	149.85	153.5	155.76000000000002	159.03	161.29999999999998	163.58	165.86	171.51	173.82999999999998	176.15	178.46	182.94000000000003	187.41	191.88000000000002	196.36	200.82999999999998	205.3	209.78	215.97000000000003	220.49	224.99	229.59	231.68	236.44000000000003	256.58	260.26	266.40000000000003	272.65
971.0	1227.7	1226.6	1231.62	1243.98	1258.96	1274.38	1290.0700000000002	1306.57	1327.24	1346.7199999999998	1370.33	1390.4499999999998	1410.0100000000002	1429.56	1449.1100000000001	1468.6599999999999	1488.2	1517.17	1555.29	1593.4	1632.26	1694.02	1733.48	1777.32	1818.56	1857.4099999999999	1896.27	1935.13	1959.1799999999998	1979.63	1988.76	2020.26	2049.15	2097.5299999999997	2146.67
972.0	534.94	534.47	536.58	539.23	545.48	552.16	561.88	568.71	577.18	585.65	594.12	602.6	611.07	631.69	666.9	675.9	689.68	718.35	736.4	754.45	772.5	801.22	833.95	892.22	911.7	931.18	981.5	1006.01	1066.42	1076.14	1085.57	1135.04	1151.27	1192.92	1220.88
973.0	127.08	126.96	127.06	127.68	129.16	130.74	132.35	133.96	135.96	137.96	139.95	141.95	143.94	145.94	147.93	149.93	151.92	153.92	157.79	161.65	168.23	172.16	176.09	180.02	183.95	187.88	191.81	195.74	198.01	199.82	209.89	212.84	215.88	220.98	226.16
974.0	317.11	316.83	317.06	318.62	329.39	334.48	338.6	342.71	347.82	352.92	358.03	363.14	368.24	384.73	389.99	395.26	400.52	433.91	444.81	455.71	466.61	480.66	491.63	502.6	513.58	566.6	579.43	591.31	598.17	603.62	606.4	614.93	623.72	668.05	684.95
975.0	5208.44	5203.81	5359.25	5683.18	5755.22	6000.42	6507.25	6711.83	6834.93	6959.78	7067.28	7177.68	7297.25	7409.75	7750.52	7855.89	7967.11	8390.35	8621.46	9016.9	9244.58	9520.73	9795.82	10209.38	10522.84	10830.07	11109.87	11337.51	11507.83	11623.56	11783.82	11949.56	12120.42	12548.38	12860.78
976.0	127.03	126.92	127.01	127.64	129.12	130.7	132.31	133.92	135.91	137.91	139.9	141.9	143.89	145.89	147.88	149.88	151.87	153.87	157.73	161.6	165.46	169.33	173.19	181.49	185.45	189.41	193.38	197.34	199.63	201.45	202.38	242.55	261.7	272.55	278.94
977.0	1652.39	1650.92	1748.01	1824.31	1846.42	1880.06	1982.4	2099.61	2182.55	2223.2	2266.6	2316.52	2362.81	2398.41	2580.39	2635.17	2680.04	2724.68	2805.11	2942.62	3013.01	3131.19	3260.5	3662.5	3748.22	3926.13	4125.73	4220.34	4407.76	4460.27	4488.7	4583.73	4663.86	4781.53	4922.53
978.0	556.84	556.34	556.75	559.49	565.98	572.91	659.16	670.7	680.69	702.18	712.33	722.49	805.97	817.15	890.62	902.63	914.65	940.16	963.78	1006.59	1030.67	1099.96	1147.59	1173.2	1198.82	1224.43	1252.63	1278.3	1293.13	1304.92	1451.13	1471.53	1492.57	1533.73	1574.4
979.0	425.25	424.87	434.28	456.72	462.02000000000004	471.38	501.17	507.27	520.72	528.37	543.64	551.4000000000001	563.9	609.72	631.4399999999999	639.96	649.86	758.32	777.37	809.3	832.55	852.0	878.29	904.6899999999999	941.9699999999999	1179.54	1204.22	1262.0500000000002	1304.74	1324.6	1331.03	1449.4	1483.3200000000002	1525.9699999999998	1562.06
980.0	82.94	82.86	87.29	87.72	88.73	89.82	90.93	92.03	93.4	94.77	96.14	97.52	98.89	100.26	101.63	103.0	104.37	105.74	108.4	111.05	113.71	116.37	119.02	121.68	124.34	126.99	129.65	132.31	133.84	135.06	135.68	137.59	139.56	142.85	146.2
981.0	437.15000000000003	436.34	436.72	448.73	453.93000000000006	459.50000000000006	465.19999999999993	483.7300000000001	491.10999999999996	498.49999999999994	513.02	520.51	528.01	535.48	542.97	550.46	599.88	623.7800000000002	645.69	664.34	679.9699999999999	709.09	725.05	740.99	768.6000000000001	823.91	840.9300000000001	857.9399999999999	868.21	875.8	879.9	897.86	913.3800000000001	934.88	956.74
982.0	1058.58	1057.64	1058.41	1063.62	1075.95	1089.14	1102.55	1115.96	1132.58	1149.21	1165.83	1182.46	1199.08	1215.71	1232.33	1248.95	1265.58	1289.89	1336.91	1369.67	1406.56	1440.08	1472.96	1505.83	1538.71	1571.58	1606.63	1648.89	1668.03	1683.23	1690.99	1723.08	1787.35	1834.97	1877.96
983.0	1005.8000000000001	1004.91	1019.8299999999999	1043.98	1063.43	1076.69	1089.95	1108.21	1124.72	1162.01	1257.6399999999999	1275.57	1293.5	1311.44	1348.5700000000002	1376.49	1394.81	1413.75	1449.27	1484.79	1520.31	1581.46	1633.73	1670.2	1706.6599999999999	1743.12	1880.2199999999998	1918.7400000000002	2042.93	2061.54	2071.05	2100.17	2130.2	2180.5	2231.59
984.0	2574.03	2571.74	2602.34	2623.47	2688.7200000000003	2754.5299999999997	2790.6800000000003	2824.62	2896.5299999999997	3034.35	3078.25	3122.15	3169.8799999999997	3310.02	3425.4399999999996	3512.0499999999997	3569.7	3708.9100000000003	3816.23	3961.58	4056.34	4163.21	4276.16	4797.9	5023.81	5131.13	5268.990000000001	5417.47	5504.900000000001	5555.05	5670.34	5820.34	5923.0	6090.0599999999995	6319.849999999999
985.0	90.32	90.24	98.43	98.91	100.06	101.53	107.03	108.34	109.95	111.56	113.18	114.79	116.4	118.02	119.63	121.25	122.86	124.47	127.6	130.73	134.37	138.68	141.85	145.01	148.18	151.34	159.53	162.8	164.69	166.19	166.96	169.31	171.73	175.78	179.9
986.0	333.44	333.14	333.39	335.03	343.8	348.01	352.29	367.45	372.92	378.4	389.47	482.87	504.85	511.85	544.2	551.54	558.88	566.23	580.45	594.68	621.8	652.84	667.74	685.54	700.51	715.48	730.44	755.8	774.76	802.46	816.84	885.71	901.76	923.06	944.68
987.0	46.94	46.9	46.93	47.16	47.71	48.29	54.3	54.96	55.78	56.6	57.42	58.24	59.06	59.88	60.69	61.51	62.33	63.15	71.08	72.83	74.57	76.31	78.05	79.79	81.54	83.28	85.26	87.72	88.73	89.54	89.96	91.22	92.52	94.71	96.93
988.0	57.61	57.56	57.6	57.89	58.56	59.28	60.01	60.74	61.64	62.55	63.45	64.36	65.26	66.17	67.07	67.98	68.88	69.78	71.54	73.29	75.04	76.8	78.55	85.47	87.33	89.2	91.07	92.93	94.01	94.87	95.3	96.64	98.03	100.34	102.69
989.0	789.37	788.67	813.17	817.18	834.57	844.8	855.2	874.48	917.98	1002.79	1017.3	1031.86	1046.36	1060.87	1095.94	1110.72	1127.96	1164.29	1193.54	1283.14	1313.83	1358.75	1389.77	1420.79	1469.25	1516.79	1597.28	1630.01	1690.17	1714.74	1752.75	1777.39	1802.8	1875.49	1919.83
990.0	82.73	82.66	85.29	85.71	86.71	87.77	88.85	91.09	92.45	93.8	95.16	96.52	97.87	101.32	102.7	104.09	107.63	109.04	111.78	114.52	117.26	120.0	125.37	128.17	152.35	162.34	165.73	169.13	171.09	181.17	182.01	184.56	187.2	191.62	196.11
991.0	2266.95	2264.93	2266.58	2277.75	2325.34	2354.82	2389.76	2431.9	2473.64	2509.95	2548.37	2584.71	2621.05	2657.39	2714.09	2750.7	2796.79	2855.43	2927.17	3004.05	3108.87	3181.5	3278.9	3352.66	3455.74	3683.97	3761.03	3838.09	3882.63	3918.01	4010.54	4066.92	4125.07	4225.42	4348.36
992.0	904.66	903.85	904.51	973.15	1034.45	1047.13	1102.63	1116.04	1142.42	1164.98	1193.46	1251.46	1356.58	1379.59	1415.73	1444.26	1464.09	1538.43	1580.02	1619.62	1658.36	1697.59	1736.34	1776.57	1822.67	1861.61	1944.49	1984.33	2007.36	2031.02	2040.39	2120.46	2150.78	2201.75	2264.48
993.0	14.18	14.16	14.17	14.24	14.41	15.49	15.68	15.87	16.11	16.34	16.58	16.82	17.05	17.29	17.53	17.76	18.0	18.24	18.69	19.15	19.61	20.07	20.53	20.98	21.44	21.9	22.36	22.82	32.26	32.56	32.71	33.17	33.64	34.44	35.24
994.0	335.52	335.22	335.47	337.12	341.03	345.21	349.46	358.49	363.83	370.48	375.84	381.2	386.56	391.91	397.27	408.99	414.44	503.27	527.81	540.74	637.84	656.82	696.71	798.53	815.96	1119.89	1248.76	1274.35	1332.56	1359.81	1371.05	1390.33	1410.2	1476.53	1514.95
995.0	332.64	332.35	332.59	334.44	338.31	342.47	346.68	350.9	356.12	361.34999999999997	431.38	474.22999999999996	480.89	487.57	495.77	510.21999999999997	517.02	536.24	549.72	584.1899999999999	600.7900000000001	614.83	628.87	652.3100000000001	666.55	680.79	695.04	709.28	717.51	724.04	727.38	788.69	799.97	837.36	864.23
996.0	65.99	65.93	76.32	76.69	77.58	78.53	79.5	80.47	81.67	82.87	84.06	85.26	86.46	87.66	89.73	90.94	92.15	93.36	95.71	98.05	100.4	102.74	105.09	107.43	111.53	113.91	116.3	118.68	120.06	121.15	123.19	124.92	126.89	131.09	134.16
997.0	133.61	133.49	134.68	135.83	137.41	139.09	140.8	142.52	144.64	146.76	148.89	151.01	153.13	155.26	158.45	160.59	162.73	164.87	169.01	173.15	177.29	181.43	185.57	258.94	271.85	297.41	303.63	309.85	318.34	323.5	325.0	332.84	348.51	357.05	368.75
998.0	35.24	35.2	35.23	35.4	35.81	36.26	36.7	37.14	37.7	38.25	38.81	39.349999999999994	39.91	40.47	41.26	41.82	42.370000000000005	42.93	44.010000000000005	45.09	46.16	67.00999999999999	68.53999999999999	70.08	71.61	73.14	74.67	76.28	170.53	172.07999999999998	172.88	175.31	182.97000000000003	187.29000000000002	191.67000000000002
999.0	157.36	157.22	157.34	158.11	159.94	161.91	163.9	165.89	168.36	170.83	173.31	175.78	178.25	180.72	183.19	193.52	196.1	198.68	227.25	232.82	238.39	250.21	255.92	262.77	268.51	274.25	279.98	285.72	289.04	293.78	295.13	301.08	305.39	314.42	322.3
1000.0	129.59	129.48	129.57	130.21	131.72	133.34	134.98	136.62	138.65	145.38	147.48	149.59	151.69	153.79	155.9	158.0	160.1	162.2	166.28	170.35	174.43	178.5	182.58	201.27	205.66	210.06	214.45	272.16	275.32	281.54	282.84	286.82	290.92	297.79	311.51
1001.0	544.83	544.34	544.74	547.42	568.58	575.55	582.64	589.72	598.51	607.29	616.08	624.86	637.28	646.12	654.95	663.79	672.62	736.77	755.28	773.79	792.3	811.8	833.51	852.11	870.71	894.52	913.23	931.94	942.75	952.57	962.49	976.03	989.98	1013.36	1037.1
1002.0	45.08	45.04	45.07	45.29	45.82	46.38	46.95	47.52	48.23	48.94	49.64	50.35	51.06	51.77	52.48	103.09	104.46	105.83	108.49	111.15	113.81	123.53	126.35	148.26	172.25	175.93	179.61	183.29	185.42	187.11	187.97	190.61	193.34	197.9	202.54
1003.0	10.76	10.75	10.76	10.82	10.94	11.07	11.21	11.35	11.52	11.69	11.85	12.02	12.19	12.36	12.53	12.7	12.87	13.04	13.37	13.69	14.02	14.35	14.68	15.0	15.33	15.66	15.99	16.31	22.59	22.79	22.9	23.22	23.55	24.11	26.22
1004.0	277.98	277.73	277.99	279.36	298.87	303.14	325.53000000000003	410.99	517.04	524.63	532.22	539.8100000000001	547.41	554.99	562.58	570.17	643.3100000000001	656.74	673.25	689.75	706.24	722.75	739.24	755.74	794.36	824.38	860.3299999999999	897.3399999999999	911.03	919.3299999999999	924.89	937.89	951.3	996.0799999999999	1034.23
1005.0	86.1	86.02	86.08	86.51	87.51	88.58	89.68	90.77	92.12	93.47	94.82	96.17	97.53	100.24	101.61	102.98	104.35	105.72	108.38	112.4	115.08	132.49	135.64	138.66	155.56	158.89	162.21	165.53	232.86	234.98	236.07	239.38	242.81	248.54	257.33
1006.0	119.53	119.43	119.51	120.21	121.6	123.09	124.61	126.12	128.0	129.88	131.76	133.64	135.51	137.39	139.27	141.15	143.03	144.91	148.55	152.19	155.83	159.47	163.11	166.75	170.39	174.03	177.67	181.31	183.42	185.09	185.94	188.56	193.88	198.45	207.49
1007.0	81.69	81.62	81.68	82.08	83.03	84.05	85.08	86.12	87.4	88.68	89.97	91.25	92.53	93.82	95.1	96.38	97.66	98.95	101.43	131.25	134.39	137.53	887.5	907.31	949.43	976.79	997.22	1017.66	1363.32	1375.74	1391.65	1411.21	1442.58	1476.65	1513.48
1008.0	44.33	44.29	44.32	44.54	45.06	45.61	46.17	46.73	47.43	48.13	48.82	49.52	50.21	50.91	51.61	52.3	58.62	59.39	60.88	66.53	68.12	74.2	90.07	92.08	94.09	115.94	118.36	120.79	122.19	123.3	123.87	125.61	127.41	130.42	133.47
1009.0	601.26	600.72	612.76	628.19	635.48	643.27	651.19	669.87	685.24	711.4	721.69	738.23	748.61	764.08	777.89	809.74	823.93	837.92	858.97	884.9	926.21	964.91	997.42	1028.09	1065.91	1113.76	1137.05	1160.35	1175.32	1186.03	1207.91	1230.71	1248.31	1444.77	1498.56
1010.0	79.74	79.67	79.73	94.6	95.7	96.87	98.06	99.26	100.74	102.21	103.69	105.17	106.65	108.13	148.24	150.24	152.24	167.81	172.03	176.24	180.46	184.67	188.89	193.1	350.76	358.25	365.74	373.24	377.57	381.01	382.77	388.15	393.7	402.99	412.44
1011.0	356.71	356.39	356.65	387.35	418.3	423.42	428.64	433.85	440.31	446.78	457.11	463.63	470.15	486.13	492.78	499.43	506.08	529.28	542.57	555.87	569.17	582.46	595.76	609.06	622.35	636.03	649.34	662.64	670.33	676.44	679.56	748.14	758.83	877.33	897.89
1012.0	36.11	36.08	36.11	36.29	36.71	37.16	37.62	38.07	38.64	39.21	39.77	40.34	40.91	41.48	42.04	42.61	43.18	43.74	44.84	45.94	47.04	48.14	49.24	50.34	51.44	52.54	53.63	54.73	55.37	55.87	56.38	57.17	57.99	59.36	60.75
1013.0	491.74	491.3	500.68	503.15	508.98	515.22	521.56	527.9	535.77	543.63	551.5	559.36	567.23	575.09	582.95	616.46	631.07	656.96	690.67	710.95	727.95	823.01	841.79	860.58	958.61	979.09	1028.85	1050.93	1145.39	1156.3	1212.94	1252.87	1273.88	1317.49	1348.36
1014.0	628.69	628.1300000000001	628.71	631.8	639.13	655.9799999999999	664.0500000000001	672.14	686.51	696.5899999999999	706.6700000000001	722.18	740.51	750.7800000000001	812.8199999999999	926.41	944.26	962.92	1119.23	1181.12	1227.51	1290.3899999999999	1334.18	1373.11	1461.7	1628.1000000000001	1664.68	1707.31	1766.9799999999998	1803.09	1839.86	1865.73	1899.75	1959.56	2005.48
1015.0	518.99	518.53	519.01	522.58	543.16	549.81	556.58	577.83	586.44	595.05	655.37	672.2	692.77	702.38	739.4	749.37	759.34	819.31	839.89	860.72	883.17	937.31	1003.57	1025.97	1048.37	1071.96	1095.34	1119.76	1134.32	1144.66	1200.93	1217.81	1235.22	1289.84	1321.7
1016.0	18.82	18.8	18.82	18.91	19.13	19.36	19.6	19.84	20.13	20.43	20.73	21.02	21.32	21.61	21.91	22.2	22.5	23.93	24.53	25.13	25.73	26.33	26.94	27.54	28.14	28.74	29.34	29.94	30.29	30.57	30.71	38.66	46.38	51.86	53.08
1017.0	1455.39	1454.09	1455.15	1473.67	1495.22	1522.6	1541.35	1618.5	1653.89	1678.17	1705.18	1735.85	1765.44	1799.26	1883.14	1908.54	1944.73	2012.75	2063.31	2129.23	2180.16	2243.06	2403.01	2525.59	2617.04	2673.41	2737.79	2796.44	2863.31	2909.43	2922.85	2996.31	3059.73	3167.03	3243.47
1018.0	19.65	19.64	19.65	19.75	19.98	20.22	20.47	20.72	21.03	21.34	21.65	21.95	22.26	22.57	22.88	23.19	23.5	23.81	24.4	25.0	25.6	29.65	39.85	40.74	41.63	42.52	43.41	44.3	44.82	45.22	45.43	46.07	46.73	47.83	48.95
1019.0	221.21	221.02	221.18	222.27	224.85	227.6	230.4	233.21	236.68	240.15	243.63	247.1	250.58	254.05	257.52	261.0	264.47	267.95	274.68	281.41	288.14	302.47	309.37	316.28	323.18	330.09	336.99	343.9	347.89	351.06	352.68	357.63	362.75	371.31	385.56
1020.0	320.42	320.13	320.37	321.94	325.68	329.66999999999996	333.73	337.79	342.82	347.84999999999997	352.88	359.1	364.15000000000003	369.20000000000005	374.24	379.29	384.34000000000003	390.01	399.81	410.3	420.11	429.92	441.29	453.63	463.54	473.44	483.35	511.19	517.11	521.83	525.6	532.99	560.79	591.67	605.53
1021.0	131.34	131.22	131.32	131.96	133.49	135.13	136.79	138.46	140.52	142.58	144.64	146.71	164.06	166.34	168.61	170.89	173.16	175.44	181.61	186.06	190.51	194.96	199.41	244.4	416.88	425.78	441.28	450.32	458.98	466.38	476.82	489.11	501.28	513.11	528.1
1022.0	2176.83	2174.9	2176.48	2192.15	2229.34	2297.82	2335.81	2364.21	2399.43	2448.28	2488.05	2530.24	2580.54	2616.32	2652.1	2709.7	2745.76	2805.5	2875.98	2946.46	3027.03	3128.44	3203.07	3274.56	3346.05	3417.54	3501.84	3613.63	3655.56	3688.87	3740.96	3793.56	3866.02	4063.99	4172.9
1023.0	928.5600000000001	927.74	938.22	942.84	953.77	968.21	1005.89	1027.74	1043.05	1066.83	1082.27	1103.36	1123.98	1145.22	1165.72	1181.44	1201.53	1239.49	1274.15	1316.8700000000001	1349.6399999999999	1413.77	1451.93	1488.6899999999998	1524.8100000000002	1558.41	1591.02	1637.0400000000002	1656.04	1698.59	1716.28	1810.49	1852.74	1906.48	1959.76
1024.0	2430.74	2428.57	2430.35	2442.32	2470.63	2542.73	2574.04	2630.23	2669.41	2708.59	2764.35	2818.32	2857.94	2915.33	2972.81	3017.97	3058.14	3119.53	3215.23	3305.2	3390.35	3528.59	3609.14	3693.72	3777.32	3858.02	3939.01	4028.53	4075.28	4113.45	4206.72	4267.57	4328.76	4484.07	4643.74
1025.0	1661.43	1659.95	1668.22	1679.35	1735.42	1871.03	1949.85	1979.21	2013.65	2056.69	2108.37	2146.77	2256.64	2289.83	2383.44	2421.07	2463.03	2498.92	2623.49	2701.68	2776.83	2861.38	2933.23	3002.29	3123.86	3192.48	3267.42	3336.63	3375.35	3456.7	3586.5	3701.63	3754.55	3933.57	4089.34
1026.0	1534.02	1532.6499999999999	1541.75	1550.15	1568.12	1587.3400000000001	1607.86	1642.4	1666.86	1691.3300000000002	1774.73	1805.3700000000001	1874.71	1927.8799999999999	2022.02	2129.66	2204.1299999999997	2317.66	2420.98	2485.06	2549.1000000000004	2614.4	2717.0099999999998	2788.7799999999997	2874.31	2949.85	3038.29	3176.22	3222.92	3282.33	3335.2799999999997	3401.72	3456.2400000000002	3579.4199999999996	3696.65
1027.0	505.67	505.22	511.85	537.55	555.32	596.42	603.76	611.1	627.59	638.44	660.29	669.7	698.38	711.47	750.61	771.81	809.68	824.4	845.11	865.82	886.53	907.24	927.95	950.58	985.14	1006.19	1042.25	1063.6	1081.36	1114.07	1120.71	1136.47	1152.72	1179.94	1217.69
1028.0	1.6	1.59	1.6	1.6	1.62	1.64	1.66	1.68	1.71	1.73	1.76	1.78	1.81	1.83	1.86	1.88	1.91	1.93	1.98	2.03	2.08	2.13	2.18	2.22	2.27	2.32	2.37	2.49	2.51	2.54	2.55	2.59	2.62	2.68	2.75
1029.0	1052.82	1051.89	1070.08	1075.35	1087.82	1123.21	1155.04	1172.13	1189.59	1209.66	1264.25	1307.59	1328.51	1348.63	1371.6	1399.18	1510.06	1542.22	1591.39	1631.43	1676.04	1741.61	1788.14	1830.35	1904.5	1945.19	1987.58	2040.04	2069.82	2092.54	2104.72	2134.31	2176.65	2240.55	2324.39
1030.0	591.73	591.21	595.84	598.78	605.8100000000001	622.5300000000001	630.2	645.97	662.87	672.6	705.27	715.33	725.3800000000001	771.6899999999999	810.4399999999999	823.99	834.97	885.76	918.8100000000001	1003.39	1027.3899999999999	1051.3799999999999	1075.3899999999999	1099.39	1136.29	1160.5600000000002	1196.62	1235.49	1259.16	1282.35	1288.26	1330.64	1349.66	1434.27	1490.4
1031.0	372.09999999999997	371.77	372.03999999999996	373.87	378.21	382.84000000000003	387.56	392.27000000000004	398.11999999999995	403.96	409.8	415.65	421.49	427.34000000000003	433.17999999999995	439.02	444.87	450.71	462.03	473.34999999999997	484.67999999999995	496.01000000000005	507.33000000000004	518.65	529.97	541.29	552.6099999999999	563.94	570.48	575.6800000000001	578.3399999999999	586.46	594.85	608.9	623.17
1032.0	255.32000000000002	255.10000000000002	258.57	259.85	262.86	266.08000000000004	269.36	272.63	276.7	280.77	284.82	288.88	292.94	297.01	301.07	311.57	315.72	319.87	327.9	336.26	348.64000000000004	356.78999999999996	378.38	386.82000000000005	395.27	403.71	414.85999999999996	423.35	428.26	432.17	434.16	440.26	446.57	457.11	470.84999999999997
1033.0	261.84	261.61	261.97	263.46	266.51	269.78	282.33	290.73	295.06	322.8	343.35	348.25	353.15	358.04	370.56	375.56	384.02	389.76	401.53	411.37	422.42	432.28	442.15	452.02	461.89	471.76	481.63	491.49	497.2	503.72	512.15	519.35	526.77	539.21	551.84
1034.0	223.05	222.85	223.01	225.45	231.2	234.04	242.03	244.97	248.62	258.07	261.8	265.54	269.27	273.0	276.74	280.47	284.2	295.71	325.78	333.76	380.91	392.66	401.62	410.58	419.55	428.51	437.47	446.44	451.62	455.73	457.84	464.27	470.91	482.03	493.32
1035.0	833.5699999999999	832.83	833.83	837.94	854.99	865.48	905.8299999999999	916.8399999999999	930.5	944.1600000000001	1021.58	1036.1399999999999	1059.8899999999999	1074.58	1091.97	1107.85	1122.6	1284.95	1317.23	1349.52	1381.79	1430.53	1484.76	1551.8600000000001	1612.24	1646.6799999999998	1844.08	1896.42	1918.43	1937.29	1949.96	1980.3000000000002	2008.62	2073.83	2138.11
1036.0	125.51	125.4	125.49	126.11	127.57	129.13	130.72	132.31	134.28	136.25	138.22	145.91	147.96	150.01	152.06	154.11	156.16	158.21	162.19	166.16	170.14	188.38	192.68	196.98	207.6	212.04	216.48	220.91	223.47	225.51	226.55	229.74	233.02	238.52	244.11
1037.0	379.7	379.37	383.65	385.54	390.01	495.96	502.07	508.17	515.74	523.31	530.88	538.45	546.02	553.6	561.17	568.74	576.31	583.88	598.54	613.21	627.88	649.23	672.95	687.97	702.99	718.01	733.03	748.05	756.73	763.63	767.15	777.93	789.06	807.69	826.61
1038.0	14.37	14.35	14.36	14.44	14.6	14.78	14.96	15.15	15.37	15.6	15.82	16.05	16.27	16.5	16.73	16.95	17.18	17.4	17.84	18.28	18.71	19.15	19.59	20.02	20.46	20.9	21.34	21.77	22.03	22.23	22.33	22.64	22.97	23.51	24.06
1039.0	447.01	446.62	456.66	458.90999999999997	464.32	470.02000000000004	475.8	500.86	515.95	523.52	531.0899999999999	550.2	557.94	565.67	579.34	587.5799999999999	619.5500000000001	631.4699999999999	659.17	679.33	711.59	746.56	766.6	783.71	805.4000000000001	822.62	839.8299999999999	859.02	873.6	881.56	891.52	904.05	937.65	961.73	984.27
1040.0	172.96	172.79999999999998	184.91000000000003	185.82	187.97	190.28	194.51	196.88	199.82	202.73999999999998	205.68	208.60999999999999	211.54	214.48	217.4	220.34	223.27	232.75	247.35000000000002	258.1	264.28000000000003	282.4	288.84	295.29	304.29	310.78	317.28000000000003	323.78999999999996	327.55	330.53000000000003	332.05	349.37	354.37	362.73	371.22999999999996
1041.0	218.61	218.41	218.57	219.65	222.2	257.06	260.22	263.39	267.31	271.24	275.16	279.08	283.01	475.0	481.5	487.99	494.49	500.98	513.57	526.15	540.13	555.7	570.74	583.48	597.51	610.28	623.04	635.81	643.19	678.96	1262.47	1296.96	1317.47	1348.62	1380.22
1042.0	4898.56	4894.19	4961.66	5073.03	5307.2	5452.0	5531.58	5897.93	6102.76	6237.89	6616.16	6744.19	6839.63	6946.99	7132.2	7236.51	7535.57	7679.51	7875.26	8075.93	8269.76	8577.28	9010.25	9255.06	9546.03	9758.06	9974.19	10178.55	10314.11	10409.08	10605.08	10760.63	10987.93	11321.62	11647.63
1043.0	2577.55	2575.26	2584.61	2606.7	2737.38	2939.64	3079.89	3117.34	3287.02	3364.6	3437.93	3499.42	3566.44	3622.07	3686.32	3840.63	3973.91	4229.49	4485.55	4641.19	4798.15	4913.29	5155.48	5429.6	5559.63	5686.66	5811.22	5951.73	6111.83	6319.66	6359.21	6501.53	6643.96	6827.91	7037.12
1044.0	92.94	92.86	92.92	93.38	94.46	95.62	96.8	97.98	99.44	100.89	102.35	117.33	118.98	120.63	122.27	123.92	125.57	127.22	130.42	133.93	281.04	287.82	294.4	300.97	307.54	314.11	320.68	327.25	331.05	334.06	337.83	342.58	347.48	355.69	364.17
1045.0	4380.25	4376.35	4489.58	4511.7	4576.13	4798.21	4919.76	5008.88	5105.45	5346.96	5722.91	6299.99	6424.73	6541.25	6677.86	6789.28	6879.65	7398.71	7819.89	8140.47	8392.52	8906.18	9439.62	9694.79	9987.75	10204.02	10549.64	10767.98	10937.77	11296.71	11395.09	11661.87	12110.38	12417.32	12782.26
1046.0	146.44	146.31	146.41	147.13	148.84	150.66	152.52	154.37	156.67	158.97	161.27	184.64	187.24	189.84	192.43	195.46	198.06	205.65	210.81	215.98	221.15	226.31	231.48	239.36	245.9	254.48	259.8	265.12	310.19	315.37	321.17	326.73	341.18	349.53	363.36
1047.0	5135.41	5130.84	5282.69	5348.7	5453.58	5717.44	5816.95	6009.09	6117.04	6291.45	6732.68	6830.95	6948.47	7093.08	7331.74	7537.32	7728.34	7908.15	8555.33	8853.45	9067.88	9694.04	9949.84	10365.13	10677.77	11032.06	11365.75	12815.63	13050.48	13290.94	13396.17	13624.84	13998.75	14396.1	14827.93
1048.0	116.31	116.19999999999999	116.28999999999999	116.86	118.22	119.67	121.15	122.61	124.45000000000002	127.46000000000001	130.76999999999998	132.63	134.5	136.37	138.23000000000002	140.1	141.96	143.82999999999998	147.44	151.05	154.67000000000002	158.28	176.97	180.92000000000002	184.87	188.82	203.79	290.73	294.11	296.79	298.15999999999997	302.35	306.68	313.90999999999997	326.13
1049.0	302.01	301.74	335.58	337.24	341.35	345.54	349.79	379.35	385.0	390.65	397.21	402.87	408.54	414.2	424.98	430.71	436.44	491.72	504.08	517.21	529.58	541.96	561.78	574.31	586.85	599.39	611.93	624.47	719.64	730.07	733.44	743.75	758.51	776.41	794.61
1050.0	133.21	133.09	133.19	135.52	137.1	139.36	141.08	169.74	172.26	174.79	177.32	179.85	182.38	186.0	194.19	196.81	205.08	207.78	216.23	221.53	226.83	232.13	238.01	243.32	248.63	253.94	259.26	264.57	298.96	301.69	303.08	307.34	311.73	322.93	348.08
1051.0	227.25	227.05	227.21	228.33	233.48	236.34	241.23	244.17	247.8	251.44	256.32	259.98	263.63	268.31	271.98	275.65	279.32	282.99	290.1	298.94	306.09	317.63	335.15	346.18	401.19	433.13	446.0	477.73	515.23	519.92	522.32	534.03	542.32	555.12	579.93
1052.0	4908.26	4903.900000000001	4945.26	5008.66	5170.860000000001	5817.91	6083.38	6216.3	6323.04	6415.849999999999	6601.22	6714.75	6837.77	6947.13	7064.570000000001	7233.26	7355.339999999999	7586.16	7789.26	7999.83	8296.11	8655.61	9011.41	9332.119999999999	9635.24	9843.83	10122.78	10334.699999999999	10546.69	10672.78	10947.22	11116.31	11292.26	11569.61	11840.7
1053.0	739.61	738.9499999999999	741.3199999999999	744.97	831.25	878.15	904.93	951.3399999999999	973.4200000000001	987.71	1005.78	1132.43	1174.73	1283.9199999999998	1347.53	1385.39	1487.1799999999998	1513.84	1551.8700000000001	1686.8300000000002	1800.72	1883.39	1988.4499999999998	2036.32	2151.0	2210.38	2265.2999999999997	2311.7200000000003	2338.55	2369.33	2633.63	2671.57	2709.76	2784.2200000000003	2908.93
1054.0	573.99	573.47	573.89	576.72	583.41	592.46	599.75	614.72	626.51	638.98	653.4	662.72	672.03	681.35	704.17	723.8	733.43	745.73	764.46	783.44	802.18	821.19	839.94	861.2	880.0	909.62	928.65	947.68	974.17	994.67	1010.75	1065.03	1080.26	1114.97	1164.25
1055.0	191.42	191.25	191.39	192.34	195.7	198.1	200.54	202.98000000000002	206.0	209.03	212.05	215.07	218.09	221.12	224.14000000000001	244.57	248.21	251.47	259.37	265.72	272.08000000000004	278.43	287.65000000000003	294.06	300.48999999999995	306.91	313.33	319.75	328.46999999999997	331.46000000000004	332.98	337.67	342.49	350.58000000000004	358.8
1056.0	53.69	53.64	53.68	53.94	54.57	55.24	55.92	56.6	57.44	58.29	59.13	59.97	60.82	61.66	62.5	63.34	64.19	65.03	93.34	95.63	97.92	130.17	133.14	136.11	139.08	142.06	169.37	174.12	203.11	204.96	209.5	212.45	215.49	220.57	225.74
1057.0	3214.79	3211.93	3293.23	3317.19	3617.96	3735.15	3800.8	3959.88	4018.87	4077.86	4188.0	4254.28	4347.16	4447.85	4508.68	4569.49	4735.93	4904.15	5115.72	5248.61	5395.45	5522.44	5648.51	6137.84	6357.9	6531.81	6668.44	6805.08	6995.98	7150.79	7192.76	7376.82	7537.85	7735.58	7934.2
1058.0	171.68	171.53	171.66	172.5	174.5	176.64	178.82	180.99	183.69	186.38	189.08	191.78	194.47	197.17	199.86	202.56	205.26	210.93	216.23	221.53	226.83	232.13	244.4	249.85	255.31	260.76	266.22	271.67	277.32	279.84	281.13	285.09	289.16	295.99	302.93
1059.0	699.29	698.67	699.18	702.62	713.68	730.76	741.56	761.96	773.31	809.94	822.69	834.42	846.15	857.88	874.03	889.83	901.67	913.52	940.4	980.3	1036.12	1060.56	1089.31	1115.03	1167.68	1192.62	1217.57	1244.87	1264.53	1291.14	1300.03	1319.0	1337.86	1369.45	1404.7
1060.0	300.37	300.1	300.32	301.8	314.32	318.17	322.09	327.52	332.4	337.28	347.34	352.29	357.24	362.2	367.15	372.1	404.16	409.47	635.82	666.77	683.09	699.87	727.16	743.39	759.62	775.85	792.08	812.08	821.51	828.99	832.82	844.53	869.13	899.02	921.8
1061.0	6473.95	6468.18	6507.86	6610.22	6732.62	7103.98	7272.38	7600.18	7723.9	7870.95	8110.96	8263.71	8405.94	8663.73	8967.38	9098.11	9219.21	9393.2	9639.25	9913.26	10248.75	10558.67	10875.32	11118.05	11381.7	11637.71	11926.32	12266.25	12437.9	12612.12	12677.54	12887.51	13117.29	13435.37	13772.23
1062.0	412.68	412.32	416.99	421.99	426.88	432.12	437.44	442.75	449.36	455.95000000000005	469.09	475.78	482.47	489.17	495.84999999999997	502.54	509.23	535.03	548.47	566.36	579.9	593.46	609.4399999999999	644.11	668.45	685.37	699.71	715.4699999999999	723.77	730.6	733.9699999999999	745.74	756.39	774.26	801.96
1063.0	219.03	218.84	221.56	246.05	248.9	254.45	259.54	271.52	275.57	283.05	287.14	293.09	297.21	301.83	307.2	313.11	320.87	337.61	351.42	362.58	371.25	380.83	399.5	415.09	424.53	433.6	455.96	466.57	481.57	485.96	488.2	495.06	507.06	522.0	544.9
1064.0	303.46	303.19	303.41	304.91	308.44	312.22	316.07	319.91	324.68	329.44	334.21	338.97	343.74	356.91	361.8	366.68	371.75	395.67	405.61	421.99	446.49	456.92	467.35	506.16	548.58	560.3	583.94	595.9	625.38	637.04	666.97	721.08	731.39	755.01	774.72
1065.0	254.8	254.57	254.75	256.01	259.19	266.39	269.67	272.95	277.01	281.08	295.39	299.6	305.92	346.27	386.4	391.61	396.82	402.03	446.99	462.49	473.56	484.62	495.68	506.75	517.81	528.87	539.94	571.18	587.68	593.04	595.77	623.77	632.69	657.79	684.8
1066.0	26.13	26.1	31.83	31.99	32.36	32.76	33.16	33.56	34.06	34.56	35.06	35.56	36.06	36.56	37.06	37.56	38.06	38.56	39.53	40.5	41.47	42.44	43.41	44.38	45.35	46.32	50.79	51.83	52.43	52.91	53.15	53.9	54.67	55.96	57.27
1067.0	377.15000000000003	373.87	389.98	390.24	400.43000000000006	403.6	406.83	411.09	419.22	427.35	435.5	443.63	453.72	461.92999999999995	470.1	478.86	487.03	512.01	525.84	539.6600000000001	568.17	586.0000000000001	616.08	630.74	645.39	666.4000000000001	681.21	696.31	720.01	721.53	731.6800000000001	740.37	751.0899999999999	772.09	791.65
1068.0	103.53	103.43	103.51	104.02	105.23	106.52	107.83	109.14	110.76	112.39	114.02	115.64	117.27	128.46	153.58	155.65	157.72	159.79	163.81	167.82	171.84	175.85	179.86	183.88	194.5	202.05	206.27	210.5	212.94	214.88	215.88	219.12	223.23	230.97	236.39
1069.0	1.3900000000000001	1.3900000000000001	1.3900000000000001	1.4	1.4100000000000001	1.44	1.4500000000000002	1.4700000000000002	1.4900000000000002	1.5100000000000002	1.5399999999999998	1.5599999999999998	1.5799999999999998	1.5999999999999999	1.6199999999999999	1.65	1.67	1.69	1.72	1.77	1.8099999999999998	1.8599999999999999	1.9	1.94	1.98	2.02	2.0700000000000003	2.11	2.13	2.15	2.16	2.2	2.2199999999999998	2.2800000000000002	2.33
1070.0	75.45	75.36	75.4	75.75	76.62	77.53	78.49000000000001	79.41	80.62	81.82	83.02	84.22	85.42	86.61	87.81	89.00999999999999	90.21	91.67	112.23	114.99	117.74000000000001	120.51	123.27000000000001	126.02	128.76999999999998	131.53	134.29	137.06	162.85999999999999	164.31	165.11	167.42999999999998	169.81	176.8	180.95000000000002
1071.0	428.77000000000004	428.38	428.7	430.81	445.39	505.05	515.42	521.68	529.46	537.23	594.21	615.2099999999999	623.86	645.07	653.89	662.7199999999999	705.91	717.65	735.6800000000001	753.7	829.36	849.75	869.15	897.53	917.13	936.7199999999999	956.3100000000001	1001.3399999999999	1013.03	1024.21	1028.94	1043.41	1058.9299999999998	1103.12	1136.51
1072.0	510.84999999999997	510.40000000000003	510.77	513.3199999999999	519.54	525.9	535.3	541.81	549.88	558.5799999999999	567.77	575.87	583.97	592.06	637.49	646.09	654.69	663.66	687.97	704.84	721.7	738.5600000000001	755.42	772.27	791.76	808.68	840.89	858.1199999999999	868.08	875.99	880.6400000000001	896.0	908.81	943.35	999.7
1073.0	1552.14	1549.88	1607.26	1620.49	1651.9099999999999	1684.3600000000001	1738.9099999999999	1759.56	1793.05	1851.08	1935.93	1981.49	2011.57	2059.9700000000003	2097.39	2128.4900000000002	2160.9	2204.3599999999997	2260.0	2327.12	2387.2400000000002	2443.26	2528.8	2595.46	2671.9900000000002	2732.4	2789.78	2847.1699999999996	2918.58	2943.87	2959.21	3011.07	3068.93	3145.99	3245.9900000000002
1074.0	452.17	451.5	452.43	454.51	459.62	465.11	470.69	476.26	483.53000000000003	490.8	498.06	505.54	518.62	525.97	533.32	540.67	548.1	558.3399999999999	572.44	602.57	617.05	634.7099999999999	649.27	663.83	678.4	692.96	711.87	726.53	781.51	788.24	792.4000000000001	803.41	816.6	836.1400000000001	855.78
1075.0	174.96	174.81	174.94	175.8	177.82999999999998	180.02	182.23	184.45	187.20000000000002	189.94	353.15	358.20000000000005	363.35	368.38	373.43	378.46000000000004	383.5	407.32	417.54999999999995	427.79	449.84999999999997	481.55	560.02	572.52	585.01	597.52	610.02	633.8100000000001	649.97	655.89	658.92	670.65	680.96	699.11	721.54
1076.0	1104.99	1101.8600000000001	1105.47	1109.74	1121.83	1136.4	1149.18	1182.24	1205.67	1224.82	1252.1999999999998	1275.2	1306.4	1342.3899999999999	1363.72	1387.48	1407.27	1463.75	1516.6200000000001	1563.05	1610.01	1648.6399999999999	1687.3799999999999	1725.6499999999999	1765.62	1820.7400000000002	1860.4699999999998	1911.4299999999998	1942.0600000000002	1957.04	2079.35	2182.98	2224.72	2279.49	2383.56
1077.0	271.14	270.9	271.1	272.43	275.59	345.58	349.84	414.3	420.48	426.65	451.98	458.43	464.87	471.32	477.76	484.21	490.65	506.98	519.71	532.45	545.19	557.92	570.66	583.4	596.13	608.87	621.61	634.34	641.7	647.55	650.54	659.69	670.36	686.19	702.27
1078.0	3184.87	3182.04	3191.87	3253.23	3303.4700000000003	3386.1499999999996	3463.84	3512.04	3629.79	3759.73	3814.12	3872.48	3984.79	4046.78	4137.88	4198.650000000001	4346.009999999999	4531.08	4697.18	4859.84	5012.2	5129.290000000001	5273.530000000001	5392.08	5509.799999999999	5634.740000000001	5764.72	5970.07	6106.339999999999	6246.82	6296.17	6401.049999999999	6524.25	6730.42	6921.5
1079.0	9.56	9.55	9.56	9.61	9.72	9.84	9.96	10.08	10.23	10.38	10.53	10.68	10.83	10.98	11.13	11.28	11.43	11.58	11.87	12.17	12.46	12.75	13.04	13.33	13.62	13.91	14.2	14.49	14.66	14.8	14.86	15.07	15.29	16.22	16.6
1080.0	126.41000000000001	126.30000000000001	126.39	127.02	128.49	130.06	131.67000000000002	133.27	135.25	137.24	139.23	141.21	156.79	161.55	163.75	165.97	169.72	171.94	176.26999999999998	180.57999999999998	184.91	189.22	193.55	199.64000000000001	203.99	211.66	216.08	220.51	223.07	225.10999999999999	226.14000000000001	250.23999999999998	259.03	265.14000000000004	272.76
1081.0	89.73	89.65	89.72	90.16	91.2	92.32	93.46	94.59	96.0	97.41	98.82	100.23	101.64	103.05	104.46	110.22	111.69	114.22	117.09	119.96	122.83	125.7	128.57	131.44	134.7	137.58	140.46	143.34	149.02	150.38	151.07	154.35	156.56	160.25	164.01
1082.0	489.01	488.58	496.41	501.0	510.90999999999997	529.5500000000001	537.78	544.31	552.43	560.5300000000001	568.9100000000001	577.02	585.14	593.26	601.55	609.67	617.79	626.08	641.81	657.53	673.26	692.98	721.0899999999999	750.1899999999999	766.57	782.9399999999999	799.32	815.7099999999999	825.17	832.6899999999999	839.4499999999999	851.24	873.43	895.26	920.92
1083.0	89.83000000000001	89.16	88.87	88.99	89.71000000000001	90.5	91.3	92.09	93.82999999999998	95.56	97.3	99.04	100.77999999999999	104.24	106.00999999999999	107.76999999999998	109.53999999999999	111.31	114.28	117.24	120.21	123.17999999999999	126.14999999999999	129.12	132.07999999999998	135.05	138.01999999999998	141.0	147.95	148.43	150.28	152.13	154.32	158.53	162.35
1084.0	37.33	37.3	37.32	37.51	37.94	38.41	38.88	39.35	39.94	40.53	41.11	41.7	42.29	42.87	43.46	56.76	57.52	58.27	59.74	61.2	62.66	64.13	65.59	73.96	75.57	77.18	78.8	80.41	83.21	83.97	84.36	85.54	89.83	91.95	94.11
1085.0	183.15	182.8	182.76999999999998	183.57	185.6	187.78	190.23000000000002	192.45	195.43	198.42000000000002	201.38	204.35999999999999	207.35	210.33999999999997	217.44	228.79000000000002	231.93	246.66	317.55	325.38	333.21	354.02	403.24	412.28	422.03	449.57000000000005	509.25	605.22	653.4300000000001	678.1600000000001	681.63	720.9300000000001	731.25	751.89	769.54
1086.0	2373.55	2371.44	2402.12	2413.96	2441.95	2474.5	2505.2	2543.15	2588.73	2626.73	2679.79	2718.01	2793.77	2864.84	2941.7299999999996	2996.58	3045.6600000000003	3286.13	3376.49	3522.09	3606.35	3690.6000000000004	3780.7	3865.08	3951.84	4038.59	4123.08	4207.55	4295.56	4447.38	4474.469999999999	4539.99	4604.9	4733.4	4861.94
1087.0	175.50999999999996	175.28	175.33999999999997	176.17	178.17	180.31	182.49	184.67999999999998	187.47	190.26000000000002	193.07	195.86	198.64999999999998	201.46	204.24999999999997	207.05	209.84	238.5	244.52000000000004	250.53	256.54	262.56	272.16	278.25	284.34999999999997	290.44	296.53000000000003	302.62999999999994	329.05999999999995	331.95	335.07	339.75	344.61999999999995	352.82	367.75
1088.0	30.96	30.93	30.95	31.11	31.47	31.85	32.25	32.64	33.12	33.61	34.1	34.58	35.07	35.56	36.04	36.53	37.01	37.5	38.44	39.38	40.33	41.27	42.21	43.15	44.09	45.04	46.5	47.45	48.0	48.44	48.67	49.35	51.53	52.75	53.98
1089.0	61.86	61.81	61.85	62.16	62.88	63.65	64.43	65.21	66.19	67.16	68.13	69.1	70.07	71.04	72.01	72.99	73.96	74.93	76.81	78.69	80.58	99.36	101.63	103.9	106.17	108.44	110.71	118.5	119.88	128.9	129.49	131.31	133.19	136.34	139.53
1090.0	141.47	141.35	141.45	142.15	143.79	145.56	147.35	149.14	151.36	153.58	155.81	158.03	160.25	162.47	164.69	166.91	169.14	172.56	176.9	181.23	185.57	189.91	194.24	198.58	202.91	207.25	217.48	221.93	224.51	226.55	227.6	234.7	238.05	243.68	249.38
1091.0	525.45	524.98	525.37	532.78	538.96	545.57	552.28	559.0	623.55	817.91	829.74	841.57	853.4	909.8	971.82	993.33	1010.95	1101.02	1134.53	1162.34	1195.31	1248.36	1304.63	1333.75	1386.25	1472.52	1513.06	1575.47	1669.38	1684.59	1692.36	1735.08	1779.76	1835.9	1878.92
1092.0	642.86	642.29	643.07	653.84	667.17	675.34	683.66	691.97	702.29	712.59	722.9	743.4399999999999	753.88	764.33	788.01	798.63	809.26	819.8900000000001	844.25	867.76	888.52	917.4200000000001	938.36	1087.53	1114.61	1138.43	1162.24	1186.05	1199.8200000000002	1210.75	1216.3400000000001	1233.44	1288.3	1326.86	1357.96
1093.0	94.18	94.1	94.17	94.63	95.73	96.9	98.1	99.29	100.77	102.25	103.73	105.2	106.68	108.16	109.64	111.12	112.6	114.08	116.94	119.81	122.68	125.54	128.41	137.89	169.98	182.85	186.68	190.5	192.71	194.47	195.37	216.67	219.77	227.5	232.83
1094.0	62.27	62.22	62.26	62.57	63.29	64.07	64.86	65.65	66.62	67.6	68.58	69.56	70.54	71.51	72.49	73.47	74.45	78.28	80.25	82.22	84.18	86.15	88.11	90.08	92.05	94.01	95.98	97.95	99.08	99.99	100.45	101.86	103.32	105.76	108.24
1095.0	876.51	875.73	876.37	880.69	890.9	901.82	912.92	999.41	1014.3	1029.19	1094.78	1155.61	1171.86	1308.65	1371.66	1390.16	1408.66	1427.17	1497.3	1533.99	1572.58	1644.76	1731.57	1770.22	1824.22	1863.19	1902.17	1941.14	2092.79	2280.35	2510.29	2593.82	2655.33	2718.03	2781.71
1096.0	398.22	397.86	398.15	400.11	404.75	439.89	445.31	450.72	457.44	464.15	476.08	482.87	551.86	559.52	572.28	580.0	587.72	595.44	610.4	630.87	673.24	790.6	808.65	826.7	869.61	912.11	931.19	950.27	1086.48	1096.38	1130.61	1158.44	1269.1	1323.53	1357.64
1097.0	386.28	385.94	396.23	398.19	402.8	407.73	412.76	417.78000000000003	450.03	456.64	524.61	594.46	606.34	614.75	662.88	684.59	746.4899999999999	809.8199999999999	830.16	850.51	870.85	938.7299999999999	1293.67	1322.54	1355.8	1384.77	1431.33	1460.66	1477.6100000000001	1491.07	1497.95	1522.54	1551.1899999999998	1587.92	1628.93
1098.0	46.769999999999996	46.73	46.769999999999996	47.0	47.55	48.129999999999995	48.72	49.31	50.05	54.53	55.32	56.11	56.9	57.68	58.480000000000004	59.269999999999996	60.06	60.84	62.370000000000005	63.900000000000006	65.43	66.96000000000001	68.49000000000001	70.02	71.53999999999999	73.07000000000001	74.60000000000001	76.13	77.02000000000001	77.71	78.07	79.17	89.63999999999999	91.77	93.92
1099.0	82.25	82.17	82.23	82.64	83.6	84.62	85.66	86.71	88.0	89.29	90.58	91.87	93.16	102.71	104.12	105.52	106.93	108.33	147.82	151.44	155.07	158.69	162.31	173.28	190.96	195.04	199.12	203.2	205.56	207.43	208.39	211.32	214.34	219.4	224.54
1100.0	210.42000000000002	210.23	228.94	230.06	232.73	235.58999999999997	238.48999999999998	241.39	244.98000000000002	248.58	252.17	255.78	259.37	262.97	266.56	270.16	273.75	284.46	291.61	298.76	305.9	320.34999999999997	329.66999999999996	337.03000000000003	344.41	351.77	359.13	374.33	378.66	385.13	388.17999999999995	393.65	399.27	408.77	421.26
1101.0	394.16	393.81	397.55	399.51	415.13	575.84	582.93	590.02	598.81	709.63	719.9	734.22	754.27	808.92	837.07	848.36	859.65	885.42	907.66	938.44	964.76	1033.31	1056.9	1093.39	1117.26	1141.13	1177.77	1201.9	1215.85	1226.93	1242.42	1261.07	1312.48	1354.62	1387.02
1102.0	198.87	198.69	198.83	199.81	210.57	213.15	215.78	218.4	221.65	224.91	228.16	231.41	234.67	237.92	241.17	244.43	250.36	253.65	260.02	266.39	272.77	313.83	320.99	330.38	337.59	346.72	353.98	362.07	366.27	375.59	377.33	387.36	393.28	403.31	418.69
1103.0	399.3	398.94	400.16	402.13	406.79	411.78	427.51	432.71	450.8	466.89	482.53	489.41	501.35	508.3	561.1	611.47	673.95	695.53	725.85	750.59	770.42	798.47	828.68	847.17	865.67	884.16	910.79	938.86	955.51	977.02	982.3	1000.72	1035.21	1075.62	1106.53
1104.0	62.31	62.260000000000005	62.31	62.61	63.34	64.11	64.91	65.69	66.68	67.65	68.62	69.61	70.58	71.57000000000001	72.54	73.52	74.5	82.17	84.22999999999999	86.29	88.36	90.42	92.47999999999999	94.56	96.62	98.67999999999999	100.75	102.81	104.01	104.95	105.44	106.91	108.45	111.01	113.60999999999999
1105.0	109.25	109.16	109.45	110.04	111.31	112.68	114.07	115.45	117.17	118.89	120.61	122.33	124.07	170.38	200.55	209.99	214.78	217.6	226.03	232.45	238.39	256.38	266.92	275.23	288.91	295.08	301.26	343.81	347.8	362.27	376.69	381.99	409.08	436.21	464.53
1106.0	203.03	202.84	202.99	203.99	206.36	208.89	211.46	214.03	217.22	220.41	223.6	226.78	229.97	233.16	246.92	256.06	262.79	268.21	274.95	281.69	288.43	302.23	309.13	316.03	322.93	329.83	336.73	343.63	347.62	358.35	360.0	365.07	370.29	383.63	392.62
1107.0	110.8	110.71	110.79	111.33	116.76	118.19	119.65	121.1	122.91	124.71	126.52	128.32	130.12	131.93	133.73	135.54	146.93	148.86	152.6	156.34	160.08	163.82	167.56	171.3	188.1	192.12	196.14	217.49	220.02	222.02	223.05	226.18	229.42	234.83	240.33
1108.0	399.87	399.51	404.15	406.15	410.85	415.89	421.01	438.05	444.58	451.1	457.63	464.15	470.68	477.2	483.73	490.25	535.28	552.23	566.1	579.98	593.85	607.72	621.6	635.47	649.34	663.22	682.16	696.14	889.25	897.35	901.63	914.3	928.15	954.71	980.54
1109.0	21.46	21.44	21.45	21.56	21.81	22.07	22.35	22.62	22.96	23.29	23.63	23.97	24.3	24.64	24.98	25.31	25.65	30.62	31.39	32.16	32.92	33.69	34.46	35.23	36.0	36.77	37.54	38.31	42.41	42.8	43.0	43.6	44.23	45.27	46.33
1110.0	36.01	35.980000000000004	36.0	36.19	37.78	38.51	38.99	39.46	40.05	40.64	41.22	41.82	42.4	42.99	43.580000000000005	44.160000000000004	44.76	45.339999999999996	46.480000000000004	56.6	57.949999999999996	75.3	77.01	78.72999999999999	80.44999999999999	82.17	83.89	85.61	86.6	87.39	87.78999999999999	89.03	90.3	93.58	95.78
1111.0	182.57	182.4	182.54	183.44	185.56	187.84	190.15	192.46	195.33	198.2	201.06	203.93	206.8	209.66	212.53	215.4	218.27	221.13	226.69	232.24	240.6	257.74	263.63	273.08	279.04	285.01	298.43	304.54	308.08	310.88	312.32	321.9	326.51	334.21	342.05
1112.0	317.83	317.55	326.8	342.03	346.0	350.24	354.55	358.86	374.39	379.89	432.61	438.78	473.63	480.2	494.67	540.73	554.54	563.58	580.92	683.58	751.0	785.41	1110.25	1138.71	1163.57	1239.64	1265.57	1295.34	1310.38	1322.32	1335.43	1354.2	1373.56	1425.84	1486.03
1113.0	6558.99	6553.15	6600.51	6665.68	6816.27	6966.5	7062.63	7174.38	7318.97	7429.07	7536.53	7644.0	7858.49	7984.67	8241.85	8411.42	8561.19	8793.09	9014.0	9296.04	9530.14	10029.93	10426.48	10687.08	10978.11	11236.62	11513.2	11781.88	11924.22	12086.03	12141.78	12334.57	12550.24	12882.93	13218.96
1114.0	99.26	99.17	103.18	107.93	109.18	110.53	111.89	113.25	114.94	143.03	145.10000000000002	152.85000000000002	158.25	160.44	162.63000000000002	164.83	169.56	172.32000000000002	176.65	180.98000000000002	185.3	207.4	212.13000000000002	216.87	221.60000000000002	226.33	231.07000000000002	235.8	238.54000000000002	240.71	243.85000000000002	247.28	250.81	256.72999999999996	262.75
1115.0	81.53	81.46000000000001	81.52000000000001	81.91999999999999	82.87	83.88	84.92	85.95	87.23	88.51	89.78999999999999	91.07	92.35	93.63	94.91	96.19	97.47	98.76	101.22999999999999	103.72	106.19	108.68	114.93	117.5	120.07	122.62	125.19	140.05	151.13	152.51	153.21	155.37	157.59	161.31	165.07999999999998
1116.0	860.55	859.78	863.51	867.77	877.8199999999999	888.59	899.53	910.47	924.03	937.5899999999999	1045.22	1060.13	1135.29	1340.1799999999998	1373.93	1576.67	1668.4099999999999	1794.3200000000002	1839.4	2139.88	2202.5	2402.01	2518.44	2574.65	2855.23	2981.27	3079.19	3187.9	3224.9	3340.1800000000003	3355.58	3405.46	3569.53	3653.8	3774.89
1117.0	198.69	198.51	199.7	200.68	203.01	205.5	208.03	210.56	213.69	216.83	219.97	223.1	226.24	229.38	232.51	235.65	238.79	241.92	248.0	254.08	260.16	267.07	273.17	284.39	302.95	311.08	333.1	339.92	343.87	349.99	374.96	383.65	389.13	412.22	428.89
1118.0	146.14	146.01	146.12	146.84	148.54	150.36	152.21	156.94	159.27	161.61	163.95	166.29	168.63	171.69	177.74	180.13	182.53	184.93	189.57	194.22	198.87	206.36	219.62	224.52	229.42	234.32	239.23	244.13	283.56	286.55	288.6	292.66	296.84	303.85	310.97
1119.0	304.11	303.83000000000004	304.04999999999995	305.56000000000006	312.77	316.61	320.5	324.40999999999997	329.24	334.06	338.90999999999997	343.73	350.0	354.84000000000003	375.69	393.83000000000004	450.39	474.87	503.71000000000004	517.26	529.65	549.4	579.45	592.38	605.3	618.25	653.3199999999999	679.23	688.6600000000001	694.9200000000001	712.94	725.4000000000001	736.9200000000001	762.37	783.1800000000001
1120.0	705.34	704.71	802.28	818.03	827.51	837.66	877.82	888.5	936.27	950.01	963.75	980.6	994.39	1008.18	1047.81	1095.02	1109.59	1124.17	1152.41	1217.2	1246.32	1304.6	1363.56	1394.81	1425.34	1455.79	1490.99	1536.01	1571.19	1585.51	1593.5	1640.17	1677.2	1716.8	1786.85
1121.0	111.13000000000001	111.03	111.11	111.66	112.95	114.33	115.74000000000001	117.14999999999999	118.89	120.64	122.39	124.13	125.87	127.62	129.36999999999998	131.11	132.85999999999999	134.6	140.54999999999998	146.49	149.99	157.0	160.57999999999998	164.16	167.74	171.33	191.85	195.78	203.92	205.78	206.72	209.63	212.63	217.65	222.75
1122.0	242.24	242.03	257.83	259.1	262.1	265.32	268.58	271.85	275.9	279.95	284.0	288.05	292.1	296.15	300.2	304.25	312.39	316.5	335.14	403.51	413.16	434.78	444.71	462.84	473.47	495.72	506.09	537.02	547.0	551.98	556.78	564.84	577.9	592.8	619.29
1123.0	19.67	19.65	19.67	19.76	19.99	20.24	20.49	20.73	21.04	21.35	21.66	21.97	22.28	22.59	22.9	23.21	23.51	23.82	24.42	25.02	25.62	26.22	26.82	27.41	28.01	28.61	29.21	29.81	30.15	30.43	30.57	31.0	33.29	34.41	35.22
1124.0	9.56	9.55	9.56	9.61	9.72	9.84	9.96	10.08	10.23	10.38	10.53	10.68	10.83	10.98	11.13	11.28	11.43	11.58	11.87	12.17	12.46	12.75	13.04	13.33	13.62	13.91	14.2	14.49	14.66	14.8	14.86	15.07	15.29	15.65	18.81
1125.0	4.83	4.83	4.83	4.86	4.91	4.97	5.03	5.09	5.17	5.25	5.32	5.4	5.47	5.55	5.63	5.7	5.78	5.85	6.0	6.15	6.3	6.44	6.59	6.74	6.88	7.03	7.18	7.32	7.41	7.48	7.51	7.62	7.73	7.91	8.09
1126.0	53.97	53.92	53.96	54.22	54.85	55.53	56.21	56.89	57.74	58.59	59.44	60.28	61.13	61.98	62.83	63.67	64.52	65.37	67.01	68.65	70.29	71.94	73.58	75.22	76.86	78.51	80.15	81.79	92.53	93.37	93.8	95.12	96.48	98.76	101.07
1127.0	377.53	377.2	377.46999999999997	386.07	390.55	395.90999999999997	400.78	405.66	528.9300000000001	538.78	567.74	615.8	624.45	739.04	757.14	767.36	777.57	793.6199999999999	834.07	893.79	923.33	949.9699999999999	1006.71	1036.91	1059.54	1101.1299999999999	1130.05	1153.2	1174.96	1192.6399999999999	1212.17	1229.21	1246.7900000000002	1276.2199999999998	1306.1299999999999
1128.0	87.17	87.09	87.15	87.58000000000001	88.6	89.69	90.78999999999999	91.88999999999999	93.26	94.63	96.0	97.37	98.74	100.1	101.47	102.84	104.21	105.58000000000001	108.23	110.89	113.53999999999999	120.54	123.3	130.32	133.16	136.0	138.85	141.69	143.34	144.64	145.31	147.35	149.47	152.99	156.57
1129.0	19.45	19.43	19.45	19.54	19.77	20.01	20.26	20.5	20.81	21.11	21.42	21.72	22.03	22.34	22.64	22.95	23.25	23.56	24.15	24.74	25.33	25.92	26.52	27.11	27.7	28.29	28.88	29.48	29.82	30.09	30.23	30.65	31.09	31.83	32.57
1130.0	14.18	14.16	14.17	14.24	14.41	14.59	14.77	14.94	15.17	15.39	15.61	15.84	16.06	16.28	16.5	16.73	16.95	17.17	17.6	18.03	18.47	18.9	19.33	19.76	20.19	28.85	29.45	30.05	30.4	30.68	30.82	31.25	31.7	36.09	36.94
1131.0	197.99	197.81	197.96	198.93	201.24	203.7	206.21	208.72	211.83	214.94	218.05	295.31	299.46	303.62	307.77	311.92	319.1	323.29	334.2	357.74	366.29	374.85	383.41	391.97	421.65	430.66	439.67	448.68	537.57	542.47	554.92	563.66	571.72	587.14	600.9
1132.0	0.15	0.15	0.15	0.15	0.15	0.15	0.15	0.15	0.16	0.16	0.16	0.16	0.17	0.17	0.17	0.17	0.18	0.18	0.18	0.19	0.19	0.2	0.2	0.2	0.21	0.21	0.22	0.22	0.22	0.23	0.23	0.23	0.23	0.24	0.25
1133.0	36.77	36.74	36.77	36.95	37.38	37.84	38.3	38.77	39.34	39.92	40.5	41.08	41.65	42.23	42.81	43.39	43.96	52.9	54.23	55.56	56.88	58.21	59.54	60.87	62.2	63.53	64.86	66.19	66.95	67.56	67.88	68.83	69.81	71.46	73.14
1134.0	427.83	427.45	429.13	431.25	436.25	441.6	447.03	454.94	461.72	468.49	475.27	507.67	514.8	521.94	529.08	536.22	543.35	553.13	567.03	580.93	594.82	608.72	622.62	636.51	650.41	690.87	712.74	751.58	784.55	791.7	795.35	806.53	836.7	866.86	887.17
1135.0	21.6	21.58	21.6	21.7	21.96	22.23	22.5	22.77	23.11	23.45	23.79	24.13	24.47	24.81	25.15	25.49	25.83	56.59	58.01	59.43	60.85	62.27	72.44	80.22	81.97	83.73	85.48	87.23	88.24	89.04	89.45	100.04	101.47	103.86	106.3
1136.0	176.85	176.7	180.98	181.88	183.98	186.24	188.53	192.74	195.61	198.48	201.35	204.22	207.1	209.97	212.84	215.71	218.58	221.45	227.02	232.58	238.14	252.32	258.08	263.84	277.98	283.92	289.86	295.8	299.23	301.96	303.35	307.61	312.01	319.38	326.86
1137.0	112.47	112.37	112.46	113.01	114.32	115.72	117.15	118.57	120.34	122.1	123.87	125.64	127.4	133.19	135.01	136.83	138.65	140.47	144.0	147.53	151.06	156.0	163.49	168.69	172.37	176.06	179.74	183.42	185.55	187.24	188.11	190.75	193.48	206.05	212.77
1138.0	317.7	317.41	317.65	322.64	327.34	331.36	336.90999999999997	341.02	346.09	351.18	356.26	361.33	366.41999999999996	371.5	380.26	388.53	393.71	409.09	428.40999999999997	438.90999999999997	449.40999999999997	459.90999999999997	470.4	480.91	491.51	502.01	523.97	544.14	550.45	555.47	558.03	565.88	578.4	614.22	633.05
1139.0	100.42	100.33	100.41	100.9	102.07	103.32	104.59	105.86	107.44	109.02	110.6	112.17	113.75	115.33	116.9	118.48	120.06	121.64	124.69	129.83	132.94	143.13	153.71	157.14	160.57	164.0	167.43	170.86	184.47	186.15	187.01	189.64	192.35	196.9	201.51
1140.0	148.69	148.56	148.67	156.67	176.62	192.04	194.41	196.77	210.14	213.22	219.24	222.37	228.74	235.13	257.46	262.97	266.47	273.66	281.5	288.4	295.29	303.36	310.29	319.26	326.23	333.2	342.21	349.22	353.27	357.58	382.11	392.79	414.39	426.84	436.84
1141.0	20.34	20.32	20.34	20.44	20.68	20.93	21.19	21.44	21.76	22.08	22.4	22.72	23.04	23.36	23.68	24.0	24.32	24.64	25.26	25.88	26.5	27.12	27.73	28.35	28.97	29.59	30.21	30.83	31.19	31.47	31.62	32.06	32.52	33.29	34.07
1142.0	18.31	18.29	18.3	18.39	18.61	18.83	19.07	19.3	19.59	19.87	20.16	20.45	20.74	21.02	21.31	21.6	21.89	145.14	148.79	152.43	156.08	164.61	168.36	172.12	175.88	179.64	183.39	187.15	189.32	193.02	193.96	196.68	199.49	204.2	208.99
1143.0	250.23000000000002	250.01	250.17999999999998	258.16999999999996	261.15999999999997	264.64	267.9	298.58000000000004	303.03000000000003	307.46999999999997	311.91999999999996	316.37	320.81	377.1	382.26	387.40999999999997	392.57	397.73	407.71999999999997	417.70000000000005	427.7	437.69	447.68000000000006	457.66999999999996	575.11	587.4	599.69	611.97	687.1700000000001	693.44	696.63	720.62	734.09	786.9100000000001	806.21
1144.0	97.65	97.57	97.64	98.12	99.26	100.47	101.71	102.95	104.48	106.01	107.55	109.08	110.61	112.15	113.68	115.22	116.75	118.28	121.25	124.23	127.2	130.17	226.65	231.71	236.76	241.82	246.88	251.94	254.86	257.19	275.9	279.78	283.78	363.16	371.67
1145.0	180.41	180.25	180.38	181.27	183.37	185.62	187.91	190.19	203.12	206.1	209.08	212.06	215.04	218.02	221.01	223.99	226.97	246.91	253.11	259.31	265.52	271.72	277.92	284.13	290.33	296.53	302.73	308.94	312.52	315.37	316.82	321.28	328.8	336.56	344.45
1146.0	7.159999999999999	7.1499999999999995	7.159999999999999	7.1899999999999995	7.27	7.37	7.46	7.550000000000001	7.66	7.7700000000000005	7.88	8.0	8.12	8.229999999999999	8.34	8.45	8.559999999999999	8.67	8.89	9.110000000000001	9.32	9.55	9.76	9.98	10.200000000000001	10.42	10.63	10.86	10.98	11.08	11.13	11.290000000000001	11.44	11.72	11.99
1147.0	155.94	155.81	155.92	156.68	158.5	160.44	162.42	164.4	166.83999999999997	169.29000000000002	262.03999999999996	265.78000000000003	269.52	307.07	311.26	318.15999999999997	322.39	329.22999999999996	350.92	359.52	368.12	415.59	428.18	437.73	460.14	469.96999999999997	479.8	489.63	495.32	499.83	503.95000000000005	511.03999999999996	590.31	604.25	618.41
1148.0	179.17	179.01	183.09	183.99	186.13	188.41	190.73	193.05	195.92	198.8	201.68	204.55	207.43	210.3	215.74	218.65	221.56	229.91	240.22	246.11	251.99	259.75	265.68	275.27	310.21	357.31	364.79	372.26	376.58	380.01	381.76	395.72	403.06	412.58	422.25
1149.0	82.88	82.8	82.86	83.27	84.24	85.27	86.32	87.37	88.67	89.97	96.61	97.99	99.37	100.75	102.12	103.5	104.88	106.26	108.93	111.59	114.26	116.93	119.6	122.27	124.94	127.61	130.28	153.24	155.02	156.43	157.15	159.36	161.64	165.45	169.33
1150.0	154.52	154.38	154.5	155.26	157.06	158.98	160.94	162.9	165.32	167.75	170.18	210.42	213.38	216.34	219.3	222.26	225.22	233.96	239.84	245.71	251.59	257.47	272.33	278.41	284.49	300.45	313.0	319.41	323.12	326.06	327.57	332.17	339.01	371.29	386.46
1151.0	387.16	386.81	387.99	389.9	394.42	399.26	404.17	409.09	415.18	421.27	427.37	433.46	439.56	445.65	451.75	458.79	464.9	487.18	499.42	511.66	523.9	543.11	555.51	567.9	582.14	594.58	675.89	689.74	697.75	704.11	707.35	717.3	731.77	749.05	766.6
1152.0	22.25	22.23	22.24	22.35	22.61	22.89	23.17	23.45	23.8	24.15	24.5	24.85	25.2	25.55	25.9	26.25	26.6	26.95	27.62	28.3	28.98	29.65	35.9	43.62	44.57	45.53	48.74	49.74	50.32	50.78	51.01	51.73	52.47	53.71	54.96
1153.0	1196.8	1195.73	1196.6	1208.24	1229.31	1253.08	1284.54	1311.6	1332.28	1351.8400000000001	1382.14	1401.85	1421.5500000000002	1445.8	1466.53	1486.3200000000002	1558.91	1598.74	1650.65	1691.1	1731.56	1772.0	1840.01	1881.0800000000002	1922.1499999999999	1963.21	2004.9499999999998	2047.73	2168.37	2213.1	2223.3	2254.5600000000004	2297.6400000000003	2364.09	2422.97
1154.0	6.43	6.42	6.43	6.46	6.53	6.61	6.7	6.78	6.88	6.98	7.08	7.18	7.28	7.38	7.48	7.59	7.69	7.79	7.98	8.18	8.37	8.57	8.77	8.96	9.16	9.35	9.55	9.74	9.86	9.95	9.99	10.13	10.28	10.52	10.77
1155.0	159.94	159.8	159.91	160.7	162.56	164.56	166.58	168.61	171.12	173.63	176.14	178.66	181.17	183.68	186.19	188.7	191.21	198.29	203.27	208.25	213.23	249.47	260.45	266.26	272.08	277.89	283.7	298.11	301.57	332.48	334.01	338.71	343.55	351.68	359.93
1156.0	19.5	19.490000000000002	19.5	19.599999999999998	19.830000000000002	20.07	20.32	20.560000000000002	20.880000000000003	21.18	21.48	21.79	22.09	22.41	22.71	23.01	23.32	23.630000000000003	24.22	24.82	25.41	26.0	26.599999999999998	31.22	31.89	32.57	33.26	33.93	34.33	34.64	34.8	35.29	35.8	36.64	37.5
1157.0	31.36	31.33	31.35	31.5	31.87	32.26	32.66	33.05	33.55	34.04	34.53	35.02	35.52	36.01	36.5	36.99	37.49	37.98	38.93	39.89	40.84	41.8	42.75	43.7	44.66	45.61	46.57	47.52	48.07	48.51	48.73	49.42	50.13	51.31	52.51
1158.0	42.16	42.13	42.16	42.36	42.86	43.38	43.91	44.45	45.11	45.77	46.44	47.1	47.76	48.42	49.08	49.75	50.41	51.07	52.35	63.98	65.51	67.04	68.57	70.1	71.63	73.16	74.69	76.22	77.1	77.81	78.16	79.26	80.4	83.59	85.55
1159.0	360.11	359.78999999999996	360.05	367.36	371.62	376.16999999999996	380.8	385.43	592.79	601.48	610.19	620.14	628.85	768.37	778.88	789.38	799.9	824.47	845.18	869.98	890.7900000000001	1003.82	1031.6	1062.71	1085.9099999999999	1109.11	1132.3100000000002	1199.77	1213.69	1224.75	1230.4	1247.71	1265.55	1305.72	1340.5900000000001
1160.0	13.27	13.26	13.27	13.33	13.49	13.65	13.82	13.99	14.2	14.4	15.44	15.66	15.88	16.1	16.32	16.54	16.76	16.98	27.46	28.13	28.8	29.48	30.15	30.82	31.5	32.17	32.84	33.52	33.9	34.21	34.37	34.85	35.35	37.94	38.87
1161.0	440.0	439.61	439.93	442.09	447.22	452.7	464.76	470.41	480.19	487.24	494.29	518.71	595.79	611.13	619.49	627.85	645.03	662.32	678.96	714.84	747.43	831.99	850.98	962.97	1009.26	1030.82	1055.19	1076.81	1091.24	1116.65	1123.78	1139.88	1161.73	1189.16	1283.52
1162.0	499.5	499.06	499.42	501.88	507.7	513.92	520.25	536.3	554.73	562.87	571.01	579.16	593.98	610.64	619.0	638.47	647.44	668.72	685.52	702.32	719.12	739.3	756.18	773.05	791.41	808.32	825.23	842.14	874.56	896.9	901.04	913.7	929.79	955.84	983.71
1163.0	1337.09	1335.91	1345.83	1366.8300000000002	1383.78	1428.32	1445.92	1466.59	1489.7	1511.5700000000002	1551.1499999999999	1573.27	1595.3999999999996	1739.94	1773.47	1809.42	1845.25	1900.9199999999996	1973.8500000000001	2096.33	2148.88	2203.1600000000003	2262.47	2312.98	2363.4700000000003	2413.9599999999996	2493.7999999999997	2544.9	2583.47	2629.99	2687.65	2725.44	2764.3999999999996	2829.68	2944.2799999999997
1164.0	38.38	38.35	38.38	38.57	39.01	39.49	39.98	42.38	46.38	47.06	47.74	48.42	49.1	49.78	50.46	51.15	51.83	52.51	53.83	55.15	56.46	57.78	59.1	68.2	69.69	71.18	72.67	74.15	75.02	75.7	76.05	77.12	78.22	80.07	81.94
1165.0	564.8199999999999	564.3199999999999	570.53	580.07	586.8	593.99	613.1800000000001	650.49	660.18	669.87	679.56	690.25	733.81	765.71	776.19	788.3299999999999	810.72	841.32	886.6600000000001	920.01	942.02	967.7	992.65	1014.8100000000001	1037.31	1059.47	1081.64	1119.2900000000002	1138.3400000000001	1148.71	1160.5	1194.38	1213.59	1242.25	1275.67
1166.0	351.42	351.11	351.37	353.1	370.54	375.09	379.7	384.32	390.05	395.77	401.5	407.22	412.95	418.67	424.4	430.12	435.85	450.69	462.02	479.73	491.2	502.68	515.79	532.22	543.84	555.46	567.08	578.7	600.75	606.23	613.37	621.99	630.89	645.78	665.55
1167.0	31.409999999999997	31.38	31.409999999999997	31.57	31.93	32.32	32.72	33.12	33.61	34.1	34.589999999999996	35.09	35.58	36.08	36.57	37.07	37.55	40.64	41.66	42.68	43.71	44.72	45.739999999999995	46.77	47.78	48.81	49.83	50.85	51.44	51.91	52.150000000000006	52.88	53.64	54.9	56.19
1168.0	124.53	124.42	124.51	125.12	126.57	128.12	129.7	131.28	133.23	135.19	137.14	139.1	141.06	143.01	153.53	155.6	157.67	167.33	171.53	175.74	179.94	184.15	199.91	204.37	208.83	213.3	217.76	222.22	246.89	252.47	253.64	257.2	260.88	281.66	288.26
1169.0	87.89	87.81	87.87	94.65	101.53	102.78	105.51	106.79	108.38	109.97	111.56	113.15	114.75	116.34	117.93	119.52	121.53	123.13	130.18	133.37	136.56	163.02	166.75	173.75	177.55	181.34	185.13	189.13	191.32	193.06	193.96	196.68	199.49	206.36	211.2
1170.0	34.01	33.98	34.0	54.24	61.58	62.34	63.1	63.87	64.82	65.77	66.73	67.68	68.63	69.58	77.11	78.15	79.19	80.23	82.25	84.26	86.28	88.3	90.31	92.33	94.34	96.36	98.37	100.39	101.55	102.48	102.95	104.4	105.89	108.39	110.93
1171.0	107.55	107.46	107.54	111.13	112.42	113.79	115.19	116.6	118.33	120.07	121.81	123.54	125.28	127.02	131.29	133.06	137.15	138.95	142.44	145.93	149.42	152.91	156.58	160.08	169.39	173.01	176.63	180.25	199.99	201.81	207.66	210.58	213.59	261.36	267.9
1172.0	217.85999999999999	217.67	217.82	218.9	221.43	224.15	226.91	234.65	238.14000000000001	241.63	245.13	248.62	252.11	255.62	264.87	275.55	279.22	291.15999999999997	301.93	309.99	322.25	329.78	354.74	364.26	372.22	380.17	405.22	415.5	420.32	424.15	431.73	437.79	445.65	458.64	477.88
1173.0	784.64	783.95	796.14	800.06	820.42	990.32	1002.52	1023.27	1044.8100000000002	1076.8700000000001	1092.45	1153.32	1169.54	1186.66	1202.88	1225.48	1513.96	1540.1399999999999	1578.8300000000002	1617.54	1656.2299999999998	1694.92	1733.61	1772.3	1810.99	1849.68	1888.3799999999999	1927.0700000000002	1949.44	1967.19	1976.27	2004.06	2032.71	2080.71	2142.58
1174.0	108.24	108.15	295.14	296.59	300.03	303.71	307.45	311.19	315.82	320.46	336.3	355.15	360.15	365.14	370.13	375.13	380.12	385.11	394.79	404.46	414.14	519.0	530.85	545.25	579.28	591.66	604.03	616.41	638.61	648.75	651.75	660.91	670.36	686.19	702.27
1175.0	21.75	21.73	21.74	21.85	22.1	22.38	22.65	22.93	23.27	23.61	23.95	24.29	24.63	24.98	25.32	25.66	26.0	26.34	27.0	27.67	28.33	28.99	29.65	30.31	30.97	31.64	32.3	32.96	33.34	33.65	33.8	34.28	34.77	37.82	38.7
1176.0	264.05	263.82	264.01	265.31	268.39	271.67	275.02	278.36	282.51	286.66	290.8	294.95	299.1	388.92	396.66	407.06	422.7	444.16	508.22	520.68	542.67	555.35	573.02	590.58	615.72	652.35	675.26	692.52	700.55	706.94	710.2	746.77	757.45	781.21	810.55
1177.0	247.88	247.66	247.84	249.06	251.95	255.04	258.18	261.32	265.21	285.18	292.72	296.9	317.33	323.07	327.49	336.21	343.07	349.28	358.05	382.98	392.14	401.3	438.9	457.12	477.68	487.88	498.09	508.3	514.19	518.88	524.05	531.42	539.02	551.74	564.67
1178.0	166.03	165.88	166.0	166.82	168.76	170.83	172.93	175.03	178.96	181.58	184.21	186.84	189.46	192.09	199.42	204.5	207.22	209.94	215.21	225.63	231.03	236.42	241.82	250.53	262.34	283.92	310.78	396.12	400.72	408.52	424.51	435.47	448.72	459.98	474.68
1179.0	193.20999999999998	193.04	193.18	194.13	196.39000000000001	198.79000000000002	201.23999999999998	203.69	206.72	209.76000000000002	212.78	215.82	218.85	221.89	224.92000000000002	227.96	230.99	234.03	239.9	245.79	251.67	257.55	263.43	269.3	275.19	281.07	301.36	313.49	324.55	327.51	329.02	333.65	344.53	391.08	401.52
1180.0	49.19	49.15	49.18	49.43	50.0	50.61	51.24	51.86	52.63	53.4	54.18	54.95	55.72	56.49	57.27	58.04	58.81	72.52	74.34	76.16	77.98	79.8	81.63	83.45	85.27	87.09	88.91	90.73	91.79	92.62	93.05	94.94	99.08	101.42	105.98
1181.0	1629.46	1628.01	1687.69	1697.21	1752.1	1810.31	1832.6	1903.22	1963.79	2010.34	2134.31	2166.12	2196.87	2241.33	2310.98	2350.45	2463.8	2557.7	2678.24	2842.34	2912.29	3062.03	3215.63	3328.37	3430.48	3522.27	3914.08	4052.72	4154.56	4266.14	4292.53	4360.48	4430.79	4536.82	4674.22
1182.0	235.77	235.56	235.73	236.89	239.64	242.58	245.57	248.55	254.51	258.25	261.98	265.72	269.45	284.54	310.38	314.56	318.75	350.54	359.35	404.93	423.5	433.4	461.86	472.17	493.03	512.17	524.91	535.66	568.49	573.67	576.31	615.48	652.17	682.66	701.7
1183.0	52.17	52.12	52.16	52.41	53.02	53.67	54.33	54.99	55.81	56.63	57.45	58.27	59.09	59.91	60.73	61.55	62.37	64.07	65.68	67.29	68.9	70.51	72.12	73.73	75.34	76.95	78.56	80.17	81.1	81.84	82.22	83.37	84.56	88.43	90.5
1184.0	164.92	164.77	164.89	165.7	167.63	169.68	171.77	173.86	176.45	179.04	188.06	190.75	193.43	216.93	219.9	222.86	235.92	239.01	254.73	260.97	281.31	287.88	294.46	301.03	334.38	347.3	354.56	361.83	373.5	376.91	378.65	383.97	389.46	401.63	411.04
1185.0	990.27	989.39	996.15	1001.05	1018.41	1081.18	1094.5	1107.81	1124.31	1140.81	1180.83	1200.6	1217.48	1237.86	1256.17	1273.11	1293.87	1390.55	1428.49	1468.56	1503.69	1538.82	1573.95	1609.08	1675.64	1711.44	1760.88	1796.96	1817.81	1834.38	1842.84	1871.56	1898.32	1948.03	1998.0
1186.0	267.95	267.71	267.9	269.22	272.34	275.68	279.08	282.47	286.68	290.89	295.09	299.3	303.51	307.72	315.44	319.69	324.0	328.26	341.8	354.38	367.48	376.06	386.58	395.21	403.84	412.47	421.1	432.88	437.9	441.89	443.93	453.79	460.28	471.15	488.17
1187.0	138.94	138.81	138.92	139.6	141.22	142.95	150.92	152.75	155.03	157.3	159.58	182.22	184.78	187.35	189.91	192.47	195.03	221.24	226.8	232.36	237.91	243.47	256.4	262.12	267.84	273.57	279.29	285.01	288.32	314.4	315.85	320.29	324.87	332.54	340.33
1188.0	243.69	243.48	243.66	244.86	251.0	254.08	257.2	260.33	264.21	268.09	271.97	275.84	279.72	283.6	287.48	291.36	295.24	300.46	316.99	324.76	339.13	414.62	424.08	448.47	473.13	486.63	496.81	515.69	538.26	543.17	545.67	553.35	561.26	576.19	589.69
1189.0	583.59	583.07	589.71	613.14	620.25	627.85	635.58	643.31	652.89	667.18	713.46	723.64	734.31	753.72	794.86	806.41	817.14	891.01	913.39	950.89	988.01	1028.65	1062.33	1099.74	1123.75	1147.76	1209.02	1250.31	1269.71	1281.28	1287.19	1306.72	1325.41	1395.64	1432.59
1190.0	24.79	24.77	25.99	26.12	26.42	26.75	27.07	27.4	27.81	28.22	28.63	29.04	29.45	29.85	30.26	30.67	31.08	31.82	32.62	33.42	34.22	35.02	35.82	36.62	37.42	38.22	39.02	39.82	40.28	40.65	40.84	41.41	42.0	42.99	44.0
1191.0	155.22	155.09	155.2	155.96	157.77	159.71	161.67	166.15	183.37	186.07	188.76	191.45	194.14	206.92	232.87	236.01	258.5	262.62	269.22	275.82	282.42	289.02	298.39	305.05	311.71	318.37	325.03	331.69	335.54	338.59	340.16	353.96	359.02	367.5	378.12
1192.0	169.39	169.23	170.21	171.05	173.03	175.15	177.31	179.46	182.14	184.81	187.48	190.16	192.83	195.5	198.18	200.85	203.52	207.3	212.5	217.71	222.92	228.13	237.51	283.0	301.55	327.85	337.43	344.34	348.33	351.51	355.27	391.84	397.44	406.83	427.91
1193.0	151.59	151.46	151.57	154.36	156.15	158.06	160.01	161.95	164.37	166.78	169.19	171.61	178.94	181.43	183.91	186.39	188.87	196.53	211.0	216.17	221.34	228.36	233.58	238.79	244.0	253.88	259.19	264.5	267.57	270.01	271.26	278.62	282.61	289.28	296.97
1194.0	674.82	674.22	674.71	678.03	685.89	733.1500000000001	742.17	751.9100000000001	763.11	781.99	796.5899999999999	807.9499999999999	864.58	876.56	902.5699999999999	914.74	926.93	1005.5	1030.75	1056.01	1091.38	1116.88	1148.67	1174.31	1230.1399999999999	1256.43	1282.71	1309.0	1325.98	1346.4499999999998	1352.6599999999999	1371.68	1391.47	1424.52	1457.9
1195.0	228.29000000000002	228.08	228.26000000000002	232.11	235.19	243.96	246.97000000000003	249.97	253.69000000000003	257.41	261.14000000000004	264.87	269.53000000000003	273.27000000000004	277.02	280.75	284.48	288.21999999999997	304.13	313.1	320.59000000000003	331.12	338.68	346.24	353.8	361.36	368.92	376.48	380.85	384.32	386.09	391.52000000000004	397.12	406.49999999999994	420.21000000000004
1196.0	586.23	585.71	586.13	589.02	595.85	692.93	718.3	733.3	744.23	755.15	775.74	786.88	801.73	812.84	833.23	844.47	856.45	1008.35	1033.68	1059.02	1107.2	1133.07	1168.44	1194.52	1341.07	1390.22	1429.37	1460.59	1477.54	1540.69	1555.03	1582.23	1604.85	1655.06	1693.84
1197.0	1102.21	1101.22	1104.94	1110.38	1150.37	1198.31	1226.04	1241.35	1259.85	1285.95	1320.04	1345.34	1482.8	1535.92	1561.78	1582.85	1603.92	1660.33	1713.55	1781.48	1830.42	1876.99	1924.59	2001.68	2079.21	2168.86	2237.57	2294.2	2329.4	2368.51	2450.15	2485.75	2665.54	2737.49	2806.14
1198.0	101.39	101.3	101.37	101.87	106.5	107.81	109.14	110.46	125.64	127.47	129.32	139.03	141.92	143.89000000000001	145.85999999999999	178.03	180.4	182.76999999999998	187.35999999999999	191.95	197.29999999999998	206.85	213.87	220.99	225.81	230.64000000000001	238.39999999999998	243.93	247.08999999999997	249.35	250.5	256.74	260.41	266.57	272.81
1199.0	668.36	667.77	668.25	677.81	685.6700000000001	694.0799999999999	702.6200000000001	711.16	721.77	732.3599999999999	748.12	758.79	769.47	780.1299999999999	790.79	801.47	812.14	822.8000000000001	851.35	872.22	893.08	913.94	934.8	956.48	977.37	998.25	1019.13	1040.0	1069.89	1079.63	1095.7	1111.1100000000001	1126.99	1153.6	1185.71
1200.0	167.26	167.11	167.23	168.06	170.01	183.15	185.41	187.66	190.46	193.25	196.05	198.84	201.64	204.43	207.57	210.72	216.76	219.61	225.12	230.64	236.16	241.68	247.19	252.71	258.23	263.74	269.26	274.78	282.28	284.85	286.16	302.38	316.44	323.91	331.5
1201.0	23.04	23.02	23.03	23.15	23.41	23.7	23.99	27.11	27.51	27.92	28.32	28.73	29.13	29.53	29.94	32.62	33.06	33.49	34.33	35.17	36.02	36.86	37.7	38.54	39.38	40.22	41.06	41.9	42.39	42.78	42.97	43.58	44.2	45.25	46.31
1202.0	267.45	267.21	267.41	268.72	271.84	275.17	278.56	281.95	286.15	290.35	294.55	298.75	302.95	307.15	311.35	315.55	319.75	342.56	351.16	359.77	368.37	384.77	398.38	407.28	416.17	425.06	439.91	448.92	582.74	600.22	603.22	617.77	626.6	641.4	656.43
1203.0	48.49	48.45	48.48	48.72	49.29	49.89	50.5	51.12	51.88	52.64	53.4	54.16	54.93	55.69	56.45	57.21	57.97	58.73	60.21	61.68	63.16	64.64	66.11	67.59	69.06	70.54	72.01	73.49	74.34	75.02	75.37	77.56	78.66	80.52	94.79
1204.0	221.42	221.22	221.39	222.47	225.06	227.81	230.62	233.42000000000002	236.9	240.38	243.85000000000002	247.33	250.8	254.28	257.76	261.23999999999995	264.72	268.19	274.93	301.40999999999997	308.63	316.87	324.11	331.34	340.15999999999997	347.42	354.69	380.02	384.44	469.96	472.13	478.76	485.62	497.08	508.71999999999997
1205.0	357.66	357.34	363.92	365.71	369.95	374.48	379.09	383.7	389.42	395.14	420.79	426.79	438.08	444.15	467.5	473.8	485.71	492.1	504.46	516.82	529.18	545.76	561.32	586.79	603.91	619.8	645.6	658.83	666.47	687.79	721.28	758.08	768.92	803.4	822.22
1206.0	470.34	469.92	483.43	485.81	502.28	514.87	521.21	734.11	753.35	764.41	775.46	786.52	797.58	808.64	851.73	870.58	904.48	916.36	939.38	962.55	1028.19	1063.75	1088.03	1191.43	1217.44	1243.46	1269.47	1330.75	1352.54	1364.87	1371.16	1453.2	1473.98	1508.78	1665.17
1207.0	508.19	507.32	507.38	509.67	522.12	528.29	534.57	540.83	549.15	557.48	565.8	574.12	582.43	595.33	603.7199999999999	612.1	637.76	646.37	662.73	679.0899999999999	705.0899999999999	727.2	743.9	760.61	777.33	794.03	815.08	831.88	846.15	853.26	858.01	869.88	882.33	907.8699999999999	961.35
1208.0	208.46	208.27	208.42	209.45	211.88	219.74	222.44	225.15	228.5	231.85	235.21	238.56	241.92	245.27	248.62	251.98	255.33	280.98	306.45	327.57	335.41	343.25	351.08	358.92	366.75	374.59	393.41	404.84	416.5	421.29	427.63	458.89	466.79	487.23	498.65
1209.0	1314.75	1313.58	1322.28	1332.74	1356.04	1374.76	1411.81	1481.3300000000002	1503.41	1525.47	1557.96	1590.17	1624.6699999999998	1648.3899999999999	1724.8700000000001	1794.45	1842.44	1869.91	1923.45	2017.63	2139.7400000000002	2194.2000000000003	2253.25	2313.91	2379.46	2430.94	2481.79	2597.43	2639.37	2669.26	2683.0800000000004	2736.04	2775.15	2866.32	2949.23
1210.0	364.09	363.77	364.03000000000003	365.82	370.07	378.04	382.69	404.96000000000004	416.26	427.40000000000003	438.02	444.26	454.88	469.66999999999996	481.04999999999995	487.54	494.20000000000005	500.7	521.53	588.13	603.5	634.02	652.98	668.74	704.33	736.72	755.89	771.38	786.73	793.9000000000001	797.56	809.03	820.5899999999999	856.24	876.31
1211.0	739.32	738.66	745.3599999999999	749.03	757.72	767.0	776.6700000000001	786.12	797.83	809.54	823.89	838.51	850.3	862.09	887.42	916.42	928.6199999999999	940.8199999999999	964.45	1005.6199999999999	1043.91	1068.29	1153.4	1202.7	1283.31	1360.05	1575.19	1639.8400000000001	1673.15	1688.4	1696.18	1730.51	1755.25	1827.63	1880.91
1212.0	809.0	808.27	818.48	836.39	846.09	856.46	867.01	897.95	911.32	957.57	975.01	988.9100000000001	1002.82	1018.6499999999999	1053.92	1074.8	1109.28	1176.92	1213.91	1246.55	1287.23	1333.24	1394.29	1562.44	1687.35	1736.35	1772.6699999999998	1858.75	1880.32	1897.62	1907.94	1941.0700000000002	1972.2600000000002	2018.82	2083.1
1213.0	453.13	452.05999999999995	451.94	454.1	459.28000000000003	464.81000000000006	470.44	478.06	485.26	492.46	499.65	506.84	522.0400000000001	529.35	536.66	543.96	551.26	562.5699999999999	576.6600000000001	596.8299999999999	613.29	627.6400000000001	641.92	656.22	670.49	701.21	823.97	905.57	970.72	979.6600000000001	993.49	1016.25	1030.67	1055.32	1088.6100000000001
1214.0	105.44	105.35	105.45	105.98	107.21	108.52	109.85	111.19	112.85	114.51	116.16	117.81	119.48	121.13	122.79	126.1	134.67000000000002	136.43	146.04	154.99	158.69	162.4	166.10999999999999	169.81	175.75	179.51000000000002	183.26	199.51000000000002	203.94	205.79999999999998	206.75	209.65	212.65	257.82	266.19
1215.0	222.75	222.55	222.72	223.81	226.41	229.18	232.01	234.83	238.32	241.82	245.32	248.82	252.32	255.82	259.31	262.81	266.31	279.12	286.13	293.15	300.16	307.17	330.04	337.4	344.77	352.14	359.5	369.4	373.68	378.95	382.15	387.52	393.07	402.35	411.77
1216.0	781.1	780.4000000000001	780.97	784.82	793.9100000000001	804.21	814.11	824.01	837.6400000000001	849.95	862.24	874.5300000000001	900.0	937.52	950.34	997.07	1010.35	1034.04	1060.02	1089.27	1195.85	1223.78	1253.18	1295.09	1339.53	1368.1499999999999	1424.26	1556.67	1579.1599999999999	1593.55	1600.8999999999999	1628.56	1651.84	1811.58	1876.27
1217.0	39.88	39.84	39.87	40.07	40.53	41.03	41.54	42.04	42.67	43.29	43.92	44.55	45.17	45.8	46.42	47.05	47.68	48.3	49.52	50.73	51.94	53.16	54.37	55.58	56.8	58.01	59.22	60.44	61.14	61.7	61.98	63.43	64.34	65.86	67.4
1218.0	461.27	460.85	469.59	471.90999999999997	477.38	484.33	490.43	509.59000000000003	517.18	524.77	532.36	542.35	552.02	559.6700000000001	567.3199999999999	586.9100000000001	614.98	645.34	669.0500000000001	685.44	725.0899999999999	765.73	802.88	820.8	886.6700000000001	910.32	936.4100000000001	963.59	974.77	989.8599999999999	997.54	1116.04	1138.51	1169.75	1215.31
1219.0	1049.01	1048.08	1057.38	1063.46	1075.79	1089.14	1102.55	1120.34	1137.03	1165.81	1206.07	1223.27	1242.53	1261.05	1278.3	1295.54	1313.52	1355.87	1442.58	1477.93	1553.73	1634.34	1702.14	1795.0	1834.19	1873.37	1923.61	1983.09	2064.84	2184.25	2194.4	2250.94	2284.48	2353.4	2416.81
1220.0	632.16	631.59	637.55	640.69	648.11	657.44	689.46	697.84	710.99	723.39	742.98	762.44	782.42	802.92	813.9	824.88	835.86	870.22	892.08	918.32	940.29	965.65	991.39	1013.52	1037.31	1067.89	1090.23	1117.58	1130.55	1175.54	1200.38	1217.26	1234.66	1263.81	1305.25
1221.0	143.01	142.88	142.99	143.69	145.36	147.14	148.95	150.76	153.01	155.25	157.5	159.74	161.99	164.24	166.48	168.73	170.97	173.22	177.57	181.92	186.28	190.63	194.98	199.33	203.68	208.03	212.39	216.74	219.25	221.25	222.27	225.4	228.62	234.02	239.5
1222.0	157.42	157.28	157.39	158.17	160.0	161.97	163.96	165.95	168.43	170.9	195.43	232.33	235.6	240.07	243.36	246.64	249.92	253.9	260.28	266.65	273.03	279.41	285.79	292.17	298.55	309.93	324.68	331.33	335.18	338.23	339.79	344.57	349.5	357.75	366.82
1223.0	15.01	15.0	15.01	15.08	15.26	15.44	15.63	15.82	16.06	16.3	16.53	16.77	17.0	17.24	17.48	17.71	17.95	18.18	18.64	19.1	19.55	20.01	20.47	20.92	21.38	21.84	22.29	22.75	23.01	23.22	23.33	23.66	24.0	24.56	27.84
1224.0	160.73	160.59	161.83	162.63	164.51	180.86	183.09	185.31	188.07	199.87	209.95	212.94	215.94	218.93	221.93	224.92	227.91	235.61	241.53	257.04	265.73	271.93	278.14	293.68	304.93	311.44	338.19	345.12	349.12	355.22	356.86	361.88	389.04	398.22	407.56
1225.0	314.23	313.95	314.17	315.72	319.38	323.3	327.28	331.26	336.19	341.13	346.06	351.0	363.02	368.05	373.08	378.11	383.15	388.18	397.93	414.76	424.69	440.37	451.24	469.84	480.1	490.36	507.83	518.24	524.25	534.45	557.81	565.65	576.34	589.94	697.8
1226.0	175.23	175.07	175.2	176.06	178.1	180.29	186.31	188.57	211.5	214.6	217.71	220.81	223.92	227.02	230.13	235.17	238.3	241.43	247.49	253.56	259.62	265.69	271.75	290.51	298.61	304.99	311.37	317.75	321.44	324.37	325.86	330.44	335.17	343.08	351.12
1227.0	275.58	275.33	275.53	276.89	280.1	283.53	287.02	290.51	294.84	299.17	303.5	307.83	312.15	316.48	320.81	328.13	332.49	343.74	352.38	361.02	369.65	384.1	392.87	427.3	436.63	445.96	468.53	478.13	489.74	494.21	496.49	503.47	510.66	532.43	544.9
1228.0	314.99	314.71	318.27	326.58	339.33	343.49	347.72	351.95	357.19	362.43	367.67	372.92	378.16	387.21	392.5	397.8	403.09	419.76	445.78	486.94	498.59	510.23	521.88	533.53	545.18	556.82	568.47	580.12	598.71	604.16	606.95	615.48	624.28	639.02	661.92
1229.0	21.69	21.67	21.69	21.79	22.049999999999997	22.32	22.59	22.87	23.2	23.55	23.889999999999997	24.229999999999997	24.57	24.91	25.25	25.59	25.93	26.27	26.93	27.59	28.25	28.91	29.590000000000003	30.259999999999998	30.919999999999998	31.580000000000002	32.24	32.9	33.27	33.58	33.73	34.21	34.69	35.51	36.35
1230.0	749.41	748.74	753.33	765.56	774.43	783.92	793.58	803.23	815.19	827.16	845.16	857.21	869.26	913.59	926.08	938.64	951.14	972.77	997.21	1021.64	1086.18	1111.55	1136.93	1165.39	1206.35	1232.12	1257.9	1295.61	1311.57	1323.81	1330.42	1349.12	1373.56	1440.1	1516.42
1231.0	267.46	267.23	270.04	271.37	274.52	277.88	281.3	284.73	288.97	294.38	298.64	302.9	307.16	311.42	315.68	319.94	324.19	328.45	336.71	344.96	353.21	368.12	376.52	384.92	393.33	401.73	410.13	418.54	423.4	427.25	429.22	435.26	452.18	462.86	483.22
1232.0	28.22	28.2	28.22	28.36	28.68	29.04	29.39	29.75	30.19	30.64	31.08	31.52	31.97	32.41	32.85	33.3	33.74	34.18	35.04	35.9	36.76	37.62	38.48	39.34	40.19	41.05	41.91	54.31	54.94	55.44	55.7	56.48	57.29	61.3	62.74
1233.0	183.51	183.34	183.48000000000002	184.38	186.51	188.8	191.13	193.45	196.32999999999998	199.21	202.10000000000002	204.97	207.86	210.75	217.47	220.41000000000003	223.34	226.28	231.96	237.64999999999998	243.33	249.01	254.70000000000002	263.47	269.21999999999997	274.97	280.72	286.48	293.24	538.77	541.26	548.86	556.72	574.97	588.44
1234.0	5.3	5.3	5.3	5.33	5.39	5.45	5.52	5.59	5.67	5.76	5.84	5.92	6.01	6.09	8.18	8.29	8.4	8.51	8.73	8.94	9.16	9.37	9.58	9.8	10.01	10.23	10.44	10.65	10.78	10.88	10.93	11.08	11.24	11.5	11.77
1235.0	63.63	63.58	63.62	63.94	64.68	65.47	66.28	67.08	78.06	79.21	80.35	81.5	82.65	83.79	84.94	86.08	87.23	88.38	90.6	99.3	101.67	104.05	106.42	108.8	117.31	119.81	122.32	124.83	126.28	127.43	128.01	129.81	131.67	143.93	147.31
1236.0	80.21	80.14	80.2	80.59	81.53	82.53	83.54	84.56	85.82	87.08	88.34	89.6	90.86	98.07	117.45	119.03	120.62	122.2	125.27	130.06	133.17	136.28	139.39	142.5	145.61	148.72	151.83	154.95	156.74	158.17	158.9	161.14	163.44	167.3	171.22
1237.0	1290.86	1289.7	1290.65	1345.01	1364.29	1381.02	1406.0400000000002	1509.08	1555.3799999999999	1658.65	1696.51	1731.2400000000002	1790.4	1823.8999999999999	1863.55	1888.6899999999998	1932.6999999999998	2009.0600000000002	2060.48	2411.29	2548.69	2916.62	3074.3800000000006	3143.0	3211.61	3280.22	3351.12	3424.4300000000003	3464.2900000000004	3548.54	3581.67	3648.79	3764.34	3853.2200000000003	3959.0299999999997
1238.0	264.33	264.09	272.05	273.39	279.36	282.78	286.26	289.74	294.06	298.76	305.93	310.3	314.66	319.21	342.68	347.31	355.26	374.68	473.16	485.91	497.54	518.67	530.51	546.86	558.8	575.91	587.96	668.01	675.77	681.92	685.07	705.27	737.25	754.65	782.32
1239.0	63.79	63.74	63.78	65.26	66.02	66.83	67.83	68.66	73.47	74.55	75.63	76.71	77.79	78.86	79.94	81.02	82.1	83.18	85.27	87.36	89.45	91.54	93.63	95.72	97.81	99.89	101.98	104.07	114.47	115.51	116.04	117.67	119.35	122.17	126.92
1240.0	54.58	54.54	54.58	54.84	55.48	56.15	56.85	57.54	58.39	59.26	60.11	71.8	72.8	73.82	74.82	75.84	76.84	89.87	92.12	94.38	96.63999999999999	98.89	101.15	103.41999999999999	105.67	107.93	110.18	112.44	116.75	117.82	118.36	120.03	121.75	127.87	130.87
1241.0	520.6700000000001	520.2	554.77	557.51	567.69	574.65	581.72	589.96	598.74	607.53	616.3100000000001	642.2	651.24	660.26	683.58	692.8000000000001	726.46	736.4799999999999	754.99	784.09	802.85	845.6	865.4000000000001	896.23	915.79	935.35	954.9200000000001	974.48	985.79	994.78	999.36	1013.4200000000001	1027.91	1073.08	1102.8500000000001
1242.0	245.29	245.07	245.25	246.46	249.32	252.37	255.48	258.59	262.44	269.23	273.13	277.02	280.92	284.81	288.71	292.6	302.9	306.88	314.59	322.3	330.01	348.83	356.79	370.63	378.73	386.82	400.46	408.66	443.58	464.98	467.12	473.69	487.09	498.59	511.84
1243.0	3109.2599999999998	3106.49	3186.23	3267.63	3305.5099999999998	3350.69	3439.3999999999996	3481.28	3735.2	3820.67	3891.76	3957.83	4033.17	4089.08	4231.900000000001	4309.6900000000005	4381.5	4550.68	4680.0	4848.59	4969.68	5095.01	5217.73	5334.1900000000005	5477.49	5597.5	5747.27	5865.04	5933.1	5991.81	6036.11	6120.969999999999	6358.05	6508.17	6660.66
1244.0	233.87	233.66	233.83	234.98	244.69	247.69	250.74	253.79	257.57	261.95	265.74	269.53	279.91	283.79	318.93	331.93	336.35	340.76	349.33	357.89	366.45	393.89	406.21	415.28	424.34	433.41	442.48	451.54	458.49	462.67	464.8	471.34	485.47	496.94	508.58
1245.0	121.54	121.43	121.52	122.12	123.53	125.05	126.59	128.13	130.04	131.95	137.39	139.35	141.3	143.26	145.22	147.18	149.14	164.94	169.08	173.22	177.37	181.51	193.52	224.13	232.84	269.84	275.48	281.13	284.39	286.98	288.3	292.36	296.54	303.54	310.65
1246.0	31.34	31.31	31.34	31.49	35.4	35.83	36.27	36.71	37.26	37.81	38.35	38.9	40.24	40.8	41.36	46.53	47.15	47.77	48.97	50.17	51.37	52.57	53.77	54.97	56.17	57.37	60.64	61.88	62.6	63.17	63.46	64.35	65.27	66.81	68.38
1247.0	712.0600000000001	711.43	720.25	723.79	732.1899999999999	741.1700000000001	750.2900000000001	759.63	773.8000000000001	785.16	797.84	809.21	820.59	832.02	866.29	877.97	891.42	919.28	945.42	985.4300000000001	1045.69	1079.23	1112.87	1160.88	1196.4399999999998	1225.41	1283.86	1328.33	1351.2199999999998	1371.12	1377.44	1455.97	1499.31	1558.9199999999998	1616.85
1248.0	45.99	45.940000000000005	45.98	46.2	46.74	47.309999999999995	47.89	48.47	49.199999999999996	49.92	50.64	51.370000000000005	52.09	52.81999999999999	54.28	55.01	55.75	56.480000000000004	57.89	59.32	60.739999999999995	62.160000000000004	63.58	178.14000000000001	195.95000000000002	200.13	205.56	209.77	287.28	289.9	291.24	295.33000000000004	299.54999999999995	306.63000000000005	313.81
1249.0	664.92	664.33	690.58	693.98	702.03	710.63	726.81	749.45	760.62	771.78	782.95	794.11	805.28	816.44	857.43	868.99	936.39	958.5	1022.75	1047.82	1087.5	1156.61	1204.02	1236.2	1265.25	1296.82	1340.52	1367.99	1426.35	1439.34	1445.98	1467.4	1488.38	1536.15	1572.14
1250.0	869.85	869.07	879.38	890.15	904.77	915.86	946.65	973.95	1002.31	1017.02	1040.17	1067.63	1097.49	1112.71	1154.45	1174.5	1212.88	1308.95	1368.62	1416.81	1450.7	1571.99	1607.87	1643.76	1696.27	1773.27	1820.89	1858.2	1879.76	1896.89	1907.78	1985.7	2043.83	2092.09	2141.11
1251.0	569.48	568.97	575.26	578.09	585.72	592.9	600.2	607.5	617.95	629.73	694.27	745.4300000000001	755.9	772.65	795.8499999999999	806.5799999999999	821.5799999999999	840.2	918.49	963.84	1113.8	1250.33	1278.88	1359.41	1429.22	1552.6	1601.67	1653.3400000000001	1711.9499999999998	1812.94	1821.3000000000002	1863.7800000000002	1957.47	2128.22	2209.61
1252.0	373.51	373.18	373.45	375.29	379.64	384.29	389.02	393.76	399.62	405.49	411.35	417.22	423.08	428.95	434.82	440.68	446.55	452.41	463.78	475.14	486.51	497.88	509.24	520.61	531.97	543.34	554.71	566.07	572.64	577.86	600.67	609.11	617.82	632.41	647.23
1253.0	5515.23	5510.32	5612.81	5640.46	5823.8	5895.18	6086.09	6245.21	6371.94	6465.47	6568.15	6661.81	6913.29	7028.03	7221.1	7347.77	7445.58	7547.02	7757.62	7955.9	8146.46	8424.72	8617.7	8899.16	9155.96	9395.55	9704.9	10028.24	10282.71	10377.24	10441.43	10609.35	10776.92	11038.88	11311.64
1254.0	41.21	41.17	41.2	41.41	41.89	42.4	42.92	43.45	44.09	44.74	45.39	46.03	46.68	47.33	47.98	48.62	51.53	52.21	53.52	54.83	56.14	57.45	58.76	60.07	61.39	62.7	64.01	65.32	66.08	66.68	66.99	67.93	74.75	76.52	78.31
1255.0	963.0	962.14	982.9699999999999	1240.53	1278.3899999999999	1298.48	1314.47	1343.1499999999999	1374.6299999999999	1420.9199999999998	1455.09	1498.31	1531.8799999999999	1555.04	1635.6799999999998	1657.75	1679.81	1731.77	1775.27	1871.24	1916.0	2032.2	2098.76	2148.54	2204.54	2251.63	2298.73	2350.92	2471.4	2493.92	2507.7200000000003	2542.98	2579.34	2650.69	2712.7999999999997
1256.0	743.9399999999999	743.2700000000001	752.4	775.3599999999999	784.36	806.38	816.3199999999999	835.37	847.8100000000001	860.27	872.7	885.1500000000001	897.6	910.04	928.6600000000001	941.18	953.72	966.2399999999999	990.51	1014.79	1039.0600000000002	1082.54	1111.53	1137.4599999999998	1162.2900000000002	1202.12	1270.23	1307.07	1322.2299999999998	1343.3000000000002	1349.49	1368.46	1396.72	1433.98	1472.0
1257.0	60.18	60.12	60.17	60.46	61.16	61.91	62.68	63.44	64.38	65.33	66.27	67.22	68.16	69.11	70.05	71.0	71.94	82.1	84.16	86.22	90.5	92.61	94.72	96.84	109.05	111.38	113.71	116.04	117.38	118.45	119.0	120.67	122.4	125.29	128.22
1258.0	289.77	289.51	289.9	291.33	294.7	298.32	301.99	305.66	310.21	314.77	319.32	323.87	328.43	332.98	337.53	342.09	346.64	351.19	360.02	368.84	377.66	387.27	396.11	404.95	413.79	422.95	434.1	443.0	448.14	452.22	454.31	460.69	467.28	478.32	489.52
1259.0	157.67	157.53	157.64	158.42	160.26	162.22	167.61	169.64	172.17	174.7	177.22	179.75	182.28	189.97	192.57	195.17	197.76	200.36	205.39	210.43	215.46	220.5	234.25	239.48	244.71	267.24	305.15	311.4	315.01	331.66	333.19	341.86	346.77	354.95	364.74
1260.0	148.33	148.19	148.3	149.03	150.76	152.61	154.49	156.37	158.7	161.02	163.35	165.68	168.01	206.76	258.85	262.35	272.23	275.8	282.73	292.68	299.68	306.68	313.68	320.68	333.19	340.31	347.43	354.55	358.66	361.93	363.6	368.71	373.98	382.82	391.79
1261.0	741.8	741.14	741.68	745.34	753.98	766.49	775.93	804.05	816.02	828.0	851.59	863.73	888.27	904.45	916.82	929.19	941.56	958.13	985.73	1009.89	1034.04	1082.86	1150.63	1227.67	1916.45	1957.4	1998.34	2039.29	2125.37	2159.58	2177.05	2226.87	2264.02	2327.38	2384.09
1262.0	274.54	274.29	274.49	275.85	279.04	282.46	285.94	289.42	293.73	298.04	302.35	306.66	310.98	315.29	319.6	330.63	335.03	348.14	356.89	365.64	374.38	390.78	399.7	408.62	457.13	466.9	476.67	516.95	522.95	527.72	530.15	537.6	578.07	591.72	605.58
1263.0	82.2	82.13	96.51	96.99	98.11	99.31	100.54	101.76	103.27	104.79	106.31	107.82	109.34	110.85	117.67	119.26	120.85	122.43	125.51	128.59	131.66	157.42	161.02	164.61	172.14	185.88	189.77	193.65	232.63	234.75	235.84	239.15	242.57	248.3	254.12
1264.0	18.009999999999998	17.99	18.009999999999998	18.099999999999998	18.3	18.54	18.77	18.990000000000002	19.28	19.560000000000002	19.84	20.12	20.400000000000002	20.69	20.970000000000002	21.25	21.53	21.82	22.36	22.919999999999998	23.47	24.009999999999998	24.56	26.369999999999997	26.95	27.52	28.11	28.68	29.01	46.18	46.39	47.04	47.71	48.84	49.98
1265.0	10.15	10.14	10.15	10.2	10.32	10.44	10.57	10.7	10.86	11.02	11.18	11.34	11.5	11.66	11.81	11.97	12.13	12.29	12.6	12.91	13.22	13.53	13.84	14.15	14.45	14.76	15.07	15.38	15.56	15.7	15.77	16.0	16.22	16.61	17.0
1266.0	110.31	110.15	113.11	113.65	114.98	116.39	117.82000000000001	119.27	121.05999999999999	122.86000000000001	124.66000000000001	126.46	128.26	130.06	131.85	133.65	135.45	137.25	148.7	152.25	155.81000000000003	159.36	162.92	166.46	170.01999999999998	173.56	177.12	180.67000000000002	182.89	190.55	191.45	205.47	228.79999999999998	234.17000000000002	239.65000000000003
1267.0	67.54	67.48	67.53	67.86	68.66	69.5	70.35	71.21000000000001	72.27	73.33	74.38	75.45	76.51	77.57	78.63	79.7	80.75	81.81	83.86	85.92	87.98	93.22	95.35000000000001	97.47	107.11	109.4	111.67999999999999	113.97	115.29	122.8	123.36999999999999	125.1	126.89	135.64	138.82
1268.0	10.66	10.65	10.66	10.71	10.84	10.97	11.1	11.24	11.41	11.57	11.74	11.91	12.08	12.24	12.41	12.58	12.75	12.91	13.24	13.56	13.89	14.21	14.54	14.86	15.18	15.51	15.83	16.16	16.35	16.49	16.57	16.8	17.04	17.45	17.86
1269.0	49.15	49.11	61.47	61.77	62.49	63.93	68.84	69.68	70.71	74.53	75.61	76.69	77.77	78.85	79.93	81.0	82.08	83.16	85.39	87.49	89.58	91.67	93.95	103.96	106.42	108.69	110.97	113.24	121.25	122.35	122.92	124.64	126.43	129.41	140.32
1270.0	1224.19	1223.1	1243.07	1285.9099999999999	1324.11	1343.62	1361.97	1378.53	1434.45	1463.4	1508.72	1530.23	1560.02	1581.6599999999999	1615.89	1638.99	1663.54	1685.4	1729.08	1771.45	1814.78	1859.26	1901.71	1966.55	2129.4	2219.33	2290.62	2346.83	2374.06	2403.56	2414.64	2448.6	2485.83	2634.2200000000003	2912.49
1271.0	2261.62	2259.6	2264.32	2281.78	2374.21	2486.74	2564.82	2697.14	2739.95	2780.17	2861.27	2913.59	2954.55	3060.88	3163.09	3205.76	3257.6	3357.64	3442.48	3578.73	3691.48	3925.85	4095.98	4221.9	4357.18	4524.71	4698.25	4814.35	5248.13	5389.39	5482.15	5559.22	5675.33	5829.3	5980.38
1272.0	411.82	411.45	415.68	417.73	422.57	456.36	461.98	475.04	494.42	501.68	511.56	518.86	532.36	539.74	549.49	556.9	569.16	583.56	598.22	613.75	628.43	657.58	672.59	694.95	718.03	733.37	774.4	790.71	850.7	858.45	862.41	874.53	887.04	907.98	939.53
1273.0	12.05	12.04	12.05	12.11	12.25	12.4	12.55	12.71	12.9	13.08	13.27	13.46	13.65	13.84	14.03	14.22	14.41	14.6	14.97	15.33	15.7	16.07	16.43	16.8	17.17	17.53	17.9	18.27	18.48	18.65	18.73	19.0	19.27	19.72	20.19
1274.0	293.3	293.04	293.25	294.69	298.36	302.02	306.06	309.78	314.4	336.8	341.68	346.55	357.04	361.99	377.92	383.02	388.12	400.72	410.79	428.01	459.4	541.37	567.85	599.44	635.87	676.43	707.65	724.86	746.29	753.09	768.81	782.81	794.0	843.13	868.82
1275.0	958.37	957.03	957.8000000000001	962.48	973.6400000000001	985.59	997.73	1009.88	1025.13	1040.37	1055.6200000000001	1072.82	1088.1000000000001	1103.3799999999999	1118.6499999999999	1133.92	1149.19	1164.47	1193.4099999999999	1222.36	1251.32	1280.26	1309.22	1338.1599999999999	1373.78	1402.8799999999999	1431.97	1461.0700000000002	1478.3799999999999	1491.49	1498.43	1519.34	1541.3600000000001	1577.6499999999999	1614.5900000000001
1276.0	420.81	420.44	421.02	423.1	428.0	433.25	438.58	448.5	457.28	463.99	470.71	477.42	484.13	490.84	497.56	508.71	515.48	532.33	545.7	559.07	572.45	585.82	616.35	638.14	659.19	673.27	692.6	706.79	722.92	776.59	780.17	844.94	857.02	877.26	897.81
1277.0	1010.82	1009.92	1022.0	1027.04	1053.43	1066.34	1093.28	1107.98	1167.15	1204.81	1243.15	1260.88	1278.61	1296.34	1314.06	1377.18	1395.51	1423.46	1470.51	1542.04	1591.77	1644.53	1682.07	1719.61	1872.44	1931.17	2026.05	2170.22	2204.52	2224.68	2263.41	2306.82	2339.81	2395.39	2466.3
1278.0	1466.8	1465.49	1466.56	1486.16	1519.48	1541.19	1581.98	1601.22	1625.07	1657.8	1702.0	1726.28	1754.58	1778.9	1858.52	1883.59	1909.07	1934.14	1985.43	2077.49	2127.19	2235.25	2286.28	2343.65	2415.07	2466.67	2570.25	2622.92	2653.35	2677.53	2689.88	2728.51	2767.52	2832.87	2903.76
1279.0	652.49	651.9100000000001	656.63	659.86	674.8	683.07	691.49	706.24	716.76	727.28	745.2900000000001	755.91	766.54	777.17	793.48	809.36	820.14	831.1700000000001	857.7	944.2199999999999	993.83	1055.87	1089.61	1125.79	1150.45	1186.16	1223.36	1248.4199999999998	1267.74	1279.2900000000002	1285.42	1357.48	1376.8899999999999	1409.64	1443.7
1280.0	749.6	748.9200000000001	749.47	753.17	761.9	771.24	780.73	790.23	809.78	829.0699999999999	841.06	854.41	872.94	895.89	925.84	938.33	963.1700000000001	1052.77	1090.24	1116.95	1144.2099999999998	1176.6399999999999	1210.95	1237.97	1271.0900000000001	1320.6999999999998	1360.29	1388.16	1408.5	1421.33	1427.8899999999999	1447.96	1468.6699999999998	1503.34	1539.7
1281.0	60.07	60.02	60.06	60.36	61.06	61.81	62.57	63.33	64.27	65.22	66.16	67.1	68.05	68.99	69.93	81.35	82.43	91.83	113.94	116.74	119.53	139.36	142.55	145.73	156.1	159.44	162.77	176.05	178.1	185.07	185.92	188.53	191.23	195.75	204.62
1282.0	578.53	578.01	578.43	581.28	592.64	599.9	607.29	625.39	634.7	644.02	653.33	662.65	671.97	681.28	690.6	699.92	709.23	732.4	753.62	772.09	797.81	833.69	852.72	871.75	899.81	919.04	988.7	1008.96	1020.67	1029.97	1034.72	1049.26	1064.27	1126.71	1153.11
1283.0	1603.73	1602.3	1665.85	1674.05	1708.45	1749.86	1807.58	1864.98	1975.03	2064.05	2172.66	2232.19	2264.27	2298.53	2389.19	2426.23	2459.46	2504.61	2567.53	2645.56	2708.85	2912.22	3015.38	3205.77	3280.22	3350.3	3420.38	3490.47	3545.9	3581.45	3597.97	3648.56	3735.57	3835.03	3933.13
1284.0	34.53	34.5	34.53	34.7	35.1	35.53	35.97	36.41	39.99	40.57	41.16	41.75	42.33	42.92	43.51	44.1	44.68	45.27	46.41	47.54	48.68	66.65	68.17	74.36	75.99	77.61	81.71	83.39	84.36	85.12	85.52	86.72	87.96	90.04	105.05
1285.0	86.19	86.12	86.17999999999999	86.6	87.61	88.67999999999999	89.77	90.86	92.22	93.58	94.93	96.28	97.63000000000001	98.99000000000001	100.35	101.69999999999999	103.05	104.39999999999999	107.03	109.66	116.15	118.86	121.57	124.28	126.99	129.71	132.42000000000002	135.13	136.70000000000002	137.95000000000002	138.58	140.53	142.54999999999998	145.91	149.32
1286.0	3767.12	3763.76	3780.22	3798.84	3849.71	3938.44	4052.62	4104.46	4184.8	4246.23	4380.15	4527.43	4644.04	4708.43	4838.01	4923.29	5518.41	5633.45	5778.69	5929.83	6181.85	6401.28	6573.44	6771.78	6969.55	7123.7	7276.48	7425.57	7511.74	7580.19	7627.81	7738.75	7855.46	8040.94	8232.62
1287.0	1868.91	1867.24	1893.2	1902.53	1924.59	1948.18	2136.99	2164.19	2196.43	2228.67	2260.9	2294.86	2327.13	2409.4	2466.03	2521.7	2555.27	2658.64	2748.09	2818.92	2886.35	2987.08	3078.11	3146.81	3224.71	3313.36	3513.56	3585.55	3628.71	3669.32	3697.03	3759.49	3813.25	3919.27	4019.34
1288.0	111.29	111.19	111.27	111.82	113.11	114.5	115.91	117.32	119.07	120.82	122.56	124.31	126.06	127.81	129.55	131.3	133.05	134.8	138.18	141.57	144.96	158.73	173.41	177.29	189.56	195.95	200.05	204.15	206.52	208.4	209.37	212.31	215.34	220.43	225.59
1289.0	139.55	139.43	139.53	140.22	141.84	143.58	145.35	147.12	149.31	151.5	153.69	155.88	158.08	160.27	162.46	164.65	167.81	170.01	174.28	178.55	182.82	187.09	201.03	205.52	210.0	214.49	218.98	223.46	226.06	228.12	229.17	232.39	235.71	241.28	246.93
1290.0	140.3	140.18	140.28	140.97	142.6	144.35	173.16	175.26	177.87	180.48	183.1	185.71	188.32	190.93	193.54	196.15	198.76	201.37	271.53	280.89	293.14	363.47	371.77	511.36	526.2	540.74	552.05	563.36	569.9	575.09	577.75	585.87	594.25	610.12	630.4
1291.0	273.15	272.8	273.01	274.35	277.53	280.93	284.40000000000003	287.85	294.86999999999995	299.23	303.61	307.96999999999997	318.89000000000004	323.36	348.9	353.65000000000003	370.58	385.65	429.81	448.74	459.40999999999997	482.93	493.9	521.11	538.34	549.78	561.23	583.6999999999999	590.5400000000001	595.85	598.6099999999999	606.99	615.73	650.4300000000001	683.7900000000001
1292.0	56.82	56.77	56.81	57.09	57.76	58.46	59.18	59.9	60.8	61.69	62.58	73.47	74.5	75.53	76.57	77.6	83.89	93.08	95.41	97.75	100.09	102.43	104.77	107.11	109.44	111.78	114.12	116.46	117.81	118.88	119.43	124.14	125.91	128.88	133.13
1293.0	18.82	18.8	18.82	18.91	19.13	19.36	19.6	19.84	20.13	20.43	20.73	21.02	21.32	21.61	21.91	22.2	22.5	22.79	23.37	23.94	24.51	25.09	25.66	26.23	26.8	27.38	27.95	28.52	28.85	29.11	29.25	29.66	30.08	30.79	31.52
1294.0	101.23	101.14	101.21	101.71	102.89	104.15	105.43	106.71	108.3	109.89	111.48	113.07	114.66	116.25	117.84	119.43	121.02	122.61	125.69	128.77	131.85	134.93	138.01	141.09	144.17	147.25	150.33	153.41	155.19	156.61	157.33	159.54	161.82	165.65	169.53
1295.0	525.23	524.76	542.85	546.67	553.98	560.77	575.09	585.91	628.26	647.83	664.35	673.82	683.48	692.96	705.16	714.67	725.06	736.48	755.71	793.83	812.82	832.75	855.29	886.08	922.94	945.65	965.43	997.33	1020.49	1029.79	1040.09	1058.22	1084.36	1109.96	1135.97
1296.0	356.65	356.33	356.59	358.35	362.51	377.26	381.9	386.55	392.3	398.06	403.82	409.58	415.34	421.1	432.75	476.21	521.29	550.1	606.18	629.63	651.25	675.58	691.96	715.28	734.01	749.69	765.37	781.06	790.12	797.32	801.0	816.11	827.78	847.61	877.87
1297.0	410.67	410.29999999999995	410.59999999999997	412.62	417.41	422.52	427.72	432.90999999999997	439.37	445.81999999999994	452.27	458.72	465.16999999999996	471.62	478.07	484.52	493.15	504.01	516.68	565.63	579.16	592.69	622.21	641.48	873.5300000000001	1271.43	1353.16	1383.6399999999999	1412.1999999999998	1425.07	1437.13	1494.2800000000002	1882.05	2014.44	2119.0600000000004
1298.0	862.92	862.15	862.78	867.03	877.08	887.83	898.76	914.57	936.1	954.05	977.36	991.3	1013.55	1035.95	1054.17	1176.19	1250.24	1814.3	1909.22	2006.03	2054.01	2102.0	2214.7	2350.82	2402.14	2453.46	2510.05	2564.05	2687.86	2712.36	2759.01	2797.8	2842.89	2910.01	2987.07
1299.0	221.12	220.92	221.07	222.16	224.74	227.5	230.3	233.82	237.29999999999998	240.79	244.26999999999998	247.76000000000002	251.24	255.68	261.24	266.94	270.49	274.05	280.92999999999995	303.71	310.96999999999997	318.24	325.51	332.77000000000004	340.03	348.96999999999997	366.12	373.61	379.40999999999997	382.86	384.63	399.40999999999997	405.12	414.69	432.14000000000004
1300.0	2550.08	2547.81	2586.9300000000003	2629.99	2667.63	2716.89	2750.34	2804.5	2859.32	2901.29	2966.5099999999998	3087.75	3141.75	3210.43	3374.8	3420.32	3465.86	3721.69	3869.22	3985.73	4081.92	4186.929999999999	4303.200000000001	4430.56	4647.59	4794.8	4947.46	5048.82	5140.13	5252.599999999999	5327.82	5529.83	5636.25	5821.94	6051.31
1301.0	137.06	136.94	137.04	137.72	139.31	141.97	143.72	145.47	147.95	150.12	152.29	154.46	156.63	158.8	160.98	163.15	165.32	167.49	171.7	175.91	180.11	184.32	188.53	192.74	206.96	238.22	243.21	248.19	251.07	357.54	359.19	378.85	409.01	424.01	433.95
1302.0	470.31	469.89	470.23	472.54999999999995	493.81	518.4	524.78	533.42	557.75	570.66	612.9000000000001	622.03	638.9200000000001	653.35	714.3299999999999	723.97	733.61	743.3199999999999	767.94	786.75	814.14	846.0400000000001	865.9499999999999	900.55	920.22	942.26	961.97	981.6800000000001	993.0699999999999	1014.02	1023.11	1044.32	1059.86	1085.47	1110.9
1303.0	614.67	614.12	614.57	617.6	626.22	637.77	662.75	713.68	724.31	735.44	746.08	756.71	767.35	778.08	844.14	856.65	868.06	883.38	907.66	945.59	991.05	1014.2	1042.58	1065.85	1111.36	1135.1	1158.85	1191.05	1204.87	1215.85	1221.57	1242.44	1311.1	1378.03	1411.32
1304.0	5514.32	5509.41	5587.6	5649.81	5727.84	5865.59	5962.05	6076.08	6237.22	6354.75	6523.71	6660.06	6906.65	7020.41	7223.16	7334.53	7502.99	7711.14	8056.67	8292.1	8676.29	8889.35	9142.93	9394.09	9658.48	9906.12	10121.65	10367.01	10520.46	10729.36	10826.56	11012.82	11206.54	11833.41	12266.26
1305.0	30.59	30.57	30.59	30.74	31.1	31.48	31.86	32.25	32.73	33.21	33.69	34.17	34.65	35.13	35.62	36.1	36.58	37.06	37.99	38.92	39.85	40.78	41.71	42.64	43.57	50.58	51.63	57.02	57.95	58.48	58.75	59.57	60.43	64.06	67.23
1306.0	69.29	69.22	69.27	69.62	70.42	71.29	72.16	73.04	74.13	75.22	76.31	77.39	78.48	79.62	80.71	81.8	82.89	83.98	86.09	88.2	90.31	92.41	94.52	96.63	98.74	100.85	106.68	108.87	110.13	111.14	111.65	124.5	126.28	129.27	132.3
1307.0	15.25	15.23	15.24	15.32	15.5	16.2	16.4	16.6	16.84	17.09	17.34	17.59	17.83	18.08	18.33	18.57	18.82	19.07	19.55	20.44	20.93	21.42	21.9	22.39	22.88	23.37	23.86	24.35	24.63	24.86	30.66	31.09	31.54	32.28	33.77
1308.0	431.25	430.87	432.41	434.54	439.58	444.97	450.45	465.41	472.34	479.27	486.21	493.14	500.07	550.06	557.59	599.2	615.91	624.0	639.68	772.76	791.25	840.87	860.06	914.9	939.94	974.83	1008.9	1048.6	1077.67	1096.1	1121.42	1137.18	1153.44	1218.14	1246.68
1309.0	1648.81	1647.34	1648.7	1656.82	1676.03	1722.18	1754.0	1775.33	1801.77	1828.22	1860.91	1889.13	1940.21	1976.11	2005.47	2052.03	2204.77	2293.45	2376.08	2544.61	2621.61	2865.95	3221.14	3295.69	3415.42	3496.57	3619.68	3697.15	3742.9	3777.01	4294.2	4354.57	4425.14	4545.73	4653.94
1310.0	550.98	550.49	550.89	553.6	575.23	584.74	623.62	631.21	640.61	663.64	782.29	821.51	833.06	844.61	857.78	869.35	880.93	892.5	920.45	943.01	965.56	1005.42	1028.37	1056.24	1079.3	1102.95	1126.03	1159.93	1173.73	1299.23	1326.46	1378.74	1398.45	1438.52	1472.84
1311.0	395.21	394.86	395.15	397.1	401.7	406.62	411.63	416.64	422.84	429.05	435.26	441.46	447.67	453.88	460.08	466.29	472.5	504.76	517.44	530.12	542.8	565.48	587.55	626.75	655.89	681.71	695.97	712.09	720.36	726.92	730.27	740.54	751.13	819.31	845.23
1312.0	1145.35	1144.33	1171.93	1190.29	1218.02	1254.47	1269.91	1288.92	1326.52	1349.47	1369.94	1394.94	1454.33	1474.5	1543.44	1595.36	1625.4	1668.97	1720.28	1771.55	1832.46	1875.27	1924.87	1983.12	2032.95	2079.53	2131.93	2204.11	2274.98	2313.83	2355.83	2412.58	2473.61	2585.74	2691.7
1313.0	288.57	288.31	288.52	289.94	293.3	296.9	300.56	304.21	308.74	324.82	330.48	337.61	342.36	347.11	351.85	370.34000000000003	375.27	414.73	459.87	471.14	488.48	499.88	516.67	530.5	542.0899999999999	553.6700000000001	570.13	584.11	595.72	601.15	606.92	622.41	631.31	658.7	675.29
1314.0	719.13	718.49	719.02	722.56	736.06	745.08	754.25	763.43	774.91	800.19	811.77	823.34	871.96	907.65	922.24	934.68	947.13	1003.24	1028.45	1083.4	1116.05	1142.12	1185.73	1212.19	1252.74	1402.21	1440.81	1470.47	1602.53	1640.81	1670.64	1694.13	1736.78	1777.79	2027.11
1315.0	1743.21	1741.66	1742.93	1762.12	1792.18	1836.45	1927.69	1965.19	1996.38	2025.69	2067.58	2097.07	2150.82	2186.6	2216.5	2305.65	2344.35	2388.72	2448.73	2515.79	2575.96	2636.14	2715.63	2820.41	2922.87	2985.32	3073.02	3139.49	3189.71	3218.77	3233.62	3291.02	3338.07	3436.66	3529.04
1316.0	898.4	897.6	900.24	904.67	915.16	926.38	1009.18	1021.46	1036.67	1051.89	1074.48	1089.8	1105.57	1120.9	1144.05	1159.48	1174.92	1190.78	1479.13	1526.8	1563.32	1678.36	1732.47	2043.59	2092.85	2154.12	2207.77	2255.03	2347.68	2369.07	2508.44	2635.44	2675.25	2755.84	2858.07
1317.0	31133.399999999998	30632.519999999997	31037.129999999997	31330.07	31945.800000000003	32605.21	33261.68	34055.04	35045.71	36161.560000000005	37068.24	37877.369999999995	38811.61	39696.93	40819.13	41667.97	42535.049999999996	43886.340000000004	44950.229999999996	45875.13	46716.86	48046.579999999994	49117.14	50005.48	51263.98	52183.9	53141.17	54184.59	55603.810000000005	55761.39	56156.22	56801.32000000001	57988.369999999995	59542.75	61023.52
1318.0	1544.11	1519.27	1560.68	1566.58	1592.63	1613.13	1648.22	1691.63	1740.4	1799.53	1835.72	1889.41	1932.51	1969.16	2005.8	2042.45	2334.16	2380.1	2421.84	2466.24	2508.03	2599.28	2641.88	2693.97	2740.43	2783.24	2826.05	2868.85	2924.11	2952.45	2969.31	3001.72	3069.99	3136.26	3208.14
1319.0	523.8199999999999	515.39	516.91	529.94	536.01	542.92	549.82	640.7099999999999	654.13	703.37	738.53	753.08	795.27	851.94	894.94	911.3	958.26	982.6700000000001	1000.62	1044.8500000000001	1149.3	1222.47	1242.5100000000002	1270.1200000000001	1290.28	1359.13	1380.03	1409.83	1436.98	1440.1200000000001	1448.3500000000001	1464.16	1499.13	1531.48	1569.2099999999998
1320.0	545.99	537.21	538.78	540.72	546.91	553.94	561.01	568.06	579.96	591.87	603.77	615.66	627.56	639.47	651.3599999999999	663.26	675.1600000000001	687.0699999999999	699.12	711.1600000000001	730.28	743.44	758.79	771.02	783.26	795.49	807.73	819.96	835.75	837.15	841.9300000000001	867.1500000000001	884.8199999999999	903.9100000000001	924.63
1321.0	1059.31	1042.27	1088.3200000000002	1092.79	1127.1	1152.18	1166.86	1184.38	1209.19	1247.24	1272.3200000000002	1297.3899999999999	1322.47	1363.6699999999998	1394.53	1432.9299999999998	1471.57	1513.76	1540.31	1573.0900000000001	1599.74	1654.0600000000002	1698.3999999999999	1737.03	1789.49	1822.36	1858.6499999999999	1919.1200000000001	1956.08	1978.74	1990.04	2011.76	2071.14	2115.86	2181.57
1322.0	8393.61	8258.58	8447.62	8531.08	8635.73	8840.1	9154.4	9293.68	9522.31	9755.86	9978.75	10213.74	10423.44	10634.63	10846.41	11307.75	11536.96	11812.17	12070.87	12300.78	12522.74	12875.92	13375.04	13599.54	13880.43	14152.08	14383.23	14705.07	15236.1	15298.8	15390.74	15613.01	15935.8	16279.79	16715.18
1323.0	16.83	16.56	16.61	16.67	16.86	17.08	17.29	17.51	17.88	18.25	18.61	18.98	19.35	19.71	20.08	20.45	20.81	21.18	21.55	21.92	22.29	22.67	23.04	23.41	23.78	24.15	24.52	24.89	25.37	25.42	25.56	25.84	26.37	26.94	27.55
1324.0	1195.71	1176.48	1180.24	1184.47	1216.86	1298.29	1332.63	1376.96	1405.8	1434.6399999999999	1478.11	1507.24	1543.57	1585.58	1718.71	1763.21	1814.99	1938.17	2013.24	2063.96	2121.0299999999997	2251.25	2288.44	2325.34	2392.94	2481.87	2520.05	2654.51	2722.75	2734.06	2859.21	2919.39	2978.84	3044.76	3114.54
1325.0	900.1	885.62	919.99	923.28	933.86	947.53	959.6	971.68	992.03	1012.39	1032.74	1053.09	1073.45	1093.81	1114.16	1155.06	1175.78	1208.28	1229.47	1250.66	1271.85	1339.32	1375.96	1405.95	1428.26	1450.57	1472.88	1495.19	1523.98	1526.53	1535.25	1552.01	1583.61	1617.8	1654.87
1326.0	595.63	586.0400000000001	588.37	590.48	597.24	604.9300000000001	622.1800000000001	645.85	659.39	672.9200000000001	686.44	699.97	713.5	727.0300000000001	761.36	775.27	789.1700000000001	848.38	863.26	1105.2299999999998	1253.26	1291.74	1312.8999999999999	1384.4099999999999	1416.32	1445.7099999999998	1508.01	1530.85	1850.1	1853.1999999999998	1863.78	1884.12	1922.5	1963.99	2009.0
1327.0	201.59	198.34	198.92	199.64	201.92	204.52	219.47	222.24	226.89	231.55	236.2	240.86	245.51	250.17	254.82	259.48	264.13	268.79	273.5	278.22	282.93	287.65	292.36	299.69	304.45	309.2	313.96	318.71	324.85	325.39	327.25	330.82	337.56	344.85	352.75
1328.0	356.16	350.43	351.46	352.72	356.76	364.73	369.37	374.02	381.86	389.69	397.53	405.36	413.2	421.03	428.86	436.7	444.53	452.37	460.3	468.24	476.17	484.11	493.86	508.48	516.54	527.61	535.73	543.84	556.03	556.96	566.07	572.25	583.91	596.51	610.18
1329.0	825.49	812.21	851.42	863.42	878.66	889.97	925.59	960.93	981.06	1008.29	1032.24	1084.73	1105.69	1180.75	1212.1	1234.25	1261.74	1299.71	1326.27	1381.04	1414.04	1456.33	1510.39	1534.74	1578.73	1629.96	1691.08	1716.7	1756.07	1782.85	1823.3	1843.2	1886.7	1938.87	1991.97
1330.0	84.03999999999999	82.69000000000001	82.94	83.22999999999999	84.18	85.25999999999999	86.35	87.44	89.28	91.11	92.94	94.77000000000001	96.6	98.43	100.26	102.08999999999999	103.92	105.75999999999999	150.42000000000002	153.02	155.61	158.2	160.79999999999998	163.39	165.98000000000002	168.58	171.17000000000002	173.75	177.10999999999999	177.4	185.07	187.08	190.9	195.01	199.49
1331.0	929.67	914.72	917.39	1181.03	1194.57	1209.95	1225.35	1240.78	1266.77	1292.76	1322.99	1349.06	1377.47	1497.08	1524.94	1559.91	1587.89	1677.59	1707.01	1736.43	1774.79	1816.87	1846.65	1876.42	1942.3	1987.7	2018.27	2048.84	2090.18	2101.66	2113.66	2136.73	2180.25	2236.31	2287.57
1332.0	441.06	433.97	435.24	436.8	441.81	495.76	527.15	533.78	544.97	556.15	567.33	578.51	589.69	600.88	655.83	678.55	699.14	723.43	736.11	826.19	985.61	1002.04	1018.46	1304.8	1341.59	1436.16	1463.92	1486.1	1642.37	1645.12	1656.01	1799.71	2102.8	2148.19	2222.21
1333.0	4433.72	4362.39	4378.61	4629.6	4756.53	4939.63	5032.82	5164.62	5316.46	5493.71	5658.1	5819.97	5932.48	6044.98	6289.11	6426.14	6596.9	6792.74	6947.48	7173.86	7398.88	7568.93	7692.97	8120.0	8348.42	8508.28	8675.78	8824.83	9022.19	9037.27	9263.68	9364.78	9605.03	9812.37	10044.61
1334.0	199.01	195.81	196.43	197.13	199.39	201.96	204.53	207.1	211.44	215.78	220.12	224.46	228.79	250.23	269.8	274.73	313.78	319.31	405.72	412.71	419.71	462.97	470.56	478.14	489.35	496.99	504.64	512.28	522.15	523.02	526.01	531.75	542.58	554.29	566.99
1335.0	936.24	921.18	923.88	927.19	937.81	949.88	961.98	974.09	998.08	1042.09	1063.04	1083.99	1116.93	1138.11	1159.29	1180.47	1224.22	1276.1	1298.49	1477.56	1514.45	1539.68	1564.92	1595.16	1620.47	1645.78	1671.09	1712.09	1749.1	1752.02	1909.88	1930.73	1970.05	2012.57	2058.7
1336.0	39.32	38.69	38.8	38.94	39.39	39.89	40.4	40.91	41.77	42.63	43.48	44.34	45.2	46.05	46.91	47.77	48.62	49.48	50.35	60.4	61.43	62.45	63.47	64.5	65.52	78.5	79.71	80.92	85.31	90.87	91.39	92.38	94.27	96.3	98.51
1337.0	39.39	38.75	38.87	39.0	39.459999999999994	39.96	40.47	40.980000000000004	41.830000000000005	42.7	43.56	44.41	45.269999999999996	46.13	46.99	47.84	48.7	49.57	50.43	51.3	52.17	67.76	68.87	69.97	71.08999999999999	72.2	73.30999999999999	74.42	75.85	75.98	87.18	88.13000000000001	89.92999999999999	91.86000000000001	93.96000000000001
1338.0	318.8	313.67	364.9	366.21	379.32	384.2	389.1	394.0	402.25	410.5	418.76	436.68	469.2	478.1	494.4	503.44	525.78	546.39	555.98	565.56	575.14	604.51	623.25	633.3	643.35	671.66	681.99	692.32	705.66	721.46	725.58	733.5	776.45	793.21	811.39
1339.0	817.97	804.81	812.96	815.87	825.22	835.84	846.49	857.14	875.1	893.05	911.01	928.96	946.92	975.93	994.09	1018.4	1050.22	1110.81	1156.62	1187.07	1227.84	1254.35	1274.91	1331.59	1384.66	1406.29	1427.92	1449.55	1477.47	1571.39	1648.5	1666.5	1700.43	1737.14	1817.3
1340.0	2156.5499999999997	2121.85	2128.0699999999997	2135.7	2207.4900000000002	2245.93	2274.54	2303.17	2469.37	2632.25	2874.5	2997.92	3058.7400000000002	3121.9900000000002	3211.52	3277.16	3416.1	4080.01	4198.92	4271.29	4570.610000000001	4902.41	5074.33	5156.15	5243.610000000001	5384.66	5517.78	5601.360000000001	5726.67	5739.93	5798.58	5887.2	6011.52	6141.28	6420.62
1341.0	195.12	191.98000000000002	192.54	193.23	195.44	197.95	200.48	205.12	209.41000000000003	213.70000000000002	218.0	222.3	231.33	235.71	240.10000000000002	244.48999999999998	248.87	253.26	257.7	262.15	266.58	271.03	296.42	301.2	307.41999999999996	312.6	317.4	322.21000000000004	328.42	328.97	333.51	337.15	344.02	351.44	359.5
1342.0	218.03	214.52	215.15	215.92	221.71	224.56	227.42	230.28	235.11	240.12	244.95	249.78	254.61	259.44	264.26	269.09	321.74	338.98	344.93	350.87	356.82	362.76	368.71	377.22	412.69	419.14	425.59	432.03	440.36	458.48	466.61	482.21	494.16	504.83	516.4
1343.0	167.87	165.17	165.66	188.6	209.2	211.89	214.59	222.03	226.68	234.06	242.53	247.31	255.37	260.22	265.06	297.22	302.55	307.89	313.29	318.68	324.08	329.48	334.88	340.28	363.97	526.87	534.97	543.08	553.54	591.92	595.31	601.8	614.06	627.31	641.69
1344.0	1112.38	1094.49	1099.24	1103.18	1207.47	1232.09	1268.11	1284.07	1358.08	1385.94	1413.81	1441.67	1473.84	1501.79	1529.73	1590.76	1619.29	1647.84	1705.51	1734.91	1811.02	1873.47	1904.17	1934.88	2045.12	2077.07	2109.87	2146.09	2187.43	2191.08	2228.2	2262.65	2308.73	2393.49	2448.35
1345.0	203.47	200.19	200.78	218.87	221.38	224.23	227.09	236.32	241.27	246.22	251.17	256.12	277.07	282.32	319.14	324.97	330.8	336.64	342.54	348.44	354.35	360.25	366.16	372.06	378.49	404.2	416.66	422.97	438.2	439.3	441.81	448.0	458.6	472.11	482.93
1346.0	997.35	981.31	984.18	987.71	1033.45	1048.61	1061.96	1081.23	1103.89	1136.16	1159.01	1190.63	1213.64	1236.66	1259.67	1282.68	1309.66	1332.75	1356.12	1379.5	1419.77	1488.52	1512.92	1546.78	1571.33	1603.99	1633.74	1658.49	1690.43	1693.26	1702.93	1721.51	1756.57	1798.38	1846.08
1347.0	569.86	560.69	576.11	579.89	586.54	594.09	601.66	609.23	621.99	643.59	666.13	679.26	692.39	705.52	746.65	760.3	773.94	908.05	923.97	939.9	986.39	1088.79	1107.46	1128.06	1157.65	1175.73	1204.45	1222.69	1246.24	1248.32	1257.17	1270.9	1296.78	1337.33	1437.47
1348.0	188.21	185.18	185.72	186.39	188.52	190.95	193.38	195.82	203.52	207.69	211.87	216.05	220.22	224.4	228.57	232.75	236.92	241.1	245.33	254.96	259.28	263.61	267.93	272.25	276.57	280.89	285.21	289.53	295.1	295.59	297.28	300.53	306.65	313.27	320.45
1349.0	638.87	628.59	630.43	665.63	707.59	764.18	773.91	783.65	800.76	827.4	855.91	895.67	912.98	930.29	970.64	1024.09	1051.04	1145.84	1165.94	1186.03	1206.13	1291.69	1312.86	1343.34	1364.66	1385.98	1408.81	1441.78	1469.55	1520.33	1529.02	1545.71	1586.0	1620.24	1657.37
1350.0	284.01	279.44	280.26	281.26	284.48	288.15	343.83	597.2	610.59	623.12	635.65	648.17	660.7	673.23	685.76	698.29	710.81	723.34	736.03	748.72	761.4	774.09	786.77	799.46	812.15	824.83	837.52	850.21	948.35	949.93	955.36	965.79	990.59	1011.97	1109.94
1351.0	324.61	319.39000000000004	322.71000000000004	323.86	327.57	331.79	336.01	340.25	357.86	365.20000000000005	377.25	384.68	395.1	402.59000000000003	415.03	422.60999999999996	430.19	437.79	445.45	453.13	460.81	470.41	478.12	485.84000000000003	746.12	757.77	769.43	793.94	809.23	810.59	815.2099999999999	890.78	918.1	937.9100000000001	961.64
1352.0	1227.62	1207.87	1211.41	1215.75	1229.68	1245.51	1261.37	1281.88	1308.73	1335.58	1365.41	1396.95	1447.73	1475.18	1518.28	1546.02	1674.33	1740.8	1780.76	1847.38	1878.68	2073.14	2129.51	2251.41	2287.14	2373.8	2545.92	2591.22	2641.13	3158.69	3200.42	3246.36	3312.47	3396.12	3475.55
1353.0	214.57	211.26000000000002	211.86	212.63	215.07000000000002	217.82999999999998	220.60000000000002	223.38	228.0	232.61999999999998	237.24	241.86999999999998	246.49	251.10999999999999	259.43	264.12	268.81	273.5	278.38	283.25	288.13	295.85	300.77	305.70000000000005	310.62	322.32	327.54	332.57	338.87	339.55	341.47	345.24	352.19	359.82	368.07
1354.0	1392.42	1370.02	1393.25	1447.67	1477.49	1496.51	1522.28	1632.06	1666.25	1700.43	1748.75	1819.25	1907.85	2070.02	2215.53	2261.66	2350.78	2534.23	2646.36	2747.57	2822.41	2920.92	2996.07	3066.23	3125.34	3183.14	3270.7	3337.82	3408.24	3413.93	3433.43	3480.89	3558.49	3635.3	3720.71
1355.0	1416.4	1393.61	1412.57	1417.64	1436.79	1495.36	1569.63	1738.16	1837.54	1915.81	1958.76	2004.98	2046.0	2098.28	2137.32	2197.73	2257.84	2496.81	2541.22	2595.82	2645.9	2690.95	2735.05	2779.15	2823.41	3146.56	3195.74	3244.14	3306.62	3315.48	3342.49	3379.52	3448.9	3524.23	3651.67
1356.0	320.02	314.87	315.79	316.93	320.56	327.38	331.55	335.72	342.76	349.79	356.82	363.85	370.89	377.92	482.51	524.69	534.1	589.22	599.56	609.89	620.23	668.31	679.27	690.22	701.17	712.13	730.28	741.35	755.89	757.16	761.48	769.79	847.04	871.5	891.48
1357.0	332.33	326.98	327.94	329.11	332.89	337.17	341.46	365.92	426.86	446.57	460.1	472.86	528.0	538.02	561.39	571.65	581.91	607.49	618.14	643.77	685.07	698.38	723.12	744.19	756.0	797.98	810.26	829.15	845.12	846.53	851.36	866.33	883.98	903.58	924.29
1358.0	31.26	30.76	30.85	30.96	31.32	31.72	32.12	32.53	33.21	33.89	34.57	35.25	35.93	36.61	45.0	45.82	46.64	47.46	48.29	49.13	49.96	50.79	51.62	52.46	54.52	55.38	56.23	57.08	58.18	58.28	58.61	59.25	60.46	61.76	63.18
1359.0	721.4499999999999	709.9	713.02	715.59	729.78	931.42	943.2800000000001	955.15	975.14	995.12	1015.11	1035.1	1055.08	1075.07	1102.17	1122.29	1190.18	1218.85	1240.27	1261.68	1283.0900000000001	1304.49	1325.8999999999999	1372.8400000000001	1416.85	1439.02	1461.18	1483.3300000000002	1511.8700000000001	1533.34	1551.79	1585.6499999999999	1638.8600000000001	1674.24	1712.6200000000001
1360.0	3872.37	3810.11	3824.1699999999996	3837.89	3885.13	3950.09	4000.39	4079.25	4164.69	4250.12	4335.57	4429.55	4532.1	4624.75	4710.78	4796.83	4882.870000000001	4971.84	5059.06	5157.72	5245.13	5342.75	5445.93	5534.79	5622.64	5715.0	5811.18	5901.16	6014.780000000001	6024.84	6059.26	6125.4	6258.910000000001	6394.030000000001	6540.580000000001
1361.0	33.36	32.81	32.91	33.03	33.41	33.84	34.269999999999996	34.7	35.43	36.16	36.88	37.61	38.34	39.06	39.79	40.519999999999996	41.25	41.97	42.71	43.45	44.18	44.92	45.650000000000006	48.849999999999994	49.620000000000005	50.4	56.629999999999995	57.489999999999995	58.599999999999994	61.77	62.129999999999995	62.809999999999995	64.09	65.47	69.91
1362.0	26.51	26.09	26.16	26.26	26.56	26.9	27.24	27.58	28.16	28.74	29.32	29.89	30.47	31.05	31.63	32.21	32.78	33.36	33.95	34.53	35.12	35.7	36.29	36.87	37.46	38.04	38.63	39.21	39.97	45.35	54.05	54.64	55.76	59.11	60.47
1363.0	3449.3799999999997	3394.72	3480.02	3645.91	3704.87	3794.36	4250.06	4321.719999999999	4430.150000000001	4619.46	4744.24	4889.59	5029.639999999999	5124.71	5315.97	5472.5199999999995	5599.47	5752.39	5873.26	6059.099999999999	6162.28	6375.66	7057.65	7203.11	7326.98	7542.88	7716.68	8000.33	8301.67	8353.65	8401.23	8493.35	8781.56	9023.42	9236.99
1364.0	782.9	771.28	773.4	777.07	785.98	800.51	818.6999999999999	833.96	858.5999999999999	877.32	896.9599999999999	916.3599999999999	933.6800000000001	961.05	978.57	996.0799999999999	1013.6	1031.1299999999999	1057.6200000000001	1098.72	1118.07	1156.65	1176.32	1195.9699999999998	1217.49	1237.1799999999998	1292.62	1327.71	1352.05	1369.74	1378.05	1393.62	1459.6599999999999	1491.52	1530.49
1365.0	2051.59	2018.58	2033.06	2065.07	2133.44	2227.85	2256.23	2424.05	2479.96	2533.14	2692.79	2749.55	2878.63	2933.22	3215.02	3285.44	3351.77	3656.67	3805.84	4035.95	4107.84	4395.78	4499.95	4582.95	4675.86	4798.37	4916.94	4991.61	5087.75	5101.9	5158.18	5335.79	5489.49	5619.61	5758.02
1366.0	6242.79	6142.349999999999	6232.679999999999	6259.450000000001	6701.58	6936.97	7181.370000000001	7357.01	7728.4800000000005	7923.889999999999	8123.94	8313.01	8613.429999999998	9116.62	9954.25	10355.91	10791.19	11054.650000000001	11730.2	12029.33	12248.810000000001	12498.95	12811.27	13017.849999999999	13276.1	13485.55	13895.509999999998	14175.32	14451.32	14553.46	14642.99	14833.029999999999	15135.11	15467.51	15910.19
1367.0	1261.3000000000002	1241.01	1244.6499999999999	1249.1100000000001	1263.42	1281.25	1317.73	1334.87	1362.8300000000002	1411.6200000000001	1440.01	1499.39	1548.0	1579.95	1628.3	1666.8500000000001	1717.84	1777.25	1871.5500000000002	1927.51	1960.1699999999998	2007.3200000000002	2288.48	2339.9	2379.0299999999997	2420.73	2462.12	2507.74	2598.03	2621.32	2693.8300000000004	2772.7099999999996	2829.18	2890.2599999999998	2956.4900000000002
1368.0	1455.49	1432.08	1476.9	1500.32	1563.43	1650.68	1671.7	1692.74	1728.2	1763.66	1799.12	1834.58	1870.04	1932.79	1968.75	2009.93	2045.98	2295.91	2342.07	2382.44	2426.59	2506.91	2574.59	2682.6	2725.17	2795.97	2854.21	2901.59	2957.47	2989.62	3024.08	3057.08	3119.34	3199.11	3287.16
1369.0	660.3100000000001	649.6899999999999	651.59	653.9200000000001	661.4200000000001	669.9300000000001	678.46	687.0	701.4000000000001	729.54	744.2199999999999	758.88	776.86	791.5799999999999	819.89	834.87	849.85	864.83	885.09	963.0899999999999	999.72	1066.34	1083.82	1109.33	1126.93	1144.53	1173.8600000000001	1191.6299999999999	1219.25	1221.29	1228.26	1241.67	1269.0100000000002	1307.51	1341.3
1370.0	815.76	802.64	816.24	819.16	828.55	839.22	849.9	871.7	892.6899999999999	916.55	934.98	953.4	971.8399999999999	990.26	1012.66	1031.1699999999998	1049.6599999999999	1086.71	1129.77	1149.25	1178.49	1226.23	1246.32	1266.4199999999998	1286.51	1306.61	1326.6999999999998	1346.8	1372.75	1375.04	1382.8899999999999	1397.9799999999998	1426.45	1614.14	1658.1100000000001
1371.0	3234.02	3181.99	3191.31	3247.62	3321.59	3367.13	3416.17	3535.02	3609.08	3684.58	3813.36	3901.29	3976.7	4054.07	4159.58	4307.2	4395.48	4481.24	4559.83	4657.21	4736.12	4987.4	5069.14	5150.88	5281.62	5364.12	5465.92	5548.72	5699.63	5709.15	5741.76	5805.65	5923.88	6054.61	6225.63
1372.0	346.01	340.44	341.44	342.66	346.59000000000003	351.06	355.53000000000003	360.0	367.53999999999996	376.36	383.93	395.09999999999997	402.74	410.37	418.01	425.65	433.28000000000003	440.92999999999995	448.65	456.75	464.49	497.26	505.4	513.55	521.6899999999999	529.85	537.99	546.14	556.6700000000001	557.5899999999999	560.78	566.9	578.44	590.93	604.48
1373.0	726.81	715.11	717.21	719.78	728.03	737.4	746.79	893.16	911.87	932.27	951.01	969.75	988.5	1007.25	1025.99	1044.73	1063.47	1082.22	1101.2	1129.18	1204.37	1242.8	1263.17	1408.4	1430.75	1453.64	1476.0	1507.88	1546.69	1562.74	1583.12	1600.4	1670.97	1707.04	1753.83
1374.0	288.35	283.72	284.55	285.56	288.84000000000003	292.55	296.53000000000003	300.26	306.54999999999995	312.84	319.13	325.41999999999996	331.71	338.0	360.7	377.81	384.58000000000004	391.36	398.22	405.09000000000003	411.96000000000004	418.81	425.68	432.53999999999996	439.40999999999997	446.27	453.13	460.0	468.85	469.65	472.32	477.48	487.2	497.72	509.13
1375.0	1969.07	1937.39	1986.27	2031.4	2054.68	2092.87	2119.52	2187.18	2237.4	2283.3	2359.03	2405.52	2457.98	2504.59	2572.05	2621.86	2670.25	2781.13	2829.91	2926.98	2994.0	3142.54	3199.61	3376.09	3462.54	3577.5	3711.05	3772.13	3890.74	3897.24	4048.64	4141.64	4238.26	4329.74	4437.47
1376.0	143.14000000000001	140.38	140.29999999999998	140.76	142.28	144.01	145.74	164.11	167.54999999999998	170.98	174.41	177.85	181.28	184.71	188.14	191.57999999999998	195.01000000000002	198.44	202.0	205.55	209.10000000000002	216.51999999999998	220.14	223.75	227.36	230.97	234.59	238.20999999999998	242.53	243.16	257.37	260.12	265.19	288.90999999999997	295.69
1377.0	218.83	215.32000000000002	215.95000000000002	216.73	219.20000000000002	222.03	224.86	227.69	232.46	237.22	241.99	246.76	251.53	256.31	261.08	265.84	270.61	275.38	280.21	285.04	289.87	294.7	299.53	304.36	309.19	314.02	318.85	323.68	329.90999999999997	330.46	332.34999999999997	335.97	342.82	350.22	358.25
1378.0	751.27	739.19	750.78	753.47	781.16	791.21	819.3199999999999	829.64	847.03	864.4	881.78	899.16	916.54	933.92	991.83	1009.9499999999999	1038.07	1061.71	1080.33	1098.95	1117.58	1185.92	1207.2	1236.98	1256.62	1276.25	1341.83	1362.15	1403.22	1405.67	1413.69	1429.12	1458.23	1493.11	1574.02
1379.0	300.4	295.57	296.43	297.49	301.28	305.16	309.04	312.93	319.49	326.04	335.27	341.88	348.49	355.09	361.7	368.31	374.92	381.53	388.22	394.91	401.6	408.29	414.98	421.67	428.36	435.06	441.75	448.44	457.08	457.84	469.25	474.37	484.03	494.48	545.84
1380.0	52.67	51.82	51.97	52.16	52.75	53.43	54.11	54.8	55.94	57.09	58.24	59.39	60.53	61.68	62.83	63.98	65.13	66.27	67.44	68.6	77.41	88.74	90.2	91.65	93.1	94.56	96.01	97.47	99.35	99.51	100.08	101.17	103.23	105.46	107.88
1381.0	191.03	187.95	188.51	189.18	191.35000000000002	195.72	198.20999999999998	200.71	204.91	209.12	213.33	217.51999999999998	221.73000000000002	225.93	230.14	234.35000000000002	238.55	242.76	247.01	251.26	259.03	285.53	290.21	294.89	299.56	304.25	308.93	313.6	319.64	321.47	323.31	326.84000000000003	338.88	346.20000000000005	525.91
1382.0	398.57	392.15999999999997	393.3	394.71000000000004	404.09	409.28999999999996	414.51	432.61	441.68000000000006	450.74	459.79999999999995	468.86	477.92999999999995	486.99	496.04999999999995	505.11	514.18	523.24	532.41	541.59	550.77	569.29	578.62	587.95	597.28	606.61	615.94	637.02	649.29	650.37	654.0899999999999	661.23	674.6899999999999	689.26	705.05
1383.0	638.94	628.66	633.38	635.65	690.26	699.15	708.05	728.88	744.15	814.78	844.59	861.24	877.89	898.2	914.91	931.63	948.34	965.06	981.98	998.91	1028.53	1053.57	1070.84	1178.65	1198.31	1217.03	1247.56	1266.46	1290.85	1293.01	1300.39	1314.59	1341.36	1370.31	1401.72
1384.0	2132.99	2094.1800000000003	2098.9900000000002	2107.48	2131.46	2173.33	2242.2400000000002	2277.1	2331.5099999999998	2386.77	2500.62	2555.21	2637.2599999999998	2696.8	2749.2199999999993	2803.8100000000004	2897.21	2992.0199999999995	3062.57	3116.14	3170.63	3348.5299999999997	3425.0499999999997	3490.15	3579.83	3637.5800000000004	3709.4300000000003	3767.31	3859.41	3901.1800000000003	3929.57	3999.96	4106.139999999999	4200.33	4325.639999999999
1385.0	3030.93	2982.17	3104.46	3126.52	3185.14	3263.47	3305.03	3356.78	3427.11	3626.89	3699.82	3871.18	3972.88	4076.8	4152.66	4228.75	4304.61	4434.68	4512.46	4679.23	4830.49	5053.04	5160.27	5260.86	5350.23	5445.2	5595.44	5689.0	5834.01	5922.28	5956.11	6067.57	6238.81	6373.48	6527.2
1386.0	165.0	162.35	162.82999999999998	163.41	165.28	169.02	171.17000000000002	173.32999999999998	176.95999999999998	180.59	184.22000000000003	187.85	199.7	203.49	210.41000000000003	217.45999999999998	221.35999999999999	225.26	229.22000000000003	233.17000000000002	237.12	241.07	245.02	248.97	252.92000000000002	256.88	260.82	264.77	269.87	270.32	271.87	274.83	280.43	286.48	293.05
1387.0	1014.41	998.09	1056.97	1181.12	1198.7	1231.2	1246.8799999999999	1313.8100000000002	1344.85	1372.44	1400.03	1427.6200000000001	1455.2199999999998	1491.3999999999999	1525.65	1553.53	1589.72	1617.74	1655.16	1683.69	1712.22	1773.0700000000002	1802.1299999999999	1831.18	1860.25	1889.3	1923.01	1952.1399999999999	1989.74	2021.8100000000002	2033.35	2058.56	2121.3399999999997	2175.7999999999997	2225.66
1388.0	459.84	452.44	453.77	457.88	463.13	469.09	475.07	481.05	491.13	501.2	511.28	521.35	531.43	541.51	551.59	561.66	571.74	581.86	592.06	602.27	639.04	659.84	670.66	681.47	692.28	703.1	713.91	724.73	738.68	739.92	744.14	752.27	767.59	784.15	802.13
1389.0	48.17	47.400000000000006	47.540000000000006	47.7	48.26	48.870000000000005	49.49	50.12	51.17	52.22	53.269999999999996	54.32	55.370000000000005	56.42	57.47	58.519999999999996	59.57	60.620000000000005	61.68	62.75	63.82	64.87	65.94	67.0	68.06	69.13	70.19	71.25999999999999	72.62	72.75	73.16	73.96000000000001	75.47	77.1	78.87
1390.0	727.41	715.7	723.16	725.75	734.07	743.52	752.99	788.43	850.85	876.23	917.2	939.75	965.93	984.25	1002.56	1020.88	1084.41	1114.15	1137.26	1156.87	1176.47	1330.47	1372.45	1543.81	1568.3	1592.8	1665.59	1703.6	1745.24	1748.15	1767.1	1821.07	1858.15	1898.26	1957.83
1391.0	2680.03	2636.9	2689.72	2704.06	2746.44	2799.1899999999996	2856.67	2905.96	2967.61	3056.0	3145.5299999999997	3212.92	3292.76	3406.93	3515.91	3603.49	3762.45	3857.9799999999996	3933.36	4068.75	4171.7	4267.91	4348.68	4488.5599999999995	4621.83	4770.59	4867.0599999999995	5005.76	5112.43	5124.09	5153.73	5447.07	5558.0	5682.150000000001	5813.3099999999995
1392.0	130.48	128.38	128.76	129.22	130.7	132.38	134.07	135.76	138.6	141.44	144.29	147.13	149.98	152.82	155.66	158.51	161.35	164.2	167.08	169.96	172.84	175.71	178.59	181.47	184.35	187.23	190.11	192.99	196.71	197.04	205.45	207.7	211.93	216.5	230.75
1393.0	0.0	0.0	0.0	0.0	0.0	0.0	0.0	0.0	0.0	0.0	0.0	0.0	0.0	0.0	0.0	0.0	0.0	0.0	0.0	0.0	0.0	0.0	0.0	0.0	0.0	0.0	0.0	0.0	0.0	0.0	0.0	0.0	0.0	0.0	0.0
1394.0	15.049999999999999	14.809999999999999	14.850000000000001	14.9	15.07	15.26	15.469999999999999	15.66	15.989999999999998	16.32	16.64	16.96	17.29	17.62	17.95	18.28	18.61	18.939999999999998	19.27	19.6	19.93	20.26	20.6	20.93	21.259999999999998	21.59	21.919999999999998	22.259999999999998	22.68	22.720000000000002	22.86	23.099999999999998	23.57	24.09	24.63
1395.0	412.48	405.84	407.03	408.49	413.17	424.16	429.57	434.97	444.09	453.2	462.31	471.42	488.96	506.24	515.66	525.08	534.5	545.64	564.84	574.58	601.39	611.41	621.43	631.45	641.47	651.49	664.16	674.22	687.2	688.35	692.28	699.84	714.09	729.5	758.78
1396.0	737.04	725.18	727.3	729.91	738.28	747.78	757.3	766.83	787.31	803.46	853.09	869.9	931.0	955.21	972.98	990.76	1015.35	1082.59	1101.57	1135.41	1168.31	1310.51	1358.14	1386.06	1554.95	1605.41	1630.1	1672.59	1806.79	1826.02	1874.94	1895.4	1934.0	1976.27	2021.56
[truncated: 724 more rows]
