# Supplementary material for: High-resolution data and maps of material stock, population, and employment in Austria from 1985 to 2018
Source: Data Brief. 2023 Feb 20;47:108997. doi: 10.1016/j.dib.2023.108997 (PMC9999155; doi:10.1016/j.dib.2023.108997)
Supplement: Supplementary file 1 [file mmc1.zip › data/municipalities.qmd]

<!DOCTYPE qgis PUBLIC 'http://mrcc.com/qgis.dtd' 'SYSTEM'>
<qgis version="3.22.0-Bia?owie?a">
  <identifier></identifier>
  <parentidentifier></parentidentifier>
  <language></language>
  <type>dataset</type>
  <title></title>
  <abstract></abstract>
  <links/>
  <fees></fees>
  <encoding></encoding>
  <crs>
    <spatialrefsys>
      <wkt></wkt>
      <proj4></proj4>
      <srsid>0</srsid>
      <srid>0</srid>
      <authid></authid>
      <description></description>
      <projectionacronym></projectionacronym>
      <ellipsoidacronym></ellipsoidacronym>
      <geographicflag>false</geographicflag>
    </spatialrefsys>
  </crs>
  <extent/>
</qgis>
