# Supplementary material for: High-resolution data and maps of material stock, population, and employment in Austria from 1985 to 2018
Source: Data Brief. 2023 Feb 20;47:108997. doi: 10.1016/j.dib.2023.108997 (PMC9999155; doi:10.1016/j.dib.2023.108997)
Supplement: Supplementary file 1 [file mmc1.zip › data/pop_AT.csv]

zone	1984	1985	1986	1987	1988	1989	1990	1991	1992	1993	1994	1995	1996	1997	1998	1999	2000	2001	2002	2003	2004	2005	2006	2007	2008	2009	2010	2011	2012	2013	2014	2015	2016	2017	2018
1.0	7075.52	7064.71	7028.86	7017.36	7030.22	7049.9	7102.0	7151.37	7234.25	7315.86	7446.28	7486.39	7494.86	7516.33	7507.71	7494.76	7507.19	7513.48	7533.06	7530.56	7549.66	7584.32	7643.17	7670.97	7706.76	7833.45	7865.33	7909.41	8016.23	8041.73	8062.06	8124.74	8202.41	8228.72	8251.17
2.0	1865.02	1862.18	1851.79	1848.2	1850.3	1851.21	1858.46	1864.88	1883.11	1894.88	1899.47	1911.95	1914.11	1912.21	1909.75	1933.42	1929.88	1928.0	1933.01	1937.61	1942.51	1957.78	1973.45	1995.78	2002.3	2015.12	2021.68	2027.98	2040.71	2047.2	2052.38	2059.09	2079.5	2089.76	2096.08
3.0	2157.19	2153.9	2145.2000000000003	2143.0800000000004	2145.5099999999998	2149.0899999999997	2157.52	2164.9599999999996	2188.1299999999997	2199.0899999999997	2204.4	2214.21	2221.98	2219.7599999999998	2216.92	2213.09	2210.04	2209.12	2214.86	2213.8199999999997	2215.82	2230.8	2240.7799999999997	2249.37	2256.71	2275.3199999999997	2282.7299999999996	2300.2	2322.96	2330.36	2336.25	2343.8900000000003	2365.46	2373.03	2379.0
4.0	1675.02	1672.46	1663.14	1659.86	1662.49	1663.51	1670.03	1675.79	1701.1699999999998	1709.71	1714.77	1722.3899999999999	1725.25	1723.54	1726.31	1723.33	1722.0600000000002	1721.9799999999998	1729.9099999999999	1729.08	1731.98	1741.24	1748.09	1757.9499999999998	1763.6799999999998	1774.99	1780.76	1786.31	1798.15	1804.3999999999999	1810.41	1825.6399999999999	1850.6	1856.51	1861.18
5.0	1538.86	1536.51	1527.94	1524.93	1526.66	1527.41	1533.84	1542.13	1557.21	1566.96	1571.13	1578.12	1579.9	1578.33	1576.3	1573.58	1571.13	1569.6	1574.6	1576.83	1580.92	1589.87	1596.27	1601.61	1606.98	1617.28	1622.54	1628.17	1635.05	1640.66	1645.42	1650.8	1669.08	1674.42	1680.49
6.0	2763.7799999999997	2759.2099999999996	2766.67	2761.3100000000004	2764.4999999999995	2775.9199999999996	2789.9	2802.18	2832.01	2846.5899999999997	2853.67	2866.34	2869.69	2867.1	2863.61	2858.94	2854.0	2857.0	2880.64	2879.4900000000002	2882.36	2895.46	2907.09	2917.51	2927.11	2993.36	3003.0099999999998	3012.99	3027.0699999999997	3036.66	3044.43	3060.9999999999995	3096.12	3111.86	3119.7000000000003
7.0	1037.67	1036.08	1030.3	1028.28	1029.44	1029.95	1033.98	1037.55	1050.18	1056.04	1065.02	1069.79	1078.18	1077.1	1075.72	1073.87	1076.34	1075.29	1081.59	1083.58	1084.56	1093.69	1101.5	1109.49	1113.12	1120.25	1123.89	1127.4	1132.83	1137.22	1140.09	1143.82	1154.35	1158.05	1161.61
8.0	1478.18	1475.8799999999999	1467.6499999999999	1464.78	1466.4199999999998	1467.1599999999999	1474.0	1479.79	1503.1	1510.7299999999998	1514.41	1521.15	1522.88	1524.3700000000001	1522.44	1532.3	1529.53	1528.06	1532.4099999999999	1531.71	1533.12	1542.13	1556.35	1561.58	1567.36	1577.3899999999999	1582.51	1590.3	1604.1100000000001	1609.21	1613.29	1620.01	1634.9299999999998	1640.19	1646.76
9.0	2383.23	2379.59	2366.32	2361.93	2366.2	2369.85	2379.14	2387.69	2411.03	2423.11	2428.97	2439.78	2445.46	2443.02	2439.89	2435.68	2431.23	2428.85	2435.17	2434.01	2436.21	2447.13	2456.76	2464.99	2473.05	2488.89	2496.99	2504.77	2526.12	2534.16	2540.57	2548.88	2572.34	2581.45	2587.94
10.0	934.14	932.71	927.83	927.56	928.61	929.06	932.71	935.92	945.07	951.56	954.79	959.04	961.02	960.06	976.6	975.18	974.09	973.14	976.14	975.68	977.59	981.97	985.84	989.2	996.53	1004.98	1008.25	1019.16	1023.47	1026.72	1029.74	1033.11	1042.62	1045.96	1048.59
11.0	1682.67	1679.9799999999998	1672.57	1669.3	1671.18	1673.59	1684.5500000000002	1699.83	1718.7300000000002	1727.49	1735.7899999999997	1743.5	1751.0800000000002	1751.1100000000001	1749.8700000000001	1746.96	1743.86	1744.9099999999999	1749.4599999999998	1748.7099999999998	1750.38	1759.71	1766.7199999999998	1773.0400000000002	1778.86	1790.2099999999998	1798.8	1804.39	1824.6699999999998	1833.94	1838.6200000000001	1844.7199999999998	1861.73	1877.24	1887.55
12.0	1698.56	1695.97	1686.51	1683.19	1685.1	1685.92	1692.53	1698.3700000000001	1714.97	1724.09	1728.49	1741.1	1743.32	1741.59	1739.35	1756.47	1753.25	1751.54	1828.95	1828.08	1829.73	1837.93	1845.17	1851.36	1857.4	1870.79	1876.88	1882.72	1910.26	1916.84	1921.69	1928.62	1948.44	1954.68	1960.32
13.0	1205.5	1203.66	1196.95	1196.51	1197.86	1198.45	1204.62	1208.78	1223.93	1233.12	1240.45	1248.71	1252.85	1251.6	1250.0	1247.84	1245.56	1244.34	1247.58	1246.99	1248.11	1253.7	1258.64	1263.0	1267.12	1275.91	1280.06	1284.05	1301.68	1305.82	1312.67	1316.96	1329.08	1333.34	1336.68
14.0	3013.69	3009.09	3010.6	3004.68	3008.07	3011.97	3025.78	3036.22	3065.9	3081.26	3088.97	3107.67	3119.4	3116.29	3112.81	3110.48	3105.7	3102.67	3114.77	3113.29	3116.11	3130.07	3144.32	3154.85	3165.16	3185.44	3195.8	3205.76	3252.82	3263.16	3273.5	3284.2	3314.44	3326.66	3335.63
15.0	2890.46	2886.05	2869.95	2864.3	2867.54	2870.12	2884.24	2894.31	2922.6	2937.24	2944.35	2960.02	2963.37	2960.42	2956.62	2951.52	2946.12	2943.24	2955.9	2954.5	2957.17	2970.42	2984.34	2998.51	3008.31	3027.58	3048.9	3058.4	3088.05	3097.87	3105.7	3115.86	3144.55	3154.61	3162.53
16.0	1572.47	1570.0700000000002	1561.3200000000002	1558.24	1560.01	1560.77	1566.95	1572.3600000000001	1587.73	1595.68	1599.5400000000002	1606.66	1609.01	1608.65	1606.5900000000001	1611.3600000000001	1618.76	1617.18	1621.38	1620.6200000000001	1622.0800000000002	1629.3500000000001	1635.76	1641.24	1646.73	1657.28	1662.68	1667.8600000000001	1674.91	1681.67	1691.48	1697.2900000000002	1712.91	1721.24	1725.5600000000002
17.0	2514.31	2510.47	2496.47	2496.61	2499.43	2505.01	2514.83	2524.0	2561.91	2574.74	2580.97	2592.45	2615.97	2620.0	2616.64	2613.13	2608.36	2605.81	2622.36	2621.12	2623.49	2635.25	2645.62	2698.27	2710.87	2733.02	2741.91	2767.56	2785.88	2796.38	2803.45	2814.14	2840.05	2859.48	2868.57
18.0	2505.6099999999997	2500.9900000000002	2487.1299999999997	2485.64	2488.36	2512.64	2523.1699999999996	2537.03	2564.27	2578.03	2586.28	2597.91	2616.04	2616.29	2613.3599999999997	2611.2400000000002	2609.96	2610.24	2617.15	2618.71	2621.69	2636.98	2659.85	2686.3	2695.24	2712.24	2739.57	2751.85	2766.31	2775.0200000000004	2782.2999999999997	2792.01	2817.89	2827.5499999999997	2834.71
19.0	1689.77	1687.19	1686.06	1684.61	1686.51	1687.34	1697.83	1705.51	1726.41	1735.06	1740.54	1748.28	1753.05	1751.49	1749.24	1746.22	1743.03	1741.33	1748.28	1747.45	1749.35	1757.19	1774.99	1792.44	1798.3	1813.93	1819.83	1830.03	1841.51	1848.71	1855.73	1862.34	1881.42	1888.72	1893.46
20.0	1659.85	1654.73	1647.42	1648.08	1649.65	1652.11	1660.78	1689.1999999999998	1705.94	1717.5	1723.08	1730.5600000000002	1735.47	1738.98	1738.18	1737.17	1736.19	1736.28	1741.17	1748.04	1753.64	1763.8899999999999	1773.0700000000002	1780.52	1794.4	1806.9299999999998	1812.11	1833.75	1855.25	1864.16	1872.18	1880.3400000000001	1915.7399999999998	1923.98	1929.27
21.0	1930.55	1927.6	1919.79	1916.02	1922.26	1935.47	1943.05	1955.21	1974.32	1985.27	1993.2	2002.07	2004.33	2002.33	1999.89	2053.28	2049.72	2049.69	2055.01	2054.04	2055.9	2073.98	2082.27	2089.46	2096.29	2113.89	2120.77	2127.38	2136.45	2143.24	2152.34	2161.42	2193.74	2200.75	2206.28
22.0	214.57	214.24	213.05	212.63	212.87	212.98	213.81	214.55	216.65	217.73	219.92	220.9	221.15	220.93	220.65	220.27	219.87	219.65	220.22	220.12	223.7	226.84	234.27	235.05	235.82	237.33	238.1	238.85	242.79	243.56	244.17	248.78	251.07	251.88	252.51
23.0	771.75	770.58	766.28	767.07	767.94	768.32	771.33	773.99	781.56	785.47	787.37	790.88	791.77	790.98	789.97	788.61	787.16	786.39	799.59	799.21	799.94	803.52	810.17	812.89	815.54	820.77	823.44	826.0	833.93	836.58	838.69	841.44	849.19	851.9	854.04
24.0	779.01	777.8199999999999	773.48	771.9599999999999	773.6899999999999	774.0699999999999	778.04	780.87	788.5	792.4599999999999	796.17	799.7099999999999	802.11	815.75	814.7099999999999	813.3	811.8199999999999	811.02	813.13	812.75	813.4799999999999	817.12	821.64	824.4	827.0999999999999	832.39	835.5799999999999	838.1899999999999	844.41	847.0899999999999	849.2299999999999	852.01	865.93	868.6999999999999	870.88
25.0	937.37	935.94	930.72	931.6	932.66	933.11	936.77	940.01	949.19	953.95	956.26	960.51	961.6	960.64	959.41	957.75	957.73	969.9	972.42	971.96	972.84	977.2	981.05	984.33	987.55	993.87	997.11	1000.22	1006.62	1009.82	1012.37	1015.68	1025.03	1028.31	1034.2
26.0	486.61	485.86	483.15	482.2	482.75	482.99	484.88	486.55	492.86	495.33	496.53	498.74	499.3	498.8	499.7	499.58	498.67	498.18	499.47	499.81	500.27	504.44	508.59	510.29	511.96	515.24	516.92	527.92	533.69	535.56	536.92	538.67	543.63	545.71	547.08
27.0	677.3	676.26	672.49	671.17	671.93	672.26	677.34	679.68	686.32	689.76	691.6	694.67	695.46	697.78	696.89	696.2	695.02	694.34	696.14	695.81	697.19	701.12	709.02	711.75	714.65	720.81	723.15	725.41	728.47	730.78	732.63	740.96	747.78	750.17	752.06
28.0	742.73	741.6	737.46	736.02	736.84	737.21	740.09	742.64	749.9	753.6700000000001	755.75	759.11	759.97	761.9200000000001	760.94	759.63	758.24	757.6500000000001	759.62	759.27	759.95	763.3499999999999	766.36	768.9200000000001	771.44	776.38	778.9	781.3299999999999	784.63	787.13	789.12	794.26	801.5699999999999	804.14	806.16
29.0	507.25	506.46999999999997	507.11	506.11	506.66999999999996	506.93	508.90999999999997	510.67	515.66	518.24	519.5	521.8199999999999	526.14	526.49	525.8000000000001	524.8900000000001	523.94	523.4300000000001	524.79	524.53	525.01	527.37	529.44	531.21	532.95	536.3699999999999	538.11	539.79	542.1500000000001	543.86	545.24	547.2	552.24	554.0	555.76
30.0	2395.23	2391.57	2413.16	2412.39	2415.12	2417.33	2426.81	2451.42	2483.02	2500.97	2556.76	2572.91	2595.87	2594.69	2591.36	2589.29	2584.55	2585.56	2635.78	2634.91	2638.14	2654.12	2664.58	2673.66	2685.24	2703.76	2714.16	2746.8	2759.71	2768.74	2777.16	2786.24	2811.89	2820.89	2827.97
31.0	463.57000000000005	462.86	460.28000000000003	459.38	459.90000000000003	460.12	461.92	466.83000000000004	471.40000000000003	474.41	480.29	482.42	483.56	483.55	482.93	482.1	481.22	480.75	482.0	484.69	485.13	487.31	489.22	490.86	492.47	495.62	497.23	498.78000000000003	500.89	502.48	503.75	506.47	511.13	512.77	514.0600000000001
32.0	554.01	553.16	550.08	550.59	552.77	553.04	555.21	557.12	562.57	565.39	566.75	569.27	571.32	570.75	570.02	569.04	568.0	567.44	568.91	568.65	569.16	574.74	577.01	578.94	580.83	584.55	586.45	588.28	590.76	592.64	594.14	596.09	601.57	603.5	605.01
33.0	1161.54	1159.76	1157.67	1156.8799999999999	1158.1899999999998	1162.8600000000001	1167.42	1171.4399999999998	1182.9	1188.83	1194.11	1199.4199999999998	1205.69	1204.49	1202.94	1200.8700000000001	1198.6699999999998	1219.04	1222.2	1221.63	1222.73	1230.57	1238.51	1242.66	1246.7199999999998	1254.7	1273.71	1277.67	1283.0700000000002	1287.1499999999999	1291.8899999999999	1296.54	1312.26	1317.01	1320.3100000000002
34.0	587.84	586.95	583.6700000000001	582.52	583.1899999999999	583.4699999999999	585.76	588.01	593.75	597.28	598.73	601.39	602.08	601.79	607.6199999999999	606.57	605.47	604.87	606.45	606.16	606.7	609.42	611.82	613.87	615.88	619.83	621.8399999999999	623.78	626.41	628.4000000000001	629.99	632.0500000000001	637.8699999999999	639.91	642.53
35.0	110.38	110.21	109.6	109.39	109.51	109.57	109.99	110.37	111.45	112.00999999999999	112.28	112.78	112.89999999999999	112.78999999999999	112.64999999999999	112.46	112.25	112.14	112.42999999999999	112.38	112.47999999999999	112.97999999999999	113.43	113.81	114.18	114.91000000000001	115.28	115.64999999999999	116.13	116.5	116.78999999999999	117.18	118.98	119.36000000000001	119.66000000000001
36.0	623.23	622.28	618.81	617.59	618.29	618.68	621.11	627.26	633.39	636.56	640.28	643.13	643.86	643.22	642.39	641.29	640.11	659.51	661.22	660.91	661.51	664.47	667.63	669.86	672.05	676.36	679.19	681.31	684.19	686.36	688.1	691.03	697.39	699.97	701.73
37.0	513.8	513.01	510.82	509.81	510.39	510.64	512.64	514.41	519.44	522.04	523.31	525.63	526.23	525.7	525.03	524.12	523.17	522.65	524.01	523.76	524.24	526.59	528.9	530.68	532.41	535.82	537.56	539.24	541.51	543.24	544.61	546.39	551.42	553.19	556.05
38.0	836.0	834.72	830.07	828.4300000000001	829.37	831.85	835.1100000000001	837.99	846.1800000000001	850.42	852.48	856.27	859.04	858.19	857.0799999999999	855.76	854.19	853.36	857.6800000000001	857.27	858.05	861.89	865.29	868.19	871.03	876.61	879.46	882.19	885.9200000000001	888.74	891.96	894.88	903.1099999999999	911.46	913.75
39.0	2031.83	2028.73	2017.41	2015.6	2020.7	2025.81	2040.7	2048.01	2068.03	2078.39	2083.42	2092.68	2099.18	2098.66	2095.96	2093.38	2091.89	2097.23	2112.54	2123.93	2128.77	2138.31	2151.24	2161.48	2170.12	2208.45	2215.64	2224.04	2233.43	2240.53	2246.43	2255.14	2286.49	2293.8	2299.56
40.0	1179.64	1177.84	1175.02	1172.71	1174.04	1174.62	1179.22	1191.35	1203.0	1209.02	1211.95	1217.34	1218.72	1217.5	1215.94	1213.84	1211.62	1210.44	1213.58	1213.01	1214.74	1220.19	1225.14	1230.42	1234.44	1242.34	1246.39	1250.27	1257.57	1261.57	1264.76	1272.75	1284.47	1290.77	1294.02
41.0	565.26	564.4	562.77	561.67	562.29	562.5699999999999	564.78	566.73	572.26	575.14	576.53	579.0899999999999	579.75	580.48	579.78	578.78	577.83	577.27	582.39	582.11	586.13	588.76	591.0799999999999	593.0600000000001	594.99	599.37	601.32	603.19	605.74	607.66	609.2	611.19	616.8199999999999	618.79	620.34
42.0	856.1199999999999	854.82	850.05	848.3800000000001	849.34	853.39	856.74	860.6800000000001	869.1	873.44	877.03	880.9300000000001	881.93	881.05	885.12	886.49	884.8699999999999	884.01	888.69	888.26	889.0699999999999	895.79	899.3199999999999	902.3299999999999	905.28	911.0899999999999	914.1600000000001	917.0	920.88	923.8000000000001	931.3399999999999	935.63	944.25	947.28	950.36
43.0	170.37	170.11	169.16	168.83	169.02	169.1	169.76	170.35	172.01	172.88	173.29	174.06	174.26	174.09	173.86	173.56	173.25	173.08	173.53	175.92	176.08	176.87	177.56	178.16	178.74	179.88	180.47	181.03	181.8	182.37	182.83	184.37	186.06	186.66	187.13
44.0	207.57999999999998	205.74	204.05	203.51999999999998	203.55	204.68	205.25	205.89000000000001	207.67000000000002	208.76999999999998	209.22	209.94	210.1	209.9	209.67000000000002	209.36	209.04	208.85999999999999	209.51	209.49	209.74	210.64999999999998	211.45	212.07	212.66	213.76000000000002	214.7	215.28	216.06	216.69	217.54000000000002	218.35	220.32	221.08	221.63
45.0	170.35	170.09	169.14	168.81	169.0	169.08	169.75	170.33	172.0	172.86	173.28	174.05	174.25	174.07	173.85	173.55	173.23	173.06	173.51	173.43	173.59	174.36	175.05	175.64	176.21	177.34	177.92	178.47	179.22	179.79	180.25	180.84	182.5	183.09	183.55
46.0	95.75	95.61	95.07	94.89	94.99	95.04	95.41	95.74	96.68	97.16	97.4	97.83	97.94	97.85	97.72	97.55	97.37	97.28	97.53	97.48	97.57	98.01	98.4	98.73	99.05	99.68	100.19	100.51	100.93	101.25	101.51	101.84	102.78	103.11	103.36
47.0	88.11	87.98	87.49	87.31	87.41	87.46	87.8	88.1	88.96	89.41	89.62	90.02	90.13	90.04	89.92	89.76	89.6	89.51	92.57	92.52	92.61	93.02	93.39	93.7	94.01	94.61	94.92	95.21	95.62	95.92	96.16	96.48	97.37	97.68	97.92
48.0	5.66	5.65	5.62	5.61	5.62	5.62	5.64	5.66	5.72	5.74	5.76	5.78	5.79	5.79	5.78	5.77	5.76	5.75	5.77	5.76	5.77	5.79	5.82	5.84	5.86	5.89	5.91	5.93	5.96	5.98	5.99	6.01	6.07	6.08	6.1
49.0	194.57	194.27999999999997	193.20000000000002	192.82	193.03	193.13000000000002	193.89	194.55	196.46	197.44	197.92	198.79999999999998	199.01999999999998	198.82999999999998	198.57	198.23000000000002	197.87	197.67	198.19	198.09	198.27	199.16000000000003	199.94	200.61	201.27	202.56	203.22	203.85999999999999	204.71	205.36	205.88	206.55	208.46	209.12	209.65
50.0	179.51	179.24	178.24	177.89	178.09	179.24	179.95	180.57	182.33	183.25	183.69	184.51	184.72	184.62	184.39	184.07	183.73	183.55	184.03	183.94	184.11	184.93	185.66	186.28	186.89	188.09	188.7	189.29	190.09	190.69	191.17	191.8	193.57	194.18	194.67
51.0	354.89	354.35	352.37	351.68	352.07	352.25	353.63	354.85	358.32	360.11	368.88	371.98	374.46	374.09	373.61	372.96	372.28	371.92	372.88	377.1	380.51	382.22	383.72	385.01	386.27	388.74	390.0	391.22	392.87	394.12	395.12	396.41	400.11	401.39	402.81
52.0	355.08	354.54	352.56	351.87	352.27	353.13	354.52	355.74	359.22	361.02	361.89	363.5	363.91	363.55	363.24	362.61	361.95	361.59	362.78	363.2	363.52	365.15	366.59	367.82	369.02	371.38	372.59	373.75	375.33	376.53	377.48	378.78	382.26	383.65	384.61
53.0	345.44	344.91	342.99	342.4	342.79	342.96	344.3	345.49	348.87	350.62	351.47	353.03	353.43	353.08	352.62	352.02	351.72	351.38	352.29	352.12	352.44	354.02	355.41	356.61	357.77	363.69	364.87	366.01	367.56	368.73	369.66	370.87	374.28	375.48	376.42
54.0	996.1800000000001	994.65	989.1	987.1600000000001	988.28	988.76	992.6399999999999	996.0699999999999	1009.26	1014.3100000000001	1016.77	1021.29	1022.4499999999999	1036.73	1035.3999999999999	1033.62	1031.72	1030.72	1033.39	1032.9099999999999	1033.83	1038.47	1043.05	1046.54	1049.96	1056.69	1062.52	1065.84	1070.34	1074.3600000000001	1077.08	1080.72	1090.67	1097.77	1100.53
55.0	570.37	569.5	566.32	565.38	566.02	566.3	568.52	570.48	576.06	578.95	580.35	582.93	583.59	583.01	582.26	581.59	581.77	581.2	582.71	582.43	582.96	585.57	587.88	590.4	592.33	596.12	598.06	599.93	602.46	604.37	605.9	607.88	613.48	615.67	617.21
56.0	756.06	754.89	750.69	749.21	750.1700000000001	754.76	757.72	766.14	773.6400000000001	777.51	779.39	783.66	817.98	817.1600000000001	817.3199999999999	815.91	814.5600000000001	815.1400000000001	817.74	820.1199999999999	820.86	829.26	842.4	846.9599999999999	850.24	855.6800000000001	858.47	861.1400000000001	864.78	867.52	869.72	872.56	880.6	883.4200000000001	886.03
57.0	2083.06	2079.56	2076.86	2072.74	2086.07	2090.35	2099.98	2122.3199999999997	2145.81	2156.57	2161.7799999999997	2173.39	2178.16	2175.99	2177.6899999999996	2176.18	2174.96	2174.16	2185.57	2184.55	2187.08	2196.86	2209.08	2221.91	2244.19	2259.3799999999997	2266.7	2273.7599999999998	2283.37	2294.31	2300.13	2311.59	2339.1	2346.6099999999997	2352.8599999999997
58.0	457.33	456.63	454.09	453.19	453.71	453.93	455.71	457.28	461.75	464.06	465.19	467.26	467.79	467.32	466.72	465.91	465.06	464.61	465.82	465.59	466.02	468.1	469.95	471.52	473.06	477.01	478.56	480.05	483.36	484.9	486.13	487.71	500.2	501.8	503.06
59.0	487.93	487.19	484.48	483.52	484.05999999999995	484.61	486.51	490.91	495.71999999999997	498.20000000000005	499.40999999999997	501.63	502.79	502.28999999999996	501.65	500.77	499.87	499.38	502.67	502.43	502.87	505.13	507.46	509.15	510.82000000000005	514.09	515.76	517.37	519.5500000000001	521.21	524.21	526.6	531.46	533.16	534.5
60.0	462.08000000000004	461.38	459.02000000000004	458.13	458.64	458.87	460.67	462.26	466.77	469.12	470.25	472.34000000000003	472.87	472.41	471.8	470.99	470.12	469.66	470.88	470.66	471.09	473.2	475.06	476.65	478.21	481.28000000000003	482.84000000000003	484.34	486.38	487.93	489.15999999999997	490.77	495.29	496.87	498.12
61.0	1357.05	1354.9599999999998	1354.6999999999998	1354.3999999999999	1355.9299999999998	1356.59	1361.8999999999999	1366.6	1379.97	1387.7099999999998	1397.75	1418.32	1421.6799999999998	1431.05	1429.22	1429.37	1426.75	1425.36	1433.6599999999999	1447.09	1448.58	1455.07	1460.79	1465.6899999999998	1470.47	1480.81	1489.02	1493.6499999999999	1499.9699999999998	1504.74	1508.54	1513.6	1527.53	1532.4199999999998	1536.27
62.0	1165.67	1161.6799999999998	1156.58	1154.11	1155.1299999999999	1155.53	1159.7199999999998	1163.61	1174.96	1180.93	1183.6999999999998	1188.6599999999999	1189.8999999999999	1188.72	1187.25	1185.48	1183.42	1182.3000000000002	1185.57	1185.55	1186.72	1191.99	1196.65	1200.65	1210.55	1217.93	1221.68	1225.36	1230.3600000000001	1234.18	1237.3799999999999	1241.5500000000002	1256.9	1262.64	1265.8000000000002
63.0	305.9	305.43	303.73	303.13	303.48	303.62	304.82	305.87	308.89	310.43	311.19	312.57	316.54	316.22	315.81	315.27	314.69	318.93	319.75	319.6	319.89	321.33	322.59	323.67	326.05	328.47	329.54	330.56	331.96	333.02	333.86	334.95	338.03	339.11	339.97
64.0	773.07	771.89	769.84	768.33	769.2	769.58	772.59	775.26	782.84	786.76	788.66	792.17	793.07	792.28	791.26	790.21	790.59	806.43	808.53	808.15	808.88	812.5	815.7	818.43	821.88	831.14	856.13	859.1	867.36	870.25	874.57	881.58	890.59	893.44	895.68
65.0	113.03	112.28	111.44000000000001	111.17	111.22	111.23	111.58	111.93	112.94	113.53	113.78	114.2	114.3	114.19999999999999	114.06	113.89	113.7	113.61	113.94	113.91	114.03999999999999	114.53999999999999	114.99000000000001	115.33	115.67	116.31	116.63	116.96000000000001	117.41	117.75999999999999	118.08	118.49000000000001	119.57000000000001	119.98	120.28
66.0	835.16	833.89	832.08	831.09	832.03	832.44	835.7	838.59	846.78	851.03	853.09	856.88	857.85	856.99	856.14	854.66	853.1	853.72	855.94	855.53	856.3	860.14	863.53	866.42	869.25	876.82	880.65	894.34	899.48	902.34	904.62	907.58	916.26	922.33	925.09
67.0	2021.53	2018.4099999999999	2007.1399999999999	2003.2099999999998	2007.3899999999999	2008.3899999999999	2016.3	2028.64	2050.88	2061.2	2066.2	2075.39	2077.9300000000003	2083.7099999999996	2081.05	2077.76	2074.0	2072.0	2077.91	2079.2	2083.31	2092.66	2106.24	2113.9500000000003	2120.87	2134.46	2141.38	2151.48	2169.9900000000002	2176.89	2182.3999999999996	2200.2400000000002	2220.52	2229.14	2236.7599999999998
68.0	709.43	708.35	709.38	707.99	708.79	709.14	711.92	714.69	721.67	725.29	727.04	730.28	732.93	732.2	731.26	730.0	728.67	727.96	730.88	731.08	731.74	735.02	738.51	740.98	743.4	750.09	753.17	755.52	760.4	762.82	764.74	768.1	775.17	782.33	784.29
69.0	984.9	983.39	977.91	976.65	977.75	980.33	984.18	987.57	997.23	1002.22	1005.18	1011.29	1012.44	1011.43	1010.13	1009.8	1007.95	1006.97	1010.77	1010.29	1011.2	1017.97	1021.98	1025.41	1028.76	1035.35	1038.72	1041.95	1048.26	1051.6	1054.26	1057.7	1067.44	1070.86	1073.55
70.0	1812.86	1810.1	1801.26	1799.81	1801.84	1802.73	1809.8	1816.04	1833.8	1846.23	1850.7	1858.93	1861.04	1859.18	1856.8	1853.59	1850.2	1848.4	1853.2	1854.31	1857.31	1865.63	1882.79	1889.22	1914.28	1926.55	1932.81	1938.84	1969.84	1977.66	1984.24	1991.44	2009.78	2016.21	2021.27
71.0	4715.38	4708.17	4694.06	4686.0	4692.56	4697.16	4715.64	4743.07	4797.56	4829.12	4853.49	4883.37	4889.51	4896.93	4901.52	4900.3	4907.41	4923.91	4945.7	4943.76	4969.13	4991.39	5011.71	5048.8	5066.44	5101.6	5124.95	5140.92	5169.71	5186.15	5201.24	5224.44	5281.32	5302.38	5318.63
72.0	2911.19	2903.4100000000003	2887.2	2882.3	2891.95	2908.9500000000003	2923.15	2942.43	2986.2	3006.6299999999997	3026.49	3039.7	3049.4700000000003	3052.1800000000003	3050.06	3048.9	3048.2	3050.2	3090.83	3093.27	3098.67	3114.3999999999996	3183.3100000000004	3195.0699999999997	3206.21	3225.65	3235.24	3244.76	3274.14	3284.17	3299.7200000000003	3312.9	3344.14	3357.54	3366.26
73.0	718.8	717.71	714.34	712.93	713.74	716.81	719.62	745.08	755.79	759.58	762.43	765.82	766.79	766.03	765.05	763.73	762.33	763.1	765.08	768.33	769.03	778.11	781.22	789.32	791.9	796.98	799.57	802.06	805.45	808.01	810.05	812.7	820.18	827.37	829.45
74.0	2588.56	2584.31	2569.89	2564.9	2567.7699999999995	2570.46	2580.8	2600.29	2631.2400000000002	2645.12	2651.79	2663.5599999999995	2669.11	2668.09	2666.2999999999997	2677.35	2674.5699999999997	2675.4900000000002	2684.5099999999998	2683.42	2686.2599999999998	2698.45	2709.2599999999998	2718.44	2727.3799999999997	2746.0899999999997	2755.17	2763.7	2778.37	2787.18	2795.2799999999997	2805.0899999999997	2836.8	2846.1099999999997	2853.2899999999995
75.0	2318.99	2315.45	2322.24	2319.32	2321.95	2326.47	2335.59	2345.62	2368.61	2380.48	2386.24	2405.13	2410.31	2407.9	2404.83	2402.84	2400.78	2398.43	2404.66	2404.07	2409.84	2420.64	2433.35	2441.51	2449.48	2465.18	2473.2	2486.51	2510.14	2518.12	2525.37	2535.62	2560.9	2575.98	2582.44
76.0	1117.6	1115.89	1109.67	1107.94	1109.2	1109.74	1115.61	1119.46	1130.4	1136.06	1140.95	1146.02	1147.32	1146.18	1144.71	1142.88	1140.79	1139.68	1142.64	1170.49	1171.55	1176.8	1181.43	1185.39	1208.19	1217.51	1221.47	1225.28	1235.26	1239.19	1242.32	1246.39	1257.86	1262.51	1266.05
77.0	2076.59	2073.42	2061.85	2059.57	2061.89	2062.91	2072.11	2079.65	2104.49	2115.03	2120.15	2129.58	2135.97	2135.34	2132.61	2128.93	2134.32	2153.79	2159.39	2161.17	2163.12	2172.82	2181.37	2188.68	2195.83	2210.8	2217.99	2224.9	2235.58	2242.69	2248.36	2264.6	2285.45	2294.6	2301.01
78.0	1105.1100000000001	1103.36	1097.22	1095.06	1096.29	1099.49	1111.7800000000002	1115.68	1127.4699999999998	1133.19	1135.96	1141.86	1143.75	1142.6299999999999	1143.6599999999999	1153.6000000000001	1151.54	1161.6100000000001	1169.85	1169.33	1170.4399999999998	1175.72	1180.38	1186.6299999999999	1190.52	1198.13	1204.28	1208.02	1215.0	1226.69	1229.81	1233.8799999999999	1245.25	1249.28	1253.6899999999998
79.0	815.97	814.73	810.18	808.72	809.64	810.04	813.21	816.88	824.87	829.0	831.87	835.57	836.51	838.06	837.44	836.46	834.93	834.12	836.42	836.03	836.78	841.64	844.96	847.79	850.56	856.21	858.99	861.67	866.5	878.52	880.74	883.62	891.75	894.61	896.85
80.0	2093.9300000000003	2090.7400000000002	2079.0699999999997	2079.85	2085.97	2086.9900000000002	2095.18	2105.89	2126.49	2137.13	2143.25	2152.7799999999997	2155.2200000000003	2153.06	2150.3	2146.6	2142.67	2140.58	2156.96	2155.94	2157.89	2167.55	2176.09	2183.38	2190.52	2204.54	2211.72	2218.6099999999997	2238.6	2249.58	2255.26	2264.48	2285.3199999999997	2292.63	2298.3900000000003
81.0	994.67	993.15	987.61	985.67	986.78	987.39	993.99	998.34	1015.52	1020.61	1025.23	1029.79	1030.95	1032.62	1032.44	1034.6	1037.92	1036.91	1042.48	1045.36	1046.68	1051.37	1055.51	1059.05	1062.51	1069.31	1077.46	1080.82	1085.51	1088.96	1091.71	1098.73	1109.01	1112.55	1115.4
82.0	947.72	946.28	941.0	939.15	940.21	940.8	944.78	948.04	957.3	962.1	965.49	969.78	972.68	971.71	970.46	968.79	967.02	966.07	969.63	974.08	974.96	979.33	983.19	986.48	989.71	996.05	999.29	1002.4	1016.98	1020.21	1026.23	1029.58	1040.87	1044.2	1046.82
83.0	1626.48	1624.0	1617.13	1614.12	1615.95	1620.1	1626.45	1635.48	1651.99	1660.27	1666.07	1673.48	1675.38	1678.39	1677.09	1678.76	1676.05	1683.89	1705.86	1705.79	1707.33	1714.98	1725.74	1731.52	1737.18	1748.35	1754.04	1759.51	1774.0	1783.59	1788.1	1793.95	1810.47	1816.26	1820.82
84.0	620.4	619.45	616.0	614.78	615.48	615.78	618.2	620.33	626.39	629.53	631.05	633.86	634.58	633.95	633.13	632.04	630.89	630.51	632.15	631.85	632.42	635.25	638.57	640.71	642.8	646.92	649.02	651.05	656.9	658.99	660.65	662.81	668.92	671.06	672.74
85.0	4153.41	4147.07	4133.48	4125.4	4130.07	4132.25	4149.4	4168.95	4215.27	4236.54	4252.8	4279.01	4283.85	4283.16	4277.79	4270.44	4262.63	4259.94	4288.92	4289.46	4293.34	4312.57	4335.05	4353.15	4368.58	4398.33	4412.64	4426.39	4497.56	4521.96	4533.4	4553.3	4619.52	4644.44	4658.81
86.0	3246.17	3241.21	3223.5	3217.16	3224.11	3225.7	3238.44	3249.62	3285.21	3301.67	3314.73	3342.34	3347.61	3344.28	3342.08	3336.37	3343.69	3340.42	3349.1	3347.51	3355.25	3378.31	3392.19	3403.55	3414.67	3437.79	3448.97	3459.72	3485.19	3496.28	3505.13	3516.63	3549.73	3561.09	3571.0
87.0	3447.4700000000003	3440.1	3447.06	3440.76	3444.42	3450.1499999999996	3469.04	3489.4000000000005	3598.2599999999998	3628.5	3638.4300000000003	3717.0999999999995	3721.95	3741.9000000000005	3745.6200000000003	3740.76	3745.5700000000006	3779.1800000000003	3796.5499999999997	3800.02	3808.57	3834.55	3857.2900000000004	3873.28	3886.36	3948.14	3976.68	4000.3700000000003	4021.29	4034.55	4045.59	4060.28	4102.2699999999995	4119.540000000001	4130.07
88.0	1108.39	1106.7	1100.53	1098.36	1099.6	1103.68	1108.01	1111.83	1129.86	1135.52	1141.39	1146.46	1150.09	1148.95	1147.47	1148.5	1146.4	1145.28	1150.93	1150.38	1151.42	1156.58	1164.59	1168.5	1172.31	1182.15	1185.99	1189.69	1198.83	1202.65	1205.69	1211.77	1222.92	1228.45	1231.54
89.0	3321.23	3316.16	3299.26	3292.76	3296.49	3318.62	3333.64	3345.62	3378.61	3395.53	3403.75	3418.89	3502.26	3499.32	3494.83	3488.8	3482.42	3481.25	3490.99	3491.93	3495.08	3510.74	3527.0	3539.05	3552.26	3585.46	3597.12	3608.33	3634.76	3655.65	3664.9	3678.27	3718.0	3731.89	3741.3
90.0	1878.0800000000002	1875.21	1864.75	1861.0900000000001	1863.19	1866.3700000000001	1873.69	1912.18	1930.88	1940.5600000000002	1948.8700000000001	1957.53	1959.74	1958.17	1980.55	1977.13	1973.52	1973.4	1978.53	1977.5900000000001	1979.39	1988.26	2010.15	2017.2	2042.18	2055.72	2062.4	2068.82	2077.54	2087.9300000000003	2093.27	2103.12	2122.4900000000002	2132.5	2137.8500000000004
91.0	5581.92	5573.39	5546.83	5535.9	5549.41	5552.14	5573.9	5593.139999999999	5648.82	5683.52	5705.0	5730.370000000001	5737.28	5733.650000000001	5735.04	5725.150000000001	5715.97	5711.29	5730.65	5728.719999999999	5734.31	5760.0	5792.349999999999	5811.75	5833.79	5871.160000000001	5892.18	5915.429999999999	5957.35	5976.3	5994.4800000000005	6016.28	6093.75	6113.24	6130.57
92.0	3267.04	3262.06	3244.63	3238.24	3241.91	3243.5	3256.21	3268.05	3299.99	3316.66	3325.21	3339.99	3345.67	3342.45	3338.25	3343.14	3345.1600000000003	3341.89	3351.59	3353.03	3356.0699999999997	3373.78	3396.7200000000003	3408.09	3419.41	3441.3199999999997	3452.5200000000004	3482.99	3507.2200000000003	3522.35	3531.2599999999998	3544.84	3582.01	3593.87	3605.86
93.0	3688.96	3683.33	3662.78	3655.57	3659.71	3666.26	3680.6299999999997	3693.33	3729.4300000000003	3748.12	3757.19	3790.84	3803.67	3800.63	3795.75	3789.21	3784.59	3780.89	3791.73	3789.93	3793.35	3810.3500000000004	3825.36	3838.1800000000003	3850.71	3875.5099999999998	3888.12	3900.23	3925.66	3938.14	3948.1	3964.61	4001.11	4018.9700000000003	4029.3
94.0	1861.39	1858.54	1852.77	1849.1200000000001	1851.22	1852.13	1859.38	1865.8	1884.03	1893.48	1898.06	1906.5	1908.66	1907.5	1921.81	1924.49	1925.28	1945.46	1950.52	1954.28	1956.05	1964.82	1980.69	1987.33	2000.5	2013.31	2019.86	2026.15	2042.98	2059.44	2064.6400000000003	2079.69	2098.84	2105.55	2110.8500000000004
95.0	2909.8599999999997	2903.87	2888.42	2885.83	2888.9300000000003	2895.42	2908.09	2920.04	2948.72	2965.2799999999997	2976.78	2991.85	2999.8599999999997	2998.38	2995.5299999999997	2991.5499999999997	2987.36	2986.16	3002.68	3002.2300000000005	3006.14	3023.17	3038.4700000000003	3082.52	3099.4500000000003	3122.7400000000002	3140.71	3194.97	3208.12	3228.54	3237.22	3248.88	3280.2	3292.48	3303.5
96.0	3172.7599999999998	3167.91	3151.81	3145.61	3151.4300000000003	3152.99	3165.34	3176.97	3210.3399999999997	3227.47	3235.38	3249.77	3259.0099999999998	3256.9399999999996	3252.7599999999998	3247.1499999999996	3241.21	3238.04	3249.0499999999997	3251.91	3254.85	3269.43	3290.94	3303.04	3314.51	3335.75	3346.91	3357.56	3394.3	3405.1000000000004	3413.8799999999997	3425.0499999999997	3456.58	3467.64	3476.34
97.0	5545.65	5537.17	5552.27	5542.38	5552.82	5590.11	5619.41	5666.81	5741.25	5775.97	5807.31	5850.86	5872.96	5888.61	5882.26	5885.76	5887.23	5885.73	5902.43	5902.91	5914.79	5941.29	5968.46	5994.86	6014.67	6053.21	6074.25	6095.79	6146.92	6166.47	6182.07	6210.3	6269.43	6295.24	6311.11
98.0	2436.69	2432.97	2428.28	2423.49	2428.96	2436.07	2445.62	2457.47	2501.89	2535.29	2552.86	2564.22	2567.12	2565.3	2562.01	2557.6	2554.36	2551.86	2561.97	2560.75	2563.07	2574.55	2584.69	2593.35	2603.27	2651.02	2659.64	2668.05	2683.89	2692.42	2710.62	2721.06	2746.13	2754.92	2762.03
99.0	1911.3	1908.36	1897.7	1893.98	1896.12	1899.1499999999999	1906.62	1916.45	1938.18	1948.24	1952.98	1961.6599999999999	1964.2199999999998	1962.2700000000002	1964.3700000000001	1961.0	1978.79	1977.47	1985.82	1984.97	1987.9399999999998	1996.8600000000001	2018.07	2024.8500000000001	2031.49	2044.47	2051.1	2062.2	2073.39	2079.97	2085.26	2092.14	2111.99	2129.27	2134.62
100.0	2605.75	2601.77	2605.14	2600.01	2603.16	2604.44	2614.65	2623.67	2653.91	2667.21	2673.66	2685.55	2700.26	2697.57	2694.11	2689.47	2691.44	2688.95	2704.89	2706.37	2708.81	2720.95	2731.88	2741.03	2749.99	2786.06	2795.12	2803.83	2824.88	2835.75	2842.93	2852.22	2878.49	2887.71	2896.02
101.0	4711.589999999999	4703.28	4683.5	4674.54	4679.71	4683.9800000000005	4705.150000000001	4737.31	4807.7300000000005	4839.03	4853.51	4888.79	4916.620000000001	4966.8099999999995	4995.57	4990.08	4982.04	4980.530000000001	5027.67	5034.34	5039.76	5065.65	5121.5199999999995	5139.36	5162.21	5195.34	5215.82	5232.34	5296.38	5332.41	5346.97	5367.41	5424.46	5461.8	5476.88
102.0	3573.34	3567.89	3547.99	3541.0	3545.01	3549.77	3563.69	3575.98	3623.11	3641.26	3650.07	3666.31	3677.95	3677.23	3677.12	3670.78	3665.12	3661.54	3677.9	3676.16	3682.67	3699.17	3713.74	3726.18	3738.35	3762.3	3774.54	3786.3	3811.57	3823.7	3833.37	3845.92	3881.79	3894.21	3904.39
103.0	2076.18	2073.01	2061.45	2057.39	2059.72	2060.74	2068.81	2075.95	2096.25	2106.75	2114.54	2123.95	2126.35	2125.48	2122.75	2119.09	2138.08	2139.56	2147.35	2146.41	2148.35	2161.18	2176.72	2184.15	2191.3	2205.34	2212.51	2219.41	2240.94	2248.06	2253.75	2263.79	2284.64	2291.95	2299.76
104.0	2027.9	2024.8	2018.29	2014.31	2016.59	2019.22	2027.14	2037.92	2057.84	2068.15	2073.16	2083.72	2087.93	2085.85	2083.18	2079.59	2075.78	2073.75	2079.14	2078.2	2080.08	2089.52	2097.75	2104.78	2111.65	2125.18	2132.1	2138.74	2150.95	2157.79	2163.25	2170.32	2190.3	2199.02	2204.55
105.0	2621.99	2617.98	2610.72	2606.94	2610.49	2611.82	2622.06	2631.11	2667.34	2680.71	2687.19	2699.14	2702.2	2699.6	2696.13	2691.49	2690.91	2691.08	2712.67	2711.65	2714.1	2726.26	2740.07	2749.25	2758.23	2775.9	2784.93	2795.22	2811.95	2820.9	2828.03	2842.42	2877.96	2887.18	2894.43
106.0	3864.14	3858.24	3855.86	3848.27	3852.63	3855.75	3871.87	3885.28	3923.26	3946.47	3956.09	3973.69	3982.05	3978.08	3972.98	3966.13	4010.53	4012.22	4037.81	4036.99	4040.64	4061.04	4087.03	4101.64	4118.25	4151.85	4165.35	4178.33	4221.22	4237.14	4247.86	4261.75	4300.99	4314.75	4325.59
107.0	1437.86	1435.6699999999998	1428.66	1427.14	1428.75	1429.46	1435.06	1440.01	1454.09	1461.3799999999999	1464.9099999999999	1471.43	1473.0900000000001	1471.6200000000001	1469.7299999999998	1467.1999999999998	1464.51	1463.08	1466.8899999999999	1466.1899999999998	1470.79	1477.73	1483.56	1490.57	1495.44	1505.02	1509.91	1519.74	1536.67	1541.56	1545.4499999999998	1550.51	1564.79	1569.8	1576.93
108.0	2866.67	2862.29	2848.35	2843.85	2848.87	2861.12	2872.33	2882.24	2910.66	2947.21	2954.34	2969.5	2974.83	2971.86	2968.05	2962.93	2960.59	2957.7	2965.38	2965.42	2968.1	2981.4	2996.51	3006.55	3016.37	3035.69	3045.57	3064.94	3092.18	3113.56	3122.57	3135.01	3163.88	3178.23	3186.21
109.0	1291.29	1289.32	1282.13	1279.6	1281.05	1281.74	1286.9	1292.56	1305.2	1312.28	1315.45	1321.3	1323.46	1323.11	1325.32	1324.42	1326.25	1324.96	1328.4	1327.77	1329.3	1336.01	1356.55	1361.58	1367.23	1375.99	1380.47	1389.95	1395.82	1400.26	1403.8	1409.53	1422.51	1427.06	1430.71
110.0	660.04	655.15	660.4300000000001	660.05	660.51	662.2199999999999	668.12	675.89	682.84	693.62	698.94	701.76	703.74	704.4499999999999	705.62	707.39	709.34	711.3100000000001	714.8	716.9	720.5699999999999	727.3699999999999	746.36	750.14	753.4000000000001	757.4599999999999	758.88	760.5799999999999	776.4200000000001	778.41	781.7	787.07	795.92	801.6500000000001	804.01
111.0	816.51	810.41	805.87	805.42	805.8	810.62	817.89	826.69	836.83	846.58	851.26	854.69	857.12	858.83	860.3	862.5	864.94	867.38	870.34	872.94	877.46	884.02	890.53	895.08	901.12	905.33	911.12	913.15	929.36	950.5	954.55	961.18	971.11	978.2	981.08
112.0	3820.93	3815.09	3799.07	3793.63	3801.34	3803.87	3818.78	3832.4100000000003	3870.07	3889.46	3898.87	3916.21	3924.42	3920.5	3915.48	3916.67	3909.56	3918.66	3931.0	3929.15	3953.48	3973.09	3989.2000000000003	4003.2000000000003	4027.32	4053.13	4091.8900000000003	4104.88	4127.95	4145.2300000000005	4155.86	4172.62	4220.66	4238.879999999999	4250.33
113.0	1655.71	1653.17	1645.3600000000001	1644.52	1646.3700000000001	1647.19	1653.66	1663.46	1680.21	1688.6399999999999	1692.73	1700.26	1702.1899999999998	1703.24	1701.07	1698.1399999999999	1695.05	1693.3999999999999	1697.81	1697.1899999999998	1701.0400000000002	1709.1200000000001	1717.39	1723.14	1730.0800000000002	1743.3700000000001	1749.7	1773.97	1781.44	1787.1100000000001	1791.63	1797.6299999999999	1815.6499999999999	1821.6799999999998	1826.26
114.0	1378.85	1376.74	1386.98	1391.26	1392.84	1393.52	1404.05	1408.89	1422.66	1429.79	1433.25	1439.63	1442.61	1441.17	1439.32	1438.03	1435.4	1434.28	1438.01	1437.33	1438.63	1447.22	1454.1	1458.97	1463.74	1473.11	1477.91	1482.51	1489.68	1494.42	1498.2	1503.92	1517.77	1522.62	1526.44
115.0	1869.17	1866.31	1855.9	1854.24	1857.48	1858.39	1865.68	1911.55	1932.51	1942.19	1950.78	1959.46	1962.57	1960.62	1958.1	1955.47	1953.15	1951.24	1956.31	1955.39	1957.16	1965.92	1973.67	1980.28	1986.75	2000.96	2007.47	2013.73	2023.36	2029.79	2034.92	2044.28	2063.11	2070.72	2075.92
116.0	1753.31	1750.64	1740.87	1737.45	1741.23	1744.38	1753.38	1759.43	1776.63	1785.53	1789.85	1797.82	1802.55	1801.94	1799.63	1796.52	1795.34	1795.01	1800.3	1803.47	1805.23	1813.32	1820.95	1827.05	1834.38	1846.13	1852.74	1862.06	1873.33	1879.29	1884.04	1890.3	1908.95	1915.06	1919.98
117.0	533.97	533.16	530.18	529.14	529.74	530.0	532.08	533.91	539.13	541.83	543.14	545.56	546.18	545.63	544.93	543.99	543.8	543.27	544.68	546.86	549.2	551.66	553.83	555.68	557.5	561.07	562.9	564.65	567.03	568.84	570.28	572.14	577.93	581.48	583.33
118.0	1598.9	1596.43	1587.72	1584.6000000000001	1587.19	1587.98	1594.24	1600.6000000000001	1616.2400000000002	1624.38	1628.3100000000002	1635.55	1637.42	1638.38	1640.85	1654.47	1651.4900000000002	1650.5400000000002	1654.8400000000001	1654.0900000000001	1655.6200000000001	1665.76	1672.3500000000001	1677.96	1683.46	1694.23	1699.96	1705.25	1712.43	1718.46	1723.65	1729.3300000000002	1745.27	1753.7	1758.1100000000001
119.0	977.71	976.22	974.61	972.71	973.81	974.28	978.1	985.71	995.42	1000.41	1003.87	1010.71	1016.51	1018.69	1018.4	1018.41	1016.54	1015.55	1018.19	1017.71	1018.63	1023.19	1027.22	1030.94	1034.31	1040.93	1044.32	1047.57	1051.99	1055.34	1058.01	1061.47	1071.24	1074.67	1077.37
120.0	1931.79	1928.84	1918.08	1916.3799999999999	1919.36	1922.1699999999998	1932.06	1938.74	1957.6899999999998	1967.49	1972.62	1981.3999999999999	1986.9699999999998	1986.59	1984.05	1980.6299999999999	1977.0	1988.29	1993.4499999999998	1992.51	1995.84	2005.79	2014.9699999999998	2021.7199999999998	2028.33	2043.29	2049.94	2056.3199999999997	2065.01	2071.57	2076.81	2084.3	2118.14	2124.92	2130.65
121.0	893.61	892.25	887.27	885.52	886.53	886.96	890.44	893.51	902.25	907.89	912.61	916.67	926.98	926.05	924.86	923.62	921.93	922.84	932.69	932.25	938.74	942.95	946.86	954.99	958.11	964.25	967.39	970.4	975.22	978.32	980.79	984.0	993.06	996.24	1000.14
122.0	1771.48	1768.77	1759.05	1755.59	1757.58	1758.44	1765.34	1772.33	1793.54	1802.53	1807.43	1815.47	1820.71	1818.9	1816.56	1813.43	1810.12	1808.35	1813.27	1812.42	1814.05	1822.18	1829.98	1836.11	1842.11	1853.91	1859.95	1865.74	1873.62	1879.58	1884.66	1899.25	1916.74	1922.87	1929.71
123.0	1506.24	1503.6599999999999	1496.5	1493.62	1495.28	1496.1200000000001	1502.21	1511.59	1526.3899999999999	1534.36	1538.2099999999998	1545.04	1546.8700000000001	1546.21	1546.6499999999999	1544.18	1541.59	1540.27	1544.3100000000002	1543.75	1545.36	1552.43	1559.27	1564.58	1569.75	1579.71	1584.78	1589.68	1597.3500000000001	1602.39	1606.75	1612.1999999999998	1627.1000000000001	1634.37	1641.45
124.0	1933.88	1930.9299999999998	1920.1699999999998	1917.6699999999998	1919.99	1924.3	1931.85	1942.0500000000002	1961.04	1970.86	1975.6299999999999	1984.4199999999998	1990.2099999999998	1988.22	1985.6699999999998	1982.25	1978.6299999999999	1976.84	1982.22	1981.28	1983.07	1992.06	1999.91	2006.6100000000001	2013.16	2028.7	2035.3	2041.63	2051.46	2057.98	2063.5200000000004	2070.27	2089.33	2101.2999999999997	2106.58
125.0	1054.91	1053.29	1047.42	1045.36	1046.54	1047.06	1051.16	1057.95	1068.29	1073.64	1076.24	1081.03	1082.25	1081.2	1081.5	1085.43	1084.49	1093.12	1096.71	1096.19	1098.27	1110.1	1114.47	1118.2	1121.98	1129.17	1132.84	1136.37	1141.72	1149.39	1152.53	1168.32	1185.29	1189.08	1192.53
126.0	1974.62	1971.6	1960.61	1956.75	1958.96	1961.48	1971.5	1978.69	2004.18	2016.05	2020.93	2029.92	2032.22	2031.94	2029.34	2025.84	2022.13	2021.76	2027.36	2026.4	2028.24	2044.11	2052.16	2059.03	2065.76	2078.99	2085.76	2092.26	2103.11	2109.8	2115.13	2122.45	2146.75	2155.82	2161.24
127.0	2980.73	2976.18	2960.17	2958.95	2963.41	2967.91	3004.83	3030.77	3077.51	3092.93	3109.13	3122.96	3133.74	3139.65	3135.76	3130.35	3124.63	3138.3	3158.71	3157.43	3191.04	3218.23	3236.32	3250.51	3261.13	3285.48	3299.25	3309.8	3374.27	3391.4	3414.27	3425.47	3457.01	3478.83	3488.38
128.0	1403.3899999999999	1401.23	1393.4099999999999	1390.6699999999998	1392.25	1392.9299999999998	1398.3999999999999	1406.68	1420.4299999999998	1427.55	1431.01	1437.37	1439.0	1446.09	1444.24	1445.23	1442.5900000000001	1441.1999999999998	1444.9399999999998	1449.5	1450.81	1457.31	1463.06	1467.9599999999998	1472.76	1489.3399999999997	1494.1799999999998	1498.84	1509.85	1515.58	1533.6399999999999	1547.37	1574.43	1579.46	1583.44
129.0	733.58	732.46	728.38	726.95	732.63	732.99	735.86	738.4	745.62	749.36	751.64	754.98	757.67	756.91	755.94	756.34	754.95	754.78	759.15	758.79	759.48	762.88	765.88	768.45	770.96	775.9	778.77	781.19	784.49	790.35	792.35	795.63	802.96	805.53	807.55
130.0	871.22	869.89	865.04	865.31	866.29	866.72	870.12	878.11	886.69	891.13	893.29	897.26	898.28	897.38	896.23	897.51	895.87	894.99	897.32	896.89	897.71	901.73	907.54	910.58	913.56	919.41	922.4	926.28	931.82	934.78	937.14	940.21	948.86	952.38	955.64
131.0	701.11	700.03	696.7	695.3299999999999	696.12	699.63	702.37	704.8000000000001	711.69	715.25	720.27	723.48	726.53	725.81	724.88	723.62	730.98	732.8599999999999	734.77	734.41	735.0799999999999	739.6400000000001	742.55	745.04	747.47	752.26	754.71	761.3100000000001	764.52	766.95	768.89	771.9399999999999	779.0500000000001	783.9300000000001	785.89
132.0	1311.67	1309.67	1302.36	1299.8	1301.27	1304.85	1309.97	1314.49	1327.92	1334.58	1341.94	1347.91	1349.93	1348.58	1346.85	1344.53	1342.07	1346.3	1351.53	1350.89	1352.11	1358.16	1363.76	1368.33	1375.23	1384.04	1388.54	1392.87	1398.75	1403.28	1406.83	1418.35	1431.41	1435.99	1439.6
133.0	1400.9	1398.76	1411.14	1408.48	1412.08	1412.77	1419.95	1432.59	1447.17	1461.13	1464.67	1471.3	1475.54	1474.07	1487.19	1486.28	1483.56	1483.84	1497.65	1507.37	1508.74	1515.49	1533.4	1538.54	1543.71	1553.6	1558.65	1564.51	1571.11	1576.11	1580.09	1585.26	1599.86	1604.97	1609.0
134.0	1896.9299999999998	1894.04	1886.72	1883.0	1885.14	1888.31	1895.93	1911.42	1933.04	1946.8	1951.51	1960.19	1962.3999999999999	1963.83	1963.53	1960.14	1956.56	1954.65	1963.81	1962.88	1964.66	1973.4599999999998	1981.43	1988.07	1997.73	2010.53	2017.0700000000002	2024.95	2036.79	2043.27	2048.43	2055.13	2074.0499999999997	2082.83	2088.0699999999997
135.0	657.97	656.97	653.3	652.02	654.71	655.03	657.6	659.87	666.32	669.65	671.28	674.26	675.02	675.71	674.84	673.68	672.44	671.79	675.72	675.4	684.11	687.18	690.01	692.32	694.58	700.49	702.77	706.89	715.05	717.32	719.14	721.49	728.8	735.39	737.24
136.0	763.25	762.08	757.83	756.34	757.2	757.7	767.98	770.63	781.39	785.31	787.21	790.71	791.6	790.82	789.8	788.44	787.0	786.23	788.27	787.9	792.6	796.15	799.84	802.52	805.14	810.3	812.94	815.47	818.91	822.69	824.81	827.98	835.6	838.61	840.72
137.0	604.08	603.16	599.8	598.62	599.29	599.59	601.94	604.02	610.97	614.04	615.52	618.26	618.96	618.34	617.55	616.48	615.55	614.95	616.55	616.26	616.81	619.58	622.02	624.1	626.14	630.15	632.2	634.17	636.85	638.87	640.49	642.58	648.5	650.58	652.21
138.0	553.7	552.85	549.77	548.69	549.31	549.58	551.73	553.64	559.05	561.85	563.21	565.71	566.35	565.79	565.06	564.09	563.06	562.51	563.97	563.7	564.21	566.74	568.97	570.88	572.74	576.41	578.29	580.09	582.54	584.39	585.87	587.94	593.35	595.25	596.75
139.0	533.0	532.19	529.22	528.18	528.78	529.54	531.62	533.45	538.66	541.36	543.32	545.74	546.36	546.35	545.65	544.71	543.71	543.18	544.59	544.33	544.82	547.26	549.92	551.77	553.57	557.12	558.93	560.67	563.04	564.83	566.26	568.11	573.34	575.17	576.62
140.0	1265.38	1263.45	1256.53	1257.57	1259.0	1262.5	1267.45	1297.76	1319.67	1391.36	1405.76	1412.01	1414.97	1415.6	1414.66	1413.07	1410.49	1411.29	1431.6	1430.93	1442.59	1451.02	1458.8	1492.12	1498.01	1507.61	1517.14	1523.05	1580.39	1592.51	1603.19	1615.33	1630.2	1636.41	1640.52
141.0	1798.55	1795.73	1785.72	1782.21	1784.22	1785.12	1792.18	1799.18	1816.77	1825.95	1830.4099999999999	1838.5500000000002	1840.64	1838.8300000000002	1836.52	1835.59	1832.28	1835.4099999999999	1840.1799999999998	1839.3600000000001	1841.07	1850.6799999999998	1861.8000000000002	1870.19	1876.32	1888.31	1894.4299999999998	1900.3300000000002	1909.05	1915.1200000000001	1919.99	1927.61	1949.31	1955.6	1961.0800000000002
142.0	818.24	816.99	812.43	810.83	811.75	812.15	815.33	818.15	826.15	830.28	832.29	836.0	836.94	836.11	835.03	833.59	832.07	831.26	833.42	833.02	833.78	837.51	840.81	843.63	846.38	851.8	854.58	857.24	860.86	863.59	866.11	868.94	876.94	879.75	881.96
143.0	965.94	964.1999999999999	960.87	958.9599999999999	960.01	960.4599999999999	969.69	981.6	997.61	1004.54	1009.12	1017.03	1018.1700000000001	1017.16	1015.85	1014.7	1012.86	1017.04	1020.36	1027.62	1028.55	1033.15	1039.43	1042.8899999999999	1046.73	1054.4	1058.0	1061.27	1065.8500000000001	1069.24	1071.95	1076.52	1086.4199999999998	1091.1999999999998	1094.8199999999997
144.0	2861.69	2857.32	2858.54	2882.39	2886.93	2888.93	2900.26	2912.51	2941.07	2955.81	2963.36	2977.95	2982.02	2979.05	2976.11	2971.24	2965.8	2978.18	2985.91	2987.1	2990.69	3010.91	3025.44	3038.85	3054.08	3073.64	3083.64	3093.25	3117.14	3130.83	3138.74	3196.57	3235.7	3246.06	3254.21
145.0	579.17	578.29	576.13	575.0	575.65	575.93	578.19	580.18	585.85	588.79	590.21	592.84	593.51	592.95	592.19	591.17	591.05	590.48	592.01	593.11	597.5	600.26	602.62	604.64	606.61	610.5	612.49	614.54	617.6	619.56	621.13	623.16	628.9	630.91	632.67
146.0	678.46	677.42	675.82	674.49	675.25	675.58	678.23	680.57	687.23	690.67	692.34	695.42	696.77	696.08	700.58	699.37	698.09	697.9	705.78	705.44	706.78	718.21	721.04	723.7	726.07	732.35	737.25	739.55	742.67	746.02	747.91	750.35	757.26	759.69	761.59
147.0	1104.31	1102.62	1096.47	1094.71	1095.95	1096.52	1101.27	1105.07	1120.28	1125.89	1128.61	1133.63	1134.92	1133.78	1132.33	1130.38	1128.31	1127.21	1130.14	1133.47	1134.49	1139.57	1144.06	1147.9	1151.65	1159.02	1162.79	1166.42	1172.11	1175.9	1178.87	1182.73	1193.62	1197.44	1200.44
148.0	548.65	547.81	544.75	543.68	544.3	547.99	550.14	552.04	560.49	563.3	564.66	567.17	567.82	567.25	566.52	565.55	564.51	563.96	565.59	565.32	566.84	569.38	574.8	576.73	578.61	582.32	584.21	586.03	588.51	590.38	591.87	595.9	601.38	603.31	604.82
149.0	1061.56	1059.52	1053.4699999999998	1051.36	1053.73	1054.22	1058.29	1064.71	1075.05	1080.4499999999998	1083.0600000000002	1087.8200000000002	1095.1200000000001	1094.03	1095.4399999999998	1093.57	1092.1299999999999	1091.07	1093.93	1093.43	1094.44	1100.46	1106.44	1110.12	1113.97	1121.1899999999998	1134.4299999999998	1137.9499999999998	1146.6200000000001	1151.8200000000002	1154.75	1158.55	1170.4	1174.88	1178.26
150.0	795.52	794.3	789.88	788.3199999999999	789.21	789.59	792.69	795.4300000000001	803.2	807.23	809.1800000000001	813.71	814.6400000000001	813.8199999999999	812.77	811.37	810.9200000000001	810.12	812.23	811.8499999999999	812.58	816.22	819.44	822.18	824.87	830.15	832.85	835.45	838.98	841.64	843.77	847.0799999999999	855.33	858.07	860.22
151.0	1555.47	1552.3300000000002	1543.83	1540.73	1542.4199999999998	1543.11	1549.04	1555.97	1571.0700000000002	1578.98	1582.76	1589.7	1597.1699999999998	1595.58	1593.56	1590.84	1589.5	1591.44	1595.62	1595.75	1597.23	1604.55	1610.85	1622.63	1631.96	1645.23	1652.8500000000001	1657.95	1667.29	1673.57	1680.25	1685.79	1702.38	1711.3	1715.5900000000001
152.0	586.43	585.53	582.27	581.12	581.78	582.07	584.35	587.53	593.27	596.24	597.68	600.34	601.02	600.42	599.65	598.62	597.52	596.94	598.49	598.21	602.91	605.61	608.71	610.75	612.75	616.67	618.68	620.61	624.45	626.44	628.02	630.07	635.88	637.91	639.51
153.0	1476.02	1473.76	1465.55	1462.72	1464.37	1465.0900000000001	1470.84	1475.91	1490.34	1497.81	1501.44	1508.11	1513.46	1511.95	1510.0099999999998	1509.21	1506.46	1505.57	1510.81	1510.1100000000001	1511.47	1518.24	1524.89	1534.38	1539.39	1549.25	1554.2900000000002	1559.1399999999999	1565.72	1570.7	1574.67	1579.8200000000002	1594.37	1599.47	1603.49
154.0	577.7	576.82	573.6	572.47	573.12	573.4	575.65	577.72	585.28	588.21	590.08	592.7	593.37	593.53	593.84	592.82	591.99	591.42	593.91	593.63	594.16	596.83	601.67	603.69	605.66	609.54	611.52	613.43	617.3	619.27	620.83	622.86	628.6	630.61	633.3
155.0	1931.54	1928.58	1917.8200000000002	1914.05	1921.1	1922.04	1929.5700000000002	1936.23	1955.1599999999999	1964.95	1976.83	1985.63	1993.0	1991.0	1988.9899999999998	1985.5600000000002	1981.92	1979.99	2025.8999999999999	2024.9299999999998	2026.77	2036.3300000000002	2047.73	2054.6	2064.7	2077.93	2084.69	2091.18	2117.56	2127.88	2133.27	2140.84	2160.5499999999997	2169.96	2175.41
156.0	5759.03	5750.24	5718.32	5716.1	5728.57	5732.99	5774.26	5805.86	5863.5	5909.47	5982.05	6026.48	6042.51	6067.23	6060.75	6104.76	6103.32	6097.36	6141.12	6138.21	6178.86	6206.55	6253.98	6292.83	6321.17	6379.55	6411.63	6434.92	6473.8	6494.39	6524.37	6576.99	6641.69	6669.4	6693.29
157.0	3995.3399999999997	3987.87	3988.75	3982.46	3989.29	3993.43	4012.3300000000004	4045.41	4087.31	4110.45	4120.349999999999	4144.32	4149.84	4150.06	4166.7	4160.02	4160.0599999999995	4158.860000000001	4180.54	4184.47	4196.24	4216.0	4257.59	4274.31	4298.27	4327.72	4343.48	4357.860000000001	4379.84	4397.0199999999995	4419.209999999999	4445.62	4509.59	4528.96	4540.48
158.0	2756.64	2752.43	2737.08	2731.69	2742.73	2749.47	2760.25	2769.77	2812.72	2826.81	2833.65	2854.65	2857.88	2866.91	2863.23	2858.3	2853.07	2851.29	2864.38	2863.02	2868.52	2881.37	2894.78	2916.01	2925.53	2949.83	2959.43	2968.65	2989.4	2998.91	3008.2	3022.12	3049.94	3059.7	3067.39
159.0	1264.9	1262.97	1263.78	1261.3	1263.65	1264.27	1271.04	1275.43	1301.92	1308.44	1316.65	1324.64	1327.34	1326.02	1361.64	1359.3	1356.81	1371.2	1374.85	1374.2	1379.53	1385.92	1398.94	1403.63	1409.58	1418.61	1423.23	1429.22	1435.26	1439.82	1443.56	1448.28	1461.61	1466.34	1472.83
160.0	1391.95	1389.82	1383.6799999999998	1386.07	1387.6399999999999	1388.32	1393.76	1399.41	1414.6299999999999	1421.72	1425.1599999999999	1431.5	1434.61	1442.59	1447.44	1444.95	1442.3	1440.8999999999999	1468.47	1467.77	1469.1000000000001	1476.98	1484.34	1489.31	1494.1799999999998	1504.78	1509.67	1516.5500000000002	1525.6399999999999	1530.49	1534.36	1551.7	1565.99	1570.99	1574.94
161.0	714.16	713.07	709.09	707.69	708.76	709.11	711.89	714.34	721.33	724.94	726.7	729.93	731.61	730.88	729.94	728.68	727.35	726.64	728.53	728.18	728.84	732.1	735.1	737.93	740.34	745.08	747.5	749.83	755.46	757.86	761.39	763.88	770.91	773.38	775.32
162.0	1587.88	1585.45	1576.61	1573.5099999999998	1575.29	1576.0699999999997	1582.24	1592.5500000000002	1611.7099999999998	1619.78	1623.7000000000003	1630.92	1632.77	1631.14	1629.04	1635.57	1632.81	1631.21	1636.3600000000001	1635.5900000000001	1637.06	1644.4	1653.53	1661.27	1668.69	1679.38	1684.85	1690.09	1697.4299999999998	1702.84	1707.1399999999999	1712.7199999999998	1728.5	1734.65	1739.0
163.0	959.82	958.36	954.4100000000001	952.52	953.5999999999999	954.0699999999999	957.82	961.5300000000001	970.9300000000001	975.79	978.16	982.51	983.62	1018.78	1017.4699999999999	1015.72	1013.86	1012.87	1015.51	1015.85	1016.76	1021.3199999999999	1025.3400000000001	1028.77	1032.13	1038.75	1042.12	1053.74	1058.18	1061.55	1064.23	1067.71	1078.0	1081.44	1084.16
164.0	927.09	925.67	920.51	918.7	919.74	920.19	924.07	927.25	937.39	942.08	962.76	967.04	968.14	967.7	966.46	964.8	963.96	968.8	971.31	970.85	971.73	977.2	981.14	984.53	989.84	996.19	999.46	1003.4	1007.63	1010.84	1013.4	1016.71	1026.07	1029.35	1032.32
165.0	886.22	884.87	879.93	880.08	883.45	883.89	887.35	890.41	899.12	903.62	905.81	909.84	910.87	909.96	908.79	907.22	905.57	904.68	907.03	906.6	911.49	915.57	919.18	922.26	925.27	931.2	934.23	937.14	954.76	957.8	960.22	963.36	972.23	975.34	977.79
166.0	1167.21	1165.4299999999998	1158.93	1167.43	1168.74	1169.3200000000002	1173.9	1179.44	1190.97	1212.8300000000002	1216.82	1222.24	1223.63	1223.26	1221.69	1219.58	1217.3500000000001	1229.1	1242.8	1243.4299999999998	1244.56	1250.1399999999999	1258.57	1262.78	1266.9	1275.03	1279.37	1283.6799999999998	1289.7600000000002	1294.3500000000001	1297.6200000000001	1301.87	1315.13	1322.49	1326.3899999999999
167.0	1070.1	1068.47	1062.51	1060.42	1061.62	1062.14	1066.3	1069.98	1080.92	1086.34	1088.97	1093.81	1095.05	1094.41	1093.01	1091.13	1089.13	1094.42	1097.27	1097.04	1100.0	1104.93	1127.51	1131.29	1134.99	1142.26	1145.97	1149.55	1157.19	1160.87	1163.8	1167.61	1178.36	1182.13	1186.41
168.0	715.98	709.5799999999999	703.71	701.89	701.98	701.9200000000001	703.8599999999999	706.02	716.49	720.29	721.82	724.3000000000001	724.86	724.4399999999999	723.6400000000001	725.1500000000001	724.06	738.9100000000001	741.2	741.0899999999999	742.01	745.22	751.78	753.97	756.06	761.9499999999999	764.1099999999999	771.37	774.21	781.68	783.82	786.71	793.8399999999999	796.5699999999999	798.54
169.0	537.54	536.71	533.72	532.66	533.27	533.53	535.63	537.48	542.73	545.44	546.77	549.2	549.81	549.27	548.56	547.62	546.62	546.08	548.88	548.63	549.8	552.26	554.4399999999999	556.3	558.12	561.69	563.52	565.28	567.66	569.47	570.9	572.77	578.05	579.9000000000001	581.36
170.0	446.69	446.01	443.52	446.18	446.68	446.9	452.75	454.32	458.76	461.06	462.17	464.23	464.75	464.29	463.69	462.89	462.05	461.6	462.8	462.58	480.64	482.79	486.91	493.26	497.13	500.32	501.95	503.51	508.99	510.61	511.9	517.43	522.33	524.0	525.31
171.0	288.2	287.76	286.16	285.59	285.92	286.54	287.67	288.66	291.48	292.94	293.65	294.96	295.47	295.18	294.8	294.29	293.75	293.47	294.23	294.09	294.36	295.68	296.84	297.83	298.81	300.72	301.7	302.64	303.92	304.88	305.65	306.65	309.48	310.47	311.25
172.0	75453.81999999999	73454.72	73510.21	73591.45999999999	73802.66	73974.40000000001	74401.45000000001	74979.59999999999	75858.34	76857.89	77301.06	77712.40000000001	78145.43999999999	78381.51	78706.97	78855.95999999999	79110.51999999999	79235.58	79525.48	79730.4	79738.62	81866.14	82277.91	82979.41	83283.58	83623.28	83468.8	83857.12999999999	83867.16	83856.35	84112.34999999999	84513.52	85060.34999999999	85303.21	85302.2
173.0	51335.91	49975.86	49807.69	49798.84	49956.630000000005	50082.51	50364.2	50812.509999999995	51390.16	52089.81	52417.880000000005	52593.28	52928.3	53154.08	53143.7	53246.97	53285.64	53245.91	53384.21	53340.79	53455.2	53647.229999999996	53836.600000000006	53919.53	54106.25	54203.259999999995	54298.04	54307.0	54303.08	54379.58	54480.770000000004	54811.28	55150.84	55293.380000000005	55331.92
174.0	1607.62	1565.03	1557.56	1554.5300000000002	1555.8	1557.35	1563.48	1571.43	1584.6000000000001	1601.15	1605.8000000000002	1608.5900000000001	1611.86	1613.6299999999999	1617.8400000000001	1617.62	1616.92	1613.68	1622.78	1618.98	1617.25	1621.08	1637.99	1638.33	1639.27	1638.53	1640.73	1657.77	1655.71	1654.06	1655.27	1660.51	1668.97	1674.7599999999998	1676.15
175.0	10689.68	10406.48	10368.66	10348.48	10547.6	10558.11	10615.76	10669.699999999999	10759.16	10872.83	10906.94	10925.89	10991.609999999999	10985.81	10983.66	10999.839999999998	11014.93	11005.3	11063.0	11044.140000000001	11058.15	11100.1	11219.36	11228.349999999999	11235.39	11230.66	11226.210000000001	11201.789999999999	11192.67	11207.95	11216.19	11251.7	11309.02	11347.14	11446.150000000001
176.0	3572.06	3477.42	3460.83	3454.1	3456.92	3460.36	3473.99	3491.64	3520.91	3557.69	3568.02	3574.22	3581.47	3579.58	3584.98	3584.51	3582.96	3587.3	3589.62	3581.22	3577.39	3583.16	3676.3	3677.61	3681.81	3693.31	3683.83	3687.26	3682.68	3687.95	3696.22	3707.92	3726.82	3731.73	3730.54
177.0	7745.01	7539.810000000001	7508.28	7493.68	7504.1900000000005	7511.650000000001	7541.23	7579.56	7643.1	7763.62	7970.02	7990.48	8006.69	8046.96	8055.39	8061.93	8064.169999999999	8049.02	8055.889999999999	8055.72	8069.9	8093.36	8139.0599999999995	8143.58	8158.75	8156.85	8141.9400000000005	8150.69	8165.84	8166.23	8198.02	8232.34	8302.6	8314.86	8312.21
178.0	1971.95	1919.71	1910.55	1906.8300000000002	1908.3899999999999	1911.3300000000002	1918.8500000000001	1928.61	1945.96	1966.28	1972.37	1975.8	1985.61	2028.76	2026.8200000000002	2027.5700000000002	2026.6999999999998	2022.6299999999999	2023.94	2019.1999999999998	2106.9300000000003	2110.3199999999997	2137.43	2138.1	2141.19	2140.22	2160.15	2163.8	2165.37	2163.22	2164.8	2171.66	2182.73	2185.04	2184.3399999999997
179.0	2301.62	2240.6499999999996	2229.95	2225.62	2228.5099999999998	2230.73	2239.5099999999998	2250.89	2269.7599999999998	2293.47	2300.13	2304.13	2311.2200000000003	2310.01	2307.79	2307.4900000000002	2309.15	2304.5099999999998	2306.01	2301.3	2298.84	2302.56	2309.71	2310.27	2311.84	2310.79	2304.75	2300.04	2297.19	2294.9	2297.42	2304.7	2317.19	2324.84	2401.2400000000002
180.0	2955.7599999999998	2877.68	2863.97	2858.3799999999997	2860.7499999999995	2864.2200000000003	2875.54	2890.2	2915.7000000000003	2949.3599999999997	2973.6099999999997	3003.08	3009.2000000000003	3007.67	3005.42	3005.05	3003.81	2997.85	2999.8500000000004	2992.8900000000003	2989.76	2994.63	3001.99	3004.13	3005.89	3004.5699999999997	2996.75	2989.9599999999996	2986.2999999999997	2983.39	2985.65	2997.2999999999997	3013.0499999999997	3019.3	3018.4
181.0	5281.51	5141.59	5119.02	5116.44	5132.13	5137.24	5157.47	5184.79	5228.27	5287.41	5318.77	5328.02	5340.99	5352.93	5347.82	5348.2	5345.89	5381.8	5385.41	5373.07	5371.68	5469.93	5483.87	5485.01	5502.7	5506.26	5492.33	5481.45	5481.7	5478.24	5516.74	5537.51	5575.36	5592.53	5591.22
182.0	4042.95	3935.84	3934.66	3930.2799999999997	3937.2999999999997	3941.22	3957.7999999999997	4003.21	4036.7799999999997	4078.95	4098.1	4113.910000000001	4122.67	4121.71	4123.21	4123.51	4121.7300000000005	4113.46	4119.490000000001	4109.860000000001	4112.08	4121.38	4139.85	4149.030000000001	4151.42	4155.240000000001	4144.37	4135.7	4140.67	4142.63	4145.67	4159.700000000001	4181.89	4192.92	4197.860000000001
183.0	8945.619999999999	8708.62	8670.18	8702.0	8709.66	8719.76	8763.42	8817.44	8901.15	8994.300000000001	9034.609999999999	9054.83	9074.17	9123.47	9118.37	9117.18	9127.41	9138.640000000001	9157.6	9136.18	9126.400000000001	9235.71	9248.32	9255.5	9291.699999999999	9330.27	9323.6	9307.130000000001	9304.130000000001	9301.310000000001	9319.15	9351.45	9434.41	9446.36	9463.43
184.0	3905.31	3801.8399999999997	3793.53	3786.1499999999996	3789.25	3793.02	3807.96	3829.71	3862.42	3919.17	3930.54	3938.68	3948.72	3967.32	3966.0	3973.91	3975.0099999999998	3969.37	3992.92	3984.6800000000003	3986.06	4117.68	4169.650000000001	4170.509999999999	4176.9400000000005	4178.25	4168.85	4159.98	4154.82	4153.2300000000005	4156.58	4169.74	4218.719999999999	4224.09	4224.64
185.0	1720.24	1674.67	1678.29	1675.03	1677.65	1679.32	1685.94	1694.83	1709.04	1726.89	1736.31	1739.33	1743.35	1742.43	1740.76	1740.53	1743.25	1739.75	1740.88	1736.8	1735.55	1744.58	1745.83	1746.19	1747.19	1752.57	1754.86	1750.84	1748.66	1775.62	1776.93	1783.6	1793.69	1799.27	1798.69
186.0	1711.0700000000002	1665.74	1657.79	1654.5700000000002	1655.91	1657.8200000000002	1664.35	1672.81	1686.8400000000001	1704.6799999999998	1709.63	1712.6	1720.81	1719.9	1718.26	1718.04	1717.29	1742.17	1743.31	1739.71	1737.8600000000001	1746.6599999999999	1747.77	1748.13	1749.13	1749.81	1747.2	1743.1799999999998	1746.28	1744.65	1745.9299999999998	1753.87	1762.81	1764.67	1764.1100000000001
187.0	2906.09	2829.0899999999997	2817.72	2812.25	2814.55	2822.0099999999998	2833.13	2848.1499999999996	2873.1400000000003	2903.68	2915.81	2921.15	2928.0299999999997	2926.89	2924.09	2932.0099999999998	2930.75	2936.47	2957.35	2951.2799999999997	2948.12	3027.75	3036.97	3037.6099999999997	3043.47	3042.1	3042.75	3037.98	3034.22	3050.29	3053.83	3079.43	3095.11	3103.02	3109.71
188.0	883.06	859.67	856.13	856.39	857.09	857.95	861.32	865.7	872.96	886.58	889.15	890.7	892.5	892.03	891.18	891.06	890.68	888.89	889.47	887.39	886.44	898.53	899.1	899.28	900.53	900.13	897.77	895.71	894.6	893.71	894.37	897.2	901.77	902.73	904.85
189.0	1542.31	1501.45	1494.28	1491.38	1493.14	1494.63	1500.51	1508.14	1526.52	1542.46	1561.16	1563.87	1575.35	1574.52	1573.01	1572.81	1572.13	1574.99	1576.01	1572.32	1570.64	1581.51	1583.18	1589.18	1590.1	1590.15	1585.99	1582.35	1580.93	1582.04	1583.2	1589.27	1597.36	1606.84	1606.33
190.0	3162.94	3079.14	3064.44	3059.78	3062.28	3077.27	3089.39	3105.09	3133.52	3166.25	3177.44	3185.12	3198.27	3196.58	3194.92	3194.84	3193.46	3193.56	3203.75	3196.25	3192.84	3252.91	3254.96	3255.63	3259.55	3262.22	3274.4	3266.88	3262.83	3259.58	3261.97	3280.47	3297.18	3302.89	3301.95
191.0	2360.53	2297.99	2287.03	2282.58	2284.44	2291.51	2300.54	2314.65	2334.06	2359.58	2366.44	2371.06	2375.87	2374.62	2372.35	2372.03	2372.65	2450.65	2452.23	2446.49	2443.88	2487.84	2489.4	2492.73	2517.43	2531.97	2527.16	2522.73	2532.28	2550.04	2551.92	2568.05	2621.77	2624.56	2623.72
192.0	3015.6800000000003	2935.7799999999997	2933.17	2928.99	2931.3900000000003	2935.59	2947.14	2980.79	3009.61	3048.2400000000002	3058.33	3065.5600000000004	3094.71	3097.3199999999997	3094.3599999999997	3093.95	3107.4900000000002	3105.01	3108.41	3101.79	3098.4799999999996	3146.24	3148.21	3148.86	3150.6800000000003	3152.2200000000003	3143.9700000000003	3147.82	3145.4700000000003	3142.35	3145.29	3155.25	3174.0	3177.36	3176.3500000000004
193.0	3357.38	3268.43	3258.18	3265.06	3267.72	3270.98	3286.62	3307.19	3334.92	3369.75	3395.86	3416.49	3435.46	3433.65	3442.62	3442.17	3443.73	3437.75	3439.97	3431.92	3428.25	3473.91	3482.18	3541.22	3543.26	3555.55	3549.62	3543.7	3543.94	3551.1	3556.84	3573.3	3615.06	3637.75	3641.18
194.0	2660.48	2590.0	2577.6299999999997	2572.62	2574.7200000000003	2577.29	2587.43	2600.5699999999997	2627.4100000000003	2654.85	2679.89	2684.77	2700.22	2699.91	2698.35	2697.99	2698.11	2695.18	2696.91	2690.6099999999997	2690.85	2709.75	2713.2599999999998	2717.0200000000004	2720.62	2750.34	2751.01	2744.71	2741.31	2738.5699999999997	2740.59	2749.25	2765.39	2768.79	2767.92
195.0	888.46	864.93	860.92	859.31	860.01	860.86	864.25	868.64	875.93	885.08	887.7	889.25	891.05	890.75	889.9	889.78	889.4	887.61	888.19	890.61	889.66	899.08	899.64	903.1	905.25	904.85	908.4	906.32	905.19	904.29	904.96	907.82	913.16	915.36	917.19
196.0	2214.93	2156.25	2145.95	2141.78	2143.53	2145.67	2154.11	2165.06	2183.21	2206.02	2212.42	2217.38	2241.05	2239.88	2237.73	2237.44	2236.47	2231.98	2239.56	2235.28	2232.89	2237.6	2259.09	2263.17	2264.47	2263.45	2275.88	2281.19	2284.52	2282.24	2283.92	2291.15	2302.82	2305.27	2304.53
197.0	1777.19	1730.1100000000001	1721.85	1718.51	1719.8999999999999	1722.4199999999998	1729.1999999999998	1737.99	1752.56	1770.87	1776.01	1779.09	1782.7	1781.77	1780.06	1779.82	1779.06	1775.49	1786.18	1783.9399999999998	1782.04	1832.4199999999998	1833.5700000000002	1834.3100000000002	1835.3700000000001	1834.54	1829.73	1826.78	1824.51	1828.29	1833.25	1840.8400000000001	1850.21	1852.1799999999998	1853.55
198.0	1000.33	973.83	969.18	967.3	968.09	969.05	972.87	977.81	986.01	996.31	999.2	1000.94	1002.97	1002.44	1001.48	1001.35	1000.92	1003.31	1006.27	1003.92	1002.84	1004.46	1005.09	1005.3	1006.22	1005.76	1003.13	1000.83	1000.18	1001.0	1001.73	1004.9	1012.72	1013.79	1026.9
199.0	2627.21	2557.61	2545.67	2544.34	2546.4199999999996	2548.96	2559.0	2573.1	2603.61	2630.8	2646.4100000000003	2651.02	2656.3900000000003	2673.91	2677.07	2676.71	2685.99	2680.61	2685.04	2678.76	2675.91	2720.9100000000003	2724.4	2724.97	2728.1400000000003	2728.1299999999997	2722.0699999999997	2715.83	2712.4599999999996	2716.86	2722.29	2734.7999999999997	2748.73	2756.0899999999997	2757.1
200.0	5011.05	4878.29	4870.44	4933.04	4952.81	4995.08	5018.84	5047.4	5096.27	5149.5	5207.43	5216.48	5232.98	5231.14	5228.83	5231.36	5281.17	5280.14	5304.53	5306.11	5300.44	5328.91	5360.93	5362.04	5365.13	5374.13	5360.07	5348.0	5348.61	5343.27	5363.32	5391.73	5420.51	5426.27	5425.05
201.0	2527.22	2460.27	2454.49	2449.72	2451.72	2458.7	2478.03	2490.62	2511.5	2537.74	2549.13	2553.56	2560.99	2559.64	2557.19	2558.57	2557.46	2552.33	2553.98	2549.49	2551.02	2555.31	2556.91	2557.44	2558.91	2557.78	2551.31	2548.24	2545.08	2542.54	2546.89	2554.96	2567.97	2571.68	2570.86
202.0	506.16999999999996	492.76	490.41	489.46	489.85	490.35	492.27	494.78000000000003	498.92999999999995	504.13	505.59	506.48	507.51	507.23	506.75	508.46000000000004	508.24	507.22	507.54	506.35999999999996	505.82	506.63	506.96000000000004	507.06	510.18	510.01	508.68	507.51	506.89000000000004	506.37	506.75	510.51000000000005	513.11	513.65	514.79
203.0	2065.73	2011.0	2001.4	1997.51	2002.51	2004.5	2012.4	2026.36	2043.35	2064.69	2070.69	2075.32	2079.53	2078.74	2076.75	2076.48	2075.58	2071.41	2072.76	2067.91	2066.39	2069.72	2071.02	2071.45	2072.64	2074.92	2069.49	2064.75	2062.18	2060.13	2061.64	2068.17	2078.7	2080.91	2080.25
204.0	4945.64	4814.48	4806.870000000001	4797.46	4801.31	4824.469999999999	4843.36	4869.62	4910.38	4962.23	4982.009999999999	4996.15	5007.979999999999	5015.299999999999	5013.13	5012.450000000001	5022.620000000001	5024.240000000001	5027.56	5015.87	5010.579999999999	5032.05	5035.460000000001	5037.8	5048.169999999999	5047.969999999999	5034.92	5074.160000000001	5078.77	5073.7699999999995	5077.56	5095.82	5123.46	5128.96	5128.87
205.0	718.14	699.11	695.76	694.4	694.9699999999999	695.65	698.39	701.93	707.81	715.1999999999999	718.0799999999999	719.3299999999999	720.79	720.3999999999999	719.7199999999999	719.6299999999999	719.3199999999999	717.8699999999999	718.3399999999999	716.66	715.8999999999999	717.06	717.5200000000001	717.66	718.07	717.7500000000001	715.88	714.24	713.36	712.6500000000001	713.18	715.44	719.09	719.86	719.63
206.0	980.0300000000001	954.0699999999999	959.96	958.1	958.88	959.84	963.62	968.51	976.64	986.84	989.7	991.42	993.44	992.91	991.96	991.8299999999999	994.9499999999999	992.94	998.16	995.8299999999999	994.76	1001.98	1002.62	1002.8199999999999	1003.39	1002.94	1000.31	998.02	1002.44	1001.45	1002.1800000000001	1006.36	1011.49	1012.57	1013.74
207.0	1336.46	1301.05	1295.15	1292.63	1294.04	1295.92	1301.03	1308.27	1319.24	1333.01	1336.89	1349.95	1352.68	1351.97	1350.6799999999998	1352.22	1351.73	1349.02	1349.8799999999999	1346.73	1345.29	1350.62	1351.46	1351.74	1352.53	1351.91	1348.37	1345.28	1353.04	1351.7	1352.69	1356.97	1363.88	1365.33	1366.1
208.0	1770.57	1723.6	1715.23	1711.86	1713.2099999999998	1714.89	1721.5700000000002	1730.29	1744.76	1762.93	1768.03	1772.8600000000001	1776.43	1775.49	1773.7900000000002	1773.5500000000002	1772.7900000000002	1769.2500000000002	1770.44	1766.33	1764.49	1771.39	1772.53	1772.9	1773.9199999999998	1773.1399999999999	1768.54	1764.52	1762.3600000000001	1761.8400000000001	1763.16	1769.47	1778.5299999999997	1780.45	1779.91
209.0	2255.52	2195.76	2186.16	2183.6	2185.53	2187.98	2196.59	2209.47	2229.05	2254.79	2265.98	2269.92	2274.77	2274.36	2272.19	2271.89	2273.23	2268.66	2270.13	2266.28	2264.71	2272.32	2275.36	2276.06	2277.37	2279.2	2273.23	2268.02	2265.2	2262.95	2264.61	2271.78	2283.35	2286.4	2286.01
210.0	1805.3	1757.47	1749.08	1745.68	1747.11	1748.85	1755.73	1764.65	1779.45	1798.28	1803.5	1806.64	1810.92	1810.1	1808.37	1808.13	1807.6	1803.97	1811.16	1806.92	1804.99	1815.41	1822.71	1823.09	1825.4	1825.72	1820.95	1816.77	1814.89	1813.08	1820.89	1826.66	1836.64	1838.59	1838.0
211.0	2322.78	2261.24	2250.45	2256.29	2258.13	2260.38	2272.92	2298.62	2382.44	2420.3	2430.17	2434.39	2440.64	2439.3500000000004	2440.84	2442.38	2441.89	2437.0	2439.7400000000002	2434.74	2442.4399999999996	2483.22	2488.25	2489.9700000000003	2491.41	2496.01	2489.4799999999996	2483.77	2480.69	2478.21	2480.04	2493.3	2516.0699999999997	2523.14	2530.08
212.0	1682.62	1637.76	1632.59	1629.2800000000002	1630.42	1631.9	1638.1000000000001	1646.2700000000002	1659.9	1677.05	1681.9699999999998	1684.82	1688.12	1687.2099999999998	1689.66	1689.41	1688.68	1685.3799999999999	1686.6599999999999	1690.01	1688.37	1706.7099999999998	1707.91	1708.32	1709.32	1708.62	1704.28	1700.75	1698.78	1697.36	1698.97	1704.44	1713.3	1715.2699999999998	1741.58
213.0	715.11	696.16	692.8399999999999	691.5	692.05	692.74	695.47	699.01	704.87	712.23	714.32	715.56	717.9399999999999	721.31	720.62	720.53	720.22	718.77	719.23	720.62	719.84	734.5699999999999	735.03	735.1800000000001	740.68	740.34	740.9	748.04	747.12	749.01	749.55	751.92	755.75	756.56	756.32
214.0	1142.51	1112.24	1108.06	1106.02	1106.92	1108.02	1113.14	1118.79	1134.56	1146.41	1152.01	1154.01	1156.35	1155.75	1154.64	1154.49	1157.04	1173.8	1174.56	1171.98	1171.42	1186.19	1186.94	1189.12	1189.81	1189.27	1186.16	1183.43	1184.77	1220.41	1221.3	1225.17	1231.41	1232.72	1232.33
215.0	3857.06	3754.87	3736.95	3729.68	3755.74	3759.48	3774.28	3795.72	3832.74	3872.78	3892.77	3911.33	3919.28	3942.04	3944.98	3951.81	3954.5	3946.73	3969.15	3983.21	3980.77	4006.67	4010.52	4011.61	4016.53	4014.8	4009.07	4009.43	4009.16	4013.81	4020.0	4042.14	4062.73	4067.89	4069.21
216.0	10708.19	10424.5	10457.12	10447.6	10462.07	10484.54	10535.78	10595.4	10694.02	10870.56	10949.41	10975.4	11037.01	11070.31	11121.81	11133.67	11157.91	11194.97	11241.65	11233.36	11253.15	11370.47	11403.89	11409.6	11426.51	11461.13	11439.63	11416.88	11411.57	11403.62	11414.17	11464.69	11528.94	11547.61	11545.28
217.0	2473.73	2408.19	2414.1400000000003	2409.46	2411.42	2420.54	2430.08	2448.3700000000003	2468.89	2494.6899999999996	2501.94	2506.29	2512.87	2521.91	2521.71	2521.39	2520.2999999999997	2515.24	2527.58	2532.88	2530.17	2536.55	2538.1400000000003	2538.67	2540.13	2541.72	2535.07	2536.34	2533.2	2530.68	2532.53	2540.55	2553.5	2556.21	2557.71
218.0	1388.7	1351.91	1345.46	1343.25	1344.3500000000001	1345.68	1350.9799999999998	1364.82	1376.27	1390.64	1394.67	1397.1	1405.11	1404.36	1404.68	1404.49	1405.4699999999998	1402.65	1403.56	1400.27	1398.78	1401.03	1401.92	1402.21	1406.1200000000001	1405.48	1401.8	1408.3	1421.92	1420.51	1421.54	1429.4	1436.6799999999998	1438.21	1437.75
219.0	1949.6399999999999	1897.9899999999998	1888.93	1885.26	1886.8	1888.68	1896.3899999999999	1906.02	1922.0	1942.0800000000002	1973.3500000000001	1976.78	1981.07	1981.82	1979.92	1986.47	1985.61	1981.63	1982.91	1979.66	1977.5400000000002	1980.73	1981.98	1983.67	1984.81	1986.2800000000002	1984.16	1983.78	1981.32	1979.34	1980.79	1987.06	1997.98	2000.1000000000001	1999.47
220.0	3116.72	3034.15	3024.68	3074.51	3086.77	3089.84	3102.01	3123.23	3149.59	3182.48	3191.73	3198.91	3206.31	3204.62	3201.55	3201.13	3200.01	3193.59	3198.74	3197.75	3195.82	3267.45	3281.24	3312.41	3320.56	3319.64	3310.95	3305.47	3301.37	3298.08	3300.5	3310.95	3327.82	3331.69	3330.63
221.0	1316.3899999999999	1281.52	1277.6399999999999	1275.52	1276.73	1278.0	1283.0300000000002	1290.38	1301.2	1314.79	1318.6	1326.06	1329.6399999999999	1330.22	1354.54	1354.3700000000001	1353.7800000000002	1351.06	1365.62	1362.42	1364.3000000000002	1366.5	1367.89	1371.1399999999999	1373.02	1372.3999999999999	1371.65	1368.51	1380.09	1393.75	1394.77	1399.1799999999998	1406.3100000000002	1407.81	1422.1599999999999
222.0	2352.0	2289.69	2278.7599999999998	2274.33	2276.19	2281.09	2290.0699999999997	2301.7	2321.0	2345.25	2352.0600000000004	2356.1400000000003	2360.9199999999996	2359.67	2357.89	2357.58	2356.56	2355.72	2358.28	2354.06	2352.9599999999996	2356.75	2358.23	2358.71	2361.05	2362.54	2369.6	2364.16	2361.22	2358.87	2360.6000000000004	2368.08	2380.14	2382.6699999999996	2381.91
223.0	2678.5699999999997	2607.61	2596.64	2591.59	2593.71	2605.08	2615.34	2628.62	2654.04	2681.77	2689.55	2697.95	2703.4300000000003	2736.3	2783.63	2783.26	2782.0699999999997	2777.8	2779.59	2773.84	2807.35	2811.87	2816.42	2819.39	2821.01	2819.73	2816.52	2810.73	2816.27	2813.4700000000003	2815.5299999999997	2837.1800000000003	2851.63	2855.51	2862.93
224.0	1411.74	1374.3400000000001	1368.56	1365.8899999999999	1373.05	1374.42	1385.36	1392.41	1404.0700000000002	1418.74	1422.87	1430.48	1433.38	1432.6299999999999	1443.17	1442.98	1442.35	1441.21	1442.1399999999999	1438.76	1437.23	1439.5500000000002	1440.45	1440.75	1441.84	1471.1799999999998	1472.57	1469.19	1500.21	1500.73	1501.83	1506.59	1519.19	1520.81	1520.57
225.0	1974.13	1921.83	1912.66	1908.9499999999998	1911.58	1913.48	1921.02	1930.77	1946.97	1967.3000000000002	1973.01	1976.45	1985.54	1992.16	1998.11	1997.8600000000001	2008.67	2005.57	2008.96	2005.73	2003.58	2007.29	2009.54	2009.9499999999998	2011.1100000000001	2011.57	2006.89	2002.29	1999.81	1997.81	1999.2800000000002	2005.6	2016.8400000000001	2022.43	2027.8200000000002
226.0	4194.24	4083.12	4063.64	4058.8799999999997	4072.7799999999997	4077.26	4093.31	4114.11	4148.6	4193.25	4205.42	4212.74	4227.05	4224.83	4261.95	4286.610000000001	4289.9400000000005	4281.82	4284.59	4274.57	4281.7	4341.23	4347.43	4357.71	4372.82	4370.85	4379.98	4369.929999999999	4370.599999999999	4366.45	4369.65	4383.79	4406.12	4420.02	4418.610000000001
227.0	2830.59	2755.6	2742.45	2737.12	2739.35	2742.08	2752.88	2772.0	2796.8	2826.01	2835.87	2841.9	2850.94	2849.44	2859.42	2859.04	2857.81	2854.14	2855.99	2850.7	2847.95	2852.54	2854.34	2866.09	2885.87	2884.56	2909.86	2903.19	2899.58	2896.69	2898.82	2909.03	2923.85	2926.95	2926.02
228.0	1068.05	1039.75	1043.97	1041.94	1042.79	1043.83	1054.25	1059.61	1068.49	1082.43	1085.57	1087.46	1089.66	1089.09	1088.05	1087.91	1087.44	1085.25	1085.96	1083.42	1082.26	1085.81	1086.49	1086.71	1087.34	1086.85	1086.52	1084.02	1093.27	1092.18	1092.98	1096.44	1102.03	1103.2	1102.85
229.0	1110.92	1081.49	1076.32	1074.23	1075.11	1076.18	1080.42	1085.91	1095.01	1106.88	1110.09	1112.02	1114.28	1113.69	1118.19	1118.04	1117.56	1115.32	1116.36	1131.57	1133.5	1135.32	1161.27	1161.51	1162.18	1163.52	1160.47	1157.81	1156.37	1155.22	1156.07	1159.73	1165.64	1167.91	1167.54
230.0	1291.14	1256.94	1250.94	1249.29	1251.33	1252.58	1257.51	1264.27	1274.87	1288.18	1291.92	1294.17	1296.79	1296.11	1306.07	1305.89	1305.33	1304.22	1305.29	1302.23	1300.84	1305.66	1307.66	1308.35	1310.96	1310.37	1320.1	1317.07	1316.06	1318.33	1319.3	1323.47	1330.22	1336.34	1357.51
231.0	1486.32	1446.94	1446.5	1445.54	1448.1200000000001	1449.8000000000002	1455.51	1462.91	1475.17	1500.05	1504.4	1507.02	1510.23	1509.43	1522.94	1522.74	1522.08	1522.18	1527.3400000000001	1523.77	1522.14	1540.89	1544.98	1545.3	1549.97	1550.0900000000001	1548.78	1545.49	1543.57	1547.79	1548.94	1553.8400000000001	1561.76	1563.42	1562.92
232.0	1360.9	1324.84	1318.52	1316.1	1317.18	1318.49	1323.68	1330.4	1341.56	1355.57	1359.51	1375.51	1378.3	1377.57	1384.04	1383.86	1383.45	1380.67	1396.56	1393.29	1391.8	1394.05	1394.92	1397.54	1398.35	1397.72	1395.92	1392.71	1390.98	1399.19	1400.22	1404.65	1412.35	1414.1	1418.6
233.0	2127.39	2071.04	2064.27	2060.27	2061.94	2063.99	2072.13	2082.66	2100.12	2122.05	2128.86	2134.13	2138.4700000000003	2137.3399999999997	2137.45	2137.16	2136.24	2132.48	2133.86	2131.85	2129.57	2133.83	2135.17	2135.61	2136.84	2135.88	2130.29	2126.02	2135.66	2135.75	2138.5699999999997	2145.33	2156.27	2158.56	2158.35
234.0	3114.44	3031.93	3017.46	3011.59	3014.05	3017.05	3028.93	3044.5	3070.03	3102.1	3111.11	3120.15	3126.48	3124.83	3123.37	3122.96	3121.61	3115.35	3121.52	3115.51	3112.48	3118.42	3120.38	3121.03	3122.83	3121.42	3117.93	3110.78	3106.92	3106.1	3108.38	3120.0	3135.9	3140.25	3151.83
235.0	1109.36	1079.96	1074.81	1072.72	1073.6	1074.67	1078.9	1084.38	1093.47	1104.89	1108.1	1110.03	1119.77	1119.18	1119.88	1131.38	1130.9	1128.63	1129.36	1126.71	1125.51	1134.31	1135.91	1136.14	1136.8	1136.28	1133.57	1130.97	1129.57	1128.44	1129.27	1132.85	1138.62	1139.83	1139.59
236.0	1634.43	1591.13	1583.53	1581.98	1583.28	1584.85	1591.09	1599.18	1612.58	1629.43	1634.16	1637.0	1640.32	1639.72	1648.63	1648.41	1648.7	1645.39	1646.46	1642.61	1654.16	1670.12	1678.61	1681.54	1688.37	1695.47	1691.03	1687.15	1685.06	1722.51	1723.78	1729.23	1738.72	1740.57	1740.01
237.0	1649.6499999999999	1607.72	1603.56	1600.26	1601.8	1603.76	1610.48	1618.9299999999998	1632.8400000000001	1649.99	1655.22	1662.77	1666.38	1666.01	1670.71	1670.84	1677.56	1675.9	1677.4	1674.19	1672.93	1676.09	1677.67	1678.3200000000002	1679.49	1679.09	1675.1200000000001	1672.25	1670.71	1669.5800000000002	1671.42	1677.1999999999998	1686.56	1689.03	1695.55
238.0	3148.54	3065.12	3050.4900000000002	3044.56	3047.05	3052.74	3070.19	3085.78	3111.66	3144.1600000000003	3156.34	3163.8	3170.2200000000003	3168.5499999999997	3208.03	3207.6099999999997	3213.71	3207.56	3209.63	3202.12	3201.25	3207.13	3209.15	3213.5	3215.35	3213.89	3218.29	3211.14	3207.29	3204.39	3208.91	3219.0699999999997	3244.98	3248.43	3250.69
239.0	4474.64	4356.1	4341.62	4336.32	4339.86	4344.19	4363.4	4385.88	4422.65	4479.48	4492.49	4501.62	4525.07	4522.69	4557.91	4557.31	4555.34	4547.44	4550.38	4552.73	4551.16	4647.84	4650.76	4652.16	4654.84	4656.59	4644.4	4633.75	4628.0	4623.39	4626.8	4641.45	4667.69	4676.34	4675.19
240.0	2055.58	2001.12	1991.57	1987.7	1989.32	1991.3	1999.14	2034.97	2052.03	2073.47	2080.32	2084.33	2088.55	2090.89	2099.75	2103.28	2102.37	2098.15	2099.51	2094.59	2092.36	2133.93	2136.9	2160.84	2162.08	2161.5	2178.94	2173.94	2171.24	2169.08	2182.32	2189.23	2200.39	2202.72	2211.67
241.0	1762.3700000000001	1715.68	1707.5	1704.1699999999998	1705.57	1708.07	1714.7900000000002	1723.51	1737.96	1756.55	1768.1999999999998	1771.2800000000002	1774.8600000000001	1773.94	1772.24	1772.0	1771.25	1767.6899999999998	1768.83	1764.6899999999998	1762.8	1768.28	1769.3799999999999	1769.75	1770.77	1769.9799999999998	1765.85	1761.8	1759.61	1759.1299999999999	1760.4199999999998	1768.1899999999998	1777.19	1779.0800000000002	1779.22
242.0	1093.9	1064.92	1060.09	1059.29	1063.78	1064.84	1069.03	1075.29	1084.3	1095.63	1105.75	1107.67	1111.33	1131.96	1132.23	1153.34	1153.39	1151.07	1152.1	1149.4	1150.05	1174.33	1175.06	1175.31	1175.98	1175.45	1178.11	1177.15	1181.5	1180.32	1181.19	1184.93	1190.97	1198.17	1197.9
243.0	6953.71	6769.4800000000005	6776.860000000001	6763.68	6771.89	6778.63	6819.44	6854.08	6912.65	6984.85	7006.01	7023.72	7042.42	7038.7	7035.69	7035.16	7039.04	7032.83	7071.38	7057.18	7049.870000000001	7082.04	7087.82	7089.28	7095.92	7101.110000000001	7119.6900000000005	7147.39	7155.7699999999995	7154.650000000001	7222.2300000000005	7245.099999999999	7282.02	7323.280000000001	7320.9400000000005
244.0	15932.060000000001	15509.970000000001	15456.44	15509.76	15529.449999999999	15564.69	15645.81	15736.15	15891.4	16100.300000000001	16152.21	16203.78	16257.27	16338.07	16431.4	16432.0	16521.97	16521.269999999997	16652.18	16616.03	16614.57	16966.46	17045.46	17061.969999999998	17090.06	17170.510000000002	17138.44	17213.82	17238.39	17227.64	17253.14	17309.230000000003	17401.05	17424.26	17443.85
245.0	2415.6	2351.6	2340.37	2339.7599999999998	2341.67	2344.0	2353.23	2365.19	2385.02	2409.93	2416.9300000000003	2421.13	2426.04	2424.77	2422.45	2422.12	2421.08	2416.22	2417.79	2412.12	2409.5499999999997	2413.44	2414.9500000000003	2415.46	2416.84	2415.75	2409.43	2403.9	2400.9199999999996	2399.2	2400.9599999999996	2408.56	2423.0699999999997	2506.56	2507.6899999999996
246.0	1615.92	1573.11	1567.59	1571.35	1572.63	1574.2	1580.4	1588.43	1605.61	1622.38	1627.09	1629.92	1633.22	1632.36	1635.34	1635.13	1634.42	1634.66	1664.01	1663.23	1663.18	1677.11	1686.37	1686.72	1694.65	1693.89	1697.5	1694.58	1692.64	1690.96	1692.2	1698.62	1707.28	1709.09	1735.02
247.0	1167.62	1136.69	1134.33	1132.12	1133.05	1134.17	1138.6399999999999	1144.43	1154.02	1166.08	1169.46	1171.49	1173.87	1173.25	1172.13	1171.98	1171.47	1169.12	1169.88	1176.24	1174.98	1176.88	1188.16	1192.83	1193.51	1195.62	1192.49	1190.62	1189.1399999999999	1187.9499999999998	1188.82	1193.4	1199.47	1200.75	1248.6399999999999
248.0	1856.64	1807.45	1798.83	1795.32	1796.79	1798.58	1805.6599999999999	1814.84	1830.0600000000002	1849.17	1855.8000000000002	1859.02	1862.8	1861.8200000000002	1862.07	1861.83	1861.02	1857.38	1858.5800000000002	1861.33	1865.1200000000001	1868.12	1869.3	1869.6799999999998	1871.3200000000002	1870.4699999999998	1865.5800000000002	1861.31	1858.99	1857.72	1859.08	1864.9599999999998	1874.47	1876.46	1941.8400000000001
249.0	1022.85	995.75	991.0	989.07	989.88	990.86	994.76	999.82	1009.61	1031.93	1052.91	1065.57	1067.73	1067.17	1070.95	1070.81	1074.46	1072.3	1073.0	1070.48	1069.34	1071.07	1073.41	1073.63	1074.25	1076.32	1078.89	1076.62	1075.28	1074.21	1078.6	1082.02	1087.53	1088.68	1088.34
250.0	2945.02	2867.0	2853.5	2847.95	2850.27	2853.11	2864.35	2878.9	2903.04	2933.36	2941.88	2947.0	2953.24	2951.6800000000003	2962.77	2962.37	2963.08	2957.12	2959.04	2952.12	2948.9700000000003	2953.7200000000003	2955.58	2956.6800000000003	2958.38	2957.04	2955.1000000000004	2948.3199999999997	2944.66	2941.73	2943.88	2953.21	2968.74	2971.8900000000003	2972.66
251.0	2982.73	2903.71	2894.17	2891.58	2897.01	2906.59	2918.03	2937.55	2969.14	3000.15	3008.86	3014.1	3020.21	3024.22	3026.42	3026.02	3025.64	3020.6	3022.55	3016.42	3014.86	3047.86	3059.39	3065.51	3069.42	3068.03	3085.89	3078.82	3077.68	3074.62	3078.44	3088.19	3117.88	3121.19	3120.19
252.0	3033.09	2952.73	2938.64	2932.93	2935.32	2938.25	2949.82	2964.8	2997.85	3029.16	3037.96	3045.74	3051.92	3050.31	3051.35	3056.15	3055.47	3049.34	3051.32	3046.07	3042.82	3065.22	3068.84	3069.48	3075.87	3075.36	3078.9	3071.84	3069.41	3071.46	3074.63	3084.37	3100.08	3115.76	3114.77
253.0	689.99	671.71	678.01	676.69	677.24	678.83	681.5	684.97	690.71	697.92	699.95	701.17	702.82	702.45	701.77	701.68	701.38	699.97	700.42	698.79	698.04	702.75	703.19	703.34	703.74	703.43	701.59	701.43	700.56	699.87	700.38	702.6	706.18	706.93	706.7
254.0	6801.36	6621.17	6602.76	6589.97	6616.96	6623.93	6670.28	6713.05	6769.93	6841.42	6868.54	6890.87	6905.06	6908.85	6903.6	6903.86	6900.88	6898.6	6908.54	6895.09	6896.2	6941.25	6971.0	6972.44	6976.46	6974.34	6956.08	6969.55	7008.74	7003.47	7011.4	7041.73	7077.63	7098.35	7149.08
255.0	821.4300000000001	799.66	795.8399999999999	794.3	795.4200000000001	807.1500000000001	810.46	814.74	821.5799999999999	830.16	832.56	834.01	835.7	835.26	834.46	834.35	844.27	842.57	843.11	841.1400000000001	840.24	844.96	845.49	845.6700000000001	846.15	845.77	843.55	841.63	840.57	839.74	840.36	843.01	847.3199999999999	848.21	848.26
256.0	2331.42	2269.66	2258.83	2254.43	2256.28	2258.52	2267.42	2278.94	2306.86	2330.95	2337.72	2341.79	2346.53	2345.3	2347.73	2347.42	2355.24	2350.52	2353.3	2347.79	2350.23	2354.34	2355.82	2365.11	2377.2	2376.71	2371.51	2371.1	2376.32	2374.49	2376.23	2383.76	2395.9	2398.45	2397.68
257.0	1131.48	1101.5	1096.24	1094.11	1095.0	1096.1	1100.41	1106.0	1115.28	1126.92	1130.2	1132.16	1134.46	1133.86	1132.78	1132.63	1132.14	1129.87	1130.6	1127.95	1126.75	1131.47	1132.19	1132.42	1133.07	1132.56	1129.6	1127.01	1127.46	1126.44	1130.69	1146.32	1152.16	1154.55	1154.18
258.0	686.42	668.23	665.15	663.86	665.31	665.97	668.6	672.53	678.17	685.25	703.56	706.78	708.22	707.84	707.17	707.07	706.77	705.35	705.81	704.15	703.4	704.54	705.11	706.14	707.2	706.88	705.03	703.59	702.71	709.12	709.64	711.89	715.52	716.28	716.05
259.0	1074.26	1045.8	1069.94	1070.83	1071.7	1072.77	1076.99	1082.47	1091.54	1102.94	1107.61	1109.54	1131.02	1130.58	1135.21	1135.06	1134.68	1132.4	1133.14	1130.49	1129.67	1133.71	1134.42	1134.66	1135.31	1134.8	1164.05	1161.38	1159.94	1158.79	1159.64	1163.31	1169.23	1170.97	1170.59
260.0	8420.369999999999	8197.289999999999	8171.62	8178.0199999999995	8184.7	8196.7	8228.96	8272.69	8351.32	8442.57	8470.880000000001	8492.19	8561.460000000001	8557.779999999999	8556.55	8555.52	8551.83	8542.400000000001	8572.61	8553.55	8555.34	8571.210000000001	8584.789999999999	8588.69	8599.04	8618.49	8604.19	8596.07	8611.87	8604.7	8648.99	8693.61	8747.13	8763.02	8762.33
261.0	679.88	661.87	659.04	657.76	658.3	658.95	661.55	664.91	670.48	677.49	679.45	680.64	682.02	682.54	682.21	682.12	681.83	680.46	680.9	679.31	678.58	693.93	701.24	701.38	701.79	702.0	700.16	698.55	697.69	696.99	697.5	699.71	703.28	704.02	703.8
262.0	810.78	789.3	785.54	784.01	784.65	785.43	788.52	799.05	811.29	819.77	822.56	824.58	826.25	825.81	825.02	825.8	825.44	824.07	824.6	822.67	822.51	823.83	824.35	824.63	825.11	828.61	831.65	829.74	828.71	827.89	828.5	831.12	835.35	837.88	839.03
263.0	2774.75	2701.24	2688.35	2683.12	2685.31	2691.09	2701.68	2717.53	2740.31	2769.83	2777.88	2787.83	2793.49	2792.01	2805.63	2805.26	2806.8	2801.99	2806.83	2800.27	2797.99	2803.68	2805.44	2806.03	2808.21	2806.94	2799.59	2793.17	2789.7	2787.22	2789.27	2798.1	2812.36	2816.15	2822.26
264.0	5963.35	5805.360000000001	5813.55	5803.15	5814.23	5820.03	5851.49	5881.23	5947.22	6011.74	6029.19	6043.52	6069.889999999999	6099.999999999999	6112.030000000001	6113.080000000001	6167.96	6155.69	6159.69	6152.1900000000005	6152.95	6205.05	6236.650000000001	6240.12	6243.71	6242.3	6241.32	6232.13	6224.4	6220.19	6224.760000000001	6254.0199999999995	6296.51	6308.56	6309.370000000001
265.0	1198.08	1166.34	1160.78	1163.33	1164.55	1188.96	1204.78	1214.52	1227.75	1240.57	1246.83	1248.99	1269.82	1273.96	1272.74	1272.58	1272.03	1282.41	1283.24	1314.66	1315.05	1317.17	1321.89	1322.16	1322.92	1322.33	1318.87	1315.84	1314.43	1315.85	1330.58	1334.9	1341.7	1343.58	1343.15
266.0	5390.89	5248.07	5224.44	5221.38	5242.92	5248.14	5270.51	5300.18	5344.62	5400.44	5416.13	5425.55	5438.59	5438.38	5433.42	5433.25	5431.34	5420.45	5423.95	5411.26	5405.48	5414.4	5418.61	5419.73	5422.86	5435.95	5424.78	5414.19	5411.17	5406.43	5412.85	5429.98	5460.02	5467.31	5465.94
267.0	1640.6100000000001	1597.14	1589.52	1586.42	1588.5099999999998	1591.3400000000001	1597.6100000000001	1605.72	1619.19	1637.0	1647.89	1652.2399999999998	1655.5900000000001	1654.72	1663.73	1663.51	1662.79	1659.4599999999998	1661.05	1657.17	1655.6	1663.21	1664.26	1664.6	1665.56	1664.81	1660.6	1656.79	1654.73	1653.09	1654.77	1660.0100000000002	1669.11	1671.44	1710.62
268.0	3541.51	3447.67	3446.18	3442.84	3447.7300000000005	3485.75	3505.32	3536.42	3572.06	3612.69	3626.1400000000003	3632.46	3639.8100000000004	3671.3999999999996	3678.96	3682.7299999999996	3681.13	3673.76	3706.4399999999996	3717.91	3715.2500000000005	3778.1400000000003	3780.78	3781.5600000000004	3783.73	3784.75	3774.89	3779.52	3774.83	3775.59	3778.3700000000003	3790.3199999999997	3809.63	3818.0	3817.83
269.0	8092.2	7877.81	7840.22	7825.94	7840.69	7848.5	7879.4	7919.44	8005.82	8116.58	8152.64	8166.81	8200.34	8250.22	8255.69	8265.78	8275.74	8266.55	8272.06	8270.39	8282.02	8332.34	8448.32	8463.58	8469.64	8467.19	8446.54	8432.08	8425.71	8430.32	8466.19	8493.0	8544.53	8586.41	8589.22
270.0	3155.63	3072.0299999999997	3076.9	3072.7200000000003	3075.23	3078.29	3090.96	3135.3	3172.38	3222.0699999999997	3236.26	3247.67	3254.8599999999997	3253.46	3264.4700000000003	3264.56	3263.87	3258.8500000000004	3271.96	3264.31	3260.8199999999997	3269.85	3275.29	3275.96	3277.8500000000004	3281.35	3275.91	3268.3999999999996	3264.7	3263.06	3265.4700000000003	3275.84	3292.74	3311.8599999999997	3311.1099999999997
271.0	3202.23	3117.39	3102.95	3098.01	3111.87	3114.97	3127.24	3144.93	3172.28	3205.42	3219.93	3235.54	3242.83	3264.69	3261.96	3261.53	3284.31	3291.13	3299.5	3291.78	3291.47	3299.92	3304.05	3304.74	3310.29	3316.24	3307.56	3299.97	3295.88	3292.59	3297.62	3308.06	3325.6	3333.12	3334.32
272.0	3913.31	3809.64	3806.42	3800.0499999999997	3803.1400000000003	3806.93	3828.7200000000003	3855.9	3888.36	3942.8500000000004	3957.87	3964.7599999999998	3976.87	3974.98	3971.1899999999996	3970.66	3974.71	3973.24	3975.81	3966.81	3966.58	4010.3100000000004	4018.31	4019.1499999999996	4021.46	4025.8399999999997	4026.1099999999997	4076.92	4071.8500000000004	4067.7999999999997	4071.36	4094.91	4119.37	4136.57	4135.35
273.0	826.45	804.55	800.71	799.15	799.81	800.5999999999999	803.75	807.8399999999999	814.61	823.13	825.51	826.95	828.62	828.19	827.4	827.65	827.6600000000001	826.01	826.54	826.0	825.11	826.44	826.97	827.14	827.6099999999999	827.23	825.0699999999999	823.1800000000001	822.16	821.3399999999999	821.94	824.55	828.74	829.62	829.3599999999999
274.0	5276.38	5136.59	5131.89	5131.16	5140.38	5145.5	5165.76	5225.8	5274.56	5330.0599999999995	5352.76	5374.59	5386.62	5384.43	5382.01	5387.81	5397.11	5386.28	5392.91	5426.719999999999	5428.09	5499.88	5510.63	5511.780000000001	5518.54	5526.219999999999	5517.24	5524.8099999999995	5524.33	5519.5	5524.43	5558.959999999999	5597.030000000001	5605.790000000001	5609.17
275.0	6663.8	6487.25	6459.0199999999995	6446.47	6451.7300000000005	6458.15	6488.9400000000005	6536.43	6591.24	6660.09	6681.11	6692.72	6706.289999999999	6702.759999999999	6741.81	6740.93	6738.02	6728.72	6733.070000000001	6717.33	6711.08	6732.83	6737.06	6739.38	6743.469999999999	6740.42	6724.639999999999	6711.7	6713.150000000001	6714.360000000001	6725.6900000000005	6748.67	6790.8099999999995	6799.56	6881.610000000001
276.0	2018.04	1964.57	1956.38	1953.65	1964.61	1966.57	1974.31	1984.34	2000.98	2025.93	2033.08	2039.08	2043.72	2051.4	2049.78	2049.51	2050.41	2046.3	2059.47	2065.41	2063.2	2066.79	2070.78	2071.21	2073.28	2086.39	2087.81	2084.87	2088.65	2086.57	2092.83	2100.5	2126.2	2135.54	2141.89
277.0	2578.84	2510.52	2516.62	2513.0	2515.05	2517.55	2527.47	2540.31	2562.93	2589.7	2597.22	2606.39	2611.67	2639.4	2672.01	2671.66	2675.82	2670.45	2672.18	2666.3	2664.37	2670.23	2671.91	2672.46	2674.0	2672.79	2679.63	2673.48	2670.16	2678.18	2702.91	2716.81	2730.65	2770.16	2792.19
278.0	1768.79	1721.93	1713.71	1710.38	1712.98	1714.76	1721.51	1730.26	1745.19	1763.42	1768.54	1772.3	1775.89	1774.95	1786.02	1785.78	1785.01	1781.43	1782.58	1778.41	1776.51	1784.67	1785.79	1786.16	1789.92	1790.24	1785.96	1782.6	1789.13	1789.43	1790.75	1796.83	1805.98	1809.13	1845.47
279.0	4332.650000000001	4217.87	4197.74	4201.13	4215.02	4233.83	4251.570000000001	4273.650000000001	4312.52	4357.56	4370.22	4378.92	4399.7699999999995	4398.969999999999	4394.76	4394.610000000001	4392.71	4386.12	4392.25	4386.14	4384.56	4394.53	4397.28	4398.2	4400.73	4399.21	4387.9400000000005	4377.88	4374.379999999999	4376.16	4379.379999999999	4401.3	4430.71	4435.55	4434.84
280.0	879.1800000000001	855.8900000000001	851.8100000000001	850.15	852.06	853.5500000000001	856.91	863.42	870.6500000000001	879.75	882.31	883.8399999999999	885.6300000000001	885.17	884.3199999999999	884.2	883.8199999999999	882.04	882.6200000000001	880.55	879.6199999999999	894.9599999999999	895.53	895.71	898.52	914.32	911.9200000000001	909.84	908.71	907.8000000000001	908.4699999999999	913.8199999999999	918.47	919.45	919.1600000000001
281.0	2166.32	2108.92	2109.04	2104.94	2107.24	2109.34	2131.63	2142.46	2160.43	2182.99	2189.33	2193.14	2200.6	2199.45	2209.57	2214.31	2213.36	2212.41	2213.85	2208.67	2206.31	2212.6	2220.42	2268.58	2324.85	2325.12	2320.04	2321.61	2318.72	2316.41	2318.11	2325.92	2340.67	2343.16	2343.56
282.0	4236.6	4124.36	4120.08	4112.07	4116.43	4123.05	4139.29	4160.32	4196.42	4243.86	4261.79	4269.19	4277.85	4283.71	4280.59	4286.87	4285.02	4276.42	4279.19	4269.18	4264.62	4298.25	4302.83	4303.72	4308.03	4312.32	4301.37	4300.07	4298.43	4294.17	4341.02	4363.25	4404.05	4418.17	4428.03
283.0	2736.47	2663.98	2651.26	2646.1099999999997	2648.27	2650.91	2667.19	2683.55	2706.06	2735.12	2743.07	2748.4	2754.53	2756.63	2753.9900000000002	2753.62	2752.43	2746.91	2748.69	2742.25	2739.33	2745.39	2747.13	2747.69	2749.27	2748.03	2740.84	2734.55	2737.9	2737.7200000000003	2739.7200000000003	2748.3900000000003	2762.39	2765.33	2789.23
284.0	12852.509999999998	12512.01	12513.01	12516.81	12556.339999999998	12605.140000000001	12687.099999999999	12808.309999999998	12924.599999999999	13066.810000000001	13138.96	13170.7	13214.800000000001	13224.31	13244.490000000002	13243.650000000001	13238.179999999998	13226.439999999999	13239.140000000001	13211.65	13209.960000000001	13273.77	13284.82	13297.49	13309.17	13328.659999999998	13307.77	13280.39	13271.67	13277.140000000001	13293.659999999998	13383.219999999998	13453.67	13496.46	13494.710000000001
285.0	4027.94	3921.23	3927.36	3919.72	3930.43	3939.94	3955.46	3975.77	4009.11	4055.9	4067.68	4078.84	4087.35	4099.01	4095.09	4095.3	4093.54	4119.24	4123.84	4118.04	4124.14	4130.79	4137.39	4144.99	4150.74	4148.87	4140.97	4131.74	4126.61	4122.5	4125.52	4141.34	4162.53	4167.42	4166.09
286.0	4439.1900000000005	4321.58	4300.96	4292.6	4296.1	4300.38	4317.31	4339.25	4375.63	4421.34	4434.18	4441.879999999999	4450.889999999999	4448.55	4444.28	4443.7	4450.07	4441.15	4444.02	4433.62	4429.07	4443.93	4448.39	4457.81	4482.18	4506.410000000001	4494.62	4484.3	4482.59	4478.12	4481.41	4537.06	4560.6	4565.45	4564.56
287.0	3192.7599999999998	3108.1100000000006	3152.0899999999997	3155.87	3172.68	3178.75	3191.21	3222.1	3257.16	3300.8199999999997	3313.22	3318.9700000000003	3334.7899999999995	3356.5899999999997	3353.3899999999994	3353.3799999999997	3367.18	3362.68	3366.2999999999997	3360.5800000000004	3357.03	3379.6600000000003	3393.0	3393.7200000000003	3395.6800000000003	3399.8999999999996	3399.7499999999995	3394.9399999999996	3398.9199999999996	3395.56	3399.26	3413.38	3430.81	3434.49	3433.42
288.0	869.63	846.53	856.69	855.0	855.66	856.5	859.8199999999999	865.35	872.58	891.8	894.37	895.91	897.71	897.23	896.38	896.26	895.87	894.08	894.7099999999999	893.75	892.83	901.16	901.75	901.95	902.48	902.07	899.75	897.71	897.4599999999999	896.5999999999999	897.2900000000001	900.14	905.62	906.61	906.34
289.0	1666.46	1621.54	1638.6999999999998	1635.1799999999998	1636.77	1648.34	1654.2199999999998	1662.22	1675.74	1692.7099999999998	1699.57	1703.06	1706.2	1707.55	1705.97	1706.53	1705.8100000000002	1702.58	1705.17	1706.37	1704.9699999999998	1708.0100000000002	1709.44	1710.07	1711.1	1710.51	1706.38	1702.93	1701.19	1699.86	1701.46	1707.1000000000001	1716.26	1718.4899999999998	1718.44
290.0	8707.23	8476.55	8441.07	8425.46	8470.18	8503.82	8542.27	8592.07	8667.65	8761.0	8792.96	8818.39	8836.49	8844.64	8836.18	8837.0	8833.19	8823.15	8838.26	8823.4	8819.71	8937.96	8955.86	8965.16	8972.79	9110.55	9090.06	9069.21	9060.64	9089.4	9096.22	9134.82	9181.62	9206.29	9208.19
291.0	1444.49	1406.22	1399.5	1396.78	1397.92	1399.3	1404.81	1411.96	1423.79	1438.66	1442.84	1448.51	1452.1200000000001	1455.75	1454.3600000000001	1454.17	1453.54	1450.63	1453.92	1451.72	1450.17	1452.52	1453.43	1453.73	1454.66	1454.34	1450.54	1447.21	1445.41	1443.97	1445.04	1449.6100000000001	1457.0	1458.55	1458.08
292.0	3255.19	3168.95	3154.84	3148.71	3152.07	3155.2	3167.63	3185.77	3212.48	3246.03	3255.46	3266.36	3272.98	3271.25	3269.95	3269.52	3268.11	3261.56	3268.99	3265.56	3265.97	3281.25	3283.31	3283.99	3285.88	3375.84	3375.48	3367.88	3363.93	3360.58	3363.34	3378.15	3402.12	3405.73	3404.65
293.0	19450.019999999997	18934.73	18854.149999999998	19002.620000000003	19024.79	19056.579999999998	19168.109999999997	19299.02	19508.56	19718.54	19892.44	19996.559999999998	20073.14	20086.670000000002	20081.44	20101.55	20143.140000000003	20115.71	20153.66	20130.989999999998	20111.059999999998	20194.34	20229.65	20238.82	20273.820000000003	20280.48	20250.35	20232.89	20223.57	20244.56	20275.210000000003	20342.91	20448.68	20505.87	20510.72
294.0	826.13	804.25	800.4	798.85	799.5	800.2900000000001	803.45	807.5300000000001	814.3000000000001	822.8000000000001	825.19	826.62	828.3000000000001	828.26	829.6	829.49	829.13	827.47	828.0	826.07	825.1800000000001	826.52	827.0400000000001	827.21	827.69	827.32	825.15	823.26	822.24	821.4200000000001	822.02	825.77	830.2	832.97	832.7
295.0	10362.65	10088.11	10044.9	10057.62	10091.13	10102.06	10147.47	10206.67	10304.94	10427.47	10465.95	10485.41	10517.04	10527.74	10538.63	10544.94	10565.18	10553.09	10583.22	10606.88	10617.82	10700.54	10717.51	10730.92	10737.09	10739.56	10736.96	10713.68	10708.21	10697.54	10709.3	10744.39	10803.37	10815.23	10814.32
296.0	1291.33	1257.12	1251.1200000000001	1248.68	1249.71	1251.41	1256.33	1262.85	1275.77	1311.54	1315.36	1317.6399999999999	1324.3400000000001	1324.3700000000001	1323.1	1322.9299999999998	1322.75	1320.1	1320.9499999999998	1317.86	1316.46	1362.9099999999999	1364.1499999999999	1365.9099999999999	1366.8799999999999	1378.03	1380.34	1377.17	1380.28	1378.9	1381.75	1386.13	1393.1799999999998	1394.67	1396.2399999999998
297.0	953.49	928.23	923.8000000000001	922.0100000000001	922.76	924.37	928.01	937.9499999999999	945.81	955.69	958.47	960.14	962.08	961.5699999999999	975.0	974.87	974.4499999999999	972.5	973.12	970.85	969.8100000000001	971.37	971.98	972.18	972.75	972.3	977.3	975.0500000000001	973.84	972.87	973.59	976.9899999999999	981.96	984.6800000000001	984.37
298.0	1290.6	1256.41	1250.41	1247.98	1249.0	1250.24	1255.17	1261.54	1274.64	1287.96	1291.7	1293.94	1296.57	1295.88	1294.64	1294.47	1293.92	1291.32	1292.15	1296.08	1294.69	1296.93	1298.18	1304.08	1304.83	1309.38	1305.95	1302.95	1301.34	1306.05	1307.01	1311.14	1317.83	1319.22	1320.65
299.0	923.57	899.11	894.8100000000001	894.3100000000001	896.47	897.3599999999999	900.89	905.46	913.06	922.6	931.88	933.51	935.41	937.5600000000001	936.67	945.6600000000001	945.25	943.3499999999999	943.96	941.76	955.73	972.12	972.73	972.9399999999999	973.49	973.05	970.51	968.2800000000001	967.0799999999999	966.7	967.4	970.47	975.41	976.45	978.49
300.0	1191.97	1160.3899999999999	1154.84	1152.6	1153.54	1154.6999999999998	1159.24	1165.13	1176.35	1188.6399999999999	1192.09	1195.42	1197.8500000000001	1198.6100000000001	1198.25	1198.1	1197.58	1195.17	1195.95	1193.15	1191.87	1194.08	1194.83	1195.08	1200.6799999999998	1200.13	1202.8700000000001	1200.12	1198.63	1197.55	1205.45	1209.26	1215.43	1216.72	1223.5
301.0	881.2	857.85	858.48	861.38	862.08	862.94	866.83	871.24	878.99	889.73	892.31	893.86	895.67	895.2	895.16	895.04	895.46	895.13	895.71	896.17	895.21	896.65	899.4	899.58	900.1	899.7	897.34	895.28	898.11	897.22	897.88	900.72	905.31	906.27	905.98
302.0	2491.94	2425.92	2414.65	2411.23	2413.2	2416.02	2428.14	2440.47	2460.94	2486.64	2509.42	2521.93	2527.05	2525.72	2525.32	2524.98	2525.7	2522.8	2531.75	2530.65	2527.94	2537.99	2541.05	2543.2	2544.66	2543.9	2537.25	2535.26	2532.11	2529.59	2540.69	2552.35	2565.36	2568.25	2568.05
303.0	751.31	731.41	728.97	730.71	731.3	732.03	734.91	738.65	744.84	752.62	754.81	756.12	757.65	757.25	756.53	756.43	756.1	754.59	755.07	753.31	752.5	753.72	754.19	754.35	754.78	754.44	752.46	750.74	749.81	749.06	749.61	751.98	755.81	756.62	756.37
304.0	17225.02	17096.26	17003.63	17001.79	17075.53	17137.43	17294.97	17530.56	17780.19	17996.329999999998	18116.39	18287.95	18384.61	18542.59	18629.64	18741.309999999998	18823.7	18919.06	19018.879999999997	19123.04	19228.67	19393.36	19580.95	19778.7	19924.27	20017.36	20198.07	20330.19	20442.79	20497.87	20612.7	20791.63	21033.36	21205.35	21284.629999999997
305.0	35702.03	35435.14	35480.54	35513.88	35612.130000000005	35845.899999999994	36200.15	36662.54	37155.61	38011.82	38577.22	38758.32	39007.71	39099.28	39274.39	39425.450000000004	39646.7	40145.36	40446.17999999999	40697.67	40996.43	41385.02	41889.479999999996	42216.58	42461.91	42680.47	42820.69	43001.11	43781.46	43971.11	44225.090000000004	44581.72	45120.159999999996	45478.619999999995	45649.53
306.0	10576.78	10497.75	10439.789999999999	10484.480000000001	10499.41	10572.94	10694.57	10816.74	10934.39	11071.55	11163.689999999999	11211.539999999999	11274.48	11302.08	11341.11	11378.76	11416.179999999998	11548.710000000001	11602.220000000001	11647.259999999998	11709.56	11860.73	11988.72	12052.05	12105.14	12197.85	12220.17	12248.319999999998	12417.609999999999	12461.44	12514.539999999999	12613.830000000002	12744.2	12860.02	12900.869999999999
307.0	27616.18	27409.67	27298.93	27356.07	27432.33	27551.11	27838.59	28268.73	28711.26	29096.42	29373.07	29504.31	29644.18	29797.15	29877.23	30021.16	30154.48	30335.66	30482.4	30594.53	30770.05	31063.64	31338.65	31507.91	31685.46	31864.11	31927.36	32042.06	32237.41	32450.74	32610.11	32994.36	33466.02	33727.68	33837.43
308.0	1471.44	1460.44	1452.27	1451.46	1452.14	1455.94	1469.0	1486.63	1501.92	1519.41	1534.88	1541.39	1546.75	1550.23	1573.65	1577.67	1584.13	1606.91	1617.45	1659.77	1668.36	1696.05	1724.35	1733.15	1741.93	1750.07	1754.46	1761.88	1771.21	1775.74	1786.88	1800.99	1819.6	1832.87	1839.73
309.0	17817.69	17684.5	17598.11	17599.31	17632.3	17695.0	17889.4	18096.86	18297.38	18517.6	18689.16	18780.69	18853.14	18884.54	19057.21	19164.97	19238.18	19400.65	19518.45	19594.68	19711.14	19871.38	20033.97	20154.13	20274.64	20418.4	20485.42	20547.12	20732.88	20900.57	21020.56	21184.23	21415.32	21581.17	21669.15
310.0	3098.98	3075.81	3058.6	3057.2400000000002	3058.68	3066.69	3094.52	3127.7999999999997	3184.63	3221.72	3239.82	3252.88	3264.7400000000002	3267.81	3280.02	3297.8	3307.15	3334.95	3356.15	3369.61	3387.05	3419.63	3459.35	3480.87	3499.7999999999997	3516.15	3534.63	3544.4500000000003	3562.9300000000003	3585.5099999999998	3604.04	3648.87	3690.14	3718.21	3738.97
311.0	2684.0299999999997	2663.97	2654.1400000000003	2652.66	2658.6299999999997	2666.15	2696.7000000000003	2725.69	2753.71	2786.4500000000003	2805.34	2827.13	2835.6800000000003	2840.5	2845.37	2860.1800000000003	2872.23	2884.97	3007.4700000000003	3018.6600000000003	3036.6099999999997	3063.85	3096.87	3136.52	3150.21	3164.93	3185.6	3193.0	3218.58	3231.3	3246.35	3274.92	3370.1000000000004	3398.33	3412.25
312.0	2652.18	2633.69	2619.39	2616.9700000000003	2620.88	2627.97	2657.83	2702.76	2734.1200000000003	2767.17	2788.18	2798.98	2820.62	2833.29	2837.5	2844.17	2852.21	2859.8999999999996	2886.1899999999996	2895.7400000000002	2915.5200000000004	2945.2400000000002	2964.7	2978.0499999999997	2989.1600000000003	3003.75	3008.34	3019.56	3029.79	3052.1800000000003	3065.59	3092.69	3127.13	3150.17	3164.28
313.0	1242.76	1233.47	1230.46	1229.78	1234.94	1238.17	1249.28	1262.71	1275.7	1291.79	1298.94	1304.18	1309.7	1310.94	1313.18	1316.53	1320.26	1326.08	1330.6	1337.46	1344.39	1354.45	1367.09	1374.07	1381.46	1387.92	1393.16	1396.26	1409.21	1430.9	1437.0	1446.98	1461.93	1475.56	1480.78
314.0	2187.65	2172.87	2161.5699999999997	2169.58	2170.09	2176.04	2206.54	2230.54	2268.3599999999997	2304.17	2319.0	2330.29	2350.3900000000003	2353.88	2358.74	2370.64	2377.13	2395.25	2403.6099999999997	2425.13	2453.73	2480.34	2495.98	2511.79	2535.95	2572.93	2576.5699999999997	2583.38	2590.98	2598.86	2618.5	2638.15	2668.59	2688.43	2704.19
315.0	1549.71	1538.66	1530.2199999999998	1538.1799999999998	1543.51	1549.49	1562.84	1582.0	1599.18	1621.49	1631.47	1637.88	1642.1599999999999	1643.75	1646.31	1653.8600000000001	1658.48	1663.3300000000002	1671.29	1676.38	1684.6599999999999	1706.2199999999998	1723.43	1732.54	1741.0	1748.9099999999999	1760.22	1763.7399999999998	1771.6499999999999	1778.18	1785.92	1798.69	1822.6	1836.2600000000002	1842.48
316.0	577.9800000000001	573.6899999999999	570.49	570.16	570.4000000000001	573.7799999999999	578.88	586.5500000000001	592.64	599.5600000000001	602.9	605.3100000000001	607.01	607.58	610.93	612.4599999999999	616.02	617.76	619.8599999999999	622.42	625.67	635.11	642.47	645.69	654.5699999999999	658.2400000000001	659.43	661.57	664.03	665.75	668.58	673.26	680.24	685.1999999999999	691.6899999999999
317.0	1967.86	1953.15	1942.22	1942.52	1943.44	1949.45	1966.93	1988.98	2012.73	2037.79	2053.3	2061.58	2069.98	2073.28	2079.51	2084.82	2092.64	2102.71	2110.27	2118.75	2142.44	2162.32	2178.72	2190.97	2200.54	2210.82	2214.87	2219.81	2262.01	2274.4	2284.09	2302.13	2332.95	2351.62	2358.98
318.0	1325.12	1315.22	1307.86	1307.34	1307.96	1311.39	1323.15	1338.34	1352.1	1367.85	1376.85	1385.98	1407.63	1419.6	1422.38	1426.01	1430.27	1435.16	1440.06	1444.35	1451.82	1465.39	1476.18	1489.79	1497.19	1504.19	1506.95	1512.99	1522.78	1530.52	1543.6	1557.24	1576.44	1588.52	1594.03
319.0	3774.05	3745.84	3728.76	3745.36	3749.5	3768.56	3804.59	3850.25	3890.83	3961.03	3995.63	4012.06	4031.67	4041.01	4053.79	4066.03	4090.62	4122.67	4146.59	4159.19	4188.24	4222.96	4258.96	4298.84	4317.61	4348.08	4358.38	4368.08	4387.72	4401.61	4422.61	4465.81	4533.59	4570.09	4589.22
320.0	2543.12	2524.8	2513.0699999999997	2511.29	2512.25	2519.41	2541.2999999999997	2575.9900000000002	2603.67	2634.57	2649.72	2661.63	2673.06	2686.16	2690.45	2697.96	2705.5	2727.0499999999997	2738.85	2749.1	2766.5099999999998	2786.49	2810.12	2824.36	2835.75	2848.13	2852.9	2860.73	2870.9199999999996	2880.5600000000004	2893.04	2928.29	2958.98	2981.27	2991.73
321.0	3518.91	3492.2200000000003	3473.03	3471.0700000000006	3472.6099999999997	3481.6399999999994	3512.75	3550.36	3589.0400000000004	3638.87	3658.98	3673.6299999999997	3684.1699999999996	3688.12	3697.9799999999996	3709.54	3719.97	3730.38	3743.14	3764.49	3783.86	3823.84	3851.7799999999997	3871.26	3892.5899999999997	3910.6	3917.67	3926.32	3953.25	3973.64	4001.91	4031.82	4074.88	4117.3099999999995	4133.129999999999
322.0	1401.93	1391.4499999999998	1383.69	1385.55	1386.2	1392.15	1404.6399999999999	1436.48	1451.25	1469.74	1484.4099999999999	1490.3999999999999	1494.6299999999999	1496.05	1498.6100000000001	1504.55	1508.82	1513.0800000000002	1518.24	1522.9	1532.49	1543.97	1557.28	1565.49	1582.71	1600.46	1605.61	1618.82	1632.85	1637.03	1659.4699999999998	1673.63	1690.9299999999998	1706.42	1713.62
323.0	2383.46	2365.65	2352.41	2351.1	2354.21	2364.02	2387.84	2413.52	2440.22	2468.68	2494.7	2504.76	2511.88	2514.66	2521.27	2527.7	2534.87	2545.27	2554.9	2562.51	2579.0	2602.12	2621.28	2635.86	2652.32	2664.71	2676.65	2686.94	2707.65	2715.25	2733.47	2754.36	2782.82	2803.29	2815.42
324.0	2240.1299999999997	2223.42	2210.9900000000002	2209.73	2210.7599999999998	2219.82	2239.68	2263.7799999999997	2290.51	2321.01	2337.39	2346.8	2353.44	2355.6600000000003	2365.16	2371.1800000000003	2377.89	2402.95	2411.15	2418.44	2435.87	2454.8300000000004	2472.84	2490.79	2502.12	2516.35	2523.6499999999996	2529.77	2549.9500000000003	2557.73	2568.64	2589.71	2616.5	2635.6000000000004	2644.6600000000003
325.0	894.74	888.05	883.88	883.73	884.1400000000001	886.47	894.8000000000001	904.4300000000001	919.72	930.4300000000001	935.58	939.34	942.02	945.5500000000001	947.17	951.02	954.14	957.5500000000001	960.81	965.3000000000001	974.2900000000001	982.45	990.5400000000001	1000.45	1005.78	1013.79	1015.65	1020.6800000000001	1037.48	1040.14	1048.03	1058.55	1069.87	1081.47	1085.29
326.0	1540.74	1529.24	1520.69	1519.83	1520.54	1532.6699999999998	1546.3999999999999	1563.98	1581.3	1599.73	1608.59	1615.06	1619.64	1621.17	1627.94	1639.94	1646.11	1650.74	1656.37	1661.3100000000002	1669.9	1682.71	1695.07	1704.07	1711.48	1719.46	1725.87	1729.71	1740.4199999999998	1744.8899999999999	1752.3200000000002	1764.51	1782.75	1795.76	1801.08
327.0	1016.71	1009.11	1003.47	1002.91	1003.38	1006.01	1015.03	1025.95	1036.5	1048.57	1054.36	1058.62	1061.63	1062.63	1064.45	1067.16	1070.19	1073.21	1077.57	1080.78	1086.37	1094.81	1102.87	1108.49	1113.59	1118.79	1120.85	1123.34	1131.88	1134.78	1139.61	1147.53	1162.84	1171.32	1174.78
328.0	2065.32	2049.89	2038.42	2037.28	2038.24	2043.62	2061.95	2084.12	2105.55	2130.08	2153.61	2165.28	2171.43	2173.48	2186.61	2193.98	2200.2	2219.35	2226.92	2233.56	2245.12	2265.19	2288.62	2326.76	2339.53	2350.46	2354.77	2361.96	2387.79	2393.91	2404.66	2422.88	2447.92	2474.79	2482.09
329.0	2234.76	2218.06	2214.49	2215.12	2227.5	2234.41	2263.29	2312.51	2336.28	2363.49	2382.82	2392.44	2402.77	2434.94	2439.11	2453.94	2463.77	2477.42	2485.87	2493.28	2507.94	2529.03	2547.65	2561.07	2573.85	2586.7	2598.35	2604.14	2613.18	2620.06	2631.22	2651.77	2693.66	2714.69	2729.48
330.0	3139.2	3116.01	3099.51	3097.5800000000004	3105.8700000000003	3116.19	3145.73	3179.6	3213.5000000000005	3272.65	3291.23	3307.99	3317.57	3330.7699999999995	3358.4300000000003	3371.53	3384.33	3406.84	3425.55	3435.8200000000006	3458.13	3490.93	3516.19	3535.3900000000003	3555.1200000000003	3571.38	3587.94	3595.7200000000003	3616.3299999999995	3635.3199999999997	3655.91	3681.8699999999994	3726.09	3765.5299999999997	3782.1899999999996
331.0	6732.34	6682.49	6648.5	6663.59	6710.26	6732.79	6805.21	6891.54	6965.650000000001	7048.29	7099.08	7130.070000000001	7163.1900000000005	7184.73	7203.08	7226.8	7247.37	7276.629999999999	7323.79	7346.65	7400.43	7476.9	7536.46	7588.360000000001	7657.26	7705.2300000000005	7722.78	7752.490000000001	7779.9800000000005	7818.9	7859.700000000001	7938.6900000000005	8021.86	8114.16	8145.4800000000005
332.0	2080.1	2064.55	2055.4500000000003	2056.7799999999997	2057.75	2063.13	2089.34	2113.81	2135.55	2160.59	2172.62	2181.38	2192.72	2194.79	2202.48	2209.99	2216.67	2226.08	2235.8100000000004	2242.48	2254.45	2271.32	2299.1499999999996	2311.81	2331.0299999999997	2342.09	2346.39	2353.89	2367.2000000000003	2374.66	2390.21	2408.7900000000004	2436.72	2466.52	2474.86
333.0	3101.04	3077.86	3068.72	3086.5099999999998	3087.97	3096.0800000000004	3126.55	3163.33	3198.06	3238.0899999999997	3272.33	3285.53	3295.5899999999997	3313.07	3318.7500000000005	3334.7099999999996	3344.18	3356.69	3368.1400000000003	3378.1800000000003	3395.68	3421.2	3457.2599999999993	3486.53	3503.8	3523.4	3529.8600000000006	3537.71	3586.12	3595.3100000000004	3614.5399999999995	3645.1200000000003	3682.78	3713.1400000000003	3725.09
334.0	1785.4	1772.05	1762.14	1763.55	1764.38	1769.01	1788.9	1808.87	1827.86	1849.15	1859.37	1866.87	1872.18	1873.94	1880.97	1891.57	1897.14	1906.94	1915.07	1932.17	1953.94	1970.11	1984.62	1997.44	2007.69	2017.07	2020.77	2025.27	2049.78	2056.97	2068.34	2091.63	2113.24	2128.65	2134.94
335.0	1273.02	1263.5	1256.43	1255.73	1256.32	1259.62	1270.91	1284.58	1298.5	1313.63	1320.89	1326.22	1329.99	1331.24	1333.52	1344.31	1348.12	1353.93	1358.55	1367.27	1374.35	1385.6	1397.02	1405.35	1411.48	1436.2	1442.07	1445.29	1469.25	1473.02	1479.29	1489.57	1504.96	1517.21	1526.99
336.0	1742.3600000000001	1729.47	1719.9699999999998	1718.91	1721.54	1726.0800000000002	1741.4199999999998	1760.16	1779.8799999999999	1800.6299999999999	1817.09	1829.23	1838.9299999999998	1842.2800000000002	1845.3700000000001	1850.02	1855.24	1861.04	1875.6	1884.28	1900.86	1932.6	1946.6100000000001	1961.3899999999999	1969.77	1995.31	1999.43	2005.29	2011.86	2017.06	2028.55	2042.73	2063.92	2079.57	2085.91
337.0	1834.86	1821.15	1810.96	1809.95	1810.94	1815.99	1839.51	1859.29	1879.08	1902.07	1918.9	1927.01	1932.95	1934.77	1944.66	1953.76	1959.3	1969.36	1978.0	1983.89	1995.23	2011.65	2028.43	2038.78	2051.51	2061.18	2077.22	2088.72	2133.5	2140.7	2151.79	2168.6	2194.88	2221.82	2228.38
338.0	1574.24	1562.47	1553.72	1552.86	1553.95	1558.46	1572.43	1589.34	1605.69	1624.39	1633.37	1639.96	1644.62	1646.17	1658.62	1662.88	1667.59	1676.66	1683.02	1688.03	1705.3	1718.07	1742.51	1751.41	1762.98	1772.12	1799.44	1805.31	1840.74	1864.55	1872.49	1885.5	1905.01	1918.93	1927.17
339.0	1468.58	1457.6	1449.45	1448.64	1449.32	1453.12	1466.88	1482.65	1497.9	1515.35	1526.31	1532.46	1537.84	1539.29	1543.4	1547.54	1554.56	1558.95	1564.27	1570.73	1578.87	1590.69	1602.4	1611.01	1618.04	1626.86	1629.84	1633.91	1660.5	1664.76	1674.72	1690.68	1709.42	1722.02	1728.07
340.0	3987.84	3958.02	3935.88	3933.97	3935.82	3947.08	3982.48	4025.31	4066.79	4114.150000000001	4150.06	4191.2300000000005	4218.25	4222.219999999999	4235.54	4246.349999999999	4258.38	4270.5199999999995	4287.8099999999995	4300.83	4323.28	4368.66	4400.83	4426.09	4445.42	4467.44	4522.32	4556.599999999999	4597.88	4609.66	4629.28	4661.9	4717.280000000001	4752.629999999999	4768.919999999999
341.0	1515.85	1504.51	1496.3799999999999	1495.5500000000002	1506.29	1510.24	1523.79	1543.46	1559.33	1577.5	1586.2199999999998	1592.62	1597.1399999999999	1599.6599999999999	1602.69	1607.21	1611.76	1620.5900000000001	1626.1100000000001	1631.69	1640.13	1655.31	1669.93	1678.46	1688.1899999999998	1696.07	1701.6599999999999	1708.29	1713.57	1717.96	1725.28	1739.12	1757.08	1771.25	1776.48
342.0	1697.31	1684.62	1679.58	1681.52	1689.7	1694.13	1712.92	1742.89	1761.06	1781.57	1791.42	1798.65	1807.25	1812.43	1816.2	1820.84	1828.42	1837.43	1848.37	1856.63	1866.25	1881.41	1897.46	1912.51	1923.55	1940.31	1943.87	1948.2	1969.25	1974.3	1984.06	2004.97	2031.86	2050.5	2059.71
343.0	1359.17	1349.01	1359.97	1360.5900000000001	1361.23	1365.09	1377.33	1392.91	1411.27	1427.7	1444.5900000000001	1450.42	1454.54	1455.91	1458.4	1464.91	1469.06	1473.21	1480.8899999999999	1485.3	1492.99	1504.1599999999999	1515.24	1523.81	1530.45	1537.6100000000001	1540.42	1543.8600000000001	1589.77	1593.8500000000001	1600.6299999999999	1618.75	1635.93	1653.1	1662.1100000000001
344.0	5862.32	5818.5	5803.97	5820.52	5833.86	5873.73	5928.16	5998.45	6062.94	6133.55	6311.17	6336.63	6363.23	6369.22	6380.12	6399.97	6420.01	6453.19	6476.31	6503.01	6581.62	6648.41	6717.55	6752.55	6782.03	6828.54	6848.12	6863.43	6897.71	6917.74	6956.77	7081.13	7161.72	7213.96	7244.85
345.0	16506.14	16382.74	16312.48	16312.51	16320.18	16380.71	16529.95	16793.0	16991.43	17207.84	17359.64	17444.56	17528.54	17586.17	17617.69	17664.64	17732.96	17786.25	17847.37	17913.21	18018.49	18188.54	18366.21	18502.19	18604.04	18715.76	18750.09	18801.85	19081.2	19149.6	19231.67	19387.17	19587.61	19742.38	19803.56
346.0	4713.39	4678.15	4679.54	4698.03	4703.32	4716.04	4774.53	4871.27	4928.49	4999.67	5029.48	5057.49	5079.96	5091.28	5107.05	5131.38	5153.52	5169.48	5187.61	5206.95	5238.37	5277.59	5332.87	5372.42	5397.3	5422.52	5442.61	5455.3	5481.1	5496.21	5519.61	5585.85	5645.79	5696.88	5729.39
347.0	7214.13	7160.19	7180.16	7190.64	7203.86	7253.83	7339.83	7425.8	7541.28	7648.87	7721.0199999999995	7757.85	7790.57	7800.3099999999995	7830.5599999999995	7880.7	7920.54	7981.6900000000005	8027.299999999999	8065.04	8140.04	8202.5	8269.039999999999	8340.869999999999	8377.27	8428.32	8444.300000000001	8466.27	8558.35	8608.08	8658.22	8742.26	8852.01	8936.65	8985.66
348.0	2371.6099999999997	2353.88	2353.1800000000003	2356.33	2385.3	2391.55	2413.0	2441.92	2467.76	2500.02	2535.57	2555.56	2562.81	2580.25	2605.6800000000003	2612.33	2619.7299999999996	2627.49	2636.45	2655.71	2669.4700000000003	2689.45	2720.61	2734.49	2746.43	2762.5299999999997	2767.59	2773.76	2787.36	2794.49	2807.73	2827.2400000000002	2856.46	2878.08	2888.46
349.0	361.47	358.77	356.77000000000004	356.57	356.74	357.66999999999996	360.89	364.76	368.51	372.8	374.86	376.38	377.44	377.8	378.45000000000005	379.41999999999996	380.49	381.56	384.84999999999997	386.0	388.0	391.45	394.34	396.35	398.08	399.94	400.66999999999996	401.56	413.34999999999997	420.25	422.55	425.49	430.40000000000003	433.55	434.82000000000005
350.0	1340.1	1330.08	1322.64	1321.9	1322.52	1326.47	1338.36	1353.03	1372.25	1388.23	1395.91	1401.54	1405.52	1406.85	1409.25	1413.11	1417.12	1421.12	1426.0	1430.57	1437.98	1448.74	1459.41	1477.76	1484.21	1491.15	1493.88	1497.21	1501.84	1505.69	1518.09	1528.77	1544.57	1560.69	1565.29
351.0	1027.35	1019.67	1026.29	1027.17	1029.46	1032.16	1043.19	1054.41	1073.96	1086.46	1092.47	1096.88	1101.56	1102.59	1109.54	1112.38	1115.53	1118.68	1123.75	1127.1	1134.98	1145.17	1160.06	1167.03	1181.44	1187.59	1189.77	1192.42	1196.11	1199.18	1207.14	1215.53	1236.11	1245.13	1249.05
352.0	1060.59	1052.65	1059.76	1059.17	1059.71	1062.49	1074.89	1086.92	1098.1	1112.57	1118.73	1123.25	1126.54	1127.6100000000001	1131.57	1134.46	1139.6799999999998	1144.05	1148.83	1152.25	1158.58	1167.25	1176.45	1182.45	1188.35	1193.91	1196.1	1198.76	1207.13	1211.81	1216.98	1226.42	1239.0900000000001	1249.02	1252.72
353.0	1332.64	1322.68	1317.05	1316.32	1316.94	1320.39	1333.04	1347.37	1371.11	1387.08	1395.62	1401.25	1405.81	1407.14	1416.83	1420.45	1424.47	1428.49	1441.03	1445.36	1455.22	1466.11	1476.91	1484.45	1490.93	1498.89	1501.64	1504.98	1510.02	1513.88	1520.33	1530.89	1546.71	1557.99	1562.59
354.0	860.28	853.8499999999999	851.12	850.64	851.0500000000001	887.6099999999999	895.5600000000001	905.4200000000001	914.73	925.38	931.4499999999999	936.3900000000001	947.79	948.6800000000001	968.21	970.68	973.4300000000001	976.17	979.5	982.4200000000001	997.11	1004.5799999999999	1011.98	1017.14	1021.58	1026.35	1028.24	1030.52	1047.29	1049.98	1054.45	1076.92	1097.54	1105.54	1108.8
355.0	4410.37	4377.4	4358.4	4359.38	4363.04	4377.91	4417.17	4492.63	4541.12	4594.01	4624.78	4643.44	4664.2	4668.6	4681.77	4693.73	4714.54	4727.84	4760.25	4774.43	4805.3	4844.83	4925.84	4954.22	4986.16	5015.19	5024.39	5039.38	5075.1	5090.07	5111.75	5156.75	5212.88	5250.9	5273.14
356.0	2704.54	2684.3300000000004	2670.0	2675.1099999999997	2679.79	2686.81	2713.6000000000004	2745.03	2773.25	2808.19	2824.9300000000003	2841.79	2861.27	2869.81	2876.2599999999998	2884.69	2930.02	2938.63	2951.29	2971.21	3012.48	3035.03	3067.46	3083.11	3112.5099999999998	3127.06	3132.9900000000002	3139.98	3188.05	3196.23	3212.14	3238.14	3274.11	3297.98	3307.7200000000003
357.0	1489.23	1478.09	1471.82	1471.0	1471.69	1480.03	1493.3	1509.36	1530.61	1566.71	1581.63	1594.14	1601.52	1608.39	1612.22	1632.25	1641.58	1646.21	1663.36	1668.31	1676.95	1689.5	1708.56	1725.09	1735.11	1743.21	1749.83	1756.73	1776.1	1780.66	1814.22	1836.72	1897.16	1929.99	1937.92
358.0	2881.5699999999997	2860.0299999999997	2857.4900000000002	2857.56	2858.9	2878.97	2905.5899999999997	2961.45	2994.48	3032.84	3130.0	3178.46	3211.5299999999997	3223.45	3231.4100000000003	3247.6000000000004	3256.81	3266.01	3317.42	3351.08	3369.42	3416.29	3442.83	3461.83	3481.45	3498.1800000000003	3504.6	3518.1499999999996	3582.26	3613.98	3634.37	3667.31	3707.4500000000003	3766.4900000000002	3777.64
359.0	1961.21	1946.55	1948.31	1947.22	1948.14	1953.24	1976.13	1997.38	2020.32	2043.85	2055.46	2063.75	2075.92	2077.87	2081.71	2087.02	2095.6	2113.22	2120.43	2135.47	2146.52	2172.55	2188.55	2201.75	2214.36	2224.7	2228.78	2233.75	2249.44	2255.2	2264.8	2280.54	2304.1	2324.68	2331.53
360.0	4971.48	4934.65	4912.5599999999995	4912.849999999999	4928.93	4948.97	4993.07	5046.33	5127.22	5186.55	5243.160000000001	5318.69	5349.879999999999	5387.900000000001	5405.67	5444.12	5462.8099999999995	5477.99	5514.330000000001	5530.5599999999995	5563.13	5609.68	5661.700000000001	5729.610000000001	5760.44	5795.710000000001	5821.46	5834.4800000000005	5889.080000000001	5911.969999999999	5941.45	6010.21	6072.26	6123.83	6152.03
361.0	2673.98	2653.99	2655.01	2654.77	2656.02	2665.18	2689.08	2718.0	2761.99	2806.91	2823.81	2835.21	2843.26	2845.94	2850.81	2859.69	2870.88	2878.98	2888.8	2903.45	2919.94	2944.49	2996.85	3012.14	3028.71	3042.86	3048.44	3055.23	3081.57	3092.68	3105.86	3127.44	3159.75	3183.48	3197.38
362.0	1736.34	1723.36	1713.72	1712.77	1764.73	1769.35	1788.08	1813.47	1834.12	1855.48	1867.17	1886.77	1895.89	1909.87	1915.3	1920.34	1954.76	1960.28	1967.77	1973.64	1989.78	2007.28	2022.06	2053.24	2062.21	2073.82	2077.62	2084.24	2102.55	2107.93	2116.91	2133.48	2155.52	2171.25	2177.72
363.0	1778.04	1764.75	1760.11	1759.13	1796.28	1802.22	1818.39	1837.94	1858.67	1880.32	1890.72	1898.34	1904.14	1907.62	1910.88	1926.06	1937.18	1942.99	1949.62	1958.04	1979.58	1994.4	2033.33	2043.71	2053.13	2062.73	2068.78	2077.5	2087.45	2100.58	2109.53	2124.19	2146.14	2161.79	2168.17
364.0	1663.6799999999998	1653.24	1647.17	1645.78	1648.42	1653.2199999999998	1666.3600000000001	1681.83	1713.7199999999998	1731.4199999999998	1756.1399999999999	1763.37	1767.79	1768.79	1770.78	1773.99	1777.41	1781.13	1791.2099999999998	1806.53	1821.13	1840.6	1855.13	1864.0	1874.69	1884.06	1898.48	1903.02	1909.6200000000001	1914.73	1922.66	1947.4099999999999	1969.78	1987.9399999999998	1996.6
365.0	682.9	677.79	674.0	673.62	678.51	680.29	686.39	693.77	703.34	711.53	715.47	718.35	720.96	721.64	722.87	725.66	727.71	729.77	732.26	734.44	738.24	743.77	749.24	753.07	756.36	759.89	761.28	762.98	765.55	767.51	770.78	776.14	784.16	790.39	792.73
366.0	1282.46	1272.87	1265.75	1272.59	1273.18	1276.52	1287.97	1301.83	1315.22	1330.54	1340.22	1345.63	1349.45	1360.14	1362.47	1365.95	1370.03	1373.9	1378.59	1382.69	1389.85	1400.26	1412.53	1420.06	1426.26	1432.93	1435.55	1439.25	1448.41	1470.97	1477.24	1490.93	1506.34	1519.35	1523.84
367.0	1283.7	1274.11	1268.9	1290.06	1292.03	1295.41	1307.97	1338.0	1351.76	1367.5	1375.08	1380.62	1384.55	1389.79	1392.21	1395.95	1419.11	1423.11	1476.37	1532.38	1540.32	1556.59	1568.05	1576.06	1582.94	1595.81	1598.73	1602.29	1607.97	1612.09	1618.95	1630.2	1647.05	1659.06	1664.38
368.0	11623.35	11536.46	11533.76	11577.37	11605.62	11639.32	11754.87	11918.69	12155.06	12329.42	12460.34	12552.31	12610.5	12656.17	12695.15	12777.75	12820.0	12896.95	13017.71	13066.97	13156.15	13371.18	13516.02	13598.18	13661.92	13734.8	13771.83	13811.18	13939.65	13976.16	14063.38	14203.83	14355.75	14469.02	14517.43
369.0	2135.6000000000004	2119.6299999999997	2120.2000000000003	2119.01	2126.0800000000004	2136.05	2155.23	2178.4300000000003	2201.52	2229.43	2265.0899999999997	2276.52	2287.8100000000004	2294.53	2298.46	2320.98	2329.55	2338.77	2369.5800000000004	2376.63	2390.01	2433.09	2450.99	2541.54	2552.63	2589.42	2615.13	2620.9500000000003	2636.35	2645.58	2659.98	2678.46	2706.1299999999997	2725.87	2734.53
370.0	704.63	699.36	695.45	701.16	701.49	703.33	709.63	718.03	725.42	733.87	737.92	740.9	743.01	744.26	745.53	747.43	749.55	751.67	758.24	760.49	764.43	770.15	775.82	779.78	783.19	786.85	788.29	790.05	800.72	802.77	808.86	814.86	823.28	829.29	831.73
371.0	833.1	826.87	822.24	821.78	822.17	824.37	831.76	844.09	861.36	871.39	893.74	897.35	900.98	901.83	903.38	905.68	908.25	913.01	916.12	918.85	923.99	930.9	938.87	943.66	947.78	952.21	954.12	956.24	968.92	971.4	975.54	996.14	1006.44	1013.78	1016.77
372.0	1101.41	1093.37	1088.38	1087.72	1088.2600000000002	1091.0400000000002	1101.1	1112.71	1124.14	1137.02	1143.19	1147.83	1151.03	1152.05	1154.45	1157.25	1160.38	1164.3700000000001	1176.07	1179.46	1192.5	1201.3300000000002	1210.06	1216.1799999999998	1222.13	1227.9	1230.19	1232.97	1240.8600000000001	1244.06	1249.3	1257.8500000000001	1270.82	1279.95	1283.7
373.0	1654.3799999999999	1642.01	1642.3300000000002	1642.3	1644.56	1650.23	1665.03	1682.9299999999998	1701.95	1724.08	1735.9	1747.56	1755.11	1756.76	1760.02	1768.53	1773.55	1786.9399999999998	1793.22	1802.17	1811.51	1825.07	1847.25	1856.6799999999998	1864.78	1873.49	1876.94	1881.42	1893.88	1900.3400000000001	1954.08	1967.6599999999999	1994.76	2021.0900000000001	2030.38
374.0	541.18	537.16	534.15	533.85	534.1	535.49	540.28	548.34	554.1899999999999	560.62	565.4200000000001	567.71	569.3100000000001	569.84	570.8100000000001	572.25	578.0600000000001	583.84	585.82	588.16	591.19	595.6	616.89	620.04	622.74	626.8900000000001	628.0400000000001	629.44	633.0500000000001	635.41	638.11	642.52	649.16	653.87	655.8000000000001
375.0	6851.15	6803.59	6838.12	6833.4400000000005	6887.9	6933.02	7028.0	7109.780000000001	7185.49	7280.0	7322.1	7353.5	7491.050000000001	7523.58	7571.820000000001	7605.030000000001	7643.500000000001	7683.2300000000005	7713.33	7753.57	7798.18	7855.57	7916.58	7957.179999999999	8001.8099999999995	8049.549999999999	8065.25	8085.650000000001	8213.720000000001	8235.18	8279.84	8350.810000000001	8450.349999999999	8515.77	8549.33
376.0	3542.49	3516.01	3500.8	3508.23	3532.71	3548.02	3591.06	3638.43	3677.68	3720.51	3742.54	3758.7	3769.38	3772.94	3783.92	3799.24	3820.1	3831.0	3849.96	3861.43	3887.4	3916.5	3968.12	3990.45	4007.88	4051.29	4058.72	4099.26	4174.54	4201.33	4219.22	4265.98	4310.06	4363.11	4381.64
377.0	1797.11	1783.67	1778.45	1777.59	1779.42	1799.86	1817.43	1855.69	1887.64	1909.89	1920.45	1928.2	1937.96	1941.89	1945.21	1950.18	1955.7	1961.22	1968.07	1974.35	1984.58	2002.06	2018.79	2029.09	2039.51	2054.46	2058.23	2062.81	2074.02	2080.52	2089.38	2105.06	2128.09	2144.37	2150.7
378.0	2177.35	2161.08	2152.4	2151.75	2152.76	2158.52	2182.53	2206.0	2232.38	2264.17	2276.69	2285.87	2292.37	2294.53	2299.05	2318.18	2324.75	2331.57	2346.37	2354.72	2367.6	2385.32	2442.22	2463.01	2473.76	2485.32	2489.88	2495.43	2531.4	2537.89	2550.23	2567.95	2594.49	2613.41	2623.05
379.0	5498.56	5457.46	5429.27	5440.21	5442.7699999999995	5470.25	5519.320000000001	5578.66	5643.51	5713.25	5744.84	5768.02	5788.51	5795.2	5811.63	5829.51	5846.03	5865.0599999999995	5975.76	5993.56	6024.599999999999	6071.21	6137.26	6182.179999999999	6222.86	6259.389999999999	6281.62	6295.62	6320.99	6339.6	6366.599999999999	6422.28	6495.67	6547.6900000000005	6567.009999999999
380.0	1361.27	1351.09	1358.83	1358.08	1359.15	1364.42	1381.12	1410.99	1427.81	1444.44	1464.05	1469.96	1474.14	1477.18	1483.61	1487.76	1491.98	1496.19	1522.85	1537.8	1563.02	1574.72	1593.05	1601.18	1608.17	1615.68	1618.64	1622.25	1635.3	1646.37	1653.38	1667.45	1684.68	1696.96	1703.58
381.0	1348.08	1338.0100000000002	1330.52	1340.3899999999999	1341.01	1344.53	1356.5900000000001	1388.74	1412.6799999999998	1430.67	1438.58	1444.38	1448.48	1449.84	1452.3600000000001	1460.4	1464.55	1468.67	1475.6399999999999	1480.03	1493.96	1505.1399999999999	1521.0700000000002	1528.83	1535.5	1543.87	1546.7	1550.15	1560.6799999999998	1564.69	1572.33	1583.82	1600.1799999999998	1613.1999999999998	1617.96
382.0	1579.26	1567.46	1558.68	1557.82	1558.55	1562.63	1576.65	1593.6	1609.99	1628.78	1644.28	1650.91	1655.6	1657.16	1660.7	1664.94	1671.88	1676.6	1682.32	1691.99	1732.84	1745.81	1758.66	1767.64	1775.36	1799.18	1802.47	1806.49	1814.95	1819.6	1827.35	1840.05	1860.29	1873.86	1884.78
383.0	912.01	905.19	900.13	899.63	900.05	902.41	910.5	920.29	929.76	940.58	945.78	949.6	952.3	953.2	954.83	957.26	959.98	962.69	965.97	968.85	973.86	981.16	988.38	993.42	997.76	1002.42	1004.26	1006.5	1009.82	1012.41	1016.72	1023.79	1034.37	1046.23	1049.77
384.0	3538.51	3512.05	3514.12	3512.92	3524.05	3571.55	3603.58	3645.35	3685.97	3728.89	3764.42	3779.6	3801.18	3806.43	3814.05	3824.94	3837.3	3853.78	3871.21	3886.86	3907.22	3939.34	3975.14	3998.35	4019.56	4057.97	4066.54	4075.6	4157.49	4168.14	4185.89	4229.26	4272.97	4360.73	4377.43
385.0	1376.19	1365.9	1358.25	1360.85	1361.49	1365.25	1377.49	1392.3	1406.62	1436.38	1444.32	1450.14	1454.26	1455.63	1458.13	1461.85	1465.99	1474.83	1479.86	1487.23	1494.93	1509.32	1520.43	1528.88	1535.55	1547.69	1550.53	1560.82	1565.65	1590.62	1597.4	1611.88	1628.54	1640.42	1645.26
386.0	2243.86	2227.25	2224.0699999999997	2222.79	2223.8599999999997	2229.63	2249.48	2275.51	2304.76	2332.77	2345.58	2355.05	2363.91	2373.8900000000003	2380.0800000000004	2392.21	2398.8599999999997	2405.51	2413.7	2420.84	2435.07	2453.2	2493.6800000000003	2506.35	2519.82	2533.91	2543.2900000000004	2548.98	2571.02	2580.42	2597.0099999999998	2626.69	2665.3300000000004	2684.78	2701.52
387.0	1880.17	1867.23	1857.47	1856.17	1857.16	1878.23	1896.0500000000002	1917.3899999999999	1942.94	1967.74	1997.55	2006.82	2100.38	2104.61	2110.57	2136.93	2180.37	2187.6	2194.87	2204.7000000000003	2215.0699999999997	2230.91	2249.54	2262.74	2272.34	2283.4	2287.94	2293.2599999999998	2301.62	2308.1000000000004	2317.5	2333.9399999999996	2357.77	2373.91	2380.7999999999997
388.0	1409.7199999999998	1399.19	1394.3899999999999	1400.71	1404.02	1408.5100000000002	1421.1399999999999	1438.36	1455.1	1472.0500000000002	1484.96	1490.96	1496.77	1500.66	1503.22	1516.1000000000001	1520.4	1524.69	1529.89	1534.6399999999999	1548.24	1559.82	1578.2	1586.2600000000002	1593.18	1600.6299999999999	1603.9699999999998	1607.53	1615.0	1619.64	1628.65	1640.25	1657.2	1671.62	1676.56
389.0	2318.6	2301.27	2291.45	2294.06	2301.85	2308.03	2328.73	2358.44	2400.51	2440.61	2473.06	2486.56	2493.63	2495.98	2517.54	2523.97	2531.89	2546.55	2562.36	2572.1	2586.12	2616.67	2644.5	2658.68	2671.52	2684.0	2696.36	2702.45	2782.83	2790.5	2802.38	2828.58	2862.46	2886.8	2897.63
390.0	2788.25	2767.41	2751.92	2750.39	2751.68	2759.0	2783.74	2820.42	2851.22	2886.31	2902.52	2914.23	2925.13	2947.07	2952.12	2959.65	2973.31	2985.28	2995.46	3004.39	3019.94	3042.55	3068.67	3134.03	3150.28	3165.0	3173.86	3180.93	3194.54	3212.35	3249.73	3272.31	3309.89	3342.45	3354.01
391.0	1177.51	1168.7	1162.16	1161.8600000000001	1162.4099999999999	1165.45	1175.91	1188.55	1248.83	1263.37	1270.35	1278.1599999999999	1281.79	1283.01	1285.2	1288.48	1292.98	1296.6399999999999	1301.06	1304.93	1317.4	1328.8400000000001	1338.62	1349.52	1355.41	1380.9	1383.42	1386.5	1413.93	1417.55	1423.59	1452.42	1467.43	1480.4299999999998	1484.8000000000002
392.0	2104.75	2089.02	2080.14	2078.98	2084.06	2090.88	2109.64	2133.91	2208.56	2305.29	2323.35	2336.42	2370.67	2372.91	2376.97	2387.8	2397.19	2412.65	2421.87	2432.56	2445.15	2480.43	2531.76	2544.68	2557.28	2569.23	2573.94	2580.3	2622.56	2629.28	2641.34	2730.32	2758.53	2778.66	2792.86
393.0	3222.5099999999998	3198.43	3181.4500000000003	3179.67	3195.7999999999997	3204.18	3232.9500000000003	3267.8700000000003	3324.31	3393.2400000000002	3431.68	3445.52	3460.2000000000003	3494.15	3500.15	3510.08	3520.02	3530.93	3550.46	3561.06	3585.04	3629.61	3675.7799999999997	3704.48	3721.31	3738.95	3748.12	3756.48	3784.58	3799.36	3819.19	3860.4	3901.34	3929.8	3942.57
394.0	1382.44	1372.11	1364.79	1364.03	1371.24	1376.99	1391.02	1406.08	1431.91	1448.59	1456.59	1463.28	1467.44	1468.82	1471.33	1475.09	1482.88	1487.06	1492.14	1524.77	1532.67	1552.3	1563.73	1576.89	1583.77	1591.17	1594.09	1602.23	1609.88	1614.01	1620.88	1638.85	1665.52	1680.38	1699.02
395.0	6059.93	6014.63	5998.4	5995.91	6009.88	6042.66	6096.86	6182.57	6248.05	6330.09	6450.69	6486.4	6507.43	6544.93	6570.76	6587.53	6607.97	6645.08	6674.21	6704.72	6740.92	6826.93	6913.04	6990.48	7071.11	7129.92	7154.77	7195.46	7229.5	7248.63	7279.51	7345.68	7421.58	7479.12	7505.8
396.0	517.46	513.59	510.72	510.44	510.68	512.01	516.61	530.19	535.64	541.88	544.88	547.07	549.26	549.77	550.71	552.9	554.47	556.04	557.93	559.6	562.49	567.56	571.73	574.65	577.16	579.86	580.92	582.21	584.02	585.51	588.01	592.09	598.21	602.57	604.35
397.0	925.52	918.5899999999999	916.27	915.7299999999999	916.15	918.54	926.75	936.6899999999999	946.34	957.3499999999999	962.65	966.4799999999999	970.27	975.53	977.1899999999999	984.5	987.3000000000001	990.09	993.5200000000001	997.73	1003.1	1011.77	1022.0699999999999	1027.29	1032.71	1037.54	1039.48	1041.83	1048.01	1050.79	1055.34	1062.76	1073.8500000000001	1082.56	1091.31
398.0	2579.8900000000003	2560.6	2546.27	2552.1	2558.6600000000003	2570.2000000000003	2607.0099999999998	2731.03	2763.03	2795.22	2813.1200000000003	2824.47	2905.88	2933.7200000000003	2952.35	2978.83	3005.96	3034.46	3048.07	3057.16	3072.98	3126.26	3149.2599999999998	3169.2999999999997	3185.01	3202.43	3209.71	3233.1000000000004	3257.5	3265.84	3279.75	3302.53	3336.66	3361.0	3373.15
399.0	918.63	911.77	924.03	923.52	923.95	931.19	943.66	953.81	964.66	981.61	997.86	1001.88	1011.51	1023.58	1025.71	1028.33	1031.24	1034.16	1037.68	1040.77	1046.93	1056.49	1074.38	1079.86	1084.58	1089.64	1091.64	1094.07	1099.08	1101.9	1106.59	1114.28	1129.68	1137.92	1141.28
400.0	1204.01	1195.01	1188.32	1187.66	1188.22	1191.33	1202.02	1214.94	1231.9	1246.25	1297.61	1302.85	1306.55	1312.09	1314.33	1318.42	1322.16	1325.89	1331.92	1335.89	1344.42	1362.13	1380.76	1405.87	1412.01	1418.61	1421.21	1441.53	1455.26	1458.99	1468.2	1478.4	1497.19	1508.11	1512.56
401.0	790.96	785.04	781.76	781.33	781.7	783.79	790.82	799.32	807.54	816.95	831.79	835.15	841.16	842.36	843.8	845.95	849.74	852.13	855.04	857.59	862.03	868.48	874.88	879.34	883.18	887.31	893.98	895.98	898.75	901.05	910.54	917.42	926.9	933.67	936.42
402.0	1396.92	1386.48	1382.64	1384.28	1384.93	1395.49	1408.0	1429.93	1447.29	1464.15	1506.3	1512.37	1517.07	1518.5	1521.1	1535.84	1540.98	1545.46	1550.74	1555.36	1563.41	1575.11	1599.67	1613.48	1623.97	1631.56	1634.55	1638.19	1643.26	1650.24	1657.27	1668.78	1686.02	1698.32	1703.33
403.0	12178.19	12086.59	12066.73	12156.039999999999	12211.51	12272.86	12400.56	12573.63	12723.0	12878.560000000001	13032.289999999999	13120.61	13311.37	13344.140000000001	13433.08	13494.9	13559.84	13647.52	13741.6	13803.32	13902.54	14010.609999999999	14150.81	14297.95	14361.32	14436.789999999999	14475.65	14510.98	14623.89	14668.41	14760.55	14869.65	15043.39	15177.93	15233.54
404.0	1486.94	1475.82	1467.57	1471.85	1476.4	1486.8	1503.11	1523.21	1548.42	1566.45	1585.52	1591.92	1604.92	1611.97	1623.52	1627.66	1632.28	1643.1	1648.71	1655.89	1664.46	1676.93	1689.51	1698.13	1705.55	1713.52	1716.66	1720.48	1732.81	1737.25	1744.65	1769.57	1787.85	1800.89	1806.21
405.0	360.92999999999995	358.22	363.17999999999995	362.9	364.8	369.69	372.95	376.90000000000003	380.81	385.29	387.45	388.89	389.90999999999997	390.57	391.21000000000004	392.18	393.31	394.43	395.89	397.23	399.37	402.47	405.5	407.57	412.96	414.90000000000003	415.71999999999997	416.74	418.12	419.39	421.34999999999997	426.49	434.3	438.66999999999996	440.12
406.0	217.39	215.77	214.56	214.44	214.54	215.1	217.03	219.37	221.62	226.27	227.52	228.44	229.09	229.31	229.7	230.28	230.94	231.59	232.38	233.07	234.28	236.03	237.77	238.98	240.03	241.15	241.59	242.13	242.88	243.5	244.54	246.24	248.78	250.6	251.33
407.0	3082.8500000000004	3059.8	3045.13	3056.9	3067.33	3077.72	3105.33	3142.37	3183.71	3224.71	3247.5699999999997	3272.55	3287.24	3298.5599999999995	3308.06	3317.31	3340.54	3350.9800000000005	3373.3599999999997	3383.41	3400.9300000000003	3431.33	3457.4	3475.04	3490.2200000000003	3512.5	3518.9400000000005	3526.7799999999997	3542.8500000000004	3551.9300000000003	3570.2	3597.58	3634.75	3663.8	3674.61
408.0	2079.35	2063.8	2057.07	2071.24	2075.37	2080.81	2100.33	2125.49	2147.35	2172.36	2184.37	2193.18	2201.74	2220.7	2224.5	2230.18	2236.5	2242.82	2254.61	2261.33	2273.03	2290.05	2306.99	2322.32	2332.53	2350.95	2355.95	2363.74	2371.1	2377.18	2387.3	2403.89	2439.38	2457.17	2464.42
409.0	1631.9599999999998	1619.77	1611.8799999999999	1610.98	1611.73	1617.08	1631.58	1652.27	1670.6200000000001	1690.0800000000002	1699.41	1706.28	1712.95	1788.54	1794.99	1799.57	1804.67	1821.6	1827.81	1833.74	1858.83	1878.31	1895.6499999999999	1905.8000000000002	1915.14	1924.1000000000001	1927.63	1931.92	1939.51	1944.48	1952.75	1968.72	1989.48	2004.0	2009.9099999999999
410.0	5958.63	5914.08	5881.0599999999995	5880.75	5914.75	5950.25	6007.46	6107.61	6181.84	6255.56	6297.43	6322.82	6352.34	6363.58	6376.97	6393.24	6434.54	6452.7	6474.71	6496.68	6530.33	6579.21	6633.84	6674.31	6717.33	6751.66	6771.88	6790.8	6823.17	6840.66	6880.94	6943.03	7014.77	7086.0599999999995	7119.849999999999
411.0	1111.6299999999999	1103.32	1097.1399999999999	1096.53	1097.05	1101.86	1111.85	1123.81	1135.36	1148.59	1155.27	1165.3799999999999	1168.6899999999998	1169.79	1171.79	1174.78	1178.11	1181.4299999999998	1185.47	1189.0	1195.1599999999999	1204.1	1212.97	1221.6699999999998	1232.74	1238.5	1240.77	1243.53	1249.23	1252.4299999999998	1258.55	1267.3	1281.75	1293.4699999999998	1298.87
412.0	2366.23	2348.55	2335.41	2334.1000000000004	2335.2	2341.3199999999997	2362.31	2392.6	2417.2	2445.35	2461.06	2473.11	2480.13	2482.48	2486.7200000000003	2503.88	2513.57	2520.66	2535.5	2545.58	2558.7599999999998	2582.75	2603.63	2616.91	2628.34	2640.61	2645.46	2651.35	2662.26	2669.09	2680.46	2699.0699999999997	2726.97	2746.86	2754.97
413.0	874.9100000000001	868.37	863.69	863.21	863.61	865.87	874.3	883.7	892.78	907.34	912.36	918.88	921.4799999999999	924.15	925.73	928.09	934.13	936.76	939.96	951.34	958.34	965.52	979.15	984.5	988.8	1001.2800000000001	1003.11	1005.35	1008.46	1011.04	1015.3499999999999	1022.4	1032.97	1040.51	1043.58
414.0	1661.4500000000003	1649.0400000000002	1639.81	1638.8899999999999	1639.67	1643.97	1658.71	1676.5400000000002	1693.78	1715.56	1725.27	1732.23	1746.3000000000002	1747.94	1750.9299999999998	1755.96	1774.31	1779.31	1785.3899999999999	1790.7	1799.9699999999998	1813.4500000000003	1826.8	1839.65	1847.6799999999998	1856.3200000000002	1859.7199999999998	1863.86	1869.63	1874.4199999999998	1884.8400000000001	1897.9299999999998	1917.54	1932.76	1939.31
415.0	2513.48	2494.69	2486.99	2489.89	2495.92	2510.74	2533.25	2561.83	2588.17	2623.86	2648.97	2659.66	2681.32	2683.85	2688.44	2695.3	2702.94	2710.57	2723.4	2739.63	2754.67	2775.29	2821.18	2841.5	2854.31	2867.77	2874.98	2881.39	2893.14	2900.56	2915.81	2940.31	2976.4	2999.55	3010.6
416.0	8161.8	8100.79	8080.45	8088.79	8095.25	8139.16	8213.39	8308.98	8409.75	8551.27	8618.38	8721.9	8786.86	8834.77	8854.85	8878.77	8912.73	8937.88	9039.28	9069.46	9159.63	9252.1	9364.68	9415.81	9470.24	9518.41	9535.86	9559.86	9643.95	9668.66	9728.46	9803.43	9918.6	9991.7	10021.55
417.0	402.12	399.12	402.03	402.86	407.48	408.54	412.21	416.83	421.12	426.02	428.38	430.11	434.77	435.18	435.93	437.04	438.28	439.52	441.01	442.33	444.62	447.95	451.25	457.39	459.39	461.54	462.38	463.41	464.85	466.04	468.02	471.28	476.15	481.69	483.12
418.0	8880.47	8812.09	8778.990000000002	8801.14	8806.6	8941.07	9013.79	9212.79	9333.15	9502.36	9573.58	9608.94	9722.189999999999	9759.93	9771.869999999999	9799.269999999999	9843.58	9899.96	9963.539999999999	10014.199999999999	10095.310000000001	10187.7	10332.59	10407.369999999999	10483.82	10543.74	10615.149999999998	10680.9	10742.64	10794.79	10863.3	10968.349999999999	11111.99	11215.0	11267.650000000001
419.0	224.13	222.46	221.21	221.09	221.19	222.08	224.07	226.48	228.81	231.47	232.75	233.69	234.35	234.57	234.98	235.58	236.24	242.69	243.52	244.25	245.51	247.35	249.17	251.56	252.66	253.84	254.3	254.87	256.78	257.44	258.53	260.33	263.02	264.94	265.72
420.0	1265.46	1256.0	1251.2900000000002	1251.97	1252.5500000000002	1255.8300000000002	1267.0900000000001	1280.72	1294.52	1309.5900000000001	1343.24	1348.66	1352.49	1355.75	1358.0800000000002	1361.55	1365.41	1369.26	1373.96	1378.05	1385.19	1395.55	1405.8400000000001	1413.01	1419.18	1425.81	1428.42	1431.6000000000001	1436.03	1439.72	1445.8500000000001	1460.31	1475.4	1495.59	1500.0
421.0	1340.01	1329.99	1325.63	1324.89	1325.51	1329.46	1343.35	1359.98	1376.24	1392.26	1401.56	1415.53	1419.55	1421.7	1424.1299999999999	1427.77	1431.81	1435.86	1440.76	1445.05	1454.28	1465.17	1475.96	1483.49	1489.97	1496.93	1499.6699999999998	1503.01	1507.6599999999999	1514.87	1521.33	1531.8999999999999	1547.72	1559.02	1564.09
422.0	1282.52	1272.93	1265.8	1265.1	1265.69	1269.01	1280.39	1296.9	1310.23	1325.49	1332.82	1338.2	1342.0	1357.6	1359.92	1363.39	1367.26	1371.11	1375.79	1383.98	1391.15	1401.56	1413.44	1420.65	1426.86	1434.97	1437.6	1440.81	1445.3	1449.0	1455.17	1467.11	1482.27	1493.08	1497.48
423.0	2772.41	2751.69	2738.72	2737.19	2738.48	2756.98	2782.22	2816.78	2846.77	2883.59	2904.06	2917.72	2930.67	2933.43	2938.45	2945.95	2954.3	2965.27	2991.23	3000.14	3015.67	3043.32	3074.22	3089.96	3103.45	3117.95	3123.67	3130.63	3161.63	3169.73	3183.61	3205.73	3240.35	3263.98	3273.61
424.0	1683.42	1670.8400000000001	1661.49	1660.5700000000002	1662.65	1667.0	1696.45	1715.5800000000002	1733.8	1754.0	1765.0700000000002	1772.2	1785.65	1792.03	1800.46	1812.41	1822.32	1827.46	1841.63	1847.13	1860.8600000000001	1874.83	1888.63	1898.27	1906.55	1918.85	1931.22	1935.52	1941.52	1947.03	1955.32	1968.9	1989.25	2003.76	2009.67
425.0	1208.29	1199.26	1193.43	1192.76	1196.2	1201.6	1213.86	1230.29	1242.94	1258.86	1275.06	1285.46	1289.11	1290.6699999999998	1295.28	1298.59	1302.26	1305.94	1313.07	1322.5	1329.35	1339.3	1349.1599999999999	1360.1499999999999	1366.09	1372.4699999999998	1374.9899999999998	1378.05	1386.47	1390.0200000000002	1395.94	1405.64	1430.8300000000002	1441.26	1445.52
426.0	3279.19	3254.6800000000003	3236.6200000000003	3237.0	3238.53	3253.54	3283.4700000000003	3350.09	3406.83	3458.86	3493.36	3507.46	3517.42	3530.87	3541.29	3550.3599999999997	3561.45	3571.5	3605.62	3629.96	3648.81	3676.13	3706.33	3726.04	3742.3100000000004	3759.81	3773.45	3781.85	3793.5600000000004	3803.28	3822.47	3849.03	3889.0499999999997	3922.04	3935.7699999999995
427.0	2396.46	2378.55	2365.47	2364.15	2400.95	2412.07	2436.32	2468.41	2496.51	2541.0	2562.92	2579.91	2600.36	2603.44	2607.89	2614.55	2621.96	2630.47	2649.39	2662.94	2676.72	2696.76	2721.86	2735.75	2747.69	2760.53	2798.64	2806.97	2818.35	2825.57	2838.52	2858.24	2887.78	2911.65	2920.24
428.0	424.87	421.69	420.61	420.38	420.58000000000004	421.68	425.46999999999997	430.03000000000003	434.46000000000004	439.52	442.1	443.89	445.15000000000003	445.56	446.33000000000004	447.47	448.74	450.0	451.53000000000003	452.88	455.98	459.39	462.78	466.44	468.48	470.67	471.53	472.58	477.1	478.32	480.36	483.69	488.69000000000005	492.25	495.19
429.0	3067.72	3044.79	3032.17	3030.47	3032.22	3040.19	3067.46	3112.69	3144.96	3181.76	3208.17	3225.82	3234.98	3238.03	3243.57	3251.85	3262.03	3271.23	3282.39	3292.32	3335.27	3360.23	3396.52	3413.9	3428.81	3466.97	3489.88	3497.65	3509.37	3518.36	3533.35	3560.05	3596.84	3631.09	3641.8
430.0	845.43	839.11	835.04	834.57	835.65	841.11	848.77	857.9	895.5	914.62	926.7	932.91	944.2	950.24	952.04	958.82	961.53	966.65	970.98	973.89	978.93	989.07	996.51	1001.91	1012.11	1016.93	1018.8	1021.07	1024.28	1028.02	1032.79	1040.0	1050.75	1058.41	1061.53
431.0	2580.56	2561.27	2546.94	2545.52	2548.96	2565.31	2588.32	2618.26	2645.68	2676.49	2691.29	2702.1400000000003	2709.8199999999997	2712.38	2717.02	2723.95	2732.86	2747.12	2756.49	2764.7000000000003	2783.9500000000003	2813.41	2838.2	2855.52	2868.0	2881.4	2890.21	2897.9900000000002	2906.96	2914.4100000000003	2926.85	2947.6800000000003	2978.14	3001.79	3010.64
432.0	1252.62	1243.26	1236.3	1235.62	1237.02	1244.71	1255.88	1269.84	1283.48	1298.43	1305.61	1310.87	1314.6	1315.84	1318.09	1322.85	1326.6	1331.89	1346.99	1351.0	1358.0	1368.16	1378.24	1385.27	1391.32	1397.82	1400.38	1403.5	1407.85	1411.45	1417.46	1427.31	1446.86	1457.42	1461.72
433.0	1544.87	1533.32	1535.24	1534.39	1535.11	1539.13	1552.94	1569.78	1602.4	1631.05	1644.6	1667.4	1672.14	1677.96	1680.83	1685.12	1689.9	1694.67	1703.49	1729.72	1743.87	1756.92	1774.95	1784.01	1791.8	1800.17	1803.47	1807.49	1813.09	1817.73	1835.84	1848.6	1867.7	1890.01	1895.58
434.0	2228.74	2212.0699999999997	2201.27	2202.51	2203.54	2218.77	2238.67	2262.9900000000002	2292.52	2319.22	2338.73	2348.1600000000003	2365.5	2367.73	2371.7799999999997	2378.29	2385.03	2391.77	2399.9199999999996	2407.0800000000004	2419.54	2437.65	2457.18	2473.95	2484.76	2503.44	2508.17	2520.83	2528.63	2537.1600000000003	2551.75	2569.48	2597.18	2616.12	2623.84
435.0	2078.47	2062.93	2051.39	2050.24	2051.21	2056.58	2075.1	2097.41	2118.98	2143.66	2155.51	2164.21	2170.36	2177.49	2181.22	2186.78	2192.98	2199.17	2213.59	2220.19	2231.68	2248.39	2264.94	2276.68	2286.62	2298.66	2302.87	2308.0	2320.33	2326.28	2336.48	2352.71	2377.02	2394.36	2401.43
436.0	206.87	205.32	204.18	204.06	204.16	204.69	206.53	208.75	210.9	213.35	214.53	215.4	216.01	216.21	216.58	217.14	217.75	218.37	219.11	219.76	220.9	222.55	224.19	225.34	226.32	227.38	227.8	228.3	229.01	229.6	230.57	232.18	234.58	236.29	236.98
437.0	1397.3	1386.85	1379.09	1378.32	1378.97	1383.2	1395.6	1414.54	1429.08	1445.94	1456.31	1462.93	1467.08	1469.22	1471.73	1475.49	1479.67	1483.85	1491.64	1496.08	1503.83	1515.09	1526.24	1539.49	1546.21	1554.26	1557.11	1560.58	1570.47	1574.49	1582.29	1593.28	1609.75	1621.49	1626.27
438.0	693.99	688.76	684.79	684.9000000000001	685.41	693.6700000000001	699.73	707.11	714.49	722.74	726.8299999999999	730.08	732.64	733.38	737.1199999999999	738.9300000000001	747.15	749.29	752.13	754.7800000000001	758.92	767.9399999999999	773.93	777.88	781.34	785.0300000000001	786.6300000000001	788.6	793.09	795.6099999999999	803.27	809.31	818.26	824.5699999999999	827.39
439.0	1765.73	1752.52	1743.4299999999998	1742.45	1743.27	1760.61	1776.4	1798.1899999999998	1816.6899999999998	1837.8400000000001	1864.6	1873.5	1878.84	1882.1000000000001	1885.33	1890.32	1895.68	1901.03	1907.5100000000002	1913.2	1923.1	1937.5	1951.76	1961.73	1970.3	1979.5	1983.1299999999999	1987.55	1993.76	1998.8700000000001	2007.74	2021.69	2048.2	2065.45	2071.54
440.0	2240.58	2223.83	2211.38	2211.02	2212.06	2224.6	2244.55	2269.97	2293.31	2322.76	2340.02	2363.46	2380.39	2385.43	2389.51	2395.61	2402.66	2411.12	2423.5	2441.01	2455.02	2473.4	2494.03	2512.23	2524.55	2543.03	2578.81	2584.55	2593.19	2603.33	2614.41	2639.83	2667.11	2687.67	2695.6
441.0	997.55	990.09	999.82	1001.19	1001.66	1019.51	1049.45	1060.73	1071.64	1084.12	1091.44	1095.84	1098.96	1100.82	1102.95	1105.76	1108.9	1112.03	1115.82	1119.15	1124.94	1133.36	1142.01	1147.83	1152.85	1158.68	1160.81	1163.41	1167.01	1170.0	1177.32	1185.5	1197.75	1206.49	1210.05
442.0	5441.61	5400.93	5372.72	5369.72	5378.75	5414.78	5466.43	5533.29	5621.59	5687.07	5722.19	5747.25	5768.36	5783.89	5794.03	5810.56	5827.03	5843.47	5866.4	5885.53	5917.36	5962.14	6026.71	6059.81	6096.42	6125.24	6136.47	6157.11	6191.31	6207.18	6237.76	6303.08	6368.28	6434.86	6465.95
443.0	1306.3	1296.53	1289.27	1288.56	1289.16	1292.54	1304.13	1318.16	1333.62	1349.15	1356.61	1362.09	1372.78	1374.07	1376.43	1379.94	1383.85	1387.76	1393.5	1399.94	1412.4	1424.31	1434.8	1442.12	1448.42	1455.18	1457.85	1467.55	1472.13	1475.9	1482.18	1492.55	1507.97	1520.81	1525.3
444.0	1561.05	1549.38	1541.37	1540.52	1541.77	1546.02	1559.88	1582.91	1599.19	1622.98	1635.27	1642.34	1648.26	1660.07	1667.73	1673.42	1679.81	1691.17	1697.45	1702.73	1711.54	1724.4	1741.35	1750.34	1757.98	1766.19	1770.0	1773.94	1791.04	1795.63	1806.95	1822.57	1841.4	1855.1	1862.6
445.0	891.63	884.96	880.01	879.52	879.94	882.24	890.15	899.73	908.98	919.56	924.65	928.38	931.02	931.89	933.7	936.09	938.74	941.39	948.15	950.98	955.9	963.06	970.15	975.1	979.36	985.87	987.68	989.88	992.94	995.48	1003.01	1009.97	1020.41	1031.72	1034.76
446.0	2067.48	2052.02	2042.2	2041.07	2042.02	2047.38	2065.74	2100.45	2122.72	2147.44	2160.98	2169.7	2175.87	2177.92	2181.64	2187.21	2193.41	2199.6	2213.56	2220.16	2231.96	2248.67	2265.23	2276.89	2286.83	2297.51	2301.72	2307.29	2321.39	2331.53	2343.55	2359.83	2384.22	2402.34	2409.65
447.0	5527.63	5486.31	5455.61	5454.86	5462.98	5494.61	5543.89	5618.48	5682.4	5748.59	5782.46	5822.98	5853.23	5862.0	5873.82	5889.85	5907.9	5933.05	5963.94	5989.61	6020.62	6065.73	6110.39	6207.1	6234.68	6264.11	6277.77	6302.28	6341.77	6362.45	6392.05	6439.59	6508.73	6557.03	6576.38
448.0	1726.73	1713.83	1704.24	1703.29	1704.09	1708.55	1723.87	1744.12	1763.59	1784.1299999999999	1793.9899999999998	1801.43	1809.3100000000002	1811.0100000000002	1814.1200000000001	1818.94	1824.0900000000001	1829.23	1837.0	1842.47	1852.01	1865.88	1881.47	1891.0700000000002	1899.3300000000002	1908.39	1911.89	1916.16	1922.0800000000002	1928.06	1936.28	1949.73	1975.31	1989.72	1995.59
449.0	702.09	696.84	692.94	692.56	692.88	694.7	700.93	708.47	715.75	726.37	730.77	733.71	735.8	737.23	738.49	746.33	748.44	750.55	777.29	779.61	784.61	790.8	803.01	809.21	812.75	816.55	818.17	819.99	822.53	824.64	830.4	837.36	846.01	852.18	854.7
450.0	1430.87	1420.17	1414.19	1414.01	1424.12	1431.52	1444.35	1459.89	1474.9	1494.27	1504.26	1510.33	1516.44	1517.87	1522.49	1528.27	1535.18	1542.54	1555.69	1560.32	1568.99	1580.74	1594.0	1602.13	1609.13	1616.65	1619.61	1623.79	1628.81	1637.51	1644.48	1655.9	1673.01	1685.22	1690.19
451.0	724.88	719.46	715.43	716.41	717.54	719.48	725.93	733.74	743.91	752.57	756.73	760.69	762.85	764.16	765.89	767.84	772.98	775.16	782.58	785.88	793.5	799.44	805.33	809.44	812.97	816.77	818.27	820.09	822.63	824.74	829.91	835.68	844.32	850.47	853.15
452.0	962.27	955.07	953.92	953.39	953.84	960.38	969.0	979.42	989.49	1001.01	1006.55	1010.61	1013.48	1016.58	1018.32	1020.92	1024.66	1027.55	1037.43	1040.53	1046.05	1053.89	1061.64	1067.35	1077.17	1082.2	1084.19	1086.6	1089.97	1092.76	1097.41	1105.04	1116.56	1124.7	1128.47
453.0	6572.74	6523.599999999999	6488.4800000000005	6502.79	6507.11	6533.82	6595.43	6668.02	6736.58	6837.42	6913.46	6945.950000000001	6996.5	7023.25	7035.27	7053.219999999999	7082.39	7102.38	7175.700000000001	7212.6900000000005	7250.03	7306.75	7406.530000000001	7462.219999999999	7494.8099999999995	7529.82	7579.45	7597.23	7623.96	7643.5	7676.31	7751.110000000001	7840.18	7899.55	7922.87
454.0	2217.06	2200.49	2188.18	2188.89	2193.44	2200.33	2220.38	2246.33	2269.43	2295.86	2317.7599999999998	2327.11	2336.06	2338.2599999999998	2343.49	2349.48	2356.13	2363.2599999999998	2380.48	2387.57	2403.44	2421.43	2439.2599999999998	2464.52	2475.41	2486.98	2493.99	2499.54	2507.2799999999997	2513.7200000000003	2524.42	2541.96	2568.2200000000003	2586.96	2594.59
455.0	1391.36	1381.05	1373.35	1372.52	1380.81	1384.6499999999999	1396.99	1412.02	1426.69	1443.32	1452.53	1461.26	1479.78	1481.3300000000002	1486.6200000000001	1490.3700000000001	1494.6499999999999	1499.0	1513.8100000000002	1518.6399999999999	1526.44	1537.78	1548.97	1556.76	1563.44	1576.1499999999999	1583.9199999999998	1587.8600000000001	1592.75	1596.8500000000001	1603.69	1614.88	1631.63	1644.49	1649.46
456.0	1386.69	1376.32	1368.62	1367.86	1370.34	1386.63	1399.07	1414.11	1429.98	1446.64	1454.63	1460.5	1469.36	1472.98	1476.37	1482.1	1486.3	1490.88	1506.48	1511.96	1521.38	1535.03	1546.33	1554.22	1561.01	1568.85	1576.2	1579.71	1584.6	1588.65	1595.42	1606.83	1623.44	1642.99	1647.84
457.0	855.02	848.6199999999999	843.87	867.77	868.1800000000001	882.0999999999999	890.01	899.57	908.83	919.83	924.9200000000001	928.65	931.2900000000001	932.1700000000001	938.1200000000001	940.51	1002.54	1005.3699999999999	1008.8	1011.8100000000001	1020.13	1032.18	1039.78	1056.8000000000002	1062.02	1066.99	1068.94	1071.32	1074.6399999999999	1078.48	1083.08	1090.6	1101.87	1110.1100000000001	1114.1000000000001
458.0	373.19	370.4	368.32	368.12	368.29	369.26	372.57	376.57	381.51	385.95	388.08	389.65	390.76	391.12	391.79	397.04	398.16	399.29	401.6	402.79	404.88	407.91	411.44	413.54	415.34	417.28	418.05	418.98	420.28	421.35	423.15	426.09	430.49	433.63	434.91
459.0	5777.15	5733.96	5708.33	5715.62	5720.94	5735.94	5790.83	5853.1	5914.5	5985.5	6032.7	6057.04	6085.12	6090.85	6103.63	6119.54	6136.88	6161.63	6213.06	6244.65	6277.62	6330.82	6396.8	6463.96	6506.33	6539.48	6551.47	6566.06	6595.03	6613.23	6652.12	6701.61	6786.73	6837.19	6857.59
460.0	643.89	639.08	635.51	635.15	638.75	640.42	646.16	653.11	659.83	667.51	671.9	677.37	679.3	679.94	681.1	682.84	684.78	686.71	689.05	691.1	694.68	699.88	705.04	708.64	712.27	715.76	717.08	718.67	720.9	722.74	725.82	730.86	738.55	743.94	746.13
461.0	1242.48	1233.19	1227.06	1226.3799999999999	1226.95	1230.17	1241.2	1259.8	1272.75	1287.79	1303.21	1308.47	1312.19	1316.53	1318.78	1322.1499999999999	1329.44	1333.2	1341.25	1345.25	1353.93	1364.07	1374.11	1381.12	1387.57	1395.44	1398.0	1401.11	1406.21	1417.0	1423.03	1437.6599999999999	1452.69	1463.29	1467.61
462.0	2085.62	2070.03	2058.44	2057.3	2058.26	2063.75	2082.25	2108.77	2130.45	2155.27	2173.31	2182.07	2193.9	2196.66	2201.26	2213.39	2219.66	2233.02	2242.13	2248.81	2261.0	2277.93	2295.61	2311.38	2321.47	2332.31	2341.53	2346.74	2354.0	2362.8	2374.68	2391.18	2424.39	2445.82	2453.04
463.0	2651.99	2632.16	2617.99	2624.0	2645.88	2661.03	2684.9	2716.35	2753.04	2787.15	2802.59	2813.89	2822.95	2825.61	2834.61	2841.85	2849.9	2857.94	2875.16	2883.97	2904.37	2926.11	2947.65	2964.64	2980.39	3010.06	3015.57	3022.29	3033.06	3041.45	3055.74	3076.97	3112.4	3135.1	3144.35
464.0	795.13	789.19	784.77	785.1	786.15	788.21	798.69	807.28	815.58	825.08	829.71	833.06	835.43	836.21	838.63	840.77	845.31	847.7	854.61	857.15	865.44	871.92	879.8	884.29	888.15	892.3	893.94	895.93	905.79	911.52	915.41	921.77	931.29	938.08	940.85
465.0	1234.57	1225.35	1218.49	1222.07	1222.65	1227.3	1243.5	1256.8700000000001	1272.09	1286.91	1294.03	1299.25	1305.25	1311.3400000000001	1313.97	1317.32	1324.3200000000002	1330.24	1335.59	1342.41	1349.36	1370.37	1380.46	1387.51	1393.95	1400.46	1403.0300000000002	1406.6599999999999	1411.01	1414.63	1420.65	1432.57	1447.38	1458.2099999999998	1462.68
466.0	5978.280000000001	5933.58	5902.42	5914.45	5927.12	5970.219999999999	6027.62	6094.91	6161.76	6238.320000000001	6280.54	6305.88	6349.51	6355.9800000000005	6382.34	6411.66	6434.070000000001	6452.24	6539.91	6572.379999999999	6607.23	6673.93	6729.2300000000005	6763.8	6796.43	6828.24	6840.76	6856.01	6877.22	6894.85	6932.5	6987.72	7068.33	7122.28	7143.83
467.0	1190.5900000000001	1181.69	1175.6599999999999	1175.0	1175.55	1178.6299999999999	1189.21	1201.99	1214.35	1228.67	1235.46	1240.45	1244.3899999999999	1245.6100000000001	1249.2	1252.39	1258.61	1262.16	1274.3899999999999	1278.19	1292.28	1301.96	1311.54	1319.17	1324.92	1331.11	1333.56	1336.53	1340.66	1344.0900000000001	1349.82	1360.38	1374.44	1385.3000000000002	1389.39
468.0	1449.09	1438.26	1440.25	1439.44	1440.12	1444.77	1457.72	1473.4	1490.06	1507.41	1519.15	1525.28	1534.14	1538.54	1541.18	1545.57	1549.95	1560.26	1568.54	1575.23	1584.69	1596.55	1608.31	1616.51	1623.57	1631.16	1634.15	1637.79	1642.86	1650.79	1657.82	1669.34	1686.59	1708.56	1713.6
469.0	3223.7799999999997	3199.68	3190.11	3191.93	3193.43	3207.4	3245.6699999999996	3280.57	3316.6299999999997	3355.2599999999998	3375.64	3389.25	3400.52	3413.3	3419.7400000000002	3428.9	3438.61	3455.99	3469.0	3481.51	3503.8100000000004	3530.04	3556.03	3576.1	3591.71	3608.5	3615.11	3623.17	3635.3199999999997	3648.21	3663.75	3700.47	3738.7000000000003	3782.2999999999997	3793.4700000000003
470.0	556.95	552.78	549.69	549.39	549.64	551.08	556.02	562.41	568.19	574.8100000000001	579.7	582.04	583.69	584.25	585.25	586.74	588.4	590.06	593.04	594.8	597.88	602.36	606.79	609.9	612.56	615.42	616.55	617.92	619.83	621.42	624.06	628.4	634.9	640.11	642.0
471.0	2688.14	2668.04	2671.3	2680.15	2687.36	2695.96	2720.14	2752.18	2790.15	2828.31	2845.59	2859.64	2869.38	2887.81	2896.33	2903.72	2911.95	2920.26	2938.23	2953.07	2968.36	2990.58	3018.67	3034.07	3047.32	3063.49	3069.32	3077.49	3089.78	3099.66	3112.86	3137.12	3169.54	3192.81	3202.23
472.0	1624.85	1612.69	1603.67	1605.4	1628.3600000000001	1632.63	1647.27	1664.99	1683.13	1704.8899999999999	1714.31	1721.23	1726.12	1729.98	1735.5	1741.5700000000002	1746.51	1751.4499999999998	1763.4299999999998	1768.69	1783.99	1797.35	1810.58	1819.82	1829.87	1838.42	1857.4	1861.53	1870.77	1875.5500000000002	1893.17	1906.31	1926.0099999999998	1940.06	1945.7800000000002
473.0	1473.92	1462.9	1454.71	1453.8899999999999	1456.77	1460.99	1474.09	1496.22	1513.04	1530.67	1555.54	1561.81	1567.1599999999999	1574.19	1576.8899999999999	1580.9099999999999	1585.4	1592.15	1602.77	1607.55	1615.87	1627.97	1649.94	1658.3600000000001	1667.8899999999999	1681.31	1687.8600000000001	1691.61	1696.85	1701.2	1708.46	1721.51	1739.31	1759.38	1764.58
474.0	1858.26	1844.37	1836.02	1834.99	1836.69	1847.45	1865.6599999999999	1894.52	1919.97	1944.36	1961.9499999999998	1969.8700000000001	1975.97	1977.8300000000002	1983.99	1989.05	1994.69	2000.32	2014.62	2020.6299999999999	2031.09	2048.26	2063.98	2075.77	2084.84	2094.92	2098.7599999999998	2103.43	2109.94	2115.35	2124.36	2139.8199999999997	2162.07	2177.87	2184.3
475.0	1883.9	1869.82	1859.94	1858.9	1859.77	1865.02	1882.86	1903.6	1926.79	1949.23	1960.0	1967.91	1973.5	1975.36	1979.31	1984.36	1989.99	1995.6	2011.15	2018.6	2029.06	2046.72	2061.79	2074.61	2083.67	2093.4	2097.24	2101.91	2108.42	2113.82	2122.82	2142.06	2164.83	2180.62	2187.05
476.0	1647.26	1634.95	1630.74	1630.57	1631.37	1638.1	1652.79	1670.7099999999998	1693.43	1713.24	1722.71	1729.6499999999999	1734.57	1739.16	1742.1399999999999	1746.5900000000001	1751.54	1756.48	1766.85	1772.1100000000001	1781.66	1796.58	1809.8	1819.09	1827.04	1835.5700000000002	1838.93	1843.04	1848.74	1853.48	1878.95	1892.0	1911.55	1925.54	1931.22
477.0	1263.94	1254.49	1247.76	1247.06	1247.65	1254.83	1266.09	1280.63	1293.98	1309.05	1318.93	1324.25	1328.02	1329.27	1343.32	1349.86	1353.9	1357.72	1364.21	1368.28	1378.74	1400.3	1414.19	1421.4	1427.61	1434.28	1445.57	1448.79	1454.61	1458.34	1464.55	1474.72	1491.35	1503.12	1507.55
478.0	1311.82	1302.01	1295.86	1295.13	1300.72	1304.12	1315.82	1329.97	1343.65	1359.29	1370.9	1376.43	1380.34	1382.7	1385.06	1389.27	1393.21	1397.93	1406.44	1410.63	1420.49	1431.12	1443.18	1451.23	1457.57	1464.38	1474.94	1478.22	1482.8	1486.6	1492.93	1503.3	1518.83	1530.38	1534.9
479.0	9706.800000000001	9634.25	9613.77	9645.35	9657.42	9699.2	9786.18	9906.990000000002	10012.08	10143.27	10210.22	10257.85	10305.88	10326.56	10365.64	10398.17	10428.960000000001	10481.16	10535.94	10571.76	10626.720000000001	10712.49	10791.599999999999	10872.140000000001	10921.49	10987.050000000001	11007.210000000001	11031.990000000002	11087.0	11127.7	11184.97	11267.41	11411.1	11502.43	11544.07
480.0	682.36	677.26	675.79	675.42	675.73	678.01	684.09	691.45	698.56	706.7	711.59	714.46	716.49	732.57	733.83	735.7	737.78	739.87	742.39	744.6	748.46	754.06	759.61	763.81	767.14	770.73	772.14	773.86	776.26	778.24	783.54	788.98	797.7	806.49	808.87
481.0	2007.01	1992.01	1980.86	1979.76	1981.63	1989.76	2007.61	2029.2	2055.21	2079.15	2090.65	2099.08	2105.05	2112.27	2115.88	2121.61	2129.18	2135.19	2143.09	2152.4	2163.87	2180.07	2198.49	2211.07	2224.38	2235.45	2239.54	2364.17	2371.49	2377.57	2396.5	2413.14	2438.55	2457.8	2465.81
482.0	1482.66	1471.58	1463.34	1462.53	1463.21	1468.67	1481.85	1499.29	1515.26	1534.31	1542.79	1549.02	1553.42	1554.88	1557.54	1561.52	1565.94	1570.36	1579.99	1584.7	1592.9	1604.83	1616.64	1625.04	1632.13	1639.76	1642.76	1646.65	1651.75	1655.98	1663.03	1674.58	1691.89	1704.23	1709.26
483.0	1097.34	1089.1399999999999	1083.05	1082.46	1082.97	1091.73	1101.51	1115.63	1128.13	1146.97	1153.31	1157.97	1161.25	1166.98	1168.9699999999998	1171.9499999999998	1175.2699999999998	1178.5900000000001	1190.69	1194.25	1200.92	1209.93	1218.83	1225.04	1230.4	1236.1399999999999	1238.4099999999999	1242.3200000000002	1246.16	1249.3500000000001	1254.68	1263.39	1276.4499999999998	1286.14	1289.94
484.0	1706.33	1693.58	1687.0	1686.05	1689.1299999999999	1693.56	1708.75	1727.12	1744.8799999999999	1765.21	1777.6299999999999	1784.8	1789.87	1791.56	1794.62	1799.1999999999998	1804.3	1809.3999999999999	1817.8	1823.47	1832.9099999999999	1846.6299999999999	1860.22	1870.52	1878.6799999999998	1887.46	1890.9199999999998	1895.1299999999999	1903.8799999999999	1908.76	1916.8899999999999	1930.21	1950.1499999999999	1964.3799999999999	1970.1699999999998
485.0	1521.74	1510.36	1501.91	1501.07	1501.78	1506.01	1519.51	1536.43	1552.23	1570.3	1579.15	1585.52	1590.03	1593.64	1596.37	1600.44	1605.29	1609.82	1618.51	1623.33	1631.73	1643.95	1656.05	1664.82	1674.29	1682.11	1685.2	1688.95	1695.98	1700.32	1707.56	1719.81	1737.58	1751.1	1758.27
486.0	4762.08	4726.4800000000005	4702.92	4700.3	4702.5199999999995	4725.91	4768.29	4819.860000000001	4871.509999999999	4969.7699999999995	5013.700000000001	5033.92	5048.82	5065.16	5083.58	5118.69	5154.610000000001	5169.15	5219.79	5235.35	5262.450000000001	5301.839999999999	5349.2699999999995	5379.74	5407.62	5433.2300000000005	5443.19	5455.429999999999	5473.88	5487.910000000001	5521.09	5565.3	5622.83	5663.84	5681.15
487.0	1276.05	1266.51	1260.05	1259.35	1259.94	1263.3	1274.63	1288.47	1301.72	1316.88	1324.16	1329.5	1333.28	1335.67	1338.43	1341.85	1345.65	1349.45	1354.05	1358.09	1365.12	1375.34	1385.46	1392.53	1398.61	1405.15	1407.72	1410.86	1415.23	1418.85	1424.9	1435.04	1449.87	1460.44	1465.48
488.0	864.92	858.45	856.74	856.26	856.67	858.92	866.62	875.94	884.94	895.26	900.2	903.8299999999999	906.4	907.25	908.8	911.12	913.71	916.66	927.3299999999999	930.09	934.9100000000001	941.9	948.84	953.6800000000001	957.85	962.32	964.0899999999999	972.01	975.6600000000001	978.16	982.33	989.16	1002.4300000000001	1010.36	1013.3499999999999
489.0	882.9	876.29	871.39	870.91	871.3199999999999	878.4100000000001	886.3	898.4	909.3699999999999	919.96	925.3	929.03	931.6700000000001	933.89	935.48	937.88	940.53	943.18	946.5999999999999	949.42	954.34	961.48	968.56	973.52	977.77	982.34	984.1400000000001	986.33	989.39	991.92	996.14	1003.0600000000001	1013.43	1022.1800000000001	1025.19
490.0	2649.4	2629.59	2618.57	2617.1	2618.83	2629.07	2652.65	2685.77	2726.4	2764.31	2783.82	2795.05	2805.83	2810.14	2820.72	2829.1	2841.08	2849.1	2869.68	2878.23	2893.48	2915.14	2936.6	2951.59	2964.48	2978.33	2984.85	2991.5	3006.7	3014.4	3027.24	3048.52	3080.02	3106.74	3116.46
491.0	3171.12	3147.42	3130.7	3128.96	3130.43	3144.5	3173.93	3224.49	3262.17	3301.32	3331.97	3345.41	3354.91	3365.04	3374.38	3382.99	3392.58	3411.45	3442.92	3457.95	3475.86	3501.88	3527.8	3545.81	3565.32	3581.97	3594.62	3602.63	3613.78	3623.04	3638.47	3664.39	3702.25	3729.66	3740.66
492.0	2791.26	2770.39	2765.52	2763.98	2765.27	2795.46	2820.53	2855.15	2885.46	2924.75	2940.92	2958.66	2967.06	2969.86	2981.25	2988.86	2998.54	3007.01	3017.27	3026.26	3041.93	3064.7	3087.26	3103.63	3117.18	3137.85	3146.47	3153.48	3163.24	3171.34	3192.7	3214.89	3250.26	3277.3	3286.97
493.0	2817.32	2796.26	2783.13	2781.58	2783.06	2808.25	2833.43	2875.22	2906.51	2940.36	2956.62	2968.54	2980.65	2984.28	2989.98	2997.78	3006.61	3017.25	3037.27	3046.32	3062.09	3085.02	3107.73	3127.39	3141.04	3155.72	3171.54	3180.9	3194.4	3202.58	3216.27	3238.61	3272.08	3296.55	3306.28
494.0	1063.06	1055.11	1054.69	1054.1	1054.6	1057.36	1066.84	1078.43	1089.52	1102.21	1108.31	1112.78	1120.18	1121.23	1123.34	1126.33	1129.52	1132.71	1136.57	1139.95	1145.92	1154.53	1163.03	1168.97	1174.07	1179.73	1197.0	1201.07	1204.79	1207.88	1213.02	1221.45	1234.07	1243.07	1246.74
495.0	1591.6	1579.7	1570.86	1569.98	1570.87	1577.99	1592.14	1609.44	1634.01	1653.2	1663.67	1670.38	1675.12	1679.44	1695.14	1700.01	1706.44	1711.26	1731.1	1737.02	1747.12	1760.55	1777.19	1786.26	1796.58	1804.97	1808.28	1816.08	1821.7	1827.36	1835.29	1849.67	1868.78	1882.41	1888.23
496.0	1577.66	1565.87	1558.83	1557.96	1558.69	1562.78	1576.79	1593.75	1611.57	1630.34	1640.65	1647.26	1655.27	1656.82	1661.5	1665.74	1670.46	1675.18	1693.91	1701.68	1710.49	1739.63	1756.36	1765.32	1773.03	1783.06	1787.29	1791.27	1797.69	1802.3	1809.97	1822.55	1842.91	1856.9	1862.39
497.0	2220.9900000000002	2204.38	2192.0499999999997	2190.83	2191.85	2198.0499999999997	2217.76	2241.79	2271.52	2297.9700000000003	2310.98	2320.2999999999997	2326.9	2332.41	2338.0	2343.9700000000003	2355.22	2361.87	2372.52	2379.59	2391.91	2422.86	2440.71	2453.1600000000003	2463.87	2475.38	2479.92	2485.4500000000003	2493.14	2499.5299999999997	2515.5299999999997	2533.0099999999998	2559.5099999999998	2578.34	2586.23
498.0	2870.03	2848.57	2834.35	2833.05	2834.38	2851.04	2876.61	2907.54	2945.67	2979.98	3000.54	3012.65	3024.28	3031.08	3037.22	3052.66	3061.31	3069.96	3092.33	3103.82	3119.89	3167.99	3192.09	3208.39	3236.52	3252.46	3258.42	3267.28	3279.0	3287.4	3301.4	3324.55	3358.9	3383.4	3393.97
499.0	4092.31	4061.7200000000003	4038.9900000000002	4044.7599999999998	4083.73	4094.43	4131.16	4178.24	4221.21	4272.38	4300.86	4318.21	4336.6	4346.26	4356.66	4367.78	4386.31	4400.96	4427.849999999999	4467.97	4491.1	4524.72	4558.04	4581.59	4601.88	4623.389999999999	4648.38	4659.84	4678.13	4690.12	4713.92	4755.01	4804.139999999999	4840.42	4859.099999999999
500.0	2494.29	2475.64	2462.67	2461.2900000000004	2462.45	2477.25	2510.48	2537.47	2567.2200000000003	2605.52	2624.75	2635.3500000000004	2642.83	2645.3100000000004	2649.85	2659.67	2667.21	2674.7299999999996	2687.1	2696.4199999999996	2713.74	2734.0499999999997	2757.78	2771.85	2787.25	2801.45	2806.57	2812.83	2825.25	2847.04	2860.09	2879.96	2910.5200000000004	2934.4900000000002	2944.1299999999997
501.0	6061.23	6015.929999999999	5997.88	5997.78	6002.84	6036.71	6094.389999999999	6222.639999999999	6299.64	6378.51	6419.0599999999995	6450.2	6483.67	6553.41	6574.93	6595.59	6614.29	6640.83	6678.79	6726.59	6761.41	6812.03	6914.97	6950.259999999999	6980.610000000001	7013.23	7032.89	7048.55	7070.38	7099.71	7164.64	7216.84	7301.089999999999	7360.47	7400.06
502.0	2226.1	2209.46	2197.09	2197.0099999999998	2202.92	2210.09	2229.91	2253.89	2277.06	2303.58	2326.1	2335.49	2369.33	2383.89	2392.4	2398.5	2405.3	2418.43	2430.1	2445.95	2458.61	2477.01	2495.25	2507.99	2519.3199999999997	2531.0899999999997	2538.27	2543.92	2551.79	2558.33	2569.22	2587.0699999999997	2614.9700000000003	2636.42	2646.2000000000003
503.0	1366.4	1356.18	1348.59	1347.84	1349.18	1352.72	1364.85	1379.53	1394.97	1411.22	1419.02	1424.74	1428.79	1431.56	1434.01	1437.67	1441.75	1445.82	1458.65	1463.35	1470.93	1485.58	1496.52	1504.16	1511.75	1518.81	1521.6	1524.99	1529.71	1533.63	1540.16	1550.86	1566.88	1578.31	1582.97
504.0	1208.71	1199.68	1193.59	1195.44	1196.0	1199.13	1209.89	1222.9	1236.13	1250.53	1257.44	1262.51	1266.1	1267.29	1269.46	1272.7	1276.31	1279.91	1288.23	1292.07	1298.76	1308.49	1318.12	1324.85	1336.47	1342.71	1345.17	1348.17	1352.34	1355.81	1363.08	1372.55	1386.74	1396.85	1402.1
505.0	1041.04	1033.25	1031.94	1035.48	1035.97	1039.5	1048.82	1060.1	1071.0	1084.24	1091.55	1095.95	1099.06	1101.0	1103.58	1106.39	1109.53	1118.97	1122.79	1126.51	1132.34	1140.82	1149.22	1155.08	1160.12	1165.55	1167.68	1170.28	1173.9	1176.91	1182.2	1190.42	1202.72	1211.49	1215.69
506.0	1327.8	1317.86	1310.5	1311.13	1311.75	1316.95	1328.7700000000002	1344.46	1358.28	1380.46	1388.1	1393.69	1397.65	1398.98	1401.3799999999999	1404.9499999999998	1408.9299999999998	1412.9	1417.72	1421.9499999999998	1437.11	1453.8	1464.5100000000002	1485.09	1491.5700000000002	1498.54	1501.28	1504.6299999999999	1515.37	1519.25	1529.1999999999998	1547.45	1563.45	1574.8400000000001	1579.4899999999998
507.0	1033.71	1025.98	1020.24	1019.67	1020.15	1022.83	1032.0	1043.1	1056.05	1068.35	1074.25	1078.59	1082.11	1083.13	1084.99	1087.76	1090.84	1093.92	1098.21	1101.48	1111.11	1119.43	1127.67	1133.42	1138.37	1147.54	1149.64	1152.2	1155.77	1158.73	1163.67	1171.75	1193.68	1202.39	1206.24
508.0	1213.53	1204.46	1199.53	1198.86	1199.42	1202.67	1213.46	1229.17	1243.21	1257.69	1270.32	1275.45	1279.07	1280.28	1282.47	1285.74	1289.39	1293.03	1297.44	1301.3	1308.04	1317.83	1327.54	1334.31	1340.14	1346.4	1348.87	1351.87	1360.0	1363.48	1369.29	1378.8	1393.05	1403.21	1407.35
509.0	1342.62	1332.58	1328.14	1327.39	1328.01	1331.49	1343.44	1358.54	1372.52	1388.51	1401.77	1407.43	1411.42	1412.76	1416.9399999999998	1420.67	1424.68	1428.71	1433.58	1445.06	1460.6399999999999	1481.04	1507.8700000000001	1516.1299999999999	1522.74	1529.86	1535.99	1539.41	1544.18	1548.1299999999999	1554.73	1565.53	1581.71	1593.24	1597.94
510.0	1522.43	1511.05	1510.31	1513.81	1514.52	1518.49	1532.11	1553.92	1569.9	1593.0	1601.81	1608.27	1615.47	1617.1	1629.61	1638.37	1643.01	1650.31	1664.69	1669.82	1678.47	1691.03	1703.48	1717.87	1725.38	1733.81	1736.99	1741.95	1751.51	1756.0	1766.68	1780.14	1798.53	1814.31	1819.67
511.0	1967.68	1952.98	1942.05	1940.96	1941.88	1946.97	1964.43	1986.08	2011.76	2035.19	2046.8	2055.05	2060.94	2062.88	2071.96	2078.48	2084.37	2090.46	2104.29	2113.18	2124.12	2140.02	2155.78	2173.59	2184.5	2197.65	2201.68	2206.89	2213.72	2219.39	2234.49	2250.02	2273.9	2290.48	2299.9
512.0	2740.9900000000002	2720.5	2709.23	2707.71	2708.98	2717.56	2741.9300000000003	2771.42	2800.29	2832.9	2849.31	2860.8	2871.64	2877.4700000000003	2882.5299999999997	2889.9	2900.87	2909.0600000000004	2919.19	2930.28	2945.4500000000003	2969.31	2992.97	3008.25	3024.64	3038.77	3044.34	3051.12	3063.89	3076.33	3094.5299999999997	3116.27	3148.4700000000003	3176.66	3187.24
513.0	900.0	893.27	888.27	887.77	888.19	890.65	898.64	908.3	917.64	928.33	933.46	937.23	939.89	940.78	942.39	944.79	947.47	950.14	953.38	956.22	961.18	968.37	975.5	980.48	984.76	989.36	991.18	993.38	997.72	1000.28	1005.23	1012.21	1022.67	1030.13	1033.17
514.0	3528.13	3501.76	3482.16	3487.55	3494.64	3512.72	3544.22	3593.85	3640.73	3693.38	3741.61	3756.7	3788.42	3794.65	3801.15	3810.85	3821.65	3836.44	3852.75	3864.23	3888.51	3919.75	3956.61	3977.64	4023.98	4053.95	4068.08	4086.68	4130.69	4165.21	4198.84	4245.51	4293.22	4331.85	4347.15
515.0	1454.43	1443.55	1435.48	1436.29	1436.97	1440.74	1453.6599999999999	1472.46	1488.83	1506.17	1514.5	1520.61	1526.63	1528.07	1530.68	1534.5900000000001	1538.94	1544.2	1550.46	1555.0700000000002	1563.13	1579.8000000000002	1591.95	1600.0700000000002	1607.07	1614.58	1617.53	1623.6200000000001	1628.65	1632.82	1639.77	1654.6399999999999	1671.74	1689.55	1694.54
516.0	2884.0	2862.44	2846.75	2845.16	2851.57	2859.04	2884.69	2917.32	2947.52	2983.0	3001.03	3013.36	3035.97	3044.31	3053.93	3062.48	3071.15	3079.82	3090.33	3099.54	3115.58	3138.91	3170.98	3188.32	3209.31	3224.31	3230.72	3237.92	3248.08	3260.12	3274.18	3297.1	3331.67	3357.43	3370.16
517.0	1583.83	1571.99	1565.11	1566.43	1567.17	1573.1	1587.21	1604.28	1621.31	1640.19	1669.88	1676.62	1681.38	1685.05	1688.42	1695.99	1700.8	1705.6	1712.12	1717.22	1726.11	1740.48	1754.28	1763.23	1770.93	1779.74	1784.37	1789.09	1794.63	1799.23	1807.31	1826.04	1846.3	1860.85	1866.35
518.0	1806.86	1793.36	1783.32	1788.11	1790.9	1795.6	1811.7	1837.58	1856.48	1878.1	1889.82	1897.45	1910.3	1912.1	1915.38	1920.26	1925.71	1931.14	1944.31	1950.1	1960.2	1974.87	1990.02	2000.17	2008.91	2018.29	2021.99	2026.5	2037.68	2042.91	2051.87	2066.12	2087.47	2102.7	2108.94
519.0	1362.78	1352.53	1344.79	1345.18	1346.68	1351.51	1364.37	1378.85	1393.1699999999998	1412.29	1421.47	1426.73	1434.19	1435.84	1438.16	1441.7299999999998	1445.89	1453.84	1462.62	1473.06	1481.03	1492.47	1523.5900000000001	1536.23	1545.5800000000002	1557.19	1560.62	1564.4099999999999	1569.57	1574.29	1589.68	1606.1399999999999	1643.49	1664.92	1674.5300000000002
520.0	3042.1700000000005	3019.42	3002.53	3000.86	3004.4100000000003	3012.29	3039.3	3073.55	3107.0299999999997	3143.22	3162.2	3178.0999999999995	3191.83	3198.48	3206.52	3221.9199999999996	3235.5	3244.62	3258.42	3271.44	3288.3799999999997	3314.83	3352.19	3369.29	3385.9399999999996	3412.0400000000004	3428.6400000000003	3436.29	3448.79	3457.63	3472.3499999999995	3496.48	3536.33	3568.7599999999998	3582.79
521.0	2949.94	2927.89	2916.61	2918.39	2920.86	2934.22	2962.36	2996.8	3029.93	3066.43	3083.75	3096.25	3110.1	3119.24	3129.08	3137.06	3151.78	3160.96	3175.12	3185.63	3216.62	3243.42	3267.33	3287.34	3301.69	3318.34	3325.07	3332.48	3351.57	3360.16	3382.63	3408.25	3443.7	3468.82	3483.31
522.0	9341.46	9271.63	9293.99	9331.6	9395.14	9429.66	9519.87	9632.78	9771.64	9911.24	10010.17	10053.43	10136.03	10176.96	10237.81	10270.78	10299.89	10331.5	10380.35	10416.21	10484.43	10676.0	10850.87	10906.25	10954.64	11006.93	11029.54	11060.4	11118.44	11156.93	11204.44	11288.08	11430.59	11556.23	11590.33
523.0	5121.8099999999995	5083.43	5145.8099999999995	5143.03	5164.929999999999	5204.03	5285.28	5368.21	5439.24	5516.4400000000005	5594.65	5616.47	5660.68	5667.84	5677.3099999999995	5745.3099999999995	5784.790000000001	5820.42	5860.04	5878.47	5909.450000000001	5971.009999999999	6025.2300000000005	6056.0	6082.59	6111.08	6125.74	6148.41	6171.92	6188.87	6222.389999999999	6266.67	6336.339999999999	6383.35	6403.09
524.0	1464.68	1453.73	1445.6	1451.46	1452.14	1456.47	1469.53	1491.26	1506.59	1524.14	1532.57	1538.75	1543.12	1544.58	1548.37	1552.32	1556.72	1561.12	1587.13	1591.86	1600.1	1612.08	1625.28	1633.57	1640.71	1648.94	1651.96	1655.64	1660.76	1665.02	1673.47	1685.09	1702.5	1715.19	1720.25
525.0	3042.76	3020.01	3014.1	3046.44	3048.87	3064.71	3092.2	3137.75	3172.23	3211.34	3236.21	3249.26	3264.28	3271.65	3285.45	3296.36	3305.7	3315.03	3337.87	3350.94	3371.75	3398.96	3432.24	3459.23	3483.48	3501.05	3525.31	3537.42	3554.01	3566.71	3582.16	3612.92	3650.25	3679.8	3690.66
526.0	1265.7	1256.25	1249.22	1248.52	1249.1100000000001	1254.02	1265.26	1278.87	1295.94	1311.05	1318.29	1323.62	1327.38	1335.89	1338.1699999999998	1341.5900000000001	1351.37	1357.13	1374.8400000000001	1378.9299999999998	1386.07	1396.44	1408.05	1415.22	1421.42	1428.04	1436.01	1440.47	1444.93	1448.6399999999999	1459.4699999999998	1469.61	1484.79	1499.81	1504.27
527.0	3451.0899999999997	3425.3	3415.3	3416.4	3421.76	3437.05	3467.8700000000003	3507.5	3545.58	3588.42	3612.47	3628.42	3639.9399999999996	3651.27	3659.91	3669.25	3679.6499999999996	3691.42	3707.8	3724.47	3748.1	3776.15	3806.13	3826.72	3843.43	3876.01	3884.2	3892.85	3940.53	3951.65	3971.42	4000.84	4044.01	4077.2	4089.23
528.0	1615.86	1603.78	1620.16	1623.2	1634.75	1639.04	1653.73	1671.71	1714.89	1734.86	1744.45	1751.49	1757.1	1758.75	1762.47	1766.97	1797.17	1802.25	1821.12	1830.86	1840.34	1867.64	1895.71	1905.39	1913.87	1922.81	1928.35	1934.89	1940.88	1947.86	1956.15	1975.45	2024.87	2052.54	2058.6
529.0	825.6899999999999	819.53	820.5	820.03	820.4200000000001	826.15	833.56	843.47	853.77	863.72	877.82	881.36	883.87	885.75	887.27	889.53	892.05	894.5699999999999	898.06	900.74	905.3900000000001	912.1700000000001	918.9000000000001	927.0	931.04	952.1600000000001	953.9	956.03	958.99	961.4499999999999	965.55	972.25	982.3000000000001	989.4599999999999	992.38
530.0	1022.4	1014.76	1013.43	1012.87	1013.34	1016.0	1025.11	1037.26	1048.82	1063.04	1068.92	1073.23	1079.19	1080.21	1082.06	1103.33	1106.46	1111.21	1128.03	1131.39	1137.25	1166.62	1176.7	1183.86	1211.58	1217.24	1220.73	1224.48	1230.51	1234.17	1242.97	1255.75	1268.72	1280.52	1284.3
531.0	9744.09	9671.25	9637.54	9653.71	9714.82	9778.11	9876.66	10018.97	10160.92	10295.12	10412.36	10454.36	10516.68	10526.96	10546.59	10573.5	10607.0	10642.77	10719.08	10780.42	10858.2	10969.91	11112.34	11173.69	11244.15	11340.65	11390.92	11463.68	11516.74	11546.25	11617.06	11700.53	11850.91	11948.02	11983.34
532.0	1704.69	1691.95	1682.48	1684.73	1685.52	1689.93	1705.09	1723.4299999999998	1742.4699999999998	1762.76	1773.6200000000001	1780.78	1788.26	1789.94	1794.8300000000002	1799.6	1804.7	1809.86	1817.3	1824.31	1834.3899999999999	1848.44	1868.1999999999998	1877.73	1885.93	1894.74	1898.21	1902.56	1910.0300000000002	1914.93	1927.48	1951.08	1972.7799999999997	1990.8700000000001	1996.74
533.0	8696.769999999999	8629.61	8607.31	8593.46	8672.7	8697.01	8768.61	8876.800000000001	8982.15	9083.59	9137.97	9162.18	9197.65	9209.630000000001	9227.29	9251.619999999999	9304.86	9350.199999999999	9427.57	9489.09	9559.7	9654.730000000001	9761.849999999999	9819.45	9878.869999999999	9945.61	9975.32	10010.15	10056.630000000001	10111.18	10188.79	10320.46	10465.09	10559.679999999998	10618.619999999999
534.0	305.2	302.92	301.22	301.06	301.2	302.97	305.69	308.98	312.15	315.79	317.54	318.82	319.72	320.02	320.57	321.39	322.3	323.38	324.48	325.45	327.14	329.58	332.01	333.71	335.16	336.73	337.35	338.1	339.14	340.01	341.46	343.83	347.39	349.92	350.95
535.0	1483.01	1471.93	1463.69	1462.87	1463.89	1467.73	1480.89	1496.82	1513.91	1531.54	1540.09	1546.3	1551.58	1553.04	1556.76	1561.52	1566.3	1572.2	1577.57	1582.27	1592.46	1604.38	1617.99	1626.25	1633.35	1640.98	1643.99	1650.43	1655.54	1660.16	1668.26	1681.69	1699.07	1723.71	1728.8
536.0	966.43	959.2	953.84	953.3	953.75	956.25	964.83	975.72	986.47	997.96	1003.48	1007.53	1010.39	1011.34	1013.07	1016.14	1019.01	1021.89	1025.38	1029.54	1035.68	1043.43	1051.12	1056.48	1061.09	1068.68	1071.14	1086.7	1090.06	1092.86	1099.72	1110.18	1121.66	1133.39	1137.84
537.0	961.2	954.01	948.67	948.15	948.59	951.08	959.61	969.93	979.9	991.31	996.79	1000.81	1003.66	1004.6	1007.43	1010.0	1022.89	1025.77	1029.27	1032.34	1037.68	1045.45	1053.15	1058.52	1063.15	1068.11	1074.54	1076.93	1081.56	1084.34	1088.95	1097.31	1108.65	1116.73	1120.03
538.0	2921.2999999999997	2899.47	2892.8	2891.19	2905.4900000000002	2922.43	2948.64	2991.02	3022.12	3057.32	3102.01	3114.52	3123.37	3128.83	3134.6499999999996	3142.6499999999996	3151.5499999999997	3160.45	3173.9199999999996	3183.39	3201.24	3225.21	3255.59	3276.39	3295.44	3310.84	3316.9	3324.38	3334.67	3357.4100000000003	3378.53	3409.81	3445.2000000000003	3470.32	3483.14
539.0	1915.54	1901.22	1892.6599999999999	1891.6000000000001	1895.87	1901.7199999999998	1918.7800000000002	1939.4	1959.35	1982.1599999999999	1994.09	2002.13	2010.1599999999999	2012.0600000000002	2015.5	2032.4699999999998	2038.23	2047.1	2054.09	2062.57	2076.99	2092.54	2107.95	2118.71	2127.96	2137.9	2159.7200000000003	2164.53	2199.4	2205.03	2214.6	2229.99	2253.0299999999997	2269.46	2276.16
540.0	1747.03	1733.97	1724.26	1723.3	1733.82	1739.13	1754.73	1774.56	1793.59	1814.48	1824.51	1831.88	1837.19	1870.02	1877.18	1888.12	1893.47	1898.82	1914.51	1920.39	1930.33	1944.78	1966.14	1985.95	1996.07	2005.39	2019.2	2023.7	2030.58	2035.78	2044.45	2058.66	2079.93	2098.66	2104.86
541.0	4029.95	3999.8199999999997	3977.54	3976.71	3986.52	4009.77	4045.74	4093.32	4137.92	4192.8099999999995	4251.02	4268.17	4307.5	4317.68	4330.03	4343.25	4359.9800000000005	4379.17	4413.52	4432.25	4455.2	4496.83	4537.639999999999	4565.01	4592.57	4617.78	4626.39	4636.86	4660.61	4673.72	4693.63	4726.24	4778.27	4813.12	4828.879999999999
542.0	1268.45	1258.9599999999998	1251.9199999999998	1251.23	1253.35	1259.9199999999998	1271.22	1284.89	1299.72	1314.85	1322.1299999999999	1327.45	1331.23	1333.3600000000001	1335.64	1339.04	1342.8400000000001	1346.63	1353.43	1363.55	1371.05	1381.6999999999998	1391.8700000000001	1398.98	1405.09	1412.86	1415.45	1418.61	1423.0	1426.6399999999999	1433.4199999999998	1443.38	1458.69	1469.33	1474.6399999999999
543.0	969.61	962.36	957.13	961.76	962.21	965.91	974.57	985.05	996.43	1008.04	1016.8	1020.91	1025.21	1029.12	1033.84	1039.88	1042.83	1048.59	1056.76	1071.44	1076.99	1086.18	1098.02	1112.36	1117.85	1123.08	1125.64	1128.14	1133.37	1136.28	1144.22	1152.17	1164.82	1173.32	1177.06
544.0	1102.82	1094.58	1088.45	1087.85	1088.36	1091.94	1101.73	1113.58	1125.03	1139.79	1146.09	1150.72	1153.99	1155.07	1157.05	1160.01	1165.79	1174.49	1178.5	1186.92	1193.06	1201.99	1210.84	1217.02	1222.34	1228.05	1230.3	1233.04	1236.87	1240.04	1245.32	1253.97	1266.93	1276.17	1279.94
545.0	6092.33	6046.78	6062.06	6062.610000000001	6072.87	6088.78	6145.77	6224.98	6289.34	6362.59	6408.64	6434.48	6476.43	6505.75	6523.299999999999	6539.95	6575.05	6606.539999999999	6648.64	6721.1900000000005	6765.41	6832.13	6887.15	6950.65	6980.99	7013.61	7049.09	7070.29	7093.69	7112.66	7143.99	7200.63	7275.17	7334.68	7363.9
546.0	1097.0100000000002	1088.8	1082.71	1082.1100000000001	1082.66	1086.18	1095.9199999999998	1107.7	1119.09	1134.23	1142.6299999999999	1147.24	1152.83	1153.91	1160.03	1162.99	1175.75	1179.05	1184.6399999999999	1188.1799999999998	1194.33	1203.2599999999998	1212.12	1224.1899999999998	1229.54	1235.28	1237.54	1240.2999999999997	1247.24	1250.4299999999998	1259.1999999999998	1269.4	1282.5100000000002	1293.71	1297.5300000000002
547.0	3329.29	3304.3999999999996	3290.75	3289.73	3291.27	3299.8999999999996	3334.02	3385.32	3424.17	3464.61	3488.82	3502.8999999999996	3526.69	3530.26	3536.33	3547.5	3564.21	3574.27	3595.2200000000003	3605.9300000000003	3627.44	3654.6000000000004	3684.1499999999996	3706.9300000000003	3755.88	3774.37	3785.11	3793.5299999999997	3824.2700000000004	3834.07	3851.0	3881.3999999999996	3921.51	3950.1099999999997	3963.12
548.0	1260.82	1251.39	1255.55	1257.66	1259.84	1263.14	1274.47	1288.17	1305.3	1320.5	1327.8	1333.16	1337.46	1341.0	1343.29	1346.72	1350.54	1354.35	1358.97	1363.02	1370.08	1380.33	1396.1	1403.23	1420.25	1430.74	1433.36	1436.55	1443.69	1447.39	1455.37	1465.55	1480.69	1491.49	1498.12
549.0	1965.28	1950.59	1940.46	1940.6	1950.15	1955.26	1975.41	1999.39	2032.06	2057.12	2068.49	2078.79	2084.7	2091.15	2116.42	2125.1	2141.48	2147.53	2170.05	2176.51	2203.13	2219.62	2235.96	2247.9	2264.19	2274.77	2295.22	2300.82	2307.94	2313.86	2323.71	2340.2	2364.58	2384.44	2391.47
550.0	1464.4	1453.46	1445.32	1444.52	1445.2	1448.99	1461.98	1477.7	1492.9	1511.89	1520.24	1526.38	1530.71	1532.16	1534.78	1538.7	1543.06	1547.41	1554.26	1558.89	1566.96	1578.69	1590.31	1598.43	1605.41	1612.91	1615.87	1620.13	1625.14	1629.31	1640.13	1651.53	1668.6	1680.76	1685.73
551.0	1672.13	1659.6200000000001	1651.6699999999998	1650.75	1651.52	1655.8500000000001	1672.58	1690.56	1707.9399999999998	1727.8300000000002	1738.21	1745.2199999999998	1751.13	1752.98	1757.96	1762.44	1767.44	1772.43	1781.78	1787.57	1805.64	1819.5800000000002	1834.99	1847.71	1862.8899999999999	1871.6000000000001	1884.8899999999999	1889.08	1903.38	1912.42	1920.57	1934.07	1959.57	1976.94	1982.77
552.0	1756.8	1743.67	1744.42	1743.45	1744.27	1748.99	1764.67	1783.65	1801.99	1823.25	1841.14	1851.07	1856.33	1861.84	1866.83	1873.3	1878.61	1883.91	1890.33	1895.97	1913.72	1928.04	1943.29	1954.32	1970.48	1979.69	1986.34	1997.67	2003.85	2012.58	2036.66	2052.8	2076.14	2099.43	2105.95
553.0	1446.15	1435.34	1430.62	1434.46	1436.71	1450.48	1463.49	1481.19	1496.42	1517.31	1525.7	1531.85	1538.06	1539.51	1542.14	1546.08	1550.46	1555.98	1561.29	1565.94	1574.89	1586.68	1599.81	1611.23	1622.59	1641.53	1644.54	1648.51	1671.91	1676.19	1683.33	1697.61	1715.15	1727.66	1735.01
554.0	1443.53	1432.73	1424.72	1423.92	1424.59	1428.33	1441.14	1456.63	1471.61	1488.75	1496.98	1503.02	1507.29	1509.75	1513.03	1516.89	1521.19	1525.48	1530.69	1535.25	1543.77	1555.33	1583.47	1591.55	1598.5	1606.69	1610.41	1627.57	1632.6	1636.79	1643.76	1655.18	1672.28	1684.48	1689.45
555.0	1263.97	1254.52	1248.83	1248.13	1248.72	1251.99	1263.22	1276.8	1290.33	1305.36	1312.58	1319.39	1327.53	1328.78	1340.16	1343.58	1347.39	1351.19	1355.8	1359.89	1366.93	1382.13	1392.31	1399.41	1405.52	1412.09	1414.68	1418.39	1435.57	1439.24	1446.7	1460.41	1476.35	1487.12	1491.78
556.0	1272.19	1262.68	1255.61	1254.91	1255.5	1258.79	1270.08	1284.98	1298.19	1313.31	1320.57	1325.9	1330.77	1336.4	1338.69	1342.11	1345.91	1349.94	1354.55	1359.42	1368.82	1381.4	1391.58	1402.3	1408.42	1415.0	1417.6	1421.95	1426.35	1430.01	1436.1	1446.98	1466.2	1490.67	1495.49
557.0	1160.08	1151.41	1144.97	1144.33	1145.53	1148.54	1161.24	1173.72	1185.79	1199.6	1208.57	1213.45	1216.9	1218.04	1220.13	1223.24	1226.71	1230.17	1234.37	1238.05	1244.46	1256.07	1265.32	1271.78	1277.33	1283.3	1285.65	1288.52	1295.73	1299.05	1308.41	1321.12	1334.77	1344.5	1350.9
558.0	1093.65	1085.48	1079.4	1078.8	1079.31	1083.21	1092.93	1104.68	1116.57	1129.58	1136.52	1141.1	1144.35	1145.43	1147.38	1152.4299999999998	1155.69	1158.95	1163.65	1168.44	1174.49	1183.28	1193.27	1199.35	1204.5900000000001	1210.22	1212.44	1222.73	1226.51	1229.65	1234.89	1245.71	1258.97	1275.33	1279.39
559.0	592.5799999999999	588.15	584.86	584.54	584.81	586.49	591.75	599.34	605.5	612.5600000000001	615.94	618.4300000000001	638.0400000000001	652.2700000000001	653.38	655.0500000000001	656.9100000000001	658.76	661.01	662.98	666.4100000000001	671.4000000000001	676.35	679.8000000000001	682.77	685.95	687.21	688.74	699.6500000000001	701.44	704.4300000000001	709.32	716.6600000000001	723.02	725.15
560.0	1844.37	1830.59	1830.0	1830.4	1831.26	1836.06	1852.53	1872.45	1891.7	1915.26	1925.85	1933.62	1939.11	1940.94	1945.56	1950.53	1956.06	1961.58	1969.31	1975.18	1985.41	2000.27	2015.5	2034.63	2043.51	2053.06	2056.83	2061.41	2067.79	2073.09	2081.91	2096.38	2118.04	2134.16	2140.46
561.0	1133.91	1125.44	1119.14	1123.91	1124.44	1127.38	1137.49	1149.73	1161.55	1175.08	1181.57	1186.34	1189.71	1192.87	1195.32	1198.38	1201.77	1209.51	1213.64	1217.25	1223.55	1232.71	1241.79	1251.18	1256.64	1262.51	1264.82	1290.13	1303.34	1306.68	1312.24	1321.36	1335.02	1348.8	1352.78
562.0	1722.16	1709.2900000000002	1699.72	1698.78	1699.5800000000002	1704.5900000000001	1719.88	1738.3700000000001	1756.6100000000001	1777.0700000000002	1786.9	1794.1000000000001	1800.44	1802.14	1805.48	1810.0900000000001	1815.22	1820.53	1839.4	1847.78	1858.3600000000001	1872.27	1886.0500000000002	1895.69	1907.8400000000001	1916.76	1920.5800000000002	1925.5700000000002	1931.53	1936.47	1944.72	1958.23	1978.46	1992.89	1998.77
563.0	532.45	528.47	525.51	525.22	525.74	536.7	541.51	553.24	564.17	570.75	573.9	576.22	577.86	578.4	579.39	580.87	582.51	584.16	588.9399999999999	590.76	596.17	600.63	612.12	615.24	619.48	622.38	623.52	625.81	627.75	631.86	634.55	638.96	646.18	650.89	652.81
564.0	1785.52	1772.17	1762.25	1761.27	1762.1	1766.72	1782.56	1801.73	1820.26	1841.46	1851.83	1859.31	1864.59	1866.35	1869.54	1874.31	1879.62	1884.93	1891.36	1896.99	1906.82	1921.09	1936.06	1946.79	1955.29	1966.36	1971.4	1975.79	1984.43	1989.52	1998.4	2012.28	2036.65	2053.48	2060.19
565.0	756.8399999999999	751.18	746.98	746.5699999999999	746.9200000000001	762.06	768.89	777.16	785.15	797.59	820.24	824.1800000000001	833.1500000000001	842.9100000000001	854.9	885.2	887.71	890.22	896.29	898.96	909.72	916.53	923.28	927.98	936.83	941.21	942.94	945.04	949.94	952.3699999999999	956.8899999999999	965.48	975.46	983.08	985.99
566.0	3273.51	3249.04	3292.94	3291.11	3297.14	3309.21	3344.77	3390.67	3426.42	3466.33	3485.83	3504.24	3514.19	3520.32	3526.35	3536.29	3546.31	3557.54	3612.15	3623.94	3644.16	3677.46	3716.02	3734.98	3751.64	3772.28	3779.2	3787.61	3938.55	3952.69	3969.53	3997.1	4038.41	4077.57	4092.12
567.0	1270.27	1260.77	1253.7099999999998	1253.02	1253.61	1258.18	1269.47	1287.05	1300.77	1316.56	1323.8400000000001	1338.26	1342.0600000000002	1349.1000000000001	1351.4099999999999	1354.85	1358.73	1362.56	1372.3899999999999	1376.48	1383.6100000000001	1433.04	1448.32	1460.5900000000001	1466.96	1473.82	1477.68	1480.97	1494.62	1498.74	1505.52	1521.0300000000002	1536.75	1548.08	1552.7
568.0	831.22	825.01	822.83	822.38	822.76	824.92	832.32	841.27	849.92	859.82	864.57	868.06	870.52	871.34	872.84	875.06	877.54	885.03	888.05	890.7	895.31	902.01	908.65	913.29	927.49	931.82	933.53	935.71	978.88	981.38	985.56	992.41	1007.22	1014.56	1019.54
569.0	1214.05	1204.97	1199.78	1202.6200000000001	1203.18	1206.3400000000001	1217.1499999999999	1231.87	1247.68	1262.1999999999998	1269.1899999999998	1274.3000000000002	1277.9299999999998	1279.18	1281.3700000000001	1284.71	1288.35	1292.4	1298.22	1302.08	1308.8200000000002	1319.22	1328.93	1335.72	1342.04	1351.4099999999999	1353.8799999999999	1356.91	1366.1000000000001	1369.59	1375.43	1385.2600000000002	1404.73	1414.97	1419.1499999999999
570.0	3218.2	3194.14	3179.85	3214.2799999999997	3217.53	3229.6499999999996	3279.2400000000002	3314.5	3349.1400000000003	3388.1400000000003	3428.92	3443.22	3453.0099999999998	3464.44	3478.25	3511.5699999999997	3521.5199999999995	3540.9999999999995	3562.16	3577.77	3596.3	3672.5200000000004	3721.28	3742.12	3759.7899999999995	3786.1099999999997	3793.06	3801.5	3832.52	3842.34	3858.71	3895.2300000000005	3935.49	3964.1899999999996	3979.0
571.0	3284.4900000000002	3259.35	3241.7999999999997	3239.91	3241.35	3249.7400000000002	3278.67	3313.73	3347.68	3386.5499999999997	3405.18	3418.83	3428.47	3431.83	3437.65	3446.3599999999997	3456.85	3466.54	3479.83	3496.45	3514.4900000000002	3542.18	3569.59	3587.72	3603.45	3620.2	3626.79	3634.8500000000004	3646.07	3655.4	3672.6	3698.08	3736.25	3763.43	3791.8799999999997
572.0	934.77	927.78	924.19	925.87	926.31	929.94	938.4	948.49	958.24	969.4	977.94	981.88	984.67	985.6	992.7	995.23	1000.06	1004.03	1007.45	1010.45	1015.69	1024.99	1032.67	1037.94	1042.47	1047.34	1049.26	1051.6	1060.02	1062.76	1068.17	1075.59	1086.7	1094.63	1097.86
573.0	669.96	664.95	662.0	661.63	661.94	663.68	669.88	677.08	684.04	692.01	695.83	698.64	700.63	701.29	702.49	718.41	720.45	722.48	725.61	727.78	731.54	737.02	744.4	748.2	751.47	754.98	756.36	758.05	769.75	774.49	777.79	783.19	791.28	797.05	800.67
574.0	4557.790000000001	4520.87	4494.3099999999995	4491.36	4493.07	4508.59	4547.9400000000005	4604.96	4651.719999999999	4705.33	4730.849999999999	4751.36	4764.49	4770.759999999999	4784.23	4796.09	4809.33	4824.099999999999	4840.72	4855.2	4882.0	4935.400000000001	4972.15	4997.34	5021.330000000001	5044.37	5056.05	5067.2	5091.080000000001	5106.08	5136.889999999999	5172.38	5226.9800000000005	5271.669999999999	5328.52
575.0	3019.84	2997.27	2986.29	2984.63	2987.35	3010.08	3037.08	3070.03	3102.97	3145.14	3167.38	3180.15	3190.14	3200.07	3213.03	3221.23	3230.36	3256.66	3268.52	3279.59	3296.57	3325.68	3370.81	3388.35	3416.06	3432.03	3438.32	3453.46	3509.13	3522.12	3540.55	3569.16	3606.04	3632.35	3643.5
576.0	3151.69	3128.13	3110.63	3117.8	3121.8	3131.14	3159.22	3193.19	3227.8	3265.4	3283.71	3297.18	3308.56	3321.15	3331.96	3340.47	3349.93	3377.25	3388.77	3399.79	3417.39	3515.53	3547.84	3566.14	3582.39	3599.12	3605.72	3613.76	3739.5	3753.39	3769.38	3795.56	3834.78	3863.19	3878.16
577.0	2480.6600000000003	2462.13	2454.8999999999996	2453.54	2454.7	2461.12	2483.21	2509.9	2536.58	2566.12	2580.3	2590.71	2599.33	2601.7799999999997	2606.2999999999997	2613.09	2620.7000000000003	2631.03	2640.0	2648.85	2662.5699999999997	2708.1899999999996	2728.13	2746.78	2763.72	2776.64	2781.73	2787.91	2802.1300000000006	2809.3199999999997	2821.27	2841.36	2871.33	2892.2799999999997	2907.59
578.0	1637.46	1625.22	1616.12	1615.2299999999998	1615.98	1620.21	1634.7500000000002	1652.32	1669.32	1688.7600000000002	1702.0	1708.86	1713.73	1715.34	1718.27	1722.6599999999999	1727.5399999999997	1744.22	1766.4800000000002	1771.74	1785.38	1798.7399999999998	1817.9199999999998	1827.2	1835.18	1843.8200000000002	1847.21	1851.59	1880.9399999999998	1885.75	1894.3999999999999	1917.11	1949.0099999999998	1963.2299999999998	1969.36
579.0	3030.43	3007.7799999999997	2990.95	2989.2799999999997	2991.4399999999996	2999.28	3026.18	3059.7	3100.3399999999997	3139.12	3170.4900000000002	3183.28	3200.06	3209.42	3219.31	3228.94	3238.0899999999997	3282.52	3298.06	3307.89	3326.53	3359.93	3396.71	3414.04	3433.8	3449.85	3482.44	3491.3999999999996	3533.0600000000004	3543.73	3566.87	3605.6499999999996	3642.91	3701.4	3714.76
580.0	998.43	990.96	991.97	993.96	994.43	998.27	1007.22	1018.05	1032.03	1044.05	1051.66	1055.9	1058.9	1060.42	1062.24	1064.95	1069.23	1072.25	1079.04	1090.13	1095.78	1103.98	1113.2	1129.21	1134.14	1139.44	1141.53	1144.07	1150.56	1157.22	1162.15	1170.45	1183.66	1197.88	1201.42
581.0	1964.43	1949.75	1938.84	1937.76	1938.67	1943.75	1966.18	1988.42	2010.42	2037.38	2049.39	2057.66	2069.83	2071.78	2075.74	2081.04	2086.93	2092.82	2100.29	2119.64	2155.18	2178.78	2197.49	2212.1	2236.81	2262.92	2298.43	2315.76	2344.27	2350.28	2360.89	2382.51	2407.13	2424.69	2434.56
582.0	547.71	543.9	540.95	540.4399999999999	540.6	542.07	546.63	552.56	558.74	565.3100000000001	569.0600000000001	571.28	573.14	573.7	577.26	578.61	580.21	581.77	583.76	585.55	588.37	592.47	597.38	600.05	602.28	604.73	605.65	606.78	625.02	626.72	629.48	634.05	640.78	649.3299999999999	653.97
583.0	2192.19	2175.81	2176.08	2174.87	2175.8900000000003	2181.59	2201.16	2228.29	2253.43	2282.02	2295.7200000000003	2304.98	2313.7200000000003	2323.79	2327.77	2333.71	2342.88	2350.48	2363.52	2371.56	2383.84	2401.6800000000003	2423.12	2435.48	2446.54	2460.98	2465.49	2473.17	2492.04	2498.4199999999996	2509.8799999999997	2531.1499999999996	2557.3	2581.0	2588.6099999999997
584.0	1480.37	1469.31	1461.9099999999999	1461.21	1461.9	1465.74	1478.87	1494.78	1510.1399999999999	1527.74	1540.96	1547.17	1551.5700000000002	1553.02	1560.87	1564.85	1571.8400000000001	1578.7199999999998	1590.8400000000001	1595.5700000000002	1603.8400000000001	1622.5	1634.4499999999998	1642.7800000000002	1649.96	1657.66	1660.71	1664.4	1669.56	1674.95	1689.82	1705.07	1722.69	1750.5300000000002	1755.7000000000003
585.0	562.3	558.09	554.97	554.6600000000001	556.76	558.22	563.64	599.77	605.94	612.99	616.38	619.31	621.07	622.24	623.31	624.9	626.6700000000001	630.37	632.51	634.4	637.68	642.46	647.19	650.49	655.45	659.97	661.19	663.63	665.69	667.39	675.36	680.05	687.0799999999999	692.09	694.14
586.0	1194.59	1185.66	1182.71	1182.05	1182.6100000000001	1185.71	1196.34	1209.21	1221.98	1242.31	1254.81	1259.88	1264.8300000000002	1281.4	1290.89	1294.18	1298.4	1314.74	1319.22	1323.1599999999999	1335.59	1345.6000000000001	1355.5	1362.4099999999999	1368.36	1376.4299999999998	1378.96	1382.03	1391.14	1395.16	1401.98	1413.07	1433.8500000000001	1445.65	1449.92
587.0	1993.25	1978.35	1974.11	1974.16	1979.95	1989.44	2008.9	2033.19	2065.85	2090.82	2104.22	2115.65	2128.67	2130.77	2143.88	2149.35	2155.44	2165.1	2174.83	2195.66	2207.03	2233.1	2259.85	2272.48	2283.89	2294.57	2298.77	2313.13	2322.39	2328.34	2348.79	2365.78	2397.48	2422.01	2431.39
588.0	2480.06	2461.52	2449.8	2448.44	2456.12	2463.59	2486.77	2515.08	2571.53	2601.48	2616.48	2628.85	2636.33	2643.36	2653.86	2664.28	2671.83	2683.83	2702.17	2714.07	2728.12	2748.54	2769.56	2783.69	2798.84	2814.68	2821.05	2830.4	2843.43	2856.7	2882.6	2903.69	2936.07	2957.49	2976.39
589.0	915.22	908.38	910.86	910.35	910.78	913.17	921.36	931.26	942.33	953.31	960.19	964.06	966.8	968.48	980.08	983.15	986.97	989.75	998.44	1001.41	1006.6	1037.35	1044.99	1050.32	1054.91	1072.19	1075.44	1077.84	1081.86	1084.63	1089.75	1097.32	1108.66	1118.98	1132.57
590.0	737.84	732.33	730.41	730.01	730.35	732.26	738.83	746.78	760.65	769.51	778.74	781.88	784.1	791.12	796.78	798.81	806.17	816.61	819.39	821.84	826.12	832.31	838.44	847.29	850.99	854.97	856.54	858.45	861.1	863.31	866.99	881.0	892.81	899.32	901.98
591.0	1123.13	1114.74	1108.5	1107.88	1108.4	1112.68	1122.66	1142.41	1154.15	1167.6	1179.96	1184.72	1188.53	1193.08	1195.12	1198.88	1207.59	1214.98	1220.23	1223.87	1230.2	1239.41	1248.54	1254.91	1260.39	1266.28	1268.6	1271.43	1286.02	1289.31	1295.29	1304.29	1321.51	1343.51	1354.73
592.0	1064.1399999999999	1056.18	1059.6200000000001	1059.03	1059.53	1062.31	1073.01	1084.54	1095.69	1108.4499999999998	1114.58	1119.08	1122.26	1123.32	1125.24	1136.1	1139.33	1149.03	1154.71	1158.15	1166.51	1175.25	1183.9	1196.54	1210.51	1216.1599999999999	1218.3899999999999	1221.1100000000001	1230.32	1233.47	1238.72	1247.94	1260.83	1270.52	1274.26
593.0	3364.82	3339.67	3325.97	3332.71	3363.58	3372.39	3420.43	3472.21	3537.82	3581.71	3608.55	3623.11	3639.77	3649.35	3682.97	3695.69	3725.56	3777.36	3794.11	3832.23	3852.07	3897.9	3927.84	3964.71	4001.88	4020.58	4027.95	4040.22	4068.77	4079.19	4096.79	4126.83	4174.24	4208.16	4222.85
594.0	2586.19	2566.86	2555.11	2553.68	2560.84	2567.55	2600.78	2630.81	2671.64	2714.87	2760.64	2771.77	2779.65	2792.34	2812.94	2822.04	2832.26	2855.72	2872.2	2880.92	2897.08	2926.88	2960.21	2975.88	2988.87	3017.83	3024.98	3031.72	3065.11	3074.72	3093.89	3118.24	3153.64	3178.28	3187.94
595.0	1015.2	1007.62	1007.41	1006.8499999999999	1007.3199999999999	1017.1600000000001	1026.28	1037.32	1047.9799999999998	1060.19	1068.8300000000002	1073.14	1077.75	1078.76	1081.02	1083.77	1086.8500000000001	1090.3100000000002	1094.04	1097.29	1102.97	1111.23	1119.41	1125.1200000000001	1130.55	1144.95	1147.04	1149.61	1155.38	1158.35	1163.27	1186.42	1206.32	1215.12	1218.7
596.0	841.98	835.6800000000001	857.27	856.8	857.2	859.46	867.15	876.49	885.49	895.8	903.53	907.1800000000001	909.76	910.6	912.1700000000001	919.19	921.79	947.9200000000001	951.1500000000001	957.92	965.77	972.9999999999999	981.62	986.61	990.9300000000001	995.5600000000001	997.4	1005.51	1012.8100000000001	1015.41	1019.73	1028.99	1044.88	1052.5	1055.64
597.0	5168.1900000000005	5129.57	5111.97	5118.92	5122.83	5137.62	5183.69	5244.61	5327.56	5392.959999999999	5447.030000000001	5488.150000000001	5549.83	5583.05	5600.820000000001	5617.81	5648.39	5704.27	5728.15	5755.1900000000005	5787.66	5832.46	5935.09	5993.110000000001	6033.51	6063.400000000001	6078.45	6098.92	6148.9400000000005	6183.71	6210.31	6253.46	6322.620000000001	6371.2	6392.41
598.0	1765.83	1752.62	1744.1	1743.8	1744.62	1749.19	1764.88	1783.85	1802.2	1823.19	1834.86	1842.26	1849.17	1851.43	1854.6	1860.72	1873.9	1895.96	1903.0	1908.67	1918.55	1932.91	1947.14	1957.08	1965.63	1974.81	1979.77	1984.18	1992.28	1997.39	2005.9	2019.95	2040.82	2055.8	2062.46
599.0	2035.79	2020.57	2009.97	2009.3	2010.59	2018.82	2036.92	2058.83	2080.16	2104.39	2116.02	2124.56	2130.6	2142.24	2149.88	2155.36	2161.47	2170.19	2177.84	2184.32	2195.64	2230.92	2248.18	2262.14	2277.32	2293.13	2324.2	2349.12	2394.3	2400.43	2410.65	2431.36	2457.9	2490.24	2500.57
600.0	1059.81	1052.1	1046.28	1045.55	1045.97	1048.75	1057.9299999999998	1069.3500000000001	1080.71	1099.06	1105.54	1109.94	1118.7	1119.76	1121.58	1124.35	1127.5100000000002	1143.13	1147.48	1156.3500000000001	1162.64	1171.12	1179.4	1185.1399999999999	1190.03	1195.3200000000002	1198.75	1201.26	1207.04	1219.47	1224.71	1237.1799999999998	1250.1000000000001	1261.99	1266.02
601.0	2211.99	2195.46	2186.74	2185.52	2204.55	2211.62	2234.47	2258.5	2287.95	2314.6	2374.24	2383.82	2396.8	2399.06	2428.05	2434.38	2455.59	2484.27	2515.0	2522.49	2535.55	2555.05	2579.69	2592.97	2604.29	2616.46	2621.26	2627.1	2638.21	2644.97	2656.24	2682.29	2710.0	2744.77	2757.53
602.0	1190.22	1181.33	1191.81	1191.14	1191.7	1194.83	1205.54	1218.51	1233.07	1247.43	1254.32	1259.38	1274.21	1343.86	1346.16	1349.6	1353.42	1357.24	1363.13	1367.19	1379.13	1394.69	1404.96	1412.13	1418.62	1425.25	1427.86	1431.73	1436.17	1442.15	1449.33	1463.59	1481.95	1492.76	1497.17
603.0	3106.23	3083.01	3075.78	3074.11	3076.2	3086.7	3115.95	3149.69	3184.08	3222.52	3248.62	3270.07	3297.86	3308.23	3319.84	3335.67	3345.34	3368.17	3389.56	3476.91	3497.35	3536.56	3563.5	3581.69	3600.13	3618.93	3635.88	3643.98	3669.38	3678.78	3696.03	3759.98	3799.28	3853.52	3882.13
604.0	2963.56	2941.41	2929.88	2928.24	2929.84	2937.52	2963.87	2995.73	3029.3999999999996	3069.7700000000004	3091.63	3107.77	3116.6000000000004	3119.54	3129.27	3138.6000000000004	3147.5	3165.27	3183.4700000000003	3194.9700000000003	3217.66	3261.6800000000003	3287.51	3304.29	3324.2799999999997	3343.6800000000003	3349.81	3357.58	3409.64	3418.38	3436.18	3462.4300000000003	3500.87	3526.41	3537.17
605.0	1748.58	1735.51	1731.94	1730.98	1731.79	1736.33	1755.22	1774.7	1795.86	1816.78	1829.54	1836.92	1842.14	1843.88	1847.04	1854.09	1859.34	1864.59	1870.95	1887.09	1900.82	1922.18	1936.35	1947.03	1955.53	1964.67	1968.27	1972.8	1978.9	1983.97	1992.42	2009.29	2030.05	2044.86	2059.88
606.0	1821.99	1808.36	1800.88	1801.13	1803.61	1808.34	1824.56	1846.19	1865.17	1897.91	1911.82	1919.54	1925.48	1931.55	1934.86	1939.8	1945.29	1954.85	1965.09	1975.8	1986.03	2001.36	2016.09	2027.91	2036.77	2046.28	2050.03	2054.6	2064.93	2070.22	2082.49	2102.59	2129.94	2147.16	2159.93
607.0	2476.33	2457.81	2468.37	2467.0	2472.64	2479.12	2517.9	2571.01	2597.44	2630.31	2653.99	2665.91	2676.36	2678.89	2683.47	2690.32	2703.67	2718.04	2727.31	2741.37	2755.56	2779.78	2812.11	2837.33	2849.93	2864.44	2872.59	2891.35	2916.18	2923.65	2936.1	2957.11	2992.28	3014.1	3023.79
608.0	1402.41	1391.93	1384.14	1383.9	1384.55	1388.18	1401.7	1416.77	1431.34	1452.73	1460.76	1467.6	1476.71	1479.42	1481.95	1486.65	1497.59	1509.09	1514.34	1518.86	1527.68	1540.95	1555.33	1564.1	1571.54	1578.88	1581.78	1585.3	1596.09	1600.18	1607.0	1618.16	1634.88	1647.23	1652.89
609.0	1111.77	1103.53	1101.14	1100.49	1100.9799999999998	1103.88	1113.71	1125.69	1137.39	1150.65	1163.08	1167.75	1177.28	1178.39	1180.38	1183.36	1186.71	1202.0	1206.79	1216.4	1222.63	1231.72	1240.6799999999998	1246.92	1252.27	1258.03	1260.3	1263.06	1269.27	1272.5400000000002	1279.8500000000001	1288.7800000000002	1302.14	1311.6499999999999	1315.98
610.0	1366.97	1356.75	1349.16	1348.41	1349.04	1352.58	1364.71	1379.38	1393.56	1409.8	1417.59	1423.31	1427.35	1428.7	1431.14	1434.8	1438.86	1451.18	1456.13	1460.47	1468.72	1479.72	1490.61	1498.55	1508.37	1515.41	1518.19	1521.57	1535.21	1543.35	1553.17	1563.96	1580.12	1591.65	1596.35
611.0	1222.46	1213.32	1207.6	1206.93	1207.52	1210.69	1221.55	1234.68	1248.42	1262.96	1270.96	1276.09	1279.72	1286.24	1292.29	1295.59	1299.26	1311.04	1316.39	1320.31	1331.38	1343.54	1353.43	1360.34	1366.28	1374.21	1378.94	1393.78	1461.36	1494.09	1500.56	1512.72	1529.23	1540.39	1544.93
612.0	1571.86	1560.11	1558.99	1559.25	1559.98	1569.07	1583.14	1600.17	1616.62	1635.45	1644.49	1651.12	1655.94	1657.5	1660.34	1664.57	1669.29	1678.15	1683.87	1689.04	1697.79	1710.5	1726.68	1736.34	1744.31	1752.46	1755.67	1759.58	1765.42	1769.94	1781.64	1794.02	1813.29	1826.51	1831.9
613.0	5597.69	5555.85	5524.76	5531.87	5534.47	5554.52	5604.34	5673.74	5777.42	5855.62	5899.72	5965.0	5991.24	6003.3	6014.27	6051.27	6068.42	6167.95	6190.76	6252.9	6311.7	6412.1	6484.15	6523.24	6558.68	6596.84	6662.23	6677.07	6777.83	6795.2	6824.13	6872.18	6944.92	7011.21	7032.89
614.0	1172.85	1164.08	1157.56	1156.92	1157.46	1161.18	1172.89	1185.51	1200.77	1214.76	1222.1	1243.75	1249.82	1251.0	1253.14	1256.34	1259.9	1263.45	1267.84	1271.62	1278.2	1287.77	1297.37	1303.99	1309.68	1317.7	1320.12	1323.06	1329.8	1333.2	1338.88	1348.18	1362.11	1374.56	1378.61
615.0	1117.74	1109.38	1103.18	1102.56	1103.25	1106.14	1116.06	1128.07	1139.67	1166.02	1186.57	1191.36	1194.74	1196.68	1199.45	1202.51	1208.56	1213.14	1220.2	1223.83	1235.44	1244.69	1253.86	1260.26	1265.76	1272.11	1274.44	1277.28	1286.62	1289.91	1295.41	1304.41	1321.49	1334.48	1338.42
616.0	1566.18	1554.47	1545.77	1544.91	1545.64	1558.3	1572.55	1594.58	1633.36	1665.84	1675.55	1689.26	1694.06	1697.25	1701.77	1706.11	1710.95	1743.4	1750.37	1755.58	1766.22	1779.45	1792.55	1801.7	1809.56	1818.02	1824.11	1832.78	1858.73	1863.49	1876.29	1892.24	1911.79	1935.43	1953.0
617.0	1816.4	1802.82	1809.92	1808.91	1809.76	1814.5	1831.5	1859.8600000000001	1885.62	1907.59	1918.1299999999999	1925.8600000000001	1932.15	1937.6	1940.92	1945.8700000000001	1951.38	1959.3100000000002	1965.99	1984.19	1994.46	2011.5600000000002	2026.37	2036.7	2045.6	2055.16	2058.92	2064.85	2099.26	2108.88	2120.8199999999997	2136.45	2166.95	2188.25	2197.5299999999997
618.0	945.78	938.71	933.46	932.94	933.91	936.83	945.23	955.39	966.66	977.92	983.33	987.3	991.86	992.8	994.5	997.03	999.86	1002.68	1006.1	1009.1	1014.32	1021.92	1029.44	1038.19	1042.72	1065.79	1067.75	1070.13	1073.44	1076.19	1080.77	1088.28	1099.53	1107.55	1110.81
619.0	1614.84	1602.76	1595.6499999999999	1602.75	1611.91	1616.13	1630.6200000000001	1649.05	1666.0	1685.4	1694.72	1701.56	1706.4	1708.77	1711.6999999999998	1716.06	1723.44	1728.3	1734.4	1739.79	1748.85	1761.94	1774.93	1788.25	1796.06	1807.4	1810.72	1814.75	1822.32	1826.98	1834.77	1851.46	1877.32	1893.29	1899.36
620.0	2091.24	2075.61	2063.9900000000002	2064.02	2064.99	2070.3999999999996	2088.98	2120.1900000000005	2142.16	2167.12	2180.07	2189.06	2196.22	2202.0899999999997	2205.85	2211.56	2218.3500000000004	2224.6	2237.64	2244.31	2255.93	2272.82	2289.5600000000004	2301.24	2311.28	2322.09	2326.3399999999997	2331.52	2338.74	2344.73	2354.7200000000003	2371.0899999999997	2395.57	2413.05	2420.1800000000003
621.0	1251.03	1241.68	1234.73	1234.04	1234.62	1237.86	1248.96	1262.39	1277.12	1291.99	1307.38	1312.7	1316.43	1317.67	1319.93	1323.3	1327.08	1330.83	1352.08	1356.11	1363.13	1373.33	1384.54	1391.7	1400.22	1407.4	1409.98	1413.12	1417.5	1421.13	1427.95	1437.87	1452.73	1463.32	1467.64
622.0	1938.57	1924.08	1918.16	1920.21	1921.11	1926.15	1943.42	1971.48	1994.81	2018.04	2041.63	2049.87	2055.69	2059.53	2063.05	2068.32	2074.18	2080.03	2089.66	2095.88	2106.74	2122.51	2138.14	2149.05	2158.43	2172.28	2176.27	2181.11	2187.86	2193.47	2202.81	2218.12	2241.04	2257.38	2264.04
623.0	531.73	527.76	524.81	524.51	524.76	526.14	530.85	536.56	542.0799999999999	548.39	551.42	553.65	555.22	555.75	556.6999999999999	558.12	559.6999999999999	561.28	563.1899999999999	564.87	567.8	572.05	576.26	579.1999999999999	581.73	584.4499999999999	585.52	586.8199999999999	588.64	590.15	592.66	596.78	602.9399999999999	610.0799999999999	611.88
624.0	940.6899999999999	933.6500000000001	928.43	929.35	931.4100000000001	933.85	942.23	952.36	962.16	973.36	978.74	982.69	985.91	986.8399999999999	993.0999999999999	995.63	998.93	1001.75	1006.43	1009.43	1014.6500000000001	1022.24	1029.77	1035.08	1039.6	1048.24	1053.5	1055.85	1059.38	1062.0900000000001	1066.61	1074.02	1085.1200000000001	1093.03	1096.26
625.0	937.61	930.6	927.76	927.25	932.16	934.61	942.99	955.14	964.96	977.58	982.98	986.95	989.75	991.1	992.79	995.33	998.15	1000.97	1004.38	1007.37	1016.2	1023.81	1032.01	1037.28	1041.81	1046.68	1048.6	1050.93	1054.32	1057.02	1061.52	1068.89	1079.94	1088.77	1091.98
626.0	3637.14	3609.95	3589.94	3587.94	3589.69	3600.57	3632.87	3686.14	3724.04	3767.41	3788.24	3803.53	3818.75	3824.36	3830.9	3842.81	3858.35	3869.8	3883.17	3897.45	3917.79	3953.2	3982.31	4026.35	4052.42	4071.87	4083.95	4106.89	4132.74	4144.92	4162.57	4191.59	4236.13	4267.25	4279.84
627.0	1329.56	1319.62	1312.24	1312.72	1313.34	1324.38	1336.25	1350.62	1364.51	1380.4	1388.52	1397.83	1402.29	1405.85	1408.26	1411.85	1415.85	1421.95	1434.53	1439.71	1447.16	1458.0	1468.73	1476.75	1483.2	1505.06	1507.82	1511.18	1516.16	1520.05	1526.52	1537.13	1553.01	1569.53	1574.16
628.0	1951.13	1936.54	1926.68	1931.82	1946.47	1955.32	1972.85	1994.07	2017.9	2041.74	2054.07	2062.36	2070.53	2079.3	2083.76	2089.08	2095.0	2100.91	2130.78	2137.13	2148.2	2165.4	2197.06	2226.02	2254.61	2265.22	2269.38	2274.43	2281.52	2287.36	2298.31	2314.28	2338.2	2366.28	2373.53
629.0	1367.16	1356.94	1349.35	1349.91	1350.54	1356.72	1368.89	1384.53	1398.76	1427.91	1435.81	1444.5	1451.69	1453.06	1455.55	1459.26	1463.4	1468.06	1473.06	1477.45	1485.1	1496.22	1507.24	1516.92	1523.55	1530.67	1534.94	1538.36	1543.12	1547.07	1553.66	1564.46	1580.62	1592.15	1597.71
630.0	1491.8500000000001	1480.6999999999998	1476.99	1476.1699999999998	1481.1	1489.86	1503.22	1519.38	1535.0	1555.36	1566.3	1574.75	1580.64	1583.5400000000002	1586.25	1599.6000000000001	1604.13	1610.19	1623.04	1627.8799999999999	1636.57	1648.82	1662.0400000000002	1670.53	1677.81	1685.65	1688.75	1695.11	1700.49	1704.85	1716.1	1728.03	1748.94	1761.7	1766.9
631.0	2110.15	2094.37	2082.65	2081.49	2082.47	2087.93	2106.65	2129.31	2151.2	2176.25	2188.29	2197.11	2214.07	2219.09	2222.89	2228.57	2234.88	2273.45	2286.58	2293.39	2305.26	2334.42	2351.61	2363.61	2373.93	2393.54	2397.93	2403.74	2411.2	2417.38	2427.67	2447.23	2479.65	2498.74	2506.11
632.0	1071.83	1063.82	1057.87	1057.28	1057.78	1060.55	1070.06	1081.57	1097.15	1112.15	1118.3	1122.81	1143.66	1144.74	1146.7	1149.62	1152.88	1156.66	1160.61	1170.34	1176.4	1185.2	1193.93	1200.02	1205.26	1210.9	1213.12	1218.18	1221.95	1225.08	1235.16	1243.74	1256.6	1265.76	1269.5
633.0	1228.4099999999999	1219.22	1212.4	1211.73	1212.3000000000002	1217.4299999999998	1228.35	1241.56	1254.32	1268.9299999999998	1275.94	1281.0900000000001	1284.74	1293.25	1295.46	1298.77	1302.4499999999998	1306.12	1310.58	1314.49	1321.3000000000002	1331.18	1340.98	1347.83	1353.72	1360.04	1362.5300000000002	1365.56	1369.8	1373.31	1379.1599999999999	1388.73	1403.38	1414.2	1418.38
634.0	1143.44	1134.89	1128.54	1127.91	1134.02	1137.6100000000001	1147.8	1162.77	1175.96	1189.6599999999999	1197.1299999999999	1201.96	1215.57	1216.9499999999998	1219.04	1222.6799999999998	1226.1399999999999	1229.6	1233.7900000000002	1237.47	1243.88	1253.19	1262.75	1271.1100000000001	1280.41	1289.89	1292.26	1295.13	1299.14	1302.47	1308.02	1317.1	1330.71	1340.42	1344.3799999999999
635.0	1016.45	1008.8499999999999	1003.2099999999999	1002.6399999999999	1003.12	1005.75	1014.77	1025.68	1036.22	1048.3	1054.0900000000001	1058.35	1061.35	1062.35	1064.94	1067.66	1070.68	1073.69	1082.99	1086.23	1091.84	1100.03	1119.6	1130.07	1135.0	1140.31	1142.4	1144.9499999999998	1148.49	1151.43	1156.33	1164.3700000000001	1176.4	1189.26	1192.78
636.0	1039.4	1031.63	1026.3700000000001	1026.16	1026.65	1029.33	1038.57	1058.8799999999999	1071.18	1083.6599999999999	1089.6499999999999	1094.04	1101.9299999999998	1104.3	1106.1899999999998	1109.0	1112.1499999999999	1115.29	1121.83	1125.1699999999998	1134.04	1142.53	1150.95	1156.8200000000002	1161.8700000000001	1168.41	1170.5500000000002	1173.17	1180.98	1184.0	1189.04	1197.3	1209.68	1222.93	1226.63
637.0	6335.55	6288.18	6279.89	6298.28	6314.63	6349.51	6406.45	6479.92	6551.4800000000005	6650.18	6699.55	6730.32	6797.97	6865.46	6885.429999999999	6903.76	6925.670000000001	6956.37	7009.49	7034.17	7098.49	7151.91	7238.87	7284.38	7331.13	7379.17	7392.7	7420.48	7443.509999999999	7462.86	7495.280000000001	7559.26	7638.83	7695.36	7719.2
638.0	2121.56	2105.7000000000003	2093.92	2097.82	2098.83	2104.9	2123.78	2152.76	2175.0899999999997	2201.72	2223.19	2232.31	2241.37	2243.49	2249.47	2255.22	2266.57	2272.9700000000003	2282.67	2289.4700000000003	2302.02	2330.36	2350.4700000000003	2362.47	2372.78	2386.92	2391.3	2396.62	2404.35	2410.52	2420.78	2439.04	2464.24	2483.45	2490.77
639.0	8244.1	8182.47	8144.44	8156.11	8196.69	8226.44	8300.46	8400.45	8498.29	8619.71	8677.06	8729.34	8757.53	8784.41	8803.4	8834.09	8876.07	8912.55	8943.24	8975.73	9034.53	9112.29	9181.6	9235.12	9275.45	9318.93	9343.93	9394.93	9457.94	9489.79	9575.82	9647.02	9792.53	9870.81	9902.47
640.0	1327.4599999999998	1317.53	1315.9399999999998	1315.2099999999998	1316.9499999999998	1320.41	1333.01	1347.34	1361.19	1379.24	1386.86	1392.4599999999998	1396.42	1399.05	1401.44	1405.02	1409.07	1413.0399999999997	1422.33	1440.48	1447.9399999999998	1458.78	1469.52	1477.02	1483.4699999999998	1490.4	1495.74	1499.08	1504.3	1509.6200000000001	1516.77	1527.3	1544.1599999999999	1556.4399999999998	1561.8799999999999
641.0	694.87	689.67	686.61	686.84	687.16	688.96	695.14	702.61	709.84	718.1	722.07	724.99	728.3	735.47	736.73	738.61	740.7	742.79	745.32	747.54	751.41	757.04	763.07	766.97	770.72	777.51	778.93	780.67	783.08	785.9	789.25	794.73	802.95	808.8	811.19
642.0	1199.53	1190.56	1191.01	1190.35	1191.91	1195.03	1205.75	1218.71	1231.24	1245.58	1252.47	1257.52	1261.17	1262.36	1264.52	1267.75	1271.34	1274.98	1281.25	1285.07	1291.74	1301.41	1310.99	1317.68	1325.45	1331.65	1334.25	1337.22	1341.36	1344.8	1350.52	1361.03	1375.09	1385.12	1389.21
643.0	6778.26	6727.6	6691.91	6689.389999999999	6694.51	6714.88	6776.389999999999	6858.79	6945.28	7026.549999999999	7065.71	7094.91	7117.28	7131.27	7156.43	7192.28	7219.73	7241.469999999999	7276.5	7300.13	7341.43	7396.4	7486.5599999999995	7529.05	7567.49	7616.16	7632.72	7650.47	7682.7699999999995	7704.48	7742.83	7808.19	7898.24	7959.889999999999	7987.17
644.0	922.86	915.9699999999999	910.8499999999999	910.3399999999999	911.1999999999999	914.76	922.9599999999999	933.93	943.52	954.5200000000001	959.7900000000001	963.6600000000001	966.4000000000001	967.3100000000001	968.97	973.49	976.25	979.0	982.34	985.2700000000001	990.37	997.7900000000001	1005.13	1010.26	1025.1200000000001	1029.92	1031.8	1034.1000000000001	1037.3	1039.96	1045.6100000000001	1052.88	1063.75	1071.52	1074.68
645.0	908.57	901.78	897.29	896.79	897.22	899.58	907.65	917.41	927.95	938.76	943.95	948.73	951.52	955.45	957.08	959.52	962.24	964.96	969.54	972.51	977.54	984.86	992.11	1001.75	1006.13	1010.89	1012.78	1015.04	1018.19	1020.8	1025.15	1032.27	1042.94	1050.54	1053.65
646.0	1880.8899999999999	1866.82	1860.88	1859.8400000000001	1860.72	1865.59	1885.87	1906.1399999999999	1926.8100000000002	1949.26	1960.04	1967.9399999999998	1973.54	1977.1399999999999	1980.5300000000002	1985.5800000000002	1991.21	2000.46	2011.3600000000001	2019.09	2029.55	2044.73	2059.79	2072.39	2081.5	2110.25	2115.9100000000003	2120.6200000000003	2132.15	2137.61	2148.9100000000003	2164.1800000000003	2186.54	2202.4900000000002	2208.99
647.0	1877.49	1863.45	1853.03	1851.99	1852.86	1857.72	1874.38	1898.05	1917.57	1948.7	1962.21	1971.12	1981.34	1991.79	1997.69	2002.79	2008.46	2014.13	2023.11	2034.36	2044.89	2061.54	2077.13	2088.43	2097.55	2111.01	2114.88	2119.59	2126.15	2131.6	2141.34	2156.22	2178.5	2195.49	2217.94
648.0	1864.8899999999999	1850.94	1863.22	1864.22	1865.21	1870.1000000000001	1886.87	1908.0600000000002	1927.68	1950.1299999999999	1961.58	1969.5	1978.16	1980.72	1984.1200000000001	1989.65	1995.3	2000.92	2007.75	2022.07	2034.99	2050.22	2065.31	2079.4	2088.48	2098.24	2102.08	2106.76	2113.2799999999997	2118.7	2127.73	2142.5	2167.7	2183.5099999999998	2192.2400000000002
649.0	701.64	696.39	692.5	692.11	692.44	694.25	700.48	708.01	715.29	723.62	727.62	730.56	732.63	734.18	735.57	737.45	739.54	741.63	749.53	751.76	755.65	761.5	767.11	772.12	775.49	784.08	785.52	787.27	789.7	793.09	796.47	802.0	810.29	816.2	818.61
650.0	1813.53	1799.97	1789.8999999999999	1792.8999999999999	1794.5	1799.2	1815.8300000000002	1836.83	1855.72	1877.3300000000002	1891.21	1898.8400000000001	1906.8700000000001	1908.67	1916.28	1921.18	1927.88	1933.33	1940.51	1946.29	1956.3700000000001	1971.01	1985.53	1995.66	2004.3700000000001	2016.33	2020.02	2024.52	2031.92	2037.1299999999999	2050.56	2064.81	2088.1000000000004	2103.4300000000003	2109.6400000000003
651.0	2500.34	2481.65	2472.12	2470.74	2478.12	2484.61	2510.04	2539.97	2580.77	2612.95	2627.4	2637.99	2646.99	2654.52	2659.07	2665.85	2673.41	2680.95	2693.19	2701.21	2715.2	2735.52	2771.02	2785.16	2799.76	2812.84	2818.0	2825.12	2836.31	2843.57	2855.69	2901.69	2943.68	2965.15	2975.5
652.0	4530.099999999999	4496.24	4471.5199999999995	4470.139999999999	4508.26	4520.93	4562.91	4618.58	4667.85	4724.6	4750.9	4770.5	4792.68	4799.47	4815.12	4839.3099999999995	4853.96	4871.200000000001	4890.14	4917.29	4946.13	4989.27	5037.92	5084.55	5129.06	5154.92	5167.110000000001	5183.4800000000005	5220.53	5234.81	5257.09	5299.24	5354.0	5394.9400000000005	5410.86
653.0	660.03	655.09	651.43	651.06	654.39	656.11	661.99	673.25	680.17	688.09	693.74	696.54	698.52	699.17	700.37	702.16	704.15	707.48	709.89	712.01	715.7	721.05	726.36	730.07	733.26	736.68	740.62	742.26	744.56	746.47	749.65	754.86	762.66	770.63	772.9
654.0	778.22	772.41	786.1500000000001	785.71	786.0799999999999	788.14	795.2099999999999	803.76	812.02	821.48	834.3399999999999	837.7	841.03	841.8199999999999	843.26	845.42	848.44	853.01	855.93	861.48	865.9399999999999	872.4200000000001	878.8500000000001	885.0899999999999	888.96	895.0899999999999	896.73	898.73	901.51	903.8199999999999	907.6700000000001	913.97	923.41	930.3199999999999	933.9200000000001
655.0	2057.05	2041.67	2052.21	2051.07	2052.03	2068.15	2086.7	2109.86	2133.57	2165.01	2194.65	2203.51	2218.47	2224.21	2228.02	2252.16	2261.25	2268.95	2283.68	2292.78	2304.65	2323.67	2341.16	2353.11	2368.18	2379.24	2383.6	2388.91	2402.62	2417.51	2427.8	2446.02	2480.33	2503.44	2512.56
656.0	3274.57	3250.09	3250.43	3254.51	3278.61	3303.88	3334.65	3393.63	3436.77	3502.02	3529.74	3546.34	3574.84	3607.21	3613.39	3622.61	3632.88	3646.08	3661.3	3675.01	3738.58	3768.32	3798.79	3818.32	3835.0	3854.36	3861.43	3870.03	3889.05	3899.01	3915.62	3942.82	3985.43	4014.49	4026.57
657.0	6623.59	6574.08	6537.29	6554.21	6561.57	6592.05	6651.17	6789.27	6866.31	6955.17	7015.14	7043.44	7063.57	7113.12	7305.28	7338.09	7358.89	7384.9	7412.65	7434.74	7475.17	7545.7	7655.31	7702.91	7775.24	7813.17	7828.77	7858.67	7922.65	7948.95	8014.76	8078.78	8180.05	8242.13	8278.2
658.0	1000.11	992.64	991.71	994.37	994.83	997.44	1006.39	1017.21	1036.06	1048.13	1053.92	1058.18	1061.18	1062.52	1081.93	1089.62	1101.6	1104.71	1110.76	1114.07	1119.84	1128.22	1136.77	1144.28	1156.17	1161.57	1163.7	1166.29	1170.5	1173.5	1178.5	1186.68	1198.94	1207.96	1211.52
659.0	1151.57	1142.96	1136.57	1135.93	1136.47	1139.45	1149.66	1166.12	1179.07	1192.8	1202.16	1211.57	1215.02	1216.16	1218.24	1226.06	1236.24	1239.73	1250.35	1254.39	1261.17	1270.61	1293.87	1313.52	1319.25	1325.41	1327.84	1342.77	1350.91	1354.38	1360.14	1374.71	1388.91	1399.04	1403.17
660.0	2580.99	2561.69	2552.43	2551.01	2604.15	2610.97	2635.2	2664.49	2691.89	2725.98	2741.05	2752.11	2759.93	2762.9	2767.63	2774.69	2785.79	2793.65	2803.18	2811.53	2826.09	2850.24	2875.87	2890.54	2903.16	2916.73	2923.13	2946.07	2986.46	2994.11	3008.21	3029.11	3060.41	3085.1	3094.25
661.0	6190.89	6144.61	6180.83	6258.26	6267.91	6325.88	6401.06	6502.95	6637.0	6745.8	6790.88	6836.92	6909.21	6924.69	6979.79	7046.87	7130.88	7163.61	7194.05	7218.46	7257.4	7320.4	7382.7	7422.5	7456.66	7493.91	7516.73	7537.19	7599.92	7619.4	7653.1	7707.32	7786.96	7845.59	7876.02
662.0	1153.24	1144.62	1171.22	1187.53	1188.09	1192.64	1203.33	1216.27	1228.78	1245.12	1294.38	1299.6	1359.04	1378.87	1381.23	1388.23	1392.16	1403.42	1408.21	1413.4	1429.67	1442.15	1452.77	1461.65	1468.04	1474.9	1478.25	1481.54	1486.25	1494.53	1519.6	1542.18	1559.79	1571.17	1575.8
663.0	2153.66	2137.56	2127.77	2126.58	2132.78	2141.07	2167.94	2194.86	2219.15	2248.67	2264.78	2290.43	2300.14	2302.31	2314.16	2321.93	2333.0	2339.59	2348.02	2355.01	2374.53	2394.76	2418.13	2437.97	2448.61	2460.06	2464.57	2471.16	2525.53	2536.02	2550.79	2580.42	2607.08	2626.09	2633.84
664.0	1838.07	1824.31	1846.85	1849.9299999999998	1850.78	1855.6	1873.82	1919.52	1973.7	1996.65	2009.82	2019.3	2030.1	2085.11	2088.64	2101.16	2108.9700000000003	2131.06	2142.51	2153.4	2164.66	2183.94	2200.11	2232.75	2242.52	2255.0699999999997	2259.28	2264.42	2273.69	2281.81	2297.4700000000003	2313.6600000000003	2342.4300000000003	2363.1499999999996	2370.33
665.0	833.07	826.84	826.91	826.45	826.84	829.01	855.33	865.88	874.79	888.53	893.44	897.04	907.41	908.27	910.46	912.79	915.37	924.66	931.16	933.94	938.77	945.8	956.61	961.49	965.69	970.2	971.98	974.14	989.91	992.44	996.67	1003.59	1014.79	1022.2	1025.21
666.0	2204.46	2187.98	2175.74	2174.52	2190.37	2212.41	2233.07	2257.94	2281.15	2307.72	2322.4	2333.26	2342.49	2344.7	2348.71	2362.8	2373.08	2382.47	2398.05	2406.77	2433.01	2459.09	2484.33	2501.65	2525.44	2537.89	2542.54	2558.91	2577.44	2584.04	2595.05	2615.31	2642.33	2682.96	2693.25
667.0	4590.85	4556.54	4567.09	4571.84	4594.63	4606.67	4647.98	4736.18	4787.59	4903.34	4935.14	4955.05	4973.31	4979.06	5059.73	5196.94	5213.76	5237.87	5352.84	5397.46	5442.22	5527.63	5578.48	5608.77	5633.26	5659.58	5671.78	5684.41	5704.21	5718.83	5759.63	5812.12	5901.54	5950.57	5974.12
668.0	13594.94	13493.31	13490.7	13509.86	13588.7	13641.22	13765.14	13930.74	14078.61	14290.36	14416.58	14495.35	14537.21	14550.91	14589.16	14630.0	14672.82	14727.84	14787.39	14844.1	14920.96	15032.66	15174.18	15269.58	15347.21	15418.92	15447.2	15492.63	15684.67	15724.87	15791.83	15934.15	16103.45	16230.08	16287.92
669.0	2016.11	2001.04	2018.05	2020.73	2025.5	2079.05	2097.7	2121.27	2143.3	2168.26	2196.4	2205.77	2212.2	2219.5099999999998	2225.42	2231.11	2238.51	2246.82	2274.32	2282.81	2297.85	2341.2200000000003	2361.5	2374.4500000000003	2399.08	2410.29	2414.72	2420.09	2433.52	2439.75	2450.14	2467.69	2494.22	2515.26	2530.8900000000003
670.0	10168.92	10092.67	10065.960000000001	10070.08	10074.53	10117.72	10207.64	10354.51	10461.51	10595.859999999999	10661.119999999999	10712.800000000001	10743.33	10754.689999999999	10808.18	10837.15	10868.29	10936.18	10974.98	11009.85	11120.83	11205.68	11366.01	11424.06	11479.16	11557.27	11579.310000000001	11612.59	11680.16	11713.4	11786.09	11881.18	12007.75	12125.289999999999	12164.08
671.0	5489.24	5446.820000000001	5424.290000000001	5414.93	5420.280000000001	5436.040000000001	5481.94	5547.32	5607.68	5670.91	5793.54	5811.48	5860.98	6075.75	6092.710000000001	6108.04	6138.77	6162.57	6219.039999999999	6292.040000000001	6407.95	6473.6900000000005	6546.959999999999	6583.289999999999	6614.28	6678.45	6721.2	6743.82	6805.71	6839.84	6945.360000000001	7009.71	7103.51	7169.3	7214.81
672.0	4682.9	4647.89	4635.13	4684.95	4704.38	4766.43	4809.27	4886.16	4956.03	5016.15	5060.91	5112.69	5136.04	5167.39	5183.08	5199.15	5392.7	5412.28	5472.8	5489.65	5563.38	5630.96	5674.94	5739.51	5774.46	5801.44	5812.08	5835.59	5898.1	5913.22	5949.21	6002.96	6069.17	6115.84	6133.88
673.0	1420.98	1410.35	1409.3	1410.74	1411.41	1415.1	1427.8	1446.64	1466.37	1483.45	1494.32	1500.35	1504.61	1512.54	1522.25	1529.7	1534.03	1538.37	1554.32	1559.64	1567.71	1579.45	1596.65	1604.8	1611.81	1619.34	1628.65	1632.27	1657.5	1720.34	1730.93	1742.96	1760.97	1777.35	1783.53
674.0	185.47	184.09	187.92000000000002	187.82	187.91000000000003	188.39999999999998	190.09	192.13	194.11	196.37	197.45	198.25	198.81	199.0	199.34	201.08	201.64999999999998	202.22	202.91	203.51	204.57	206.10000000000002	207.62	208.68	209.58	210.57	210.95	211.42000000000002	217.4	217.95	218.89	220.4	223.04000000000002	224.67	225.34
675.0	2052.28	2036.94	2044.1	2042.96	2048.85	2056.69	2075.13	2100.28	2123.6	2148.33	2160.21	2168.92	2179.19	2189.2	2192.95	2198.55	2204.78	2212.38	2219.92	2226.54	2238.07	2255.84	2272.95	2285.14	2295.11	2314.28	2318.52	2323.94	2345.91	2352.39	2362.41	2378.83	2409.1	2426.68	2444.24
676.0	1347.19	1337.12	1337.65	1336.9	1337.53	1341.04	1353.06	1368.74	1386.86	1403.01	1410.77	1417.74	1421.77	1423.11	1426.53	1431.01	1435.07	1451.88	1456.83	1461.17	1468.74	1479.73	1498.57	1516.11	1524.86	1531.99	1536.86	1545.57	1552.92	1556.9	1563.72	1574.59	1590.86	1604.49	1610.6
677.0	1322.75	1312.86	1305.52	1304.79	1305.4	1308.82	1320.56	1339.12	1354.16	1369.93	1377.51	1383.06	1386.99	1388.3	1390.68	1394.23	1398.18	1402.42	1408.1	1412.3	1436.9	1468.97	1489.99	1497.6	1504.14	1511.16	1513.93	1517.31	1522.0	1536.88	1544.24	1554.97	1571.04	1582.5	1589.03
678.0	360.59000000000003	357.73	355.65	355.76000000000005	355.91	356.80999999999995	359.95	363.75	367.46	371.70000000000005	373.73	375.21000000000004	376.26	376.6	377.23	378.17	379.21999999999997	380.27	381.58000000000004	382.71000000000004	384.65999999999997	387.52000000000004	390.34999999999997	392.32	394.02	395.83	396.53999999999996	397.42	398.64000000000004	399.65000000000003	401.35	404.13000000000005	409.29	412.26	414.82
679.0	147.52	146.41	147.56	147.48	147.55	147.93	149.26	150.87	152.42	154.19	155.05	155.67	156.11	156.26	156.53	156.93	157.37	157.82	158.35	158.83	159.65	160.84	162.03	164.59	165.31	166.09	166.39	166.76	172.63	173.07	173.81	175.02	176.82	178.11	178.64
680.0	1067.29	1059.31	1056.78	1056.38	1056.88	1059.65	1069.15	1080.65	1091.76	1104.48	1110.58	1115.06	1118.89	1119.95	1121.86	1126.19	1129.38	1132.57	1136.43	1139.81	1145.72	1154.29	1162.79	1168.73	1177.6	1183.1	1185.27	1187.91	1194.03	1197.09	1202.19	1210.54	1226.59	1242.08	1245.75
681.0	1570.18	1558.44	1557.61	1556.75	1557.48	1562.34	1576.35	1595.75	1613.17	1633.98	1645.74	1653.79	1662.76	1664.33	1673.74	1678.02	1683.85	1688.6	1694.36	1699.41	1717.41	1730.27	1743.01	1756.62	1764.3	1772.54	1775.79	1779.74	1806.52	1811.15	1818.86	1831.81	1851.27	1865.17	1871.16
682.0	575.72	571.42	572.79	572.47	572.74	574.24	579.39	585.62	591.64	598.53	601.84	604.27	605.99	606.56	607.81	611.98	613.71	615.44	617.54	619.38	622.59	627.25	631.87	635.09	637.86	643.47	644.65	647.64	651.02	652.69	655.47	660.02	669.24	675.59	677.58
683.0	4256.5	4224.679999999999	4321.570000000001	4337.820000000001	4345.110000000001	4362.159999999999	4401.29	4457.009999999999	4548.369999999999	4601.339999999999	4628.12	4646.79	4660.76	4671.51	4679.5	4691.77	4709.04	4724.2699999999995	4750.14	4772.85	4799.44	4835.38	4872.330000000001	4905.04	4926.450000000001	4949.46	4965.75	4976.81	5058.700000000001	5086.53	5108.19	5144.03	5200.83	5239.950000000001	5257.740000000001
684.0	2086.56	2070.96	2073.34	2072.27	2073.24	2078.68	2097.32	2121.0	2142.81	2167.76	2201.81	2210.69	2221.81	2223.9	2231.13	2236.83	2243.16	2249.5	2257.17	2263.89	2275.62	2292.65	2322.03	2333.88	2344.07	2355.34	2359.66	2364.92	2390.57	2396.69	2406.9	2423.62	2448.66	2468.33	2475.62
685.0	634.25	629.51	636.72	642.75	643.06	644.74	650.52	657.52	664.28	672.02	676.61	701.33	703.32	703.98	705.19	706.99	708.99	711.78	714.21	716.34	720.04	725.44	730.78	734.51	737.71	741.16	742.52	744.17	754.28	756.21	759.43	764.71	772.69	778.33	780.62
686.0	707.65	702.36	698.43	698.04	698.36	700.19	706.47	714.07	721.41	729.82	733.85	737.15	741.49	742.19	743.46	745.36	747.47	749.58	752.14	755.5	759.41	765.09	771.81	775.75	779.13	782.77	784.21	785.96	790.59	792.62	796.0	801.53	811.0	817.81	820.22
687.0	1831.41	1817.7199999999998	1839.43	1838.41	1840.0600000000002	1848.8000000000002	1869.25	1889.3500000000001	1908.77	1932.95	1943.64	1951.9	1957.44	1959.28	1962.63	1969.97	1976.15	1981.73	1991.3600000000001	1998.71	2009.06	2030.28	2045.23	2055.67	2064.64	2074.28	2078.1	2082.72	2124.85	2146.42	2161.23	2176.2400000000002	2211.2	2228.66	2235.3500000000004
688.0	545.29	539.86	572.02	571.4799999999999	571.54	572.79	577.38	583.0999999999999	588.81	595.37	598.4200000000001	600.61	602.1300000000001	602.6	603.51	604.88	606.4200000000001	607.9599999999999	610.0999999999999	611.82	614.83	619.24	624.74	628.33	630.89	633.63	634.7	636.06	637.9499999999999	639.54	642.23	646.6	653.1700000000001	657.77	659.6700000000001
689.0	1534.94	1523.46	1514.94	1514.09	1514.81	1523.87	1537.53	1558.68	1579.25	1597.64	1606.47	1634.07	1638.71	1643.0	1647.94	1655.35	1660.08	1664.77	1670.45	1675.42	1693.11	1707.74	1738.53	1753.35	1761.01	1769.24	1776.55	1780.5	1786.01	1790.59	1798.22	1810.71	1832.94	1846.31	1851.76
690.0	9478.07	9407.22	9380.43	9379.77	9385.21	9474.8	9579.37	9684.25	9792.58	9917.63	10016.11	10056.77	10090.7	10167.45	10200.98	10227.01	10268.71	10311.8	10369.18	10405.4	10483.61	10562.98	10673.73	10746.11	10793.03	10873.53	10893.46	10982.06	11118.41	11157.52	11222.65	11300.89	11434.01	11519.28	11553.27
691.0	248.12	246.26	261.93	261.78000000000003	261.91	262.59000000000003	264.96	267.8	270.56	273.7	275.22	276.33	277.11	277.37	277.85	279.91	280.71	281.5	282.46	284.0	285.46999999999997	287.61	289.71999999999997	291.2	292.46999999999997	293.84	294.38	295.03	305.27	306.06	307.37	309.5	312.7	314.97999999999996	315.9
692.0	1643.96	1631.67	1628.6	1629.18	1630.17	1647.07	1661.84	1679.71	1697.26	1722.05	1738.94	1748.85	1753.82	1755.48	1758.48	1763.26	1768.26	1779.06	1785.13	1790.45	1799.72	1813.19	1832.86	1842.22	1850.26	1859.13	1862.54	1866.69	1914.15	1919.89	1928.06	1941.46	1961.52	1975.83	1981.66
693.0	1958.59	1943.94	1939.84	1939.06	1939.97	1945.05	1969.61	1990.79	2011.26	2034.68	2050.64	2058.91	2064.76	2066.71	2070.25	2075.53	2081.41	2087.52	2094.64	2114.94	2126.89	2142.81	2161.78	2356.38	2375.82	2392.8	2397.19	2402.53	2418.53	2424.73	2436.39	2453.32	2478.72	2498.22	2505.59
694.0	255.70999999999998	253.79	252.37	252.23000000000002	252.35000000000002	255.26	257.55	261.92	264.61	267.69	269.17	270.25	271.02	271.28	278.32	279.04	279.83	280.62	281.57	282.41	283.88	286.0	288.11	289.58000000000004	290.85	292.2	292.73	293.38	296.46999999999997	297.21999999999997	298.59	300.66999999999996	307.99	310.24	311.15999999999997
695.0	2252.21	2235.3799999999997	2225.42	2224.18	2225.22	2238.2999999999997	2258.3799999999997	2282.66	2344.98	2372.29	2392.12	2401.78	2409.18	2412.31	2424.63	2431.44	2438.34	2467.44	2475.8599999999997	2483.23	2500.9	2522.9300000000003	2541.5099999999998	2554.4700000000003	2565.63	2582.89	2587.62	2593.3799999999997	2646.5	2653.72	2666.17	2685.08	2714.71	2736.2999999999997	2744.42
696.0	286.37	284.21999999999997	294.15	293.99	294.12	296.68	299.34000000000003	302.55	305.67	309.23	311.36	312.63	313.51	313.81	314.34	315.14	316.04	316.93	318.01	318.96000000000004	320.61	323.02	325.39	327.05	328.48	330.01	330.62	331.35	343.0	343.88	345.35	347.75	351.34000000000003	356.24	357.29
697.0	5207.76	5168.59	5162.05	5161.99	5167.51	5180.999999999999	5227.379999999999	5300.75	5355.7300000000005	5418.06	5464.009999999999	5489.79	5515.16	5524.9400000000005	5534.39	5548.4800000000005	5564.17	5580.669999999999	5611.6900000000005	5629.460000000001	5660.38	5707.49	5749.469999999999	5802.13	5828.39	5855.59	5866.3	5879.359999999999	5958.08	5973.35	6017.36	6064.46	6128.34	6173.009999999999	6192.57
698.0	321.3	318.9	325.94	325.76	325.91	326.76	329.69	333.24	336.67	340.59	342.47	343.85	344.83	345.15	345.74	346.63	347.61	348.59	349.78	350.82	352.64	355.28	357.89	359.72	361.29	362.98	363.64	364.45	365.58	366.52	368.08	371.16	375.0	377.73	378.85
699.0	1684.46	1671.87	1662.52	1661.59	1662.37	1666.73	1687.13	1714.69	1734.02	1754.22	1763.92	1771.04	1779.75	1781.43	1784.48	1792.25	1797.33	1802.4	1808.55	1816.06	1825.46	1842.69	1858.13	1869.03	1878.27	1887.04	1896.46	1902.28	1915.9	1920.81	1928.99	1942.4	1964.78	1982.49	1988.72
700.0	1260.04	1250.62	1250.9	1250.19	1250.78	1254.0700000000002	1267.8700000000001	1281.5	1294.6799999999998	1309.76	1317.0	1322.31	1326.0700000000002	1327.3200000000002	1333.47	1336.88	1340.88	1344.6699999999998	1351.07	1355.09	1369.2800000000002	1379.52	1389.6799999999998	1396.97	1403.07	1409.6299999999999	1412.21	1415.3600000000001	1443.04	1446.74	1452.8999999999999	1463.0	1479.49	1490.28	1494.69
701.0	733.35	727.86	724.82	728.06	729.9	750.6	757.33	765.48	773.35	782.36	786.86	790.04	792.28	801.24	802.87	804.92	807.2	809.53	812.63	815.05	819.27	825.4	831.48	835.72	839.37	843.29	844.84	846.72	852.59	854.77	859.28	870.43	887.13	893.6	898.15
702.0	171.57	170.29	169.7	170.26	170.34	170.78	172.31	174.17	175.96	178.01	178.99	179.71	180.22	184.94	185.26	185.73	186.26	186.78	187.42	187.98	188.95	190.37	191.77	192.75	193.59	194.49	194.85	195.28	200.2	200.72	201.57	202.97	205.07	206.56	207.17
703.0	1425.55	1414.89	1412.61	1412.82	1414.04	1417.74	1434.9	1450.88	1504.23	1522.39	1530.8	1538.81	1548.91	1554.15	1567.62	1571.62	1577.16	1587.64	1593.12	1657.23	1666.75	1703.19	1745.83	1765.13	1772.84	1781.12	1787.81	1793.55	1801.31	1809.99	1821.46	1837.35	1858.08	1871.63	1877.37
704.0	3460.97	3433.4300000000003	3413.88	3413.23	3414.6	3423.88	3454.4199999999996	3493.5299999999997	3530.89	3571.68	3591.23	3605.46	3616.16	3628.05	3634.12	3643.21	3653.32	3666.43	3683.02	3695.51	3714.4599999999996	3742.1499999999996	3770.77	3790.2000000000003	3806.7	3825.18	3832.08	3841.38	3888.44	3904.1	3925.22	3952.38	3993.1	4027.66	4051.74
705.0	810.46	804.4	799.9	805.59	805.97	827.96	835.39	848.14	856.86	867.37	874.08	877.61	881.77	882.6	884.11	887.34	902.25	904.8	907.88	912.77	921.34	928.24	935.07	939.85	944.09	949.29	951.03	953.15	956.1	958.55	963.76	971.58	981.62	997.33	1000.27
706.0	999.92	991.11	988.5799999999999	987.81	989.5	991.86	1000.25	1010.5600000000001	1024.64	1036.3	1041.8	1045.79	1048.59	1049.49	1051.53	1054.05	1056.8700000000001	1059.69	1063.3700000000001	1068.91	1074.31	1082.16	1089.9199999999998	1095.2800000000002	1099.88	1104.82	1106.76	1109.1799999999998	1130.95	1133.8100000000002	1138.6	1146.4199999999998	1158.1699999999998	1166.45	1169.8600000000001
707.0	7784.5	7726.31	7727.860000000001	7771.72	7779.6	7806.9800000000005	7876.99	7961.7	8060.66	8158.24	8204.95	8239.62	8269.44	8277.23	8324.05	8346.01	8371.34	8405.33	8462.87	8491.9	8547.07	8624.460000000001	8697.92	8752.36	8805.130000000001	8846.27	8869.41	8889.16	8965.04	8988.640000000001	9031.800000000001	9101.11	9201.59	9272.57	9301.640000000001
708.0	1236.84	1227.6	1243.49	1242.8	1244.13	1253.11	1264.35	1277.94	1291.08	1306.12	1314.53	1319.83	1332.68	1337.54	1347.65	1351.09	1363.57	1367.42	1372.08	1376.17	1397.8	1408.37	1437.94	1447.0	1453.32	1460.11	1462.79	1470.57	1501.73	1505.58	1511.99	1522.98	1538.72	1553.93	1558.52
709.0	274.83	272.77	275.93	275.78	275.91	276.63	279.11	282.11	285.01	288.33	289.93	291.1	291.92	292.2	292.7	293.45	294.28	295.11	296.12	297.0	298.54	300.77	302.98	304.53	305.86	307.29	307.85	308.54	323.38	324.21	325.59	327.96	331.35	333.77	334.75
710.0	195.53000000000003	194.07	192.98000000000002	192.88	192.97	193.63	195.37	197.47000000000003	199.5	201.82	202.94	203.76	204.33	204.53	204.88	205.40000000000003	205.98000000000002	206.57	207.27	209.26	210.34	211.92	213.46999999999997	214.56	215.51	216.5	216.90999999999997	217.39000000000001	224.54999999999998	225.12	226.09	227.64999999999998	230.01	231.69	232.37
711.0	949.37	942.28	986.8599999999999	996.61	997.0699999999999	999.69	1008.6500000000001	1019.5	1035.88	1047.95	1053.75	1057.99	1061.0	1062.0	1063.81	1066.53	1086.42	1089.49	1093.21	1096.46	1102.1399999999999	1113.17	1121.36	1127.0900000000001	1133.27	1138.57	1140.65	1143.2	1154.58	1157.55	1162.48	1170.91	1187.29	1195.94	1199.47
712.0	1188.2	1179.32	1189.71	1202.24	1202.81	1206.34	1217.33	1231.31	1244.25	1264.19	1271.18	1276.3	1281.06	1282.27	1291.66	1294.95	1298.63	1302.29	1306.73	1310.63	1319.04	1330.1	1341.19	1348.04	1353.92	1360.25	1362.74	1365.78	1372.11	1375.63	1381.67	1391.27	1405.64	1415.89	1421.32
713.0	502.52	498.76	495.97	495.69	495.93	497.23	501.69	507.08	512.3	520.41	535.9	538.06	539.59	540.1	541.02	542.4	543.94	545.47	548.22	550.66	553.51	557.66	561.76	564.63	567.09	569.74	570.79	572.98	580.12	581.61	584.92	588.98	595.07	599.41	601.18
714.0	1875.03	1861.01	1855.06	1854.03	1854.9	1879.67	1903.14	1923.6	1943.38	1966.02	1976.89	1984.86	1990.5	1992.38	1995.79	2000.88	2006.55	2012.22	2019.08	2025.09	2035.58	2050.82	2067.22	2077.77	2086.84	2098.11	2101.95	2106.64	2114.08	2119.5	2128.52	2143.31	2165.46	2181.25	2189.57
715.0	932.52	925.55	921.55	921.03	921.78	924.59	932.88	943.16	954.1	965.21	970.55	974.47	977.24	978.16	979.83	982.33	985.12	987.9	991.27	1005.44	1012.93	1020.51	1028.03	1041.45	1045.99	1050.88	1052.81	1055.15	1064.0	1067.67	1072.21	1082.69	1093.88	1101.86	1107.44
716.0	1302.24	1291.56	1286.76	1287.8	1288.27	1291.8999999999999	1307.01	1320.74	1334.79	1350.44	1357.74	1363.08	1374.71	1375.94	1378.21	1385.15	1388.96	1393.18	1397.99	1402.08	1409.24	1419.6499999999999	1435.76	1442.95	1449.12	1455.76	1458.36	1461.5800000000002	1466.06	1475.35	1481.6100000000001	1491.83	1507.18	1518.06	1522.52
717.0	453.49	450.1	447.58	447.33	447.54	448.72	452.74	457.61	462.32	467.7	470.29	472.18	473.53	473.97	474.78	475.99	480.41	481.77	483.41	484.85	487.36	491.01	495.01	497.53	499.71	502.04	502.96	504.08	505.64	506.94	509.1	512.63	518.54	522.33	523.87
718.0	1859.54	1845.64	1845.72	1844.69	1845.56	1856.76	1873.42	1895.47	1922.9	1945.3	1956.05	1963.95	1975.39	1978.39	1990.83	2001.0	2006.67	2014.58	2022.62	2028.75	2039.26	2063.93	2079.13	2093.79	2105.61	2119.62	2123.51	2128.24	2176.69	2192.77	2206.42	2221.75	2244.71	2263.76	2270.44
719.0	1685.36	1672.76	1668.52	1668.83	1671.22	1680.08	1695.15	1717.91	1735.58	1755.79	1765.5	1772.62	1779.07	1780.74	1783.93	1800.89	1806.0	1811.84	1826.69	1832.13	1846.96	1861.71	1901.18	1910.88	1919.22	1930.4	1933.93	1940.38	1965.15	1970.18	1978.57	1992.44	2013.32	2028.01	2033.99
720.0	3581.29	3554.52	3586.51	3588.66	3599.04	3621.07	3654.25	3700.56	3754.02	3811.39	3841.09	3856.58	3867.55	3872.92	3883.63	3903.67	3920.24	3950.4900000000002	3972.9700000000003	3988.3199999999997	4013.1	4045.93	4078.35	4102.32	4134.09	4155.83	4163.44	4186.82	4201.12	4219.56	4240.360000000001	4270.54	4314.67	4356.91	4371.64
721.0	545.4	541.33	546.28	546.09	546.35	547.78	552.69	565.07	570.88	577.53	580.72	583.06	584.72	587.95	588.96	590.46	592.13	593.8	595.83	605.37	608.51	613.06	618.07	621.22	623.94	633.94	635.1	639.47	653.44	655.11	659.16	663.74	670.6	675.49	678.22
722.0	1559.85	1548.19	1539.52	1538.67	1539.39	1543.56	1557.4	1574.9499999999998	1591.87	1610.4099999999999	1619.31	1628.82	1634.32	1635.86	1638.6599999999999	1644.1599999999999	1648.82	1653.48	1659.1200000000001	1665.92	1674.65	1691.19	1703.64	1712.33	1719.81	1727.85	1731.0100000000002	1734.87	1772.8400000000001	1777.39	1788.5	1800.93	1823.84	1839.8799999999999	1849.4099999999999
723.0	1905.03	1890.79	1880.22	1879.16	1880.05	1891.92	1908.89	1929.41	1957.9	1980.71	2010.66	2018.77	2057.9700000000003	2059.9100000000003	2063.43	2068.71	2074.57	2080.42	2091.59	2097.81	2108.6800000000003	2127.55	2143.2200000000003	2154.15	2168.84	2180.72	2184.7200000000003	2191.68	2233.57	2239.29	2251.67	2270.38	2293.84	2310.7	2317.8399999999997
724.0	960.6	953.42	954.99	954.4599999999999	956.79	959.3000000000001	967.9	978.3100000000001	988.36	999.88	1018.09	1022.1999999999999	1026.2	1088.49	1113.61	1118.28	1122.8100000000002	1126.2	1130.04	1138.19	1144.66	1160.4099999999999	1168.95	1177.28	1183.95	1189.48	1191.6599999999999	1199.3999999999999	1209.43	1213.48	1218.6499999999999	1227.1200000000001	1239.8000000000002	1248.84	1252.53
725.0	1694.6	1681.93	1672.52	1671.59	1672.38	1677.86	1696.84	1715.55	1733.99	1754.19	1785.13	1792.42	1797.52	1799.33	1802.41	1807.01	1812.13	1821.58	1828.0	1833.44	1844.91	1859.41	1874.42	1885.58	1893.81	1902.66	1906.15	1912.84	1943.88	1948.86	1965.38	1995.97	2021.48	2036.22	2045.29
726.0	1304.19	1294.44	1296.58	1296.73	1297.34	1300.75	1312.41	1327.83	1341.48	1357.1100000000001	1364.8	1370.31	1374.8	1378.45	1380.81	1384.33	1389.02	1399.79	1439.8	1444.1	1451.58	1462.99	1473.77	1481.29	1487.76	1494.7	1497.45	1500.78	1518.01	1521.8999999999999	1528.38	1539.0	1554.9099999999999	1570.63	1576.51
727.0	773.65	767.87	772.5	772.06	773.15	775.18	783.65	792.22	800.37	809.69	814.17	817.45	819.78	820.55	821.95	824.05	826.88	866.05	872.59	875.29	879.82	886.41	901.86	908.69	917.34	921.63	924.66	926.72	937.89	949.63	953.67	966.96	976.95	984.76	988.97
728.0	6527.9	6479.1	6458.92	6456.7	6478.19	6594.62	6654.03	6728.98	6800.93	6882.0	6979.64	7010.7	7032.07	7043.75	7056.76	7074.77	7102.67	7129.94	7157.18	7187.38	7225.08	7281.01	7337.28	7378.54	7410.76	7452.3	7473.79	7490.43	7513.76	7535.21	7568.44	7622.81	7705.11	7761.31	7784.36
729.0	1084.6	1076.49	1070.48	1069.91	1070.41	1073.22	1082.84	1094.81	1106.85	1119.74	1134.47	1139.05	1142.28	1146.74	1148.71	1151.64	1156.85	1160.11	1171.67	1175.16	1183.11	1191.97	1205.32	1212.06	1217.35	1223.51	1231.91	1239.13	1244.04	1247.23	1283.76	1294.67	1308.05	1317.88	1321.77
730.0	1349.65	1339.56	1334.71	1333.97	1334.59	1353.85	1365.99	1380.68	1394.88	1411.13	1418.93	1424.65	1428.7	1430.05	1432.49	1440.15	1446.08	1453.89	1461.07	1465.42	1474.1	1489.16	1501.65	1509.31	1515.9	1523.92	1526.71	1530.11	1534.85	1538.78	1546.26	1557.01	1573.58	1585.06	1595.17
731.0	1419.45	1408.8400000000001	1417.0	1416.2	1418.9099999999999	1423.27	1436.03	1451.97	1472.82	1492.49	1505.54	1512.23	1519.58	1529.6000000000001	1536.39	1540.59	1545.75	1552.98	1567.84	1573.3000000000002	1581.52	1597.23	1609.08	1620.28	1627.3899999999999	1636.8600000000001	1640.98	1646.46	1659.7400000000002	1664.0	1687.8200000000002	1700.78	1718.36	1730.8899999999999	1738.36
732.0	940.85	933.81	930.74	930.22	934.83	937.27	945.92	957.15	966.99	978.26	983.66	987.63	990.44	991.83	996.9	1001.48	1004.32	1007.15	1010.59	1013.6	1018.85	1035.99	1043.62	1049.89	1054.47	1059.4	1061.34	1065.18	1114.07	1120.76	1125.53	1141.79	1153.59	1162.0	1165.43
733.0	2442.64	2424.38	2415.31	2413.97	2415.1	2421.43	2443.15	2469.42	2494.81	2525.65	2540.27	2550.52	2557.77	2562.0	2566.38	2572.93	2584.16	2606.16	2623.26	2631.07	2644.92	2664.72	2689.13	2702.86	2714.98	2750.4	2755.45	2761.58	2813.45	2822.39	2835.71	2858.36	2898.99	2925.29	2934.36
734.0	986.8	979.42	973.9399999999999	973.5999999999999	974.05	986.6700000000001	995.52	1006.2199999999999	1020.28	1032.16	1037.87	1042.05	1045.01	1046.0	1047.78	1050.46	1053.44	1065.47	1069.1100000000001	1077.57	1083.1499999999999	1093.09	1102.0700000000002	1108.97	1113.8200000000002	1119.02	1121.07	1124.93	1132.71	1135.6100000000001	1140.44	1150.67	1162.76	1174.77	1178.23
735.0	375.24	372.43	370.35	370.14	370.32	371.29	374.62	378.64	382.54	386.99	389.39	390.96	392.07	392.44	393.11	394.12	395.23	396.35	397.7	398.89	400.95	403.95	406.93	409.0	410.79	412.71	413.47	414.39	415.67	416.73	418.51	421.42	425.77	428.88	430.83
736.0	1284.9	1275.29	1268.1599999999999	1267.46	1268.05	1271.37	1282.77	1296.57	1309.9	1325.1599999999999	1333.6399999999999	1339.02	1342.83	1350.24	1352.56	1356.98	1360.83	1364.6699999999998	1369.32	1373.3999999999999	1381.43	1391.78	1402.0300000000002	1413.8300000000002	1434.73	1442.75	1448.8999999999999	1452.13	1468.84	1472.6100000000001	1490.97	1503.91	1520.47	1531.87	1536.39
737.0	1406.44	1395.93	1390.69	1390.33	1390.99	1396.39	1409.04	1430.6	1448.85	1465.72	1474.49	1481.36	1485.66	1487.06	1489.6	1493.41	1498.05	1508.47	1521.11	1527.81	1537.7	1549.21	1566.45	1581.98	1588.88	1597.44	1601.67	1617.25	1625.86	1631.5	1640.85	1656.31	1673.43	1686.62	1691.6
738.0	552.33	548.21	563.92	563.61	563.87	567.77	572.87	579.02	586.95	593.79	597.69	600.76	602.47	603.03	604.48	606.02	607.74	610.66	612.75	614.57	617.75	622.38	626.96	630.16	632.91	635.87	637.03	638.45	640.43	642.07	644.81	649.28	655.99	672.78	674.76
739.0	1044.76	1036.95	1046.65	1046.06	1046.99	1049.73	1059.15	1074.96	1086.01	1103.34	1110.54	1115.02	1118.19	1119.24	1121.16	1124.02	1127.73	1141.68	1146.17	1153.57	1159.55	1168.23	1176.83	1184.56	1189.73	1195.29	1203.58	1206.26	1213.92	1217.03	1222.21	1230.7	1244.07	1253.14	1257.04
740.0	4492.77	4459.18	4483.21	4494.9	4497.0	4516.67	4557.17	4610.95	4658.360000000001	4716.96	4743.04	4765.7	4790.33	4800.57	4822.9	4837.87	4869.35	4887.81	4910.58	4939.65	4973.530000000001	5010.75	5086.96	5121.27	5143.79	5170.49	5189.09	5200.65	5246.25	5262.48	5285.32	5327.23	5387.54	5426.84	5442.85
741.0	358.72	356.04	357.04	356.84	357.01	357.95	361.16	365.04	368.8	373.77	375.84	377.35	378.43	378.78	388.3	397.92	399.04	400.17	401.53	403.29	405.38	409.66	412.68	415.01	416.82	418.76	419.53	420.47	425.68	426.77	429.81	433.72	438.2	443.52	448.15
742.0	1371.09	1360.84	1354.31	1353.55	1354.19	1359.78	1371.98	1389.66	1403.95	1420.3	1430.4	1436.17	1442.09	1445.01	1447.48	1453.24	1457.35	1461.5	1466.48	1470.85	1483.15	1500.32	1515.92	1523.66	1534.0	1541.17	1544.1	1556.63	1562.44	1566.44	1573.11	1619.08	1636.98	1652.11	1666.19
743.0	2699.2400000000002	2679.07	2687.3	2688.11	2711.3100000000004	2722.84	2748.21	2803.09	2832.12	2865.1	2889.19	2900.85	2909.37	2917.25	2942.96	2950.47	2960.54	2971.7099999999996	2981.8500000000004	2997.52	3013.26	3036.2400000000002	3061.13	3077.18	3112.6000000000004	3130.19	3137.8199999999997	3144.81	3167.99	3178.14	3196.87	3226.4900000000002	3270.18	3294.04	3315.98
744.0	2427.24	2409.1000000000004	2412.58	2411.23	2412.37	2418.69	2440.38	2466.63	2495.2599999999998	2524.32	2545.01	2555.27	2565.29	2600.57	2607.7	2614.35	2621.75	2636.54	2645.53	2663.99	2693.29	2713.46	2737.45	2752.35	2766.41	2780.9900000000002	2787.2	2797.23	2821.88	2830.02	2848.7799999999997	2868.57	2900.6499999999996	2922.06	2937.83
745.0	1201.84	1192.86	1188.7	1194.12	1204.01	1207.16	1219.53	1232.64	1245.31	1266.23	1274.44	1282.51	1297.03	1307.15	1309.61	1312.95	1318.98	1323.46	1327.98	1333.06	1341.8	1352.43	1362.39	1372.77	1378.77	1398.17	1405.97	1409.1	1419.6	1423.24	1429.3	1439.23	1454.11	1471.49	1475.83
746.0	2753.01	2732.44	2755.5	2753.96	2759.62	2778.83	2808.87	2844.07	2880.95	2914.5	2931.13	2942.96	2962.6	2965.39	2976.91	2998.88	3018.7	3028.94	3046.63	3062.12	3080.38	3103.96	3126.82	3150.84	3167.37	3195.42	3216.59	3228.0	3253.41	3266.07	3280.71	3309.57	3354.05	3383.86	3396.43
747.0	1707.89	1695.12	1686.36	1685.42	1686.21	1690.63	1705.8	1724.29	1742.02	1762.3	1780.45	1787.63	1793.45	1805.01	1814.84	1819.82	1824.98	1833.35	1839.6	1851.53	1861.12	1875.05	1922.15	1937.21	1946.26	1955.79	1959.38	1963.74	1995.46	2000.58	2009.1	2023.05	2048.26	2064.04	2072.04
748.0	935.56	928.56	924.94	924.43	924.86	927.29	935.6	946.05	955.78	966.91	972.41	976.33	979.1	980.03	983.45	985.96	988.76	994.36	1000.45	1003.45	1008.71	1016.26	1027.65	1032.89	1037.4	1045.13	1047.05	1049.77	1061.4	1067.15	1074.65	1082.11	1094.96	1102.94	1106.2
749.0	371.84999999999997	369.07	367.01	366.8	366.97	367.94	371.23	375.23	379.08000000000004	383.5	385.62	387.18	388.28	389.68	390.54	391.54	392.65	393.75	395.09	396.27000000000004	398.32000000000005	401.31	404.26	406.32	408.1	410.0	410.75	411.66999999999996	412.95	414.0	415.77	418.65999999999997	422.98	426.06	428.06
750.0	1034.06	1026.33	1023.9	1023.33	1023.81	1026.49	1035.7	1046.84	1060.47	1072.82	1079.09	1087.59	1095.07	1097.66	1099.54	1102.35	1105.47	1109.88	1113.66	1120.11	1125.91	1134.34	1142.98	1148.81	1153.82	1159.22	1161.34	1165.95	1169.56	1172.55	1177.55	1185.73	1197.98	1206.72	1210.28
751.0	677.81	672.75	683.62	686.6	686.93	688.73	694.9	705.33	712.59	720.89	724.87	727.79	733.72	734.41	735.67	738.84	740.93	748.42	753.52	765.44	769.41	775.17	787.51	791.53	794.99	798.7	809.17	815.76	827.35	829.47	836.06	841.86	850.56	856.77	859.65
752.0	4835.15	4799.0	4784.31	4781.64	4783.89	4820.77	4864.01	4922.79	4983.14	5041.18	5217.97	5253.03	5267.95	5273.29	5282.31	5299.06	5314.07	5355.5	5374.96	5390.98	5418.95	5473.96	5514.55	5542.81	5569.75	5596.16	5606.42	5625.48	5652.68	5667.17	5693.32	5741.3	5800.62	5844.26	5864.12
753.0	972.63	965.36	959.95	961.14	961.59	964.11	972.76	983.22	993.33	1004.9	1010.45	1014.53	1017.41	1018.37	1022.03	1024.64	1027.62	1030.52	1034.04	1042.6	1048.73	1057.04	1064.82	1070.25	1076.31	1081.33	1083.32	1085.73	1093.99	1096.91	1101.58	1110.5	1121.97	1130.16	1133.49
754.0	1471.13	1460.13	1460.74	1461.36	1462.94	1468.17	1481.33	1497.26	1512.76	1530.38	1538.84	1545.05	1549.44	1552.49	1557.16	1561.14	1565.56	1570.04	1575.4	1580.09	1589.76	1626.14	1639.89	1648.93	1656.13	1664.01	1667.06	1685.1	1694.96	1699.64	1706.88	1718.74	1738.12	1750.95	1756.12
755.0	4362.88	4330.2699999999995	4323.78	4321.62	4325.2699999999995	4359.77	4398.87	4448.34	4494.07	4546.41	4574.82	4596.05	4610.08	4623.63	4636.91	4653.18	4671.43	4705.54	4726.05	4762.99	4788.52	4827.009999999999	4870.24	4895.09	4916.46	4940.099999999999	4949.9	4960.92	4983.03	4995.92	5017.2	5057.51	5112.96	5153.6900000000005	5169.15
756.0	1722.23	1709.3600000000001	1699.95	1710.65	1714.4099999999999	1718.9	1734.32	1752.9699999999998	1770.99	1791.62	1804.72	1812.24	1824.2800000000002	1827.04	1831.74	1836.8899999999999	1842.1	1881.96	1901.01	1909.9899999999998	1922.74	1937.1399999999999	1965.18	1975.21	1984.04	1993.3200000000002	1996.97	2001.42	2022.3200000000002	2027.5	2048.81	2068.29	2090.76	2106.01	2112.33
757.0	2524.25	2505.38	2493.84	2493.37	2517.15	2523.74	2546.38	2576.57	2616.92	2655.41	2683.57	2701.06	2708.74	2711.98	2718.97	2727.69	2735.42	2745.2	2754.56	2762.77	2777.07	2797.87	2822.37	2838.32	2855.78	2870.48	2875.74	2882.15	2891.07	2899.95	2912.3	2938.11	2968.47	3008.06	3018.38
758.0	2004.58	1989.59	1978.46	2038.03	2044.87	2051.96	2070.36	2092.62	2121.57	2147.3	2163.66	2177.74	2183.93	2185.99	2196.06	2201.67	2207.91	2214.14	2231.49	2238.13	2249.86	2316.17	2333.54	2345.45	2376.51	2387.62	2391.99	2397.32	2416.97	2423.17	2438.53	2455.47	2488.35	2506.5	2513.9
759.0	3938.1800000000003	3908.7400000000002	3892.69	3891.48	3893.3	3917.32	3952.45	4005.42	4046.6	4093.74	4132.46	4198.13	4210.06	4216.58	4230.0199999999995	4240.81	4278.42	4295.37	4337.1900000000005	4350.110000000001	4409.490000000001	4442.5	4530.82	4559.1900000000005	4604.85	4642.55	4651.0599999999995	4662.52	4777.080000000001	4795.740000000001	4816.82	4857.54	4930.75	4975.03	4994.35
760.0	5928.62	5884.3099999999995	5885.13	5890.16	5893.400000000001	5934.83	6000.759999999999	6099.03	6227.14	6304.299999999999	6387.41	6470.92	6595.429999999999	6618.35	6682.4800000000005	6703.0	6722.1	6802.65	6842.56	6866.29	7085.41	7138.450000000001	7202.64	7239.41	7304.18	7342.53	7389.01	7405.46	7457.13	7511.91	7543.9	7611.259999999999	7696.0	7752.139999999999	7790.25
761.0	928.48	921.54	916.39	915.8800000000001	916.3000000000001	918.98	927.22	939.06	949.18	960.23	971.45	979.64	982.4200000000001	983.35	994.33	996.8699999999999	999.69	1002.51	1009.6899999999999	1014.1299999999999	1019.38	1027.01	1038.22	1043.52	1048.08	1052.98	1054.9	1059.46	1070.53	1073.27	1078.6999999999998	1090.8	1112.07	1125.3899999999999	1130.52
762.0	633.29	628.55	625.38	625.03	625.33	626.97	632.59	639.39	645.97	655.85	659.47	662.13	664.02	664.64	665.78	667.48	682.76	685.46	688.04	691.84	695.42	700.62	713.34	716.98	720.11	723.48	730.76	733.06	782.45	784.46	787.8	793.27	801.47	807.31	809.7
763.0	6940.6799999999985	6888.55	6849.889999999999	6852.25	6859.500000000001	6879.670000000001	6949.74	7116.01	7189.42	7273.1	7330.4400000000005	7361.59	7382.65	7393.030000000001	7407.95	7427.22	7449.31	7484.88	7510.42	7532.7699999999995	7572.17	7646.95	7718.88	7765.29	7814.35	7850.820000000001	7866.06	7883.57	7914.54	7937.329999999999	7982.22	8038.31	8121.35	8194.01	8257.409999999998
764.0	5252.3099999999995	5212.97	5186.02	5183.12	5185.54	5281.070000000001	5328.41	5396.509999999999	5451.969999999999	5541.7	5572.320000000001	5595.280000000001	5611.18	5616.46	5626.76	5642.64	5658.88	5674.83	5694.990000000001	5712.150000000001	5772.15	5815.35	5858.16	5890.38	5941.870000000001	5977.51	5988.47	6005.19	6029.0199999999995	6046.83	6093.74	6139.52	6205.7300000000005	6250.9800000000005	6306.339999999999
765.0	1240.8799999999999	1231.6000000000001	1228.77	1229.51	1230.1	1233.32	1244.3799999999999	1257.7600000000002	1273.25	1288.08	1295.2	1300.42	1304.4299999999998	1316.3400000000001	1375.5700000000002	1383.3600000000001	1387.27	1391.19	1395.94	1400.29	1407.5300000000002	1418.0700000000002	1428.51	1435.8	1454.1599999999999	1469.76	1472.46	1475.73	1506.04	1509.9	1516.33	1526.8700000000001	1542.6499999999999	1553.8899999999999	1558.48
766.0	1072.93	1064.91	1058.95	1058.37	1058.86	1061.6399999999999	1071.1599999999999	1082.68	1093.81	1106.54	1113.58	1118.07	1121.8899999999999	1122.95	1124.87	1127.74	1130.94	1134.92	1138.79	1142.18	1148.0900000000001	1156.69	1172.0	1177.9899999999998	1183.13	1188.66	1190.8400000000001	1193.49	1197.49	1200.72	1206.0	1214.38	1227.12	1239.05	1243.73
767.0	4885.43	4848.91	4844.05	4841.53	4857.13	4869.86	4913.53	4966.37	5017.44	5075.87	5103.94	5124.53	5139.09	5143.93	5153.24	5173.73	5188.39	5203.04	5220.79	5236.34	5265.55	5304.97	5346.47	5376.15	5399.63	5444.7	5454.68	5466.83	5488.55	5502.86	5526.29	5580.59	5638.25	5679.38	5700.37
768.0	2399.6	2381.6499999999996	2368.33	2367.01	2368.1299999999997	2379.19	2400.53	2428.25	2454.1499999999996	2483.11	2501.66	2511.75	2524.68	2533.05	2537.62	2547.76	2554.98	2568.1099999999997	2577.46	2585.1400000000003	2599.07	2619.79	2641.05	2654.53	2674.17	2688.0	2716.65	2726.33	2750.2799999999997	2757.3199999999997	2769.7	2788.95	2819.1	2839.98	2848.3599999999997
769.0	548.07	543.97	540.93	540.63	540.88	542.3	547.16	553.05	558.73	565.24	568.37	570.66	572.28	573.22	574.2	575.67	577.3	578.93	580.9	582.63	585.65	590.03	594.38	600.87	603.87	606.69	607.8	609.15	611.04	612.6	615.21	619.49	625.89	630.45	633.98
770.0	4445.1900000000005	4411.96	4387.26	4385.5	4399.0599999999995	4410.6	4451.87	4499.74	4551.76	4607.1	4642.910000000001	4661.64	4684.6900000000005	4700.86	4715.719999999999	4734.12	4755.62	4780.66	4799.43	4814.01	4845.950000000001	4930.04	4970.0	4995.67	5017.48	5051.46	5080.61	5094.660000000001	5124.16	5140.56	5178.5	5214.469999999999	5276.56	5320.84	5354.25
771.0	1270.03	1260.54	1253.49	1252.79	1274.28	1277.63	1289.0800000000002	1302.94	1318.1799999999998	1334.22	1341.6000000000001	1347.1299999999999	1350.97	1352.24	1358.57	1362.04	1376.24	1380.69	1385.3999999999999	1389.53	1396.7199999999998	1407.27	1417.9299999999998	1425.1699999999998	1431.4	1440.08	1442.72	1445.93	1451.74	1457.04	1463.48	1473.6499999999999	1489.79	1500.66	1505.09
772.0	831.27	825.0500000000001	820.4300000000001	820.48	820.87	823.1	830.47	839.4100000000001	848.03	858.27	863.02	866.5	868.9599999999999	875.0300000000001	877.5600000000001	879.8	888.4300000000001	890.9399999999999	893.98	896.64	902.68	910.1800000000001	917.29	921.97	926.0	930.33	932.03	934.0999999999999	937.33	939.74	943.74	951.2099999999999	963.4699999999999	970.5	991.6899999999999
773.0	1221.42	1212.31	1208.31	1207.63	1208.1999999999998	1211.37	1222.23	1235.37	1248.08	1262.6100000000001	1295.6999999999998	1300.9299999999998	1304.62	1306.3899999999999	1311.85	1315.2	1318.92	1322.6399999999999	1330.5700000000002	1334.53	1341.4499999999998	1356.25	1366.24	1373.2	1379.2	1385.65	1388.19	1391.27	1397.7599999999998	1401.67	1408.58	1418.3600000000001	1435.5300000000002	1453.08	1457.3600000000001
774.0	844.01	837.7	833.01	832.55	834.36	836.55	844.05	855.02	881.28	891.55	907.36	911.02	913.61	914.47	916.03	918.37	920.97	923.57	926.72	929.48	934.3	945.72	952.68	957.55	961.73	966.22	970.93	973.09	976.1	978.6	983.87	993.45	1003.71	1012.0	1014.99
775.0	4116.88	4086.1	4066.2200000000003	4094.8599999999997	4097.24	4107.98	4153.46	4198.32	4241.48	4290.889999999999	4348.2	4372.06	4387.9	4392.030000000001	4401.04	4412.27	4430.36	4482.9	4498.3	4514.22	4537.6	4571.57	4613.96	4639.93	4672.35	4694.18	4704.68	4715.18	4772.76	4792.2	4813.48	4846.93	4897.0	4935.47	4966.51
776.0	1820.3	1806.69	1796.58	1795.58	1798.44	1803.15	1819.32	1838.88	1860.53	1882.2	1908.25	1915.95	1921.4	1923.21	1932.85	1937.78	1944.24	1949.73	1956.38	1971.88	1982.09	1999.84	2014.57	2024.85	2033.69	2045.3	2056.73	2061.31	2076.3	2085.45	2100.45	2115.04	2137.13	2154.43	2160.83
777.0	905.81	899.04	894.01	893.51	894.35	896.7	904.74	914.47	923.87	936.56	943.2	947.01	949.7	952.89	957.42	965.37	968.1	976.39	979.72	984.04	989.13	996.54	1004.07	1009.19	1013.6	1019.69	1021.56	1023.83	1032.58	1035.23	1039.64	1046.86	1057.67	1066.48	1069.62
778.0	4300.69	4268.54	4247.96	4248.17	4251.16	4265.71	4304.55	4350.84	4395.58	4446.77	4483.64	4501.72	4517.94	4522.2	4529.94	4541.5	4554.56	4633.75	4653.93	4668.06	4694.5	4730.63	4765.47	4791.11	4812.4	4837.02	4845.9	4872.29	4918.22	4930.82	4955.5	5041.41	5108.18	5148.65	5196.76
779.0	2487.1899999999996	2468.59	2455.9	2454.54	2456.08	2462.52	2484.65	2515.3399999999997	2541.21	2571.9599999999996	2609.48	2620.71	2629.1800000000003	2642.03	2665.27	2672.0699999999997	2679.74	2698.09	2717.17	2725.2799999999997	2757.5800000000004	2778.22	2821.78	2841.0099999999998	2853.41	2871.3	2876.5699999999997	2885.77	2914.02	2921.83	2935.0699999999997	2955.85	2986.58	3012.2	3021.31
780.0	1230.13	1220.94	1214.83	1214.15	1214.72	1217.91	1228.83	1242.04	1254.81	1269.43	1276.45	1284.36	1288.01	1291.43	1295.2	1299.8	1303.48	1307.16	1315.72	1319.64	1327.28	1337.39	1349.86	1358.11	1370.64	1381.84	1386.96	1390.05	1399.82	1403.66	1409.64	1425.4	1440.13	1457.9	1463.56
781.0	1300.83	1291.11	1286.63	1286.74	1291.23	1305.33	1317.03	1334.29	1358.15	1373.97	1387.31	1392.9	1396.86	1398.18	1434.17	1439.23	1443.32	1451.41	1474.76	1479.15	1486.81	1497.94	1508.97	1516.67	1523.29	1530.41	1533.21	1536.63	1542.2	1546.15	1556.68	1572.71	1588.96	1607.36	1612.17
782.0	2852.74	2831.41	2819.73	2820.15	2825.12	2833.93	2859.35	2890.1	2921.46	2955.48	2971.82	2984.22	2994.17	2997.0	3002.28	3016.37	3028.25	3038.2	3053.02	3071.5	3087.41	3110.52	3134.52	3150.51	3164.27	3182.16	3226.61	3233.79	3254.78	3263.12	3291.08	3320.92	3357.13	3384.64	3394.63
783.0	1690.21	1677.57	1668.19	1667.25	1668.0400000000002	1674.99	1690.01	1710.85	1728.43	1748.57	1766.44	1773.5700000000002	1778.6	1780.28	1783.33	1789.69	1794.77	1822.37	1838.49	1850.8500000000001	1860.44	1876.55	1892.3600000000001	1913.54	1921.9	1930.87	1934.41	1938.73	1946.6200000000001	1951.61	1959.92	1973.54	2000.68	2015.41	2021.59
784.0	3085.01	3061.95	3044.98	3043.28	3047.83	3081.64	3110.91	3152.5	3185.77	3222.98	3265.35	3278.53	3287.84	3292.42	3298.15	3306.57	3317.81	3328.76	3360.84	3370.85	3390.24	3415.62	3444.44	3462.18	3482.43	3501.55	3507.97	3515.78	3542.8	3552.25	3568.43	3593.22	3636.97	3663.67	3679.99
785.0	1327.5	1317.5700000000002	1313.23	1312.49	1314.85	1319.42	1331.25	1346.58	1361.6	1377.45	1386.41	1392.0	1395.96	1397.28	1399.67	1403.2400000000002	1407.22	1411.19	1418.3	1422.52	1429.89	1440.59	1451.2	1458.6100000000001	1464.9699999999998	1471.82	1474.52	1478.1699999999998	1482.75	1486.55	1492.8799999999999	1507.72	1523.31	1534.4099999999999	1538.94
786.0	2290.52	2273.38	2262.48	2274.58	2278.5	2286.95	2307.4700000000003	2363.69	2393.84	2422.91	2445.58	2459.69	2466.67	2469.7	2474.19	2480.71	2487.73	2495.27	2512.23	2519.7200000000003	2534.23	2553.19	2571.99	2585.12	2597.25	2609.4	2620.23	2626.07	2634.79	2641.55	2671.8999999999996	2704.31	2732.33	2754.02	2762.16
787.0	1704.62	1691.88	1682.89	1683.24	1687.3500000000001	1691.78	1706.95	1727.13	1745.58	1768.67	1780.8	1787.99	1793.06	1796.79	1799.87	1804.4599999999998	1809.5800000000002	1816.51	1822.7	1830.05	1853.09	1870.64	1916.26	1929.49	1937.9099999999999	1946.97	1954.8400000000001	1959.93	1978.29	1983.35	1999.37	2017.6100000000001	2041.05	2057.03	2065.64
788.0	3358.82	3333.71	3315.53	3315.49	3320.6	3349.41	3379.45	3419.62	3462.03	3502.35	3530.69	3544.94	3555.01	3566.51	3574.73	3586.9	3597.91	3608.16	3633.82	3645.31	3664.18	3692.48	3720.99	3749.71	3766.09	3783.68	3806.01	3815.65	3841.33	3853.77	3870.84	4080.06	4135.98	4166.52	4183.1
789.0	1242.75	1233.46	1227.11	1226.42	1227.88	1231.26	1242.3	1255.66	1268.57	1283.35	1290.44	1295.88	1299.56	1300.98	1304.73	1308.06	1312.01	1319.15	1324.04	1328.74	1335.72	1347.59	1359.29	1366.23	1376.68	1383.12	1385.65	1388.74	1393.04	1396.77	1402.72	1412.46	1427.06	1438.0	1442.78
790.0	1538.12	1526.62	1521.23	1520.47	1527.26	1532.91	1546.66	1570.48	1586.63	1615.05	1626.03	1632.59	1637.23	1638.77	1641.58	1650.76	1658.11	1662.79	1668.46	1673.43	1682.1	1694.69	1709.49	1738.51	1746.1	1772.18	1782.92	1793.88	1808.46	1813.88	1824.66	1840.01	1859.29	1874.34	1879.87
791.0	1892.8999999999999	1878.75	1876.7799999999997	1877.36	1878.57	1888.29	1905.4299999999998	1932.83	1954.0	1976.7600000000002	1987.83	1995.8400000000001	2013.5700000000002	2027.75	2034.55	2039.75	2045.52	2051.3599999999997	2062.84	2068.99	2080.75	2097.37	2113.19	2129.0	2138.3	2148.29	2152.7200000000003	2157.52	2164.2000000000003	2169.75	2178.99	2194.12	2224.44	2240.68	2250.45
792.0	2954.22	2932.13	2916.37	2918.59	2919.97	2930.05	2956.33	2997.61	3033.22	3069.15	3086.12	3098.57	3109.0	3111.92	3123.86	3133.08	3143.61	3157.51	3168.28	3180.02	3213.18	3249.85	3303.64	3320.5	3335.34	3370.02	3376.2	3385.92	3408.45	3417.19	3432.38	3473.4	3524.93	3550.64	3561.12
793.0	4641.28	4606.59	4592.139999999999	4591.92	4598.6	4616.42	4663.25	4715.54	4772.02	4832.04	4863.12	4886.12	4918.17	4935.84	4950.54	4966.47	4980.54	4997.53	5020.67	5035.93	5063.55	5101.45	5145.12	5172.94	5197.17	5227.03	5262.82	5274.53	5307.53	5325.14	5351.87	5389.28	5450.110000000001	5504.82	5525.599999999999
794.0	1498.0	1486.8	1478.48	1477.66	1478.35	1491.55	1505.91	1523.4	1539.29	1557.22	1569.47	1575.81	1580.28	1581.77	1584.48	1588.53	1593.03	1597.52	1609.75	1614.67	1623.03	1636.87	1648.92	1667.55	1674.83	1682.66	1685.74	1699.99	1705.26	1709.63	1720.3	1733.11	1754.84	1769.53	1780.56
795.0	1835.33	1821.61	1816.24	1816.49	1817.35	1822.11	1841.32	1861.12	1884.16	1907.91	1919.21	1926.95	1933.36	1938.09	1945.7	1952.38	1957.91	1967.07	1974.76	1981.36	2001.39	2016.38	2031.22	2041.59	2053.21	2067.06	2070.85	2075.46	2082.08	2092.05	2103.03	2117.64	2140.57	2162.28	2168.84
796.0	11223.029999999999	11139.14	11208.949999999999	11260.47	11292.99	11362.44	11472.79	11602.95	11752.089999999998	11908.1	12061.25	12121.710000000001	12184.65	12208.039999999999	12278.769999999999	12339.320000000002	12427.55	12512.23	12575.6	12674.31	12766.58	12913.52	13066.68	13142.039999999999	13259.82	13360.95	13568.640000000001	13620.31	13709.72	13756.289999999999	13824.29	13925.74	14070.689999999999	14179.800000000001	14226.109999999999
797.0	1202.37	1193.38	1186.7	1186.04	1186.6	1192.33	1203.03	1215.96	1228.73	1244.3	1255.48	1260.54	1264.83	1266.02	1268.19	1271.43	1278.81	1282.42	1287.82	1291.65	1300.87	1330.82	1350.7	1358.35	1364.28	1370.65	1373.16	1376.22	1380.53	1384.07	1397.31	1407.02	1421.56	1437.08	1441.32
798.0	1217.09	1208.0	1201.24	1206.49	1208.72	1211.89	1222.76	1237.36	1250.08	1266.88	1274.84	1279.98	1284.86	1296.77	1306.43	1309.77	1313.48	1317.18	1323.35	1327.3	1334.17	1344.16	1354.05	1367.81	1373.78	1381.1	1383.64	1386.72	1391.01	1394.57	1400.51	1410.24	1424.81	1436.48	1440.72
799.0	4171.85	4140.67	4117.5	4117.95	4125.69	4143.05	4180.2	4237.25	4289.81	4340.53	4371.5	4390.13	4406.04	4412.28	4426.69	4439.03	4453.56	4466.13	4695.6	4710.23	4738.87	4775.67	4829.6	4859.44	4884.11	4906.94	4915.93	4926.88	4945.98	4959.83	5095.27	5295.0	5363.87	5406.44	5422.53
800.0	4262.99	4231.12	4207.85	4221.67	4225.74	4253.64	4300.85	4355.46	4414.79	4473.25	4497.98	4516.12	4528.96	4542.55	4554.07	4567.74	4587.93	4606.62	4659.02	4672.9	4697.1	4738.86	4790.48	4817.06	4840.7	4877.61	4890.28	4901.17	4920.38	4932.99	4956.15	4992.02	5055.87	5092.75	5123.21
801.0	835.82	829.57	825.09	824.63	825.02	827.18	834.6	843.57	854.91	864.86	880.99	884.55	888.01	888.85	890.37	893.58	896.11	898.64	901.71	904.39	909.08	922.17	928.96	933.7	937.78	942.16	943.89	945.99	949.55	951.98	956.04	966.43	980.93	996.0	998.94
802.0	18606.15	18466.899999999998	18370.33	18385.309999999998	18394.64	18443.32	18609.93	18844.800000000003	19044.82	19266.39	19390.22	19474.07	19542.22	19602.989999999998	19647.51	19723.35	19780.79	19847.93	19949.38	20026.76	20151.97	20350.530000000002	20580.33	20736.300000000003	20885.78	20994.63	21040.25	21104.77	21217.31	21288.53	21397.300000000003	21627.32	21876.08	22091.43	22188.68
803.0	1083.81	1075.7	1069.68	1069.64	1082.04	1088.85	1102.99	1114.85	1126.45	1143.89	1150.5	1155.14	1160.12	1161.22	1163.2	1166.17	1169.48	1172.78	1181.65	1185.17	1191.31	1200.23	1212.43	1218.62	1223.94	1229.66	1231.91	1234.66	1238.48	1241.65	1247.3	1255.96	1268.94	1278.2	1281.97
804.0	2867.31	2845.88	2829.96	2832.99	2834.32	2846.68	2873.86	2904.77	2935.14	2969.76	2987.43	3002.27	3020.73	3028.46	3033.65	3041.39	3050.01	3063.55	3080.94	3096.14	3112.6	3138.75	3161.86	3178.27	3194.13	3209.06	3214.94	3222.1	3232.07	3253.43	3267.29	3290.02	3324.01	3348.26	3358.61
805.0	1515.71	1504.3700000000001	1495.95	1495.1200000000001	1497.41	1501.68	1515.15	1532.5800000000002	1548.95	1567.63	1576.3000000000002	1582.7900000000002	1588.22	1593.38	1608.0400000000002	1612.15	1616.72	1621.28	1626.8100000000002	1631.66	1641.23	1658.3100000000002	1670.52	1680.89	1688.23	1696.1200000000001	1699.24	1703.02	1708.29	1712.67	1719.96	1731.9	1749.81	1763.67	1769.97
806.0	4221.780000000001	4190.23	4167.08	4164.9	4170.32	4184.02	4221.55	4269.48	4322.62	4373.3	4400.2699999999995	4418.02	4457.450000000001	4463.2300000000005	4491.3099999999995	4511.54	4533.21	4546.3099999999995	4561.83	4575.41	4600.62	4635.07	4669.599999999999	4696.490000000001	4718.78	4740.839999999999	4759.46	4770.22	4792.1900000000005	4809.17	4829.66	4863.2	4913.46	4949.3	4970.13
807.0	2504.17	2485.45	2473.23	2471.85	2474.84	2481.32	2504.94	2534.24	2562.51	2596.98	2623.03	2633.87	2644.98	2650.03	2677.56	2684.4	2692.02	2701.38	2731.8	2745.76	2759.98	2780.78	2802.48	2816.78	2829.08	2842.29	2848.97	2855.89	2870.74	2878.1	2924.16	2947.47	2980.08	3012.25	3025.68
808.0	1555.2800000000002	1543.65	1535.01	1534.1599999999999	1534.8799999999999	1538.9	1552.7	1569.3999999999999	1585.67	1604.1399999999999	1613.5	1620.0099999999998	1627.82	1637.1	1639.8999999999999	1645.5700000000002	1651.3600000000001	1656.6999999999998	1667.84	1672.81	1681.4699999999998	1697.1	1709.6	1718.32	1732.1399999999999	1740.24	1743.73	1747.61	1753.1000000000001	1757.5900000000001	1765.09	1777.34	1795.71	1808.81	1814.1399999999999
809.0	1890.1299999999999	1876.0	1866.8600000000001	1868.87	1869.75	1874.6599999999999	1891.46	1911.8899999999999	1931.55	1954.0500000000002	1964.86	1972.78	1979.8600000000001	1981.7199999999998	1986.83	1994.6399999999999	2000.29	2005.9299999999998	2014.9099999999999	2022.2399999999998	2041.9299999999998	2058.35	2087.6400000000003	2098.29	2107.84	2118.16	2122.04	2126.77	2133.35	2142.72	2151.85	2166.79	2189.19	2205.15	2211.83
810.0	1203.88	1194.88	1188.19	1189.74	1190.3	1193.42	1204.12	1217.87	1230.39	1244.72	1251.6	1256.65	1262.69	1264.64	1269.91	1273.15	1276.76	1281.35	1291.73	1295.57	1302.28	1317.26	1327.01	1333.78	1339.61	1353.16	1355.64	1364.05	1368.27	1372.52	1378.37	1392.42	1406.81	1417.07	1421.47
811.0	6918.8	6867.08	6831.43	6831.57	6834.78	6862.71	6931.72	7008.05	7082.54	7165.03	7207.27	7236.34	7258.73	7275.71	7298.36	7319.54	7340.29	7361.41	7422.55	7444.67	7487.98	7562.17	7617.89	7661.72	7704.06	7741.3	7760.82	7802.77	7826.92	7851.59	7885.03	7970.73	8078.34	8141.72	8165.86
812.0	2392.58	2374.69	2361.4	2360.09	2361.19	2367.38	2388.62	2414.3	2439.13	2469.11	2482.76	2494.08	2502.89	2510.69	2516.29	2522.7200000000003	2529.87	2538.94	2553.87	2561.7599999999998	2575.02	2599.18	2621.12	2647.1699999999996	2671.31	2699.05	2713.14	2719.18	2728.56	2735.5499999999997	2748.29	2767.75	2796.35	2816.7400000000002	2825.06
813.0	3902.3	3873.13	3851.7100000000005	3850.22	3853.8900000000003	3873.4200000000005	3908.1600000000003	3968.1	4037.8300000000004	4106.48	4142.23	4158.94	4178.64	4186.79	4198.86	4220.86	4247.46	4264.04	4291.2699999999995	4308.849999999999	4336.37	4370.54	4405.15	4448.03	4472.389999999999	4493.29	4525.94	4538.22	4555.62	4567.29	4588.07	4619.95	4691.3	4727.19	4745.929999999999
814.0	7045.9800000000005	6993.31	6972.26	6971.95	6983.63	7021.82	7088.030000000001	7170.240000000001	7249.63	7341.81	7404.0199999999995	7440.21	7485.99	7501.38	7515.59	7540.38	7578.71	7600.24	7716.67	7748.74	7790.360000000001	7896.81	7954.96	7996.97	8036.040000000001	8073.59	8088.39	8106.41	8132.38	8153.21	8190.169999999999	8250.22	8345.759999999998	8406.91	8431.75
815.0	1704.4	1691.6599999999999	1682.19	1681.26	1682.0500000000002	1691.02	1708.22	1732.18	1752.25	1772.65	1787.35	1794.56	1801.63	1803.5700000000002	1809.58	1814.19	1819.3400000000001	1824.47	1845.98	1851.48	1861.07	1876.1999999999998	1890.9	1900.55	1916.1	1925.44	1937.5	1943.31	1949.3200000000002	1954.31	1971.5700000000002	1996.77	2019.8600000000001	2035.74	2043.9
816.0	1279.06	1269.5	1264.03	1263.32	1263.92	1267.23	1278.59	1292.34	1307.29	1322.51	1332.61	1337.98	1342.03	1343.29	1345.59	1349.98	1353.81	1357.63	1393.13	1397.28	1404.61	1419.08	1432.15	1439.45	1445.79	1452.54	1462.55	1468.46	1476.54	1480.32	1488.32	1498.66	1514.15	1525.91	1530.47
817.0	1512.6100000000001	1501.3	1508.42	1507.58	1512.3200000000002	1516.66	1530.25	1546.71	1562.6200000000001	1580.8199999999997	1589.57	1595.98	1600.51	1612.17	1616.34	1620.4700000000003	1625.0500000000002	1629.65	1647.02	1651.92	1660.47	1672.9	1685.22	1693.82	1701.22	1709.17	1712.69	1716.51	1721.82	1726.23	1733.58	1771.25	1789.54	1803.85	1809.1799999999998
818.0	2352.02	2334.44	2322.17	2321.86	2324.84	2339.85	2360.85	2387.57	2413.84	2441.95	2455.5	2465.4	2472.41	2477.07	2482.55	2488.89	2500.3	2507.36	2515.91	2525.67	2538.74	2557.75	2588.05	2604.11	2615.48	2627.7	2632.52	2638.38	2656.15	2662.96	2688.96	2710.16	2742.87	2762.87	2771.03
819.0	658.83	653.9	659.93	659.56	659.87	662.31	668.25	676.19	683.14	691.1	698.08	700.9	702.89	703.55	708.42	710.23	712.24	714.77	744.47	751.36	755.25	760.9	774.92	778.87	782.28	785.93	787.37	789.13	793.11	795.14	798.53	804.07	812.38	821.87	830.64
820.0	2493.76	2475.81	2463.0	2490.69	2504.83	2511.1499999999996	2533.1	2560.33	2595.4	2627.83	2641.99	2656.8900000000003	2668.13	2670.41	2675.71	2682.04	2689.75	2717.16	2726.34	2736.14	2766.77	2787.34	2832.59	2848.17	2860.46	2874.05	2885.72	2892.2599999999998	2921.4300000000003	2928.99	2948.85	2972.8	3005.64	3034.4399999999996	3043.34
821.0	2753.53	2732.94	2717.65	2716.14	2717.54	2726.03	2756.26	2785.89	2814.54	2847.32	2875.17	2886.77	2894.97	2898.12	2903.31	2910.72	2918.96	2927.21	2937.25	2946.0	2966.23	2988.44	3010.44	3025.8	3045.99	3062.27	3067.88	3092.79	3113.93	3121.91	3135.2	3169.24	3201.98	3225.96	3235.48
822.0	1329.45	1319.51	1317.18	1337.55	1338.7	1342.67	1354.72	1370.45	1385.81	1403.8	1418.43	1439.04	1447.26	1448.62	1452.27	1460.51	1464.65	1494.12	1503.2	1508.47	1520.43	1532.06	1544.46	1602.9	1610.24	1617.76	1620.72	1624.33	1641.4	1648.6	1655.62	1667.12	1684.34	1696.63	1707.51
823.0	2488.65	2470.05	2456.22	2454.85	2456.01	2462.45	2487.82	2518.31	2544.21	2573.84	2588.59	2601.33	2609.15	2611.61	2616.08	2630.4	2637.86	2645.3	2656.58	2664.49	2696.77	2716.95	2736.96	2750.93	2762.94	2775.85	2780.94	2787.13	2801.86	2809.04	2821.88	2841.48	2870.98	2891.92	2900.45
824.0	1751.48	1738.39	1728.66	1728.39	1729.2	1733.74	1752.38	1774.69	1796.65	1817.58	1829.54	1836.93	1842.15	1843.88	1847.04	1851.75	1857.0	1862.24	1868.59	1874.32	1885.19	1899.31	1916.1	1926.04	1936.2	1945.24	1995.5	1999.95	2059.71	2069.07	2077.88	2093.83	2121.05	2139.08	2145.51
825.0	1237.0700000000002	1227.03	1219.8	1218.97	1219.44	1222.46	1233.0700000000002	1245.99	1258.6299999999999	1273.07	1279.9399999999998	1296.3100000000002	1299.8400000000001	1300.9800000000002	1304.3	1307.4599999999998	1310.9999999999998	1314.53	1319.07	1322.87	1329.57	1339.35	1350.65	1360.5	1366.29	1372.5199999999998	1382.22	1385.26	1396.45	1400.55	1406.47	1416.14	1430.6699999999998	1441.48	1445.75
826.0	706.4	701.12	697.2	696.81	697.14	701.46	707.75	715.36	722.71	738.78	742.86	745.86	747.98	748.68	749.96	753.31	756.32	760.71	763.54	765.82	769.78	775.55	781.26	785.24	788.67	792.36	793.81	795.58	801.79	804.1	807.53	813.14	821.54	827.53	831.58
827.0	1033.02	1025.3	1019.56	1021.18	1021.66	1024.33	1035.95	1047.09	1057.85	1070.18	1076.09	1080.43	1083.5	1084.52	1086.38	1089.15	1092.24	1095.32	1099.25	1102.52	1108.86	1117.16	1125.49	1131.24	1136.18	1141.48	1143.61	1152.12	1158.46	1161.43	1166.38	1174.79	1186.93	1195.59	1199.12
828.0	615.35	610.75	607.34	608.88	609.16	611.53	617.01	624.07	630.9	638.24	641.77	644.36	646.19	646.8	648.18	651.95	653.79	656.38	658.62	660.58	664.0	669.13	675.44	678.89	682.17	685.36	688.32	689.86	691.99	693.77	696.72	701.56	708.81	713.98	716.09
829.0	2092.92	2077.3	2090.3	2099.27	2100.2599999999998	2108.91	2131.75	2162.4100000000003	2234.53	2261.54	2287.73	2296.96	2324.27	2330.94	2334.91	2342.2	2349.64	2356.26	2372.89	2380.48	2392.7799999999997	2425.6699999999996	2452.56	2465.0699999999997	2475.82	2498.47	2503.05	2508.63	2524.4300000000003	2530.9	2543.76	2568.08	2594.61	2613.52	2621.45
830.0	2573.26	2554.03	2544.06	2542.64	2543.88	2550.5499999999997	2573.43	2604.79	2632.74	2663.41	2678.13	2688.9300000000003	2697.57	2700.11	2714.99	2723.2599999999998	2730.98	2738.69	2750.1	2758.28	2774.15	2794.92	2830.2799999999997	2845.17	2857.59	2870.94	2876.21	2882.63	2942.89	2950.4300000000003	2963.0	2983.58	3014.4100000000003	3047.7000000000003	3057.4
831.0	1561.94	1550.27	1543.17	1546.47	1549.66	1553.72	1567.65	1584.51	1608.14	1626.86	1639.38	1646.0	1650.68	1652.23	1660.74	1669.36	1675.66	1681.04	1688.06	1693.09	1707.85	1725.58	1738.99	1747.86	1757.26	1767.24	1770.48	1797.48	1810.26	1815.41	1823.14	1842.28	1866.15	1883.6	1889.16
832.0	3225.91	3201.79	3192.36	3193.36	3194.96	3206.83	3238.94	3277.3	3406.1	3445.78	3466.71	3480.7	3511.88	3517.55	3531.73	3564.8	3581.58	3591.69	3633.6	3645.08	3675.97	3703.48	3743.6	3767.32	3789.12	3834.91	3841.94	3854.36	3896.38	3906.36	3927.85	3967.93	4008.93	4052.43	4064.44
833.0	1159.85	1151.18	1146.92	1146.28	1146.82	1149.83	1160.14	1172.61	1184.67	1198.47	1205.09	1209.96	1213.39	1214.54	1216.62	1219.72	1226.2	1229.66	1233.86	1237.53	1243.94	1255.65	1264.89	1271.35	1276.9	1282.87	1285.22	1288.08	1294.21	1298.91	1320.66	1333.02	1346.79	1362.76	1366.78
834.0	3135.32	3112.37	3094.9500000000003	3094.25	3095.85	3115.63	3143.1600000000003	3176.3599999999997	3210.6	3253.69	3272.69	3285.93	3295.6499999999996	3317.4500000000003	3324.73	3398.47	3407.7000000000003	3428.95	3451.23	3465.83	3486.84	3524.5	3636.5400000000004	3654.94	3670.81	3689.8199999999997	3703.8	3715.9100000000003	3741.31	3750.9500000000003	3767.5899999999997	3793.44	3832.55	3860.1400000000003	3873.87
835.0	1779.5	1766.19	1761.17	1772.27	1806.16	1810.89	1827.13	1847.81	1867.56	1902.54	1918.66	1926.4	1932.44	1936.6	1941.21	1967.75	1973.33	1978.9	1985.65	1993.05	2004.01	2019.01	2035.11	2045.5	2058.04	2071.05	2074.85	2079.47	2088.08	2093.43	2107.31	2121.95	2154.36	2176.73	2184.65
836.0	1470.44	1459.45	1451.28	1450.47	1452.36	1458.05	1478.41	1496.85	1512.24	1530.21	1538.77	1544.97	1549.36	1550.82	1553.48	1558.23	1572.07	1576.5	1581.88	1586.6	1594.81	1606.75	1620.69	1638.17	1645.32	1653.01	1656.04	1659.73	1675.35	1679.64	1686.79	1698.51	1716.49	1729.01	1734.3
837.0	621.07	616.4200000000001	612.98	612.6400000000001	612.9200000000001	616.9200000000001	622.4499999999999	629.14	635.61	643.02	647.92	650.54	655.6899999999999	656.31	659.66	661.34	663.22	665.09	667.35	669.34	672.8100000000001	677.8499999999999	682.84	686.32	691.26	695.02	696.3000000000001	697.8499999999999	712.5600000000001	714.38	717.43	722.42	729.88	735.1999999999999	737.37
838.0	305.0	302.71000000000004	301.01	300.86	300.99	301.78	304.49	308.46000000000004	311.63000000000005	315.26	317.57	318.84	319.75	320.05999999999995	320.65000000000003	321.58	322.48	323.39	324.5	326.61999999999995	332.59	335.33	337.91	339.6499999999999	341.13000000000005	349.54	351.33	352.24	362.07	363.00000000000006	364.55	367.23	371.02000000000004	373.72999999999996	382.21999999999997
839.0	1399.08	1388.63	1380.86	1380.0900000000001	1428.6599999999999	1432.3899999999999	1445.42	1460.97	1475.98	1493.17	1508.85	1514.9299999999998	1519.24	1535.0400000000002	1542.59	1546.52	1550.92	1555.29	1560.6000000000001	1565.2399999999998	1573.3500000000001	1585.1200000000001	1605.1100000000001	1613.31	1620.34	1627.92	1631.4	1635.04	1694.1299999999999	1698.78	1706.02	1717.8700000000001	1759.4299999999998	1772.25	1777.49
840.0	1036.49	1028.74	1022.99	1022.49	1022.97	1025.6599999999999	1034.8500000000001	1047.22	1058.38	1070.71	1076.67	1081.02	1084.08	1086.3799999999999	1088.24	1091.6	1094.69	1097.79	1103.46	1106.74	1112.47	1120.8	1129.1000000000001	1176.13	1192.51	1201.5700000000002	1203.78	1206.8600000000001	1225.68	1235.71	1240.98	1251.24	1268.1399999999999	1301.44	1306.53
841.0	1070.73	1062.73	1072.08	1071.48	1071.98	1074.78	1084.43	1096.09	1107.36	1124.95	1131.17	1135.73	1138.96	1140.31	1147.6	1152.33	1158.37	1173.24	1177.24	1180.75	1195.48	1204.43	1216.43	1222.64	1228.8	1234.54	1236.8	1242.5	1249.68	1252.89	1258.22	1266.97	1280.8200000000002	1290.1599999999999	1293.97
842.0	760.1800000000001	754.5	750.28	749.86	750.2099999999999	755.1299999999999	761.9	770.23	778.15	787.21	791.5600000000001	794.76	797.01	797.76	799.1300000000001	801.1700000000001	803.44	805.71	809.5500000000001	811.9699999999999	816.17	822.2799999999999	828.3299999999999	833.86	837.51	844.3399999999999	845.8899999999999	847.77	851.09	853.28	856.9100000000001	862.86	871.7800000000001	878.13	880.72
843.0	3356.47	3331.38	3317.3399999999997	3315.69	3318.3500000000004	3340.95	3370.91	3419.92	3456.2599999999998	3514.21	3548.84	3563.15	3573.2799999999997	3585.49	3591.64	3611.52	3638.8	3649.07	3672.8	3688.8199999999997	3707.92	3748.62	3776.21	3795.48	3812.25	3840.7400000000002	3849.3900000000003	3858.26	3885.9199999999996	3903.23	3919.8500000000004	3947.08	4009.09	4043.35	4055.28
844.0	2042.5	2027.23	2015.89	2020.89	2033.02	2038.91	2057.2	2080.28	2102.12	2136.33	2181.97	2190.77	2196.99	2200.84	2205.64	2218.75	2225.81	2234.22	2243.68	2250.37	2273.33	2296.77	2320.82	2336.32	2346.52	2361.75	2370.34	2376.53	2394.64	2402.22	2412.96	2429.72	2457.88	2475.81	2483.12
845.0	858.38	851.97	848.75	848.27	848.6700000000001	852.79	860.4300000000001	872.67	885.27	895.5799999999999	900.54	904.1600000000001	906.74	909.0899999999999	916.76	919.09	921.7	924.3	927.45	930.96	935.79	942.7900000000001	950.08	954.93	964.16	969.99	971.77	973.9300000000001	988.5999999999999	991.13	995.54	1003.94	1016.7800000000001	1024.2	1027.6
846.0	1615.83	1603.75	1594.78	1597.01	1598.82	1603.01	1618.12	1639.63	1656.49	1675.9	1686.17	1692.97	1700.43	1703.56	1706.63	1714.42	1719.65	1724.5	1730.38	1735.54	1746.57	1759.65	1772.86	1784.38	1797.97	1812.16	1815.48	1819.52	1860.46	1865.23	1877.42	1890.46	1910.0	1923.93	1929.61
847.0	771.63	765.86	768.91	768.48	768.84	770.86	777.77	786.13	794.38	803.63	808.08	815.39	817.71	823.09	824.5	827.0	829.35	831.69	834.53	838.32	843.08	849.39	858.09	862.47	866.24	870.29	871.88	873.82	898.52	902.99	906.83	913.13	922.57	930.08	932.83
848.0	1096.46	1088.27	1082.18	1081.57	1082.81	1085.64	1095.38	1107.16	1120.34	1134.68	1142.66	1147.27	1150.53	1153.64	1155.67	1159.73	1163.55	1166.84	1170.82	1174.31	1181.01	1189.85	1201.33	1208.45	1218.39	1224.09	1228.52	1231.26	1255.18	1258.4	1263.76	1272.54	1287.86	1297.54	1301.37
849.0	1274.99	1265.4600000000003	1289.12	1288.4099999999999	1289.0199999999998	1294.7199999999998	1311.4600000000003	1325.5600000000002	1339.19	1354.79	1362.28	1368.26	1374.07	1375.36	1377.7199999999998	1381.24	1385.1499999999999	1389.05	1393.79	1400.6899999999998	1407.9599999999998	1419.03	1429.48	1437.1100000000001	1444.0300000000002	1450.7800000000002	1453.98	1457.22	1461.73	1466.13	1472.3700000000001	1482.6	1497.9199999999998	1512.82	1517.28
850.0	1334.37	1324.39	1316.98	1316.32	1316.94	1320.59	1332.44	1353.3	1367.22	1383.14	1393.81	1399.43	1408.29	1409.62	1412.03	1416.25	1420.26	1424.27	1429.13	1433.39	1440.81	1451.6	1462.28	1469.75	1477.43	1484.33	1487.05	1490.37	1498.5	1502.84	1509.24	1520.57	1536.96	1548.17	1552.74
851.0	2702.69	2682.48	2685.19	2684.58	2695.26	2706.8	2731.08	2760.73	2790.94	2823.44	2848.29	2863.44	2883.32	2888.54	2893.49	2902.6	2926.4	2935.4	2964.39	2976.31	2992.27	3014.67	3036.86	3052.55	3065.88	3080.25	3090.1	3096.98	3129.68	3138.84	3152.2	3186.24	3221.44	3247.5	3258.66
852.0	1748.9299999999998	1735.86	1726.15	1725.19	1742.55	1767.0	1782.84	1802.6699999999998	1826.05	1850.94	1862.1299999999999	1869.64	1878.8	1880.57	1883.79	1888.6	1893.95	1899.3	1910.3100000000002	1916.0	1929.92	1944.37	1958.69	1972.58	1981.19	2004.02	2009.8899999999999	2014.3700000000001	2025.9099999999999	2031.1	2044.18	2058.37	2082.94	2098.13	2104.32
853.0	3122.39	3099.05	3081.71	3097.81	3100.26	3120.57	3148.79	3191.8	3241.62	3279.37	3298.37	3311.67	3325.49	3328.63	3334.32	3344.56	3354.04	3368.99	3390.96	3403.37	3426.62	3452.43	3496.9	3521.92	3537.3	3555.03	3561.55	3569.97	3590.22	3608.71	3632.38	3657.61	3695.41	3723.44	3735.47
854.0	1771.52	1758.3899999999999	1751.06	1755.8200000000002	1756.61	1761.27	1779.1699999999998	1798.3200000000002	1817.0	1843.8899999999999	1854.4499999999998	1861.8799999999999	1870.51	1872.53	1875.72	1880.4599999999998	1893.76	1908.1799999999998	1921.68	1927.43	1942.8700000000001	1957.29	1971.52	1981.45	1990.36	1999.52	2005.78	2012.0099999999998	2020.5	2025.71	2034.3700000000001	2049.14	2076.0	2099.1	2105.46
855.0	309.86	307.6	305.9	305.68	305.81	306.89	309.57000000000005	312.90999999999997	318.55	322.27000000000004	324.1	325.39	326.26	326.73	327.26	328.24	329.94	330.84999999999997	331.98	334.08	335.78	338.21999999999997	340.62	342.28	343.69	345.21999999999997	350.71999999999997	351.46000000000004	352.52000000000004	353.45	354.98	357.47999999999996	361.21000000000004	370.81	375.88
856.0	1402.71	1392.2199999999998	1388.29	1388.37	1389.1200000000001	1394.4	1407.9299999999998	1423.0700000000002	1438.51	1455.26	1466.38	1472.29	1476.48	1480.96	1485.8600000000001	1489.6499999999999	1493.87	1498.09	1507.5500000000002	1512.04	1525.3899999999999	1540.66	1554.53	1562.48	1573.22	1580.58	1583.47	1587.0	1591.9099999999999	1595.99	1603.69	1614.83	1631.51	1649.8899999999999	1655.5800000000002
857.0	3010.5299999999997	2988.03	2971.31	2973.0499999999997	2976.47	3002.51	3030.29	3063.0099999999998	3094.5	3133.17	3159.41	3172.16	3184.0299999999997	3187.18	3194.6	3205.4799999999996	3216.25	3238.16	3266.51	3302.96	3320.06	3345.2999999999997	3373.84	3391.0600000000004	3407.8	3427.04	3433.32	3444.38	3456.54	3469.48	3518.4900000000002	3542.93	3579.54	3605.65	3617.03
858.0	1357.69	1347.5500000000002	1340.01	1339.85	1340.48	1347.04	1359.12	1374.1000000000001	1388.23	1404.95	1417.33	1423.05	1427.0900000000001	1432.79	1435.3	1438.96	1443.04	1447.12	1452.05	1458.01	1465.5600000000002	1479.26	1490.59	1499.8100000000002	1509.1200000000001	1516.17	1518.95	1522.3400000000001	1542.31	1546.2600000000002	1562.75	1573.6000000000001	1589.8600000000001	1605.51	1610.5900000000001
859.0	4310.469999999999	4278.240000000001	4260.580000000001	4259.5	4261.5	4277.16	4315.51	4382.33	4430.2699999999995	4482.9400000000005	4509.39	4527.57	4543.28	4548.33	4559.19	4571.929999999999	4593.579999999999	4606.54	4627.71	4641.87	4669.17	4704.130000000001	4744.320000000001	4768.53	4809.960000000001	4834.270000000001	4846.37	4857.170000000001	4874.450000000001	4894.520000000001	4916.97	4953.49	5013.970000000001	5053.33	5082.89
860.0	2095.31	2079.65	2068.02	2068.37	2069.35	2079.88	2099.41	2121.9900000000002	2143.7999999999997	2170.3599999999997	2182.3599999999997	2191.17	2206.71	2213.07	2220.3	2235.69	2242.02	2248.35	2271.3199999999997	2280.61	2292.42	2309.58	2331.35	2345.9500000000003	2356.2000000000003	2367.22	2373.14	2378.42	2391.34	2397.4700000000003	2409.46	2426.21	2451.37	2469.38	2476.95
861.0	519.54	515.66	512.77	512.49	514.23	515.58	523.64	529.27	535.34	541.58	544.57	546.77	548.32	548.84	549.78	551.18	552.74	554.3	557.34	559.0	561.9	566.11	573.19	576.12	578.64	581.34	582.41	583.7	585.51	587.01	589.51	593.98	600.12	604.61	606.4
862.0	1090.8700000000001	1082.71	1076.65	1076.05	1076.56	1079.39	1089.06	1100.77	1112.09	1133.73	1140.0	1144.6	1147.8500000000001	1148.93	1150.9	1153.84	1157.11	1166.4	1170.3899999999999	1174.4	1180.48	1189.3200000000002	1198.08	1204.1899999999998	1209.4499999999998	1217.19	1228.3500000000001	1231.0800000000002	1234.8999999999999	1238.0500000000002	1243.33	1251.96	1264.9	1276.5900000000001	1280.36
863.0	3048.66	3025.87	3008.94	3007.26	3008.68	3017.26	3044.32	3132.56	3167.04	3203.92	3221.93	3234.92	3246.05	3268.21	3277.77	3286.81	3302.97	3312.79	3324.32	3334.23	3354.62	3380.44	3408.3	3425.7	3443.83	3459.92	3476.31	3494.29	3509.34	3522.69	3537.69	3568.06	3604.93	3635.86	3653.35
864.0	1696.58	1684.0599999999997	1675.92	1674.8600000000001	1685.51	1690.3899999999999	1705.37	1727.21	1745.2399999999998	1766.04	1777.16	1784.28	1797.66	1806.45	1809.47	1814.0200000000002	1819.1399999999999	1825.31	1836.07	1842.9599999999998	1857.27	1873.83	1887.3600000000001	1896.78	1911.2099999999998	1919.94	1924.56	1928.7199999999998	1934.67	1942.52	1953.89	1967.76	1994.5	2010.0000000000002	2016.1699999999998
865.0	1461.94	1451.01	1442.9	1442.09	1442.77	1446.55	1464.19	1479.93	1495.15	1512.57	1523.74	1530.24	1534.58	1536.03	1539.21	1543.14	1547.51	1562.94	1568.27	1572.95	1582.29	1594.14	1605.88	1614.07	1621.52	1629.1	1640.55	1644.52	1649.6	1653.83	1662.56	1674.11	1691.41	1706.1	1711.14
866.0	1559.04	1547.39	1541.98	1541.1200000000001	1544.44	1548.48	1562.3700000000001	1579.17	1595.41	1613.99	1622.9099999999999	1629.46	1634.0900000000001	1636.77	1641.52	1645.6999999999998	1650.36	1658.04	1663.6999999999998	1674.91	1686.5	1700.3	1712.8200000000002	1805.33	1815.22	1823.7	1837.6	1842.08	1851.08	1855.82	1863.72	1876.6699999999998	1896.06	1911.2399999999998	1916.8899999999999
867.0	662.1400000000001	657.27	653.63	653.2	653.49	657.8100000000001	663.64	670.78	677.8299999999999	685.73	690.39	693.15	695.64	696.3000000000001	697.46	699.1999999999999	701.42	703.38	705.78	707.89	711.5	716.74	721.88	725.46	730.9499999999999	734.26	735.55	738.55	740.8199999999999	742.75	745.9300000000001	755.43	763.29	768.87	771.45
868.0	2073.94	2058.44	2047.18	2048.78	2049.75	2057.86	2076.8	2099.13	2121.27	2153.29	2165.19	2173.93	2184.24	2186.29	2203.52	2209.14	2215.4	2221.66	2231.84	2244.16	2255.78	2272.66	2289.71	2301.4	2311.51	2322.31	2326.57	2333.06	2340.28	2346.28	2359.54	2379.57	2404.9	2422.44	2431.37
869.0	1956.2800000000002	1941.64	1931.26	1930.19	1931.0900000000001	1942.02	1959.4399999999998	1980.6499999999999	2001.02	2024.3300000000002	2051.7599999999998	2060.04	2067.66	2069.61	2073.64	2078.93	2085.64	2092.92	2111.72	2118.66	2134.81	2150.79	2166.89	2186.89	2197.2200000000003	2207.4900000000002	2220.14	2225.08	2252.37	2258.14	2268.95	2291.08	2314.99	2333.16	2344.02
870.0	2159.2200000000003	2143.07	2131.25	2134.08	2135.0699999999997	2140.67	2160.2	2183.44	2205.88	2231.58	2260.07	2269.52	2275.9700000000003	2282.17	2288.3900000000003	2297.69	2313.5299999999997	2320.6	2329.85	2336.79	2348.9	2368.1400000000003	2385.57	2398.51	2410.58	2421.84	2426.44	2431.84	2440.43	2446.68	2459.99	2477.08	2502.68	2520.93	2528.36
871.0	808.73	802.68	798.19	798.27	799.97	802.07	809.26	817.97	850.99	861.76	866.53	872.25	877.97	878.8	887.59	892.5	895.03	897.56	900.62	905.31	910.0	916.81	923.56	928.28	932.33	936.68	939.92	942.11	945.02	947.45	951.48	958.37	970.02	977.09	979.98
872.0	2172.14	2155.9	2143.84	2142.64	2144.86	2150.4900000000002	2169.7799999999997	2200.07	2222.69	2251.06	2263.7999999999997	2272.9399999999996	2280.82	2282.9700000000003	2286.8799999999997	2292.72	2299.2099999999996	2305.86	2324.28	2331.2	2349.5099999999998	2389.84	2407.44	2419.73	2434.2999999999997	2445.68	2450.1600000000003	2455.61	2464.42	2470.73	2481.58	2498.8199999999997	2528.01	2551.94	2562.72
873.0	4330.58	4298.2	4274.15	4277.99	4285.53	4299.33	4344.33	4392.47	4437.82	4489.5	4515.68	4533.9	4547.42	4551.71	4564.85	4576.5	4589.48	4603.33	4619.03	4636.59	4660.78	4695.67	4732.41	4756.56	4779.06	4801.39	4810.19	4820.91	4835.82	4848.22	4870.02	4910.63	4962.42	4998.62	5014.26
874.0	1454.22	1443.35	1435.27	1434.47	1459.35	1468.51	1481.68	1497.62	1513.02	1530.64	1543.35	1549.58	1556.66	1558.25	1566.9	1572.22	1576.68	1581.13	1589.52	1594.25	1603.15	1615.15	1627.04	1678.95	1700.58	1709.07	1719.9	1724.3	1739.56	1744.02	1844.33	1859.76	1878.98	1893.1	1900.13
875.0	1369.68	1359.44	1351.83	1359.71	1360.35	1367.3799999999999	1379.6399999999999	1406.84	1421.3	1437.85	1445.8899999999999	1451.74	1456.53	1457.8999999999999	1462.73	1466.46	1479.8999999999999	1484.08	1489.1399999999999	1493.58	1502.37	1514.59	1525.74	1534.56	1541.26	1548.46	1553.54	1557.0	1570.8999999999999	1574.9399999999998	1585.3799999999999	1604.58	1621.4099999999999	1633.23	1638.08
876.0	14793.77	14683.2	14628.83	14637.57	14698.039999999999	14779.92	14928.21	15115.019999999999	15274.09	15467.31	15616.779999999999	15679.789999999999	15756.91	15790.54	15853.730000000001	15894.79	15941.81	15991.740000000002	16081.31	16210.220000000001	16311.59	16445.7	16572.010000000002	16671.45	16765.34	16848.57	16917.41	16987.13	17053.48	17097.67	17179.95	17436.52	17685.68	17834.47	17888.29
877.0	160298.48	159461.01	159167.68	159541.13	160149.56	160903.17	162467.69	164833.0	167607.29	170235.45	172165.89	173078.09	173831.13	175045.66999999998	175606.89	176287.50999999998	177136.09	178583.41000000003	179851.28	181114.19000000003	182079.89	183397.56	184456.08000000002	185243.66	186394.72999999998	187081.42	187447.62000000002	187841.89	188943.8	189665.21	190748.88	192532.35	194911.34	196523.59999999998	197820.77000000002
878.0	24547.8	24419.469999999998	24341.11	24315.239999999998	24389.52	24472.22	24675.32	25052.52	25459.68	25877.91	26119.84	26240.859999999997	26334.670000000002	26376.08	26428.16	26500.68	26580.81	26714.48	26850.75	27015.719999999998	27127.72	27302.1	27418.59	27535.3	27607.760000000002	27758.76	27781.379999999997	27801.96	27881.899999999998	27976.13	28131.39	28376.22	28715.88	28977.760000000002	29175.61
879.0	44981.32	44746.32	44710.9	44719.98	44795.399999999994	45044.329999999994	45468.44	46256.909999999996	47058.99	47759.07	48251.96	48569.9	48808.79	48967.32	49147.08	49243.78	49397.11	49680.36	50080.5	50324.729999999996	50610.49	50950.46	51252.659999999996	51446.36	51571.130000000005	51695.27	51866.909999999996	52170.85	52381.38	52611.98	52984.75	53449.25	54120.049999999996	54541.37	54924.38
880.0	5923.83	5892.88	5864.31	5876.97	5890.77	5908.75	5968.84	6035.31	6130.67	6206.13	6249.88	6270.65	6280.62	6295.45	6325.97	6336.38	6367.3	6395.63	6417.37	6443.04	6468.54	6517.68	6559.31	6577.54	6589.27	6605.57	6616.84	6621.91	6640.0	6682.39	6715.01	6771.92	6850.78	6920.85	6961.15
881.0	3598.41	3579.61	3570.95	3563.08	3566.96	3577.66	3624.37	3664.73	3716.65	3761.93	3788.45	3801.03	3816.26	3821.15	3843.51	3849.84	3863.04	3878.85	3892.04	3909.98	3924.0	3986.7	4007.91	4026.36	4079.36	4093.6	4099.21	4102.42	4132.4	4151.13	4171.4	4207.14	4256.02	4304.97	4339.4
882.0	587.24	584.17	581.34	580.06	579.9	581.64	585.5	592.02	600.4	607.72	617.05	619.1	619.93	623.2	623.64	624.67	626.25	627.66	634.88	637.06	639.35	642.68	645.25	649.92	650.89	652.22	660.2	675.43	677.53	680.14	683.96	690.76	698.79	705.06	709.27
883.0	12388.99	12324.27	12322.18	12310.54	12344.3	12426.74	12549.71	12692.39	12882.0	13059.49	13221.12	13287.5	13316.15	13351.25	13499.03	13540.29	13591.91	13658.78	13708.37	13780.95	13854.78	13928.67	14024.91	14071.97	14103.93	14136.39	14156.89	14186.33	14334.9	14417.75	14490.62	14619.25	14805.51	14933.15	15062.75
884.0	3498.06	3479.79	3471.45	3485.47	3484.5	3494.95	3520.65	3564.32	3614.81	3664.4	3690.24	3702.5	3712.5	3716.54	3720.35	3726.48	3735.9	3759.89	3772.67	3828.36	3842.08	3862.12	3879.09	3900.87	3944.53	3952.55	3954.45	3957.17	3972.81	3989.44	4024.62	4066.52	4118.26	4151.37	4180.64
885.0	2148.31	2137.09	2126.73	2124.9	2124.31	2130.68	2147.12	2182.75	2215.56	2247.93	2263.78	2279.33	2282.41	2284.89	2289.27	2293.04	2298.84	2308.15	2315.99	2329.69	2338.04	2353.71	2364.21	2371.93	2419.82	2424.73	2432.29	2433.96	2442.03	2451.54	2466.12	2487.39	2550.45	2570.76	2587.21
886.0	2130.9	2119.74	2110.7000000000003	2110.67	2110.1	2120.14	2134.24	2158.0400000000004	2190.48	2217.19	2235.67	2243.1000000000004	2246.67	2249.1200000000003	2257.36	2261.06	2266.7999999999997	2272.12	2280.4	2290.46	2298.67	2310.67	2325.05	2331.89	2335.3799999999997	2340.13	2341.18	2342.79	2365.3799999999997	2374.38	2392.88	2412.7200000000003	2440.76	2459.39	2473.71
887.0	843.22	838.83	842.99	844.51	844.28	846.8	852.4300000000001	861.92	874.13	884.77	891.01	893.98	895.19	896.1500000000001	902.03	903.52	906.06	908.11	911.19	914.3299999999999	917.59	924.03	927.71	932.57	933.97	935.87	936.29	938.16	940.58	943.6600000000001	948.27	956.14	967.25	977.1999999999999	991.25
888.0	970.65	965.58	960.9	990.84	990.56	993.53	1000.13	1011.27	1025.59	1038.09	1045.4	1051.22	1052.64	1053.78	1097.0	1098.81	1101.92	1107.37	1112.71	1116.53	1122.61	1128.47	1132.96	1137.64	1139.34	1141.66	1143.41	1144.2	1149.41	1153.18	1163.15	1172.8	1186.43	1195.48	1202.46
889.0	1119.88	1114.03	1109.75	1107.3	1106.99	1110.31	1117.68	1132.19	1155.85	1169.93	1180.57	1190.67	1195.86	1197.98	1202.38	1204.36	1208.34	1211.08	1215.19	1223.7	1228.08	1235.97	1240.9	1249.33	1257.51	1260.07	1263.35	1266.73	1271.07	1282.3	1288.55	1305.34	1320.5	1334.47	1342.25
890.0	531.39	528.62	526.05	524.89	524.75	529.88	533.4	543.76	551.47	558.1899999999999	562.12	563.99	564.75	565.36	571.24	572.1800000000001	573.63	579.57	581.86	583.85	585.94	589.0	591.35	592.77	597.76	598.98	602.3100000000001	602.72	604.2800000000001	606.25	612.39	617.47	624.64	629.4100000000001	633.0799999999999
891.0	1414.82	1407.43	1400.66	1398.92	1398.53	1402.73	1412.04	1427.76	1447.99	1465.63	1476.17	1539.99	1542.92	1551.98	1577.96	1580.56	1584.56	1592.64	1621.93	1627.5	1633.33	1641.85	1724.78	1731.75	1739.7	1743.24	1750.77	1751.97	1763.55	1770.03	1779.17	1793.93	1820.24	1837.82	1852.15
892.0	3075.4300000000003	3059.36	3049.6099999999997	3043.52	3074.81	3100.23	3128.46	3164.05	3220.2799999999997	3259.92	3288.99	3299.92	3307.46	3316.75	3319.65	3325.12	3333.9	3347.64	3367.05	3382.7	3395.27	3440.42	3454.14	3462.77	3467.95	3476.4900000000002	3493.43	3495.83	3517.3999999999996	3528.9300000000003	3546.15	3580.9	3622.51	3650.2400000000002	3676.3799999999997
893.0	2380.71	2368.27	2368.42	2363.2	2373.97	2381.09	2396.89	2423.58	2462.33	2495.81	2513.4	2523.05	2526.45	2529.2	2532.31	2536.47	2547.7	2553.46	2562.72	2579.54	2588.79	2603.43	2629.42	2641.35	2647.07	2652.9	2661.21	2677.44	2691.32	2705.44	2725.18	2753.22	2788.79	2814.27	2835.67
894.0	1844.55	1834.91	1832.32	1830.4	1829.89	1835.38	1847.56	1868.14	1894.61	1917.69	1931.2	1937.81	1940.43	1947.04	1949.88	1953.09	1959.03	1963.46	1970.14	1977.67	1984.76	1997.09	2007.05	2017.8	2021.58	2025.69	2026.6	2027.99	2033.23	2041.24	2051.21	2068.79	2092.83	2120.66	2138.41
895.0	832.7	828.34	836.68	835.0500000000001	841.28	844.0	849.6	859.06	871.82	882.4499999999999	898.53	901.53	902.74	903.7299999999999	904.37	905.86	908.7099999999999	910.7699999999999	913.8700000000001	917.01	921.8600000000001	926.67	930.38	937.68	939.09	940.9900000000001	941.4200000000001	942.64	945.0799999999999	954.38	965.68	973.68	985.0	992.51	998.29
896.0	1214.01	1207.67	1201.8200000000002	1199.17	1198.83	1202.43	1210.4099999999999	1224.11	1241.45	1256.57	1265.43	1269.64	1271.35	1272.73	1284.53	1286.6399999999999	1290.69	1298.81	1303.23	1307.69	1313.18	1326.35	1331.6399999999999	1335.9099999999999	1337.91	1341.1599999999999	1342.38	1343.3	1346.76	1352.6299999999999	1359.23	1373.75	1390.16	1402.94	1415.17
897.0	3868.97	3848.76	3830.1000000000004	3823.2400000000002	3822.39	3847.5499999999997	3873.09	3916.2200000000003	3972.63	4021.57	4060.81	4083.77	4090.8199999999997	4097.5199999999995	4111.61	4118.37	4130.28	4144.03	4158.53	4172.8099999999995	4187.7699999999995	4252.55	4280.05	4299.87	4312.349999999999	4326.07	4363.4	4368.379999999999	4388.280000000001	4415.1900000000005	4444.54	4484.54	4541.41	4582.4	4613.25
898.0	2192.0200000000004	2180.57	2171.5200000000004	2166.73	2166.32	2172.82	2187.25	2212.06	2243.4	2270.75	2317.0099999999998	2325.77	2335.63	2354.83	2359.44	2363.32	2372.09	2377.46	2385.54	2393.84	2402.42	2418.88	2444.8799999999997	2455.6699999999996	2479.4300000000003	2484.79	2493.67	2496.69	2508.42	2529.35	2541.69	2574.9800000000005	2608.8199999999997	2631.32	2646.64
899.0	1544.17	1536.1	1538.36	1535.96	1535.54	1540.14	1550.36	1567.63	1589.84	1609.21	1620.55	1625.93	1630.38	1632.15	1634.14	1636.83	1654.96	1675.39	1685.62	1691.41	1697.47	1706.32	1715.5	1720.79	1723.36	1726.87	1727.64	1728.83	1733.73	1745.55	1758.51	1773.1	1793.7	1807.39	1818.1
900.0	6181.47	6149.18	6147.53	6136.63	6186.7300000000005	6205.29	6246.46	6333.82	6442.36	6520.849999999999	6584.93	6606.8	6645.31	6671.17	6677.950000000001	6688.95	6705.86	6742.370000000001	6772.0	6819.5	6854.259999999999	6908.169999999999	6974.48	6991.3	7001.76	7021.07	7045.46	7063.62	7130.7	7157.33	7232.8	7292.83	7453.969999999999	7526.46	7597.03
901.0	2540.62	2527.35	2569.61	2563.94	2563.23	2572.49	2589.56	2618.4	2655.49	2688.77	2707.72	2724.06	2729.13	2732.1	2734.24	2738.74	2746.74	2755.16	2764.53	2775.55	2785.49	2800.03	2811.19	2817.97	2823.2	2828.94	2832.98	2834.92	2867.88	2877.27	2897.38	2922.17	2959.06	2981.65	2999.01
902.0	1086.5900000000001	1080.9099999999999	1078.79	1078.73	1078.4299999999998	1081.6599999999999	1088.8400000000001	1100.99	1116.58	1130.21	1138.18	1142.12	1143.67	1144.92	1147.63	1149.73	1152.6399999999999	1155.25	1160.62	1164.6	1168.77	1174.87	1181.44	1184.29	1186.05	1188.46	1198.13	1198.96	1204.15	1208.1	1214.19	1225.13	1239.3600000000001	1248.82	1263.29
903.0	741.1899999999999	737.3100000000001	733.73	732.1200000000001	731.92	734.12	739.1800000000001	747.4100000000001	758.01	767.24	772.65	775.21	776.27	777.1099999999999	781.18	782.47	784.45	786.23	788.89	792.17	795.01	804.5	807.7	809.6600000000001	810.8599999999999	812.52	812.87	813.8900000000001	834.3199999999999	837.0600000000001	841.14	848.1199999999999	857.98	880.06	885.64
904.0	1413.37	1405.98	1400.97	1399.8000000000002	1399.4099999999999	1406.8400000000001	1416.17	1443.89	1469.21	1487.1100000000001	1497.59	1502.5700000000002	1504.6000000000001	1506.4699999999998	1513.3300000000002	1522.63	1532.76	1536.95	1542.19	1547.48	1553.31	1564.83	1571.08	1580.9099999999999	1583.28	1586.4899999999998	1603.86	1604.9699999999998	1616.13	1621.4499999999998	1629.36	1722.92	1743.31	1759.8799999999999	1774.62
905.0	3346.15	3328.67	3324.9900000000002	3317.6600000000003	3316.74	3326.6899999999996	3348.77	3386.0699999999997	3436.2099999999996	3478.08	3506.73	3518.38	3523.13	3526.96	3560.08	3565.94	3574.9599999999996	3601.53	3613.79	3626.83	3639.82	3691.78	3706.5	3716.88	3722.43	3730.0	3760.29	3762.88	3783.6	3795.9999999999995	3817.7400000000002	3863.37	3908.5299999999997	3959.67	3982.9
906.0	2212.77	2201.21	2197.15	2194.48	2193.87	2200.45	2215.05	2240.62	2275.32	2303.04	2319.27	2338.39	2342.26	2345.56	2353.31	2403.71	2431.31	2445.01	2453.32	2469.11	2479.63	2492.56	2526.36	2538.18	2548.88	2561.07	2562.23	2579.25	2589.69	2605.52	2636.0	2662.2	2693.64	2721.82	2740.43
907.0	2820.24	2805.5	2823.17	2820.49	2858.46	2867.02	2886.05	2919.92	2965.73	3025.0499999999997	3051.48	3067.5	3072.11	3075.45	3092.55	3113.2200000000003	3136.83	3147.1099999999997	3163.59	3184.9500000000003	3196.37	3218.66	3253.08	3261.69	3266.5699999999997	3280.4500000000003	3299.3500000000004	3309.9399999999996	3331.5	3342.41	3369.38	3397.35	3436.81	3470.6000000000004	3502.77
908.0	779.8399999999999	775.62	771.96	770.33	770.19	772.56	781.1400000000001	789.98	801.22	811.11	816.89	819.64	820.79	821.72	822.5600000000001	823.89	825.9899999999999	827.88	830.71	833.5	836.51	840.88	844.25	846.28	847.51	849.5	849.88	850.49	852.7099999999999	855.64	868.7900000000001	876.0	886.21	905.5	911.94
909.0	713.22	708.34	705.76	704.82	705.2900000000001	709.0500000000001	715.0600000000001	724.15	734.8000000000001	744.9300000000001	750.71	753.5500000000001	754.85	756.04	756.76	757.82	759.84	765.96	768.7	770.79	773.8	777.82	781.0699999999999	782.92	783.8	785.29	786.03	786.83	789.49	795.5	799.7	809.23	818.9599999999999	824.97	829.8100000000001
910.0	728.1	724.3	725.8299999999999	724.23	726.36	728.54	733.38	743.11	753.63	765.43	770.83	773.3900000000001	774.4300000000001	783.4200000000001	795.46	796.7700000000001	798.7800000000001	800.6	803.3100000000001	806.07	811.1500000000001	815.99	819.24	821.21	822.45	824.12	827.63	828.19	837.65	840.39	844.5	853.01	862.92	869.51	874.5699999999999
911.0	1989.11	1978.72	1983.91	1979.54	1978.99	1984.92	1998.1	2020.35	2048.97	2078.88	2094.15	2101.1	2103.94	2107.37	2113.54	2117.01	2124.29	2129.09	2136.33	2143.67	2151.35	2162.57	2171.19	2186.7	2193.01	2197.47	2198.46	2205.97	2211.67	2219.89	2230.72	2249.23	2275.69	2293.06	2306.41
912.0	1393.34	1386.06	1379.34	1376.3	1375.91	1387.43	1396.64	1412.19	1432.2	1450.76	1460.98	1468.8	1471.0	1488.63	1489.69	1492.14	1495.91	1503.96	1509.08	1514.26	1519.69	1538.99	1545.12	1548.85	1557.46	1571.87	1574.61	1581.65	1591.94	1597.16	1604.96	1623.42	1651.84	1664.45	1674.14
913.0	864.15	859.64	855.47	853.58	853.34	856.14	861.82	871.42	883.76	894.53	900.84	903.83	905.05	906.66	910.07	911.57	913.87	916.56	919.67	923.49	926.8	937.25	940.99	943.26	944.67	946.59	947.01	947.66	950.11	953.22	957.88	965.83	977.05	984.5	990.24
914.0	431.46	429.2	434.02	433.06	432.94	434.24	437.12	441.99	448.25	453.83	457.03	458.54	459.16	460.92	461.72	462.48	463.65	464.7	466.28	467.88	472.67	475.13	477.03	478.18	482.84	483.82	484.04	484.47	485.72	487.61	489.99	494.06	508.16	512.04	515.02
915.0	1875.19	1865.39	1864.36	1860.25	1859.73	1869.96	1882.37	1903.33	1930.3	1953.82	1967.59	1974.13	1977.15	1979.3	1982.44	1985.7	1990.72	1996.44	2003.22	2052.28	2059.87	2071.55	2079.81	2085.94	2092.76	2097.01	2098.54	2099.99	2111.19	2118.14	2128.48	2146.15	2171.08	2187.65	2202.1
916.0	3685.47	3666.04	3667.6400000000003	3660.7999999999997	3659.9	3677.52	3709.4700000000003	3755.64	3811.19	3857.81	3885.09	3923.56	3939.5499999999997	3960.98	3997.81	4004.3599999999997	4014.51	4030.3	4044.02	4059.93	4083.5299999999997	4104.82	4125.15	4135.09	4141.2300000000005	4149.63	4167.53	4171.580000000001	4182.38	4209.3	4258.58	4293.92	4346.55	4381.64	4414.41
917.0	2575.0	2561.55	2549.13	2544.12	2547.1	2554.74	2571.69	2605.58	2642.49	2676.61	2697.48	2707.36	2714.8	2717.76	2723.46	2728.15	2735.05	2749.49	2759.36	2771.54	2781.48	2803.75	2815.54	2825.11	2830.32	2840.25	2845.19	2847.15	2873.12	2887.13	2902.86	2930.59	2970.8	2994.54	3011.97
918.0	396.75	394.68	392.76	391.90000000000003	391.78000000000003	392.96	395.57	399.97	405.64	410.58	413.48	414.84	415.40999999999997	420.99	421.29	421.98	423.04999999999995	424.36	425.78999999999996	427.26	428.79	431.02	432.74	433.78000000000003	434.43	435.31	435.51	435.82	444.90000000000003	446.36999999999995	448.53999999999996	453.96000000000004	459.52	463.02	466.47999999999996
919.0	522.75	520.02	517.49	516.35	516.28	517.83	521.27	527.07	534.54	545.46	549.3	551.13	551.87	552.47	552.86	553.77	555.17	556.43	558.32	560.24	562.25	575.13	578.77	581.76	582.63	583.81	584.07	584.48	585.99	587.91	590.78	595.68	606.24	610.87	614.42
920.0	3523.71	3505.31	3510.17	3502.4300000000003	3501.94	3512.45	3535.76	3575.13	3632.82	3677.08	3707.09	3719.56	3726.38	3735.61	3743.3900000000003	3755.66	3765.16	3777.51	3790.35	3803.35	3817.2200000000003	3837.13	3856.88	3894.2699999999995	3906.52	3914.4700000000003	3928.0599999999995	3930.75	3948.1899999999996	3971.2699999999995	3990.7700000000004	4028.6099999999997	4076.2400000000002	4107.36	4131.27
921.0	1008.02	1002.75	1001.29	999.08	1001.09	1004.09	1011.17	1022.43	1037.74	1050.38	1058.07	1061.58	1063.02	1064.17	1072.65	1074.42	1077.14	1084.74	1089.82	1093.56	1097.48	1103.77	1111.2	1115.14	1116.81	1119.08	1127.84	1128.62	1132.46	1138.29	1143.85	1153.34	1167.66	1176.57	1184.39
922.0	1953.72	1943.52	1956.57	1952.26	1952.88	1958.74	1971.74	1998.16	2044.93	2069.85	2085.78	2096.75	2104.45	2106.74	2121.61	2127.97	2133.35	2138.71	2152.23	2159.62	2167.36	2178.67	2187.35	2199.01	2202.29	2206.77	2222.9	2224.43	2235.48	2251.17	2266.07	2288.37	2314.96	2332.63	2346.56
923.0	714.5	710.76	707.32	705.76	705.56	707.68	712.38	720.31	733.4	743.5	748.74	751.23	752.24	753.06	753.59	754.83	756.74	760.61	763.19	765.81	768.56	772.57	775.65	780.4	781.57	783.16	783.51	784.05	798.43	801.05	804.96	811.64	821.07	827.34	832.15
924.0	657.57	654.14	650.97	649.53	649.35	651.3	655.62	662.92	674.51	682.73	687.54	690.09	691.02	691.77	694.09	695.24	703.49	706.71	709.12	711.55	714.1	717.83	720.69	722.43	723.51	724.98	725.3	725.8	727.68	730.06	746.76	752.96	764.49	770.33	777.1
925.0	2311.59	2299.52	2296.4700000000003	2291.41	2290.77	2297.6400000000003	2312.89	2351.7999999999997	2385.12	2417.68	2435.31	2443.3900000000003	2452.36	2455.02	2470.15	2474.2200000000003	2480.48	2486.09	2494.54	2505.0699999999997	2514.0499999999997	2534.6	2549.29	2555.44	2561.97	2567.18	2568.91	2572.5699999999997	2579.21	2593.54	2610.24	2639.09	2670.2700000000004	2696.75	2716.8300000000004
926.0	4114.57	4093.08	4074.16	4065.83	4064.71	4081.33	4115.71	4161.54	4229.450000000001	4280.97	4338.13	4352.54	4381.719999999999	4404.1	4414.969999999999	4438.95	4450.18	4467.28	4487.36	4505.35	4521.92	4557.89	4579.12	4596.6900000000005	4603.59	4613.48	4616.7	4619.87	4673.95	4700.7300000000005	4766.84	4811.219999999999	4890.11	4934.65	4969.03
927.0	1856.97	1847.28	1839.71	1835.65	1841.1200000000001	1846.65	1887.63	1908.6599999999999	1935.6899999999998	1959.28	1973.09	1984.59	1987.27	1989.71	1992.9599999999998	1996.23	2001.28	2009.92	2024.0	2030.9499999999998	2038.23	2048.86	2057.48	2062.44	2065.52	2069.72	2070.6499999999996	2072.0800000000004	2077.89	2084.7000000000003	2094.87	2112.26	2165.1099999999997	2234.7599999999998	2247.78
928.0	3203.39	3186.66	3194.48	3196.08	3197.22	3206.81	3228.09	3264.04	3317.47	3357.88	3405.37	3427.77	3435.56	3445.07	3465.1	3470.81	3479.59	3487.46	3499.31	3514.09	3546.68	3565.59	3579.8	3591.03	3603.32	3626.21	3627.84	3630.33	3639.71	3657.15	3682.3	3717.06	3767.69	3798.74	3822.01
929.0	1701.01	1692.13	1683.92	1683.85	1683.38	1688.44	1699.6399999999999	1726.04	1754.3200000000002	1778.1799999999998	1790.72	1796.66	1799.09	1801.75	1803.73	1809.4	1820.3700000000001	1824.74	1830.94	1854.82	1861.4700000000003	1872.5300000000002	1886.48	1899.1599999999999	1906.42	1918.08	1924.81	1926.14	1946.71	1962.2200000000003	1975.87	2000.42	2032.3700000000001	2060.83	2073.45
930.0	992.46	987.28	982.49	984.21	983.93	986.88	993.43	1004.5	1024.27	1036.75	1044.06	1047.53	1048.94	1050.08	1050.82	1057.33	1060.01	1062.4	1066.02	1069.68	1073.51	1080.32	1087.37	1089.99	1106.33	1108.58	1109.69	1110.45	1118.44	1122.1	1127.58	1136.94	1150.15	1169.77	1176.58
931.0	3093.58	3077.42	3066.0299999999997	3064.79	3066.58	3075.78	3101.91	3137.9700000000003	3182.42	3221.48	3253.4300000000003	3268.26	3273.4	3279.86	3288.21	3293.62	3303.2000000000003	3325.17	3336.4700000000003	3349.95	3361.9700000000003	3381.51	3396.76	3409.6	3414.7	3424.76	3426.71	3429.07	3443.3599999999997	3461.0699999999997	3485.41	3515.35	3556.19	3598.8999999999996	3621.24
932.0	1593.15	1584.83	1577.13	1573.6599999999999	1573.23	1577.94	1588.42	1606.11	1634.29	1662.33	1674.2600000000002	1683.63	1685.9	1690.55	1695.8299999999997	1699.1599999999999	1703.8400000000001	1707.6899999999998	1713.5099999999998	1720.18	1726.35	1736.64	1743.5600000000002	1782.1699999999998	1784.82	1788.46	1789.26	1790.49	1798.49	1809.95	1818.78	1837.17	1858.51	1872.6999999999998	1889.86
933.0	2603.55	2589.94	2581.5	2580.1	2582.96	2599.15	2616.41	2650.48	2688.03	2720.77	2739.95	2749.06	2752.77	2757.2900000000004	2768.32	2779.3799999999997	2792.17	2801.44	2815.21	2825.6200000000003	2835.75	2852.07	2863.68	2876.0	2882.01	2887.87	2890.79	2892.95	2902.96	2916.04	2930.28	2960.04	3003.98	3030.73	3052.19
934.0	2111.93	2100.89	2090.71	2086.1	2113.99	2120.3399999999997	2134.8799999999997	2158.65	2191.1	2217.79	2233.43	2240.84	2243.87	2248.67	2260.09	2263.97	2276.9100000000003	2282.3	2290.84	2312.48	2320.76	2332.88	2342.17	2348.4700000000003	2351.98	2380.72	2381.79	2383.43	2389.8900000000003	2411.13	2446.92	2469.17	2497.86	2517.89	2532.55
935.0	1619.98	1611.52	1603.6999999999998	1601.3	1600.86	1605.6599999999999	1616.3100000000002	1634.32	1657.4699999999998	1677.66	1692.43	1698.05	1700.34	1704.48	1706.8999999999999	1709.72	1717.1499999999999	1726.54	1733.41	1740.3500000000001	1746.5900000000001	1758.43	1765.44	1775.86	1778.52	1784.87	1792.3999999999999	1793.82	1800.2199999999998	1810.0400000000002	1818.88	1834.17	1855.9699999999998	1880.47	1891.42
936.0	1676.8300000000002	1668.07	1659.99	1656.33	1655.8600000000001	1660.8400000000001	1671.86	1692.4899999999998	1757.85	1779.27	1791.81	1797.76	1804.23	1806.1899999999998	1808.12	1821.57	1833.59	1844.81	1854.8999999999999	1861.26	1867.94	1877.6799999999998	1886.34	1892.8700000000001	1896.32	1900.47	1902.8700000000001	1905.0900000000001	1921.6	1927.8999999999999	1946.44	1965.65	1992.3799999999999	2007.71	2019.4099999999999
937.0	1541.99	1533.9299999999998	1526.5	1524.3200000000002	1523.89	1528.46	1538.61	1555.74	1579.31	1598.55	1610.97	1616.3300000000002	1618.51	1623.19	1624.3400000000001	1633.4699999999998	1637.6	1641.31	1646.88	1664.74	1670.71	1682.95	1689.67	1695.91	1698.4499999999998	1701.9099999999999	1702.6699999999998	1706.51	1712.0	1717.6200000000001	1728.05	1742.3899999999999	1762.63	1776.08	1788.2600000000002
938.0	5137.61	5110.78	5085.99	5167.7	5175.09	5200.11	5235.73	5303.47	5379.29	5449.59	5488.0	5518.84	5550.41	5557.78	5587.42	5596.61	5628.75	5649.1	5668.31	5695.71	5718.79	5759.0	5784.06	5804.5	5834.24	5851.51	5854.15	5867.45	5898.93	5942.85	6002.54	6054.63	6141.4	6194.72	6236.88
939.0	1571.51	1563.3	1557.4	1553.97	1553.53	1558.1999999999998	1573.97	1591.51	1614.05	1633.71	1650.32	1655.8	1664.7399999999998	1669.06	1675.34	1682.6100000000001	1688.8	1692.62	1699.81	1717.3799999999999	1723.53	1732.52	1757.27	1764.41	1775.67	1779.28	1790.52	1792.5	1804.16	1810.06	1818.9	1837.77	1861.3	1880.65	1892.5700000000002
940.0	1957.73	1947.5	1943.06	1938.78	1939.5	1945.8	1960.15	1981.98	2010.93	2041.64	2056.04	2062.87	2065.88	2068.7	2073.16	2076.57	2081.82	2092.37	2105.71	2113.11	2120.69	2131.75	2147.57	2173.23	2179.09	2183.52	2184.5	2189.14	2195.61	2202.81	2213.56	2232.39	2258.32	2275.56	2291.53
941.0	1228.6	1222.18	1225.3	1222.6	1222.26	1229.82	1243.93	1257.78	1279.17	1297.43	1306.58	1313.18	1327.96	1329.5	1381.43	1383.7	1420.34	1438.2	1449.88	1521.24	1528.46	1539.84	1568.29	1572.07	1574.42	1579.63	1580.34	1585.32	1589.41	1594.62	1602.4	1636.25	1671.85	1689.81	1701.49
942.0	775.89	771.84	768.1	766.41	767.8100000000001	770.1199999999999	775.22	783.8599999999999	794.9599999999999	804.65	810.32	813.02	814.11	816.58	818.3	819.65	821.72	823.5799999999999	826.38	829.21	832.1899999999999	836.53	845.39	848.94	867.06	868.9	869.29	871.25	873.6200000000001	876.48	880.76	890.83	905.73	912.64	918.06
943.0	451.87	449.51	448.5	447.51	447.39	448.73	451.71	456.74	463.21	468.85	472.16	473.72	475.83	476.35	476.68	477.47	478.68	485.1	486.75	488.42	494.42	497.0	499.8	501.01	502.09	503.11	503.34	503.76	505.07	506.72	509.19	513.42	519.38	523.35	526.4
944.0	1538.88	1530.84	1525.52	1523.87	1523.82	1528.39	1538.54	1555.67	1577.71	1596.93	1608.19	1615.2	1618.98	1623.55	1624.7	1627.37	1631.49	1638.37	1654.48	1665.22	1674.65	1683.38	1695.54	1699.63	1719.55	1732.9	1747.73	1748.93	1757.6	1811.2	1820.04	1847.36	1871.71	1890.12	1902.77
945.0	2686.43	2672.4	2660.27	2658.89	2658.16	2668.5299999999997	2686.24	2718.39	2757.16	2790.75	2812.5699999999997	2822.98	2843.21	2847.49	2849.4900000000002	2855.43	2913.4500000000003	2924.27	2934.39	2944.46	2955.02	2971.09	2987.72	3002.8700000000003	3018.0299999999997	3024.1699999999996	3025.5299999999997	3031.63	3039.47	3049.43	3064.31	3092.85	3128.78	3152.9	3172.7200000000003
946.0	2953.68	2938.25	2924.53	2918.08	2917.59	2931.57	2968.39	3010.85	3063.51	3102.7	3127.11	3143.74	3147.99	3153.62	3164.53	3169.74	3177.84	3208.59	3226.63	3238.75	3253.21	3270.93	3283.97	3301.76	3313.68	3326.54	3335.01	3352.83	3401.91	3430.62	3451.59	3500.82	3542.32	3569.36	3591.42
947.0	1136.68	1130.74	1125.25	1126.98	1126.67	1130.05	1137.55	1150.21	1167.27	1182.17	1190.5	1194.46	1196.13	1203.84	1212.57	1214.56	1217.64	1221.26	1225.41	1229.61	1234.02	1240.93	1250.34	1253.94	1255.82	1258.37	1258.94	1261.46	1264.72	1268.86	1275.06	1287.21	1302.16	1313.43	1321.47
948.0	1414.94	1407.4599999999998	1406.28	1403.23	1402.8600000000001	1407.06	1416.47	1433.9	1454.09	1471.79	1482.1100000000001	1487.06	1492.81	1542.68	1545.8999999999999	1548.48	1556.1000000000001	1560.6599999999999	1579.79	1591.17	1596.92	1605.33	1611.85	1616.35	1630.69	1634.11	1634.89	1639.02	1643.2799999999997	1649.8000000000002	1657.8200000000002	1688.59	1717.58	1730.6599999999999	1743.67
949.0	2271.68	2259.81	2250.51	2246.45	2245.82	2253.08	2269.38	2294.65	2329.76	2358.15	2376.0	2383.89	2388.07	2392.93	2401.74	2406.02	2412.3	2426.32	2435.28	2470.4	2479.26	2492.19	2508.34	2514.39	2524.26	2529.39	2536.5	2539.53	2555.21	2578.48	2596.03	2620.61	2651.05	2676.9	2707.1
950.0	554.33	551.43	548.76	548.0	547.85	549.49	554.9	561.08	569.02	575.96	580.02	581.94	582.73	583.36	584.12	585.08	586.56	590.71	592.72	616.2	618.41	621.63	624.11	625.62	626.55	627.83	628.11	628.54	631.71	633.78	636.87	647.4	657.14	663.34	667.21
951.0	3479.83	3461.65	3444.87	3438.62	3446.74	3459.01	3492.25	3533.38	3589.81	3635.13	3660.81	3685.83	3704.56	3710.52	3748.44	3758.85	3774.96	3809.88	3822.91	3841.86	3855.63	3876.35	3927.11	3936.58	3944.85	3952.87	3954.65	3957.36	3970.54	3985.35	4008.83	4052.81	4108.05	4146.25	4176.72
952.0	2405.43	2392.86	2382.02	2376.76	2376.11	2383.61	2399.4300000000003	2426.15	2460.95	2519.51	2537.2799999999997	2547.06	2550.5	2555.17	2556.9800000000005	2566.38	2572.88	2579.39	2601.0499999999997	2612.69	2622.06	2641.18	2675.1800000000003	2682.94	2691.3500000000004	2696.82	2698.0400000000004	2699.89	2719.21	2728.87	2742.18	2772.9799999999996	2805.2	2826.65	2843.17
953.0	941.96	937.04	932.5	931.44	931.1899999999999	935.26	941.47	951.95	965.4300000000001	977.2	984.0899999999999	987.36	988.69	989.77	990.46	992.1	994.6	999.2	1002.9200000000001	1006.8100000000001	1010.4200000000001	1020.24	1024.3	1026.77	1030.04	1032.14	1033.62	1034.33	1038.21	1041.6100000000001	1046.7	1055.77	1073.2	1081.38	1087.68
954.0	1452.08	1444.49	1443.07	1441.15	1453.56	1457.92	1467.6	1483.94	1508.46	1526.84	1539.4	1544.52	1548.89	1556.08	1560.39	1562.96	1570.3	1575.66	1581.02	1589.96	1595.66	1603.99	1621.88	1625.79	1628.22	1631.53	1634.98	1636.11	1640.33	1645.71	1653.74	1669.01	1688.4	1701.29	1713.65
955.0	2184.09	2172.69	2162.1499999999996	2157.3799999999997	2156.79	2164.0099999999998	2181.3799999999997	2205.6800000000003	2236.93	2305.2999999999997	2321.72	2329.43	2338.1200000000003	2340.67	2350.27	2357.07	2363.03	2371.1800000000003	2379.9500000000003	2388.8	2397.37	2410.76	2421.2000000000003	2430.38	2434.68	2440.65	2445.91	2447.59	2455.34	2463.66	2475.69	2502.97	2532.05	2553.71	2568.58
956.0	1341.82	1334.81	1333.79	1333.04	1332.67	1338.31	1352.02	1371.71	1391.15	1408.09	1418.02	1422.73	1425.28	1428.89	1430.89	1433.25	1436.87	1442.47	1447.37	1452.34	1457.55	1466.32	1475.87	1479.43	1486.12	1489.14	1489.81	1490.99	1506.83	1513.39	1520.78	1533.4	1553.94	1566.01	1577.93
957.0	2625.16	2611.44	2599.41	2596.47	2597.58	2605.37	2622.66	2653.54	2692.58	2731.62	2771.94	2781.56	2791.59	2805.82	2810.76	2815.39	2838.35	2871.91	2892.93	2926.66	2937.16	2952.48	2972.24	2980.98	2989.17	3008.39	3010.04	3013.39	3021.37	3037.62	3059.31	3095.85	3139.22	3163.18	3187.54
958.0	2026.3	2015.71	2005.94	2008.8999999999999	2008.3400000000001	2018.96	2034.19	2073.39	2102.76	2128.7	2143.71	2150.8199999999997	2153.73	2157.96	2159.49	2163.04	2168.52	2212.85	2225.94	2233.7200000000003	2243.7400000000002	2302.52	2320.31	2327.94	2334.75	2339.51	2340.55	2342.17	2348.22	2358.6	2370.12	2389.79	2417.55	2436.31	2450.71
959.0	1026.57	1021.21	1016.26	1014.02	1013.81	1016.85	1027.81	1039.89	1054.63	1067.48	1075.21	1078.78	1080.24	1084.06	1086.24	1088.03	1090.78	1094.15	1097.87	1101.64	1105.59	1111.36	1115.79	1119.44	1121.11	1123.53	1125.4	1130.43	1133.53	1140.99	1146.56	1158.75	1172.21	1181.43	1192.01
960.0	969.87	964.8	961.03	958.91	958.86	961.74	968.1199999999999	978.89	992.76	1004.86	1011.94	1015.3000000000001	1016.67	1017.77	1021.38	1024.98	1027.78	1030.1	1033.6	1037.16	1040.8700000000001	1046.3	1050.89	1057.1299999999999	1061.25	1063.4	1063.8799999999999	1064.61	1067.6399999999999	1072.45	1077.68	1086.72	1099.79	1108.84	1115.36
961.0	2195.01	2183.55	2172.96	2181.21	2180.61	2187.15	2203.23	2227.76	2259.32	2287.68	2306.65	2314.31	2337.38	2348.23	2399.62	2403.57	2422.82	2432.87	2442.18	2458.74	2468.64	2490.75	2526.77	2533.55	2540.82	2548.17	2549.79	2563.12	2572.09	2580.52	2593.46	2625.96	2656.46	2682.76	2702.79
962.0	1030.47	1025.09	1020.11	1017.86	1017.58	1022.1899999999999	1028.97	1040.4199999999998	1055.17	1068.02	1075.5500000000002	1079.1200000000001	1082.04	1083.54	1084.31	1087.34	1093.08	1104.8	1108.55	1112.35	1116.3400000000001	1122.16	1127.91	1137.03	1140.93	1143.25	1143.77	1144.56	1148.48	1158.8899999999999	1164.5500000000002	1174.21	1187.86	1198.27	1205.25
963.0	1514.17	1506.26	1498.96	1495.89	1495.47	1503.74	1513.72	1531.07	1552.77	1571.68	1582.76	1588.02	1592.03	1596.24	1597.37	1600.0	1607.69	1611.32	1619.42	1626.9	1632.73	1641.25	1647.79	1651.76	1665.18	1668.57	1675.0	1677.84	1682.18	1687.69	1695.93	1710.0	1748.98	1763.46	1773.73
964.0	2368.3	2355.93	2351.42	2348.62	2347.97	2356.4	2374.07	2400.51	2436.03	2485.74	2505.16	2513.48	2518.85	2521.94	2525.02	2533.62	2545.65	2556.92	2565.61	2574.42	2618.08	2631.97	2659.58	2665.99	2673.97	2679.4	2680.61	2693.44	2700.4	2709.5	2728.87	2753.14	2788.18	2809.46	2826.13
965.0	10479.86	10425.11	10394.83	10372.26	10374.6	10413.25	10483.3	10602.95	10753.38	10897.52	10976.06	11041.03	11061.57	11079.49	11127.7	11148.2	11187.71	11290.75	11346.76	11395.41	11436.26	11520.0	11601.87	11637.25	11671.18	11730.04	11760.39	11785.87	11844.18	11884.15	11950.75	12061.39	12214.25	12308.49	12381.48
966.0	12620.44	12553.529999999999	12501.8	12474.76	12471.88	12516.070000000002	12600.250000000002	12745.060000000001	12952.53	13111.32	13212.449999999999	13279.67	13322.9	13337.7	13350.310000000001	13386.62	13424.820000000002	13461.849999999999	13521.1	13569.519999999999	13618.34	13811.210000000001	13866.390000000001	13966.23	13992.840000000002	14028.009999999998	14034.28	14044.13	14088.42	14240.51	14319.21	14452.32	14642.34	14770.48	14881.31
967.0	23203.139999999996	23081.349999999995	23092.8	23076.4	23083.97	23206.729999999996	23370.83	23689.8	24042.83	24337.920000000002	24521.920000000002	24632.500000000004	24668.93	24698.1	24771.550000000003	24819.219999999998	24889.38	24983.920000000002	25088.280000000002	25187.770000000004	25290.559999999998	25700.199999999997	25819.729999999996	25949.309999999998	26076.61	26132.009999999995	26152.859999999997	26176.56	26260.21	26346.3	26512.64	26852.480000000003	27238.480000000003	27478.440000000002	27717.050000000003
968.0	15331.73	15251.62	15191.8	15214.949999999999	15265.65	15313.519999999999	15415.14	15609.37	15833.3	16031.06	16156.880000000001	16213.67	16236.880000000001	16262.529999999999	16292.34	16341.1	16436.6	16488.23	16546.52	16607.3	16680.579999999998	16834.98	16902.100000000002	16984.02	17011.92	17057.56	17209.239999999998	17221.72	17266.87	17341.43	17431.2	17578.77	17804.02	18005.34	18113.23
969.0	11607.79	11547.14	11535.4	11545.05	11558.32	11597.95	11676.1	11830.74	12042.62	12240.25	12331.61	12375.96	12405.98	12425.92	12484.97	12505.52	12550.73	12637.36	12712.11	12800.75	12853.46	12959.24	13063.72	13118.7	13177.62	13205.78	13252.14	13284.03	13343.97	13397.94	13463.34	13677.36	13837.36	13948.84	14072.83
970.0	2136.89	2125.17	2115.59	2119.02	2121.19	2128.37	2143.13	2168.37	2210.2000000000003	2238.28	2255.05	2262.72	2267.7299999999996	2270.39	2272.07	2275.7200000000003	2281.54	2286.8300000000004	2294.67	2308.85	2319.5099999999998	2355.7999999999997	2370.36	2376.05	2379.65	2391.82	2393.27	2395.35	2407.73	2415.6899999999996	2427.44	2553.5099999999998	2583.3199999999997	2635.25	2650.6
971.0	11193.07	11134.6	11081.52	11057.09	11068.11	11115.6	11189.369999999999	11313.98	11474.26	11614.050000000001	11701.91	11740.779999999999	11756.64	11769.43	11778.349999999999	11801.29	11831.33	11870.64	11911.240000000002	11968.759999999998	12015.08	12160.490000000002	12217.260000000002	12251.650000000001	12273.5	12298.51	12312.300000000001	12321.0	12361.02	12403.44	12464.08	12568.43	12716.68	12813.93	12892.230000000001
972.0	2095.83	2084.88	2079.49	2074.9	2103.74	2110.05	2126.05	2149.72	2180.18	2206.74	2300.73	2308.37	2311.91	2328.63	2342.03	2345.89	2355.27	2360.6	2373.73	2381.88	2390.42	2427.41	2438.5	2449.36	2481.73	2486.78	2494.18	2500.34	2508.81	2520.47	2535.82	2576.95	2606.88	2642.41	2666.79
973.0	1630.19	1621.67	1619.52	1615.95	1615.5	1620.34	1631.1	1649.26	1672.63	1693.0	1704.94	1710.6	1712.91	1714.78	1715.99	1718.81	1723.16	1727.06	1732.93	1738.88	1747.58	1756.69	1763.7	1782.28	1784.95	1788.57	1789.38	1790.96	1795.59	1810.74	1820.8	1835.91	1857.23	1871.41	1882.31
974.0	1673.5400000000002	1664.79	1659.14	1655.48	1655.7800000000002	1660.75	1685.13	1703.8899999999999	1729.69	1750.77	1763.51	1770.6200000000001	1773.01	1778.26	1779.52	1782.45	1786.95	1795.1299999999999	1801.22	1807.4099999999999	1813.89	1826.46	1833.74	1841.5500000000002	1846.68	1850.44	1853.6	1854.87	1859.67	1865.75	1874.87	1895.1599999999999	1928.8999999999999	1955.11	1968.23
975.0	6012.83	5981.41	5969.81	5979.02	6116.52	6154.89	6222.35	6302.08	6418.72	6510.94	6557.88	6595.55	6612.06	6648.52	6692.8	6703.83	6737.21	6754.87	6792.27	6821.95	6854.19	6952.09	6999.33	7048.85	7063.1	7109.18	7123.89	7143.88	7190.74	7234.71	7283.28	7347.8	7433.16	7499.06	7554.02
976.0	1540.66	1532.55	1525.0900000000001	1521.72	1521.2900000000002	1525.8500000000001	1535.96	1556.8700000000001	1579.67	1598.9	1610.17	1615.51	1617.68	1619.43	1631.65	1634.3300000000002	1638.46	1642.16	1647.74	1653.39	1659.3200000000002	1667.98	1674.6200000000001	1701.69	1704.23	1707.69	1708.46	1719.95	1724.4	1730.04	1738.48	1760.4	1793.92	1822.95	1835.18
977.0	3794.35	3774.52	3765.75	3781.06	3785.06	3804.31	3831.11	3874.4	3934.52	3982.45	4018.56	4032.05	4038.33	4050.35	4058.88	4072.33	4088.82	4119.73	4137.07	4160.98	4175.89	4210.01	4233.63	4265.12	4271.67	4285.06	4288.81	4291.89	4320.7	4337.16	4360.32	4400.23	4464.79	4505.15	4531.39
978.0	1873.8	1864.01	1854.98	1850.89	1850.37	1855.92	1870.67	1893.52	1920.78	1944.18	1960.44	1966.95	1996.72	1999.69	2034.84	2038.19	2043.82	2058.91	2065.91	2088.84	2096.33	2120.77	2134.82	2143.8	2147.2	2151.56	2179.64	2181.84	2187.48	2194.65	2206.7	2237.21	2263.2	2318.08	2341.08
979.0	2007.2800000000002	1996.8000000000002	1987.6999999999998	1983.92	1983.37	1990.07	2011.69	2039.59	2071.18	2096.41	2121.2	2128.25	2134.74	2143.16	2146.26	2150.0099999999998	2156.96	2171.02	2178.4	2192.75	2202.52	2215.1800000000003	2224.88	2230.2400000000002	2234.99	2240.42	2241.86	2247.43	2255.66	2263.22	2276.34	2296.26	2330.0099999999998	2347.79	2365.77
980.0	752.47	748.53	744.9	743.26	743.06	745.29	750.23	758.59	769.33	778.71	788.59	796.54	797.62	798.48	799.05	800.36	802.39	804.2	806.94	809.71	812.61	817.47	820.73	822.71	823.94	825.62	831.21	832.59	834.74	837.48	841.56	848.55	858.41	864.96	869.99
981.0	4061.57	4037.87	4020.12	4030.9500000000003	4032.58	4045.6899999999996	4075.3600000000006	4126.219999999999	4185.5	4239.660000000001	4270.67	4325.43	4331.909999999999	4337.42	4340.870000000001	4347.629999999999	4358.87	4381.93	4397.12	4411.06	4427.38	4462.56	4480.66	4491.530000000001	4500.990000000001	4519.4400000000005	4522.889999999999	4526.529999999999	4541.58	4557.2699999999995	4579.36	4617.289999999999	4671.58	4707.62	4737.489999999999
982.0	3608.11	3589.26	3571.85	3564.34	3563.62	3579.01	3602.77	3642.89	3694.5	3739.5	3765.87	3778.38	3783.48	3787.59	3790.27	3796.51	3806.11	3820.08	3833.3	3846.46	3862.69	3909.28	3924.86	3934.33	3941.88	3949.89	3951.67	3954.39	3964.6	3977.59	3997.01	4030.18	4082.16	4113.32	4143.66
983.0	3838.1	3818.0499999999997	3799.55	3791.1800000000003	3790.95	3802.8999999999996	3828.1400000000003	3873.3599999999997	3928.22	3976.09	4034.46	4060.1800000000003	4065.66	4070.09	4091.37	4098.11	4108.48	4123.38	4147.6900000000005	4161.93	4185.62	4215.88	4246.65	4260.43	4266.8	4275.47	4281.1	4284.04	4302.33	4318.45	4339.5199999999995	4381.73	4436.03	4475.71	4502.86
984.0	6572.07	6537.73	6520.56	6511.63	6521.71	6544.950000000001	6588.379999999999	6682.46	6784.009999999999	6866.66	6924.709999999999	6953.869999999999	6963.259999999998	6973.030000000001	7004.97	7018.07	7043.9400000000005	7063.91	7100.57	7139.3	7170.3	7224.7300000000005	7271.549999999999	7311.09	7329.33	7345.04	7365.17	7379.780000000001	7410.45	7436.39	7499.79	7576.12	7673.740000000001	7751.0	7799.199999999999
985.0	968.56	963.5	984.67	982.5	982.23	985.17	993.14	1004.2	1019.62	1032.04	1039.32	1042.77	1050.81	1054.83	1056.24	1057.98	1060.66	1063.06	1066.67	1070.33	1074.17	1079.77	1084.08	1087.56	1089.26	1122.19	1122.7	1123.67	1127.3	1130.99	1146.22	1155.74	1169.16	1178.09	1184.95
986.0	3988.97	3968.13	3986.39	3988.74	3993.89	4006.87	4033.47	4078.38	4140.57	4193.93	4223.5	4251.62	4263.6	4276.66	4329.6	4338.51	4349.48	4408.8	4442.75	4461.62	4477.61	4555.2	4573.36	4602.11	4665.46	4674.95	4689.78	4728.0	4774.81	4793.76	4821.94	4871.91	4959.18	5004.38	5033.52
987.0	880.54	875.94	872.9	870.98	870.73	873.35	880.23	890.03	905.53	916.56	923.02	926.09	927.34	928.34	929.0	930.53	933.73	940.47	948.21	951.47	954.88	959.86	963.69	966.93	968.38	970.35	970.78	972.1	983.28	986.5	993.11	1003.16	1014.81	1022.56	1029.87
988.0	1714.38	1705.43	1697.16	1693.41	1695.66	1700.74	1712.03	1733.43	1757.99	1779.95	1792.5	1798.45	1800.88	1803.56	1806.92	1818.74	1823.34	1827.47	1834.03	1840.32	1846.92	1866.56	1874.0	1906.46	1909.31	1913.19	1917.87	1919.19	1924.15	1930.46	1941.51	1957.63	1980.37	1995.48	2007.8
989.0	3577.94	3559.25	3560.87	3553.02	3552.03	3563.37	3587.02	3626.97	3681.05	3729.92	3757.51	3773.18	3787.58	3794.25	3803.0	3809.26	3822.08	3860.66	3880.8	3911.08	3925.1	3950.91	3976.06	3995.36	4005.09	4013.53	4029.9	4034.11	4044.54	4058.17	4087.0	4127.32	4175.26	4210.02	4247.64
990.0	1030.52	1025.14	1020.17	1017.92	1017.64	1023.82	1030.62	1042.1	1058.7	1071.6	1079.51	1083.1	1084.56	1085.74	1092.02	1093.82	1096.59	1099.07	1102.8	1109.47	1113.45	1122.52	1126.99	1130.91	1133.48	1138.37	1139.27	1140.06	1143.0	1153.14	1159.32	1170.27	1184.03	1196.94	1207.93
991.0	4310.54	4288.02	4269.57	4260.16	4273.85	4290.42	4318.9	4382.36	4453.47	4509.51	4550.75	4584.22	4593.82	4611.3	4741.42	4753.48	4775.33	4866.14	4884.96	4917.02	4937.54	4967.14	4991.71	5003.74	5011.22	5093.95	5099.46	5136.18	5152.07	5176.88	5202.15	5246.81	5307.76	5349.5	5387.39
992.0	2007.96	1997.47	1991.28	2006.24	2040.34	2047.92	2071.38	2103.1	2153.08	2179.31	2194.67	2208.05	2213.11	2216.88	2257.55	2262.17	2276.76	2281.91	2289.67	2297.53	2305.77	2317.8	2330.21	2335.83	2339.32	2346.28	2349.35	2352.88	2358.95	2371.78	2388.9	2413.69	2441.73	2471.03	2490.9
993.0	916.73	911.94	907.52	905.51	905.26	907.98	914.01	924.18	937.28	948.7	955.38	958.56	959.85	960.89	961.57	963.75	966.19	968.37	971.67	978.5	982.01	987.13	991.07	993.46	994.94	998.05	998.5	999.18	1001.77	1005.05	1015.06	1024.61	1036.51	1048.6	1054.71
994.0	1381.37	1374.15	1367.49	1364.47	1364.09	1368.19	1377.27	1393.61	1413.36	1430.74	1440.83	1445.62	1447.57	1468.67	1470.62	1473.22	1476.94	1481.11	1486.14	1495.67	1501.04	1508.87	1514.88	1522.66	1524.93	1536.07	1536.76	1537.82	1553.46	1558.55	1567.35	1583.22	1601.61	1627.85	1637.72
995.0	1989.6499999999999	1979.2599999999998	1969.6699999999998	1970.01	1977.29	1983.22	1997.41	2019.65	2049.79	2074.76	2092.25	2101.36	2107.29	2112.1	2113.6	2117.08	2123.95	2135.49	2142.74	2150.84	2163.73	2175.02	2184.32	2198.42	2202.75	2208.11	2209.11	2219.66	2225.4	2239.75	2250.68	2278.3	2304.77	2325.92	2342.52
996.0	1065.43	1059.87	1086.05	1083.99	1083.69	1086.94	1096.21	1108.42	1124.88	1138.59	1158.65	1164.55	1166.18	1172.03	1173.45	1175.38	1178.35	1181.02	1190.39	1198.09	1216.4	1222.75	1227.62	1251.43	1253.3	1255.85	1256.41	1257.28	1260.53	1264.66	1270.83	1285.58	1305.23	1315.23	1322.89
997.0	1330.1	1323.15	1321.15	1319.58	1319.22	1323.17	1331.95	1346.79	1365.87	1382.51	1392.25	1396.88	1398.77	1400.29	1402.04	1404.35	1409.86	1413.04	1419.66	1427.88	1433.17	1440.65	1446.39	1454.94	1458.85	1461.81	1462.89	1464.68	1469.26	1478.67	1485.89	1499.03	1516.44	1528.02	1538.03
998.0	1471.93	1464.24	1457.1399999999999	1453.93	1453.52	1457.8899999999999	1467.56	1483.91	1504.93	1523.26	1534.0	1544.3000000000002	1546.4	1548.07	1553.1100000000001	1555.68	1559.6	1576.74	1584.29	1590.8899999999999	1596.6	1608.73	1615.38	1632.42	1634.87	1638.19	1638.9299999999998	1640.06	1667.19	1672.65	1680.82	1694.76	1714.46	1727.54	1737.6
999.0	1845.26	1835.62	1830.61	1828.12	1827.61	1833.09	1845.26	1866.05	1893.92	1916.99	1938.01	1944.68	1965.78	1980.88	1985.66	2003.27	2008.34	2028.59	2036.49	2048.56	2055.91	2081.03	2113.42	2118.67	2122.66	2126.98	2153.5	2159.24	2164.82	2171.91	2183.29	2205.11	2231.5	2262.71	2279.39
1000.0	1237.12	1230.65	1226.07	1223.37	1223.14	1226.81	1234.95	1248.7	1266.39	1282.46	1291.5	1295.79	1297.54	1299.14	1304.32	1306.46	1309.77	1345.23	1350.36	1355.0	1359.85	1366.95	1373.61	1388.49	1393.75	1397.27	1399.79	1420.1	1423.77	1433.12	1445.08	1457.31	1478.56	1489.84	1499.61
1001.0	1520.52	1512.58	1509.73	1507.44	1507.02	1511.54	1521.58	1538.52	1560.32	1579.33	1590.46	1597.34	1600.89	1602.63	1605.84	1610.65	1615.7	1631.61	1641.99	1648.65	1654.56	1663.19	1671.84	1675.87	1681.05	1691.4	1692.16	1693.33	1697.7	1703.4	1711.92	1726.13	1757.77	1771.19	1781.83
1002.0	567.82	564.86	562.12	560.88	560.73	562.41	566.14	572.45	580.56	587.63	591.78	598.12	598.92	605.51	605.93	612.63	616.71	618.1	620.1999999999999	623.86	626.09	636.09	639.46	641.26	642.23	643.53	643.8199999999999	644.26	645.93	648.04	651.2099999999999	656.61	664.23	669.31	673.2099999999999
1003.0	628.9	625.62	622.58	621.21	621.04	622.9	627.03	634.02	643.0	650.83	655.42	657.6	658.49	659.2	660.16	661.25	662.92	664.42	666.68	671.66	674.07	677.58	681.95	683.59	684.61	686.01	696.62	697.1	703.02	705.32	708.76	714.65	722.95	728.47	732.71
1004.0	1421.06	1413.64	1406.78	1403.68	1425.14	1429.74	1441.64	1457.69	1541.28	1561.22	1572.22	1577.45	1579.57	1581.29	1582.41	1585.01	1589.03	1592.62	1598.03	1603.51	1609.27	1617.66	1624.11	1635.25	1637.69	1642.79	1648.26	1655.1699999999998	1663.35	1668.8	1677.49	1691.4099999999999	1711.06	1725.53	1735.58
1005.0	1156.61	1150.57	1144.99	1142.47	1142.15	1145.58	1153.18	1166.02	1182.54	1197.17	1205.61	1209.62	1216.83	1218.16	1219.5	1222.8	1241.97	1249.53	1254.72	1259.88	1264.39	1270.99	1276.27	1282.12	1290.01	1292.63	1293.22	1294.1	1311.96	1316.26	1323.94	1334.93	1350.44	1367.02	1379.88
1006.0	2027.48	2016.88	2007.43	2003.0	2002.45	2014.98	2031.53	2059.16	2093.76	2119.85	2139.29	2150.96	2153.87	2160.17	2170.75	2179.33	2184.84	2197.56	2206.38	2213.95	2221.89	2233.48	2249.04	2259.04	2269.85	2277.66	2278.68	2280.25	2287.43	2294.92	2306.12	2326.47	2357.18	2375.33	2391.55
1007.0	914.02	909.24	904.83	902.84	902.59	905.29	911.3	921.45	934.51	945.89	952.56	956.98	958.27	960.67	961.35	964.42	966.86	982.18	985.52	988.9	992.45	997.63	1389.55	1393.4	1417.05	1419.93	1420.57	1429.57	1557.06	1562.16	1569.79	1582.81	1602.89	1618.57	1627.99
1008.0	334.98	333.23	331.61	330.88	330.97	331.96	334.16999999999996	337.89	343.85	348.03999999999996	350.49	351.66	352.13	352.51	352.76	353.34000000000003	354.24	355.04	356.24	358.71999999999997	360.01000000000005	365.46	373.89	374.79	375.35	376.10999999999996	376.28000000000003	376.53999999999996	378.82	380.06	381.92	385.08000000000004	389.55999999999995	392.53000000000003	398.69
1009.0	2292.27	2280.29	2276.19	2271.21	2274.28	2283.28	2303.44	2329.33	2362.33	2394.12	2416.58	2434.91	2438.2	2468.56	2484.2	2493.24	2502.76	2516.39	2527.09	2559.08	2573.19	2590.79	2607.5	2613.79	2623.02	2629.3	2630.48	2652.53	2667.59	2676.33	2697.79	2723.57	2766.66	2788.11	2806.3
1010.0	957.84	952.84	948.22	946.13	945.86	948.7	955.0	965.63	979.31	991.24	998.23	1008.23	1009.59	1010.68	1011.4	1013.06	1015.78	1022.67	1026.14	1029.67	1033.36	1038.75	1042.89	1045.4	1046.97	1049.39	1049.86	1050.59	1053.3	1056.75	1061.91	1070.9	1084.18	1096.76	1103.35
1011.0	2118.59	2107.52	2097.37	2098.21	2099.5	2105.79	2120.17	2143.78	2177.67	2204.76	2220.3	2229.85	2232.88	2240.59	2245.85	2249.59	2255.28	2261.59	2269.28	2277.07	2288.34	2300.39	2309.57	2315.13	2349.01	2353.79	2357.17	2360.15	2366.25	2374.0	2385.59	2414.01	2442.06	2463.32	2478.88
1012.0	757.8	753.84	750.42	748.76	748.55	750.8	758.32	766.77	777.63	787.1	792.65	795.28	796.36	797.38	798.63	799.94	801.97	803.78	806.51	809.28	812.18	816.42	819.67	821.65	823.74	825.42	826.3	826.87	829.58	832.3	836.36	850.32	860.2	866.76	872.61
1013.0	3488.89	3470.66	3455.04	3447.42	3446.47	3456.81	3479.75	3518.5	3570.17	3613.67	3639.14	3651.23	3668.1	3675.37	3700.09	3708.83	3718.22	3748.06	3761.17	3808.19	3821.84	3896.95	3912.48	3921.92	4083.84	4092.14	4108.04	4115.32	4139.6	4158.89	4214.58	4269.48	4321.01	4361.04	4386.43
1014.0	2477.17	2464.22	2454.5499999999997	2460.56	2459.88	2477.25	2493.6899999999996	2521.46	2562.44	2594.04	2612.3399999999997	2623.2999999999997	2640.69	2646.52	2681.2000000000003	2687.05	2696.4900000000002	2704.7299999999996	2717.1099999999997	2726.8999999999996	2755.3599999999997	2784.48	2802.02	2835.07	2888.9399999999996	2912.7	2938.0	2940.02	2964.86	2991.0	3007.55	3037.43	3072.7200000000003	3102.85	3126.03
1015.0	1608.37	1599.97	1592.81	1594.33	1594.17	1598.96	1609.57	1627.49	1650.55	1670.66	1682.62	1690.48	1696.59	1698.43	1703.37	1706.18	1710.49	1715.57	1721.41	1727.31	1733.51	1751.0	1757.98	1763.61	1770.42	1774.01	1776.13	1777.36	1782.72	1789.33	1806.4	1822.48	1843.65	1857.72	1869.24
1016.0	705.75	702.06	698.66	697.11	696.92	699.01	703.65	711.49	721.57	730.36	735.51	737.95	744.99	746.35	747.37	748.6	750.5	752.19	754.75	757.96	760.68	764.65	772.94	774.81	775.97	778.92	779.27	779.81	781.82	787.34	791.18	799.2	812.49	819.86	824.75
1017.0	4799.49	4774.41	4753.01	4747.96	4750.85	4765.1	4806.92	4869.49	4939.67	5006.06	5046.26	5063.02	5073.06	5099.13	5114.3	5141.56	5157.85	5200.47	5218.15	5247.67	5267.9	5297.54	5329.52	5343.74	5360.13	5371.18	5373.6	5384.83	5398.75	5418.87	5448.03	5498.99	5571.05	5627.26	5666.78
1018.0	676.89	673.36	670.09	668.61	668.43	670.43	674.88	682.4	692.07	700.5	705.44	707.78	708.74	709.51	710.01	711.18	712.98	714.59	717.9	724.62	727.22	738.76	743.17	744.96	746.08	747.6	747.93	748.45	750.38	752.84	756.51	762.79	771.65	777.54	782.5
1019.0	1768.27	1759.03	1751.17	1747.31	1746.82	1752.06	1763.69	1785.02	1810.31	1832.36	1850.44	1856.58	1862.9	1865.27	1876.36	1879.96	1884.72	1898.22	1905.25	1924.9	1931.8	1952.38	1960.16	1964.89	1981.57	1985.59	1989.25	1993.1	1998.25	2018.15	2030.41	2047.26	2073.26	2090.81	2104.53
1020.0	5343.0199999999995	5315.099999999999	5294.78	5286.15	5285.61	5301.47	5339.63	5411.99	5488.66	5555.53	5594.69	5613.280000000001	5621.43	5627.75	5640.73	5650.08	5664.36	5678.25	5702.75	5723.339999999999	5743.86	5794.99	5823.97	5843.32	5853.29	5873.35	5885.780000000001	5890.48	5911.86	5932.23	5961.19	6010.66	6082.93	6130.79	6166.49
1021.0	1253.93	1247.38	1241.33	1238.59	1238.25	1244.43	1253.07	1267.03	1284.97	1300.63	1313.63	1317.99	1326.34	1327.79	1332.81	1335.0	1338.38	1341.41	1345.97	1352.29	1357.14	1373.48	1378.96	1382.28	1399.45	1407.12	1410.71	1421.09	1428.54	1433.22	1446.44	1458.44	1475.38	1496.52	1507.44
1022.0	2283.34	2271.41	2264.54	2265.04	2278.77	2289.66	2304.86	2330.52	2369.27	2399.87	2422.89	2430.94	2465.08	2500.88	2529.33	2535.69	2542.1	2550.04	2559.52	2573.14	2583.26	2608.3	2626.4	2632.73	2636.67	2642.03	2649.03	2656.16	2663.02	2673.02	2688.02	2712.52	2772.03	2796.61	2829.47
1023.0	4584.64	4560.679999999999	4538.68	4528.66	4527.42	4541.28	4571.42	4622.84	4688.330000000001	4747.49	4782.17	4800.05	4807.26	4812.4800000000005	4819.26	4827.200000000001	4840.650000000001	4860.07	4880.14	4899.51	4920.77	4974.849999999999	4995.35	5008.8	5019.4	5029.61	5031.86	5035.86	5051.620000000001	5068.94	5098.589999999999	5144.08	5205.65	5246.26	5279.86
1024.0	6266.21	6233.48	6216.88	6204.53	6212.49	6301.21	6351.07	6439.12	6531.87	6630.12	6696.37	6718.61	6750.83	6758.43	6822.26	6834.17	6857.04	6872.87	6932.8	6957.0	7000.88	7081.9	7113.06	7139.9	7150.58	7165.11	7174.35	7182.65	7211.27	7234.89	7270.2	7330.53	7425.13	7491.88	7554.39
1025.0	3382.98	3365.3	3348.98	3341.81	3373.73	3395.69	3442.15	3484.13	3537.21	3582.68	3624.33	3638.68	3653.47	3673.48	3708.94	3721.91	3760.68	3769.43	3801.43	3863.55	3884.52	3918.0	3938.87	3955.43	3966.54	3974.6	3976.39	3979.12	3990.71	4007.31	4026.87	4060.67	4129.53	4161.04	4186.27
1026.0	5219.83	5192.57	5190.129999999999	5178.95	5178.8	5194.9400000000005	5235.4800000000005	5293.780000000001	5390.06	5455.73	5499.6	5517.88	5526.95	5541.5	5550.3	5583.070000000001	5611.42	5624.42	5643.54	5684.0	5706.5	5752.16	5785.23	5800.86	5828.82	5846.35	5851.5599999999995	5856.93	5873.78	5898.049999999999	5927.87	5995.16	6065.7300000000005	6132.6900000000005	6178.53
1027.0	2003.74	1993.27	1983.6	1979.23	1982.42	1988.65	2001.85	2026.51	2055.22	2080.26	2098.47	2105.44	2108.28	2112.65	2120.2	2123.69	2137.89	2143.17	2150.46	2164.82	2184.69	2220.1	2228.95	2234.33	2246.16	2250.72	2253.45	2259.3	2276.73	2288.61	2306.22	2325.36	2353.43	2371.4	2387.14
1028.0	328.58	326.86	328.1	327.38	327.29	328.27	330.45	336.24	341.0	345.16	347.59	348.74	349.22	349.59	349.84	350.42	351.3	352.1	353.3	354.51	355.78	364.4	365.86	366.74	367.29	368.03	368.2	368.45	369.41	370.62	372.43	375.52	379.88	382.78	385.01
1029.0	5424.82	5396.4800000000005	5445.3	5433.3	5475.42	5494.639999999999	5549.29	5615.4	5710.9400000000005	5783.54	5830.57	5852.58	5861.08	5875.79	5888.01	5901.63	5919.0599999999995	5935.459999999999	5968.57	6007.74	6045.08	6106.2	6142.490000000001	6159.31	6205.54	6218.15	6232.3	6236.59	6282.91	6310.51	6343.26	6396.83	6474.990000000001	6524.41	6568.52
1030.0	2685.84	2671.8	2658.84	2653.29	2663.31	2676.3500000000004	2694.12	2730.62	2771.97	2807.41	2831.11	2840.52	2851.19	2854.29	2858.42	2863.2700000000004	2872.54	2886.8900000000003	2897.44	2922.31	2932.79	2948.7200000000003	2962.86	2972.11	2976.55	2982.6	2983.94	2985.9900000000002	3005.66	3017.3399999999997	3033.51	3074.46	3117.85	3141.6400000000003	3160.1899999999996
1031.0	2238.99	2227.29	2216.5	2211.6	2210.98	2217.62	2232.35	2257.2	2289.18	2317.06	2334.63	2342.38	2345.55	2348.1099999999997	2349.76	2353.63	2359.6800000000003	2365.02	2373.05	2391.41	2399.98	2423.7000000000003	2433.3599999999997	2439.23	2442.87	2447.85	2448.96	2450.62	2457.51	2465.57	2477.6099999999997	2498.16	2527.1800000000003	2546.47	2561.3
1032.0	2895.89	2880.75	2866.79	2860.46	2859.67	2868.25	2887.29	2920.81	2962.2000000000003	2998.29	3019.43	3035.7699999999995	3055.6600000000003	3059.07	3061.23	3069.1400000000003	3076.8999999999996	3083.86	3094.36	3105.3700000000003	3122.51	3149.69	3175.99	3183.6500000000005	3188.76	3195.2400000000002	3196.6800000000003	3198.88	3207.68	3218.18	3234.3	3265.2699999999995	3303.21	3328.4199999999996	3352.96
1033.0	1864.07	1854.3300000000002	1845.34	1843.61	1843.1	1848.62	1860.89	1881.6200000000001	1908.27	1931.53	1953.94	1962.85	1977.0	1979.15	1985.3500000000001	1992.01	1999.73	2008.1599999999999	2017.0700000000002	2023.99	2031.24	2060.98	2069.2000000000003	2074.1800000000003	2077.28	2082.29	2083.23	2085.45	2090.84	2097.69	2116.3799999999997	2133.95	2158.74	2175.21	2194.27
1034.0	2354.56	2342.26	2331.88	2330.35	2341.27	2349.25	2365.71	2393.32	2427.23	2456.8	2474.35	2482.57	2485.92	2489.75	2494.6	2500.5	2507.09	2513.9	2528.98	2541.35	2554.6	2639.95	2651.63	2658.02	2662.0	2667.68	2674.46	2677.74	2684.65	2695.99	2709.15	2731.63	2763.37	2785.89	2805.54
1035.0	3330.0999999999995	3312.63	3298.87	3291.58	3290.81	3300.67	3322.5600000000004	3363.07	3411.5800000000004	3453.17	3477.49	3490.6499999999996	3498.96	3502.7599999999998	3506.9300000000003	3514.04	3522.9199999999996	3531.08	3546.3100000000004	3566.63	3579.4599999999996	3604.68	3619.04	3645.8900000000003	3657.3599999999997	3670.98	3721.29	3728.42	3738.39	3758.88	3778.18	3822.73	3867.54	3897.06	3925.71
1036.0	575.51	572.5	569.72	568.47	568.31	570.01	573.8	580.19	588.41	595.58	599.81	601.8	602.62	603.27	603.7	604.69	614.38	616.77	618.87	620.99	623.22	627.54	630.05	631.57	632.51	633.8	634.67	635.11	636.75	638.84	641.95	647.28	654.8	661.46	670.71
1037.0	3273.8	3256.69	3258.88	3252.27	3251.37	3308.44	3331.36	3370.97	3418.73	3460.37	3486.27	3512.48	3517.22	3521.04	3523.53	3529.33	3538.26	3546.26	3558.32	3585.87	3603.77	3627.57	3642.03	3650.81	3656.27	3663.7	3665.35	3668.97	3678.45	3694.55	3712.59	3743.4	3791.46	3830.54	3861.75
1038.0	692.1899999999999	688.58	685.24	683.72	683.54	685.58	690.14	697.82	707.71	716.3299999999999	721.39	723.7800000000001	724.76	725.5400000000001	726.51	727.71	729.55	731.2	733.74	736.27	738.9	744.9200000000001	747.89	749.7	753.02	754.55	754.89	755.41	757.36	759.85	763.55	769.8900000000001	780.35	786.3199999999999	790.89
1039.0	2388.18	2375.7000000000003	2388.87	2387.96	2389.49	2408.64	2424.6299999999997	2481.63	2518.3700000000003	2551.63	2581.3599999999997	2591.7	2595.2	2601.0	2614.0600000000004	2621.9300000000003	2629.53	2650.03	2661.25	2670.3900000000003	2697.5299999999997	2727.83	2738.7000000000003	2745.31	2749.6200000000003	2755.21	2756.45	2759.67	2769.83	2778.91	2792.4700000000003	2833.19	2869.4	2895.03	2911.89
1040.0	1797.43	1788.02	1779.35	1775.4199999999998	1774.93	1780.25	1799.35	1828.7600000000002	1854.67	1882.54	1895.81	1902.1100000000001	1904.67	1914.29	1915.65	1918.8000000000002	1926.23	1935.12	1944.39	1990.55	1997.69	2082.2799999999997	2093.18	2102.55	2108.3700000000003	2121.7500000000005	2122.71	2124.17	2134.23	2144.15	2154.91	2173.1800000000003	2216.1400000000003	2233.06	2257.91
1041.0	973.16	968.08	973.9	971.75	973.64	1053.14	1060.13	1072.5	1087.7	1100.95	1113.09	1116.79	1142.74	1147.26	1148.07	1149.96	1152.87	1156.55	1160.48	1164.47	1168.64	1177.6	1182.3	1185.15	1204.34	1211.34	1211.89	1212.72	1219.0	1222.99	1233.31	1244.41	1258.86	1269.03	1276.42
1042.0	10582.22	10526.93	10525.82	10544.33	10577.38	10651.0	10723.64	10869.84	11112.45	11252.56	11415.68	11496.0	11524.22	11556.26	11602.42	11624.59	11683.21	11753.38	11797.78	11868.26	11913.65	12069.73	12232.16	12355.47	12397.95	12423.18	12445.8	12459.92	12493.41	12571.39	12633.03	12738.0	12914.08	13026.48	13150.32
1043.0	2812.07	2797.38	2787.11	2814.86	2825.85	2858.07	2883.7	2916.95	2958.68	2995.65	3157.31	3191.07	3220.18	3238.84	3251.45	3263.48	3282.56	3293.92	3322.08	3340.4	3363.66	3386.84	3402.54	3412.0	3425.28	3433.26	3434.81	3437.17	3448.96	3474.7	3491.66	3525.14	3566.09	3594.44	3627.18
1044.0	633.38	630.07	627.01	625.63	625.46	627.33	631.5	638.53	648.9	656.8	662.25	664.98	668.11	669.1	669.57	670.67	672.37	675.01	677.3	679.92	682.35	686.07	688.8	690.46	691.5	698.14	698.46	700.36	702.17	704.47	707.91	720.74	729.11	739.86	746.06
1045.0	8064.19	8022.06	7983.17	7970.22	7981.84	8017.14	8088.21	8199.63	8337.28	8468.13	8580.1	8617.54	8632.31	8651.2	8704.82	8728.42	8763.31	8877.88	8908.06	8957.94	9046.84	9123.31	9189.19	9215.62	9485.22	9523.78	9552.21	9559.42	9584.51	9615.93	9677.82	9767.23	9893.69	9981.47	10043.9
1046.0	1071.0	1065.4	1060.24	1057.9	1057.61	1061.48	1068.53	1080.43	1095.73	1109.08	1118.89	1122.61	1125.27	1126.49	1127.29	1129.51	1132.36	1134.93	1138.78	1142.69	1147.16	1153.14	1157.74	1167.36	1169.11	1186.06	1186.6	1194.75	1198.1	1202.02	1207.89	1221.57	1238.55	1248.0	1255.27
1047.0	4366.83	4344.02	4326.05	4337.32	4339.62	4357.4	4388.69	4480.38	4558.95	4617.02	4663.59	4680.06	4690.66	4697.21	4702.82	4711.12	4726.35	4738.71	4755.5	4782.34	4799.48	4839.51	4866.2	4933.0	4944.0	4963.88	4966.11	4981.24	4996.17	5014.61	5051.34	5098.73	5160.67	5211.16	5265.31
1048.0	991.95	986.77	981.98	979.83	981.67	984.62	991.1400000000001	1002.19	1016.3900000000001	1034.9	1050.1	1054.5700000000002	1055.99	1059.1	1064.6399999999999	1068.07	1070.78	1073.2	1076.85	1080.54	1085.02	1090.67	1101.06	1103.71	1105.3700000000001	1107.6100000000001	1111.67	1177.79	1189.02	1193.17	1198.99	1208.94	1222.99	1232.32	1241.11
1049.0	1714.38	1705.43	1697.16	1693.42	1695.75	1707.74	1720.5	1749.8	1775.54	1798.4	1815.17	1821.2	1823.66	1825.64	1826.93	1829.94	1835.13	1844.35	1850.83	1857.18	1863.84	1875.09	1882.86	1894.27	1898.59	1902.45	1904.71	1906.59	1932.16	1940.77	1950.25	1977.25	2005.34	2024.42	2036.37
1050.0	1346.55	1339.51	1333.02	1330.08	1329.71	1336.2	1347.61	1364.19	1383.52	1400.38	1418.46	1423.17	1425.09	1426.64	1427.65	1430.0	1433.62	1439.74	1444.63	1450.52	1455.72	1463.32	1482.88	1486.45	1488.97	1494.66	1495.33	1496.36	1505.84	1510.78	1525.33	1541.18	1559.09	1570.99	1583.02
1051.0	2149.93	2138.69	2128.3199999999997	2126.61	2129.7999999999997	2145.0699999999997	2167.8	2193.02	2225.03	2256.25	2277.74	2297.6	2302.2400000000002	2310.23	2313.38	2317.43	2332.8599999999997	2339.14	2347.0899999999997	2360.14	2368.59	2384.3300000000004	2397.68	2404.48	2408.5800000000004	2414.0	2424.0400000000004	2450.65	2459.15	2467.2	2479.25	2526.01	2555.35	2580.06	2595.0800000000004
1052.0	11692.02	11630.94	11787.08	11781.970000000001	11820.150000000001	12000.259999999998	12146.93	12310.83	12499.79	12732.54	12859.119999999999	12947.66	13031.79	13119.43	13203.470000000001	13236.38	13320.52	13696.39	13800.3	13887.17	13967.48	14123.439999999999	14188.39	14315.23	14447.68	14528.169999999998	14576.58	14652.08	14753.25	14861.949999999999	15002.57	15226.189999999999	15408.449999999999	15534.119999999999	15636.23
1053.0	4373.85	4351.0	4331.92	4334.55	4333.36	4358.32	4394.54	4476.34	4579.67	4642.41	4683.13	4713.27	4735.42	4746.67	4750.29	4778.219999999999	4812.74	4829.219999999999	4846.11	4868.49	4913.4400000000005	4973.52	5003.83	5053.19	5066.96	5103.05	5109.4	5114.95	5128.67	5154.92	5180.08	5232.87	5293.67	5339.389999999999	5372.51
1054.0	3243.47	3226.53	3210.88	3205.15	3208.09	3218.18	3239.77	3294.16	3341.66	3389.68	3423.19	3434.56	3442.55	3446.58	3495.54	3517.08	3543.15	3562.22	3575.28	3587.55	3600.41	3620.39	3640.97	3655.97	3661.44	3669.04	3679.09	3689.07	3723.76	3751.83	3770.14	3806.94	3852.39	3890.72	3917.95
1055.0	1451.1000000000001	1443.52	1439.8600000000001	1436.6999999999998	1441.35	1452.55	1464.4399999999998	1483.63	1504.6499999999999	1522.98	1536.74	1541.8500000000001	1546.18	1547.86	1548.96	1551.51	1557.09	1567.3600000000001	1572.69	1578.09	1583.75	1593.9199999999998	1600.27	1606.0	1612.49	1615.77	1616.49	1617.6000000000001	1629.33	1634.68	1642.6599999999999	1668.07	1687.45	1710.45	1720.4099999999999
1056.0	1330.54	1323.58	1317.17	1314.26	1313.9	1327.57	1336.38	1351.26	1372.73	1389.46	1399.25	1403.9	1405.79	1409.65	1411.47	1413.79	1417.37	1424.26	1429.1	1434.01	1439.15	1446.66	1452.42	1459.99	1462.17	1465.32	1479.6	1480.62	1487.81	1496.81	1509.6	1522.12	1539.81	1558.28	1567.36
1057.0	3854.58	3834.44	3822.23	3813.8	3828.97	3897.75	3924.89	3969.86	4026.11	4084.59	4173.31	4208.33	4214.01	4221.4	4248.08	4257.77	4274.04	4283.71	4311.45	4331.2	4359.02	4384.5	4403.89	4423.2	4439.67	4454.97	4456.98	4475.61	4493.96	4517.37	4544.8	4590.64	4646.37	4687.34	4714.64
1058.0	1496.85	1489.03	1481.81	1481.56	1482.65	1487.09	1496.96	1513.63	1535.08	1556.88	1568.73	1573.94	1576.07	1577.78	1585.6	1588.21	1598.74	1602.35	1610.11	1615.64	1621.43	1629.89	1642.31	1646.27	1648.73	1652.08	1654.65	1655.79	1660.07	1665.51	1673.64	1687.53	1707.13	1720.16	1731.44
1059.0	2520.9	2507.73	2498.04	2493.97	2493.58	2519.98	2536.92	2570.99	2607.41	2650.98	2672.76	2681.64	2713.34	2716.29	2718.3	2724.27	2731.16	2745.48	2757.53	2771.62	2782.02	2796.77	2809.23	2817.34	2821.55	2827.29	2828.56	2831.08	2838.39	2848.94	2863.35	2900.03	2936.39	2965.07	2991.07
1060.0	3262.72	3245.67	3235.14	3232.09	3231.19	3243.59	3270.88	3313.51	3365.73	3406.74	3446.05	3458.78	3463.87	3467.63	3489.17	3500.26	3513.98	3522.16	3589.89	3610.7	3623.64	3642.59	3662.04	3684.24	3689.75	3700.46	3708.85	3716.94	3728.92	3753.56	3771.88	3811.22	3866.17	3908.35	3934.09
1061.0	14621.8	14545.4	14513.94	14523.24	14553.76	14688.18	14795.71	14975.57	15229.59	15421.41	15542.07	15606.49	15657.62	15793.76	15926.3	15962.53	16009.75	16156.22	16233.26	16303.79	16948.9	17046.11	17138.01	17243.26	17279.77	17341.37	17371.43	17383.57	17438.35	17496.3	17585.16	17741.86	17966.51	18123.72	18235.39
1062.0	4476.32	4452.919999999999	4434.02	4424.25	4423.02	4455.08	4485.280000000001	4536.13	4601.509999999999	4660.549999999999	4698.889999999999	4717.8	4726.43	4732.05	4760.34	4769.46	4786.7300000000005	4815.09	4837.13	4862.24	4967.56	4999.83	5030.91	5063.780000000001	5071.8	5089.34	5093.52	5097.679999999999	5110.85	5127.59	5154.86	5198.360000000001	5258.75	5298.88	5329.740000000001
1063.0	1335.16	1328.18	1321.74	1321.06	1320.69	1324.65	1333.44	1348.29	1367.39	1384.05	1393.81	1398.44	1400.84	1402.52	1406.14	1413.16	1418.09	1428.31	1433.17	1439.27	1447.49	1459.0	1465.08	1468.61	1471.57	1474.56	1475.74	1476.95	1484.11	1506.47	1513.82	1528.62	1546.38	1560.04	1569.19
1064.0	1045.33	1039.87	1034.83	1057.11	1056.82	1061.39	1068.44	1082.17	1097.5	1110.87	1121.36	1128.14	1140.85	1143.86	1148.93	1150.82	1158.96	1167.29	1171.26	1181.85	1219.51	1225.87	1231.54	1237.37	1246.58	1249.35	1249.91	1251.09	1284.77	1302.49	1308.85	1327.15	1343.34	1355.27	1363.17
1065.0	1492.2900000000002	1484.49	1477.2900000000002	1474.0300000000002	1487.3000000000002	1491.7600000000002	1501.66	1518.38	1539.89	1558.65	1569.64	1574.8500000000001	1586.47	1589.24	1600.26	1602.89	1606.94	1620.3500000000001	1626.72	1632.31	1653.67	1683.78	1692.72	1696.8	1711.74	1718.58	1739.06	1741.14	1756.02	1761.77	1770.38	1812.93	1833.99	1853.41	1864.79
1066.0	1038.29	1032.87	1027.96	1031.97	1031.68	1035.99	1042.86	1054.48	1069.41	1082.44	1090.07	1093.69	1099.5	1100.69	1101.47	1103.28	1106.07	1123.25	1127.07	1130.94	1134.99	1140.91	1157.19	1159.98	1161.72	1164.08	1164.6	1165.4	1168.41	1172.34	1178.06	1187.84	1201.64	1210.81	1219.37
1067.0	1894.3	1880.3899999999999	1894.17	1893.72	1895.63	1900.64	1920.97	1941.67	1964.5400000000002	2003.5	2016.6299999999999	2024.68	2032.25	2034.9099999999999	2038.26	2048.81	2055.94	2064.51	2071.55	2081.1	2091.73	2107.11	2122.21	2132.93	2141.89	2153.96	2157.73	2162.35	2169.41	2175.06	2184.5699999999997	2201.8799999999997	2224.7899999999995	2241.06	2248.37
1068.0	2225.07	2213.44	2204.44	2199.58	2199.87	2206.47	2238.45	2263.38	2295.44	2325.05	2344.38	2353.04	2362.03	2366.56	2375.27	2385.8	2391.83	2404.18	2412.35	2420.63	2429.31	2441.98	2458.16	2464.09	2470.92	2481.61	2482.73	2484.44	2491.59	2506.4	2521.44	2549.57	2583.21	2607.07	2623.32
1069.0	658.81	655.36	656.55	655.1	654.9200000000001	656.88	661.24	669.05	678.53	686.79	691.63	693.9300000000001	695.25	696.0	704.43	705.6	707.39	713.4	718.0	720.47	728.8299999999999	733.1	736.0300000000001	737.82	738.93	740.4300000000001	740.76	741.26	743.1800000000001	748.13	751.79	758.03	766.83	774.4499999999999	782.56
1070.0	1741.3	1732.17	1723.7599999999998	1721.85	1743.1	1748.32	1764.47	1784.42	1809.64	1834.23	1850.23	1856.38	1859.69	1861.94	1863.46	1866.55	1877.94	1883.25	1889.78	1897.77	1904.5900000000001	1915.79	1923.47	1928.1599999999999	1931.0800000000002	1935.78	1936.68	1939.4099999999999	1945.4199999999998	1951.78	1961.3000000000002	1978.9099999999999	2001.87	2020.4099999999999	2036.4499999999998
1071.0	2084.5099999999998	2073.62	2063.56	2061.68	2061.1099999999997	2091.3	2106.2400000000002	2133.91	2166.3	2195.53	2219.88	2234.01	2238.61	2256.05	2277.75	2281.5	2287.27	2303.15	2312.58	2326.2599999999998	2337.2799999999997	2349.47	2358.84	2364.71	2368.25	2375.08	2376.16	2384.57	2390.73	2398.99	2437.03	2457.25	2485.8	2511.39	2533.7799999999997
1072.0	2583.0200000000004	2569.5299999999997	2558.37	2557.4300000000003	2562.3500000000004	2574.91	2597.41	2628.59	2665.84	2718.23	2740.92	2750.0299999999997	2759.51	2783.62	2875.31	2884.94	2894.79	2922.81	2952.02	2967.84	2981.7799999999997	2997.3199999999997	3009.27	3020.26	3031.9399999999996	3038.1000000000004	3039.4700000000003	3041.5600000000004	3064.6800000000003	3074.73	3098.9300000000003	3125.67	3161.98	3192.34	3212.68
1073.0	2845.7	2830.75	2819.3	2815.9100000000003	2816.69	2827.5899999999997	2846.44	2878.12	2923.82	2983.6499999999996	3008.52	3018.54	3035.16	3047.12	3049.99	3057.82	3068.4	3077.48	3094.22	3107.36	3118.56	3138.58	3155.59	3165.6200000000003	3174.48	3181.76	3197.58	3199.84	3208.99	3219.4799999999996	3235.17	3270.31	3311.1	3337.23	3361.91
1074.0	1907.92	1897.8899999999999	1893.27	1889.14	1888.63	1894.29	1906.92	1928.94	1956.16	1979.97	1993.9	2000.54	2009.8899999999999	2012.0700000000002	2016.76	2020.11	2025.23	2031.25	2052.53	2086.8700000000003	2094.39	2105.39	2115.3999999999996	2120.57	2124.9	2129.3	2152.9900000000002	2154.51	2226.46	2237.9	2248.7999999999997	2267.4300000000003	2293.73	2311.2200000000003	2324.75
1075.0	1372.1100000000001	1364.94	1358.32	1357.75	1358.4	1362.48	1371.52	1386.78	1408.37	1425.53	1462.22	1467.08	1475.42	1477.02	1485.38	1487.82	1497.77	1518.02	1523.18	1528.42	1540.61	1559.6100000000001	1566.4499999999998	1570.23	1574.42	1577.62	1578.33	1583.01	1587.18	1593.69	1601.46	1623.4	1642.3000000000002	1655.1999999999998	1668.68
1076.0	3455.58	3437.11	3427.8999999999996	3420.66	3419.8399999999997	3437.11	3460.35	3499.08	3552.4500000000003	3596.4300000000003	3630.51	3647.33	3671.54	3683.3500000000004	3686.16	3692.4100000000003	3701.81	3728.92	3742.27	3758.2200000000003	3774.58	3795.94	3813.38	3832.61	3838.9399999999996	3848.41	3851.82	3858.8199999999997	3882.78	3898.7599999999998	3925.9	3966.5	4013.49	4045.0699999999997	4075.1400000000003
1077.0	1839.5900000000001	1829.97	1821.1000000000001	1817.0900000000001	1816.5900000000001	1822.0300000000002	1844.75	1869.61	1896.09	1919.1899999999998	1943.48	1949.92	1952.5600000000002	1954.69	1956.0700000000002	1963.38	1970.83	1980.55	1987.29	1994.11	2001.26	2016.77	2025.1899999999998	2033.99	2037.3899999999999	2042.34	2043.25	2044.9199999999998	2075.44	2083.94	2094.11	2116.3199999999997	2140.9	2161.28	2175.3700000000003
1078.0	5802.389999999999	5772.08	5752.13	5760.34	5765.96	5789.280000000001	5841.13	5909.25	6009.18	6111.83	6168.49	6191.95	6216.24	6230.21	6240.63	6253.09	6280.9	6313.55	6344.62	6381.62	6422.22	6455.879999999999	6484.24	6501.76	6512.839999999999	6527.790000000001	6542.0599999999995	6605.24	6636.67	6703.35	6747.490000000001	6808.41	6889.11	6960.36	7003.57
1079.0	583.91	580.86	578.04	576.77	576.61	579.89	583.74	590.24	598.6	605.89	610.16	612.53	613.36	616.6	618.64	619.66	621.23	622.63	624.75	626.89	629.14	632.42	635.98	637.51	638.47	639.77	640.05	641.4	643.06	645.17	648.31	653.69	662.22	667.28	673.84
1080.0	2622.83	2609.13	2596.48	2590.75	2590.03	2600.02	2618.8199999999997	2647.98	2685.5	2719.49	2741.68	2753.32	2764.22	2772.41	2778.5600000000004	2783.14	2793.42	2820.79	2831.15	2849.62	2859.84	2874.76	2886.2200000000003	2898.89	2903.92	2909.82	2912.41	2914.42	2925.6400000000003	2935.23	2951.43	2990.83	3027.23	3050.34	3079.27
1081.0	1918.03	1908.01	1898.76	1894.57	1894.05	1899.73	1912.34	1933.63	1962.42	1988.46	2002.48	2011.51	2014.22	2016.41	2019.1	2022.42	2029.28	2033.87	2040.78	2047.79	2055.13	2065.85	2074.87	2080.15	2085.56	2091.18	2092.12	2093.56	2101.3	2110.7	2121.01	2140.28	2165.14	2182.26	2196.25
1082.0	2322.71	2310.5699999999997	2312.1	2307.78	2307.1400000000003	2320.2	2335.6000000000004	2364.0499999999997	2404.0699999999997	2433.36	2453.38	2463.52	2479.59	2551.55	2554.12	2568.0299999999997	2574.52	2590.68	2599.4900000000002	2622.5299999999997	2640.57	2654.3399999999997	2665.14	2686.08	2705.5	2711.0	2712.22	2719.73	2726.76	2739.46	2755.6899999999996	2818.9	2852.91	2876.04	2898.0499999999997
1083.0	522.6800000000001	519.49	516.8399999999999	516.01	516.03	517.5	521.38	527.12	533.81	540.21	543.7	545.65	546.7	547.26	547.86	548.95	550.4	551.77	553.6300000000001	555.45	557.77	561.1600000000001	564.13	566.05	599.8	601.5899999999999	602.1500000000001	602.91	604.5799999999999	606.4	609.22	613.98	620.8299999999999	625.49	628.48
1084.0	889.57	884.9200000000001	880.63	881.0699999999999	880.8299999999999	883.47	889.33	899.24	911.98	923.09	929.6	932.6800000000001	933.9499999999999	934.9599999999999	935.6199999999999	937.16	939.53	945.76	948.98	952.24	958.21	963.2099999999999	967.06	972.13	973.59	975.5699999999999	976.5799999999999	977.25	982.21	985.4300000000001	990.23	998.45	1012.61	1020.86	1027.0
1085.0	1241.35	1234.83	1228.8400000000001	1227.48	1227.71	1231.39	1254.02	1278.0800000000002	1296.12	1311.91	1321.1399999999999	1325.53	1327.3500000000001	1328.78	1329.7399999999998	1336.49	1339.88	1357.4	1362.01	1370.46	1404.58	1426.57	1446.44	1451.9199999999998	1455.64	1461.8	1463.96	1468.63	1486.81	1495.1200000000001	1502.4	1518.25	1535.86	1547.58	1558.4099999999999
1086.0	4036.25	4015.17	4009.98	4005.17	4004.0499999999997	4021.9	4057.45	4109.91	4190.05	4241.09	4287.71	4301.96	4311.1	4317.28	4323.839999999999	4331.06	4343.06	4370.69	4386.509999999999	4479.41	4503.570000000001	4529.24	4552.09	4571.23	4587.9	4597.219999999999	4600.12	4603.29	4615.18	4631.48	4667.08	4720.4400000000005	4775.28	4813.98	4842.01
1087.0	2670.94	2656.96	2662.9300000000003	2657.07	2666.86	2674.8500000000004	2692.6200000000003	2727.96	2768.2200000000003	2805.3399999999997	2825.1	2834.75	2838.5699999999997	2841.66	2860.9500000000003	2865.67	2872.9199999999996	2973.4199999999996	2983.53	2993.76	3004.5099999999998	3020.22	3033.79	3041.1299999999997	3049.57	3057.1800000000003	3058.57	3060.69	3098.22	3112.5299999999997	3127.7200000000003	3164.6600000000003	3201.4100000000003	3227.55	3256.66
1088.0	1086.23	1080.55	1075.32	1074.29	1074.0	1077.22	1084.3700000000001	1096.44	1113.09	1126.65	1134.59	1147.93	1150.34	1158.76	1163.47	1165.38	1168.33	1172.84	1176.82	1183.2	1187.44	1193.64	1198.4	1201.29	1203.6200000000001	1212.1	1212.64	1213.47	1228.93	1238.49	1244.53	1254.86	1271.45	1281.16	1291.03
1089.0	731.62	727.79	724.27	725.42	725.22	727.39	732.22	740.37	750.86	760.01	765.37	767.91	768.95	771.61	773.19	774.46	776.42	780.27	782.92	785.61	788.43	793.13	796.29	798.21	800.54	804.51	804.88	805.43	807.51	816.68	820.67	829.51	839.15	845.55	850.48
1090.0	1229.99	1223.56	1217.63	1214.94	1214.61	1218.25	1226.33	1239.99	1257.56	1272.88	1285.64	1291.89	1293.64	1295.04	1295.96	1298.09	1301.38	1304.32	1308.75	1313.25	1317.95	1329.28	1338.22	1341.45	1343.45	1352.35	1352.96	1354.52	1358.02	1362.47	1369.12	1380.48	1400.18	1410.87	1419.78
1091.0	2483.95	2470.97	2460.27	2454.84	2454.16	2461.53	2477.86	2505.46	2540.95	2599.32	2620.0	2628.7	2650.95	2653.84	2680.65	2685.07	2706.27	2712.39	2721.61	2731.73	2743.89	2796.87	2813.09	2819.87	2831.88	2837.63	2840.82	2842.77	2852.67	2862.02	2875.99	2918.79	2953.35	3021.36	3038.95
1092.0	2885.5299999999997	2870.46	2863.72	2857.63	2859.2200000000003	2871.16	2890.21	2922.3900000000003	2967.38	3003.54	3030.66	3040.88	3045.66	3048.96	3061.56	3066.6099999999997	3085.45	3092.8999999999996	3103.41	3115.84	3127.01	3155.05	3174.33	3193.13	3200.79	3207.3	3209.21	3211.8	3226.21	3236.7799999999997	3252.58	3279.71	3339.79	3377.84	3400.05
1093.0	615.24	612.02	609.06	607.71	607.55	609.37	613.41	620.24	629.03	636.69	641.18	643.58	644.45	645.15	645.6	646.67	650.66	652.13	654.35	656.59	658.95	664.16	666.81	668.42	669.42	670.78	673.4	684.87	686.64	689.73	693.09	701.34	714.92	720.37	728.69
1094.0	437.95	435.66	433.55	432.59	432.48	433.77	436.65	441.51	447.81	453.26	456.46	457.97	458.59	459.09	459.78	460.63	462.37	463.42	464.99	466.59	468.26	470.96	472.83	473.97	480.8	500.71	505.13	507.43	508.74	510.41	512.9	520.07	526.11	530.13	533.22
1095.0	1421.21	1413.78	1406.93	1403.83	1408.5	1412.73	1422.1	1446.12	1469.27	1487.17	1508.21	1513.22	1516.64	1529.44	1536.61	1541.07	1544.97	1548.46	1554.86	1560.86	1566.81	1585.45	1591.78	1595.61	1598.0	1602.49	1603.21	1604.31	1626.47	1631.8	1652.55	1666.26	1685.62	1698.48	1708.37
1096.0	1453.86	1446.27	1439.26	1436.08	1437.45	1469.56	1479.31	1495.79	1516.98	1535.46	1551.57	1557.76	1559.86	1565.5	1571.25	1575.25	1579.23	1582.8	1588.18	1596.29	1602.01	1696.41	1704.49	1711.21	1713.77	1719.03	1719.8	1720.98	1730.45	1736.12	1760.9	1784.68	1809.4	1824.4	1836.63
1097.0	2254.2599999999998	2242.4900000000002	2239.14	2234.21	2233.59	2240.29	2255.15	2288.15	2325.58	2356.7000000000003	2377.35	2385.2400000000002	2389.5499999999997	2393.27	2424.54	2449.46	2457.79	2499.08	2507.5699999999997	2516.18	2525.2	2556.57	2567.21	2588.74	2599.3500000000004	2604.63	2610.97	2614.26	2638.32	2646.9700000000003	2689.26	2719.8900000000003	2756.43	2785.66	2807.52
1098.0	1018.73	1013.41	1008.49	1006.2700000000001	1006.7700000000001	1009.79	1016.4899999999999	1027.81	1042.37	1055.07	1066.07	1069.6100000000001	1071.0600000000002	1072.22	1072.98	1074.74	1077.46	1079.9	1083.58	1087.29	1091.19	1096.88	1101.26	1103.91	1106.5	1117.6	1118.1	1118.87	1121.76	1125.44	1130.93	1140.32	1163.22	1178.62	1185.48
1099.0	984.51	979.37	974.62	972.47	972.2	975.12	981.59	992.52	1006.58	1018.84	1026.03	1029.44	1030.83	1039.88	1040.61	1042.33	1044.96	1047.33	1058.42	1062.06	1065.86	1074.39	1083.16	1114.26	1136.47	1138.78	1139.29	1143.78	1176.7	1180.55	1186.32	1196.16	1210.06	1219.29	1226.39
1100.0	1171.1999999999998	1165.09	1162.7800000000002	1160.22	1159.8999999999999	1163.38	1171.16	1192.69	1217.31	1232.14	1241.26	1245.3799999999999	1247.0700000000002	1248.42	1257.18	1259.25	1262.44	1270.71	1275.35	1279.74	1284.33	1293.8899999999999	1302.41	1305.56	1307.51	1311.11	1314.3	1319.03	1322.45	1326.78	1333.43	1350.39	1366.08	1376.89	1392.4
1101.0	1896.29	1886.38	1886.02	1881.87	1881.35	1886.99	1899.51	1921.0	1948.21	1973.83	1991.74	1998.36	2001.06	2003.23	2007.05	2010.36	2015.45	2027.11	2034.67	2041.66	2048.98	2085.42	2093.73	2104.36	2109.39	2120.24	2124.48	2129.77	2135.39	2143.18	2156.26	2177.39	2206.26	2232.85	2247.9
1102.0	1712.16	1703.22	1697.28	1693.54	1695.73	1700.82	1712.1	1732.29	1756.83	1779.12	1791.66	1799.15	1801.58	1806.08	1816.29	1823.79	1831.83	1835.97	1842.22	1848.71	1855.34	1892.21	1899.76	1919.28	1922.84	1927.85	1929.21	1944.87	1952.07	1958.47	1969.17	1985.51	2008.57	2024.6	2045.6
1103.0	2422.6	2409.95	2402.51	2397.21	2403.29	2410.5	2426.49	2453.52	2488.27	2522.17	2542.83	2551.28	2554.72	2557.5	2559.31	2566.23	2580.47	2586.3	2604.87	2615.51	2624.89	2648.59	2664.55	2675.71	2679.71	2685.79	2686.99	2691.41	2699.68	2710.18	2725.54	2760.76	2795.62	2816.96	2835.24
1104.0	869.15	864.61	860.4200000000001	858.52	858.28	860.86	866.5799999999999	876.22	888.63	899.46	905.8	908.8199999999999	910.04	911.03	911.6700000000001	914.95	917.26	919.34	922.47	925.6300000000001	928.95	933.8	937.52	939.78	941.19	943.0999999999999	948.8599999999999	953.8100000000001	956.28	959.4100000000001	964.0999999999999	972.0999999999999	983.39	990.8900000000001	1003.0899999999999
1105.0	836.12	831.75	828.52	826.82	826.59	829.07	834.58	843.87	855.83	866.25	872.36	882.68	883.87	884.83	885.45	888.71	896.46	899.41	902.89	905.99	909.23	913.98	919.15	921.37	924.06	926.41	929.0	944.25	946.69	949.79	954.43	962.35	974.12	986.33	992.07
1106.0	1417.57	1410.16	1403.33	1400.23	1402.04	1406.24	1415.57	1431.34	1451.62	1475.97	1487.13	1492.07	1494.09	1500.65	1507.07	1517.62	1521.76	1525.21	1530.39	1536.96	1542.47	1562.24	1568.47	1601.11	1603.5	1606.76	1607.49	1608.59	1625.92	1635.77	1643.75	1665.44	1716.51	1772.72	1783.62
1107.0	1472.95	1465.25	1458.15	1454.93	1454.53	1480.44	1490.27	1506.87	1528.21	1546.83	1557.74	1592.03	1594.18	1595.92	1603.34	1605.98	1612.8	1616.45	1623.51	1630.65	1654.81	1663.45	1670.08	1674.1	1680.21	1683.62	1684.38	1688.61	1692.98	1698.52	1706.81	1720.98	1744.02	1758.77	1778.28
1108.0	1364.94	1357.81	1390.58	1390.53	1390.14	1396.39	1405.65	1421.31	1445.61	1463.22	1473.54	1478.43	1480.43	1482.04	1486.71	1489.16	1508.64	1519.4	1524.57	1529.8	1535.29	1545.39	1551.55	1557.11	1559.44	1562.61	1565.68	1567.82	1573.59	1578.75	1587.49	1635.76	1657.07	1672.54	1691.53
1109.0	642.55	639.19	636.09	634.69	634.51	636.41	640.64	647.77	656.95	666.85	671.56	673.79	674.7	675.43	682.7	683.82	685.55	687.57	689.9	692.27	694.75	698.38	701.53	703.23	704.28	705.71	706.03	706.51	708.34	718.47	721.98	730.08	738.57	744.2	750.82
1110.0	686.88	683.2900000000001	679.98	678.48	682.18	684.6800000000001	689.23	696.9	706.78	715.4	722.1	724.5	725.48	726.27	726.78	727.98	729.8199999999999	731.48	735.9499999999999	738.47	741.1099999999999	748.5300000000001	751.52	753.32	754.45	755.9899999999999	756.33	756.85	758.8	769.09	772.84	779.92	789.27	795.49	800.13
1111.0	952.57	947.59	951.68	954.11	953.84	956.7	963.05	973.78	987.57	999.6	1006.65	1009.99	1011.36	1012.46	1016.74	1018.42	1020.99	1024.9	1028.38	1031.91	1039.01	1050.43	1054.62	1057.16	1059.71	1062.61	1065.81	1066.54	1069.3	1072.8	1078.04	1086.98	1099.61	1108.01	1114.46
1112.0	1661.4499999999998	1652.76	1649.47	1649.41	1648.95	1653.8899999999999	1664.87	1683.8	1712.99	1733.86	1750.01	1756.7	1759.0700000000002	1766.51	1786.23	1789.18	1799.4099999999999	1803.47	1810.47	1818.58	1825.1100000000001	1847.1299999999999	1855.67	1860.1399999999999	1862.9299999999998	1866.71	1867.5500000000002	1868.95	1873.78	1879.9299999999998	1890.61	1906.31	1928.4499999999998	1943.1699999999998	1955.6
1113.0	10482.4	10427.63	10393.0	10378.02	10411.77	10478.67	10548.21	10666.99	10821.23	10970.11	11047.73	11131.97	11159.58	11207.72	11269.01	11312.62	11370.47	11419.82	11491.03	11585.55	11627.08	11862.22	11913.59	11945.35	11987.83	12022.13	12094.22	12104.86	12156.02	12233.54	12313.39	12415.57	12563.21	12721.59	12795.66
1114.0	1034.0900000000001	1028.68	1026.74	1024.47	1024.19	1028.15	1034.97	1046.49	1061.32	1074.25	1081.83	1085.42	1088.98	1090.17	1097.54	1099.35	1104.87	1107.73	1115.6200000000001	1119.4499999999998	1123.46	1132.33	1136.8400000000001	1139.58	1142.31	1144.63	1145.15	1145.94	1149.9099999999999	1153.67	1159.3	1168.92	1182.5	1191.52	1198.47
1115.0	693.89	690.26	693.9399999999999	692.9399999999999	692.76	694.83	699.4399999999999	707.23	717.26	728.3000000000001	743.07	745.54	746.5500000000001	747.36	749.4200000000001	750.65	752.5500000000001	759.87	762.46	765.58	768.3199999999999	776.39	780.43	782.3100000000001	787.06	788.6500000000001	789.01	789.66	791.69	794.2900000000001	799.8	806.43	822.07	828.34	834.2
1116.0	2072.06	2061.24	2056.15	2056.0	2055.43	2061.59	2079.23	2104.2599999999998	2135.91	2177.05	2197.04	2225.2400000000002	2228.25	2230.68	2236.88	2240.6800000000003	2250.0899999999997	2257.5	2265.1800000000003	2285.7599999999998	2302.14	2354.5400000000004	2368.3799999999997	2374.0899999999997	2388.77	2396.23	2397.31	2399.13	2420.22	2458.0099999999998	2472.18	2498.06	2552.54	2572.03	2590.34
1117.0	735.02	731.18	729.99	728.38	728.18	733.34	738.21	746.43	757.02	766.24	771.8	774.36	775.88	778.59	779.14	780.83	782.8	784.57	788.07	790.78	793.61	806.61	809.82	815.39	816.61	822.05	822.42	822.98	826.93	829.64	833.69	840.71	850.48	857.52	865.42
1118.0	553.29	550.4	550.24	549.02	548.87	550.52	554.17	560.34	568.28	575.2	579.26	581.18	581.97	582.6	585.93	586.9	588.38	591.58	593.59	595.62	597.76	600.88	603.27	604.92	607.17	608.4	614.33	614.75	616.34	618.36	621.38	631.12	638.45	643.32	647.07
1119.0	2102.29	2091.3	2081.16	2079.48	2078.92	2085.14	2098.97	2122.5699999999997	2154.1099999999997	2195.23	2222.2999999999997	2230.8999999999996	2235.06	2237.5	2243.71	2247.41	2254.33	2290.29	2298.3900000000003	2307.9900000000002	2316.8999999999996	2331.4	2344.2	2350.88	2354.4	2359.18	2360.5600000000004	2366.58	2372.79	2382.51	2395.74	2417.08	2450.28	2469.41	2484.59
1120.0	1643.5	1634.92	1630.79	1634.01	1640.13	1653.23	1666.16	1684.71	1765.41	1786.91	1799.51	1805.49	1817.36	1833.8	1839.85	1861.08	1868.49	1882.8	1899.6	1916.94	1925.5	1942.64	1980.31	1985.09	1999.42	2005.75	2006.65	2008.55	2016.52	2023.13	2033.01	2059.43	2103.3	2125.13	2141.42
1121.0	1356.97	1349.88	1345.01	1342.05	1341.67	1346.82	1355.75	1370.85	1390.27	1407.21	1417.13	1421.83	1423.76	1425.31	1429.88	1433.27	1436.89	1440.14	1445.0400000000002	1450.0	1455.2	1472.88	1485.31	1488.89	1491.12	1502.64	1507.22	1509.3200000000002	1513.22	1518.18	1525.5900000000001	1540.49	1559.11	1571.01	1580.15
1122.0	2125.55	2114.45	2115.7	2111.9	2116.67	2123.02	2143.75	2167.62	2204.81	2231.66	2251.19	2258.67	2261.72	2264.18	2268.01	2273.29	2279.19	2294.82	2302.62	2316.15	2324.45	2342.69	2352.03	2363.55	2367.08	2376.84	2379.66	2385.89	2392.81	2403.81	2415.54	2437.31	2465.63	2486.58	2501.06
1123.0	886.67	882.04	885.78	883.82	883.58	886.23	892.11	902.05	914.83	925.97	941.69	944.82	950.04	952.64	955.09	961.26	963.7	965.88	969.16	972.49	975.97	989.57	993.52	995.91	997.4	999.43	999.88	1002.34	1004.93	1008.22	1013.14	1021.55	1033.42	1043.99	1050.07
1124.0	432.6	430.34	428.26	427.31	427.19	428.47	431.32	436.12	442.3	447.69	450.84	452.34	452.95	453.45	453.77	454.51	455.66	456.69	458.25	460.09	461.74	464.15	466.0	467.73	468.43	473.18	473.4	473.72	474.95	476.5	478.83	482.8	488.41	492.14	495.01
1125.0	310.13	308.51	307.02000000000004	306.34000000000003	306.25	307.17	309.21	312.65000000000003	317.08	320.94	323.21	324.28	330.90999999999997	331.27	331.5	332.05	337.73	338.5	352.29	353.79	355.06	356.91	358.33000000000004	359.2	359.74	360.46999999999997	360.63	363.15	364.08	367.53999999999996	369.33000000000004	372.4	376.72	379.59999999999997	381.81
1126.0	607.58	604.4	601.47	600.15	599.98	601.78	605.78	612.52	628.73	636.39	640.88	643.01	651.91	653.81	654.27	655.44	657.1	661.58	663.83	666.11	668.5	671.98	674.66	676.29	677.3	678.68	678.98	679.45	690.46	692.72	696.1	702.89	711.05	716.68	720.86
1127.0	2030.27	2019.67	2009.8799999999999	2005.45	2004.9	2016.37	2029.74	2053.03	2083.37	2108.74	2130.62	2137.71	2140.59	2155.56	2163.57	2168.41	2173.9	2178.8100000000004	2186.23	2194.17	2203.96	2221.35	2232.42	2237.8	2245.2099999999996	2250.8199999999997	2252.1299999999997	2253.68	2272.6899999999996	2280.48	2292.34	2311.37	2341.15	2362.0499999999997	2375.87
1128.0	1203.15	1196.8600000000001	1195.83	1193.1999999999998	1192.87	1196.44	1204.3899999999999	1218.42	1235.6799999999998	1265.0100000000002	1273.92	1278.1599999999999	1279.8899999999999	1281.28	1284.0	1286.1100000000001	1289.3600000000001	1292.27	1296.67	1302.65	1307.3200000000002	1320.19	1325.46	1334.3400000000001	1338.19	1341.5700000000002	1342.18	1343.1	1350.25	1354.81	1361.42	1372.72	1388.67	1399.27	1410.55
1129.0	488.40000000000003	485.85	483.5	482.43	482.3	483.74	486.95000000000005	492.38	499.35	505.43	509.0	510.69	516.18	516.74	517.0999999999999	517.99	523.31	526.87	528.66	530.48	532.38	535.16	537.29	540.9	541.7099999999999	542.81	543.06	543.43	544.8299999999999	549.2199999999999	551.9	556.48	562.9399999999999	567.24	570.54
1130.0	723.41	719.63	716.59	715.01	714.82	716.96	721.72	729.75	740.09	782.7	788.21	794.05	795.12	795.98	796.55	797.86	803.59	805.41	808.15	810.92	813.83	818.08	821.34	827.48	828.86	836.18	842.37	842.95	845.34	849.7	854.2	861.29	871.3	879.94	885.06
1131.0	2107.08	2096.08	2088.17	2084.2	2083.62	2089.87	2103.7400000000002	2132.6	2163.01	2189.4300000000003	2207.2799999999997	2218.93	2221.93	2228.1	2229.67	2233.35	2251.33	2256.42	2264.09	2278.1800000000003	2286.34	2298.27	2307.4300000000003	2312.9900000000002	2316.45	2321.16	2333.34	2341.87	2357.81	2365.5299999999997	2379.11	2414.6000000000004	2443.25	2465.9399999999996	2487.1
1132.0	714.26	710.53	707.08	705.52	705.33	707.45	712.14	720.0699999999999	730.27	739.1700000000001	744.38	746.85	747.86	748.6700000000001	749.2	750.43	752.34	754.03	756.6	759.2	761.92	765.8900000000001	768.95	770.8000000000001	781.75	783.34	783.69	784.22	786.25	788.83	792.6800000000001	799.25	809.1800000000001	815.34	820.1
1133.0	577.82	574.8	572.01	570.75	570.59	572.3	576.1	582.52	592.02	599.23	603.45	605.7	606.52	607.18	613.24	614.25	615.8	622.29	624.4	626.54	628.79	632.07	634.59	636.12	637.07	640.61	640.9	641.34	643.0	645.11	648.25	654.42	662.02	667.07	673.91
1134.0	1623.11	1614.63	1606.8	1603.26	1604.67	1609.48	1620.16	1639.6	1664.98	1695.81	1707.76	1719.11	1724.7	1726.58	1727.8	1730.64	1735.02	1751.56	1761.22	1770.13	1776.47	1785.74	1792.86	1797.18	1821.7	1832.25	1835.6	1844.06	1850.45	1856.51	1865.57	1881.05	1903.5	1918.03	1931.01
1135.0	1123.49	1117.62	1112.2	1109.74	1109.44	1112.77	1120.15	1132.62	1149.73	1163.74	1172.26	1176.16	1178.83	1180.11	1182.07	1187.86	1190.87	1199.26	1203.34	1209.58	1216.25	1222.59	1229.33	1239.49	1241.35	1243.87	1247.96	1248.82	1252.04	1256.15	1262.28	1282.32	1297.22	1308.06	1315.68
1136.0	887.8	883.16	878.88	876.94	876.7	879.33	885.17	895.52	910.18	921.26	927.76	933.41	934.67	935.69	936.35	937.89	941.3	947.25	950.47	954.64	958.06	964.8	968.64	973.14	987.12	991.7	992.15	992.83	996.31	1000.82	1005.71	1015.8	1031.79	1043.87	1052.07
1137.0	1261.97	1255.37	1249.29	1246.53	1246.19	1249.93	1258.22	1272.86	1290.89	1306.62	1316.62	1324.21	1326.0	1327.65	1328.59	1333.89	1341.33	1361.42	1366.05	1370.74	1378.43	1385.71	1391.24	1394.59	1399.77	1405.13	1405.76	1406.73	1410.37	1425.86	1432.82	1444.71	1463.71	1485.74	1495.01
1138.0	1280.7	1274.01	1267.84	1265.04	1265.07	1271.1000000000001	1279.53	1296.83	1315.2	1331.2199999999998	1340.6100000000001	1345.4299999999998	1347.2399999999998	1348.6999999999998	1353.25	1355.4699999999998	1358.9	1365.63	1373.6000000000001	1378.3100000000002	1383.26	1392.8899999999999	1410.1399999999999	1413.54	1420.06	1424.14	1425.52	1426.65	1435.6999999999998	1440.4	1447.44	1459.45	1476.3999999999999	1494.1	1504.6
1139.0	1128.38	1122.48	1117.04	1119.79	1119.48	1122.84	1130.29	1142.88	1162.75	1176.92	1189.74	1193.7	1195.31	1196.61	1197.45	1199.43	1202.46	1217.22	1221.36	1225.55	1229.95	1236.36	1242.11	1245.11	1249.25	1251.87	1252.43	1253.29	1256.53	1260.65	1268.64	1281.8	1297.73	1307.63	1316.44
1140.0	1500.51	1492.67	1485.43	1510.21	1512.67	1520.05	1530.14	1547.18	1574.58	1593.77	1607.47	1613.09	1626.85	1629.75	1631.13	1634.56	1638.69	1669.77	1675.44	1681.2	1687.46	1696.26	1703.02	1707.13	1709.68	1713.15	1717.38	1718.56	1723.0	1730.31	1738.75	1753.18	1781.73	1796.78	1807.24
1141.0	427.51	425.27	423.21	422.28	422.16	423.43	426.24	430.99	437.09	442.42	445.54	447.02	448.25	448.74	449.05	449.79	450.93	451.95	453.49	455.04	456.67	459.06	460.89	462.0	462.69	463.63	463.84	465.04	466.25	467.77	470.06	473.96	479.46	486.28	489.11
1142.0	413.7	411.54	409.54	408.64	408.53	409.75	412.47	417.07	424.33	429.5	432.53	434.44	435.03	435.5	435.81	436.53	437.63	456.0	457.55	460.34	461.99	464.4	470.07	471.21	471.91	472.87	473.08	473.41	476.31	479.34	482.2	486.2	493.21	496.98	499.87
1143.0	1685.8799999999999	1677.07	1680.1399999999999	1677.78	1686.58	1692.04	1703.27	1722.48	1792.02	1813.8600000000001	1826.6399999999999	1832.7099999999998	1835.7	1840.25	1842.54	1845.5700000000002	1850.25	1861.57	1867.8999999999999	1877.27	1884.01	1893.83	1901.3899999999999	1906.38	1910.34	1914.22	1915.08	1916.4	1923.3999999999999	1933.27	1944.57	1967.9	1991.73	2006.9399999999998	2019.06
1144.0	979.05	973.94	969.22	967.08	966.81	969.71	976.15	987.02	1001.0	1013.2	1020.34	1023.73	1026.24	1027.35	1029.01	1030.71	1033.66	1036.0	1039.52	1043.09	1046.83	1052.29	1059.05	1061.6	1063.19	1065.35	1065.83	1074.25	1078.43	1081.97	1092.23	1101.3	1114.09	1130.53	1137.15
1145.0	1812.29	1802.83	1794.09	1790.13	1789.63	1795.0	1809.11	1829.26	1855.17	1877.77	1895.52	1901.82	1904.39	1915.97	1917.69	1920.85	1925.71	1936.36	1942.94	1949.62	1956.6	1966.81	1980.33	1985.11	1988.08	2012.07	2012.98	2014.68	2034.46	2042.06	2052.4	2078.76	2102.91	2120.23	2132.97
1146.0	755.02	751.0699999999999	747.43	745.78	745.5699999999999	747.81	752.77	761.1500000000001	771.94	781.34	786.85	789.46	790.53	791.39	791.95	793.25	795.26	797.06	799.77	802.51	805.3900000000001	809.59	812.8199999999999	814.78	817.1600000000001	821.13	821.5	822.49	824.6099999999999	827.31	831.36	841.13	850.9000000000001	858.8299999999999	865.28
1147.0	1369.82	1362.66	1356.05	1353.06	1352.68	1356.74	1365.75	1381.27	1404.57	1424.1299999999999	1436.76	1441.53	1445.06	1460.3000000000002	1461.3300000000002	1465.03	1468.74	1477.77	1482.79	1487.8799999999999	1493.21	1501.0	1506.99	1510.6200000000001	1525.0	1530.1499999999999	1535.34	1536.3999999999999	1543.3000000000002	1551.41	1558.98	1574.0500000000002	1592.33	1606.25	1615.6000000000001
1148.0	1785.97	1776.64	1768.02	1764.13	1763.64	1768.93	1792.08	1812.03	1840.07	1862.49	1878.29	1884.53	1887.07	1890.78	1895.54	1898.66	1908.33	1912.64	1919.3	1927.71	1934.62	1944.71	1952.46	1961.96	2018.41	2030.48	2031.39	2036.89	2047.49	2054.2	2064.23	2081.36	2105.54	2126.28	2138.66
1149.0	1765.34	1756.12	1747.6	1751.46	1750.97	1756.23	1767.88	1787.57	1812.89	1834.98	1849.77	1855.92	1858.43	1862.43	1864.55	1870.35	1875.08	1886.77	1893.19	1900.19	1907.0	1916.95	1924.59	1929.23	1932.12	1936.04	1936.92	1955.23	1960.28	1966.7	1976.3	1995.6	2018.78	2034.19	2051.97
1150.0	1822.08	1812.56	1803.77	1799.8	1799.3	1804.7	1821.1	1841.38	1867.47	1895.47	1908.83	1921.85	1934.69	1941.93	1946.51	1949.71	1954.64	1966.65	1973.34	1983.94	1991.05	2001.44	2018.13	2024.96	2036.37	2040.5	2055.75	2057.17	2062.48	2072.57	2090.32	2111.97	2137.85	2158.1	2170.9
1151.0	1283.11	1276.41	1270.22	1268.36	1268.01	1271.82	1280.26	1295.09	1318.75	1334.82	1347.58	1352.06	1354.49	1355.9699999999998	1356.9299999999998	1360.7099999999998	1364.16	1369.5	1378.65	1383.8100000000002	1388.77	1396.02	1401.5800000000002	1406.67	1408.77	1412.1100000000001	1423.3700000000001	1425.75	1429.43	1443.89	1450.94	1464.77	1483.93	1496.74	1506.97
1152.0	943.27	938.34	933.79	931.93	931.92	934.72	941.1	951.58	965.07	976.82	983.71	987.21	988.54	989.61	991.36	995.29	1001.2	1007.5	1012.02	1015.49	1024.94	1030.28	1034.39	1038.75	1040.3	1042.42	1048.6	1049.32	1088.74	1098.81	1104.18	1113.34	1126.84	1135.44	1142.28
1153.0	3132.5	3116.1299999999997	3101.02	3095.0499999999997	3094.19	3122.05	3144.51	3186.6499999999996	3231.79	3271.1600000000003	3295.09	3306.04	3314.37	3325.64	3331.9	3339.2799999999997	3347.73	3360.66	3376.04	3390.2400000000002	3405.73	3428.5099999999998	3445.62	3463.3500000000004	3487.23	3494.32	3502.85	3508.42	3528.2299999999996	3542.16	3564.1	3594.4100000000003	3636.1699999999996	3681.96	3706.9
1154.0	453.48999999999995	451.11999999999995	448.93	447.94	447.82	449.15999999999997	452.14	457.18	463.66	469.3	472.61	474.18	474.82	475.33	485.61	486.41999999999996	487.65	488.75	490.41	492.09000000000003	493.85	496.43	498.42	499.62	500.36	504.59000000000003	504.81	513.78	515.11	516.8000000000001	519.33	525.44	531.5400000000001	535.6	538.72
1155.0	1262.2900000000002	1255.7	1249.61	1246.86	1246.51	1250.25	1258.5500000000002	1277.2	1303.43	1319.31	1328.78	1336.35	1338.1499999999999	1342.3999999999999	1344.3899999999999	1349.54	1352.96	1358.9399999999998	1364.4599999999998	1369.1499999999999	1374.0600000000002	1381.42	1389.41	1392.77	1394.8500000000001	1397.68	1400.01	1404.94	1408.9	1413.52	1420.42	1432.21	1448.84	1459.8999999999999	1468.48
1156.0	605.47	602.3	599.39	607.12	606.96	608.77	612.81	619.63	628.4100000000001	636.07	666.4	668.62	671.11	671.8499999999999	672.32	673.6	675.3100000000001	677.54	679.8399999999999	684.03	686.49	690.07	726.76	749.6800000000001	750.8	752.32	753.22	753.73	755.6700000000001	760.87	764.59	770.94	779.89	785.84	791.49
1157.0	601.78	598.63	595.73	595.58	595.42	597.2	601.17	607.86	639.91	647.71	654.64	656.82	660.03	660.75	665.91	667.0	668.69	673.35	676.55	678.87	681.3	684.86	687.59	690.35	700.33	701.75	702.06	704.52	706.34	709.35	712.81	718.73	727.08	734.37	739.1
1158.0	893.59	888.92	884.61	882.66	882.41	885.06	891.37	901.29	914.06	925.2	933.03	936.13	937.39	938.41	940.16	941.71	944.09	951.26	954.49	965.84	969.3	974.35	982.63	984.99	988.08	990.29	990.91	991.59	994.15	997.41	1002.28	1010.6	1022.34	1030.32	1040.11
1159.0	2551.21	2537.88	2525.58	2536.6800000000003	2535.98	2546.4700000000003	2568.05	2600.3500000000004	2637.19	2669.3199999999997	2688.13	2708.8199999999997	2721.57	2744.47	2761.49	2766.03	2775.58	2809.57	2822.5	2832.1899999999996	2864.0699999999997	2882.51	2908.81	2925.9300000000003	2932.25	2939.78	2941.11	2958.79	2974.8100000000004	2988.43	3003.03	3028.4399999999996	3063.63	3087.01	3110.17
1160.0	534.65	531.85	529.42	528.25	528.1	530.23	533.75	539.69	547.34	554.01	559.05	560.91	561.66	562.27	562.67	565.74	568.47	571.76	599.87	601.93	604.09	607.61	610.03	611.5	612.42	614.82	615.1	616.51	618.1	620.13	623.15	628.33	637.56	646.19	658.12
1161.0	2909.97	2894.76	2880.73	2874.38	2873.9	2882.52	2904.16	2936.5	2992.22	3028.67	3053.19	3063.33	3067.85	3072.98	3078.83	3085.54	3097.91	3137.57	3148.23	3162.89	3174.23	3198.84	3213.67	3224.44	3252.01	3258.62	3261.55	3263.79	3273.65	3288.56	3308.28	3338.41	3377.19	3406.23	3429.69
1162.0	4027.5099999999998	4006.46	3996.27	3989.2999999999997	3988.1899999999996	4009.4900000000002	4039.75	4086.9500000000003	4154.95	4209.51	4239.18	4253.26	4274.23	4282.13	4311.280000000001	4322.89	4334.080000000001	4352.43	4371.45	4390.78	4407.92	4435.589999999999	4463.620000000001	4521.62	4557.74	4570.549999999999	4577.1	4582.32	4595.67	4646.53	4675.67	4718.77	4781.64	4818.66	4855.26
1163.0	4068.81	4047.56	4028.74	4026.1399999999994	4040.75	4055.86	4082.79	4170.8	4276.41	4328.51	4359.02	4373.5	4384.1900000000005	4416.66	4425.2	4435.13	4450.570000000001	4461.3	4476.469999999999	4586.57	4604.61	4628.62	4657.4400000000005	4668.67	4684.660000000001	4695.48	4697.59	4707.78	4734.36	4775.490000000001	4808.85	4849.52	4905.85	4943.29	4976.469999999999
1164.0	604.76	601.6	598.68	597.36	597.2	598.99	602.96	609.68	618.32	625.85	630.26	632.35	633.21	635.86	636.98	638.03	641.25	649.06	651.26	653.5	655.84	659.26	661.89	663.49	665.01	666.36	672.56	673.02	674.76	678.02	688.55	694.26	702.33	707.69	712.1
1165.0	3360.07	3342.5199999999995	3333.33	3396.29	3427.4300000000003	3439.42	3462.24	3500.81	3554.8599999999997	3600.8100000000004	3698.2200000000003	3711.89	3716.9100000000003	3723.04	3735.1000000000004	3754.46	3767.1	3785.21	3802.91	3828.67	3842.3900000000003	3867.5899999999997	3890.6099999999997	3901.0699999999997	3910.28	3924.16	3929.1600000000003	3960.42	3972.6099999999997	3990.63	4011.8999999999996	4053.8900000000003	4105.77	4139.71	4168.969999999999
1166.0	1794.48	1785.11	1785.31	1784.6	1790.35	1795.72	1807.64	1827.77	1853.67	1876.25	1889.47	1904.69	1923.67	1925.76	1927.69	1930.86	1936.17	1978.21	2009.45	2017.24	2024.47	2035.03	2045.53	2050.46	2053.98	2058.93	2059.85	2064.31	2071.54	2084.02	2101.35	2124.03	2148.71	2190.91	2210.01
1167.0	1289.15	1282.4099999999999	1276.19	1273.38	1273.63	1277.46	1285.94	1300.26	1318.68	1334.75	1344.15	1349.51	1351.3400000000001	1353.5	1354.45	1356.68	1361.45	1364.53	1369.17	1373.87	1378.99	1386.18	1391.6999999999998	1395.07	1404.6	1408.3	1408.94	1409.9099999999999	1413.54	1419.9699999999998	1426.9	1439.4	1456.13	1467.2399999999998	1475.7800000000002
1168.0	938.58	933.67	929.15	974.48	974.21	978.11	984.6	995.57	1010.12	1029.22	1037.71	1041.15	1042.67	1044.23	1046.24	1047.97	1051.36	1137.92	1143.41	1153.93	1158.06	1164.11	1182.46	1185.31	1187.08	1189.49	1190.03	1190.85	1308.44	1312.73	1319.48	1330.43	1345.88	1361.63	1369.55
1169.0	1256.53	1249.96	1245.13	1252.62	1252.28	1256.03	1266.6	1280.71	1315.31	1331.34	1340.72	1350.71	1355.16	1361.82	1364.9	1367.15	1371.18	1374.29	1381.56	1394.42	1399.52	1412.03	1417.66	1426.2	1433.68	1437.03	1438.15	1454.07	1457.83	1463.77	1472.61	1484.91	1502.17	1515.47	1525.14
1170.0	852.25	847.8	848.03	871.96	871.72	874.34	880.14	889.94	902.55	918.84	925.31	928.39	929.64	930.65	957.36	958.93	1006.62	1026.3	1029.79	1033.32	1037.03	1042.44	1046.59	1049.12	1050.68	1052.82	1055.93	1056.66	1059.39	1062.86	1068.05	1076.91	1093.78	1103.42	1109.84
1171.0	1512.12	1504.22	1498.9	1495.92	1495.51	1499.99	1511.56	1540.58	1563.24	1582.28	1595.45	1600.75	1603.82	1606.67	1607.81	1610.45	1615.14	1625.84	1633.34	1639.35	1645.23	1657.22	1663.97	1667.98	1685.85	1689.39	1694.86	1699.15	1703.71	1711.36	1729.02	1749.3	1770.03	1789.38	1799.8
1172.0	2202.4700000000003	2190.9700000000003	2182.26	2177.44	2176.84	2183.36	2197.86	2227.76	2259.33	2286.85	2302.9700000000003	2311.9700000000003	2315.09	2317.61	2326.23	2330.06	2335.96	2367.13	2381.86	2390.04	2401.36	2414.4	2455.6800000000003	2469.19	2476.1099999999997	2481.83	2484.81	2487.04	2494.74	2508.7200000000003	2520.9700000000003	2541.88	2571.42	2592.47	2610.81
1173.0	1513.17	1505.2600000000002	1498.7600000000002	1497.17	1496.75	1501.24	1511.1999999999998	1528.03	1550.44	1569.33	1588.81	1602.94	1605.1000000000001	1609.99	1613.55	1616.21	1620.99	1644.76	1650.35	1664.58	1670.5500000000002	1681.84	1691.31	1697.13	1699.67	1703.3700000000001	1708.2099999999998	1710.9099999999999	1715.32	1727.43	1736.6	1751.01	1774.4199999999998	1788.65	1805.29
1174.0	1460.12	1452.49	1445.65	1442.46	1442.06	1447.09	1456.69	1472.92	1493.78	1511.98	1523.91	1530.53	1532.6	1538.08	1539.17	1541.7	1546.85	1564.33	1569.65	1576.87	1587.63	1597.02	1604.37	1608.98	1655.63	1658.99	1659.74	1662.38	1670.33	1680.89	1693.12	1707.17	1742.27	1762.74	1773.01
1175.0	256.22	254.89	253.65	253.09	253.02	253.78	255.46	258.31	261.97	265.16	267.03	267.92	268.28	268.57	268.76	269.2	269.88	272.59	273.51	274.45	275.44	276.87	281.48	282.16	282.94	283.51	283.64	283.84	284.57	285.5	286.89	294.04	297.46	300.18	301.92
1176.0	1826.98	1817.4399999999998	1809.34	1805.35	1804.8500000000001	1810.27	1824.74	1845.07	1871.21	1895.81	1912.9099999999999	1919.2600000000002	1923.1100000000001	1925.2	1926.56	1930.94	1936.1899999999998	1946.77	1959.85	1969.0800000000002	1977.55	1989.03	1996.96	2002.58	2005.5800000000002	2011.3500000000001	2012.57	2016.56	2022.4599999999998	2029.42	2040.1999999999998	2058.89	2104.05	2124.17	2137.09
1177.0	2029.13	2018.53	2008.74	2004.32	2003.76	2009.77	2023.11	2069.87	2102.84	2128.46	2143.46	2156.31	2171.03	2176.84	2178.38	2192.88	2203.6	2211.39	2219.43	2227.05	2235.03	2247.39	2257.0	2262.46	2277.4	2282.03	2283.06	2285.54	2291.44	2309.01	2321.2	2340.46	2367.65	2387.42	2401.32
1178.0	1089.76	1084.06	1078.81	1076.43	1076.76	1079.99	1087.16	1099.26	1117.63	1131.24	1139.22	1143.0	1145.52	1146.76	1147.57	1149.46	1152.37	1157.09	1161.02	1168.7	1172.89	1179.01	1183.71	1186.56	1188.34	1190.85	1191.39	1192.7	1198.18	1202.1	1207.97	1218.74	1234.34	1243.76	1257.8
1179.0	1533.2	1525.19	1517.8	1524.02	1527.18	1538.46	1549.1299999999999	1566.3799999999999	1588.57	1607.92	1619.26	1624.6399999999999	1627.3700000000001	1629.1399999999999	1643.03	1645.7399999999998	1649.9099999999999	1653.6399999999999	1659.25	1664.95	1675.1	1683.83	1694.33	1698.41	1706.13	1710.4099999999999	1722.3600000000001	1727.33	1735.04	1740.73	1749.2199999999998	1769.48	1797.9099999999999	1815.1399999999999	1826.84
1180.0	1272.79	1266.14	1260.0	1265.46	1265.11	1268.9	1277.32	1291.55	1309.84	1326.42	1337.04	1343.69	1345.51	1348.55	1349.51	1351.73	1355.15	1385.98	1390.83	1395.6	1401.56	1414.0	1419.64	1423.06	1425.19	1428.08	1428.73	1429.71	1441.25	1450.48	1457.56	1470.52	1490.15	1501.52	1511.56
1181.0	3148.49	3132.04	3116.85	3110.09	3112.35	3129.37	3150.3	3185.38	3232.31	3273.78	3300.54	3318.82	3323.31	3329.06	3343.53	3362.35	3370.86	3415.41	3429.24	3441.01	3456.11	3474.14	3492.69	3506.9	3512.52	3519.77	3549.43	3552.18	3579.97	3593.19	3612.38	3674.56	3720.83	3749.23	3782.65
1182.0	1477.77	1470.05	1462.92	1459.7	1459.29	1463.67	1473.38	1489.79	1511.9	1530.32	1541.11	1546.23	1548.43	1550.25	1555.67	1558.24	1562.18	1567.76	1573.1	1578.5	1584.15	1593.08	1602.04	1607.69	1610.37	1621.82	1622.62	1623.74	1629.28	1635.33	1654.54	1671.02	1691.27	1706.92	1719.01
1183.0	1302.32	1295.51	1289.34	1286.5	1286.14	1291.6200000000001	1300.19	1314.67	1336.15	1352.42	1368.36	1372.91	1374.77	1376.26	1377.71	1382.3999999999999	1389.93	1402.1	1407.55	1416.04	1430.92	1439.3	1445.04	1449.19	1451.36	1454.3100000000002	1457.88	1465.28	1469.06	1473.87	1487.1699999999998	1501.47	1519.02	1531.9099999999999	1540.83
1184.0	1015.04	1009.74	1004.84	1002.7	1002.42	1005.43	1012.1	1023.37	1039.64	1053.47	1063.19	1066.72	1073.95	1079.71	1083.67	1085.45	1092.76	1095.23	1098.95	1102.72	1106.68	1122.79	1127.27	1129.98	1131.67	1134.09	1143.77	1144.55	1147.51	1151.27	1157.03	1167.78	1181.73	1192.35	1199.58
1185.0	4323.75	4301.16	4280.4	4278.77	4309.62	4327.72	4358.33	4406.86	4469.3	4529.56	4561.5	4576.65	4620.59	4644.14	4647.42	4655.07	4666.85	4699.44	4715.41	4734.87	4752.62	4777.41	4802.33	4816.62	4829.31	4839.93	4842.11	4849.42	4862.57	4955.26	4979.45	5031.77	5090.22	5166.08	5198.9
1186.0	2056.26	2045.51	2035.6	2031.11	2030.55	2037.0	2050.97	2073.81	2103.3	2128.93	2144.28	2151.4	2154.3	2233.57	2239.58	2245.54	2252.54	2264.57	2272.27	2283.14	2291.4	2313.21	2325.45	2331.05	2334.54	2360.52	2370.95	2372.58	2384.07	2396.05	2412.37	2435.44	2466.09	2485.35	2505.96
1187.0	895.86	891.18	886.86	884.9	884.66	887.31	893.2	903.15	915.94	927.1	933.9	946.12	947.39	948.42	949.09	950.66	953.06	955.22	958.46	961.75	965.2	970.24	999.33	1002.74	1005.34	1007.39	1007.84	1008.53	1016.52	1019.85	1024.83	1033.33	1045.54	1055.26	1061.41
1188.0	1061.38	1055.83	1050.71	1048.39	1048.1	1051.25	1058.23	1071.75	1086.94	1101.5	1109.26	1112.95	1114.45	1116.52	1119.24	1121.08	1123.91	1127.03	1132.46	1136.35	1145.57	1151.54	1163.64	1166.44	1169.21	1171.58	1172.11	1172.92	1175.95	1179.8	1185.56	1195.4	1210.67	1234.54	1241.73
1189.0	2474.93	2461.99	2454.16	2466.74	2471.74	2479.42	2495.87	2523.67	2563.2	2605.82	2651.24	2660.05	2664.08	2666.98	2668.86	2673.71	2680.48	2692.41	2701.57	2714.25	2723.99	2738.48	2749.61	2763.9	2768.03	2780.99	2782.38	2784.29	2791.48	2801.11	2814.78	2844.93	2881.38	2904.25	2923.84
1190.0	492.82	490.25	487.87	486.79	486.66	488.12	491.36	496.83	503.87	510.01	513.6	515.31	516.0	517.08	518.7	519.56	520.87	522.47	524.25	526.05	527.93	530.69	532.8	534.52	535.32	536.41	536.65	537.02	538.41	540.17	545.08	549.6	555.99	560.23	563.49
1191.0	1125.92	1120.04	1114.61	1112.15	1111.84	1115.18	1122.58	1135.08	1151.16	1165.19	1173.4	1177.3	1178.89	1180.17	1181.81	1183.75	1190.71	1199.11	1203.19	1213.83	1218.19	1224.54	1232.13	1235.1	1236.94	1239.46	1240.01	1240.87	1244.07	1252.71	1258.83	1275.81	1290.63	1311.22	1320.27
1192.0	1315.42	1308.55	1302.2	1299.33	1298.97	1302.87	1315.41	1330.06	1348.9	1365.34	1374.96	1379.53	1381.39	1382.9	1383.87	1386.15	1389.66	1393.34	1399.68	1407.69	1412.74	1420.11	1430.06	1435.53	1454.86	1469.09	1470.18	1471.19	1476.06	1481.71	1493.95	1517.3	1534.93	1546.64	1602.58
1193.0	1860.42	1850.6899999999998	1841.72	1837.6599999999999	1838.26	1843.78	1856.02	1876.68	1906.25	1931.7199999999998	1946.0	1952.64	1961.32	1964.92	1973.44	1978.1699999999998	1983.5199999999998	1988.01	2008.82	2022.7399999999998	2030.0	2056.54	2069.61	2074.59	2082.63	2094.7000000000003	2095.6400000000003	2098.06	2103.48	2113.29	2125.64	2143.9500000000003	2168.86	2194.39	2210.59
1194.0	1499.6	1491.77	1484.53	1481.26	1480.85	1488.19	1498.32	1517.3	1540.19	1562.57	1575.0700000000002	1582.1599999999999	1596.97	1599.69	1601.53	1604.1599999999999	1608.23	1653.31	1658.9299999999998	1669.58	1676.48	1685.22	1695.44	1700.37	1705.37	1708.8400000000001	1709.6	1710.78	1721.06	1727.4700000000003	1735.9	1755.75	1777.6	1791.17	1802.9199999999998
1195.0	2290.54	2278.58	2272.1	2268.6800000000003	2268.43	2276.6499999999996	2296.02	2339.66	2372.81	2401.71	2418.6400000000003	2426.67	2429.9500000000003	2435.2400000000002	2436.9700000000003	2440.98	2447.15	2452.9500000000003	2461.78	2470.95	2481.3	2496.17	2506.1299999999997	2512.16	2515.9300000000003	2527.3199999999997	2528.47	2531.72	2538.26	2546.57	2559.98	2581.93	2611.93	2631.85	2648.86
1196.0	4104.55	4083.1	4063.31	4061.0	4063.03	4102.05	4136.86	4200.74	4262.43	4314.35	4348.44	4362.89	4368.78	4378.45	4390.19	4397.42	4424.04	4438.68	4453.77	4475.46	4499.93	4523.4	4541.44	4588.35	4626.5	4652.82	4654.92	4660.27	4672.31	4691.42	4715.42	4754.55	4817.13	4863.9	4893.39
1197.0	1766.56	1757.33	1748.81	1746.75	1751.21	1758.84	1770.8	1795.73	1821.17	1848.06	1866.12	1873.91	1885.8	1889.43	1890.77	1893.88	1899.82	1904.12	1913.27	1922.02	1930.6	1947.05	1978.1	1995.71	2005.34	2017.39	2018.3	2019.69	2025.78	2038.19	2049.29	2068.69	2093.31	2116.69	2132.37
1198.0	1582.2299999999998	1573.97	1566.33	1562.8799999999999	1562.81	1568.84	1580.2	1598.05	1620.7	1640.4299999999998	1652.0	1677.1	1680.82	1683.65	1688.72	1691.5	1698.58	1702.41	1708.2099999999998	1714.06	1724.99	1764.16	1771.61	1796.85	1805.1	1808.77	1809.5800000000002	1810.82	1816.52	1822.47	1836.22	1852.0500000000002	1874.6799999999998	1888.99	1904.51
1199.0	4792.12	4767.0599999999995	4743.95	4733.5	4732.1900000000005	4748.969999999999	4782.650000000001	4846.07	4916.78	4985.179999999999	5029.56	5046.27	5055.35	5077.349999999999	5105.96	5120.76	5135.34	5146.959999999999	5164.45	5207.19	5225.87	5253.45	5279.95	5292.67	5301.650000000001	5312.41	5314.81	5318.48	5350.860000000001	5370.8099999999995	5397.0199999999995	5442.4	5505.62	5548.36	5585.68
1200.0	1975.06	1964.75	1955.22	1958.98	1958.44	1981.1	1994.25	2020.95	2059.79	2084.89	2099.59	2106.56	2110.07	2121.22	2122.71	2126.21	2134.18	2147.13	2154.43	2186.32	2194.16	2209.88	2218.69	2224.04	2229.04	2235.08	2236.09	2238.04	2255.35	2272.84	2283.93	2304.62	2332.73	2350.54	2368.8
1201.0	764.84	760.84	757.82	756.65	756.44	758.71	765.99	774.52	785.5	795.07	800.67	803.33	804.42	821.31	822.02	835.25	837.36	839.25	844.3	847.2	850.24	857.35	860.76	862.84	865.86	867.62	868.01	868.61	870.85	873.71	877.97	885.26	895.54	903.34	908.6
1202.0	1120.87	1115.01	1111.13	1108.69	1120.95	1124.32	1131.78	1144.38	1160.59	1175.81	1187.38	1191.32	1192.93	1194.22	1195.07	1197.04	1200.06	1202.78	1233.73	1237.97	1242.41	1248.89	1262.91	1265.96	1270.39	1273.88	1274.45	1275.33	1278.62	1286.94	1293.22	1303.95	1319.1	1329.17	1336.91
1203.0	1121.4	1115.53	1110.1200000000001	1107.68	1107.3700000000001	1110.7	1118.2	1130.6499999999999	1146.6499999999999	1160.63	1168.8000000000002	1172.69	1174.27	1176.99	1177.8200000000002	1179.76	1185.3700000000001	1189.63	1193.67	1197.77	1202.06	1209.6299999999999	1214.47	1217.4099999999999	1219.24	1221.7299999999998	1224.31	1225.16	1230.5200000000002	1235.0300000000002	1241.0600000000002	1253.68	1268.24	1277.92	1285.35
1204.0	1504.42	1496.56	1489.31	1486.03	1486.1699999999998	1505.76	1515.76	1535.04	1556.78	1581.16	1592.3	1597.59	1602.74	1606.15	1607.29	1609.94	1614.1100000000001	1617.76	1626.67	1632.26	1638.1100000000001	1646.65	1653.21	1657.1999999999998	1659.68	1663.06	1670.28	1671.43	1675.75	1681.89	1690.11	1705.06	1729.87	1743.07	1753.22
1205.0	2657.21	2643.33	2631.31	2625.51	2624.78	2632.65	2650.13	2679.64	2718.95	2752.08	2771.48	2780.69	2785.15	2788.18	2826.41	2831.06	2838.22	2844.64	2854.31	2885.61	2898.65	2939.43	2955.44	2962.56	2967.5	2973.54	2981.32	2983.37	2991.07	3000.88	3021.43	3046.5	3081.89	3105.41	3125.47
1206.0	1140.71	1134.76	1131.65	1129.15	1131.23	1134.62	1146.25	1174.62	1191.27	1205.78	1217.07	1221.11	1222.76	1225.0	1226.38	1228.4	1231.51	1243.0	1247.22	1263.53	1268.18	1274.79	1279.88	1282.96	1284.88	1287.49	1292.19	1299.8	1311.9	1316.2	1328.79	1339.81	1355.38	1366.71	1375.76
1207.0	2584.72	2568.24	2561.79	2558.71	2572.44	2600.15	2620.47	2649.5899999999997	2681.89	2713.83	2737.7000000000003	2749.9900000000002	2761.68	2772.02	2777.16	2785.06	2792.5400000000004	2799.9900000000002	2811.05	2826.4500000000003	2845.2999999999997	2863.42	2879.7599999999998	2892.02	2900.5899999999997	2910.4	2922.8399999999997	2927.15	2935.47	2945.2999999999997	2958.7400000000002	2982.21	3014.9	3042.73	3064.07
1208.0	1283.33	1276.62	1270.43	1267.63	1267.28	1271.08	1279.52	1293.77	1312.09	1328.08	1337.44	1348.2	1350.02	1351.49	1353.93	1356.16	1359.59	1362.67	1367.3	1372.9	1377.82	1385.01	1391.83	1395.18	1397.82	1404.23	1409.15	1412.16	1416.81	1421.45	1428.39	1440.51	1457.41	1476.77	1485.37
1209.0	7012.65	6976.0	6945.72	6946.21	6958.4	6979.28	7030.75	7199.92	7302.740000000001	7391.71	7455.84	7482.64	7506.92	7560.57	7578.54	7592.4800000000005	7622.4400000000005	7643.62	7681.56	7715.53	7752.7300000000005	7795.02	7837.21	7858.93	7873.639999999999	7896.26	7903.91	7917.63	7944.799999999999	7995.24	8037.05	8116.96	8211.380000000001	8283.83	8348.37
1210.0	2558.3	2544.94	2547.33	2541.71	2542.7200000000003	2558.12	2575.1	2603.78	2642.1	2674.29	2696.82	2711.41	2730.1	2733.2999999999997	2745.2799999999997	2750.69	2762.5699999999997	2773.48	2790.5699999999997	2807.68	2817.7400000000002	2885.02	2926.9799999999996	2934.03	2938.42	2945.0699999999997	2947.02	2949.05	2956.67	2969.79	2993.98	3018.82	3053.89	3082.45	3100.66
1211.0	1919.83	1909.8	1909.4	1905.19	1906.1399999999999	1912.3600000000001	1925.0500000000002	1946.49	1974.06	1998.27	2012.3600000000001	2019.04	2021.7600000000002	2028.87	2035.0100000000002	2069.77	2075.0	2079.7	2087.09	2103.2799999999997	2114.75	2125.78	2136.48	2142.3900000000003	2147.34	2166.05	2170.17	2171.67	2178.4300000000003	2186.34	2197.01	2215.24	2241.52	2258.63	2275.1000000000004
1212.0	2727.13	2712.88	2699.91	2693.96	2694.29	2702.37	2720.3	2750.6000000000004	2789.57	2823.55	2854.4300000000003	2864.22	2872.3	2882.92	2889.2799999999997	2894.04	2905.25	2911.82	2921.7200000000003	2931.75	2942.3599999999997	2957.71	2969.5	2976.94	2999.02	3005.83	3015.58	3019.55	3035.25	3045.2	3065.7300000000005	3092.47	3134.5	3159.4500000000003	3183.83
1213.0	6201.880000000001	6166.950000000001	6137.8099999999995	6144.960000000001	6152.959999999999	6172.0	6237.179999999999	6308.990000000001	6398.0199999999995	6475.450000000001	6535.52	6556.9400000000005	6571.310000000001	6581.22	6602.07	6618.310000000001	6634.94	6684.02	6724.4800000000005	6758.47	6782.62	6832.7	6860.05	6876.549999999998	6892.82	6906.739999999999	6909.849999999999	6916.22	7030.140000000001	7055.320000000001	7089.6399999999985	7150.030000000001	7233.639999999999	7288.55	7354.08
1214.0	2519.99	2506.8199999999997	2497.21	2491.71	2492.41	2500.3	2521.8	2553.2400000000002	2589.4100000000003	2620.95	2642.37	2651.15	2655.43	2658.31	2670.02	2675.17	2681.94	2689.86	2706.2700000000004	2717.0299999999997	2726.96	2741.66	2753.67	2760.31	2765.83	2771.6099999999997	2772.8599999999997	2797.66	2811.28	2820.4900000000002	2834.26	2862.38	2897.02	2919.95	2937.59
1215.0	2655.44	2641.56	2641.25	2635.43	2634.88	2642.7799999999997	2660.32	2692.6600000000003	2730.81	2764.32	2784.6600000000003	2793.9100000000003	2799.2400000000002	2807.9700000000003	2810.6800000000003	2815.3	2825.57	2832.45	2845.87	2857.21	2868.69	2883.9900000000002	2898.19	2907.4	2917.13	2929.34	2930.6600000000003	2934.53	2942.11	2963.52	2982.25	3013.5099999999998	3052.2000000000003	3076.81	3095.8599999999997
1216.0	3761.82	3742.16	3724.02	3722.56	3721.54	3735.59	3761.44	3810.01	3863.98	3911.73	3965.39	3978.56	3987.53	3992.17	4004.68	4028.48	4038.71	4070.68	4085.46	4106.150000000001	4163.78	4185.51	4221.68	4241.88	4252.7	4262.360000000001	4264.280000000001	4267.75	4336.27	4350.47	4371.889999999999	4414.99	4466.2699999999995	4518.74	4556.53
1217.0	1383.69	1376.47	1369.79	1366.77	1366.54	1370.64	1379.73	1395.1	1415.08	1432.32	1451.22	1456.04	1458.01	1459.59	1460.62	1463.03	1466.73	1470.99	1475.99	1481.06	1486.36	1494.12	1511.55	1515.2	1517.46	1520.55	1521.23	1522.28	1526.33	1531.33	1539.4	1559.41	1582.66	1594.73	1606.66
1218.0	4880.43	4854.93	4868.15	4858.26	4869.98	4887.81	4933.4	4991.18	5062.68	5135.32	5199.81	5241.09	5269.93	5282.86	5315.58	5334.6	5352.96	5399.3099999999995	5436.38	5458.5	5483.53	5536.39	5579.92	5602.129999999999	5613.18	5625.3	5630.59	5638.05	5653.79	5672.3099999999995	5699.99	5765.31	5848.23	5906.43	5948.47
1219.0	3696.83	3677.52	3708.04	3699.87	3702.92	3715.35	3740.0	3783.96	3837.57	3886.88	3922.87	3936.57	3944.35	3949.03	3953.08	3970.1	3980.15	4000.4	4018.51	4032.31	4046.76	4080.71	4096.98	4116.79	4125.39	4135.39	4148.52	4155.02	4172.31	4193.42	4230.39	4272.25	4322.17	4360.77	4391.69
1220.0	3649.0	3629.94	3622.01	3614.47	3615.06	3625.9	3665.51	3706.33	3761.91	3879.81	3970.84	4002.14	4044.6	4051.22	4070.21	4100.58	4144.35	4177.08	4191.28	4212.61	4229.55	4257.51	4282.46	4292.78	4299.2	4307.94	4309.88	4326.23	4337.41	4432.55	4469.42	4514.55	4572.41	4610.01	4653.69
1221.0	655.5	652.07	648.91	647.48	647.3	649.24	653.55	660.83	670.19	680.0	684.79	687.06	687.99	692.13	693.92	695.06	696.82	698.4	700.77	703.18	705.7	709.38	712.21	713.93	714.99	716.45	716.77	717.26	719.11	723.93	727.86	733.9	742.43	748.1	752.45
1222.0	3520.49	3502.1	3492.54	3485.54	3484.58	3500.04	3524.46	3563.71	3645.54	3689.95	3715.97	3729.3	3735.34	3739.4	3760.71	3767.46	3780.76	3812.9	3827.46	3845.26	3862.71	3887.15	3918.79	3928.85	3948.29	3962.91	3973.59	3989.64	4005.24	4019.36	4052.85	4087.73	4138.74	4170.9	4198.01
1223.0	552.49	549.61	546.94	546.06	545.91	547.54	551.18	557.32	565.21	572.1	576.68	578.6	579.38	580.01	582.5	583.46	584.93	586.26	588.79	590.81	592.93	596.02	598.49	599.94	600.83	602.06	602.33	602.74	607.09	609.08	620.0	626.05	633.33	638.16	642.76
1224.0	1823.92	1814.39	1806.87	1804.52	1805.17	1811.18	1823.87	1844.19	1870.31	1896.66	1918.77	1925.58	1928.18	1930.28	1931.64	1939.87	1945.23	1954.67	1961.31	1981.04	1991.36	2001.79	2010.81	2021.58	2025.14	2029.25	2031.45	2032.85	2056.25	2062.99	2073.06	2090.26	2118.96	2135.13	2154.26
1225.0	2120.48	2109.4	2099.17	2094.54	2093.96	2100.24	2114.75	2138.3	2176.29	2202.8	2219.64	2229.68	2232.69	2235.52	2237.1	2240.78	2246.45	2267.83	2275.54	2283.36	2291.54	2303.49	2315.03	2321.89	2326.7	2331.43	2342.94	2344.55	2351.12	2362.38	2375.17	2406.88	2437.5	2465.18	2481.21
1226.0	1072.58	1066.98	1061.81	1060.09	1063.43	1066.62	1077.69	1089.69	1105.57	1119.04	1126.93	1130.67	1142.85	1146.11	1146.92	1148.81	1151.72	1160.87	1164.82	1168.82	1173.01	1179.13	1209.02	1212.75	1214.57	1217.04	1217.58	1218.42	1221.57	1226.62	1235.62	1245.88	1260.35	1270.36	1277.76
1227.0	1825.59	1816.06	1809.56	1805.57	1837.39	1861.64	1873.99	1900.14	1953.49	1978.2	1993.56	2020.77	2040.7	2042.92	2044.36	2054.53	2059.73	2080.31	2091.51	2100.6	2112.38	2127.91	2159.5	2166.89	2170.13	2174.54	2182.43	2183.93	2192.17	2199.43	2214.25	2232.63	2258.57	2279.41	2296.46
1228.0	2093.43	2082.49	2072.39	2067.82	2070.66	2081.34	2095.16	2118.49	2151.31	2177.52	2196.07	2203.37	2206.34	2208.74	2215.49	2219.14	2224.76	2250.97	2263.23	2271.0	2279.14	2291.03	2300.16	2306.85	2320.62	2325.34	2330.66	2333.05	2342.42	2355.45	2369.36	2391.3	2419.08	2439.1	2460.41
1229.0	386.1	384.08000000000004	383.25	382.40999999999997	382.91	384.06	386.6	390.90999999999997	396.45000000000005	401.28000000000003	404.11	405.45000000000005	406.03999999999996	406.48	406.77	409.21000000000004	410.25	412.75	414.15	415.57	417.07000000000005	419.24	424.06	425.09000000000003	427.01	432.65000000000003	436.84	437.13	438.26	442.22	444.38	448.06	453.27	456.73	459.93
1230.0	3215.66	3198.86	3210.45	3203.37	3202.49	3218.16	3333.48	3370.6	3437.72	3479.6	3508.53	3520.18	3524.94	3537.29	3626.31	3634.27	3670.08	3696.59	3710.91	3723.65	3737.0	3794.96	3813.62	3824.36	3831.48	3839.26	3868.49	3877.01	3887.02	3905.27	3935.64	4001.57	4050.15	4081.07	4109.16
1231.0	2131.43	2120.29	2124.75	2123.13	2133.04	2143.83	2158.06	2182.09	2215.59	2242.59	2258.39	2265.9	2268.96	2271.42	2273.03	2279.49	2285.25	2292.13	2299.92	2307.82	2316.09	2331.88	2341.18	2347.06	2357.02	2361.81	2367.21	2369.27	2375.39	2385.37	2397.02	2416.91	2449.75	2468.44	2489.76
1232.0	604.9	601.74	599.69	598.37	598.2	600.0	603.98	610.71	619.36	626.9	631.32	633.42	634.28	634.96	638.96	640.24	668.15	669.67	672.69	675.0	677.42	680.96	683.67	685.32	688.96	690.36	690.67	691.15	692.93	695.2	703.82	709.66	717.9	731.27	735.53
1233.0	1571.0099999999998	1562.8	1561.0399999999997	1557.59	1572.3799999999999	1577.1200000000001	1587.58	1605.2700000000002	1627.99	1647.8299999999997	1659.45	1664.97	1669.39	1671.36	1672.6699999999998	1676.06	1680.31	1684.12	1689.8400000000001	1698.9299999999998	1705.22	1714.11	1720.94	1726.7700000000002	1729.34	1732.86	1742.58	1745.3899999999999	1749.89	1760.0	1768.5900000000001	1784.2999999999997	1805.03	1820.1199999999997	1830.72
1234.0	689.45	685.84	682.52	681.01	680.83	682.87	687.4	695.05	706.05	714.66	720.74	723.13	724.11	724.89	734.15	735.36	737.22	738.88	741.4	746.55	749.23	753.14	756.14	757.96	759.1	760.64	760.98	761.5	763.47	769.03	772.78	779.19	788.25	796.66	801.3
1235.0	1379.95	1372.74	1366.08	1363.07	1362.69	1366.78	1375.85	1391.17	1410.88	1428.07	1439.07	1444.28	1446.24	1447.81	1452.44	1455.78	1459.47	1469.72	1474.72	1486.82	1492.15	1499.93	1505.91	1509.54	1519.65	1522.73	1523.42	1524.47	1529.63	1534.64	1542.13	1558.09	1576.19	1591.48	1604.08
1236.0	599.45	596.32	593.42	592.12	591.95	593.73	597.67	604.32	612.88	620.35	624.72	626.8	627.65	628.33	636.88	637.93	639.55	640.99	643.17	648.69	651.01	654.41	657.64	659.23	661.91	663.25	664.18	664.64	666.35	668.54	671.8	677.38	685.24	690.47	695.83
1237.0	4095.39	4074.0	4058.5099999999998	4051.79	4051.64	4063.7999999999997	4096.89	4150.84	4211.1900000000005	4265.71	4303.78	4327.17	4370.299999999999	4383.34	4402.25	4416.650000000001	4431.44	4450.34	4473.96	4511.6	4554.490000000001	4582.92	4660.73	4689.62	4703.43	4715.3	4717.509999999999	4720.8	4737.6900000000005	4755.799999999999	4780.46	4822.06	4889.25	4932.38	4971.82
1238.0	2116.4	2105.35	2106.11	2101.46	2117.34	2128.1	2157.48	2192.33	2226.92	2254.05	2279.86	2292.15	2297.7	2321.16	2327.22	2348.45	2357.42	2365.67	2373.71	2401.64	2410.25	2426.06	2436.62	2447.48	2451.63	2456.61	2464.62	2487.46	2496.55	2505.7	2521.88	2561.59	2607.51	2627.41	2643.48
[truncated: 882 more rows]
