# Supplementary material for: High-resolution data and maps of material stock, population, and employment in Austria from 1985 to 2018
Source: Data Brief. 2023 Feb 20;47:108997. doi: 10.1016/j.dib.2023.108997 (PMC9999155; doi:10.1016/j.dib.2023.108997)
Supplement: Supplementary file 1 [file mmc1.zip › data/states_jobs_AT.txt]

Stichtag	1984	1985	1986	1987	1988	1989	1990	1991	1992	1993	1994	1995	1996	1997	1998	1999	2000	2001	2002	2003	2004	2005	2006	2007	2008	2009	2010	2011	2012	2013	2014	2015	2016	2017	2018	2019
AT_BU	65552	66441	67331	68220	69109	69998	70888	71777	73267	74757	76247	77737	79227	80716	82206	83696	85186	86676	89368	92059	94751	97442	100134	102826	105517	108209	110900	113592	116071	117739	119857	120620	121378	125504	127478	129124
AT_KA	178778	180279	181781	183283	184784	186286	187787	189289	191807	194325	196843	199361	201879	204397	206915	209433	211951	214469	218172	221874	225577	229280	232983	236685	240388	244091	247793	251496	254155	252268	253393	254776	256819	261648	266203	267997
AT_NO	434745	438352	441958	445564	449171	452777	456384	459990	469102	478213	487325	496436	505548	514660	523771	532883	541994	551106	565993	580880	595768	610655	625542	640429	655316	670204	685091	699978	712031	713523	723577	732173	742763	763559	782111	788327
AT_OO	464783	470881	476978	483075	489173	495270	501368	507465	515025	522585	530144	537704	545264	552824	560384	567943	575503	583063	597711	612359	627007	641655	656303	670951	685599	700247	714895	729543	738009	744734	748169	758688	769536	787706	806163	815055
AT_SZ	184461	186974	189487	192000	194513	197026	199539	202052	206285	210517	214750	218982	223215	227448	231680	235913	240145	244378	248664	252950	257236	261522	265808	270094	274380	278666	282952	287238	292770	293259	294934	298153	304225	310792	317915	320173
AT_ST	381505	383424	385343	387261	389180	391099	393017	394936	403051	411167	419282	427398	435513	443628	451744	459859	467975	476090	486652	497213	507775	518336	528898	539460	550021	560583	571144	581706	584452	592736	596360	600970	606341	630392	649817	660245
AT_TR	214187	217536	220886	224235	227584	230933	234283	237632	243408	249184	254959	260735	266511	272287	278063	283838	289614	295390	300901	306412	311922	317433	322944	328455	333966	339476	344987	350498	356374	358745	361597	367813	374170	385425	396565	404924
AT_VO	115025	116571	118117	119663	121209	122756	124302	125848	128079	130310	132541	134772	137003	139234	141465	143696	145927	148158	150963	153769	156574	159380	162185	164990	167796	170601	173407	176212	176739	181839	183573	185181	188391	193876	199425	201751
AT_WI	720523	723941	727359	730777	734195	737613	741031	744449	752150	759851	767552	775253	782954	790654	798355	806056	813757	821458	837002	852547	868091	883635	899180	914724	930268	945812	961357	976901	993685	1011178	1018087	1018578	1035285	1062748	1092457	1117124
