# Supplementary material for: High-resolution data and maps of material stock, population, and employment in Austria from 1985 to 2018
Source: Data Brief. 2023 Feb 20;47:108997. doi: 10.1016/j.dib.2023.108997 (PMC9999155; doi:10.1016/j.dib.2023.108997)
Supplement: Supplementary file 1 [file mmc1.zip › data/states_pop_AT.txt]

Stichtag	1980	1981	1982	1983	1984	1985	1986	1987	1988	1989	1990	1991	1992	1993	1994	1995	1996	1997	1998	1999	2000	2001	2002	2003	2004	2005	2006	2007	2008	2009	2010	2011	2012	2013	2014	2015	2016	2017	2018	2019
AT_BU	270011	269676	270727	270322	269629	269691	269362	269128	269473	269613	270670	271604	274259	275633	276300	277529	277843	277566	277210	276732	276226	275956	276673	276542	276792	278032	279127	280062	280977	282777	283697	284581	285782	286691	287416	288356	291011	291942	292675	293433
AT_KA	535078	536215	537047	538772	540010	540693	540847	541787	542291	542841	544983	547752	552345	558114	559735	560708	561845	561549	561012	560938	560696	559571	559933	558623	558026	558926	559277	559393	559715	559462	557998	556718	556027	555473	555881	557641	560482	561077	560898	560939
AT_NO	1425167	1426370	1438696	1433617	1432903	1434192	1435570	1438207	1439192	1443026	1455968	1471624	1486756	1504072	1512388	1518489	1522804	1524239	1526848	1530745	1535083	1539416	1544667	1549269	1557291	1568949	1580501	1588567	1595503	1602958	1605897	1609474	1614455	1618592	1625485	1636778	1653691	1665753	1670668	1677542
AT_OO	1262637	1267402	1276309	1277225	1278779	1280699	1282404	1284125	1284374	1288271	1296826	1311277	1329858	1346059	1355548	1360051	1361888	1363368	1364332	1366578	1370035	1373134	1377802	1382532	1387488	1394726	1400287	1403663	1405762	1408619	1409253	1410222	1413866	1418498	1425422	1437251	1453948	1465045	1473576	1482095
AT_SZ	437451	440707	444517	447689	450585	453819	456388	459201	461572	464512	471835	480766	488833	498611	503848	506626	508253	510023	510973	511233	512854	514851	517050	517084	519691	522369	524920	526048	525944	526699	526730	527886	529704	531898	534270	538575	545815	549263	552579	555221
AT_ST	1189209	1187684	1192097	1185632	1184024	1181617	1179434	1176659	1173177	1170801	1169578	1171663	1177385	1184813	1186112	1186136	1185538	1184587	1184039	1183374	1182930	1182441	1188117	1189315	1192168	1196780	1200854	1202483	1203701	1204795	1205045	1206611	1208696	1210971	1215246	1221570	1232012	1237298	1240214	1243052
AT_TR	581410	585727	589574	593390	596537	599370	601979	605568	608263	612383	618459	624114	632471	639956	645858	649875	653369	657694	660864	664067	667459	671492	675701	679457	683639	688954	694253	697253	699588	702502	704662	707517	711581	715888	722038	728826	739139	746153	751140	754705
AT_VO	303028	304400	306496	306904	307302	308278	309796	312693	313719	317091	323863	329310	334543	337738	339521	341408	342525	343749	344963	346542	348366	350129	352574	354605	357068	360054	362630	364269	365578	367056	368366	369300	370926	372603	375282	378592	384147	388752	391741	394297
AT_WI	1541549	1535145	1528631	1510634	1499866	1494874	1490956	1485484	1484258	1485777	1492636	1502772	1522449	1537523	1549436	1542667	1539002	1542191	1540875	1542252	1548537	1553956	1571123	1592846	1610410	1632569	1652449	1661246	1671221	1680135	1689995	1702855	1717084	1741246	1766746	1797337	1840226	1867582	1888776	1897491
