# Supplementary material for: High-resolution data and maps of material stock, population, and employment in Austria from 1985 to 2018
Source: Data Brief. 2023 Feb 20;47:108997. doi: 10.1016/j.dib.2023.108997 (PMC9999155; doi:10.1016/j.dib.2023.108997)
Supplement: Supplementary file 1 [file mmc1.zip › data/stocks_buildingcomm_AT.csv]

zone	1984	1985	1986	1987	1988	1989	1990	1991	1992	1993	1994	1995	1996	1997	1998	1999	2000	2001	2002	2003	2004	2005	2006	2007	2008	2009	2010	2011	2012	2013	2014	2015	2016	2017	2018
1.0	1708896.0	1708896.0	1724440.0	1739957.0	1755123.0	1761444.0	1768408.0	1780287.0	1811808.0	1813398.0	1870403.0	1879426.0	1907040.0	1927443.0	1930090.0	1951580.0	1960806.0	1964299.0	1998591.0	2016512.0	2050518.0	2056974.0	2066577.0	2074193.0	2085461.0	2096777.0	2120340.0	2134304.0	2197611.0	2198931.0	2200376.0	2258181.0	2281973.0	2287026.0	2312672.0
2.0	282984.0	282984.0	282998.0	283921.0	283921.0	283921.0	283921.0	283921.0	284572.0	284572.0	284572.0	284572.0	284572.0	284572.0	284572.0	284737.0	284737.0	285059.0	285059.0	285059.0	285059.0	285715.0	287332.0	288456.0	288456.0	288456.0	288536.0	288536.0	291097.0	291097.0	291097.0	291097.0	293929.0	298982.0	299331.0
3.0	128412.0	128412.0	129625.0	132447.0	132447.0	132447.0	132447.0	132447.0	132447.0	132447.0	132447.0	132447.0	132780.0	132835.0	132835.0	132835.0	133679.0	134893.0	134893.0	134893.0	134893.0	135523.0	135523.0	135523.0	135523.0	135523.0	135523.0	135523.0	137747.0	137747.0	137747.0	138275.0	138275.0	138275.0	138275.0
4.0	48371.0	48371.0	48371.0	48371.0	48371.0	48371.0	48371.0	48371.0	50701.0	50701.0	55459.0	55459.0	55576.0	55576.0	56286.0	56286.0	56286.0	56595.0	56595.0	56595.0	56690.0	59920.0	59920.0	60229.0	60229.0	60229.0	60229.0	60229.0	60479.0	60765.0	60799.0	64525.0	67618.0	67618.0	67618.0
5.0	125032.0	125032.0	125032.0	125032.0	125032.0	125032.0	125032.0	127556.0	127556.0	141065.0	141923.0	141923.0	143478.0	143478.0	143478.0	143478.0	143478.0	143478.0	143683.0	143683.0	145579.0	145900.0	145900.0	145900.0	145900.0	145900.0	145900.0	145900.0	145983.0	146319.0	146319.0	146319.0	146319.0	146319.0	148958.0
6.0	234290.0	234290.0	235378.0	237301.0	260892.0	263777.0	271958.0	272718.0	272874.0	272874.0	272874.0	272874.0	272874.0	272874.0	273361.0	275659.0	280635.0	290929.0	302222.0	305822.0	305822.0	305822.0	305920.0	305920.0	309334.0	326112.0	326112.0	328624.0	333297.0	333297.0	343169.0	348832.0	352124.0	354937.0	356577.0
7.0	41723.0	41723.0	41723.0	41723.0	41723.0	41723.0	41723.0	41723.0	41723.0	41823.0	42609.0	42609.0	44052.0	44052.0	44052.0	44052.0	44052.0	44052.0	44052.0	44328.0	44328.0	44328.0	44883.0	45016.0	45016.0	45016.0	45016.0	45016.0	45016.0	45016.0	45255.0	45255.0	45255.0	45255.0	45868.0
8.0	98549.0	98549.0	98549.0	98549.0	98549.0	98549.0	98549.0	98549.0	100092.0	100184.0	102140.0	105220.0	105770.0	108710.0	109354.0	109637.0	111712.0	111712.0	111793.0	111793.0	111793.0	113004.0	113113.0	114095.0	114809.0	114809.0	115572.0	117361.0	124620.0	124620.0	124620.0	124742.0	124742.0	124742.0	126017.0
9.0	251193.0	251193.0	251193.0	251198.0	253497.0	253540.0	253704.0	253704.0	253704.0	253704.0	253704.0	253704.0	260543.0	260820.0	260820.0	260820.0	261024.0	261024.0	261024.0	261024.0	261024.0	261024.0	261621.0	261621.0	261621.0	261621.0	261621.0	261621.0	265921.0	265921.0	265921.0	265921.0	265921.0	266181.0	266181.0
10.0	130693.0	130693.0	130693.0	130693.0	130693.0	130693.0	130693.0	130693.0	130934.0	141196.0	144344.0	144344.0	176573.0	176593.0	196137.0	196137.0	196341.0	196839.0	197217.0	202737.0	293649.0	294131.0	299768.0	313600.0	334121.0	341101.0	341101.0	377887.0	391013.0	392719.0	404676.0	418945.0	421300.0	423281.0	424338.0
11.0	214561.0	214561.0	215026.0	215026.0	215026.0	215026.0	215026.0	215026.0	215026.0	215026.0	215026.0	215026.0	215026.0	215026.0	215026.0	215026.0	215026.0	216322.0	216322.0	216322.0	216322.0	216322.0	216322.0	216322.0	216322.0	216322.0	216322.0	217376.0	219317.0	222403.0	222403.0	222403.0	226142.0	230542.0	231132.0
12.0	140303.0	140303.0	140303.0	140303.0	140303.0	140303.0	140303.0	141812.0	141812.0	141812.0	141812.0	142226.0	142226.0	142226.0	142226.0	142378.0	142378.0	142378.0	142484.0	142484.0	142484.0	142484.0	142484.0	142484.0	142484.0	142652.0	142688.0	142688.0	154550.0	154758.0	154758.0	154844.0	154844.0	154871.0	154871.0
13.0	40377.0	40377.0	40379.0	40487.0	40487.0	40487.0	40487.0	40487.0	40644.0	40878.0	40879.0	40882.0	40882.0	40882.0	40882.0	40882.0	40882.0	41764.0	41764.0	41764.0	44364.0	45152.0	45152.0	46529.0	46529.0	46529.0	46533.0	46533.0	47954.0	47954.0	48010.0	48010.0	48010.0	48010.0	48010.0
14.0	152270.0	152270.0	152270.0	152270.0	152270.0	153373.0	153532.0	156239.0	156239.0	156239.0	195986.0	196317.0	196449.0	196449.0	196449.0	196495.0	199413.0	205751.0	213547.0	234584.0	237135.0	245552.0	247292.0	247292.0	247292.0	247292.0	257230.0	257230.0	259473.0	259473.0	259641.0	260963.0	263174.0	263174.0	263193.0
15.0	81853.0	81853.0	81853.0	81853.0	82712.0	82712.0	82712.0	82759.0	83017.0	83017.0	83017.0	83205.0	83205.0	83445.0	83445.0	83813.0	84471.0	84471.0	84471.0	84471.0	84471.0	84471.0	84471.0	85993.0	85993.0	85993.0	85993.0	85993.0	87804.0	87856.0	88087.0	88105.0	88105.0	88105.0	88105.0
16.0	27807.0	27807.0	27807.0	27807.0	27807.0	27807.0	27807.0	27807.0	27807.0	27807.0	27807.0	27807.0	27807.0	27807.0	27807.0	27899.0	34789.0	35635.0	35635.0	35635.0	35635.0	35635.0	35635.0	35635.0	35663.0	35663.0	35663.0	35663.0	35663.0	36035.0	37433.0	37442.0	37442.0	37442.0	37964.0
17.0	177362.0	177362.0	177626.0	177626.0	177626.0	177626.0	177626.0	177626.0	177626.0	177626.0	177626.0	177626.0	177651.0	179541.0	179564.0	179749.0	179749.0	184698.0	235470.0	236639.0	236639.0	236639.0	240826.0	243445.0	243445.0	243445.0	243445.0	243633.0	246284.0	246337.0	246337.0	254640.0	258375.0	262330.0	262951.0
18.0	118759.0	118759.0	118759.0	118759.0	120819.0	127717.0	127717.0	127717.0	128256.0	128256.0	128256.0	129011.0	138393.0	141288.0	142084.0	142084.0	142084.0	142084.0	142490.0	142490.0	142490.0	143320.0	143956.0	145652.0	145652.0	146601.0	148104.0	148202.0	150193.0	150193.0	150193.0	150193.0	150193.0	150782.0	150976.0
19.0	37750.0	37750.0	38242.0	38419.0	38419.0	38419.0	38419.0	38419.0	39928.0	39928.0	39928.0	39928.0	39928.0	40361.0	40361.0	40361.0	40361.0	40361.0	40361.0	40361.0	40454.0	40454.0	40710.0	42167.0	42167.0	42948.0	42948.0	42948.0	43105.0	51710.0	51710.0	51710.0	51710.0	51710.0	51710.0
20.0	98079.0	98079.0	98079.0	98419.0	98419.0	98708.0	98708.0	99410.0	99410.0	100026.0	103922.0	105812.0	106417.0	106417.0	106417.0	106417.0	107243.0	107243.0	110089.0	110089.0	112038.0	112038.0	112038.0	112038.0	112115.0	112115.0	112115.0	115986.0	117075.0	117075.0	117106.0	121498.0	122989.0	123012.0	123109.0
21.0	135825.0	135825.0	139033.0	139033.0	139033.0	140255.0	140255.0	140738.0	141564.0	147202.0	168328.0	170088.0	170984.0	173432.0	173432.0	175063.0	178813.0	181527.0	208619.0	212335.0	212335.0	213720.0	213786.0	213828.0	217219.0	217219.0	217219.0	217219.0	218604.0	219499.0	219499.0	220677.0	220677.0	220677.0	220677.0
22.0	2273.0	2273.0	2273.0	2273.0	2273.0	2273.0	2273.0	2273.0	2273.0	2273.0	2273.0	2273.0	2273.0	2273.0	2273.0	2273.0	2273.0	2273.0	2273.0	2273.0	2273.0	2273.0	2273.0	2273.0	2273.0	2273.0	2273.0	2273.0	2667.0	2667.0	2667.0	2667.0	2667.0	2667.0	2667.0
23.0	12574.0	12574.0	12574.0	12574.0	12574.0	12574.0	12574.0	12574.0	12574.0	12574.0	12574.0	12574.0	12574.0	12574.0	12574.0	12574.0	12574.0	12574.0	12574.0	12574.0	12574.0	12574.0	13298.0	13298.0	13298.0	13298.0	13298.0	13298.0	13298.0	13352.0	13352.0	13352.0	13352.0	13352.0	13352.0
24.0	10951.0	10951.0	10951.0	10951.0	10951.0	10951.0	10951.0	10951.0	10951.0	10951.0	10951.0	10951.0	10951.0	10951.0	10951.0	10951.0	10951.0	10951.0	10951.0	10951.0	10951.0	10951.0	10951.0	10951.0	10951.0	10951.0	10951.0	10951.0	11275.0	11275.0	11275.0	11275.0	11533.0	11533.0	11533.0
25.0	17728.0	17728.0	17728.0	17728.0	17728.0	17728.0	17728.0	17728.0	17728.0	17728.0	17728.0	17728.0	17728.0	17728.0	17728.0	17728.0	17728.0	18098.0	18098.0	18098.0	18098.0	18098.0	18098.0	18170.0	18170.0	18170.0	18170.0	18170.0	18982.0	18982.0	18982.0	18982.0	19106.0	19339.0	19462.0
26.0	10105.0	10105.0	10105.0	10105.0	10105.0	10105.0	10105.0	10105.0	10105.0	10105.0	10105.0	10105.0	10105.0	10105.0	11743.0	11761.0	11761.0	11761.0	11761.0	11761.0	11761.0	11761.0	11761.0	11761.0	11761.0	11761.0	11761.0	12255.0	12255.0	12255.0	12255.0	12255.0	12255.0	12255.0	12255.0
27.0	41631.0	41631.0	41631.0	41631.0	41631.0	41631.0	41631.0	41631.0	42351.0	42351.0	42351.0	45997.0	45997.0	45997.0	45997.0	45997.0	45997.0	45997.0	46413.0	46413.0	46482.0	46482.0	46555.0	46555.0	46555.0	46555.0	46555.0	46555.0	46555.0	46555.0	46555.0	46555.0	46555.0	46555.0	46555.0
28.0	11445.0	11445.0	11445.0	11445.0	11445.0	11445.0	11445.0	11445.0	11445.0	11445.0	12149.0	12149.0	12149.0	12149.0	12149.0	12149.0	12149.0	12149.0	12149.0	12149.0	12149.0	12149.0	12149.0	12149.0	12149.0	12149.0	12149.0	12149.0	12149.0	12149.0	12149.0	12149.0	12149.0	12149.0	12149.0
29.0	25200.0	25200.0	25200.0	25200.0	25200.0	25200.0	25200.0	25200.0	25200.0	25200.0	25200.0	25200.0	25200.0	25200.0	25200.0	25200.0	25200.0	25200.0	25200.0	25200.0	25200.0	25200.0	25200.0	25200.0	25200.0	25200.0	25200.0	25200.0	25200.0	25200.0	25200.0	25330.0	25330.0	25330.0	25330.0
30.0	327103.0	327103.0	332971.0	335505.0	335618.0	335692.0	335692.0	340856.0	343491.0	343790.0	344974.0	348412.0	350989.0	366398.0	367270.0	409478.0	417904.0	430892.0	466325.0	493111.0	497885.0	499808.0	501838.0	509050.0	541482.0	542680.0	542919.0	603526.0	603756.0	603756.0	603756.0	603756.0	603756.0	603756.0	603756.0
31.0	5608.0	5608.0	5608.0	5608.0	5608.0	5608.0	5608.0	5608.0	5608.0	5608.0	5608.0	5608.0	5608.0	5608.0	5608.0	5608.0	5608.0	5608.0	5608.0	5608.0	5608.0	5608.0	5608.0	5608.0	5608.0	5608.0	5608.0	5608.0	5608.0	5608.0	5608.0	5608.0	5608.0	5608.0	5608.0
32.0	2602.0	2602.0	2602.0	2602.0	2602.0	2602.0	2602.0	2602.0	2602.0	2602.0	2602.0	2602.0	2602.0	2602.0	2602.0	2602.0	2602.0	2602.0	2602.0	2602.0	2602.0	2602.0	2602.0	2602.0	2602.0	2602.0	2602.0	2602.0	2602.0	2602.0	2602.0	2602.0	2602.0	2602.0	2602.0
33.0	30893.0	30893.0	30893.0	30893.0	30893.0	31286.0	31286.0	31286.0	31286.0	31286.0	31506.0	31506.0	35155.0	35155.0	35155.0	35155.0	35155.0	35721.0	35721.0	35721.0	35721.0	35721.0	35721.0	35721.0	36310.0	36310.0	36624.0	36624.0	36624.0	36624.0	36624.0	36624.0	36624.0	36624.0	36624.0
34.0	9129.0	9129.0	9129.0	9129.0	9129.0	9129.0	9129.0	9129.0	9129.0	9938.0	9938.0	9938.0	9938.0	9938.0	9938.0	9938.0	9938.0	9938.0	9938.0	9938.0	9938.0	9938.0	9938.0	9938.0	9938.0	9938.0	9938.0	9938.0	9938.0	9938.0	9938.0	9938.0	9938.0	9938.0	9947.0
35.0	491.0	491.0	491.0	491.0	491.0	491.0	491.0	491.0	491.0	491.0	491.0	491.0	491.0	491.0	491.0	491.0	491.0	491.0	491.0	491.0	491.0	491.0	491.0	491.0	491.0	491.0	491.0	491.0	491.0	491.0	491.0	491.0	491.0	491.0	491.0
36.0	26244.0	26244.0	26244.0	26244.0	26244.0	26244.0	26244.0	26557.0	26557.0	26557.0	26557.0	26557.0	27260.0	27260.0	27260.0	27260.0	27260.0	27362.0	27362.0	27362.0	27362.0	27362.0	27362.0	27362.0	27362.0	27362.0	27362.0	27362.0	27362.0	27362.0	27362.0	27362.0	27362.0	27362.0	27393.0
37.0	15465.0	15465.0	15465.0	15860.0	15860.0	15943.0	15943.0	15943.0	15943.0	15943.0	15943.0	15943.0	17433.0	17433.0	17433.0	17433.0	17433.0	17433.0	17433.0	17433.0	17433.0	17433.0	17433.0	18169.0	18169.0	18169.0	18169.0	18169.0	18169.0	18169.0	18169.0	18169.0	18169.0	18360.0	18360.0
38.0	44095.0	44095.0	44095.0	44095.0	44095.0	44095.0	44095.0	44095.0	44095.0	44095.0	44095.0	44095.0	44095.0	44095.0	44095.0	46838.0	46838.0	48088.0	48088.0	48088.0	48088.0	48088.0	48088.0	48088.0	48088.0	48088.0	50352.0	50352.0	50352.0	50352.0	51149.0	51149.0	51149.0	51494.0	51494.0
39.0	127008.0	127008.0	127008.0	127008.0	127008.0	127008.0	127008.0	127008.0	127008.0	127008.0	127008.0	127008.0	134756.0	147717.0	147717.0	147717.0	148039.0	148894.0	151466.0	153118.0	165390.0	165390.0	172986.0	175244.0	176758.0	176901.0	176901.0	182361.0	182361.0	182361.0	182675.0	184726.0	185068.0	185068.0	185068.0
40.0	7876.0	7876.0	7876.0	7876.0	7876.0	7876.0	7876.0	8055.0	8055.0	8055.0	8055.0	8055.0	8055.0	8055.0	8055.0	8055.0	8055.0	8055.0	8055.0	8055.0	8140.0	8140.0	8140.0	8676.0	8676.0	8676.0	8676.0	8676.0	8676.0	8676.0	8676.0	8676.0	8676.0	8718.0	8718.0
41.0	14711.0	14711.0	16319.0	16319.0	16319.0	16319.0	16319.0	16319.0	16319.0	16319.0	16319.0	16319.0	16319.0	16319.0	16322.0	16322.0	17273.0	17273.0	17431.0	17431.0	17431.0	17431.0	17431.0	17431.0	17431.0	17431.0	17431.0	17431.0	17431.0	17431.0	17431.0	17431.0	17431.0	18717.0	18717.0
42.0	41433.0	41433.0	41884.0	41884.0	41884.0	41884.0	41884.0	43423.0	47074.0	47074.0	47074.0	47494.0	47494.0	47494.0	49684.0	50694.0	50694.0	50694.0	51049.0	51049.0	53042.0	53042.0	53373.0	53772.0	53772.0	53772.0	61378.0	61378.0	62659.0	62716.0	68316.0	68316.0	68316.0	68342.0	68394.0
43.0	3331.0	3331.0	3331.0	3331.0	3331.0	3331.0	3331.0	3331.0	3331.0	3331.0	3331.0	3331.0	3331.0	3331.0	3331.0	3331.0	3331.0	3331.0	3331.0	3331.0	3331.0	3331.0	3331.0	3331.0	3331.0	3331.0	3331.0	3331.0	3331.0	3331.0	3331.0	3331.0	3331.0	3331.0	3331.0
44.0	2083.0	2083.0	2083.0	2083.0	2083.0	2083.0	2083.0	2083.0	2083.0	2083.0	2083.0	2083.0	2083.0	2083.0	2083.0	2083.0	2083.0	2083.0	2083.0	2083.0	2083.0	2083.0	2083.0	2083.0	2083.0	2083.0	2083.0	2083.0	2083.0	2083.0	2083.0	2083.0	2083.0	2083.0	2083.0
45.0	947.0	947.0	947.0	947.0	947.0	947.0	947.0	947.0	947.0	947.0	947.0	947.0	947.0	947.0	947.0	947.0	947.0	947.0	947.0	947.0	947.0	947.0	947.0	947.0	947.0	947.0	947.0	947.0	947.0	947.0	947.0	947.0	947.0	947.0	947.0
46.0	1635.0	1635.0	1635.0	1635.0	1635.0	1635.0	1635.0	1635.0	1635.0	1635.0	1635.0	1635.0	1635.0	1635.0	1635.0	1635.0	1635.0	1635.0	1635.0	1635.0	1635.0	1635.0	1635.0	1635.0	1635.0	1635.0	1635.0	1635.0	1635.0	1635.0	1635.0	1635.0	1635.0	1635.0	1635.0
47.0	341.0	341.0	341.0	341.0	341.0	341.0	341.0	341.0	341.0	341.0	341.0	341.0	341.0	341.0	341.0	341.0	341.0	341.0	341.0	341.0	341.0	341.0	341.0	341.0	341.0	341.0	341.0	341.0	341.0	341.0	341.0	341.0	341.0	341.0	388.0
48.0	11.0	11.0	11.0	11.0	11.0	11.0	11.0	11.0	11.0	11.0	11.0	11.0	11.0	11.0	11.0	11.0	11.0	11.0	11.0	11.0	11.0	11.0	11.0	11.0	11.0	11.0	11.0	11.0	11.0	11.0	11.0	11.0	11.0	11.0	11.0
49.0	167.0	167.0	167.0	167.0	167.0	167.0	167.0	167.0	167.0	167.0	167.0	167.0	167.0	167.0	167.0	167.0	167.0	167.0	167.0	167.0	167.0	167.0	167.0	167.0	167.0	167.0	167.0	167.0	167.0	167.0	167.0	167.0	167.0	167.0	167.0
50.0	3394.0	3394.0	3394.0	3394.0	3394.0	3394.0	3394.0	3394.0	3394.0	3394.0	3394.0	3394.0	3394.0	3394.0	3394.0	3394.0	3394.0	3394.0	3394.0	3394.0	3394.0	3394.0	3394.0	3394.0	3394.0	3394.0	3394.0	3394.0	3394.0	3394.0	3394.0	3394.0	3394.0	3394.0	3394.0
51.0	8218.0	8218.0	8218.0	8218.0	8218.0	8218.0	8218.0	8218.0	8218.0	8218.0	8801.0	8801.0	8801.0	8801.0	8801.0	8801.0	8801.0	8801.0	8801.0	9147.0	9147.0	9147.0	9251.0	9251.0	9251.0	9251.0	9251.0	9251.0	9251.0	9251.0	9251.0	9251.0	9251.0	9251.0	9264.0
52.0	4270.0	4270.0	4270.0	4270.0	4270.0	4270.0	4270.0	4270.0	4270.0	4270.0	4270.0	4270.0	4270.0	4270.0	4270.0	4270.0	4270.0	4270.0	4270.0	4270.0	4270.0	4270.0	4270.0	4270.0	4270.0	4270.0	4270.0	4270.0	4270.0	4270.0	4270.0	4284.0	4284.0	4284.0	4284.0
53.0	10203.0	10203.0	10203.0	10203.0	10203.0	10203.0	10203.0	10203.0	10203.0	10203.0	10203.0	10203.0	10203.0	10203.0	10203.0	10203.0	10203.0	10203.0	10556.0	10556.0	10556.0	10556.0	10556.0	10556.0	10556.0	11483.0	11483.0	11483.0	11483.0	11483.0	11483.0	11483.0	11483.0	11483.0	11483.0
54.0	35716.0	35716.0	35716.0	35716.0	35716.0	35716.0	35716.0	35716.0	35773.0	35773.0	35773.0	35773.0	37315.0	37807.0	37807.0	37807.0	37807.0	37807.0	37807.0	37807.0	37807.0	37807.0	37807.0	37807.0	44672.0	44672.0	45059.0	45424.0	45424.0	45424.0	45424.0	45424.0	45424.0	45424.0	46709.0
55.0	6051.0	6051.0	6051.0	6051.0	6051.0	6051.0	6051.0	6051.0	6051.0	6051.0	6051.0	6051.0	6051.0	6051.0	6051.0	6051.0	6147.0	6147.0	6147.0	6909.0	6909.0	6909.0	6909.0	6909.0	6909.0	6909.0	6909.0	6909.0	6909.0	6909.0	6909.0	6909.0	6909.0	6921.0	6921.0
56.0	72844.0	72844.0	72844.0	72844.0	72844.0	73502.0	73502.0	73502.0	74704.0	74704.0	74704.0	74704.0	207313.0	207313.0	208663.0	208663.0	211080.0	258694.0	304625.0	311755.0	311755.0	324435.0	337680.0	355759.0	355759.0	355759.0	355759.0	355759.0	355759.0	355759.0	355759.0	355822.0	355822.0	356869.0	361664.0
57.0	185186.0	185186.0	194958.0	195188.0	198891.0	198985.0	199111.0	199111.0	204172.0	204172.0	205356.0	205356.0	212991.0	246831.0	268581.0	280935.0	286148.0	303497.0	308439.0	315874.0	315874.0	315874.0	315874.0	316113.0	321508.0	325088.0	325088.0	325088.0	332525.0	333633.0	333633.0	335151.0	335301.0	337587.0	337587.0
58.0	8456.0	8456.0	9052.0	9052.0	9052.0	9052.0	9052.0	9052.0	9052.0	9052.0	9052.0	9052.0	9052.0	9052.0	9052.0	9052.0	9052.0	9052.0	9052.0	9052.0	9052.0	9052.0	9052.0	9052.0	9052.0	9052.0	9052.0	9052.0	9052.0	9052.0	9052.0	9587.0	9587.0	9587.0	9587.0
59.0	4718.0	4718.0	4718.0	4718.0	4718.0	4718.0	4718.0	4718.0	4718.0	4718.0	4718.0	4718.0	4718.0	4718.0	4718.0	4718.0	4718.0	4718.0	4718.0	4718.0	4718.0	4718.0	4718.0	4718.0	4718.0	4718.0	4718.0	4718.0	4718.0	4718.0	5234.0	5234.0	5234.0	5234.0	5234.0
60.0	1798.0	1798.0	1798.0	1798.0	1798.0	1798.0	1798.0	1798.0	1798.0	1798.0	1798.0	1798.0	1798.0	1798.0	1798.0	1798.0	1798.0	1798.0	1798.0	1798.0	1798.0	1798.0	1798.0	1798.0	1798.0	1798.0	1798.0	1798.0	1798.0	1798.0	1798.0	1798.0	1798.0	1798.0	1798.0
61.0	97510.0	97510.0	98068.0	98068.0	98068.0	98068.0	98313.0	100923.0	100923.0	102838.0	102838.0	102838.0	103139.0	113021.0	113021.0	113565.0	113598.0	115931.0	117429.0	117731.0	119338.0	123071.0	124556.0	127279.0	129064.0	129064.0	129112.0	129112.0	129112.0	129112.0	129112.0	129112.0	129112.0	130445.0	130734.0
62.0	41776.0	41776.0	41776.0	41776.0	41776.0	41776.0	41776.0	41776.0	41776.0	41776.0	41776.0	41776.0	41776.0	41776.0	41776.0	42173.0	43524.0	43524.0	43855.0	43855.0	43855.0	43855.0	43855.0	43855.0	44334.0	44334.0	44334.0	44334.0	44334.0	44334.0	44334.0	44334.0	44334.0	44404.0	44404.0
63.0	1333.0	1333.0	1333.0	1333.0	1333.0	1333.0	1333.0	1333.0	1333.0	1333.0	1333.0	1333.0	1333.0	1333.0	1333.0	1333.0	1333.0	1333.0	1333.0	1333.0	1333.0	1333.0	1333.0	1333.0	1333.0	1333.0	1333.0	1333.0	1333.0	1333.0	1333.0	1333.0	1333.0	1333.0	1333.0
64.0	46931.0	46931.0	47149.0	47149.0	47149.0	47149.0	47149.0	47149.0	47149.0	47149.0	47149.0	47149.0	47149.0	49703.0	49761.0	51640.0	51645.0	51816.0	51829.0	51829.0	51829.0	51829.0	52482.0	60964.0	87506.0	87545.0	88476.0	94933.0	96144.0	97565.0	97812.0	100793.0	102691.0	103590.0	104437.0
65.0	1206.0	1206.0	1206.0	1206.0	1206.0	1206.0	1206.0	1206.0	1206.0	1206.0	1206.0	1206.0	1206.0	1206.0	1206.0	1206.0	1206.0	1206.0	1206.0	1206.0	1206.0	1206.0	1206.0	1206.0	1206.0	1206.0	1206.0	1206.0	1206.0	1206.0	1206.0	1206.0	1206.0	1206.0	1206.0
66.0	19521.0	19521.0	19904.0	19904.0	19904.0	19904.0	19904.0	19904.0	19904.0	19904.0	19904.0	19904.0	19904.0	19904.0	27028.0	27773.0	27773.0	27773.0	27773.0	27936.0	27936.0	27936.0	27936.0	27936.0	27936.0	28549.0	28549.0	30178.0	30813.0	30813.0	30936.0	30985.0	31009.0	31009.0	31059.0
67.0	19313.0	19313.0	19313.0	19313.0	20764.0	21682.0	23752.0	23752.0	23889.0	23889.0	23889.0	23889.0	23889.0	24900.0	24900.0	25414.0	25414.0	25414.0	25414.0	25708.0	25745.0	25932.0	26520.0	26520.0	26520.0	26520.0	26520.0	26847.0	28011.0	28011.0	28011.0	28011.0	28023.0	28023.0	28109.0
68.0	48508.0	48508.0	48927.0	48927.0	48927.0	68083.0	68083.0	68083.0	68083.0	68083.0	68083.0	68083.0	68083.0	68083.0	68083.0	70433.0	70433.0	70433.0	70433.0	70433.0	70433.0	70433.0	70836.0	70864.0	70864.0	71089.0	71089.0	71089.0	75689.0	75689.0	75955.0	75955.0	75955.0	76615.0	76615.0
69.0	32779.0	32779.0	32779.0	32779.0	32779.0	32779.0	32779.0	32779.0	34524.0	34524.0	34552.0	34994.0	35619.0	35619.0	35619.0	35619.0	35619.0	35619.0	35619.0	35619.0	35619.0	35619.0	35619.0	35619.0	35619.0	35619.0	35619.0	35619.0	36568.0	36568.0	36568.0	36568.0	36568.0	36568.0	36568.0
70.0	233023.0	233023.0	234548.0	242964.0	242964.0	242964.0	242964.0	242964.0	243679.0	258153.0	259229.0	260354.0	266068.0	266923.0	273456.0	273528.0	295588.0	301808.0	306518.0	306518.0	306518.0	310063.0	311216.0	311216.0	311549.0	313463.0	313463.0	313463.0	315880.0	315931.0	315931.0	315931.0	319491.0	319491.0	319790.0
71.0	655595.0	655595.0	656996.0	657999.0	657999.0	658043.0	658043.0	666778.0	668012.0	668012.0	674753.0	677074.0	677078.0	679838.0	683048.0	683912.0	691410.0	691569.0	698712.0	699483.0	703179.0	705491.0	708335.0	720040.0	748271.0	758625.0	761705.0	761705.0	765131.0	765131.0	765367.0	776706.0	793348.0	797258.0	799211.0
72.0	565885.0	565885.0	565885.0	565885.0	571767.0	599894.0	599894.0	627428.0	628373.0	629698.0	629698.0	633946.0	634636.0	636470.0	636470.0	642419.0	643445.0	643833.0	643920.0	647170.0	649422.0	653402.0	655844.0	655844.0	659380.0	659380.0	659550.0	659550.0	663568.0	663568.0	666008.0	668329.0	668358.0	668358.0	669739.0
73.0	90563.0	90563.0	91923.0	91923.0	91923.0	91923.0	91923.0	95488.0	99039.0	99039.0	104291.0	104291.0	104291.0	104291.0	104291.0	107198.0	108334.0	108434.0	110832.0	110832.0	118430.0	124297.0	127152.0	150815.0	150815.0	150815.0	153722.0	153722.0	153722.0	168943.0	168943.0	176910.0	179229.0	180375.0	180375.0
74.0	81771.0	81771.0	81771.0	81771.0	81771.0	81771.0	81771.0	81791.0	81791.0	81840.0	81840.0	86062.0	86062.0	86223.0	86223.0	86223.0	86223.0	87061.0	87061.0	87061.0	87061.0	87061.0	87061.0	87061.0	87061.0	87061.0	87061.0	87061.0	87061.0	87061.0	88939.0	89945.0	90194.0	90194.0	90194.0
75.0	60905.0	60905.0	62066.0	62258.0	62258.0	62258.0	62258.0	62430.0	62430.0	62430.0	62430.0	64320.0	64320.0	64320.0	64320.0	64692.0	64692.0	64692.0	64692.0	64692.0	64692.0	64692.0	64692.0	64692.0	64837.0	65710.0	65710.0	65710.0	66231.0	66231.0	66607.0	66750.0	66750.0	66822.0	66822.0
76.0	21231.0	21231.0	21231.0	21231.0	21231.0	21231.0	21231.0	21231.0	21231.0	21231.0	21231.0	21231.0	21231.0	21231.0	21231.0	21231.0	21231.0	21231.0	21231.0	21231.0	21231.0	21231.0	21231.0	21231.0	24424.0	26733.0	26733.0	26733.0	27295.0	27295.0	27295.0	27295.0	27295.0	33193.0	33193.0
77.0	28481.0	28481.0	28481.0	28481.0	28481.0	28481.0	28481.0	28481.0	28481.0	28481.0	28481.0	28481.0	28481.0	28481.0	28481.0	28481.0	28481.0	28481.0	28481.0	28481.0	29024.0	29024.0	29024.0	29024.0	29024.0	29024.0	29024.0	29024.0	29294.0	29294.0	29294.0	30581.0	30581.0	30581.0	30581.0
78.0	49544.0	49544.0	49544.0	49544.0	49544.0	49544.0	52173.0	52173.0	52173.0	52173.0	52623.0	52623.0	52623.0	52623.0	52865.0	54710.0	57582.0	57582.0	57740.0	57740.0	58265.0	58265.0	58265.0	58265.0	58265.0	58265.0	58552.0	58552.0	58956.0	58956.0	59098.0	59098.0	59098.0	59098.0	59098.0
79.0	15351.0	15351.0	15351.0	15351.0	15351.0	15351.0	15351.0	15351.0	15351.0	15351.0	15351.0	15351.0	15351.0	15351.0	15351.0	15351.0	15351.0	15351.0	15351.0	15351.0	15793.0	16235.0	16593.0	16593.0	16593.0	17365.0	17365.0	17365.0	17365.0	17629.0	17629.0	17629.0	17629.0	17629.0	17630.0
80.0	50599.0	50599.0	50599.0	50599.0	50599.0	50599.0	50599.0	50599.0	50599.0	50599.0	50599.0	50599.0	50599.0	50599.0	50599.0	50599.0	50599.0	50599.0	50599.0	50599.0	50613.0	50613.0	50613.0	50613.0	50613.0	50613.0	50613.0	50613.0	51000.0	51000.0	51000.0	51298.0	51298.0	51298.0	51728.0
81.0	63454.0	63454.0	64325.0	64325.0	64325.0	64325.0	64637.0	64637.0	64637.0	64637.0	65102.0	65102.0	65102.0	65102.0	65286.0	65713.0	66355.0	66355.0	73154.0	73686.0	73733.0	73733.0	73733.0	73733.0	73733.0	73733.0	77463.0	77805.0	77805.0	77805.0	77805.0	78590.0	79519.0	79519.0	79519.0
82.0	8501.0	8501.0	8501.0	8501.0	8501.0	8501.0	8501.0	8501.0	8501.0	8501.0	8501.0	8501.0	8501.0	8501.0	8501.0	8501.0	8501.0	8501.0	9422.0	9530.0	9530.0	9865.0	9865.0	9865.0	9865.0	9865.0	9865.0	9865.0	10268.0	10268.0	10720.0	10720.0	10726.0	10726.0	10729.0
83.0	65107.0	65107.0	65779.0	65819.0	65819.0	66436.0	67118.0	67183.0	67183.0	67183.0	69070.0	69070.0	69070.0	71414.0	71414.0	71414.0	71414.0	73706.0	74781.0	77531.0	77614.0	77614.0	77614.0	77614.0	77614.0	77614.0	77614.0	77614.0	78092.0	79837.0	79837.0	79837.0	79837.0	79837.0	79837.0
84.0	7512.0	7512.0	7512.0	7512.0	7512.0	7512.0	7512.0	7512.0	7512.0	7512.0	7512.0	7512.0	7512.0	7512.0	7512.0	7512.0	10065.0	10065.0	10065.0	10065.0	10065.0	10065.0	10065.0	10065.0	10065.0	10065.0	10065.0	10065.0	10065.0	10065.0	10065.0	10065.0	10065.0	10065.0	10065.0
85.0	326856.0	326856.0	326856.0	326856.0	326856.0	326856.0	326856.0	326856.0	327075.0	327075.0	327173.0	327173.0	327173.0	327277.0	332535.0	332535.0	332535.0	337729.0	340047.0	347667.0	348776.0	349418.0	349418.0	350324.0	350324.0	354219.0	363688.0	363688.0	375161.0	377578.0	377578.0	380248.0	384817.0	386481.0	388813.0
86.0	228415.0	228415.0	228940.0	229215.0	229316.0	229316.0	229316.0	229316.0	229409.0	229409.0	229512.0	229630.0	230418.0	230418.0	230418.0	230418.0	230736.0	230736.0	231447.0	231447.0	231447.0	231447.0	232000.0	232789.0	232801.0	234189.0	234189.0	234189.0	236647.0	236671.0	236671.0	237123.0	238062.0	238062.0	238138.0
87.0	191006.0	191006.0	194887.0	194995.0	194995.0	194995.0	194995.0	195086.0	198388.0	198388.0	198388.0	198388.0	198559.0	198559.0	198559.0	198559.0	198559.0	198559.0	198559.0	198559.0	198559.0	199494.0	199675.0	199675.0	199675.0	199887.0	199887.0	202584.0	204711.0	204711.0	206958.0	206958.0	208527.0	209016.0	209193.0
88.0	10908.0	10908.0	10908.0	10908.0	10908.0	10908.0	10908.0	10908.0	10908.0	10908.0	11033.0	13544.0	13544.0	13544.0	13544.0	13844.0	13844.0	13844.0	13844.0	13844.0	13844.0	13844.0	14138.0	14138.0	14138.0	14466.0	14466.0	14466.0	14466.0	14466.0	14466.0	14721.0	14721.0	15012.0	15012.0
89.0	381135.0	381135.0	381631.0	382217.0	382217.0	384904.0	384947.0	385212.0	392999.0	393384.0	393622.0	395003.0	400895.0	402101.0	402101.0	402208.0	406142.0	406217.0	414106.0	414200.0	415290.0	419959.0	439112.0	469490.0	503413.0	503539.0	503651.0	505623.0	515697.0	517358.0	517358.0	522732.0	525136.0	527031.0	527031.0
90.0	33098.0	33098.0	35748.0	35748.0	35748.0	35748.0	35748.0	35748.0	35748.0	35748.0	35748.0	35748.0	35748.0	35748.0	36141.0	36141.0	36141.0	36141.0	36141.0	36141.0	36141.0	36185.0	36955.0	36955.0	38130.0	38167.0	38167.0	38540.0	38542.0	39036.0	39498.0	39817.0	39817.0	41841.0	41841.0
91.0	402177.0	402177.0	402695.0	402695.0	403454.0	406675.0	406675.0	406675.0	406675.0	406675.0	406675.0	406675.0	406972.0	407679.0	407679.0	407679.0	414084.0	415648.0	417068.0	420531.0	421159.0	421159.0	421194.0	423455.0	425029.0	425029.0	425029.0	432864.0	435637.0	435637.0	435637.0	438380.0	446824.0	459967.0	461617.0
92.0	293974.0	293974.0	300339.0	300339.0	303312.0	303312.0	303312.0	306850.0	307843.0	307843.0	307843.0	307843.0	307843.0	313244.0	314433.0	315263.0	322168.0	322830.0	322842.0	322842.0	322842.0	324752.0	327314.0	328238.0	328709.0	330262.0	330794.0	332841.0	334237.0	336237.0	336239.0	336239.0	339162.0	339300.0	339787.0
93.0	488576.0	488576.0	489019.0	489030.0	489030.0	489095.0	489095.0	489095.0	489308.0	489308.0	489308.0	491121.0	495492.0	495496.0	495878.0	495878.0	500580.0	500602.0	503047.0	503047.0	503047.0	503047.0	505849.0	506095.0	506097.0	506266.0	506637.0	506686.0	510379.0	510379.0	511086.0	511933.0	516997.0	519923.0	519944.0
94.0	118648.0	118648.0	121827.0	121827.0	121827.0	121827.0	121827.0	121827.0	121827.0	121827.0	121827.0	121827.0	122491.0	122491.0	122576.0	122576.0	153983.0	154967.0	154967.0	155998.0	155998.0	155998.0	155998.0	156013.0	158120.0	159735.0	159735.0	159735.0	160156.0	162735.0	162735.0	163256.0	163447.0	163613.0	165520.0
95.0	366413.0	366413.0	368713.0	369520.0	371196.0	376344.0	376344.0	376344.0	376344.0	377803.0	377803.0	380180.0	384505.0	387813.0	399370.0	411578.0	411713.0	411713.0	413303.0	414255.0	414395.0	414908.0	422064.0	428487.0	428607.0	428826.0	436819.0	460235.0	464897.0	475185.0	476158.0	476695.0	503066.0	504946.0	504948.0
96.0	144159.0	144159.0	144321.0	144321.0	144321.0	144321.0	144321.0	144321.0	144321.0	144321.0	149981.0	151112.0	151830.0	152748.0	152748.0	152748.0	153790.0	154480.0	154480.0	154480.0	154480.0	155983.0	172281.0	172281.0	172281.0	172281.0	172281.0	172547.0	181528.0	181528.0	181528.0	181528.0	181528.0	181528.0	181528.0
97.0	968922.0	968922.0	985540.0	985540.0	986711.0	987124.0	988772.0	1000346.0	1000602.0	1011986.0	1021127.0	1038121.0	1071735.0	1116074.0	1122902.0	1124043.0	1131551.0	1134178.0	1148781.0	1190260.0	1211787.0	1227333.0	1243327.0	1254710.0	1254710.0	1259184.0	1267991.0	1296363.0	1352007.0	1356358.0	1366165.0	1376356.0	1383151.0	1392717.0	1393282.0
98.0	40612.0	40612.0	40632.0	40632.0	40632.0	41827.0	41827.0	41861.0	44979.0	73509.0	74087.0	74087.0	74087.0	74087.0	74087.0	74087.0	74087.0	74087.0	74980.0	74980.0	74980.0	74980.0	75022.0	75218.0	75218.0	75221.0	75221.0	75221.0	75250.0	75250.0	76126.0	77258.0	77258.0	77258.0	77321.0
99.0	65619.0	65619.0	65619.0	65619.0	65619.0	67975.0	67975.0	67975.0	67975.0	67975.0	68531.0	68531.0	68741.0	68741.0	73648.0	76715.0	82252.0	84825.0	89139.0	89324.0	89393.0	89393.0	91396.0	91396.0	91396.0	91396.0	92512.0	92634.0	93988.0	97110.0	97110.0	97110.0	97737.0	98426.0	98426.0
100.0	126241.0	126241.0	127581.0	127581.0	127581.0	127581.0	127581.0	127581.0	127581.0	127581.0	127609.0	127609.0	127717.0	128086.0	128086.0	128086.0	128086.0	128092.0	129860.0	129860.0	129860.0	129860.0	156616.0	156616.0	157612.0	158019.0	158019.0	158109.0	170656.0	170779.0	170879.0	170879.0	170977.0	170995.0	171041.0
101.0	645987.0	645987.0	652102.0	652107.0	655839.0	656382.0	656391.0	689230.0	722096.0	726162.0	729777.0	738957.0	739452.0	760728.0	873616.0	881081.0	899925.0	920183.0	929492.0	932855.0	945870.0	994760.0	1032958.0	1039475.0	1070661.0	1090386.0	1093536.0	1159778.0	1174101.0	1176967.0	1193599.0	1225230.0	1229502.0	1250432.0	1255631.0
102.0	310509.0	310509.0	311131.0	311321.0	311321.0	311321.0	311321.0	311321.0	314812.0	317896.0	317896.0	317896.0	321118.0	326002.0	326002.0	328600.0	330410.0	332065.0	333656.0	333656.0	334415.0	334415.0	334415.0	334415.0	334415.0	334415.0	334415.0	335407.0	341699.0	341699.0	341699.0	342616.0	342616.0	343463.0	343502.0
103.0	227859.0	227859.0	228418.0	228418.0	229038.0	230271.0	230271.0	230319.0	230319.0	230319.0	235086.0	235086.0	235086.0	236224.0	236224.0	236224.0	238253.0	243600.0	244786.0	244786.0	244786.0	245131.0	253993.0	256141.0	256141.0	257087.0	257532.0	257532.0	260353.0	265839.0	277048.0	277372.0	284719.0	286670.0	287683.0
104.0	90689.0	90689.0	90689.0	90689.0	90689.0	90689.0	90689.0	90689.0	92002.0	92002.0	92002.0	92002.0	92002.0	94752.0	94752.0	94752.0	94752.0	95171.0	106106.0	106106.0	106106.0	106117.0	107420.0	111806.0	111806.0	113834.0	113834.0	113834.0	114818.0	114818.0	115535.0	115594.0	115901.0	116011.0	118394.0
105.0	478601.0	478601.0	478960.0	478960.0	479650.0	480115.0	480115.0	482975.0	483111.0	485540.0	487977.0	488288.0	495911.0	495985.0	496501.0	500021.0	500021.0	502358.0	507472.0	507472.0	516200.0	519080.0	523173.0	573567.0	606427.0	613345.0	624534.0	628147.0	629821.0	629889.0	629889.0	633085.0	645648.0	734760.0	735025.0
106.0	341404.0	341404.0	344219.0	344219.0	344219.0	345043.0	345203.0	345203.0	345203.0	345261.0	345261.0	345261.0	345261.0	345261.0	345261.0	345261.0	351548.0	356813.0	357060.0	357140.0	357747.0	357747.0	361493.0	382018.0	382018.0	382018.0	382018.0	382365.0	390832.0	394307.0	394307.0	395757.0	395757.0	396790.0	400028.0
107.0	89720.0	89720.0	89720.0	89720.0	89720.0	89720.0	89720.0	89720.0	89720.0	89720.0	89720.0	89720.0	89720.0	89720.0	89720.0	89720.0	89720.0	89720.0	89720.0	89720.0	89720.0	89720.0	89720.0	89720.0	89720.0	89720.0	89720.0	89720.0	93834.0	93834.0	93834.0	93834.0	93834.0	93834.0	95264.0
108.0	86841.0	86841.0	86873.0	86873.0	88031.0	88407.0	88407.0	88407.0	88407.0	89411.0	89411.0	89411.0	89472.0	89472.0	90380.0	90380.0	92702.0	92702.0	92702.0	92887.0	92887.0	92887.0	93014.0	93014.0	93014.0	93322.0	93322.0	114975.0	253539.0	256685.0	256685.0	259874.0	259874.0	261912.0	262079.0
109.0	26933.0	26933.0	27041.0	27041.0	27041.0	27521.0	27521.0	27715.0	27715.0	27715.0	30833.0	31161.0	31376.0	32922.0	37027.0	37373.0	46311.0	50011.0	51949.0	52412.0	52706.0	52728.0	53442.0	53442.0	53455.0	53881.0	53881.0	53930.0	53930.0	53944.0	54333.0	54584.0	54673.0	54676.0	55382.0
110.0	28301.0	28301.0	28580.0	28580.0	28580.0	28580.0	28580.0	31960.0	31960.0	32006.0	32006.0	32006.0	32178.0	32178.0	41904.0	42800.0	44169.0	44169.0	44169.0	44441.0	44441.0	45070.0	47964.0	48343.0	50505.0	53441.0	53961.0	55488.0	55488.0	55488.0	57204.0	57204.0	57205.0	57205.0	59502.0
111.0	175431.0	175431.0	175431.0	175431.0	175431.0	193998.0	193998.0	193998.0	193998.0	193998.0	193998.0	193998.0	193998.0	193998.0	193998.0	193998.0	193998.0	193998.0	193998.0	193998.0	194056.0	194056.0	194056.0	194056.0	194129.0	194898.0	195225.0	195225.0	204649.0	281481.0	281481.0	281481.0	281481.0	281481.0	282363.0
112.0	178812.0	178812.0	179207.0	179207.0	179207.0	179296.0	179296.0	179296.0	181064.0	181064.0	181064.0	183422.0	183597.0	183597.0	183597.0	183597.0	183611.0	183611.0	185278.0	185278.0	194446.0	195443.0	198939.0	199413.0	201807.0	204297.0	210086.0	210934.0	212283.0	213427.0	213427.0	213483.0	213837.0	214721.0	215431.0
113.0	54186.0	54186.0	54314.0	54727.0	55400.0	55400.0	55400.0	55400.0	55400.0	55400.0	55400.0	55400.0	55400.0	55400.0	55400.0	55400.0	55400.0	55400.0	56334.0	56371.0	56371.0	56371.0	56371.0	56371.0	56371.0	57851.0	57851.0	58115.0	59396.0	60455.0	60455.0	60762.0	61345.0	61345.0	61345.0
114.0	17689.0	17689.0	37033.0	37033.0	37033.0	37033.0	40394.0	40394.0	40394.0	40394.0	40394.0	40394.0	40394.0	40394.0	40394.0	40394.0	40394.0	40394.0	40394.0	40394.0	40394.0	40641.0	40641.0	40641.0	40641.0	40641.0	40641.0	40641.0	40641.0	40641.0	40641.0	40641.0	40641.0	40641.0	40641.0
115.0	39781.0	39781.0	39781.0	39781.0	40671.0	40671.0	40671.0	40793.0	42220.0	42220.0	42220.0	42220.0	42220.0	42220.0	42220.0	42291.0	42291.0	46039.0	46039.0	46039.0	46039.0	46039.0	46039.0	46039.0	46039.0	46039.0	46039.0	46039.0	48266.0	48266.0	48266.0	48266.0	48266.0	48588.0	48588.0
116.0	150356.0	150356.0	152983.0	153340.0	156364.0	156831.0	156849.0	156849.0	161493.0	162465.0	162465.0	162465.0	163804.0	163804.0	163804.0	163804.0	163804.0	163804.0	163804.0	168990.0	168990.0	168990.0	170523.0	170523.0	171167.0	171167.0	171167.0	171806.0	172517.0	172517.0	172517.0	172704.0	172722.0	172722.0	172897.0
117.0	1080.0	1080.0	1080.0	1080.0	1080.0	1080.0	1080.0	1080.0	1080.0	1080.0	1080.0	1080.0	1080.0	1080.0	1080.0	1080.0	1080.0	1080.0	1080.0	1110.0	1110.0	1110.0	1110.0	1110.0	1110.0	1110.0	1110.0	1110.0	1110.0	1110.0	1110.0	1110.0	1110.0	1110.0	1255.0
118.0	55112.0	55112.0	67222.0	67222.0	67222.0	67222.0	67222.0	67222.0	67222.0	67222.0	67222.0	67222.0	67222.0	67316.0	67316.0	69822.0	69822.0	69926.0	76125.0	76125.0	76125.0	76125.0	76125.0	76125.0	76125.0	76125.0	76125.0	76125.0	76125.0	76125.0	76125.0	78753.0	78753.0	78785.0	78785.0
119.0	11929.0	11929.0	16921.0	17364.0	17728.0	17996.0	17996.0	17996.0	17996.0	17996.0	18010.0	19012.0	19012.0	19626.0	20170.0	20170.0	20205.0	20467.0	20467.0	20467.0	20467.0	20529.0	20529.0	20580.0	20580.0	20580.0	20580.0	20580.0	20580.0	20580.0	20580.0	20580.0	20580.0	20709.0	20723.0
120.0	42227.0	42227.0	42227.0	42227.0	42227.0	42227.0	42227.0	42227.0	42891.0	44029.0	44029.0	44029.0	44029.0	44029.0	44029.0	44029.0	46003.0	47020.0	47020.0	47020.0	47655.0	47655.0	47655.0	47655.0	47655.0	47655.0	47655.0	47655.0	47655.0	47655.0	47655.0	47655.0	47655.0	47655.0	47655.0
121.0	25914.0	25914.0	25914.0	25914.0	25914.0	25914.0	25914.0	25914.0	25914.0	35590.0	37715.0	37715.0	44125.0	44125.0	44125.0	50682.0	50682.0	50682.0	51127.0	51127.0	51383.0	51383.0	51383.0	52778.0	52778.0	52778.0	52778.0	52778.0	52778.0	52778.0	52778.0	52778.0	52778.0	52778.0	52778.0
122.0	25928.0	25928.0	25928.0	25928.0	25928.0	25928.0	25928.0	25928.0	25928.0	25928.0	25928.0	25928.0	25928.0	25928.0	25987.0	25987.0	25987.0	26189.0	26189.0	26189.0	26189.0	26189.0	26189.0	26189.0	26189.0	26189.0	26189.0	26189.0	26189.0	26189.0	26189.0	27334.0	27334.0	27334.0	27336.0
123.0	256045.0	256045.0	257917.0	258410.0	258410.0	259719.0	259719.0	259719.0	261215.0	261215.0	261947.0	261947.0	262745.0	262745.0	269041.0	269041.0	269041.0	269041.0	269041.0	270382.0	270382.0	274542.0	286342.0	286342.0	286342.0	290694.0	290694.0	292083.0	302231.0	302231.0	302231.0	302755.0	302755.0	306985.0	307106.0
124.0	101083.0	101083.0	101083.0	101083.0	101083.0	103032.0	103032.0	103032.0	118814.0	118814.0	118814.0	118814.0	121881.0	121887.0	121887.0	124969.0	125394.0	127933.0	127933.0	127933.0	127933.0	127933.0	129710.0	129710.0	129710.0	129816.0	129816.0	129816.0	130796.0	130796.0	131230.0	132979.0	132979.0	133916.0	133916.0
125.0	162877.0	162877.0	162877.0	167241.0	167241.0	167241.0	167241.0	177871.0	177871.0	177871.0	177871.0	177871.0	177871.0	177871.0	177871.0	183129.0	203825.0	214599.0	224927.0	224927.0	226807.0	233511.0	233511.0	233511.0	233511.0	237918.0	237918.0	237918.0	239062.0	258099.0	259528.0	263069.0	263868.0	265899.0	265962.0
126.0	47888.0	47888.0	47888.0	47888.0	47888.0	47888.0	48111.0	48111.0	48535.0	48535.0	48535.0	48535.0	48535.0	48609.0	48609.0	48609.0	48609.0	48609.0	48609.0	48609.0	48609.0	48951.0	48951.0	48951.0	48951.0	48951.0	48951.0	48951.0	48951.0	48951.0	50077.0	50077.0	50097.0	50105.0	50105.0
127.0	435610.0	435610.0	452985.0	452985.0	452985.0	461474.0	465578.0	477472.0	481123.0	481123.0	481641.0	481641.0	481861.0	482759.0	482759.0	482759.0	482759.0	485907.0	493127.0	493129.0	508144.0	508144.0	508697.0	517956.0	518699.0	523088.0	523088.0	523088.0	536630.0	536958.0	538970.0	538970.0	539718.0	542268.0	542858.0
128.0	43376.0	43376.0	43376.0	43376.0	43376.0	43376.0	43376.0	43376.0	43376.0	43376.0	43376.0	43376.0	43919.0	44456.0	44456.0	44819.0	47645.0	47645.0	52516.0	55949.0	55949.0	55949.0	57970.0	58887.0	58892.0	58892.0	58892.0	58892.0	63555.0	67946.0	71115.0	75553.0	75553.0	75553.0	75553.0
129.0	10184.0	10184.0	10184.0	10184.0	10184.0	10184.0	10184.0	10184.0	10184.0	10184.0	10184.0	10184.0	10184.0	10184.0	10184.0	10301.0	10301.0	10301.0	10301.0	10301.0	10301.0	10301.0	10301.0	10301.0	10301.0	10301.0	10301.0	10301.0	10301.0	10814.0	10814.0	10869.0	10869.0	10869.0	10869.0
130.0	25484.0	25484.0	25484.0	25484.0	25484.0	25524.0	25759.0	25967.0	25967.0	25967.0	25967.0	25967.0	25967.0	25967.0	25967.0	26172.0	26172.0	26172.0	26213.0	26213.0	26213.0	26213.0	27924.0	27924.0	27924.0	27924.0	27924.0	28036.0	28036.0	28036.0	28036.0	28036.0	28716.0	28786.0	28786.0
131.0	23423.0	23423.0	23423.0	23423.0	23423.0	23423.0	23423.0	23423.0	23423.0	23423.0	23423.0	23423.0	23423.0	23445.0	23445.0	23445.0	23445.0	24017.0	24017.0	24017.0	24017.0	40036.0	43125.0	43125.0	43125.0	43125.0	43125.0	43325.0	43325.0	43325.0	43325.0	43325.0	43325.0	43562.0	43562.0
132.0	25097.0	25097.0	25097.0	25097.0	25097.0	25097.0	25097.0	25097.0	25097.0	25097.0	25097.0	25097.0	25097.0	25097.0	25097.0	25097.0	25097.0	25381.0	25381.0	25753.0	25761.0	25761.0	25761.0	25761.0	26071.0	28170.0	28278.0	28278.0	29034.0	29043.0	29043.0	29129.0	29129.0	29129.0	29129.0
133.0	103846.0	103846.0	105134.0	109569.0	109569.0	110910.0	113515.0	125834.0	132855.0	134913.0	137676.0	139162.0	139162.0	139162.0	141559.0	141559.0	141559.0	141559.0	141602.0	141882.0	143378.0	143378.0	152393.0	171908.0	171908.0	171908.0	171908.0	171908.0	173583.0	173583.0	173583.0	173583.0	173583.0	173583.0	173583.0
134.0	73508.0	73508.0	73924.0	73924.0	73924.0	83864.0	103413.0	103413.0	103739.0	103739.0	104693.0	104693.0	106229.0	106229.0	109502.0	109502.0	109502.0	109502.0	110575.0	123187.0	123187.0	123187.0	123699.0	129704.0	130185.0	165199.0	165199.0	169568.0	171765.0	171765.0	171765.0	171765.0	172839.0	172953.0	172953.0
135.0	48399.0	48399.0	48399.0	48399.0	48399.0	48399.0	48399.0	48399.0	48399.0	48399.0	48399.0	48399.0	48399.0	48409.0	48435.0	48435.0	48830.0	48830.0	49105.0	49105.0	49156.0	49156.0	49531.0	49680.0	49680.0	49806.0	49806.0	49902.0	50015.0	50041.0	50041.0	50041.0	50218.0	50385.0	50663.0
136.0	54358.0	54358.0	54358.0	54358.0	54358.0	54391.0	55349.0	61964.0	62242.0	62242.0	62242.0	62242.0	62242.0	62242.0	62242.0	62242.0	62242.0	62242.0	63486.0	63486.0	63486.0	63486.0	63716.0	63716.0	63716.0	63716.0	63716.0	63716.0	65291.0	65291.0	65291.0	65291.0	68467.0	69251.0	69251.0
137.0	5743.0	5743.0	5743.0	5743.0	5743.0	5743.0	5743.0	5743.0	5743.0	5743.0	5743.0	5743.0	5743.0	5743.0	5743.0	5743.0	5743.0	5743.0	5743.0	5743.0	5743.0	5743.0	5743.0	5743.0	5743.0	5743.0	5743.0	5743.0	5743.0	5743.0	5743.0	5743.0	5743.0	5762.0	5762.0
138.0	13171.0	13171.0	13171.0	13171.0	13171.0	13171.0	13171.0	13171.0	13171.0	13171.0	13171.0	13171.0	13171.0	13171.0	13171.0	13171.0	13171.0	13171.0	13171.0	13171.0	13171.0	14341.0	14341.0	14341.0	14341.0	14341.0	14341.0	16907.0	16907.0	16907.0	16907.0	16907.0	16907.0	16907.0	16907.0
139.0	8277.0	8277.0	8277.0	8277.0	8277.0	8277.0	8277.0	8277.0	8277.0	8277.0	8277.0	8277.0	8277.0	8277.0	8277.0	8277.0	8277.0	8277.0	8277.0	8277.0	8277.0	8277.0	8277.0	8277.0	8277.0	8277.0	8825.0	8825.0	8831.0	8831.0	8891.0	8904.0	8904.0	8904.0	8904.0
140.0	107679.0	107679.0	107679.0	107679.0	110500.0	110500.0	110500.0	119035.0	120547.0	128116.0	130711.0	130711.0	131477.0	131477.0	131477.0	132156.0	132156.0	132156.0	145207.0	145207.0	145207.0	146519.0	147504.0	147504.0	148057.0	148057.0	148057.0	150516.0	152622.0	153619.0	154919.0	156117.0	156117.0	156117.0	156117.0
141.0	128549.0	128549.0	128549.0	128549.0	128549.0	128549.0	128549.0	128549.0	128549.0	128549.0	128549.0	129011.0	129011.0	129011.0	129011.0	133844.0	138746.0	138980.0	138980.0	138980.0	144419.0	144419.0	144652.0	144772.0	145934.0	145934.0	145934.0	148490.0	149320.0	149320.0	149320.0	154487.0	158042.0	158042.0	158042.0
142.0	9693.0	9693.0	9693.0	9693.0	9693.0	9693.0	9693.0	10888.0	10888.0	10888.0	10888.0	10888.0	10888.0	10888.0	10888.0	10888.0	10888.0	10888.0	10888.0	10888.0	10888.0	10888.0	10888.0	10888.0	10888.0	10888.0	10888.0	10888.0	10888.0	10888.0	10935.0	10935.0	10935.0	10935.0	10935.0
143.0	56621.0	56621.0	56621.0	56621.0	56621.0	56621.0	56621.0	56621.0	56621.0	61678.0	61678.0	61678.0	61678.0	61678.0	61678.0	61757.0	61757.0	61993.0	69899.0	70965.0	70965.0	77344.0	86575.0	86575.0	89568.0	90966.0	90966.0	92138.0	93430.0	96972.0	97024.0	97024.0	97224.0	101969.0	102138.0
144.0	263249.0	263249.0	264180.0	266962.0	268059.0	269876.0	280423.0	290083.0	290090.0	290090.0	290090.0	290280.0	292493.0	292493.0	293076.0	293129.0	293129.0	305957.0	307841.0	316899.0	316899.0	319737.0	319737.0	321876.0	322177.0	322177.0	322177.0	322177.0	328638.0	328638.0	328638.0	335893.0	338357.0	339589.0	339589.0
145.0	84071.0	84071.0	84071.0	85588.0	85588.0	85752.0	85752.0	85752.0	85887.0	85887.0	85887.0	85887.0	86048.0	86048.0	86048.0	87859.0	92181.0	92985.0	94574.0	94574.0	94574.0	95743.0	95743.0	95743.0	99213.0	102023.0	102909.0	103424.0	103531.0	103531.0	103904.0	103904.0	103904.0	103904.0	104587.0
146.0	40162.0	40162.0	40162.0	41052.0	41052.0	41052.0	41052.0	41052.0	41052.0	41052.0	41052.0	41052.0	41052.0	41052.0	41052.0	41052.0	41052.0	41052.0	60553.0	60553.0	65490.0	78627.0	88640.0	88640.0	88699.0	88810.0	88810.0	88898.0	88898.0	88898.0	88898.0	88898.0	88898.0	90821.0	90964.0
147.0	25407.0	25407.0	25453.0	25453.0	27385.0	27385.0	27385.0	27385.0	28538.0	28538.0	28538.0	28538.0	28538.0	28701.0	28701.0	28701.0	28701.0	28701.0	28701.0	28832.0	28832.0	28832.0	28836.0	28836.0	28836.0	28836.0	28836.0	28836.0	28856.0	28856.0	28856.0	28856.0	28856.0	28856.0	28856.0
148.0	14185.0	14185.0	15607.0	15607.0	15607.0	16008.0	16008.0	16008.0	16008.0	16008.0	16008.0	16008.0	16008.0	16008.0	16008.0	16008.0	16008.0	16148.0	16148.0	16148.0	16148.0	16148.0	16265.0	16265.0	16265.0	16265.0	16265.0	16265.0	16265.0	16265.0	16265.0	16265.0	16265.0	16265.0	16265.0
149.0	55991.0	55991.0	56080.0	56080.0	56080.0	56080.0	56080.0	56476.0	66271.0	67668.0	68171.0	68171.0	69445.0	69445.0	69790.0	71550.0	77290.0	77290.0	77290.0	77290.0	77587.0	77587.0	77587.0	77587.0	77587.0	77587.0	77675.0	77675.0	77815.0	77815.0	77815.0	77815.0	77815.0	77844.0	77904.0
150.0	38683.0	38683.0	38683.0	38683.0	38683.0	38683.0	38683.0	38683.0	38683.0	38683.0	39716.0	40201.0	40201.0	40201.0	40201.0	40201.0	40201.0	40201.0	40201.0	40273.0	40273.0	40273.0	41317.0	41317.0	41317.0	41317.0	41317.0	41317.0	41317.0	41317.0	41317.0	41676.0	41686.0	41686.0	41686.0
151.0	147779.0	147779.0	148430.0	148430.0	148537.0	148537.0	148537.0	148537.0	153257.0	153354.0	153354.0	153354.0	153505.0	155881.0	156921.0	167716.0	173282.0	187978.0	187978.0	188004.0	191269.0	191269.0	197267.0	206405.0	209208.0	216278.0	217096.0	217264.0	220069.0	221710.0	221710.0	221710.0	221710.0	223204.0	223204.0
152.0	8444.0	8444.0	8444.0	8444.0	8444.0	8444.0	8444.0	8444.0	8444.0	8444.0	8444.0	8444.0	8444.0	8444.0	8444.0	8444.0	8444.0	8444.0	8444.0	8444.0	8734.0	8734.0	8734.0	8734.0	8734.0	8734.0	8734.0	8734.0	8734.0	8734.0	8734.0	8734.0	8734.0	8734.0	8734.0
153.0	12988.0	12988.0	12988.0	12988.0	12988.0	12988.0	12988.0	12988.0	12988.0	12988.0	12988.0	12988.0	12988.0	12988.0	12988.0	12988.0	12988.0	12988.0	13152.0	13203.0	13203.0	13203.0	13203.0	13212.0	13212.0	13212.0	13212.0	13212.0	13212.0	13212.0	13212.0	13212.0	13212.0	13212.0	13212.0
154.0	7874.0	7874.0	7874.0	7874.0	7874.0	7874.0	7874.0	7874.0	7874.0	7874.0	7874.0	7874.0	7874.0	7874.0	7874.0	7874.0	7874.0	7874.0	7874.0	7874.0	7874.0	7874.0	8032.0	8032.0	8032.0	8032.0	8032.0	8032.0	8032.0	8032.0	8032.0	8032.0	8032.0	8032.0	8032.0
155.0	31274.0	31274.0	32260.0	32260.0	32260.0	32260.0	32260.0	32260.0	32260.0	32260.0	33097.0	33097.0	33097.0	33097.0	33097.0	33097.0	33097.0	33097.0	33097.0	33097.0	33097.0	33097.0	33097.0	33097.0	33097.0	33097.0	33097.0	33097.0	37354.0	37354.0	37354.0	37354.0	37354.0	37952.0	37952.0
156.0	870932.0	870932.0	873679.0	877685.0	878100.0	888649.0	902323.0	915545.0	923125.0	933926.0	936136.0	940103.0	961197.0	969854.0	972098.0	972333.0	977164.0	978086.0	986842.0	990756.0	1004176.0	1004176.0	1015304.0	1021413.0	1088632.0	1091255.0	1119236.0	1122733.0	1123710.0	1125095.0	1134658.0	1135496.0	1138033.0	1140211.0	1143314.0
157.0	453523.0	453523.0	456942.0	457699.0	490904.0	490904.0	500376.0	509024.0	509306.0	513040.0	513040.0	513040.0	513622.0	514262.0	514262.0	515460.0	516532.0	516532.0	527081.0	529811.0	530412.0	530950.0	540825.0	542085.0	555996.0	610423.0	617715.0	622878.0	623630.0	624182.0	625945.0	627129.0	629787.0	630011.0	630627.0
158.0	224714.0	224714.0	227356.0	229187.0	243839.0	243839.0	243839.0	243839.0	246046.0	246046.0	246046.0	250908.0	251222.0	252333.0	253734.0	255172.0	255172.0	257370.0	261504.0	269015.0	280041.0	280041.0	282678.0	284957.0	287823.0	288054.0	288331.0	288681.0	291588.0	291588.0	291588.0	303055.0	309539.0	310547.0	316176.0
159.0	88141.0	88141.0	88149.0	88149.0	88149.0	88149.0	88149.0	88149.0	90104.0	90104.0	90253.0	90253.0	90253.0	90253.0	106452.0	106452.0	106452.0	108830.0	108830.0	108830.0	109658.0	109658.0	110377.0	110377.0	110377.0	110377.0	110377.0	112784.0	112784.0	112784.0	113172.0	114196.0	114196.0	114196.0	114575.0
160.0	72995.0	72995.0	75334.0	75466.0	75466.0	75466.0	75466.0	75466.0	75466.0	75466.0	75813.0	75813.0	75889.0	77329.0	77625.0	77625.0	77625.0	77625.0	84648.0	84648.0	84648.0	93843.0	93843.0	93843.0	93843.0	93843.0	94127.0	94127.0	94135.0	94135.0	94835.0	96579.0	96579.0	96579.0	97739.0
161.0	10885.0	10885.0	10885.0	10885.0	10885.0	10885.0	10885.0	10885.0	10885.0	10885.0	10885.0	10885.0	10885.0	10885.0	10885.0	10885.0	10885.0	10885.0	10912.0	10912.0	10912.0	10912.0	10947.0	10947.0	10947.0	10947.0	10947.0	10947.0	10947.0	10947.0	10947.0	10947.0	10947.0	10947.0	10947.0
162.0	22567.0	22567.0	22567.0	22567.0	22567.0	22567.0	22567.0	22567.0	22567.0	22567.0	22567.0	22567.0	22567.0	22567.0	22567.0	26296.0	26296.0	26296.0	26403.0	26403.0	26403.0	26403.0	26403.0	26403.0	26403.0	26403.0	26403.0	26403.0	26403.0	26403.0	26403.0	26499.0	26499.0	29200.0	29200.0
163.0	45887.0	45887.0	45887.0	45887.0	45887.0	47050.0	47050.0	47050.0	47050.0	47050.0	47050.0	47050.0	47050.0	50227.0	50227.0	50227.0	51684.0	51684.0	52008.0	52008.0	52008.0	57161.0	57597.0	57597.0	58865.0	59223.0	59417.0	59574.0	59749.0	59749.0	67541.0	67541.0	69224.0	69224.0	69224.0
164.0	183444.0	183444.0	188747.0	189608.0	189608.0	194605.0	195859.0	216480.0	217972.0	217972.0	236375.0	237389.0	237389.0	239249.0	250842.0	252409.0	255801.0	262952.0	264499.0	264499.0	264499.0	265345.0	265345.0	265574.0	270019.0	270163.0	270163.0	271844.0	277095.0	277095.0	277095.0	277095.0	277095.0	278164.0	278164.0
165.0	78452.0	78452.0	78452.0	78534.0	78534.0	78973.0	78973.0	78973.0	78973.0	78973.0	78973.0	79397.0	79397.0	80011.0	80011.0	80011.0	80568.0	80568.0	80568.0	81750.0	85231.0	85231.0	85231.0	85231.0	85231.0	85231.0	85231.0	85231.0	85286.0	85286.0	87398.0	87398.0	87398.0	87398.0	87398.0
166.0	23770.0	23770.0	23770.0	23770.0	23770.0	23770.0	23770.0	26172.0	26172.0	26172.0	26172.0	26172.0	26172.0	26280.0	26280.0	26280.0	26280.0	26453.0	26453.0	26633.0	26633.0	26633.0	27032.0	27032.0	27032.0	27032.0	27077.0	29146.0	29146.0	29224.0	29224.0	29224.0	29662.0	29967.0	29967.0
167.0	20646.0	20646.0	20646.0	20646.0	20646.0	20646.0	20646.0	20646.0	21684.0	21684.0	21684.0	21684.0	21684.0	23111.0	23111.0	28707.0	33421.0	49708.0	49708.0	49708.0	49708.0	49708.0	52353.0	52353.0	52353.0	52353.0	52353.0	52353.0	52353.0	52353.0	52353.0	52353.0	52353.0	52353.0	52353.0
168.0	28322.0	28322.0	30357.0	30357.0	30357.0	30644.0	31042.0	31042.0	31042.0	31042.0	31042.0	31042.0	31042.0	31042.0	31042.0	31042.0	31042.0	32084.0	32084.0	32084.0	32084.0	32084.0	34049.0	34049.0	34049.0	34162.0	34162.0	34162.0	34650.0	34650.0	34650.0	34650.0	34650.0	34650.0	34650.0
169.0	2680.0	2680.0	2680.0	2680.0	2680.0	2680.0	2680.0	2680.0	2680.0	2680.0	2680.0	2680.0	2950.0	2950.0	4865.0	4865.0	4865.0	4865.0	4865.0	4865.0	4865.0	4865.0	4865.0	4865.0	4865.0	4865.0	4865.0	4865.0	4865.0	4865.0	4865.0	4865.0	4865.0	4865.0	4865.0
170.0	59368.0	59368.0	59368.0	59368.0	59368.0	59368.0	61573.0	61573.0	62439.0	62439.0	62439.0	62439.0	62796.0	62796.0	68363.0	68363.0	68363.0	70267.0	70267.0	73925.0	75752.0	75752.0	77159.0	78107.0	82005.0	82005.0	82005.0	82005.0	83851.0	83851.0	83851.0	84207.0	86313.0	86313.0	86313.0
171.0	19043.0	19043.0	19043.0	19043.0	19043.0	19043.0	19043.0	19043.0	19043.0	19043.0	19043.0	19043.0	19043.0	19043.0	19043.0	19043.0	19043.0	19328.0	19870.0	19870.0	19870.0	19870.0	19870.0	19870.0	19870.0	19870.0	19870.0	19870.0	19870.0	19870.0	19870.0	19870.0	19870.0	19870.0	19870.0
172.0	5221844.0	5221844.0	5294456.0	5335295.0	5384447.0	5406943.0	5520798.0	5564084.0	5639077.0	5666075.0	5789659.0	5820034.0	5866391.0	6008939.0	6073598.0	6153198.0	6214279.0	6291592.0	6308682.0	6392838.0	6419172.0	7025644.0	7123248.0	7210155.0	7288698.0	7316631.0	7367074.0	7423019.0	7440460.0	7483399.0	7521509.0	7545529.0	7623550.0	7670623.0	7695957.0
173.0	4172596.0	4172596.0	4190874.0	4199455.0	4225905.0	4254865.0	4268623.0	4283097.0	4297994.0	4344920.0	4410396.0	4439870.0	4479341.0	4527080.0	4547388.0	4559804.0	4569648.0	4590373.0	4625691.0	4632210.0	4712787.0	4754848.0	4792464.0	4823083.0	4840781.0	4870889.0	4880725.0	4911395.0	4961201.0	4975553.0	4980067.0	4993795.0	5010154.0	5021435.0	5038091.0
174.0	64576.0	64576.0	64576.0	65378.0	65378.0	65378.0	65378.0	65378.0	65378.0	66255.0	69106.0	69106.0	69106.0	69358.0	69843.0	71550.0	71550.0	71550.0	75000.0	75000.0	75000.0	75000.0	75601.0	75601.0	75601.0	75601.0	79381.0	80269.0	80269.0	81311.0	81311.0	81311.0	81311.0	81461.0	81461.0
175.0	582632.0	582632.0	590640.0	590640.0	600062.0	600062.0	602633.0	604593.0	606184.0	606390.0	611130.0	611130.0	613318.0	613318.0	622796.0	646221.0	651092.0	657734.0	660672.0	661950.0	672611.0	674280.0	683432.0	695387.0	695760.0	695760.0	698935.0	698935.0	698935.0	700005.0	700927.0	700927.0	701695.0	702053.0	702177.0
176.0	102477.0	102477.0	102477.0	102477.0	102477.0	102477.0	102477.0	102477.0	102477.0	102477.0	102477.0	102477.0	103956.0	103956.0	105751.0	105751.0	105751.0	107682.0	107682.0	107682.0	107682.0	107682.0	111818.0	111818.0	113449.0	117256.0	117256.0	117256.0	117256.0	117804.0	120073.0	120073.0	120073.0	120073.0	120073.0
177.0	456486.0	456486.0	458566.0	458566.0	459102.0	459102.0	459102.0	463498.0	463498.0	465144.0	465466.0	466101.0	466101.0	466348.0	477167.0	477526.0	477708.0	477708.0	479605.0	479605.0	481561.0	483102.0	491904.0	495422.0	495596.0	495596.0	498521.0	504684.0	507935.0	507935.0	515502.0	517801.0	524002.0	524002.0	524002.0
178.0	29424.0	29424.0	29424.0	29424.0	29424.0	29424.0	29424.0	29424.0	29424.0	29424.0	29424.0	29424.0	29424.0	40833.0	40856.0	40856.0	40856.0	40856.0	40856.0	40856.0	47255.0	47255.0	47255.0	47255.0	47255.0	47255.0	47255.0	48703.0	49790.0	49790.0	49790.0	49790.0	49790.0	49790.0	49790.0
179.0	43028.0	43028.0	43028.0	43028.0	51811.0	51811.0	51811.0	52863.0	52863.0	52863.0	52863.0	52863.0	52863.0	52863.0	52863.0	52863.0	57362.0	57362.0	57362.0	57868.0	57868.0	57868.0	58392.0	62698.0	65731.0	65731.0	65731.0	66178.0	66178.0	66178.0	66178.0	66178.0	66178.0	66178.0	66462.0
180.0	42776.0	42776.0	42776.0	42776.0	42776.0	42776.0	42776.0	42776.0	42776.0	42776.0	42776.0	42776.0	42776.0	42776.0	42776.0	42776.0	42776.0	42776.0	42776.0	42776.0	42776.0	42776.0	42776.0	42776.0	42776.0	42776.0	42776.0	42776.0	42776.0	42776.0	42776.0	42776.0	42776.0	42776.0	42776.0
181.0	180121.0	180121.0	180121.0	180352.0	181755.0	181755.0	181755.0	181755.0	181755.0	182139.0	195799.0	204210.0	210488.0	210633.0	211739.0	211739.0	211739.0	214300.0	214747.0	216357.0	217772.0	235688.0	246305.0	255350.0	260573.0	264086.0	269998.0	273584.0	285741.0	285741.0	285754.0	286131.0	289216.0	291800.0	294205.0
182.0	147035.0	147035.0	147035.0	147278.0	147502.0	147502.0	147502.0	147502.0	147502.0	147502.0	147569.0	147569.0	147569.0	147569.0	147917.0	154894.0	156415.0	156415.0	156415.0	156415.0	156415.0	156415.0	179680.0	180246.0	188202.0	188311.0	188311.0	188311.0	189315.0	189315.0	189315.0	189315.0	195437.0	201301.0	201301.0
183.0	590791.0	590791.0	594888.0	594888.0	594888.0	595790.0	595790.0	598908.0	600806.0	601996.0	601996.0	609078.0	609078.0	611006.0	612296.0	612296.0	615953.0	627289.0	656182.0	660903.0	660903.0	667920.0	668661.0	668737.0	684386.0	687205.0	691611.0	692381.0	700592.0	707941.0	711198.0	712395.0	712572.0	712679.0	712679.0
184.0	186270.0	186270.0	186330.0	186643.0	186643.0	187211.0	187211.0	187211.0	187582.0	188024.0	188024.0	188024.0	192384.0	194723.0	205435.0	208897.0	219052.0	219560.0	221141.0	241326.0	244136.0	285729.0	297710.0	302012.0	305165.0	307620.0	318444.0	319468.0	319468.0	324525.0	327896.0	327896.0	337047.0	337689.0	339519.0
185.0	10345.0	10345.0	10345.0	10345.0	10345.0	10345.0	10345.0	10345.0	10345.0	10345.0	10345.0	10345.0	10345.0	10345.0	10345.0	10345.0	11179.0	11179.0	11179.0	11179.0	11179.0	12071.0	12071.0	12071.0	12071.0	12134.0	12134.0	12134.0	12134.0	12134.0	12134.0	12134.0	12134.0	13159.0	13159.0
186.0	33850.0	33850.0	33850.0	33850.0	33850.0	33895.0	33895.0	33895.0	33895.0	33895.0	33895.0	34877.0	34877.0	34877.0	34877.0	34877.0	36342.0	36760.0	36760.0	36760.0	36760.0	39464.0	39464.0	39464.0	39464.0	39464.0	39464.0	41611.0	41611.0	41611.0	41611.0	41744.0	41744.0	41744.0	41744.0
187.0	52614.0	52614.0	52754.0	52754.0	52754.0	52754.0	52754.0	53141.0	53141.0	53141.0	53141.0	53141.0	53141.0	53141.0	53141.0	53141.0	53141.0	53141.0	53141.0	53141.0	53141.0	56651.0	57738.0	58681.0	58681.0	58681.0	58902.0	59771.0	59771.0	60982.0	60982.0	61093.0	61093.0	61093.0	61686.0
188.0	32951.0	32951.0	33055.0	34509.0	34509.0	34509.0	34509.0	34509.0	34509.0	34509.0	34509.0	34509.0	34509.0	34509.0	34660.0	34660.0	34660.0	35451.0	35451.0	35451.0	35451.0	37609.0	38510.0	38510.0	38510.0	38510.0	38510.0	38510.0	38510.0	38510.0	38510.0	38510.0	38510.0	38510.0	39420.0
189.0	21224.0	21224.0	21224.0	21224.0	21224.0	21224.0	21224.0	21224.0	21381.0	21381.0	21381.0	21381.0	21381.0	22087.0	22087.0	22087.0	22476.0	23026.0	23026.0	23026.0	23026.0	23026.0	23026.0	23026.0	23026.0	23026.0	23026.0	23026.0	23026.0	23026.0	23026.0	23026.0	23026.0	23026.0	23026.0
190.0	124761.0	124761.0	126822.0	142868.0	142868.0	143599.0	143599.0	143599.0	148303.0	154639.0	154639.0	154639.0	156994.0	156994.0	156994.0	156994.0	160648.0	160648.0	176998.0	176998.0	176998.0	204336.0	213800.0	213800.0	217515.0	217911.0	218320.0	218320.0	218388.0	218388.0	218388.0	220414.0	220414.0	221543.0	221543.0
191.0	42759.0	42759.0	42759.0	42759.0	42759.0	42759.0	42759.0	42759.0	42759.0	42873.0	42873.0	42873.0	42997.0	42997.0	42997.0	42997.0	42997.0	42997.0	43036.0	43036.0	43036.0	43653.0	43653.0	45439.0	45439.0	45742.0	45742.0	45742.0	45742.0	46120.0	46120.0	46140.0	51126.0	54354.0	54354.0
192.0	26538.0	26538.0	26538.0	26538.0	26538.0	26538.0	27318.0	27318.0	27318.0	27465.0	27465.0	27465.0	27465.0	27702.0	27702.0	27702.0	27702.0	27702.0	27702.0	27702.0	27702.0	32237.0	32237.0	32237.0	32237.0	32237.0	32237.0	32363.0	32444.0	32444.0	32444.0	32444.0	32444.0	32444.0	32444.0
193.0	160178.0	160178.0	160391.0	165008.0	165008.0	165008.0	165327.0	165327.0	165327.0	165327.0	165414.0	165900.0	165900.0	165900.0	166518.0	166518.0	166518.0	166518.0	166518.0	166518.0	166518.0	173040.0	173040.0	177517.0	177517.0	177517.0	177665.0	177665.0	177665.0	177665.0	177665.0	177665.0	177665.0	180401.0	180401.0
194.0	73788.0	73788.0	73788.0	73788.0	73788.0	73788.0	73788.0	73788.0	74434.0	74434.0	78055.0	78055.0	78055.0	78055.0	78055.0	78055.0	78055.0	78055.0	85299.0	99775.0	99775.0	121334.0	126058.0	132321.0	132618.0	133929.0	170703.0	171087.0	171087.0	171087.0	171087.0	171087.0	175816.0	175963.0	176168.0
195.0	13138.0	13138.0	13138.0	13138.0	13138.0	13138.0	13138.0	13138.0	13138.0	13138.0	13138.0	13138.0	13138.0	13138.0	13138.0	13138.0	13138.0	13138.0	13138.0	13711.0	13711.0	13871.0	13871.0	13871.0	13871.0	13871.0	13871.0	13871.0	13871.0	13871.0	13871.0	13871.0	13871.0	13871.0	13871.0
196.0	40127.0	40127.0	40127.0	40127.0	40127.0	41591.0	41591.0	41591.0	41628.0	41628.0	41628.0	41652.0	41880.0	41880.0	41880.0	41880.0	41880.0	45773.0	45773.0	46724.0	46724.0	46724.0	46794.0	46794.0	46794.0	46794.0	46930.0	46930.0	50209.0	50209.0	51218.0	51218.0	51218.0	51218.0	51218.0
197.0	19965.0	19965.0	19965.0	19965.0	19965.0	19965.0	19965.0	19965.0	19965.0	19965.0	19965.0	19965.0	19965.0	19965.0	19965.0	19965.0	19965.0	19965.0	19965.0	30703.0	30703.0	33488.0	33488.0	33488.0	33488.0	33488.0	33488.0	33488.0	33488.0	33488.0	33488.0	33488.0	34131.0	34131.0	34131.0
198.0	8654.0	8654.0	8654.0	8654.0	8654.0	8654.0	8654.0	8654.0	8654.0	8654.0	8654.0	8654.0	8654.0	8654.0	8654.0	8654.0	8654.0	8654.0	8654.0	8654.0	8654.0	8654.0	8654.0	8654.0	8654.0	8654.0	8654.0	8654.0	8654.0	8654.0	8654.0	8654.0	9080.0	9080.0	9080.0
199.0	97697.0	97697.0	98062.0	98386.0	98386.0	98386.0	98386.0	105743.0	105833.0	107137.0	107832.0	110460.0	112151.0	112450.0	118953.0	122436.0	125562.0	125782.0	126324.0	126558.0	127936.0	144662.0	145597.0	145597.0	145597.0	146400.0	147985.0	150584.0	150584.0	150584.0	158925.0	162291.0	162291.0	170269.0	174049.0
200.0	823275.0	823275.0	845248.0	846391.0	850504.0	869674.0	881151.0	887366.0	887856.0	887856.0	894782.0	899120.0	912817.0	914618.0	914618.0	917328.0	932860.0	934139.0	934139.0	937007.0	937007.0	945655.0	950490.0	950490.0	994475.0	1000667.0	1011525.0	1011525.0	1014738.0	1015646.0	1031192.0	1031192.0	1031674.0	1037061.0	1037061.0
201.0	79910.0	79910.0	79910.0	79910.0	79910.0	80606.0	80606.0	80606.0	80606.0	80606.0	84765.0	84765.0	86205.0	86205.0	86205.0	91202.0	91202.0	91202.0	91202.0	91202.0	92146.0	92146.0	94418.0	94418.0	94418.0	95971.0	95971.0	97052.0	97052.0	97052.0	97052.0	97052.0	97052.0	97091.0	97091.0
202.0	6433.0	6433.0	6433.0	6433.0	6433.0	6433.0	6433.0	6433.0	6433.0	6433.0	6433.0	6433.0	6433.0	6433.0	6433.0	6433.0	6433.0	6433.0	6433.0	6433.0	6433.0	6433.0	6433.0	6433.0	6433.0	6433.0	6433.0	6433.0	6433.0	6433.0	6433.0	6598.0	6598.0	6598.0	6598.0
203.0	52074.0	52074.0	52074.0	52424.0	54087.0	54087.0	54087.0	54764.0	54764.0	55383.0	55554.0	55554.0	55937.0	55937.0	55937.0	55937.0	55937.0	55937.0	56216.0	56636.0	56821.0	56982.0	57607.0	57607.0	59651.0	60036.0	60036.0	60036.0	60036.0	60087.0	60087.0	60147.0	60192.0	60226.0	60300.0
204.0	205956.0	205956.0	210241.0	210241.0	210241.0	212893.0	214044.0	217870.0	217870.0	217870.0	231133.0	235429.0	235429.0	235541.0	236688.0	236688.0	239169.0	251528.0	251528.0	251528.0	251528.0	264713.0	264713.0	269302.0	275953.0	275953.0	278144.0	278576.0	281920.0	281920.0	281920.0	282515.0	282663.0	282663.0	282663.0
205.0	12925.0	12925.0	12925.0	12925.0	12925.0	12925.0	12925.0	12925.0	12925.0	13142.0	13142.0	13142.0	13142.0	13142.0	13142.0	13142.0	13142.0	13142.0	13142.0	13142.0	13142.0	13142.0	13142.0	13142.0	13142.0	13142.0	13142.0	13142.0	13142.0	13142.0	13142.0	13142.0	13142.0	13142.0	13142.0
206.0	9012.0	9012.0	10178.0	10178.0	10178.0	10178.0	10178.0	10178.0	10178.0	10178.0	10178.0	10178.0	10178.0	10178.0	10178.0	10178.0	10178.0	10178.0	10178.0	10178.0	10178.0	10519.0	10519.0	10519.0	10519.0	10519.0	10519.0	10519.0	11521.0	11521.0	11521.0	11521.0	11521.0	11521.0	11521.0
207.0	65311.0	65311.0	65311.0	65311.0	65311.0	65311.0	65311.0	65311.0	65311.0	65311.0	65311.0	65311.0	65311.0	65311.0	65311.0	65607.0	65849.0	65849.0	65849.0	66416.0	66416.0	74106.0	74299.0	75436.0	75514.0	75514.0	75514.0	75757.0	75970.0	75970.0	75970.0	75970.0	75970.0	75970.0	75970.0
208.0	16749.0	16749.0	16749.0	16749.0	16749.0	16749.0	16749.0	16749.0	16749.0	16749.0	16749.0	16749.0	16749.0	16749.0	16749.0	16749.0	16749.0	16749.0	16749.0	16749.0	16749.0	16749.0	16749.0	16749.0	16749.0	16749.0	16749.0	16749.0	16749.0	16749.0	16749.0	16749.0	16749.0	16749.0	16749.0
209.0	118757.0	118757.0	118757.0	118985.0	118985.0	119449.0	119449.0	120927.0	120927.0	123342.0	128947.0	128947.0	133430.0	133430.0	136308.0	139772.0	139772.0	139772.0	141086.0	142263.0	142263.0	144445.0	144445.0	147658.0	149635.0	149635.0	149635.0	149635.0	149635.0	149635.0	168503.0	168503.0	168503.0	169135.0	169422.0
210.0	533176.0	533176.0	534223.0	535018.0	535018.0	535018.0	545625.0	547271.0	547850.0	551366.0	551366.0	551366.0	562182.0	562182.0	567675.0	569029.0	569029.0	569029.0	571141.0	573879.0	582849.0	600878.0	602064.0	602162.0	602162.0	602491.0	602491.0	604676.0	606539.0	608342.0	609711.0	609711.0	609711.0	609711.0	609711.0
211.0	114127.0	114127.0	120261.0	120455.0	120455.0	120455.0	122691.0	128588.0	132047.0	132563.0	142676.0	142676.0	142676.0	149265.0	149368.0	149368.0	149426.0	149426.0	153805.0	170175.0	175843.0	191064.0	193811.0	194831.0	196487.0	199285.0	199285.0	200612.0	200612.0	200612.0	200612.0	200612.0	200612.0	201292.0	201575.0
212.0	23570.0	23570.0	25668.0	25668.0	25668.0	25668.0	25668.0	25668.0	30526.0	30526.0	30526.0	30526.0	35468.0	35468.0	35468.0	35468.0	35468.0	35468.0	35468.0	35468.0	35468.0	35641.0	35641.0	35641.0	35641.0	35641.0	35641.0	35641.0	35641.0	35641.0	35641.0	35641.0	35641.0	35641.0	36372.0
213.0	69284.0	69284.0	69284.0	69284.0	69284.0	69284.0	69284.0	69284.0	69284.0	69284.0	69284.0	69284.0	69676.0	69676.0	69676.0	69676.0	69676.0	69676.0	69676.0	69991.0	69991.0	69991.0	69991.0	69991.0	69991.0	69991.0	69991.0	70267.0	70267.0	70404.0	70404.0	70404.0	70404.0	70404.0	70404.0
214.0	33011.0	33011.0	33011.0	33011.0	34912.0	34912.0	35137.0	35137.0	35344.0	35344.0	35344.0	35344.0	35344.0	35344.0	35344.0	37376.0	37469.0	47487.0	47487.0	47487.0	47956.0	48025.0	48025.0	48025.0	48025.0	48025.0	48025.0	48025.0	48380.0	61645.0	61645.0	61645.0	61645.0	61645.0	61645.0
215.0	205774.0	205774.0	205835.0	206069.0	206789.0	206912.0	206912.0	206912.0	207106.0	207106.0	208036.0	208276.0	208276.0	212212.0	215032.0	217442.0	217583.0	228543.0	232094.0	233055.0	233677.0	241625.0	243268.0	244554.0	247542.0	248540.0	260810.0	266140.0	272205.0	278182.0	282912.0	283893.0	290558.0	291760.0	292170.0
216.0	1295150.0	1295150.0	1299030.0	1309258.0	1384147.0	1395251.0	1396253.0	1403965.0	1404640.0	1437601.0	1462194.0	1493317.0	1522676.0	1567971.0	1601286.0	1602717.0	1604800.0	1723562.0	1732860.0	1735435.0	1771670.0	1855388.0	1879329.0	1927106.0	1929782.0	1947952.0	1951268.0	1951753.0	1953281.0	1956155.0	1958429.0	1959770.0	1962521.0	1985232.0	1988425.0
217.0	108327.0	108327.0	108750.0	108750.0	110299.0	110952.0	111663.0	113710.0	115196.0	115196.0	115196.0	115196.0	119696.0	119880.0	119880.0	120979.0	120979.0	120979.0	123589.0	123997.0	124819.0	125302.0	125302.0	128703.0	128703.0	130480.0	130480.0	130762.0	136087.0	136087.0	136087.0	136087.0	136087.0	136087.0	136087.0
218.0	53119.0	53119.0	53119.0	53119.0	53119.0	53464.0	53464.0	53464.0	53464.0	54223.0	54223.0	55005.0	55005.0	55691.0	55691.0	55691.0	57072.0	57072.0	57072.0	57072.0	57072.0	57072.0	57072.0	57072.0	57515.0	58652.0	58652.0	58652.0	61702.0	64646.0	64646.0	65126.0	65126.0	65126.0	65126.0
219.0	42626.0	42626.0	42626.0	42626.0	42626.0	42626.0	42626.0	42626.0	42626.0	43046.0	43212.0	43212.0	43216.0	43216.0	43216.0	43391.0	44715.0	44715.0	45603.0	45603.0	45603.0	46659.0	46659.0	47504.0	47504.0	47688.0	47688.0	47688.0	47688.0	47688.0	47688.0	47688.0	49371.0	49371.0	49371.0
220.0	35421.0	35421.0	35768.0	36024.0	36190.0	36190.0	36190.0	36190.0	36190.0	36190.0	36190.0	36190.0	36190.0	36190.0	36190.0	36190.0	36190.0	36190.0	42684.0	42684.0	42684.0	43915.0	43915.0	45691.0	45691.0	45691.0	45691.0	45691.0	45691.0	45691.0	45691.0	45691.0	45691.0	45691.0	45691.0
221.0	11948.0	11948.0	12391.0	12391.0	12556.0	12556.0	12556.0	12556.0	12556.0	12556.0	19447.0	19447.0	19447.0	20887.0	22852.0	22852.0	22852.0	22949.0	22983.0	22983.0	22983.0	22983.0	22983.0	23057.0	23057.0	23057.0	23144.0	23144.0	28062.0	29145.0	29145.0	29145.0	30121.0	30121.0	30506.0
222.0	119825.0	119825.0	119825.0	119825.0	119825.0	119825.0	119825.0	119825.0	119825.0	119825.0	119825.0	119825.0	119825.0	126933.0	127583.0	128012.0	128012.0	128865.0	129340.0	130178.0	130399.0	130399.0	130399.0	131166.0	131166.0	134573.0	135158.0	135158.0	135158.0	135158.0	135158.0	135158.0	135158.0	135158.0	135158.0
223.0	69413.0	69413.0	69413.0	69413.0	69413.0	69726.0	69726.0	69726.0	70460.0	71039.0	71039.0	71039.0	71039.0	80250.0	81073.0	82358.0	82358.0	83532.0	83532.0	83532.0	89711.0	89846.0	89846.0	90171.0	90171.0	90171.0	91233.0	93041.0	93041.0	93041.0	93041.0	98808.0	98808.0	98808.0	106727.0
224.0	14879.0	14879.0	14879.0	14879.0	14879.0	14879.0	14879.0	14879.0	14879.0	14879.0	14879.0	14879.0	14879.0	14879.0	15445.0	15445.0	15445.0	15445.0	15445.0	15445.0	15445.0	15445.0	15445.0	15445.0	15445.0	19211.0	20780.0	20780.0	21632.0	21632.0	21632.0	21632.0	22785.0	22785.0	22785.0
225.0	14812.0	14812.0	14812.0	14812.0	14812.0	14812.0	14812.0	14812.0	14812.0	14812.0	14812.0	14812.0	15330.0	15330.0	15330.0	15330.0	15330.0	15330.0	15330.0	15330.0	15330.0	15330.0	15330.0	15330.0	15330.0	15536.0	15536.0	15675.0	15675.0	15675.0	15675.0	15675.0	15675.0	15675.0	15675.0
226.0	166364.0	166364.0	166364.0	166364.0	173592.0	173592.0	173592.0	173592.0	173592.0	173592.0	174101.0	174101.0	174101.0	174101.0	186663.0	191968.0	191968.0	191975.0	191975.0	192263.0	194271.0	198202.0	198202.0	200501.0	200501.0	200501.0	201252.0	201252.0	204499.0	204833.0	204833.0	204833.0	204833.0	204866.0	204866.0
227.0	157405.0	157405.0	157405.0	162583.0	162583.0	162583.0	162583.0	162583.0	165936.0	165966.0	169072.0	169072.0	171525.0	171525.0	179922.0	179922.0	179922.0	181360.0	182132.0	184927.0	184927.0	184927.0	184927.0	184927.0	193266.0	193266.0	195002.0	195002.0	195002.0	195002.0	195002.0	195002.0	195002.0	195002.0	195002.0
228.0	4307.0	4307.0	4307.0	4307.0	4307.0	4307.0	4307.0	4307.0	4307.0	4434.0	4434.0	4434.0	4434.0	4434.0	4434.0	4434.0	4434.0	4434.0	4434.0	4434.0	4434.0	4434.0	4434.0	4434.0	4434.0	4434.0	4434.0	4434.0	4434.0	4434.0	4434.0	4434.0	4434.0	4434.0	4434.0
229.0	33221.0	33221.0	33221.0	33221.0	33221.0	33221.0	33221.0	33221.0	33221.0	33221.0	33221.0	33221.0	33221.0	33221.0	34524.0	34524.0	34524.0	34524.0	34524.0	34940.0	34940.0	34940.0	37904.0	37904.0	37904.0	38537.0	38537.0	38537.0	38537.0	38537.0	38537.0	38537.0	38537.0	38537.0	38537.0
230.0	29708.0	29708.0	29708.0	29708.0	29708.0	29708.0	29708.0	29708.0	29708.0	29708.0	29708.0	29708.0	29708.0	29708.0	29708.0	29708.0	29708.0	29708.0	29708.0	29708.0	29708.0	29708.0	29708.0	29708.0	29981.0	29981.0	32216.0	32216.0	32216.0	32716.0	32716.0	32716.0	32716.0	32847.0	32847.0
231.0	114093.0	114093.0	114316.0	114316.0	114316.0	114316.0	114316.0	114316.0	114316.0	114316.0	114316.0	114316.0	114316.0	114316.0	118888.0	118888.0	118888.0	120210.0	120331.0	121491.0	121491.0	122359.0	122359.0	125642.0	125696.0	125696.0	125833.0	125833.0	125833.0	125924.0	125924.0	125924.0	125924.0	125924.0	125924.0
232.0	25429.0	25429.0	25429.0	25452.0	25452.0	25452.0	25452.0	25452.0	25452.0	25452.0	25452.0	25452.0	25452.0	25452.0	25562.0	25562.0	25562.0	25562.0	25562.0	25562.0	25562.0	25562.0	25562.0	25562.0	25562.0	25562.0	25562.0	25562.0	25699.0	25699.0	25699.0	25699.0	25699.0	25699.0	25699.0
233.0	71497.0	71497.0	71497.0	71497.0	71497.0	71497.0	71497.0	71497.0	71497.0	71497.0	71497.0	71497.0	71497.0	71497.0	71497.0	71497.0	72583.0	72682.0	72682.0	77152.0	77152.0	81820.0	83147.0	83254.0	83254.0	83254.0	83919.0	83919.0	83919.0	83919.0	84266.0	84266.0	84266.0	84266.0	84266.0
234.0	51364.0	51364.0	51364.0	51364.0	51364.0	51364.0	51364.0	51364.0	51364.0	51364.0	51364.0	51364.0	51364.0	51364.0	51364.0	51364.0	51364.0	51364.0	51364.0	51426.0	51426.0	51426.0	52416.0	52416.0	52416.0	52416.0	54284.0	54284.0	54284.0	54284.0	54284.0	54284.0	54284.0	54284.0	54284.0
235.0	7479.0	7479.0	7479.0	7479.0	7479.0	7479.0	7479.0	7479.0	7479.0	7479.0	7479.0	7479.0	8101.0	8101.0	8101.0	8205.0	8205.0	8205.0	8205.0	8205.0	8205.0	8205.0	8205.0	8205.0	8205.0	8205.0	8205.0	8205.0	8205.0	8205.0	8205.0	8205.0	8205.0	8205.0	8205.0
236.0	45750.0	45750.0	45750.0	45750.0	45750.0	45750.0	45750.0	45750.0	45750.0	45750.0	45750.0	45750.0	45750.0	45750.0	45750.0	45750.0	45907.0	45907.0	45907.0	45907.0	46071.0	49182.0	51103.0	51103.0	51268.0	51353.0	51521.0	51521.0	51521.0	52639.0	52639.0	52639.0	52639.0	52639.0	52639.0
237.0	110027.0	110027.0	110027.0	110027.0	110027.0	110027.0	110027.0	110027.0	110027.0	110027.0	110027.0	110027.0	110027.0	110027.0	110162.0	110593.0	110593.0	110593.0	110593.0	110593.0	110593.0	110593.0	110593.0	110593.0	110593.0	110593.0	110593.0	110593.0	110593.0	110593.0	110593.0	110593.0	110593.0	116784.0	123585.0
238.0	65736.0	65736.0	65736.0	65736.0	65736.0	66088.0	66517.0	66517.0	67477.0	67477.0	67477.0	67477.0	67477.0	67477.0	71981.0	71981.0	71981.0	74403.0	74403.0	74403.0	76127.0	76425.0	76425.0	76425.0	76425.0	76425.0	76425.0	76425.0	77882.0	77882.0	77882.0	77882.0	78859.0	78859.0	78859.0
239.0	367379.0	367379.0	367379.0	367379.0	367379.0	367379.0	367379.0	367379.0	367379.0	368122.0	368122.0	368122.0	368122.0	368122.0	369018.0	369018.0	369018.0	376396.0	381232.0	381807.0	381868.0	385329.0	385329.0	385329.0	387045.0	388489.0	388489.0	388735.0	388735.0	388735.0	388735.0	388735.0	388735.0	388735.0	388735.0
240.0	72261.0	72261.0	72261.0	72261.0	72261.0	72261.0	72261.0	74504.0	77605.0	77605.0	78527.0	78527.0	78527.0	78527.0	80330.0	86582.0	86582.0	89330.0	89591.0	91455.0	91455.0	92739.0	95697.0	95842.0	95842.0	97112.0	97112.0	97112.0	97112.0	97112.0	97112.0	97112.0	97112.0	97112.0	99996.0
241.0	46994.0	46994.0	46994.0	46994.0	46994.0	46994.0	46994.0	46994.0	46994.0	47422.0	47422.0	47422.0	47422.0	47422.0	47422.0	47422.0	47422.0	47943.0	47943.0	47943.0	47943.0	48272.0	48272.0	48272.0	48272.0	48272.0	48755.0	48755.0	48755.0	48755.0	48755.0	48755.0	48755.0	48755.0	48755.0
242.0	157620.0	157620.0	158667.0	158777.0	158834.0	158834.0	158834.0	159847.0	163541.0	163766.0	164647.0	164647.0	171418.0	175504.0	192534.0	194565.0	198777.0	199601.0	200178.0	204012.0	232779.0	256695.0	322913.0	337890.0	344302.0	345215.0	350767.0	351280.0	352571.0	352571.0	352571.0	352571.0	352793.0	354786.0	354786.0
243.0	201387.0	201387.0	201950.0	201950.0	203446.0	203446.0	203446.0	203446.0	203446.0	203446.0	207500.0	207669.0	208013.0	208013.0	211852.0	213119.0	213329.0	213329.0	213597.0	213759.0	219047.0	224341.0	226081.0	236763.0	236763.0	238879.0	241648.0	241648.0	241648.0	241648.0	241926.0	241926.0	241926.0	242214.0	242701.0
244.0	1359594.0	1359594.0	1398247.0	1427527.0	1432999.0	1458493.0	1461200.0	1473567.0	1479959.0	1487198.0	1493154.0	1522012.0	1525155.0	1530544.0	1566299.0	1566983.0	1584547.0	1605575.0	1611740.0	1611740.0	1617594.0	1694966.0	1736916.0	1769901.0	1778812.0	1794687.0	1797663.0	1800732.0	1801590.0	1810438.0	1810438.0	1811082.0	1813358.0	1813358.0	1814477.0
245.0	38964.0	38964.0	38964.0	38964.0	38964.0	38964.0	38964.0	38964.0	38964.0	38964.0	38964.0	38964.0	38964.0	43368.0	48718.0	48718.0	48718.0	48718.0	48718.0	48718.0	48718.0	48718.0	48718.0	51903.0	51903.0	51903.0	59412.0	59412.0	59412.0	60777.0	60777.0	60777.0	62511.0	62636.0	62732.0
246.0	79377.0	79377.0	79559.0	80527.0	80527.0	80527.0	80527.0	80689.0	80689.0	80689.0	80689.0	80689.0	80689.0	80689.0	82996.0	82996.0	82996.0	83207.0	83445.0	84215.0	84215.0	85406.0	85406.0	85406.0	85927.0	85927.0	86332.0	87157.0	87157.0	87157.0	87157.0	87157.0	87850.0	87850.0	88119.0
247.0	1559.0	1559.0	1559.0	1559.0	1559.0	1559.0	1559.0	1559.0	1559.0	1559.0	1559.0	1559.0	1559.0	1559.0	1559.0	1559.0	1559.0	1559.0	1559.0	1559.0	1559.0	1559.0	1955.0	1955.0	1955.0	1955.0	1955.0	1955.0	1955.0	1955.0	1955.0	1955.0	1955.0	1955.0	1955.0
248.0	39294.0	39294.0	39294.0	39294.0	39294.0	39294.0	39294.0	39294.0	39294.0	39294.0	41473.0	41473.0	41473.0	41473.0	43149.0	43149.0	43149.0	43149.0	43149.0	43451.0	43451.0	43451.0	43451.0	43451.0	43451.0	43451.0	43451.0	43451.0	43451.0	43491.0	43527.0	43527.0	43527.0	43527.0	43541.0
249.0	74154.0	74154.0	74154.0	74154.0	74154.0	74154.0	74154.0	74154.0	74154.0	74713.0	78109.0	85537.0	89987.0	91130.0	97033.0	110912.0	110912.0	110912.0	110912.0	110912.0	110912.0	111228.0	114489.0	114489.0	114489.0	117578.0	117713.0	117713.0	117713.0	119692.0	120010.0	120010.0	120010.0	120010.0	120010.0
250.0	14114.0	14114.0	14114.0	14114.0	14114.0	14114.0	14114.0	14114.0	14114.0	14114.0	14114.0	14114.0	14114.0	14114.0	14114.0	14114.0	14114.0	14114.0	14114.0	14114.0	14114.0	14114.0	14114.0	14114.0	14114.0	14114.0	14114.0	14114.0	14114.0	14114.0	14114.0	14114.0	14114.0	14114.0	14114.0
251.0	61598.0	61598.0	61709.0	61709.0	61709.0	62833.0	62833.0	72422.0	74798.0	74798.0	74798.0	74798.0	74798.0	74798.0	76496.0	76496.0	79288.0	82040.0	82783.0	85147.0	85615.0	94558.0	94558.0	96042.0	96955.0	96955.0	98908.0	98908.0	98908.0	98908.0	100051.0	100051.0	102396.0	102396.0	102396.0
252.0	43703.0	43703.0	43703.0	43703.0	43703.0	43703.0	43703.0	43703.0	43927.0	44194.0	44194.0	44247.0	44247.0	44247.0	44247.0	44247.0	44247.0	44247.0	44247.0	44716.0	48402.0	49028.0	49028.0	49028.0	49028.0	49028.0	49028.0	49028.0	50427.0	50822.0	50822.0	50822.0	50822.0	50822.0	50822.0
253.0	10259.0	10259.0	10594.0	10594.0	10594.0	10594.0	10594.0	10594.0	10594.0	10594.0	10594.0	10594.0	10594.0	10594.0	10594.0	10594.0	10594.0	10594.0	10594.0	10594.0	10594.0	10928.0	10928.0	10928.0	10928.0	10928.0	10928.0	11038.0	11038.0	11038.0	11038.0	11038.0	11038.0	11038.0	11038.0
254.0	924313.0	924313.0	932167.0	932167.0	932565.0	933505.0	939581.0	940235.0	957814.0	960923.0	968143.0	968143.0	968143.0	973814.0	975152.0	976398.0	983381.0	983381.0	991122.0	997491.0	999406.0	1001920.0	1003962.0	1003962.0	1003962.0	1003962.0	1003962.0	1003962.0	1004180.0	1004180.0	1004180.0	1004180.0	1004180.0	1004180.0	1005990.0
255.0	6077.0	6077.0	6077.0	6077.0	6077.0	6077.0	6077.0	6077.0	6077.0	6077.0	6077.0	6077.0	6077.0	6077.0	6077.0	6077.0	6077.0	6077.0	6077.0	6077.0	6077.0	6077.0	6077.0	6077.0	6077.0	6077.0	6077.0	6077.0	6077.0	6077.0	6077.0	6077.0	6077.0	6077.0	6077.0
256.0	88007.0	88007.0	88007.0	88007.0	88007.0	88007.0	88007.0	89814.0	89814.0	100438.0	100438.0	101722.0	101722.0	101722.0	103662.0	103662.0	103925.0	103925.0	105871.0	105871.0	107660.0	107660.0	107660.0	107896.0	107896.0	107896.0	107896.0	108051.0	108194.0	108295.0	115626.0	118520.0	118520.0	118520.0	118546.0
257.0	16581.0	16581.0	16581.0	16581.0	16581.0	16581.0	16581.0	16581.0	16581.0	16581.0	16581.0	16581.0	16581.0	16581.0	16581.0	16581.0	16581.0	16581.0	16581.0	16581.0	16581.0	17844.0	17844.0	17844.0	17844.0	17844.0	17844.0	17844.0	18177.0	18223.0	18407.0	26555.0	26555.0	26697.0	26697.0
258.0	4032.0	4032.0	4032.0	4032.0	4032.0	4032.0	4032.0	4032.0	4032.0	4032.0	4749.0	4749.0	4749.0	4749.0	4749.0	4749.0	4749.0	4749.0	4749.0	4749.0	4749.0	4749.0	4749.0	4749.0	4749.0	4749.0	4749.0	4749.0	4749.0	4749.0	4749.0	4749.0	4749.0	4749.0	4749.0
259.0	142183.0	142183.0	151384.0	153845.0	154790.0	154790.0	154790.0	154790.0	154790.0	154790.0	154790.0	154790.0	158367.0	158367.0	159765.0	159765.0	162313.0	162313.0	162313.0	162313.0	162313.0	163694.0	163694.0	163694.0	163694.0	163694.0	164405.0	164405.0	164405.0	164405.0	164405.0	164405.0	164405.0	164405.0	164579.0
260.0	735980.0	735980.0	739149.0	743123.0	743123.0	744865.0	748932.0	748932.0	749054.0	754307.0	755086.0	755163.0	755163.0	755163.0	755163.0	755163.0	756115.0	757021.0	776661.0	776766.0	777138.0	777181.0	785018.0	791159.0	793114.0	808695.0	811850.0	811850.0	817945.0	817974.0	819736.0	823383.0	824111.0	826191.0	826191.0
261.0	27040.0	27040.0	27040.0	27040.0	27040.0	27040.0	27040.0	27040.0	27040.0	27040.0	27040.0	27040.0	27040.0	27040.0	27040.0	27040.0	27040.0	27040.0	27040.0	27040.0	27040.0	27336.0	27336.0	27336.0	27336.0	27336.0	27336.0	27336.0	27336.0	27336.0	27336.0	27438.0	27438.0	27438.0	27438.0
262.0	69690.0	69690.0	71414.0	71414.0	71414.0	71414.0	71414.0	71895.0	72342.0	72342.0	72342.0	88698.0	88698.0	88698.0	88698.0	88698.0	88698.0	88698.0	88698.0	88698.0	88698.0	88698.0	88698.0	93987.0	93987.0	98242.0	99169.0	99169.0	99169.0	99169.0	99169.0	99169.0	99169.0	99169.0	99231.0
263.0	233872.0	233872.0	233872.0	233872.0	233872.0	234077.0	234077.0	241386.0	246052.0	246052.0	246052.0	246052.0	247590.0	247590.0	269009.0	272461.0	272606.0	273979.0	274897.0	278900.0	283124.0	284572.0	284572.0	286614.0	287319.0	287319.0	287660.0	287660.0	287660.0	287682.0	287895.0	287895.0	287895.0	287895.0	288261.0
264.0	319849.0	319849.0	349428.0	349551.0	349598.0	349598.0	351134.0	351134.0	351331.0	354221.0	354221.0	354659.0	356524.0	359190.0	363529.0	373830.0	378720.0	378720.0	378720.0	379503.0	380466.0	384726.0	410283.0	414659.0	418627.0	425549.0	440727.0	441316.0	441316.0	452635.0	457516.0	468016.0	468016.0	468687.0	472248.0
265.0	60936.0	60936.0	61342.0	61380.0	68129.0	68129.0	70129.0	71529.0	74839.0	74839.0	74839.0	74839.0	76102.0	76910.0	77176.0	77176.0	77176.0	77176.0	77176.0	80241.0	81287.0	81287.0	81910.0	81910.0	81910.0	81910.0	81910.0	81910.0	81999.0	82975.0	83155.0	83155.0	83155.0	83155.0	83155.0
266.0	325523.0	325523.0	325742.0	350791.0	356589.0	356589.0	356589.0	356589.0	356589.0	356589.0	356589.0	360126.0	361721.0	361721.0	361721.0	361721.0	361721.0	361721.0	361721.0	361721.0	361721.0	361721.0	361721.0	361721.0	380159.0	397846.0	397940.0	397940.0	401652.0	401652.0	401834.0	401834.0	402030.0	402261.0	402408.0
267.0	38487.0	38487.0	38666.0	40957.0	40957.0	40957.0	40957.0	40957.0	40957.0	40957.0	40957.0	40957.0	40957.0	40957.0	40957.0	40957.0	40957.0	40957.0	40957.0	40957.0	40957.0	40957.0	40957.0	40957.0	40957.0	40957.0	40999.0	40999.0	40999.0	40999.0	41537.0	41537.0	41537.0	41537.0	41987.0
268.0	112879.0	112879.0	119592.0	120141.0	120141.0	120879.0	120879.0	120918.0	120918.0	121371.0	121371.0	126106.0	126106.0	126424.0	126770.0	127124.0	127175.0	127175.0	127590.0	127590.0	127590.0	136643.0	136643.0	144072.0	145292.0	146837.0	147655.0	183123.0	186211.0	190602.0	191338.0	191650.0	191650.0	193296.0	193296.0
269.0	250318.0	250318.0	250318.0	250318.0	252497.0	252497.0	252497.0	252497.0	252497.0	252817.0	252817.0	252817.0	252981.0	252981.0	253765.0	253911.0	253911.0	253911.0	253911.0	254892.0	257511.0	258120.0	259422.0	259422.0	259422.0	260330.0	260841.0	260841.0	261781.0	261998.0	262625.0	262699.0	262912.0	262912.0	264794.0
270.0	544596.0	544596.0	563855.0	575350.0	581426.0	588841.0	596752.0	611117.0	616653.0	621286.0	621404.0	621404.0	622419.0	622419.0	624204.0	630867.0	630867.0	703116.0	710386.0	715110.0	715110.0	715219.0	721541.0	727642.0	729716.0	731243.0	732737.0	733565.0	733605.0	733605.0	735895.0	736437.0	736437.0	742184.0	742184.0
271.0	229513.0	229513.0	229598.0	229598.0	229598.0	231559.0	231559.0	231893.0	265957.0	265957.0	265957.0	292701.0	292701.0	292701.0	292701.0	292701.0	311043.0	311043.0	320624.0	327804.0	332849.0	332849.0	332849.0	338680.0	346740.0	350193.0	350193.0	350193.0	355992.0	355992.0	355992.0	355992.0	362721.0	362721.0	363459.0
272.0	314397.0	314397.0	315065.0	316015.0	319735.0	319735.0	319735.0	320916.0	321197.0	322573.0	324115.0	324115.0	324115.0	341222.0	347468.0	355450.0	357009.0	365289.0	365289.0	367761.0	375534.0	381487.0	387961.0	389126.0	394186.0	396926.0	412439.0	429620.0	429620.0	429620.0	429670.0	430083.0	430312.0	451895.0	452555.0
273.0	5410.0	5410.0	5410.0	5410.0	5410.0	5410.0	5410.0	5410.0	5410.0	5410.0	5410.0	5410.0	5410.0	5410.0	5410.0	5410.0	5410.0	5410.0	5410.0	5410.0	5410.0	5410.0	5410.0	5410.0	5410.0	5410.0	5410.0	5410.0	5410.0	5410.0	5410.0	5410.0	5410.0	5410.0	5410.0
274.0	540229.0	540229.0	540759.0	541706.0	548131.0	556934.0	570122.0	572658.0	573154.0	574441.0	579142.0	580645.0	588271.0	588736.0	592621.0	598947.0	599624.0	599624.0	599905.0	600984.0	607834.0	634812.0	657341.0	658851.0	659224.0	663203.0	665522.0	678520.0	688846.0	691168.0	693891.0	716733.0	729856.0	743199.0	748221.0
275.0	123006.0	123006.0	123197.0	123197.0	123197.0	123197.0	125634.0	125634.0	125634.0	125634.0	125634.0	125634.0	125634.0	125634.0	127066.0	127066.0	127066.0	127066.0	127066.0	127066.0	127066.0	127215.0	127215.0	127323.0	127323.0	127323.0	127323.0	127323.0	128067.0	128824.0	129773.0	129773.0	130063.0	130063.0	130087.0
276.0	193714.0	193714.0	198572.0	198572.0	201312.0	201312.0	201312.0	201312.0	225503.0	229800.0	229959.0	247039.0	257723.0	258028.0	276483.0	277004.0	282954.0	304532.0	304575.0	304611.0	308876.0	314395.0	315062.0	315062.0	334338.0	378331.0	378331.0	378331.0	378422.0	378422.0	378589.0	383886.0	393656.0	395401.0	400455.0
277.0	51815.0	51815.0	54102.0	54102.0	55482.0	57264.0	57264.0	57264.0	58161.0	58161.0	58161.0	58161.0	58161.0	58161.0	65972.0	65972.0	65972.0	65972.0	65972.0	65972.0	65972.0	65972.0	66329.0	66853.0	67215.0	67215.0	67215.0	67260.0	67260.0	67356.0	67356.0	67356.0	67356.0	67356.0	68269.0
278.0	28951.0	28951.0	28951.0	28951.0	28951.0	28951.0	28951.0	28951.0	28951.0	28951.0	28951.0	30614.0	30614.0	30614.0	42159.0	42159.0	42159.0	42159.0	42159.0	42159.0	42159.0	42892.0	42892.0	42892.0	42892.0	43283.0	43283.0	43283.0	45422.0	45422.0	45422.0	45422.0	45422.0	46694.0	46724.0
279.0	334167.0	334167.0	334167.0	336804.0	372403.0	373393.0	373393.0	373393.0	373393.0	373393.0	373393.0	385917.0	397653.0	399559.0	399559.0	399559.0	403167.0	408971.0	410381.0	410381.0	410443.0	414278.0	414278.0	415588.0	415588.0	415588.0	415588.0	415588.0	416102.0	417862.0	417862.0	418247.0	419710.0	419710.0	419710.0
280.0	33942.0	33942.0	35714.0	35714.0	35867.0	38612.0	38612.0	38788.0	38788.0	38788.0	38788.0	41704.0	41704.0	41704.0	42333.0	42333.0	42333.0	42333.0	58015.0	58015.0	58015.0	72711.0	72711.0	72711.0	79268.0	79764.0	80075.0	80075.0	80075.0	80075.0	80075.0	80179.0	80179.0	80179.0	80179.0
281.0	315861.0	315861.0	316173.0	316173.0	316173.0	318416.0	322964.0	322964.0	322964.0	326078.0	326078.0	326078.0	326078.0	326078.0	354591.0	355799.0	355799.0	355892.0	360016.0	360016.0	361651.0	361651.0	363200.0	382075.0	390295.0	390700.0	391685.0	392327.0	392327.0	392327.0	392327.0	395686.0	397262.0	403224.0	404477.0
282.0	147717.0	147717.0	151123.0	151209.0	151209.0	151209.0	151209.0	151209.0	151209.0	151209.0	151209.0	151209.0	151209.0	151404.0	151404.0	160044.0	160044.0	160044.0	160044.0	160044.0	160044.0	168553.0	168978.0	168978.0	170041.0	170146.0	170884.0	171337.0	172829.0	174279.0	180100.0	203129.0	212546.0	215135.0	215314.0
283.0	44273.0	44273.0	44273.0	44273.0	44273.0	48849.0	49151.0	49151.0	49151.0	49151.0	49151.0	49151.0	49151.0	49151.0	49151.0	49151.0	49151.0	49151.0	51421.0	51421.0	52204.0	52204.0	52204.0	52204.0	52204.0	52204.0	52204.0	52204.0	53271.0	53486.0	53486.0	53486.0	53486.0	53486.0	53486.0
284.0	1194012.0	1194012.0	1206209.0	1211903.0	1238287.0	1250962.0	1271834.0	1278584.0	1281876.0	1307528.0	1329028.0	1336992.0	1339521.0	1339521.0	1342017.0	1352450.0	1353912.0	1366604.0	1372763.0	1379854.0	1390255.0	1402197.0	1406871.0	1412262.0	1443330.0	1477437.0	1478995.0	1478995.0	1500946.0	1509185.0	1511960.0	1517798.0	1542619.0	1553723.0	1565634.0
285.0	348576.0	348576.0	350138.0	350138.0	350138.0	350138.0	350138.0	370697.0	370697.0	370713.0	370713.0	371945.0	371945.0	376666.0	382905.0	392676.0	393026.0	412987.0	425061.0	445527.0	456446.0	459376.0	459376.0	474343.0	524950.0	524950.0	527315.0	529442.0	530246.0	530246.0	530246.0	536615.0	536615.0	536615.0	536615.0
286.0	312332.0	312332.0	313188.0	313885.0	313885.0	313885.0	313885.0	315038.0	315038.0	315038.0	315038.0	315038.0	315038.0	315038.0	315038.0	315038.0	315038.0	315038.0	315038.0	331098.0	331098.0	331491.0	332908.0	333107.0	333107.0	333480.0	333480.0	333480.0	336665.0	339038.0	339038.0	341994.0	341994.0	341994.0	341994.0
287.0	184999.0	184999.0	188326.0	188326.0	192655.0	199608.0	200340.0	209233.0	213135.0	213256.0	214695.0	214695.0	214695.0	215273.0	215978.0	227451.0	236917.0	251410.0	261364.0	263434.0	264174.0	268134.0	268787.0	272781.0	272781.0	279842.0	281358.0	285256.0	294774.0	299350.0	301033.0	322747.0	322747.0	322747.0	322781.0
288.0	21283.0	21283.0	21294.0	21294.0	21294.0	21294.0	21294.0	21294.0	21294.0	30015.0	30015.0	30015.0	30015.0	30015.0	30015.0	30015.0	30015.0	30015.0	30015.0	30015.0	30015.0	36923.0	36923.0	36923.0	36923.0	36923.0	36923.0	36923.0	36923.0	36923.0	36923.0	36923.0	36923.0	50108.0	52304.0
289.0	73097.0	73097.0	73141.0	73141.0	75331.0	75331.0	75331.0	75331.0	75331.0	75331.0	79288.0	79288.0	79288.0	79288.0	79909.0	80843.0	80843.0	81661.0	81661.0	81661.0	81661.0	81661.0	81661.0	81661.0	82894.0	82894.0	82894.0	82894.0	84437.0	84437.0	84437.0	84437.0	84437.0	84437.0	84437.0
290.0	652875.0	652875.0	662123.0	662241.0	663782.0	671463.0	676077.0	680919.0	693539.0	695403.0	702667.0	705128.0	709740.0	716627.0	717361.0	721126.0	722344.0	778495.0	815120.0	825658.0	826868.0	844562.0	856789.0	865008.0	865350.0	880969.0	882618.0	882618.0	883211.0	887297.0	890052.0	890452.0	891120.0	894781.0	897357.0
291.0	73557.0	73557.0	73557.0	73557.0	73557.0	73557.0	73557.0	73557.0	73557.0	73557.0	73557.0	73557.0	73557.0	73557.0	73557.0	73557.0	73557.0	73557.0	73557.0	73557.0	73557.0	86763.0	86763.0	86763.0	86763.0	86763.0	86763.0	86763.0	86763.0	86763.0	86763.0	86763.0	86763.0	86763.0	86763.0
292.0	169407.0	169407.0	172106.0	172106.0	172106.0	172106.0	172106.0	173125.0	173125.0	173125.0	173125.0	173125.0	173125.0	173125.0	173125.0	173125.0	173125.0	173125.0	177342.0	177342.0	179907.0	181898.0	181898.0	181898.0	182043.0	291533.0	300030.0	300030.0	300677.0	300677.0	305011.0	354569.0	362370.0	363883.0	363883.0
293.0	1886749.0	1886749.0	1889822.0	1907511.0	1911018.0	1911707.0	1919993.0	1950675.0	1976656.0	1977555.0	1998583.0	2012204.0	2018190.0	2030422.0	2041213.0	2053249.0	2060525.0	2103616.0	2127171.0	2190643.0	2196055.0	2225069.0	2247680.0	2264489.0	2284151.0	2299181.0	2303406.0	2318286.0	2321581.0	2325711.0	2333060.0	2340169.0	2340285.0	2341988.0	2343463.0
294.0	7255.0	7255.0	7255.0	7255.0	7255.0	7255.0	7255.0	7255.0	7255.0	7255.0	7255.0	7255.0	7255.0	7255.0	7255.0	7255.0	7255.0	7255.0	7255.0	7255.0	7368.0	7368.0	7368.0	7368.0	7368.0	7368.0	7368.0	7368.0	7368.0	7368.0	7368.0	7368.0	7368.0	7368.0	7368.0
295.0	941003.0	941003.0	948567.0	966107.0	971303.0	972557.0	973360.0	973360.0	974077.0	978937.0	979605.0	979605.0	984206.0	985470.0	1000597.0	1024098.0	1024364.0	1048945.0	1049665.0	1056082.0	1061540.0	1085273.0	1089831.0	1099720.0	1103882.0	1105832.0	1105957.0	1106302.0	1106528.0	1106528.0	1107018.0	1107446.0	1108018.0	1108018.0	1110976.0
296.0	88564.0	88564.0	88564.0	88564.0	88564.0	88564.0	91419.0	91419.0	91419.0	91419.0	91419.0	91419.0	92696.0	92696.0	93654.0	93654.0	93654.0	104401.0	104401.0	104401.0	105302.0	134420.0	139039.0	142936.0	144321.0	144321.0	144321.0	144321.0	144321.0	144321.0	144676.0	144676.0	144676.0	144676.0	146406.0
297.0	55437.0	55437.0	58787.0	58787.0	58787.0	63995.0	63995.0	66256.0	66256.0	66256.0	67120.0	67120.0	67120.0	68364.0	69131.0	69131.0	69131.0	69131.0	69131.0	69131.0	69131.0	71548.0	71548.0	71548.0	71646.0	72271.0	76550.0	76550.0	76550.0	76550.0	76550.0	76550.0	76550.0	76550.0	76550.0
298.0	11398.0	11398.0	11398.0	11398.0	11398.0	11398.0	11398.0	11398.0	11398.0	11398.0	11398.0	11398.0	11398.0	11398.0	11398.0	11398.0	11398.0	11398.0	11398.0	15124.0	15124.0	15124.0	15415.0	15415.0	16598.0	16856.0	16856.0	16856.0	16856.0	16990.0	16990.0	16990.0	16990.0	16990.0	17164.0
299.0	12883.0	12883.0	12883.0	12883.0	12883.0	12883.0	12883.0	12883.0	12883.0	12883.0	12968.0	12968.0	12968.0	12968.0	12968.0	12968.0	12968.0	12968.0	12968.0	12968.0	13211.0	13211.0	13211.0	13211.0	13211.0	13211.0	13211.0	13211.0	13211.0	13322.0	13322.0	13322.0	13322.0	13322.0	14216.0
300.0	16086.0	16086.0	16086.0	16086.0	16086.0	16086.0	16086.0	16086.0	16155.0	16155.0	16155.0	16155.0	16155.0	16155.0	16155.0	16155.0	16155.0	16155.0	16155.0	16155.0	16155.0	16155.0	16155.0	16155.0	16155.0	16155.0	18663.0	18663.0	18663.0	18663.0	18663.0	18663.0	18663.0	18663.0	18978.0
301.0	53621.0	53621.0	53621.0	54597.0	54597.0	54597.0	54597.0	57997.0	57997.0	58174.0	58174.0	58614.0	58614.0	59628.0	60589.0	60589.0	60589.0	60962.0	60962.0	60962.0	60962.0	63385.0	64256.0	64256.0	64256.0	64256.0	74447.0	75518.0	76581.0	76581.0	76847.0	76847.0	76847.0	76847.0	76847.0
302.0	88014.0	88014.0	88042.0	88611.0	88611.0	89646.0	89646.0	89646.0	89646.0	89646.0	89646.0	92298.0	92298.0	92298.0	92298.0	93738.0	93738.0	93738.0	93738.0	94221.0	94221.0	98470.0	98470.0	98512.0	98512.0	98512.0	98512.0	98922.0	98922.0	98922.0	100151.0	100151.0	100151.0	100211.0	100239.0
303.0	3718.0	3718.0	3718.0	3718.0	3718.0	3718.0	3718.0	3718.0	3718.0	3718.0	3718.0	3718.0	3718.0	3718.0	3718.0	3718.0	3718.0	3718.0	3718.0	3718.0	3718.0	3718.0	3718.0	3718.0	3718.0	3718.0	3718.0	3718.0	3718.0	3718.0	3718.0	3718.0	3718.0	3718.0	3718.0
304.0	2302210.0	2302210.0	2313555.0	2317749.0	2323333.0	2340696.0	2350661.0	2380872.0	2391470.0	2420332.0	2465683.0	2487802.0	2581931.0	2594757.0	2612598.0	2681916.0	2700781.0	2708945.0	2822140.0	2876409.0	2885774.0	2906223.0	2938343.0	2991924.0	3007244.0	3007553.0	3008215.0	3027894.0	3030512.0	3035948.0	3043765.0	3057638.0	3064009.0	3074800.0	3081785.0
305.0	4068085.0	4068085.0	4149126.0	4182584.0	4265651.0	4412877.0	4457613.0	4569783.0	4674656.0	4770117.0	4826598.0	4830837.0	4878353.0	4960379.0	5004201.0	5045158.0	5121509.0	5206163.0	5303898.0	5331148.0	5337743.0	5358322.0	5400237.0	5472194.0	5503702.0	5508185.0	5517119.0	5555708.0	5703854.0	5711264.0	5724624.0	5751344.0	5768279.0	5817218.0	5848649.0
306.0	520003.0	520003.0	520617.0	538801.0	542750.0	561823.0	590746.0	601653.0	602253.0	610449.0	611282.0	611526.0	611856.0	614398.0	626992.0	628454.0	628758.0	638816.0	644490.0	648203.0	649370.0	654940.0	656160.0	657861.0	657861.0	659854.0	660776.0	660865.0	670798.0	670798.0	670798.0	671279.0	672744.0	675676.0	676612.0
307.0	4947227.0	4947227.0	4974770.0	4986800.0	5016105.0	5065055.0	5097264.0	5172840.0	5196133.0	5209390.0	5262467.0	5382494.0	5421669.0	5505532.0	5572229.0	5621018.0	5655663.0	5681832.0	5695920.0	5720876.0	5723110.0	5729356.0	5763487.0	5780070.0	5788418.0	5808526.0	5814203.0	5851850.0	5955394.0	5984729.0	6004478.0	6031739.0	6047485.0	6079457.0	6090108.0
308.0	137921.0	137921.0	137921.0	145153.0	171237.0	171237.0	171237.0	171265.0	171265.0	171265.0	171915.0	171915.0	184173.0	184310.0	187730.0	187730.0	187730.0	196866.0	196866.0	224210.0	224210.0	224882.0	225385.0	225385.0	225385.0	225385.0	225459.0	225976.0	233863.0	234418.0	235483.0	235915.0	237885.0	238205.0	240410.0
309.0	3103504.0	3103504.0	3120617.0	3137411.0	3194952.0	3229533.0	3255371.0	3312999.0	3322728.0	3329623.0	3359893.0	3393354.0	3405195.0	3417722.0	3446519.0	3489249.0	3496900.0	3563764.0	3617507.0	3617507.0	3657246.0	3673561.0	3694735.0	3697808.0	3701332.0	3734536.0	3750087.0	3755980.0	3819119.0	3829337.0	3836777.0	3845402.0	3866937.0	3873448.0	3882316.0
310.0	156793.0	156793.0	156793.0	158073.0	158073.0	158073.0	158073.0	158073.0	175453.0	180806.0	206468.0	209863.0	216376.0	219028.0	220834.0	222900.0	222900.0	225462.0	225462.0	225729.0	225729.0	227163.0	227502.0	228625.0	233020.0	233020.0	236251.0	240436.0	247896.0	251414.0	251566.0	257364.0	273129.0	274160.0	274965.0
311.0	324648.0	324648.0	325420.0	325420.0	325420.0	325715.0	328813.0	329691.0	329691.0	329691.0	339521.0	339521.0	339521.0	339585.0	339585.0	339893.0	340056.0	351294.0	366510.0	366510.0	369951.0	379485.0	381398.0	381398.0	381398.0	391222.0	400062.0	410960.0	431993.0	436208.0	436379.0	446054.0	447119.0	450174.0	452682.0
312.0	205184.0	205184.0	209703.0	210162.0	210162.0	210162.0	212583.0	221889.0	224206.0	224206.0	224658.0	226064.0	226064.0	226064.0	226064.0	226064.0	226064.0	226064.0	228149.0	229173.0	232105.0	234350.0	234350.0	234350.0	234350.0	234350.0	234350.0	234496.0	238304.0	238544.0	238544.0	238544.0	242049.0	242430.0	242557.0
313.0	31443.0	31443.0	32103.0	32462.0	37666.0	37666.0	37666.0	39654.0	39654.0	39737.0	40272.0	40758.0	42856.0	42856.0	42856.0	42856.0	42856.0	43838.0	43838.0	43838.0	43838.0	44432.0	45742.0	45742.0	45742.0	45742.0	45742.0	45742.0	47381.0	49714.0	49714.0	49714.0	49714.0	49731.0	49797.0
314.0	494456.0	494456.0	501503.0	510160.0	511672.0	511956.0	512863.0	518161.0	549886.0	574814.0	621890.0	778388.0	782813.0	802639.0	810397.0	820303.0	839060.0	876283.0	883316.0	885100.0	890719.0	904993.0	950954.0	1008820.0	1011979.0	1023966.0	1026858.0	1030733.0	1032538.0	1033456.0	1038145.0	1040266.0	1041186.0	1051902.0	1054030.0
315.0	98071.0	98071.0	98071.0	98091.0	98091.0	98091.0	98091.0	98091.0	98091.0	98091.0	98091.0	98091.0	98091.0	98091.0	98091.0	98091.0	98091.0	98355.0	98355.0	98355.0	98355.0	105869.0	115017.0	115017.0	117971.0	118205.0	120163.0	120268.0	120268.0	120310.0	120513.0	122605.0	123267.0	124993.0	125932.0
316.0	9511.0	9511.0	9511.0	9511.0	9511.0	9511.0	9511.0	9511.0	9511.0	9511.0	9511.0	9511.0	9511.0	9511.0	9511.0	9511.0	9511.0	9511.0	9511.0	9511.0	9511.0	9511.0	9511.0	9511.0	9511.0	9511.0	9511.0	9511.0	9511.0	9511.0	9511.0	9511.0	9511.0	9511.0	10608.0
317.0	53038.0	53038.0	53038.0	53038.0	53038.0	53038.0	53038.0	53038.0	53434.0	53434.0	53434.0	53434.0	53434.0	54158.0	56180.0	56180.0	56180.0	56180.0	56180.0	56180.0	60408.0	60610.0	60807.0	60807.0	60807.0	60807.0	60807.0	60807.0	61462.0	61553.0	61553.0	61553.0	62396.0	63694.0	64830.0
318.0	33820.0	33820.0	33820.0	33820.0	33820.0	33820.0	33820.0	33820.0	33820.0	33820.0	33820.0	33820.0	34991.0	35909.0	35909.0	35909.0	35909.0	37878.0	37878.0	37878.0	37878.0	37878.0	37878.0	39478.0	39991.0	39991.0	39991.0	39991.0	40028.0	40093.0	40513.0	40513.0	40513.0	40513.0	40513.0
319.0	247395.0	247395.0	247395.0	250580.0	252689.0	252689.0	252732.0	252769.0	252819.0	252892.0	253531.0	253531.0	255483.0	256518.0	256518.0	256518.0	256558.0	260171.0	261842.0	262803.0	263073.0	263329.0	265471.0	265471.0	269035.0	285253.0	285828.0	286672.0	288823.0	289944.0	289965.0	290507.0	292925.0	296883.0	314487.0
320.0	133858.0	133858.0	133858.0	134735.0	136507.0	137600.0	138732.0	139265.0	139265.0	139655.0	139661.0	139661.0	141663.0	141663.0	142371.0	142765.0	143320.0	155436.0	159553.0	159553.0	161682.0	161682.0	161682.0	161682.0	161682.0	161682.0	161682.0	161682.0	162517.0	162517.0	162517.0	163300.0	163300.0	163608.0	165847.0
321.0	83212.0	83212.0	83725.0	83725.0	84364.0	84673.0	84777.0	84777.0	84777.0	84777.0	84777.0	84777.0	95950.0	95950.0	95950.0	96544.0	96544.0	96544.0	96544.0	97073.0	97073.0	99284.0	99284.0	99284.0	99284.0	99284.0	99284.0	104973.0	104973.0	104973.0	104973.0	108889.0	108904.0	110091.0	110091.0
322.0	322552.0	322552.0	322552.0	322552.0	322552.0	322839.0	326160.0	331029.0	331324.0	339099.0	341746.0	345393.0	345837.0	345837.0	348186.0	461459.0	463408.0	474798.0	479056.0	479496.0	480262.0	484097.0	485058.0	490689.0	498178.0	514977.0	515079.0	517474.0	522721.0	526876.0	531422.0	537724.0	542602.0	546247.0	550693.0
323.0	53349.0	53349.0	53349.0	53349.0	53349.0	55695.0	55695.0	55695.0	55695.0	55695.0	55792.0	55792.0	55792.0	55792.0	56595.0	56595.0	56595.0	56655.0	56931.0	57002.0	57002.0	60264.0	60284.0	62337.0	62337.0	62337.0	62337.0	62438.0	62934.0	62934.0	62977.0	63225.0	63225.0	66538.0	67014.0
324.0	57271.0	57271.0	57891.0	57891.0	57891.0	57891.0	57891.0	57891.0	57891.0	57891.0	57891.0	57891.0	57891.0	57891.0	57891.0	57891.0	57891.0	58124.0	58124.0	58124.0	59073.0	59073.0	61509.0	61642.0	61642.0	61642.0	61642.0	61642.0	68471.0	68471.0	68471.0	68471.0	68471.0	68471.0	68471.0
325.0	31480.0	31480.0	31564.0	31564.0	31564.0	31564.0	31564.0	31564.0	31564.0	31564.0	31564.0	31564.0	31564.0	31564.0	31564.0	31564.0	31566.0	31667.0	31667.0	41841.0	41841.0	41841.0	46260.0	46260.0	47616.0	47880.0	47880.0	47880.0	49710.0	49710.0	51316.0	51333.0	51764.0	52758.0	52995.0
326.0	29005.0	29005.0	29005.0	29005.0	29005.0	29465.0	29465.0	29465.0	29465.0	29465.0	29465.0	29465.0	29465.0	29465.0	30143.0	30143.0	30143.0	30143.0	30143.0	30143.0	30143.0	30143.0	30143.0	30143.0	30143.0	30143.0	30497.0	30497.0	32183.0	32183.0	32183.0	32183.0	32242.0	32242.0	32242.0
327.0	24708.0	24708.0	24708.0	24708.0	24708.0	25120.0	25120.0	25120.0	25120.0	25120.0	25120.0	25120.0	25120.0	25120.0	25120.0	25120.0	25120.0	25120.0	26193.0	26193.0	26193.0	26288.0	26288.0	26288.0	28432.0	28432.0	28521.0	28521.0	28967.0	28967.0	29068.0	29068.0	29068.0	29068.0	29068.0
328.0	192221.0	192221.0	192221.0	192221.0	192221.0	192221.0	192221.0	199344.0	213335.0	219211.0	224530.0	224530.0	224530.0	225739.0	238280.0	238461.0	238461.0	251952.0	259070.0	259070.0	262266.0	264443.0	269224.0	272131.0	272335.0	272335.0	272335.0	299837.0	334995.0	335004.0	337901.0	338425.0	338425.0	342164.0	342187.0
329.0	341175.0	341175.0	343178.0	344587.0	345131.0	349791.0	350574.0	355002.0	355031.0	361238.0	370427.0	371059.0	378018.0	385124.0	393518.0	396620.0	428290.0	428989.0	429839.0	440777.0	442064.0	444478.0	450160.0	458734.0	458789.0	460025.0	465727.0	468800.0	470358.0	471620.0	485813.0	493661.0	498054.0	498614.0	500679.0
330.0	140266.0	140266.0	140266.0	140266.0	141035.0	141035.0	141820.0	141820.0	145113.0	145606.0	146949.0	146983.0	146983.0	147261.0	147373.0	147526.0	147526.0	157875.0	158358.0	158358.0	165522.0	175804.0	175804.0	175804.0	176458.0	176458.0	176458.0	176458.0	181938.0	183209.0	183209.0	183209.0	183321.0	183872.0	185746.0
331.0	1235216.0	1235216.0	1271508.0	1307111.0	1310502.0	1311735.0	1318484.0	1325302.0	1335658.0	1354980.0	1357570.0	1358302.0	1361846.0	1364738.0	1366015.0	1373392.0	1373392.0	1385441.0	1408233.0	1414887.0	1415856.0	1449310.0	1455077.0	1469853.0	1500445.0	1505646.0	1508349.0	1517800.0	1518788.0	1523497.0	1538397.0	1545666.0	1549255.0	1560304.0	1568612.0
332.0	120236.0	120236.0	120236.0	120236.0	121293.0	121293.0	121293.0	121651.0	121651.0	138440.0	152797.0	165613.0	166332.0	166332.0	166332.0	166332.0	166592.0	167518.0	167518.0	171791.0	187713.0	189064.0	191920.0	207006.0	219952.0	220835.0	222755.0	222755.0	223686.0	227746.0	232810.0	232995.0	233508.0	238298.0	244047.0
333.0	274893.0	274893.0	274893.0	275572.0	275572.0	275572.0	275572.0	275667.0	278065.0	278065.0	296101.0	296101.0	296358.0	298744.0	298744.0	300409.0	301256.0	314515.0	315093.0	315093.0	315093.0	315093.0	317413.0	317413.0	317413.0	317413.0	317421.0	317421.0	329123.0	329123.0	329233.0	329233.0	329233.0	329413.0	330388.0
334.0	70821.0	70821.0	70821.0	71035.0	71035.0	71351.0	71351.0	71351.0	71351.0	71351.0	71351.0	71351.0	71351.0	71351.0	71992.0	72188.0	74234.0	74234.0	75706.0	75706.0	75910.0	75910.0	75964.0	76007.0	76007.0	77025.0	77025.0	77025.0	78604.0	78706.0	78946.0	79424.0	79718.0	80466.0	80866.0
335.0	27424.0	27424.0	27424.0	27424.0	27424.0	27424.0	27424.0	27424.0	27424.0	27424.0	27424.0	27424.0	27424.0	27424.0	27424.0	28176.0	28176.0	29517.0	29517.0	29784.0	29784.0	29784.0	29784.0	32338.0	33419.0	34472.0	34593.0	34593.0	34735.0	34735.0	34735.0	34735.0	34735.0	34735.0	34788.0
336.0	80575.0	80575.0	80608.0	80608.0	80653.0	80653.0	80653.0	80653.0	80653.0	80653.0	80960.0	81320.0	81362.0	81505.0	81505.0	81505.0	81505.0	81917.0	81917.0	81917.0	82335.0	87490.0	87490.0	87490.0	87490.0	88024.0	88048.0	88048.0	88782.0	88782.0	88782.0	88782.0	90853.0	90853.0	92456.0
337.0	79429.0	79429.0	79429.0	79429.0	79429.0	82643.0	83196.0	83196.0	85243.0	85277.0	85277.0	86269.0	86269.0	86269.0	86379.0	86379.0	86379.0	88845.0	88845.0	88845.0	89087.0	90521.0	90521.0	90521.0	91287.0	91287.0	91486.0	92005.0	93514.0	93514.0	93514.0	94073.0	99160.0	99970.0	100172.0
338.0	44094.0	44094.0	44094.0	44094.0	44094.0	44094.0	44094.0	44094.0	44094.0	44094.0	44094.0	44094.0	44094.0	44094.0	44094.0	44094.0	44120.0	44968.0	44968.0	44974.0	45193.0	45193.0	45193.0	45193.0	45273.0	45390.0	45390.0	45497.0	45934.0	48654.0	50527.0	50586.0	51161.0	51822.0	53888.0
339.0	123207.0	123207.0	123207.0	123207.0	123207.0	123207.0	123207.0	124595.0	124595.0	124595.0	124595.0	124595.0	124595.0	124595.0	124627.0	124657.0	125003.0	125425.0	125425.0	127608.0	127608.0	127711.0	132815.0	135783.0	135783.0	135783.0	135783.0	135783.0	136936.0	137274.0	137384.0	140813.0	140917.0	142749.0	143561.0
340.0	135411.0	135411.0	135411.0	144411.0	146571.0	146571.0	146571.0	150349.0	150349.0	150349.0	158808.0	159220.0	159220.0	159220.0	159220.0	159220.0	159220.0	159510.0	159881.0	160004.0	160004.0	161531.0	161531.0	163846.0	163846.0	163846.0	176245.0	186296.0	190614.0	199971.0	199971.0	199971.0	201592.0	201708.0	203551.0
341.0	64023.0	64023.0	64023.0	64023.0	64649.0	64649.0	64649.0	64649.0	64649.0	64649.0	64649.0	64649.0	64649.0	64649.0	64649.0	65282.0	65282.0	65611.0	65611.0	65611.0	65744.0	65744.0	66650.0	66650.0	66650.0	66682.0	66682.0	66682.0	76791.0	76791.0	76791.0	77044.0	77044.0	77390.0	77390.0
342.0	101334.0	101334.0	101334.0	101334.0	101334.0	101334.0	101334.0	106381.0	106381.0	106381.0	108059.0	108059.0	108294.0	108294.0	109931.0	109931.0	109931.0	110913.0	110929.0	111954.0	111954.0	112355.0	112802.0	115743.0	116681.0	117293.0	117293.0	117293.0	117523.0	117602.0	117602.0	117751.0	119848.0	119848.0	120039.0
343.0	29606.0	29606.0	29606.0	29799.0	29799.0	29799.0	29799.0	29799.0	29799.0	29799.0	29799.0	29799.0	32967.0	32967.0	32967.0	33264.0	34204.0	34204.0	34498.0	34498.0	34498.0	34498.0	34684.0	35390.0	35390.0	35390.0	35390.0	35390.0	35993.0	35993.0	35993.0	35993.0	40114.0	40114.0	40114.0
344.0	476213.0	476213.0	479579.0	525962.0	551168.0	551461.0	560049.0	607474.0	607474.0	612033.0	622054.0	623006.0	624472.0	625700.0	625700.0	625700.0	625987.0	627599.0	643744.0	656833.0	662924.0	662999.0	665972.0	667290.0	667290.0	667588.0	668743.0	669499.0	675923.0	678428.0	683858.0	696646.0	698441.0	702481.0	706413.0
345.0	934705.0	934705.0	940614.0	940614.0	942816.0	945085.0	945085.0	957985.0	958892.0	959876.0	972114.0	975634.0	979284.0	1006702.0	1024114.0	1029904.0	1032583.0	1032864.0	1058473.0	1068497.0	1074030.0	1080178.0	1084691.0	1085824.0	1097847.0	1098740.0	1099069.0	1103387.0	1156348.0	1188525.0	1188525.0	1189368.0	1190349.0	1195981.0	1197442.0
346.0	471849.0	471849.0	482538.0	482538.0	489967.0	489967.0	492461.0	506642.0	506727.0	507968.0	507968.0	508630.0	511526.0	514032.0	520309.0	521760.0	521936.0	522337.0	525967.0	530088.0	532090.0	532090.0	534491.0	534899.0	537630.0	537630.0	540187.0	541762.0	545818.0	545874.0	546158.0	546499.0	546499.0	548710.0	553656.0
347.0	561226.0	561226.0	561954.0	563478.0	566249.0	569289.0	569539.0	574684.0	578490.0	582417.0	584272.0	584392.0	590148.0	593473.0	596819.0	607126.0	608221.0	612121.0	677916.0	685611.0	688241.0	688241.0	688241.0	693788.0	699659.0	708166.0	719533.0	746529.0	777113.0	797548.0	810658.0	836393.0	849811.0	852850.0	853755.0
348.0	263986.0	263986.0	266127.0	266127.0	266127.0	267271.0	267271.0	267271.0	267612.0	289631.0	318879.0	318879.0	319096.0	321869.0	323798.0	323798.0	323798.0	325436.0	329114.0	330656.0	330834.0	330834.0	334903.0	334903.0	334983.0	338727.0	338727.0	338727.0	354916.0	354916.0	355274.0	355274.0	356019.0	359040.0	359388.0
349.0	15510.0	15510.0	15510.0	15510.0	15510.0	15510.0	15510.0	15510.0	15510.0	15510.0	15510.0	15510.0	15510.0	15510.0	15510.0	15510.0	15510.0	15510.0	15806.0	15806.0	15806.0	15806.0	15806.0	15806.0	15806.0	15806.0	15806.0	15806.0	15900.0	15900.0	15900.0	15900.0	15900.0	15900.0	15900.0
350.0	100063.0	100063.0	100063.0	100063.0	100063.0	100063.0	100063.0	100063.0	100063.0	100063.0	102737.0	102737.0	103965.0	103965.0	103965.0	104004.0	104004.0	104004.0	104004.0	104004.0	104004.0	104004.0	104004.0	112755.0	112755.0	112755.0	112755.0	112755.0	113457.0	113457.0	113662.0	113662.0	115299.0	115519.0	116894.0
351.0	31540.0	31540.0	31540.0	31540.0	31540.0	31540.0	31540.0	31540.0	31540.0	31540.0	31540.0	31540.0	31540.0	31540.0	31540.0	31540.0	31540.0	31540.0	31540.0	31540.0	31540.0	31540.0	31540.0	31540.0	31587.0	31587.0	31587.0	31587.0	31587.0	31895.0	31895.0	31895.0	31895.0	31895.0	31947.0
352.0	58903.0	58903.0	59539.0	59539.0	59539.0	59622.0	59673.0	59673.0	59673.0	59673.0	59673.0	59673.0	61262.0	61442.0	61442.0	61547.0	61760.0	62731.0	62731.0	62731.0	62964.0	62964.0	63349.0	63349.0	63510.0	63510.0	63771.0	63991.0	66025.0	66025.0	66113.0	66588.0	67733.0	68035.0	68035.0
353.0	184848.0	184848.0	185146.0	185146.0	185146.0	185146.0	185672.0	185672.0	197955.0	197955.0	197955.0	197955.0	197955.0	197955.0	197955.0	197955.0	197955.0	198122.0	198334.0	198334.0	198334.0	198334.0	198334.0	198334.0	198334.0	198334.0	198334.0	198334.0	199177.0	199177.0	199177.0	199177.0	199177.0	199177.0	199177.0
354.0	13119.0	13119.0	13119.0	13119.0	13119.0	13119.0	13119.0	13119.0	13119.0	13119.0	13119.0	13358.0	13479.0	13479.0	14036.0	14036.0	14036.0	14036.0	14036.0	14036.0	14162.0	14162.0	14162.0	14162.0	14162.0	14162.0	14162.0	14162.0	14294.0	14294.0	14294.0	15364.0	15711.0	15711.0	15711.0
355.0	515096.0	515096.0	517301.0	518279.0	524389.0	526773.0	526773.0	528815.0	528815.0	528815.0	528815.0	528815.0	528942.0	529866.0	539051.0	541121.0	542791.0	543512.0	546083.0	546083.0	547785.0	553054.0	553766.0	566810.0	572141.0	604665.0	604665.0	617196.0	628582.0	638018.0	640402.0	642156.0	654663.0	659772.0	661382.0
356.0	522562.0	522562.0	524222.0	524310.0	524918.0	528614.0	530975.0	532227.0	532888.0	578094.0	580361.0	581038.0	586135.0	588388.0	588388.0	588608.0	624252.0	648583.0	661325.0	666225.0	666688.0	707352.0	712915.0	712915.0	714844.0	714844.0	714844.0	714844.0	734394.0	735945.0	738676.0	741541.0	742789.0	742789.0	743442.0
357.0	29881.0	29881.0	30059.0	30059.0	30059.0	30059.0	30059.0	30059.0	31097.0	31097.0	31723.0	31723.0	31723.0	31723.0	34037.0	34037.0	34037.0	34037.0	34922.0	34922.0	34922.0	34922.0	35308.0	35328.0	35505.0	35505.0	35505.0	35505.0	38280.0	38280.0	42280.0	42280.0	43376.0	44480.0	47191.0
358.0	337436.0	337436.0	341204.0	341559.0	342712.0	343809.0	343809.0	352722.0	352722.0	352722.0	361373.0	377654.0	380128.0	380128.0	380128.0	380128.0	380128.0	381640.0	385311.0	385311.0	387401.0	398832.0	400093.0	412734.0	416277.0	416277.0	418888.0	424251.0	427476.0	430189.0	433699.0	435751.0	441197.0	445819.0	445916.0
359.0	55448.0	55448.0	56169.0	56169.0	56169.0	56169.0	56264.0	56264.0	57233.0	57233.0	57233.0	57233.0	60642.0	60642.0	61307.0	61307.0	61307.0	61307.0	61307.0	61457.0	61457.0	61457.0	61457.0	61457.0	61457.0	61457.0	61457.0	61457.0	61457.0	61457.0	61457.0	61835.0	61835.0	64746.0	64746.0
360.0	271963.0	271963.0	276570.0	276979.0	276979.0	279886.0	279886.0	279886.0	279910.0	279910.0	284334.0	291539.0	294955.0	297286.0	298016.0	298016.0	299282.0	299282.0	299286.0	299286.0	299286.0	299286.0	300929.0	301073.0	301073.0	304770.0	305103.0	306294.0	310157.0	317776.0	318588.0	327428.0	330295.0	331761.0	332297.0
361.0	146685.0	146685.0	147477.0	150103.0	150103.0	150303.0	154022.0	154022.0	154144.0	154144.0	154144.0	154144.0	154144.0	161307.0	167882.0	170447.0	171163.0	171163.0	171163.0	171722.0	171722.0	171722.0	183830.0	183830.0	183830.0	183830.0	187697.0	189019.0	192594.0	194916.0	194916.0	195433.0	196803.0	196803.0	196803.0
362.0	208056.0	208056.0	210763.0	212907.0	220003.0	220003.0	220003.0	220003.0	220032.0	220954.0	222717.0	222717.0	222902.0	223806.0	223890.0	223890.0	223890.0	224770.0	226451.0	227616.0	227616.0	227616.0	227616.0	228162.0	228162.0	229289.0	229289.0	229289.0	230160.0	230160.0	230160.0	230286.0	230286.0	230289.0	230304.0
363.0	158402.0	158402.0	158402.0	158402.0	158611.0	158611.0	158611.0	158611.0	158611.0	158611.0	158611.0	168740.0	168740.0	168740.0	168740.0	168740.0	168740.0	178407.0	178407.0	180101.0	180655.0	180655.0	181376.0	182199.0	182859.0	182859.0	182859.0	183566.0	185795.0	186184.0	186184.0	186184.0	186184.0	186184.0	188948.0
364.0	240219.0	240219.0	241105.0	241105.0	241207.0	241665.0	241665.0	241665.0	248559.0	248559.0	252252.0	254271.0	258238.0	266507.0	268257.0	268257.0	268289.0	278790.0	284397.0	285647.0	285647.0	287176.0	287368.0	287368.0	289809.0	290200.0	294457.0	296662.0	305191.0	305191.0	305237.0	307054.0	309739.0	337984.0	342409.0
365.0	33577.0	33577.0	33577.0	33577.0	33892.0	33892.0	33892.0	33892.0	33892.0	34648.0	34648.0	34648.0	34703.0	34703.0	34703.0	34703.0	34703.0	34703.0	34703.0	34703.0	34703.0	34703.0	34703.0	34703.0	34854.0	34854.0	34854.0	34854.0	36508.0	39078.0	41507.0	41507.0	41507.0	43147.0	43147.0
366.0	113036.0	113036.0	113036.0	113036.0	113037.0	116698.0	117975.0	117975.0	117975.0	117975.0	118328.0	119340.0	119340.0	119340.0	119340.0	119340.0	119340.0	119340.0	143377.0	143377.0	147864.0	150400.0	158558.0	158568.0	158568.0	158721.0	160504.0	165406.0	169308.0	171834.0	172780.0	173271.0	173271.0	173337.0	173382.0
367.0	134411.0	134411.0	135726.0	150064.0	150091.0	150091.0	150091.0	150507.0	150507.0	150507.0	150556.0	150556.0	150556.0	150582.0	150582.0	150582.0	152261.0	152261.0	160620.0	160628.0	160628.0	181351.0	181351.0	185295.0	185295.0	200708.0	200708.0	200708.0	203704.0	203704.0	205581.0	205581.0	205581.0	205581.0	205794.0
368.0	2311784.0	2311784.0	2342348.0	2359834.0	2379374.0	2395934.0	2401507.0	2428393.0	2476152.0	2483253.0	2493494.0	2501097.0	2509339.0	2509785.0	2530082.0	2557698.0	2573010.0	2578163.0	2602008.0	2607453.0	2613288.0	2621042.0	2645856.0	2648206.0	2751912.0	2767859.0	2770416.0	2770662.0	2826505.0	2827050.0	2836671.0	2861237.0	2868323.0	2878887.0	2886679.0
369.0	300286.0	300286.0	303467.0	303467.0	303472.0	309323.0	309323.0	309323.0	309323.0	309390.0	359489.0	362994.0	362994.0	362994.0	362994.0	365483.0	375700.0	378359.0	406223.0	421359.0	421359.0	421410.0	421515.0	436906.0	436906.0	436906.0	436906.0	436906.0	438071.0	445743.0	445830.0	445830.0	445830.0	445830.0	493647.0
370.0	18977.0	18977.0	18977.0	19037.0	19037.0	19037.0	19037.0	19037.0	19037.0	19037.0	19037.0	19037.0	19037.0	19037.0	19037.0	19037.0	19037.0	19037.0	19271.0	19271.0	19271.0	19271.0	19271.0	19271.0	19271.0	19271.0	19271.0	19271.0	19271.0	19271.0	19271.0	19271.0	19271.0	19271.0	19271.0
371.0	84218.0	84218.0	84228.0	84228.0	84228.0	84228.0	84228.0	84228.0	84228.0	85470.0	92819.0	92819.0	92819.0	92819.0	92903.0	92933.0	93162.0	93162.0	93163.0	93163.0	93193.0	93193.0	93193.0	93193.0	93193.0	93227.0	93556.0	94525.0	94525.0	94565.0	94598.0	94638.0	94638.0	95146.0	95146.0
372.0	51015.0	51015.0	52426.0	52426.0	52426.0	52426.0	52426.0	52426.0	52426.0	52426.0	52426.0	52426.0	52426.0	52426.0	52426.0	52426.0	52426.0	52426.0	53910.0	54179.0	54179.0	54179.0	54179.0	54179.0	54179.0	54179.0	54179.0	54179.0	54659.0	54659.0	54659.0	54659.0	54659.0	54660.0	54660.0
373.0	66108.0	66108.0	68624.0	68624.0	69073.0	69075.0	69075.0	69075.0	69075.0	69188.0	69188.0	69188.0	69188.0	69354.0	83641.0	83641.0	83641.0	94904.0	95016.0	95870.0	95870.0	95870.0	111201.0	111201.0	111201.0	111201.0	111201.0	111201.0	111976.0	112516.0	113586.0	113794.0	113794.0	114390.0	114835.0
374.0	27286.0	27286.0	27286.0	29351.0	29351.0	29351.0	29351.0	31362.0	34107.0	34107.0	34107.0	34107.0	34107.0	34107.0	34107.0	34107.0	34157.0	35854.0	35854.0	35930.0	35930.0	36000.0	37049.0	37049.0	37049.0	37049.0	37049.0	37049.0	37405.0	37466.0	37466.0	37466.0	37466.0	37466.0	37466.0
375.0	805595.0	805595.0	818434.0	822781.0	843299.0	856158.0	859536.0	902580.0	904460.0	907566.0	910536.0	927423.0	945649.0	947268.0	969716.0	981285.0	983927.0	1009790.0	1035295.0	1043046.0	1047975.0	1050156.0	1071188.0	1108116.0	1119942.0	1143991.0	1151647.0	1151917.0	1203640.0	1205346.0	1234384.0	1296942.0	1307466.0	1326174.0	1326652.0
376.0	359257.0	359257.0	362462.0	364518.0	364518.0	371281.0	405233.0	406758.0	415446.0	415446.0	416156.0	421848.0	453507.0	480917.0	482412.0	482428.0	484109.0	489284.0	497307.0	497307.0	497592.0	501389.0	501840.0	501978.0	502046.0	504793.0	504793.0	506608.0	521476.0	521476.0	525086.0	551176.0	563455.0	653183.0	672007.0
377.0	102986.0	102986.0	106692.0	106695.0	110898.0	117035.0	117048.0	119753.0	121782.0	121782.0	121782.0	121875.0	123795.0	123795.0	127805.0	131812.0	131812.0	131812.0	131812.0	131812.0	131812.0	131812.0	132589.0	132589.0	132589.0	132589.0	132589.0	132589.0	136091.0	136091.0	136562.0	136562.0	136562.0	136724.0	136903.0
378.0	152991.0	152991.0	152991.0	152991.0	152991.0	152991.0	152991.0	155541.0	155541.0	155541.0	155541.0	155541.0	155541.0	155541.0	155638.0	155638.0	155638.0	155638.0	157755.0	157755.0	157755.0	157755.0	159962.0	162221.0	162221.0	162221.0	162221.0	162221.0	164182.0	165078.0	165515.0	165515.0	165515.0	165515.0	166418.0
379.0	601602.0	601602.0	602211.0	606134.0	606134.0	609104.0	609104.0	611924.0	611924.0	611924.0	615252.0	615252.0	617178.0	618192.0	625644.0	627010.0	628113.0	642358.0	648344.0	654476.0	655223.0	657058.0	664459.0	669811.0	683426.0	689708.0	689943.0	689943.0	693586.0	699703.0	703245.0	703757.0	708479.0	719552.0	722734.0
380.0	22212.0	22212.0	22347.0	22347.0	22347.0	22749.0	22749.0	22984.0	23306.0	23306.0	23306.0	23306.0	23330.0	23330.0	23454.0	31027.0	34120.0	34120.0	36862.0	37516.0	37516.0	37516.0	37516.0	38452.0	38462.0	38462.0	38533.0	38533.0	40647.0	40932.0	40932.0	41680.0	41916.0	41981.0	42392.0
381.0	107223.0	107223.0	107223.0	107223.0	107223.0	108026.0	108026.0	108137.0	108137.0	108262.0	109197.0	109197.0	109197.0	109197.0	109197.0	110472.0	110472.0	110472.0	110472.0	110472.0	110472.0	110472.0	112350.0	113191.0	113191.0	113191.0	113191.0	113579.0	113993.0	113993.0	115708.0	118416.0	118416.0	119435.0	119605.0
382.0	100828.0	100828.0	101173.0	101173.0	101173.0	101173.0	101173.0	101173.0	101173.0	102189.0	102307.0	102307.0	103191.0	103262.0	103262.0	103262.0	104508.0	104508.0	105161.0	106623.0	107501.0	107613.0	108805.0	112827.0	112827.0	114227.0	123235.0	127912.0	133303.0	133303.0	133303.0	133303.0	135044.0	135044.0	135234.0
383.0	14897.0	14897.0	14897.0	14897.0	14897.0	14897.0	14897.0	14897.0	14897.0	14897.0	14897.0	14897.0	14897.0	14897.0	14897.0	14897.0	14897.0	14897.0	14897.0	14897.0	14897.0	14897.0	14897.0	14897.0	14897.0	14897.0	14897.0	14897.0	14897.0	14897.0	14897.0	14897.0	14897.0	16338.0	16338.0
384.0	438418.0	438418.0	440265.0	442873.0	443198.0	448816.0	462009.0	462322.0	471718.0	479483.0	479824.0	479824.0	479824.0	480329.0	480821.0	482678.0	482794.0	483972.0	484718.0	485089.0	485089.0	488041.0	490024.0	491662.0	494049.0	501953.0	504327.0	508081.0	544425.0	546381.0	546592.0	549771.0	551806.0	555558.0	555921.0
385.0	47337.0	47337.0	47337.0	47369.0	47369.0	47369.0	47369.0	47369.0	47369.0	48160.0	48160.0	48160.0	48160.0	48160.0	48160.0	48160.0	48160.0	49169.0	49169.0	49169.0	49169.0	49169.0	49169.0	49278.0	49278.0	50451.0	50494.0	50823.0	50898.0	51635.0	51635.0	51635.0	51635.0	51635.0	51635.0
386.0	49228.0	49228.0	49345.0	49345.0	49345.0	49345.0	49345.0	49345.0	49345.0	49420.0	49923.0	49923.0	49923.0	49923.0	49923.0	49923.0	49923.0	50028.0	50028.0	50366.0	50366.0	50455.0	53305.0	53305.0	53305.0	53305.0	53895.0	53896.0	53896.0	54291.0	54291.0	54720.0	54720.0	55984.0	55984.0
387.0	116347.0	116347.0	116347.0	116347.0	116347.0	118238.0	118238.0	118238.0	127556.0	130094.0	130602.0	130653.0	143971.0	159754.0	163966.0	163966.0	165932.0	166261.0	166502.0	173629.0	189925.0	189925.0	192573.0	197433.0	197433.0	197433.0	198193.0	198193.0	198633.0	198729.0	200393.0	202375.0	202375.0	202375.0	202375.0
388.0	57246.0	57246.0	57246.0	57315.0	57315.0	57315.0	57315.0	57344.0	57344.0	57344.0	57344.0	57344.0	57344.0	57344.0	57344.0	58788.0	58788.0	58788.0	59175.0	59175.0	62511.0	62511.0	62615.0	62615.0	62615.0	62615.0	62686.0	62686.0	63298.0	63298.0	64075.0	64075.0	64075.0	64075.0	64486.0
389.0	255260.0	255260.0	255314.0	255349.0	255724.0	255724.0	255724.0	256611.0	258063.0	258063.0	258098.0	262600.0	264140.0	264140.0	264352.0	267055.0	267345.0	269347.0	270365.0	271619.0	271619.0	274880.0	279135.0	279135.0	279242.0	279242.0	279242.0	279242.0	286799.0	288496.0	288496.0	288560.0	289408.0	295198.0	300481.0
390.0	102051.0	102051.0	102801.0	102801.0	102801.0	102801.0	102801.0	103051.0	103051.0	103051.0	103289.0	103289.0	108408.0	109013.0	112182.0	113366.0	113496.0	117782.0	117782.0	119724.0	120254.0	120254.0	120565.0	127141.0	127976.0	127976.0	128197.0	128197.0	130238.0	130399.0	131693.0	131693.0	132526.0	135008.0	135008.0
391.0	38299.0	38299.0	38299.0	38334.0	38334.0	38334.0	38334.0	38334.0	42536.0	42536.0	42536.0	55548.0	55548.0	55548.0	55548.0	55548.0	55548.0	55548.0	60834.0	60834.0	60834.0	60834.0	60834.0	60834.0	60834.0	60834.0	60834.0	60834.0	61104.0	61104.0	63238.0	64145.0	64145.0	64220.0	64220.0
392.0	171049.0	171049.0	172598.0	172598.0	174005.0	177480.0	178888.0	187652.0	189418.0	191582.0	191667.0	191667.0	196913.0	196918.0	196950.0	199648.0	199826.0	200306.0	200395.0	200804.0	202088.0	208725.0	212154.0	214690.0	214692.0	216713.0	221445.0	222424.0	224217.0	224217.0	225606.0	325493.0	327489.0	328832.0	330808.0
393.0	570268.0	570268.0	590118.0	601554.0	624825.0	625675.0	625808.0	633796.0	744865.0	745840.0	778898.0	779569.0	796977.0	817800.0	872122.0	893574.0	900512.0	901085.0	905318.0	905459.0	910105.0	925333.0	937385.0	943868.0	944009.0	948018.0	949452.0	951187.0	976927.0	977429.0	979754.0	985422.0	994188.0	1015506.0	1015987.0
394.0	122710.0	122710.0	124975.0	125819.0	125819.0	127876.0	128420.0	129166.0	130570.0	130570.0	130570.0	132777.0	134028.0	134828.0	134828.0	134828.0	139759.0	139759.0	139759.0	142340.0	142340.0	142688.0	142926.0	148681.0	148681.0	148681.0	148681.0	148950.0	151790.0	151790.0	153293.0	154482.0	156615.0	158226.0	159864.0
395.0	938343.0	938343.0	941881.0	943664.0	1004376.0	1009354.0	1020850.0	1036263.0	1058197.0	1084357.0	1095427.0	1097430.0	1104227.0	1112064.0	1116603.0	1128586.0	1134073.0	1136510.0	1143168.0	1143168.0	1144677.0	1147180.0	1154193.0	1163710.0	1229816.0	1248197.0	1248197.0	1268745.0	1277037.0	1278343.0	1278343.0	1282994.0	1285820.0	1323442.0	1326474.0
396.0	96641.0	96641.0	96795.0	96795.0	96795.0	96795.0	96795.0	96795.0	96795.0	96795.0	99270.0	99546.0	99546.0	100449.0	101812.0	104988.0	104988.0	104988.0	104988.0	107069.0	107069.0	107069.0	107086.0	107453.0	107453.0	107453.0	107453.0	107453.0	112814.0	112814.0	112814.0	112855.0	112855.0	112855.0	112855.0
397.0	156700.0	156700.0	156700.0	156700.0	156882.0	246803.0	255044.0	256847.0	273112.0	273112.0	273112.0	273112.0	273234.0	274147.0	275422.0	275422.0	275802.0	275802.0	275853.0	286910.0	286983.0	290009.0	290009.0	290009.0	290396.0	290396.0	290396.0	290396.0	295822.0	295822.0	295822.0	306235.0	311343.0	314572.0	325886.0
398.0	465835.0	465835.0	465835.0	466955.0	473454.0	494333.0	504980.0	578872.0	588356.0	589876.0	595364.0	595364.0	623334.0	654401.0	661359.0	661359.0	712252.0	732766.0	732930.0	732930.0	732930.0	736909.0	737768.0	737911.0	775782.0	777681.0	782020.0	782706.0	797146.0	797146.0	799409.0	810828.0	812647.0	816729.0	833582.0
399.0	66604.0	66604.0	66604.0	69520.0	69520.0	200435.0	204191.0	204191.0	209294.0	210594.0	210594.0	210594.0	214318.0	214839.0	214839.0	214839.0	214839.0	214839.0	214839.0	214839.0	216046.0	216637.0	217768.0	218778.0	218778.0	218778.0	218778.0	218778.0	219220.0	219220.0	219816.0	219816.0	221578.0	223393.0	224069.0
400.0	68691.0	68691.0	68691.0	68691.0	68691.0	68691.0	68691.0	68691.0	68691.0	68691.0	72310.0	72310.0	72310.0	75421.0	75557.0	81078.0	81078.0	81078.0	81078.0	81078.0	81689.0	81689.0	81964.0	82505.0	83486.0	83486.0	83486.0	83736.0	84396.0	84396.0	84687.0	84687.0	84859.0	84906.0	84906.0
401.0	45036.0	45036.0	46735.0	46735.0	47173.0	47378.0	47378.0	47378.0	49569.0	49569.0	50255.0	50255.0	50255.0	50851.0	50851.0	52058.0	52058.0	52058.0	52058.0	53501.0	53501.0	53529.0	53529.0	53529.0	53529.0	53529.0	53873.0	53873.0	53873.0	53873.0	53873.0	54155.0	54155.0	54155.0	54180.0
402.0	132601.0	132601.0	133034.0	133034.0	152574.0	157543.0	162528.0	180889.0	181908.0	192572.0	199369.0	199369.0	202851.0	207815.0	210341.0	210341.0	211619.0	213343.0	213466.0	213466.0	213466.0	217000.0	217000.0	217001.0	217080.0	217436.0	217436.0	217436.0	217436.0	217436.0	217436.0	218522.0	218522.0	218522.0	219057.0
403.0	6776310.0	6776310.0	6991340.0	7017005.0	7054728.0	7126324.0	7137252.0	7292032.0	7361145.0	7374005.0	7420876.0	7420988.0	7427202.0	7435602.0	7465028.0	7580535.0	7599152.0	7648981.0	7734405.0	7765931.0	7863074.0	8004844.0	8055898.0	8108266.0	8130063.0	8145900.0	8161708.0	8162318.0	8295460.0	8301506.0	8318127.0	8330862.0	8337653.0	8342649.0	8350639.0
404.0	93950.0	93950.0	93950.0	95050.0	97353.0	99805.0	106224.0	110989.0	120027.0	120548.0	127512.0	130569.0	130779.0	130779.0	130988.0	130988.0	130988.0	132477.0	133491.0	133491.0	133491.0	133491.0	133491.0	133491.0	133491.0	134511.0	134751.0	134751.0	141978.0	141978.0	141978.0	142211.0	142211.0	146131.0	146131.0
405.0	116099.0	116099.0	127409.0	127409.0	127992.0	133926.0	133926.0	137597.0	137597.0	137597.0	137597.0	139446.0	139446.0	139446.0	139446.0	139446.0	139546.0	142058.0	144168.0	144168.0	144168.0	144168.0	144168.0	144168.0	146308.0	146308.0	146308.0	146328.0	146566.0	146566.0	146640.0	155093.0	155349.0	156416.0	156416.0
406.0	7071.0	7071.0	7071.0	7071.0	7071.0	7071.0	7071.0	7071.0	7081.0	7215.0	7215.0	7215.0	7215.0	7892.0	7892.0	7892.0	7892.0	7892.0	7892.0	7892.0	7892.0	7892.0	7892.0	7892.0	7892.0	7892.0	7892.0	7892.0	7892.0	7892.0	7892.0	7892.0	8597.0	8597.0	8597.0
407.0	95917.0	95917.0	96272.0	96272.0	98154.0	98154.0	98154.0	98172.0	98172.0	98172.0	98495.0	99276.0	99383.0	99383.0	100126.0	101013.0	101051.0	101051.0	103440.0	104391.0	104391.0	106158.0	106158.0	106158.0	107175.0	107549.0	107549.0	107549.0	108362.0	108362.0	109791.0	109791.0	109791.0	109956.0	109956.0
408.0	283463.0	283463.0	283463.0	283463.0	284071.0	284071.0	284071.0	287529.0	287529.0	294922.0	294922.0	294922.0	294922.0	294922.0	294922.0	294922.0	294922.0	294922.0	296011.0	296011.0	296011.0	296011.0	300887.0	308076.0	310111.0	316746.0	318179.0	319188.0	319289.0	319289.0	324028.0	326381.0	329680.0	331456.0	331456.0
409.0	43220.0	43220.0	43220.0	43230.0	43230.0	43378.0	43378.0	43378.0	43914.0	43914.0	43914.0	43914.0	43914.0	44699.0	47261.0	47261.0	47261.0	47261.0	47376.0	48067.0	48067.0	48067.0	48067.0	48341.0	49152.0	49588.0	49588.0	49588.0	50032.0	50032.0	50032.0	50143.0	50143.0	50146.0	50151.0
410.0	352019.0	352019.0	352019.0	352393.0	355249.0	356404.0	356478.0	357320.0	357320.0	358362.0	370809.0	370809.0	372910.0	422804.0	422804.0	422804.0	427826.0	427826.0	441173.0	446085.0	447187.0	447286.0	451630.0	464351.0	467313.0	468080.0	477989.0	477989.0	478173.0	487281.0	489586.0	491782.0	491817.0	495193.0	497869.0
411.0	15737.0	15737.0	15737.0	15737.0	15737.0	15737.0	15737.0	15737.0	15737.0	15737.0	15737.0	15737.0	15737.0	15737.0	16507.0	16507.0	16507.0	16507.0	16507.0	16507.0	16507.0	16671.0	16671.0	16834.0	16834.0	16834.0	16834.0	16834.0	16834.0	17312.0	17312.0	17312.0	17520.0	17520.0	18325.0
412.0	136256.0	136256.0	136256.0	136256.0	136256.0	136256.0	136256.0	137592.0	137592.0	139222.0	139222.0	139222.0	141236.0	142786.0	142786.0	142786.0	144165.0	144165.0	144405.0	144405.0	144405.0	145825.0	147873.0	147873.0	148667.0	148667.0	148667.0	148667.0	149352.0	149352.0	149352.0	149352.0	149352.0	149370.0	150570.0
413.0	10244.0	10244.0	10244.0	10244.0	10244.0	10244.0	10332.0	10332.0	10332.0	10332.0	10332.0	10332.0	10332.0	11416.0	11416.0	11416.0	11416.0	11416.0	11416.0	14349.0	14349.0	14349.0	14349.0	14349.0	14503.0	17049.0	17049.0	17049.0	17049.0	17049.0	17049.0	17049.0	17049.0	17049.0	17049.0
414.0	78725.0	78725.0	78725.0	78899.0	78899.0	78899.0	78899.0	78899.0	78899.0	79364.0	79364.0	79364.0	79364.0	79364.0	79364.0	79560.0	80413.0	80413.0	80413.0	80413.0	80413.0	80413.0	80413.0	80413.0	80413.0	80413.0	80416.0	80416.0	81506.0	83499.0	83499.0	83499.0	83687.0	83865.0	83926.0
415.0	229265.0	229265.0	232109.0	232109.0	232109.0	233601.0	233601.0	233662.0	233662.0	234375.0	234652.0	234721.0	235870.0	235870.0	236425.0	236425.0	236425.0	236893.0	236893.0	243667.0	249583.0	250626.0	260429.0	262428.0	262677.0	263042.0	263087.0	263734.0	264014.0	264190.0	268481.0	270944.0	274376.0	275018.0	282307.0
416.0	768706.0	768706.0	774677.0	780822.0	876277.0	896045.0	901679.0	903668.0	906055.0	906055.0	910285.0	912485.0	919527.0	924211.0	925798.0	945546.0	971200.0	972159.0	978224.0	978224.0	981804.0	995095.0	1000408.0	1000408.0	1004420.0	1005733.0	1005809.0	1008288.0	1013227.0	1017153.0	1052686.0	1055028.0	1067317.0	1072938.0	1074140.0
417.0	78534.0	78534.0	78639.0	78639.0	79012.0	79012.0	79012.0	79414.0	79414.0	79414.0	80128.0	80591.0	80841.0	80841.0	80841.0	80841.0	80841.0	81243.0	81243.0	81243.0	81243.0	81243.0	81243.0	82813.0	82813.0	82813.0	82813.0	82929.0	83648.0	83648.0	83648.0	83648.0	83970.0	83970.0	86864.0
418.0	1179903.0	1179903.0	1201042.0	1219353.0	1223188.0	1227764.0	1227764.0	1239569.0	1242799.0	1262786.0	1262786.0	1264949.0	1279647.0	1317549.0	1328607.0	1338135.0	1339791.0	1357461.0	1426272.0	1434306.0	1440253.0	1453391.0	1467806.0	1477641.0	1481295.0	1497045.0	1511632.0	1519561.0	1520812.0	1520812.0	1525478.0	1528374.0	1535419.0	1544890.0	1546845.0
419.0	16045.0	16045.0	16045.0	16045.0	16045.0	16045.0	16045.0	16045.0	16045.0	16045.0	16045.0	16045.0	16045.0	16045.0	16045.0	16045.0	16045.0	16605.0	16605.0	16605.0	16605.0	16605.0	16605.0	16605.0	16605.0	16605.0	16605.0	16605.0	17175.0	17175.0	17175.0	17175.0	17175.0	17175.0	17175.0
420.0	53840.0	53840.0	53840.0	53840.0	54516.0	55406.0	55454.0	55454.0	61354.0	61354.0	61354.0	61354.0	62713.0	62713.0	62713.0	65584.0	65584.0	65584.0	65584.0	65584.0	73210.0	78055.0	78055.0	78055.0	78055.0	78055.0	78055.0	78055.0	78055.0	78055.0	78055.0	78446.0	78849.0	80548.0	80548.0
421.0	69520.0	69520.0	69520.0	69520.0	69520.0	69520.0	69520.0	69520.0	69520.0	69520.0	70279.0	70279.0	70279.0	70279.0	70279.0	70279.0	70279.0	70279.0	70279.0	70279.0	108733.0	108733.0	109255.0	109255.0	109255.0	148952.0	148952.0	162289.0	162289.0	162289.0	162289.0	162289.0	168959.0	179833.0	179836.0
422.0	19793.0	19793.0	19793.0	19793.0	19793.0	19793.0	19793.0	19793.0	19793.0	19793.0	19793.0	19793.0	19793.0	19817.0	19817.0	19817.0	19817.0	19817.0	19817.0	19817.0	19817.0	19817.0	20188.0	20188.0	20188.0	21611.0	21611.0	21611.0	21765.0	22451.0	22451.0	24448.0	25268.0	25268.0	25268.0
423.0	147234.0	147234.0	147773.0	147773.0	147773.0	147900.0	147983.0	148954.0	149683.0	149683.0	149683.0	149691.0	149691.0	149691.0	149691.0	149691.0	149691.0	149748.0	151654.0	151654.0	151654.0	151927.0	151927.0	151927.0	151927.0	151927.0	151927.0	151962.0	157288.0	157288.0	157288.0	157288.0	157288.0	157288.0	157288.0
424.0	52970.0	52970.0	52970.0	52970.0	52970.0	52970.0	52970.0	52970.0	52970.0	52970.0	52970.0	52970.0	53374.0	53436.0	54501.0	55962.0	60653.0	60653.0	61998.0	61998.0	64894.0	65044.0	65044.0	65044.0	65235.0	65697.0	69632.0	69632.0	69906.0	70289.0	73066.0	75979.0	77127.0	77127.0	77127.0
425.0	14083.0	14083.0	14083.0	14367.0	14367.0	14631.0	14631.0	14631.0	14631.0	14631.0	14631.0	14631.0	14631.0	14631.0	14631.0	14631.0	14631.0	14631.0	14631.0	14631.0	14631.0	14631.0	14631.0	14776.0	14776.0	14776.0	14776.0	14776.0	15049.0	15049.0	15049.0	15049.0	15049.0	15049.0	15049.0
426.0	324393.0	324393.0	324412.0	324797.0	325941.0	333085.0	334312.0	335108.0	337366.0	342978.0	352954.0	353804.0	358438.0	359166.0	359176.0	359176.0	369238.0	369412.0	382040.0	382758.0	382819.0	382831.0	385535.0	386408.0	386408.0	386743.0	387381.0	388349.0	390418.0	393210.0	394887.0	397707.0	399625.0	402680.0	403489.0
427.0	454980.0	454980.0	463015.0	463015.0	464467.0	464960.0	466407.0	472623.0	473865.0	474608.0	474608.0	487443.0	491332.0	491964.0	492126.0	502500.0	502500.0	502570.0	512398.0	513775.0	513775.0	513775.0	513962.0	513962.0	516922.0	516999.0	526737.0	535237.0	538310.0	538310.0	541996.0	542435.0	543092.0	543092.0	543092.0
428.0	70678.0	70678.0	70938.0	70938.0	70938.0	70938.0	70938.0	70948.0	70948.0	70948.0	70948.0	70948.0	70948.0	70956.0	71137.0	71137.0	71137.0	71137.0	71137.0	71137.0	71137.0	71137.0	71137.0	71764.0	71764.0	71764.0	71764.0	71764.0	71850.0	71850.0	71850.0	71850.0	71850.0	71857.0	72003.0
429.0	112360.0	112360.0	112480.0	112480.0	112480.0	112480.0	112480.0	112612.0	112612.0	112674.0	116663.0	116708.0	118293.0	118293.0	119310.0	119310.0	119358.0	119358.0	119358.0	120264.0	120421.0	120421.0	123427.0	123680.0	123680.0	126261.0	127159.0	129210.0	129228.0	129228.0	129228.0	129810.0	129810.0	131765.0	134372.0
430.0	396282.0	396282.0	396331.0	397075.0	400590.0	406645.0	410281.0	413480.0	421775.0	430088.0	447064.0	449672.0	461255.0	476400.0	478993.0	481655.0	484296.0	488523.0	494425.0	498663.0	502708.0	505747.0	543903.0	548394.0	552673.0	569368.0	582061.0	584770.0	586532.0	589674.0	595567.0	602359.0	602414.0	607615.0	611246.0
431.0	82876.0	82876.0	82876.0	82876.0	83462.0	83462.0	83462.0	84923.0	84923.0	84943.0	84943.0	84943.0	84943.0	85833.0	85833.0	85833.0	85833.0	86644.0	86952.0	86952.0	86952.0	91118.0	91118.0	91179.0	91179.0	91729.0	91817.0	95862.0	95862.0	95862.0	95891.0	96439.0	96439.0	97039.0	97432.0
432.0	114420.0	114420.0	114436.0	114551.0	114817.0	114817.0	114817.0	114817.0	118635.0	118635.0	118635.0	118635.0	118635.0	118635.0	118635.0	118635.0	118635.0	118635.0	119287.0	119287.0	119287.0	119287.0	120757.0	120757.0	120757.0	120954.0	120954.0	122287.0	122661.0	122890.0	122890.0	122890.0	123842.0	123842.0	123842.0
433.0	105310.0	105310.0	105310.0	105310.0	105310.0	105310.0	105310.0	105310.0	105310.0	105310.0	105310.0	105310.0	105310.0	105310.0	109428.0	109987.0	109987.0	109987.0	110412.0	112867.0	112867.0	112867.0	112867.0	113934.0	130905.0	130905.0	130905.0	130978.0	130978.0	130978.0	131384.0	131384.0	131384.0	140811.0	141525.0
434.0	219852.0	219852.0	220593.0	220795.0	226432.0	245506.0	253559.0	253559.0	262606.0	262606.0	266883.0	266883.0	266883.0	266883.0	266910.0	266910.0	266910.0	269229.0	269229.0	269229.0	270027.0	270027.0	270227.0	281813.0	282798.0	284197.0	284197.0	286804.0	295120.0	295697.0	295697.0	295791.0	301128.0	301128.0	301981.0
435.0	70657.0	70657.0	70657.0	70657.0	70657.0	70657.0	70657.0	70657.0	70657.0	70657.0	70657.0	70657.0	70657.0	70657.0	70657.0	70657.0	70657.0	70657.0	70985.0	70985.0	70985.0	70985.0	70985.0	70985.0	71950.0	72850.0	72850.0	72850.0	73044.0	73044.0	73044.0	73044.0	73089.0	73089.0	73089.0
436.0	5382.0	5382.0	5382.0	5382.0	5382.0	5447.0	5447.0	5561.0	5561.0	5561.0	5561.0	5561.0	5561.0	6855.0	6855.0	6855.0	6855.0	6855.0	6855.0	6855.0	6855.0	6855.0	6864.0	6864.0	6864.0	6864.0	6864.0	6864.0	6864.0	6864.0	6864.0	6864.0	7798.0	7798.0	7798.0
437.0	168529.0	168529.0	168529.0	168529.0	169513.0	169513.0	169513.0	169513.0	169513.0	169513.0	169513.0	169513.0	169513.0	170007.0	170007.0	170007.0	170007.0	170007.0	170589.0	170589.0	170589.0	171190.0	171190.0	176046.0	177207.0	178381.0	178381.0	178381.0	178415.0	178415.0	181578.0	183610.0	183610.0	184747.0	185170.0
438.0	204305.0	204305.0	204536.0	213645.0	213647.0	215299.0	217402.0	218634.0	219910.0	224852.0	224852.0	236074.0	252172.0	252531.0	256550.0	256550.0	268449.0	268449.0	268449.0	268449.0	268449.0	268449.0	270861.0	280059.0	280059.0	280059.0	280497.0	286715.0	286905.0	286905.0	287023.0	289014.0	289030.0	291961.0	291961.0
439.0	57428.0	57428.0	57542.0	57542.0	57542.0	57542.0	57542.0	57542.0	57564.0	57564.0	57833.0	60335.0	60335.0	60336.0	62364.0	62371.0	62400.0	63526.0	63641.0	63641.0	63641.0	63652.0	63652.0	63656.0	63656.0	63658.0	63658.0	63658.0	63742.0	63753.0	63753.0	67895.0	67895.0	69396.0	69396.0
440.0	267785.0	267785.0	273720.0	274531.0	278163.0	278242.0	278242.0	279531.0	280787.0	282012.0	282012.0	282012.0	284362.0	286147.0	286147.0	286266.0	290322.0	292207.0	294317.0	309421.0	310039.0	310190.0	314493.0	341196.0	351302.0	362345.0	368934.0	376795.0	406203.0	408856.0	415184.0	427896.0	427896.0	429525.0	429797.0
441.0	75120.0	75120.0	79416.0	79416.0	79416.0	83373.0	87557.0	87557.0	87557.0	87557.0	87557.0	87557.0	87557.0	89598.0	89598.0	91829.0	92994.0	92994.0	93305.0	96497.0	96497.0	96497.0	96497.0	96497.0	96735.0	96735.0	96735.0	97954.0	98585.0	99893.0	104548.0	105211.0	105710.0	105718.0	105718.0
442.0	347164.0	347164.0	351404.0	351404.0	351404.0	351415.0	357628.0	358502.0	358534.0	362429.0	362429.0	362431.0	378499.0	387217.0	391794.0	392157.0	392174.0	395532.0	400724.0	401102.0	401271.0	401289.0	407961.0	409172.0	412203.0	413875.0	413875.0	416680.0	438974.0	438974.0	441107.0	443076.0	447524.0	451566.0	459830.0
443.0	31028.0	31028.0	31028.0	31028.0	31028.0	31028.0	31028.0	31028.0	31028.0	31028.0	31028.0	31028.0	31028.0	31028.0	31028.0	31028.0	31028.0	31028.0	31028.0	31231.0	32198.0	32198.0	32198.0	32198.0	32198.0	32198.0	34930.0	35153.0	35639.0	35639.0	35639.0	35652.0	35652.0	35654.0	37788.0
444.0	175773.0	175773.0	176153.0	176153.0	176191.0	176984.0	177284.0	180190.0	180926.0	181428.0	182028.0	187060.0	189526.0	190224.0	191302.0	192338.0	193774.0	194298.0	203072.0	203170.0	210627.0	213189.0	230906.0	242576.0	255237.0	263715.0	273621.0	274992.0	295590.0	300481.0	310282.0	311725.0	313318.0	314797.0	315239.0
445.0	20649.0	20649.0	20649.0	20649.0	20649.0	20649.0	20649.0	20649.0	20649.0	20649.0	20649.0	20649.0	20649.0	20649.0	20649.0	20649.0	20649.0	20649.0	20649.0	20649.0	20649.0	21073.0	21073.0	21073.0	21073.0	21073.0	21073.0	21073.0	21638.0	21638.0	26790.0	26790.0	26790.0	28112.0	30068.0
446.0	56289.0	56289.0	56289.0	56289.0	56289.0	56289.0	56289.0	56289.0	56289.0	56289.0	56289.0	56289.0	56289.0	56289.0	56289.0	56289.0	56289.0	56289.0	56289.0	56289.0	56289.0	56289.0	56384.0	56384.0	56384.0	58514.0	60183.0	60183.0	63040.0	63040.0	63906.0	68029.0	68029.0	69067.0	69067.0
447.0	316481.0	316481.0	316971.0	317056.0	317056.0	318578.0	318578.0	328298.0	330375.0	330375.0	330375.0	332274.0	332435.0	332496.0	332496.0	332496.0	332496.0	334715.0	343097.0	347128.0	347482.0	351610.0	351702.0	394539.0	394539.0	394678.0	394962.0	395463.0	397808.0	397808.0	403974.0	403974.0	404599.0	408142.0	415765.0
448.0	186179.0	186179.0	186179.0	189069.0	189069.0	189069.0	189069.0	189280.0	189438.0	189438.0	189438.0	189438.0	216342.0	216342.0	216342.0	217242.0	217242.0	217366.0	221744.0	221744.0	221744.0	221744.0	221865.0	227470.0	227976.0	227983.0	235168.0	235168.0	239381.0	239381.0	239381.0	239399.0	239399.0	245848.0	248213.0
449.0	12330.0	12330.0	12330.0	12330.0	12330.0	12330.0	12330.0	12330.0	12330.0	12518.0	12518.0	12518.0	12518.0	12518.0	12518.0	13515.0	13515.0	13515.0	14675.0	14675.0	14675.0	14675.0	14675.0	14675.0	14675.0	14675.0	14675.0	14675.0	14675.0	14675.0	14675.0	14675.0	14675.0	14675.0	14675.0
450.0	34219.0	34219.0	34219.0	37357.0	38945.0	38945.0	38945.0	38945.0	38945.0	43149.0	43149.0	43149.0	43149.0	43149.0	56763.0	56763.0	56948.0	56948.0	56948.0	56948.0	56948.0	56948.0	56948.0	56948.0	56948.0	56948.0	56948.0	56948.0	56948.0	56948.0	56948.0	56948.0	56948.0	56948.0	56948.0
451.0	20444.0	20444.0	20444.0	20444.0	20512.0	20512.0	20512.0	20512.0	20692.0	20692.0	20692.0	20692.0	20692.0	20692.0	21643.0	21643.0	21643.0	21643.0	21643.0	21643.0	21643.0	21643.0	21643.0	21643.0	21643.0	21643.0	21643.0	21643.0	21643.0	21643.0	21738.0	21738.0	21738.0	21738.0	21738.0
452.0	25889.0	25889.0	25913.0	25913.0	25913.0	25913.0	25913.0	25913.0	25913.0	25913.0	25913.0	25913.0	25913.0	25913.0	25913.0	25913.0	25913.0	25913.0	26319.0	26319.0	26319.0	26319.0	26319.0	26498.0	26498.0	26498.0	26498.0	26498.0	26498.0	26498.0	26498.0	26498.0	26498.0	26498.0	26498.0
453.0	617986.0	617986.0	617986.0	620560.0	627212.0	629542.0	638134.0	648770.0	658133.0	674453.0	699408.0	707515.0	716247.0	717841.0	718513.0	722425.0	727649.0	728987.0	733817.0	738409.0	738409.0	744839.0	757696.0	757799.0	760539.0	760539.0	770237.0	771137.0	771520.0	773430.0	773496.0	778630.0	779656.0	780340.0	801082.0
454.0	24982.0	24982.0	24982.0	25157.0	25157.0	25157.0	25157.0	25157.0	25157.0	25157.0	25157.0	25157.0	25157.0	25157.0	25157.0	25157.0	25210.0	25291.0	25291.0	25291.0	25291.0	25291.0	25291.0	25291.0	25358.0	25358.0	25358.0	25358.0	25358.0	25358.0	25358.0	25358.0	25523.0	25523.0	25523.0
455.0	11603.0	11603.0	11603.0	11603.0	11603.0	11603.0	11603.0	11603.0	11603.0	11603.0	11603.0	11603.0	11603.0	11603.0	11603.0	11603.0	11603.0	11603.0	11721.0	11721.0	11721.0	11721.0	11721.0	11721.0	11721.0	11721.0	11721.0	11721.0	11721.0	12240.0	12240.0	12240.0	12240.0	12240.0	12240.0
456.0	90994.0	90994.0	90994.0	92502.0	92502.0	93052.0	93052.0	93052.0	93052.0	93052.0	94375.0	94375.0	94375.0	94409.0	96674.0	96674.0	96674.0	96674.0	96674.0	96674.0	101323.0	101323.0	104015.0	110201.0	110201.0	110242.0	110848.0	128461.0	140156.0	140156.0	140156.0	140246.0	140246.0	140923.0	143325.0
457.0	15630.0	15630.0	15630.0	21458.0	21458.0	21458.0	21458.0	21458.0	23133.0	23133.0	23133.0	23133.0	23133.0	23133.0	23344.0	23344.0	25630.0	25630.0	25630.0	25630.0	25630.0	25877.0	25877.0	25877.0	25877.0	25877.0	25877.0	25877.0	25877.0	25877.0	25877.0	25877.0	25877.0	25877.0	25877.0
458.0	6439.0	6439.0	6439.0	6439.0	6439.0	6439.0	6439.0	6534.0	6534.0	6534.0	6534.0	8127.0	8127.0	8127.0	8127.0	8127.0	8127.0	8127.0	8159.0	8159.0	8159.0	8159.0	8221.0	8221.0	8221.0	8221.0	8221.0	8221.0	8221.0	8221.0	8221.0	8221.0	8506.0	8506.0	8506.0
459.0	304240.0	304240.0	304240.0	304240.0	304251.0	304260.0	305684.0	307109.0	307109.0	310073.0	313235.0	313235.0	313235.0	313295.0	314049.0	315497.0	316113.0	321685.0	323499.0	325406.0	325406.0	326450.0	329534.0	332267.0	333196.0	333196.0	335216.0	335216.0	335216.0	335332.0	335332.0	336269.0	343044.0	343044.0	343058.0
460.0	7868.0	7868.0	7868.0	7868.0	7963.0	7963.0	7963.0	7963.0	7963.0	7963.0	7963.0	7963.0	7963.0	7963.0	7963.0	7963.0	7963.0	7963.0	7963.0	7963.0	7963.0	7963.0	7963.0	7963.0	7983.0	7983.0	7983.0	7983.0	7983.0	7983.0	7983.0	7983.0	8102.0	8102.0	8102.0
461.0	20361.0	20361.0	20646.0	20646.0	21597.0	21597.0	21597.0	21597.0	21597.0	21597.0	21597.0	21597.0	21597.0	21597.0	21597.0	21597.0	21597.0	21597.0	21597.0	21597.0	21597.0	22432.0	22432.0	22432.0	22498.0	22498.0	22498.0	22498.0	22498.0	22534.0	22534.0	23768.0	23768.0	23768.0	23768.0
462.0	40288.0	40288.0	40288.0	40288.0	40288.0	40288.0	40288.0	40288.0	40288.0	40288.0	40333.0	40333.0	42417.0	42417.0	42437.0	42437.0	42437.0	43132.0	50351.0	50351.0	50370.0	50370.0	50523.0	50639.0	50639.0	50639.0	50639.0	50639.0	51309.0	51309.0	51309.0	51309.0	51677.0	51677.0	52071.0
463.0	73122.0	73122.0	73497.0	73497.0	73497.0	74852.0	74852.0	76639.0	82323.0	83390.0	83390.0	83390.0	83559.0	83559.0	85816.0	85816.0	85816.0	85873.0	87269.0	87269.0	87269.0	87269.0	87269.0	88692.0	88692.0	89222.0	89222.0	89222.0	90284.0	90372.0	90372.0	90372.0	90587.0	90588.0	90588.0
464.0	11395.0	11395.0	11395.0	11395.0	11395.0	11395.0	11400.0	11400.0	11400.0	11400.0	11400.0	11400.0	11400.0	11400.0	11400.0	11400.0	11400.0	11400.0	11448.0	11448.0	11448.0	11448.0	11448.0	11448.0	11448.0	11962.0	11962.0	11962.0	12290.0	12290.0	12290.0	12290.0	12290.0	12290.0	12290.0
465.0	14233.0	14233.0	14233.0	14233.0	14233.0	14233.0	14233.0	14233.0	14233.0	14233.0	14233.0	14233.0	16524.0	18307.0	18307.0	18307.0	18307.0	18307.0	18307.0	18307.0	18307.0	18307.0	18307.0	18307.0	18307.0	18307.0	18639.0	18639.0	18639.0	18639.0	18639.0	18639.0	18639.0	18641.0	18641.0
466.0	617877.0	617877.0	626158.0	627090.0	644358.0	695540.0	709345.0	710488.0	743177.0	745020.0	747935.0	748873.0	752660.0	752660.0	782970.0	788288.0	790068.0	790403.0	798349.0	818712.0	818712.0	833280.0	834212.0	834252.0	839416.0	839416.0	840914.0	842149.0	842149.0	842149.0	845658.0	845658.0	853026.0	861443.0	861491.0
467.0	33587.0	33587.0	33606.0	33606.0	33606.0	33606.0	33606.0	33606.0	33606.0	33606.0	33606.0	33606.0	34558.0	34558.0	34558.0	34558.0	34558.0	34558.0	39403.0	40618.0	40618.0	46048.0	55054.0	55188.0	55188.0	55188.0	55188.0	55188.0	55188.0	55188.0	55188.0	55188.0	55188.0	55188.0	55188.0
468.0	19499.0	19499.0	19499.0	19499.0	19499.0	19499.0	19499.0	19499.0	19499.0	19499.0	19499.0	19499.0	19499.0	19499.0	19499.0	19499.0	19499.0	20206.0	20377.0	20377.0	20377.0	20377.0	20377.0	20377.0	20377.0	20377.0	20377.0	20377.0	20377.0	20377.0	20377.0	20377.0	20377.0	25424.0	25424.0
469.0	133295.0	133295.0	133698.0	134293.0	134293.0	136922.0	137026.0	137026.0	137026.0	137026.0	137177.0	137177.0	137177.0	138261.0	138387.0	138460.0	138460.0	140237.0	141886.0	141886.0	141886.0	141886.0	141886.0	141933.0	141933.0	141933.0	141933.0	141933.0	141933.0	142325.0	142325.0	142954.0	142954.0	142954.0	142954.0
470.0	20457.0	20457.0	20457.0	20457.0	20457.0	20457.0	20457.0	20457.0	20457.0	20457.0	20457.0	20457.0	20457.0	20457.0	20457.0	20457.0	20457.0	20457.0	20457.0	20457.0	20457.0	20457.0	20457.0	20457.0	20457.0	20457.0	20457.0	20457.0	20457.0	21899.0	21899.0	21899.0	21899.0	21911.0	21911.0
471.0	196987.0	196987.0	199467.0	201073.0	202028.0	203962.0	204107.0	204107.0	204986.0	205817.0	206964.0	207097.0	207523.0	210548.0	215098.0	215098.0	220101.0	222081.0	226319.0	227252.0	228087.0	228087.0	236814.0	237144.0	239904.0	240308.0	246159.0	247044.0	247143.0	247258.0	249377.0	249729.0	250158.0	250747.0	250781.0
472.0	33764.0	33764.0	33764.0	33764.0	33764.0	33764.0	33764.0	33764.0	33764.0	33896.0	34765.0	34765.0	34765.0	35456.0	35456.0	35456.0	35456.0	35456.0	37777.0	37777.0	38552.0	38552.0	38552.0	39034.0	39034.0	39034.0	39211.0	39403.0	39403.0	39403.0	39472.0	39472.0	41058.0	41058.0	41410.0
473.0	32689.0	32689.0	32689.0	32689.0	32689.0	34114.0	34114.0	35219.0	35219.0	35219.0	35364.0	35364.0	35364.0	35364.0	35364.0	35364.0	35364.0	35364.0	35475.0	35475.0	35475.0	35475.0	37827.0	37827.0	38168.0	38755.0	39854.0	39854.0	39854.0	39854.0	39854.0	39854.0	39854.0	40800.0	40800.0
474.0	85802.0	85802.0	87963.0	87963.0	87963.0	88709.0	88709.0	88812.0	88815.0	91721.0	91721.0	91721.0	91721.0	91721.0	92883.0	92883.0	92883.0	92883.0	93230.0	95201.0	101700.0	101826.0	101826.0	103771.0	105796.0	105796.0	105796.0	105796.0	105796.0	105796.0	112758.0	112912.0	114780.0	114785.0	114785.0
475.0	50039.0	50039.0	50039.0	50039.0	50039.0	50039.0	50039.0	50039.0	50412.0	50412.0	50412.0	50412.0	50412.0	50412.0	50412.0	50412.0	50412.0	50412.0	50412.0	50412.0	50412.0	50674.0	50674.0	50674.0	50674.0	50674.0	50674.0	50674.0	50674.0	50674.0	50674.0	50674.0	50674.0	50674.0	50674.0
476.0	66877.0	66877.0	66939.0	69009.0	69009.0	71779.0	71779.0	74416.0	74953.0	75390.0	75390.0	75390.0	75390.0	75610.0	75610.0	77077.0	77077.0	77077.0	78262.0	78262.0	78291.0	78291.0	78794.0	78794.0	78794.0	78794.0	78794.0	78794.0	80034.0	80034.0	80581.0	80880.0	80880.0	80989.0	80989.0
477.0	20237.0	20237.0	20237.0	20237.0	20237.0	20237.0	20237.0	20314.0	20314.0	20314.0	20314.0	20314.0	20314.0	20314.0	20326.0	21226.0	21237.0	21237.0	21237.0	21237.0	21492.0	23155.0	23155.0	23155.0	23155.0	23155.0	23361.0	23361.0	23361.0	23361.0	23361.0	23361.0	23361.0	23489.0	23489.0
478.0	13995.0	13995.0	13995.0	13995.0	13995.0	13995.0	13995.0	13995.0	13995.0	13995.0	13995.0	13995.0	13995.0	13995.0	13995.0	13995.0	13995.0	13995.0	13995.0	13995.0	13995.0	13995.0	13995.0	13995.0	13995.0	13995.0	13995.0	13995.0	13995.0	13995.0	13995.0	14572.0	14572.0	14572.0	14572.0
479.0	946779.0	946779.0	963046.0	982594.0	983522.0	993965.0	993965.0	998661.0	999374.0	1003143.0	1007260.0	1007260.0	1007260.0	1015549.0	1029266.0	1034425.0	1056277.0	1059806.0	1061055.0	1062153.0	1063341.0	1063715.0	1069085.0	1075094.0	1079483.0	1083816.0	1083816.0	1098374.0	1107300.0	1109642.0	1117765.0	1117765.0	1129064.0	1134479.0	1137918.0
480.0	12529.0	12529.0	12529.0	12529.0	12529.0	12529.0	12529.0	12529.0	12529.0	12529.0	12529.0	12529.0	12529.0	13147.0	13147.0	13147.0	13147.0	13147.0	13147.0	13147.0	13147.0	13147.0	13147.0	13147.0	13147.0	13147.0	13147.0	13147.0	13147.0	13147.0	13489.0	13489.0	13489.0	13489.0	13489.0
481.0	151802.0	151802.0	158120.0	159650.0	162999.0	163094.0	163094.0	163094.0	164481.0	164481.0	176952.0	177524.0	177524.0	177974.0	178866.0	179142.0	179183.0	179265.0	183165.0	183270.0	186596.0	187426.0	187426.0	187426.0	189056.0	189056.0	191493.0	195107.0	195107.0	195107.0	197305.0	199763.0	201120.0	203846.0	204568.0
482.0	46593.0	46593.0	46593.0	46593.0	46593.0	46593.0	46593.0	46593.0	46593.0	46593.0	46599.0	46599.0	46599.0	47927.0	47927.0	47927.0	47927.0	47927.0	48522.0	48522.0	48522.0	48522.0	48522.0	48522.0	48522.0	48522.0	48522.0	48522.0	49069.0	49069.0	49076.0	49725.0	49725.0	49790.0	49790.0
483.0	19560.0	19560.0	19620.0	19620.0	19620.0	20039.0	20039.0	20039.0	20159.0	20159.0	20159.0	20159.0	20159.0	20214.0	20214.0	20214.0	20214.0	20214.0	20214.0	20214.0	20214.0	20214.0	20214.0	20214.0	20214.0	20214.0	20214.0	20621.0	20621.0	20621.0	20656.0	20656.0	21054.0	21076.0	21342.0
484.0	27732.0	27732.0	28553.0	28553.0	28553.0	28664.0	28664.0	28664.0	28800.0	28800.0	28800.0	28800.0	28800.0	29367.0	31248.0	31248.0	31248.0	31489.0	32843.0	32843.0	32843.0	32843.0	32843.0	32843.0	32843.0	32843.0	32843.0	32843.0	32843.0	32843.0	32843.0	32843.0	32843.0	32843.0	32843.0
485.0	34249.0	34249.0	34249.0	34249.0	34249.0	34249.0	34249.0	34249.0	34249.0	34249.0	34249.0	34249.0	34249.0	34249.0	34249.0	34249.0	34249.0	34249.0	35911.0	35911.0	35911.0	35911.0	35911.0	35969.0	36221.0	36238.0	36238.0	36299.0	36588.0	36588.0	36588.0	36588.0	36821.0	36928.0	37103.0
486.0	217219.0	217219.0	220630.0	220630.0	220674.0	230572.0	230572.0	236982.0	237218.0	246629.0	247469.0	247878.0	248518.0	268219.0	268586.0	270777.0	275464.0	277086.0	281268.0	281268.0	281290.0	285275.0	286017.0	287363.0	287363.0	287363.0	287363.0	287363.0	290611.0	290611.0	295720.0	295720.0	295720.0	295850.0	296869.0
487.0	11176.0	11176.0	11195.0	11195.0	11195.0	11195.0	11195.0	11195.0	11195.0	11195.0	11195.0	11195.0	11195.0	11195.0	11195.0	11195.0	11195.0	11195.0	11195.0	11589.0	12414.0	12414.0	12414.0	12414.0	12414.0	12414.0	12414.0	12414.0	12414.0	12414.0	12414.0	12414.0	12414.0	12414.0	12497.0
488.0	17917.0	17917.0	17917.0	17917.0	17917.0	17917.0	17917.0	17917.0	17917.0	17917.0	17917.0	17917.0	17917.0	17917.0	17917.0	17917.0	17917.0	17917.0	17917.0	17917.0	17917.0	17917.0	17917.0	17917.0	17917.0	17917.0	17917.0	17917.0	17917.0	17917.0	17917.0	17917.0	18207.0	18207.0	18207.0
489.0	55309.0	55309.0	55701.0	55701.0	55701.0	55767.0	55767.0	55767.0	55767.0	55767.0	56053.0	56053.0	56053.0	56053.0	56053.0	56053.0	57333.0	57333.0	58112.0	58112.0	58112.0	58182.0	58182.0	58182.0	58182.0	58182.0	58182.0	58182.0	58182.0	58182.0	58182.0	58182.0	58182.0	58914.0	58914.0
490.0	80390.0	80390.0	80390.0	80390.0	80390.0	80391.0	80391.0	80391.0	80391.0	80493.0	80493.0	80493.0	80493.0	81601.0	81601.0	81615.0	83929.0	83929.0	84294.0	84294.0	84318.0	87239.0	87239.0	87239.0	87239.0	87239.0	87523.0	88424.0	89000.0	89000.0	89053.0	92428.0	92443.0	92736.0	92736.0
491.0	124958.0	124958.0	124958.0	124958.0	124958.0	125775.0	125775.0	125893.0	127010.0	128747.0	129573.0	129573.0	129573.0	129573.0	135522.0	135522.0	135522.0	135691.0	138434.0	144430.0	146124.0	154776.0	156250.0	158152.0	158152.0	158152.0	158191.0	160845.0	161040.0	161040.0	161040.0	161383.0	161383.0	161384.0	162295.0
492.0	58083.0	58083.0	58142.0	58142.0	58250.0	58397.0	58397.0	58745.0	58817.0	58817.0	58817.0	58817.0	58817.0	58817.0	59183.0	59183.0	59183.0	59183.0	59183.0	59183.0	59183.0	59183.0	59183.0	59314.0	59314.0	59438.0	59438.0	59438.0	59438.0	60065.0	60552.0	60552.0	60678.0	61240.0	62915.0
493.0	102082.0	102082.0	102279.0	102477.0	107547.0	111975.0	111975.0	115691.0	115826.0	115851.0	115851.0	115851.0	115851.0	115851.0	115851.0	115929.0	116139.0	118545.0	120577.0	120822.0	120822.0	120822.0	120822.0	123613.0	123613.0	126499.0	127254.0	128584.0	130016.0	130016.0	130030.0	130030.0	130320.0	130409.0	130695.0
494.0	25056.0	25056.0	25068.0	25241.0	25241.0	25241.0	25241.0	25241.0	25241.0	25241.0	25241.0	25241.0	25241.0	25241.0	25340.0	25340.0	25340.0	25340.0	25350.0	25350.0	25350.0	25350.0	25350.0	25350.0	25350.0	25350.0	25981.0	25981.0	25981.0	25981.0	25981.0	25981.0	25982.0	25987.0	25987.0
495.0	167367.0	167367.0	174680.0	174680.0	184741.0	185902.0	186623.0	192949.0	195354.0	195354.0	195354.0	198571.0	200426.0	207782.0	210665.0	210760.0	211582.0	211632.0	231397.0	231397.0	237715.0	240444.0	245431.0	245431.0	245638.0	247008.0	247008.0	247889.0	247889.0	247889.0	249234.0	251176.0	251596.0	252602.0	253426.0
496.0	55550.0	55550.0	55627.0	55627.0	55627.0	55627.0	55627.0	55627.0	56098.0	56098.0	56098.0	56098.0	57450.0	57475.0	57609.0	57609.0	57609.0	57609.0	60752.0	60752.0	60752.0	61647.0	61731.0	61731.0	61731.0	61731.0	61731.0	61731.0	61731.0	61731.0	61731.0	61872.0	61920.0	62119.0	62151.0
497.0	37188.0	37188.0	37188.0	37188.0	37188.0	37188.0	37188.0	37188.0	37188.0	37188.0	37188.0	37188.0	37188.0	37452.0	37452.0	37452.0	37452.0	37452.0	37737.0	37737.0	37737.0	42785.0	42785.0	42785.0	42785.0	42785.0	42785.0	42785.0	42785.0	42785.0	42785.0	42785.0	42785.0	43402.0	43402.0
498.0	314210.0	314210.0	317794.0	321431.0	321431.0	328166.0	329733.0	336195.0	336195.0	336195.0	337732.0	338785.0	338785.0	345645.0	345645.0	348272.0	348272.0	348272.0	357164.0	357164.0	359036.0	362999.0	366076.0	366076.0	366076.0	366256.0	366256.0	366989.0	367745.0	367745.0	367745.0	367745.0	372516.0	372516.0	373244.0
499.0	276058.0	276058.0	277321.0	285951.0	286547.0	293837.0	293837.0	295525.0	296889.0	297139.0	297139.0	310637.0	313206.0	313206.0	313299.0	313299.0	313522.0	313522.0	313522.0	313783.0	313783.0	332081.0	332081.0	332081.0	332081.0	332081.0	334352.0	337568.0	337929.0	337929.0	344143.0	344229.0	352091.0	352091.0	352643.0
500.0	64980.0	64980.0	64980.0	66653.0	66653.0	66985.0	66985.0	66985.0	66985.0	66985.0	66985.0	66985.0	66985.0	66985.0	66985.0	66985.0	66985.0	66985.0	69624.0	69624.0	71062.0	71062.0	71062.0	71062.0	71062.0	71062.0	71062.0	71908.0	71908.0	72837.0	72837.0	72837.0	85330.0	86085.0	86364.0
501.0	585935.0	585935.0	598970.0	599552.0	600194.0	632439.0	640924.0	641646.0	647260.0	648147.0	691123.0	691700.0	706994.0	728571.0	748065.0	748844.0	759726.0	763538.0	768381.0	795152.0	795152.0	796184.0	796982.0	812050.0	812354.0	813030.0	814206.0	814638.0	814638.0	819328.0	822798.0	823399.0	831680.0	831680.0	831720.0
502.0	82639.0	82639.0	82639.0	82639.0	82639.0	82639.0	82639.0	82639.0	82639.0	82639.0	82639.0	82639.0	110821.0	111758.0	112817.0	112817.0	112817.0	112817.0	113652.0	113652.0	113652.0	113652.0	113652.0	113652.0	114828.0	114828.0	114828.0	114828.0	122332.0	122332.0	122332.0	123633.0	123633.0	123671.0	124460.0
503.0	26896.0	26896.0	26896.0	26896.0	26896.0	26896.0	26896.0	26896.0	26896.0	26896.0	26896.0	26896.0	26896.0	26896.0	26896.0	26896.0	26896.0	26896.0	26896.0	26923.0	26923.0	29322.0	29322.0	29322.0	29846.0	29846.0	29846.0	29940.0	29940.0	29940.0	29940.0	29940.0	29940.0	29940.0	29940.0
504.0	27993.0	27993.0	27993.0	27993.0	27993.0	27993.0	27993.0	27993.0	27993.0	27993.0	27993.0	27993.0	27993.0	27993.0	27993.0	27993.0	27993.0	27993.0	27993.0	27993.0	27993.0	27993.0	27993.0	27993.0	28266.0	28266.0	28266.0	28266.0	28266.0	28266.0	29558.0	29560.0	29560.0	29560.0	29560.0
505.0	28261.0	28261.0	28460.0	28460.0	28460.0	28460.0	28460.0	28460.0	28460.0	28460.0	28460.0	28460.0	29218.0	29218.0	29218.0	29218.0	29218.0	29218.0	29218.0	29218.0	29218.0	29218.0	29218.0	29495.0	29495.0	29495.0	29495.0	29495.0	29495.0	29495.0	29495.0	29495.0	29514.0	29582.0	29654.0
506.0	16312.0	16312.0	16312.0	16429.0	16429.0	16436.0	16436.0	16436.0	16436.0	16436.0	16436.0	16436.0	16436.0	16436.0	16436.0	16436.0	16436.0	16436.0	16684.0	16684.0	18499.0	18499.0	18499.0	18879.0	18879.0	18879.0	18879.0	18879.0	18879.0	18879.0	19296.0	19296.0	19296.0	19296.0	19296.0
507.0	25002.0	25002.0	25002.0	25002.0	25002.0	25002.0	25002.0	25002.0	31789.0	31789.0	31789.0	31789.0	31789.0	33024.0	33024.0	33024.0	33024.0	33024.0	33258.0	33258.0	33822.0	33822.0	33822.0	33822.0	33822.0	33822.0	33822.0	33822.0	33822.0	33822.0	33822.0	33822.0	34036.0	34036.0	34036.0
508.0	63705.0	63705.0	63705.0	63705.0	63705.0	63705.0	63705.0	63705.0	63996.0	63996.0	64017.0	64017.0	64017.0	64220.0	64220.0	64220.0	64220.0	64220.0	64220.0	64220.0	64220.0	64220.0	64220.0	64220.0	64220.0	64220.0	64220.0	64220.0	64220.0	64220.0	64307.0	65195.0	65195.0	65195.0	65195.0
509.0	33192.0	33192.0	34905.0	34905.0	34905.0	34905.0	34905.0	34905.0	34905.0	34905.0	35025.0	35150.0	35150.0	35150.0	35150.0	35150.0	35150.0	35150.0	35150.0	35150.0	35150.0	35150.0	35150.0	35150.0	35150.0	35150.0	35150.0	35150.0	35150.0	35150.0	35150.0	35150.0	35150.0	36040.0	36563.0
510.0	66056.0	66056.0	66056.0	66056.0	66056.0	67581.0	67581.0	70848.0	72747.0	72747.0	72747.0	72747.0	72747.0	72747.0	92082.0	94499.0	94499.0	94606.0	95066.0	99195.0	99195.0	99195.0	99195.0	99195.0	99195.0	99514.0	99514.0	104839.0	104839.0	105361.0	106221.0	106321.0	106321.0	106440.0	106440.0
511.0	48977.0	48977.0	48977.0	48977.0	48977.0	48977.0	48977.0	48977.0	49650.0	49650.0	49650.0	49650.0	49650.0	49650.0	49650.0	49650.0	49650.0	49650.0	49650.0	50618.0	50669.0	50669.0	58430.0	62233.0	62233.0	62233.0	62233.0	62233.0	62233.0	62233.0	62626.0	62626.0	62626.0	62626.0	63267.0
512.0	120191.0	120191.0	121078.0	121078.0	121078.0	121078.0	121316.0	121316.0	121316.0	121316.0	121316.0	121316.0	121316.0	121316.0	121316.0	121316.0	121447.0	121447.0	125399.0	125971.0	126482.0	126482.0	126929.0	126929.0	127839.0	127839.0	127839.0	127839.0	128519.0	128870.0	128870.0	136700.0	137474.0	137647.0	138350.0
513.0	29736.0	29736.0	29743.0	29743.0	29743.0	29743.0	29743.0	29743.0	29743.0	29743.0	29743.0	29743.0	29743.0	29743.0	30036.0	30036.0	30036.0	30036.0	30036.0	30036.0	30036.0	30036.0	30036.0	30036.0	30036.0	30036.0	30036.0	30036.0	30036.0	30036.0	30036.0	30036.0	30038.0	30038.0	30266.0
514.0	221074.0	221074.0	224494.0	232067.0	234015.0	235199.0	258498.0	264948.0	267116.0	269694.0	269964.0	269964.0	283240.0	283617.0	284226.0	285294.0	285294.0	286054.0	288761.0	288761.0	289280.0	289280.0	292851.0	296145.0	299043.0	299043.0	299043.0	307205.0	313025.0	313025.0	316105.0	316293.0	316968.0	317419.0	317419.0
515.0	23461.0	23461.0	23461.0	23461.0	23461.0	23461.0	24005.0	24005.0	28601.0	28601.0	29543.0	29543.0	29543.0	29543.0	29543.0	29543.0	29543.0	29543.0	29543.0	29543.0	29543.0	29665.0	29665.0	29665.0	29665.0	29665.0	29665.0	29816.0	29816.0	29816.0	29816.0	29816.0	29816.0	31880.0	31880.0
516.0	301064.0	301064.0	301064.0	301484.0	301484.0	308977.0	308977.0	309745.0	313340.0	313449.0	317303.0	318624.0	321750.0	324045.0	324251.0	325692.0	326206.0	326206.0	327068.0	327068.0	327422.0	327590.0	330717.0	334216.0	337704.0	337813.0	338458.0	341735.0	341920.0	342919.0	344794.0	350442.0	350632.0	352917.0	355600.0
517.0	43938.0	43938.0	43938.0	43938.0	43938.0	43938.0	43938.0	43938.0	44015.0	44015.0	44438.0	44438.0	44438.0	44438.0	44438.0	44438.0	44438.0	44438.0	44438.0	44438.0	44438.0	44438.0	44438.0	44451.0	44451.0	44479.0	44479.0	44479.0	44480.0	44480.0	44480.0	44480.0	44521.0	44659.0	45320.0
518.0	72590.0	72590.0	74474.0	74851.0	74861.0	74861.0	74861.0	78635.0	78635.0	78635.0	79614.0	79614.0	84104.0	84104.0	84104.0	86650.0	86650.0	86650.0	88306.0	88306.0	88770.0	88786.0	89711.0	89711.0	89711.0	89711.0	89711.0	93583.0	93841.0	93841.0	93841.0	93863.0	93863.0	94301.0	95614.0
519.0	354794.0	354794.0	354805.0	354805.0	413704.0	414246.0	416114.0	428314.0	428314.0	428314.0	439015.0	439015.0	445417.0	466852.0	467659.0	467659.0	467659.0	473176.0	477330.0	477500.0	505549.0	505549.0	520082.0	521922.0	522834.0	523624.0	523624.0	523624.0	645955.0	645955.0	679729.0	734098.0	739389.0	747148.0	747329.0
520.0	128930.0	128930.0	128930.0	131035.0	133052.0	133052.0	133052.0	133836.0	133836.0	133836.0	133889.0	134142.0	139341.0	139341.0	140416.0	141213.0	142583.0	143304.0	143949.0	144344.0	153456.0	154764.0	156669.0	156669.0	156669.0	156669.0	156968.0	161423.0	161804.0	163125.0	163125.0	163125.0	167482.0	168039.0	168144.0
521.0	167978.0	167978.0	168408.0	168979.0	168979.0	174128.0	174128.0	174182.0	174182.0	174695.0	176267.0	176267.0	176286.0	176720.0	185259.0	186317.0	186932.0	187061.0	189211.0	189827.0	189828.0	189828.0	190503.0	190946.0	191626.0	191696.0	192639.0	195086.0	197005.0	197005.0	198016.0	199038.0	200783.0	204919.0	205698.0
522.0	1092376.0	1092376.0	1105800.0	1110157.0	1113060.0	1138983.0	1143397.0	1152565.0	1158338.0	1182187.0	1183033.0	1227764.0	1234043.0	1247145.0	1263696.0	1313341.0	1314249.0	1317871.0	1331090.0	1331940.0	1340958.0	1346841.0	1387266.0	1398206.0	1398318.0	1399030.0	1433447.0	1436700.0	1441190.0	1441950.0	1446542.0	1446542.0	1458471.0	1481186.0	1501234.0
523.0	433840.0	433840.0	436190.0	436831.0	436831.0	442055.0	445251.0	452915.0	452915.0	452915.0	452917.0	454463.0	463407.0	467484.0	473488.0	488445.0	488445.0	490988.0	490988.0	490988.0	490988.0	491004.0	495274.0	495274.0	497223.0	497679.0	497679.0	498131.0	498131.0	498131.0	498608.0	498608.0	498785.0	498803.0	498803.0
524.0	22927.0	22927.0	22927.0	22927.0	22927.0	22927.0	22927.0	23074.0	23074.0	23074.0	23074.0	23074.0	23074.0	23453.0	23453.0	23453.0	23453.0	23467.0	25724.0	25724.0	25724.0	25724.0	26431.0	26469.0	26469.0	27716.0	27716.0	27716.0	27716.0	27716.0	27924.0	27924.0	28573.0	28705.0	28784.0
525.0	572203.0	572203.0	585593.0	587812.0	599159.0	623912.0	623912.0	628708.0	651619.0	655832.0	663212.0	666917.0	668209.0	668209.0	681679.0	681679.0	681875.0	687753.0	706648.0	710162.0	710162.0	735928.0	740653.0	750891.0	754133.0	766712.0	776973.0	784074.0	791772.0	791789.0	792393.0	794912.0	806333.0	807089.0	808397.0
526.0	23365.0	23365.0	23365.0	23365.0	23365.0	23365.0	23365.0	23365.0	23365.0	23365.0	23365.0	23365.0	23365.0	23365.0	23365.0	23365.0	23365.0	23365.0	23513.0	23513.0	26591.0	26591.0	26591.0	26591.0	26591.0	26591.0	30480.0	30635.0	33299.0	33299.0	33299.0	36339.0	36339.0	36770.0	36770.0
527.0	100596.0	100596.0	101003.0	101533.0	101533.0	101680.0	101680.0	105122.0	105300.0	105300.0	105960.0	106000.0	113255.0	114735.0	114790.0	114856.0	114856.0	114931.0	115237.0	115237.0	119843.0	119856.0	121707.0	123012.0	125138.0	128608.0	132871.0	136097.0	137937.0	138096.0	139278.0	139398.0	142698.0	145055.0	145214.0
528.0	130306.0	130306.0	130306.0	136617.0	136617.0	136617.0	136617.0	136617.0	139267.0	139267.0	139267.0	139267.0	139560.0	139560.0	155413.0	157442.0	160571.0	163232.0	167347.0	167347.0	178371.0	230390.0	234004.0	234004.0	234271.0	234314.0	238257.0	238935.0	241413.0	241490.0	241490.0	241842.0	246584.0	255456.0	259627.0
529.0	36724.0	36724.0	37050.0	37050.0	37050.0	37101.0	37101.0	37527.0	39549.0	39549.0	41698.0	41698.0	41698.0	41698.0	41698.0	41698.0	41717.0	41717.0	43408.0	43879.0	43879.0	43879.0	43879.0	43998.0	43998.0	43998.0	44203.0	44203.0	44203.0	46672.0	49056.0	49056.0	49056.0	62780.0	62984.0
530.0	145841.0	145841.0	145841.0	145841.0	145841.0	145841.0	145841.0	145841.0	145841.0	145841.0	145841.0	145841.0	146445.0	146445.0	146445.0	146572.0	146572.0	146644.0	148363.0	148363.0	149233.0	157934.0	160936.0	173667.0	190167.0	190397.0	190930.0	196642.0	198097.0	201430.0	208290.0	251239.0	253383.0	254197.0	257417.0
531.0	1264888.0	1264888.0	1304788.0	1337867.0	1397072.0	1409306.0	1412221.0	1470736.0	1507444.0	1516660.0	1528375.0	1528375.0	1565266.0	1567849.0	1577499.0	1585888.0	1588199.0	1602000.0	1629771.0	1635020.0	1659610.0	1701971.0	1716495.0	1726199.0	1740964.0	1758520.0	1760014.0	1769387.0	1773540.0	1773787.0	1780885.0	1780989.0	1786521.0	1791085.0	1791174.0
532.0	51767.0	51767.0	51767.0	51767.0	51767.0	51767.0	51767.0	51767.0	54767.0	54767.0	54767.0	54767.0	54767.0	55421.0	55421.0	55421.0	55421.0	55421.0	55421.0	57274.0	57274.0	57405.0	63625.0	65667.0	65667.0	68970.0	69152.0	69152.0	70138.0	70558.0	70558.0	70650.0	70732.0	71702.0	72103.0
533.0	1407189.0	1407189.0	1417840.0	1428497.0	1438155.0	1455274.0	1461408.0	1468812.0	1492718.0	1515551.0	1524987.0	1532261.0	1552289.0	1576665.0	1586944.0	1588125.0	1591737.0	1610133.0	1670554.0	1678424.0	1679805.0	1686163.0	1712263.0	1728556.0	1736299.0	1772050.0	1772050.0	1865618.0	1869031.0	1872908.0	1875882.0	1885134.0	1887783.0	1898684.0	1901502.0
534.0	100.0	100.0	100.0	100.0	100.0	100.0	100.0	100.0	100.0	100.0	100.0	100.0	100.0	100.0	100.0	100.0	100.0	100.0	100.0	100.0	100.0	100.0	100.0	100.0	100.0	100.0	100.0	100.0	100.0	100.0	100.0	100.0	100.0	100.0	100.0
535.0	21220.0	21220.0	21220.0	21220.0	21220.0	21220.0	21220.0	21220.0	21220.0	21220.0	21238.0	21238.0	21238.0	21238.0	21238.0	21238.0	21238.0	21238.0	21238.0	21238.0	21238.0	21238.0	21238.0	21238.0	21238.0	21238.0	21238.0	21238.0	21238.0	21238.0	21238.0	21238.0	21238.0	21317.0	21317.0
536.0	7249.0	7249.0	7249.0	7249.0	7249.0	7249.0	7249.0	7249.0	7611.0	7611.0	7611.0	7611.0	7611.0	7611.0	7611.0	7611.0	7611.0	7611.0	7611.0	7611.0	7611.0	7611.0	7611.0	7611.0	7611.0	7611.0	7611.0	7611.0	7611.0	7611.0	7611.0	7611.0	7611.0	7882.0	7960.0
537.0	64364.0	64364.0	64364.0	64364.0	64364.0	64364.0	64364.0	64364.0	64364.0	64364.0	64364.0	64364.0	64364.0	64364.0	64364.0	64364.0	64364.0	64364.0	64364.0	64364.0	64364.0	64471.0	64471.0	64617.0	64617.0	64617.0	64617.0	64617.0	64839.0	64839.0	64839.0	64839.0	64839.0	64839.0	64839.0
538.0	104865.0	104865.0	104865.0	104865.0	106364.0	106364.0	106364.0	107153.0	107153.0	107153.0	107215.0	107215.0	112133.0	112234.0	120209.0	120209.0	120209.0	120500.0	121450.0	121450.0	121450.0	121450.0	121550.0	123302.0	123956.0	123956.0	126985.0	128079.0	128145.0	128145.0	128145.0	128145.0	128251.0	128251.0	130286.0
539.0	47639.0	47639.0	47639.0	47639.0	47639.0	47639.0	47639.0	48500.0	48500.0	48500.0	48500.0	48500.0	48500.0	48500.0	48500.0	48500.0	48500.0	48500.0	48500.0	48561.0	50086.0	50086.0	50086.0	50086.0	50086.0	50236.0	50236.0	50236.0	50425.0	50425.0	50425.0	51384.0	51384.0	51384.0	51384.0
540.0	252847.0	252847.0	260779.0	260780.0	261386.0	262314.0	262314.0	262443.0	262671.0	262671.0	262671.0	262671.0	262671.0	283303.0	284396.0	291020.0	291020.0	292454.0	292454.0	292678.0	292678.0	292702.0	292702.0	326422.0	327357.0	327357.0	327528.0	330440.0	330497.0	330497.0	331869.0	332909.0	335148.0	339287.0	340525.0
541.0	153570.0	153570.0	153579.0	153579.0	153588.0	155677.0	156742.0	156759.0	156759.0	156759.0	167362.0	167362.0	167708.0	169795.0	175954.0	181535.0	183934.0	184106.0	185917.0	187731.0	187731.0	189685.0	192441.0	199191.0	200265.0	200932.0	203874.0	203874.0	204710.0	206003.0	206003.0	206192.0	206713.0	207090.0	208873.0
542.0	112682.0	112682.0	112682.0	112682.0	112787.0	112849.0	112849.0	112849.0	112917.0	112917.0	112917.0	112917.0	112917.0	112917.0	113005.0	113005.0	113005.0	113005.0	116797.0	117520.0	117895.0	117895.0	118292.0	118666.0	120134.0	120335.0	122761.0	122761.0	122761.0	124312.0	124617.0	124617.0	127574.0	127945.0	129320.0
543.0	65408.0	65408.0	65509.0	65509.0	65509.0	65520.0	65520.0	65619.0	67353.0	67353.0	67365.0	67365.0	67372.0	67372.0	67387.0	67387.0	67387.0	70818.0	71155.0	71485.0	71485.0	71485.0	71485.0	71874.0	71874.0	73519.0	75372.0	75372.0	77112.0	77112.0	77211.0	77211.0	77211.0	77211.0	77287.0
544.0	6534.0	6534.0	6534.0	6534.0	6534.0	6534.0	6534.0	6534.0	6534.0	6534.0	6534.0	6534.0	6534.0	6534.0	6534.0	6534.0	6534.0	6534.0	6534.0	6534.0	6534.0	6534.0	6534.0	6534.0	6534.0	6534.0	6534.0	6534.0	6534.0	6534.0	6534.0	6534.0	6534.0	6534.0	6534.0
545.0	230880.0	230880.0	231965.0	232163.0	233506.0	233506.0	233506.0	234286.0	234286.0	234286.0	240271.0	240271.0	240271.0	244174.0	250255.0	250255.0	250255.0	250501.0	252459.0	254344.0	255231.0	260491.0	262536.0	264065.0	264065.0	264822.0	265191.0	268061.0	268061.0	268080.0	268853.0	269184.0	269966.0	270166.0	272306.0
546.0	13589.0	13589.0	13589.0	13589.0	13589.0	13590.0	13590.0	13590.0	13590.0	13590.0	13611.0	13611.0	13683.0	13713.0	13815.0	13815.0	13967.0	13967.0	14032.0	14052.0	14052.0	14052.0	14052.0	14210.0	14210.0	14210.0	14210.0	15712.0	16255.0	16255.0	16255.0	17740.0	17740.0	17841.0	17897.0
547.0	226203.0	226203.0	228525.0	229513.0	229513.0	233200.0	233415.0	237956.0	237956.0	238053.0	240463.0	243148.0	244622.0	257934.0	259386.0	259386.0	259386.0	261634.0	271580.0	273050.0	275948.0	289554.0	289554.0	289554.0	290505.0	290505.0	290633.0	294641.0	301755.0	301755.0	302581.0	302806.0	302806.0	303037.0	304279.0
548.0	8516.0	8516.0	8516.0	8516.0	8516.0	8516.0	8516.0	8516.0	8574.0	8574.0	8574.0	8574.0	8574.0	8574.0	8574.0	8574.0	8574.0	8574.0	8574.0	8574.0	8574.0	10428.0	12732.0	12732.0	12732.0	12732.0	12732.0	12732.0	12732.0	12732.0	12732.0	12732.0	12732.0	12732.0	12732.0
549.0	142619.0	142619.0	142619.0	144553.0	145533.0	145533.0	145533.0	145533.0	146688.0	146688.0	146689.0	146833.0	146833.0	148110.0	149134.0	149134.0	149140.0	149140.0	154801.0	154801.0	155401.0	155401.0	155401.0	156305.0	158801.0	158801.0	158801.0	158801.0	158966.0	158966.0	158966.0	159017.0	159794.0	160415.0	162273.0
550.0	9358.0	9358.0	9358.0	9358.0	9358.0	9358.0	9358.0	9358.0	9358.0	9358.0	9358.0	9358.0	9358.0	9358.0	9358.0	9358.0	9358.0	9358.0	9358.0	9358.0	9358.0	9358.0	9358.0	9358.0	9358.0	9358.0	9358.0	9358.0	9358.0	9358.0	9557.0	9557.0	9557.0	9557.0	9557.0
551.0	197433.0	197433.0	197676.0	197676.0	212671.0	216974.0	227072.0	227072.0	227072.0	227072.0	229507.0	229507.0	229507.0	229507.0	229507.0	229507.0	231716.0	231716.0	231853.0	235718.0	247564.0	247564.0	247758.0	250580.0	250921.0	250921.0	259575.0	265903.0	266070.0	266070.0	266070.0	266619.0	269255.0	269344.0	269344.0
552.0	73301.0	73301.0	73301.0	73301.0	73301.0	85406.0	87555.0	87555.0	94771.0	94771.0	95141.0	104349.0	106392.0	114995.0	115027.0	115027.0	115027.0	115486.0	115486.0	115486.0	149093.0	149093.0	153477.0	153477.0	153620.0	154586.0	154814.0	154814.0	154814.0	154814.0	155139.0	155212.0	155439.0	156554.0	156566.0
553.0	86410.0	86410.0	86410.0	87059.0	87078.0	87078.0	87078.0	87078.0	87078.0	87078.0	87234.0	87234.0	87234.0	87242.0	87242.0	87242.0	87242.0	87355.0	87355.0	87361.0	87361.0	87517.0	87517.0	87525.0	89812.0	89812.0	89812.0	89812.0	89812.0	89812.0	89812.0	90143.0	90143.0	90217.0	90530.0
554.0	76614.0	76614.0	76614.0	76614.0	76614.0	76614.0	76614.0	76769.0	76769.0	76769.0	76878.0	76878.0	76943.0	76943.0	76943.0	76943.0	76943.0	77942.0	78378.0	78378.0	78378.0	78378.0	80518.0	80768.0	80768.0	80822.0	81449.0	85738.0	86280.0	86280.0	86280.0	86280.0	86280.0	86280.0	86280.0
555.0	63287.0	63287.0	63287.0	63287.0	63287.0	63287.0	63287.0	63287.0	63530.0	63530.0	63530.0	63530.0	63530.0	63530.0	64131.0	64131.0	64131.0	64131.0	64877.0	64877.0	64877.0	64877.0	65407.0	65407.0	65407.0	65407.0	66809.0	66903.0	68302.0	68302.0	68302.0	68520.0	68520.0	68710.0	68710.0
556.0	9763.0	9763.0	9763.0	9763.0	9763.0	9763.0	9763.0	9763.0	9763.0	9763.0	9763.0	9763.0	9763.0	9763.0	9763.0	9763.0	9763.0	9763.0	9763.0	9763.0	9763.0	9763.0	9763.0	9763.0	9763.0	9763.0	9763.0	9845.0	9845.0	9845.0	9845.0	9845.0	9982.0	10983.0	10983.0
557.0	11469.0	11469.0	11469.0	11469.0	11469.0	11469.0	11469.0	11469.0	11469.0	11469.0	11469.0	11469.0	11469.0	11469.0	11469.0	11469.0	11469.0	11469.0	11469.0	11469.0	11469.0	11480.0	11480.0	11480.0	11480.0	11480.0	11480.0	11480.0	11480.0	11480.0	11971.0	12281.0	12281.0	12281.0	12324.0
558.0	15702.0	15702.0	15702.0	15702.0	15702.0	15702.0	15702.0	15702.0	15702.0	15702.0	15702.0	15702.0	15702.0	15702.0	15702.0	15988.0	16032.0	16032.0	16970.0	16970.0	16970.0	17002.0	17102.0	17102.0	17102.0	17102.0	17102.0	17102.0	17245.0	17245.0	17468.0	17546.0	17546.0	18066.0	18497.0
559.0	18598.0	18598.0	18598.0	18598.0	18599.0	18748.0	18794.0	18794.0	18794.0	18795.0	18941.0	18941.0	18941.0	18941.0	18941.0	18941.0	18941.0	18941.0	18941.0	18941.0	18941.0	19221.0	19221.0	20340.0	20340.0	20340.0	20340.0	20346.0	20924.0	20924.0	20924.0	20924.0	20924.0	22202.0	22241.0
560.0	33226.0	33226.0	33335.0	33335.0	33335.0	33335.0	33335.0	33335.0	35824.0	35824.0	35824.0	35824.0	35824.0	35824.0	36658.0	37942.0	37942.0	37942.0	37942.0	37942.0	37942.0	37942.0	37942.0	39158.0	39685.0	39685.0	39685.0	39685.0	39685.0	39685.0	39685.0	39685.0	39685.0	39685.0	39685.0
561.0	6563.0	6563.0	6563.0	6563.0	6563.0	6563.0	6563.0	6563.0	6563.0	6563.0	6563.0	6563.0	6563.0	6563.0	6593.0	6593.0	6593.0	6593.0	6593.0	6593.0	6593.0	6593.0	6593.0	6593.0	6593.0	6593.0	6593.0	6826.0	6826.0	6826.0	6826.0	6826.0	6826.0	6952.0	6952.0
562.0	20271.0	20271.0	20271.0	20271.0	20271.0	20271.0	20271.0	20271.0	20271.0	20271.0	20271.0	20271.0	20271.0	20271.0	20271.0	20271.0	20271.0	20271.0	20995.0	21329.0	21329.0	21329.0	21329.0	21329.0	21813.0	21813.0	21813.0	21813.0	21813.0	21813.0	21813.0	21813.0	21813.0	21813.0	22366.0
563.0	11849.0	11849.0	11849.0	11849.0	11849.0	11849.0	11849.0	11849.0	12215.0	12215.0	12215.0	12215.0	12215.0	12215.0	12215.0	12215.0	12215.0	12215.0	12367.0	12367.0	12367.0	12367.0	12572.0	12572.0	12572.0	12996.0	12996.0	12996.0	12996.0	12996.0	12996.0	12996.0	13006.0	13617.0	13617.0
564.0	52667.0	52667.0	52667.0	52667.0	52667.0	52667.0	52667.0	52667.0	52667.0	52667.0	52667.0	54480.0	54480.0	54480.0	54480.0	54480.0	54480.0	54480.0	54480.0	54480.0	54480.0	54522.0	56990.0	56990.0	56990.0	56990.0	57149.0	57149.0	57231.0	57231.0	58839.0	58839.0	59016.0	59131.0	60652.0
565.0	19220.0	19220.0	19220.0	19220.0	19220.0	19841.0	19841.0	19841.0	19841.0	19841.0	20322.0	20322.0	24232.0	24679.0	24679.0	27023.0	27086.0	27638.0	31149.0	31149.0	33975.0	34417.0	36862.0	38512.0	40115.0	40115.0	40709.0	40709.0	40856.0	40856.0	43790.0	43790.0	43790.0	43957.0	43957.0
566.0	187303.0	187303.0	187303.0	187303.0	198764.0	204858.0	204858.0	205554.0	205554.0	210104.0	210104.0	210104.0	210104.0	210490.0	210490.0	211093.0	211093.0	215235.0	224142.0	224142.0	234656.0	234656.0	240429.0	241708.0	243534.0	244111.0	244111.0	244111.0	256263.0	256408.0	256408.0	256408.0	256408.0	256450.0	258409.0
567.0	109377.0	109377.0	109377.0	125506.0	125506.0	129023.0	129196.0	134067.0	134067.0	135195.0	135417.0	135417.0	135417.0	136647.0	136647.0	136647.0	136647.0	136647.0	136647.0	136647.0	138442.0	145387.0	147704.0	149617.0	150711.0	150711.0	155796.0	155796.0	166616.0	166862.0	166862.0	168412.0	168412.0	168412.0	168412.0
568.0	13039.0	13039.0	13039.0	13039.0	13039.0	13039.0	13039.0	13039.0	13039.0	13039.0	13039.0	13039.0	13039.0	13039.0	13039.0	13039.0	13039.0	13039.0	13039.0	13039.0	13039.0	13039.0	13039.0	13039.0	13039.0	13039.0	13722.0	13722.0	15049.0	15049.0	15049.0	15049.0	15049.0	15049.0	15049.0
569.0	17168.0	17168.0	17383.0	17383.0	17383.0	17383.0	17383.0	17498.0	17498.0	17498.0	17498.0	17498.0	17498.0	17498.0	17498.0	17498.0	17498.0	17567.0	17567.0	17567.0	17567.0	17755.0	17755.0	17755.0	17755.0	17755.0	17755.0	17755.0	18315.0	18315.0	18315.0	18315.0	18420.0	18420.0	18420.0
570.0	185181.0	185181.0	185181.0	185181.0	185181.0	192252.0	193505.0	194520.0	194596.0	194596.0	194596.0	194596.0	199585.0	199752.0	200483.0	210013.0	210013.0	217852.0	218440.0	218440.0	218440.0	237814.0	246855.0	247093.0	247093.0	247589.0	247589.0	247589.0	261134.0	261134.0	261134.0	261589.0	261589.0	261589.0	262469.0
571.0	79527.0	79527.0	80070.0	80070.0	80070.0	80070.0	80070.0	80070.0	80070.0	80070.0	80070.0	80070.0	80070.0	80070.0	80070.0	80070.0	80070.0	80070.0	80707.0	80707.0	80707.0	82266.0	82266.0	82266.0	82266.0	82266.0	82266.0	82266.0	82266.0	82266.0	82266.0	82266.0	82266.0	82266.0	82402.0
572.0	57222.0	57222.0	59169.0	60054.0	60054.0	62099.0	62099.0	62099.0	62099.0	62099.0	71774.0	71774.0	71774.0	71774.0	72035.0	72974.0	73103.0	75139.0	78506.0	78987.0	78987.0	79072.0	79072.0	79072.0	81028.0	81028.0	81028.0	81028.0	84847.0	85515.0	99539.0	100529.0	100529.0	101171.0	101614.0
573.0	29803.0	29803.0	29803.0	29803.0	33011.0	33011.0	33044.0	33044.0	33044.0	33044.0	33044.0	33044.0	33044.0	33044.0	33044.0	35141.0	35141.0	37649.0	37649.0	37649.0	37649.0	37649.0	37881.0	41632.0	41632.0	46347.0	46347.0	46347.0	46444.0	47373.0	47373.0	47373.0	52279.0	52279.0	53790.0
574.0	133762.0	133762.0	133762.0	133762.0	133762.0	133762.0	133762.0	135727.0	135727.0	135727.0	135727.0	135727.0	135727.0	135727.0	135899.0	135899.0	135899.0	135899.0	135899.0	135899.0	136020.0	143501.0	143643.0	143643.0	143643.0	143643.0	144104.0	146963.0	147128.0	147128.0	147128.0	147128.0	147128.0	147170.0	147170.0
575.0	83748.0	83748.0	83748.0	83748.0	83748.0	84004.0	84004.0	84199.0	84199.0	84199.0	84199.0	84199.0	84199.0	84199.0	84736.0	84736.0	84736.0	85174.0	85174.0	85174.0	85507.0	87039.0	87659.0	87659.0	87659.0	87659.0	87659.0	87659.0	87695.0	87851.0	89081.0	89603.0	89603.0	89603.0	89603.0
576.0	184099.0	184099.0	184604.0	184881.0	184881.0	185162.0	190276.0	190276.0	190276.0	190276.0	190276.0	190276.0	191001.0	192763.0	202607.0	202607.0	202607.0	203072.0	203072.0	203084.0	203084.0	209080.0	210377.0	210377.0	210377.0	210377.0	210377.0	212768.0	218331.0	219935.0	219935.0	219935.0	219935.0	219935.0	220255.0
577.0	65507.0	65507.0	65507.0	65507.0	65507.0	66003.0	66003.0	66003.0	66003.0	67078.0	69268.0	69268.0	69426.0	70313.0	71982.0	71982.0	71982.0	71982.0	71982.0	71982.0	72610.0	82582.0	83210.0	83308.0	83338.0	83338.0	83338.0	83338.0	83614.0	83614.0	83614.0	83614.0	83614.0	83614.0	83614.0
578.0	13426.0	13426.0	13426.0	13426.0	13426.0	13426.0	13426.0	13426.0	13426.0	13426.0	13426.0	13426.0	13426.0	13426.0	13426.0	13426.0	13426.0	13426.0	14308.0	14308.0	14308.0	14308.0	14308.0	14308.0	14308.0	14313.0	14313.0	14313.0	14313.0	14313.0	14313.0	15668.0	17899.0	18293.0	18293.0
579.0	254539.0	254539.0	256253.0	256253.0	256597.0	269175.0	269175.0	269214.0	269396.0	269477.0	274223.0	274223.0	278997.0	279111.0	279134.0	279134.0	280953.0	297494.0	322368.0	322368.0	322819.0	324833.0	327570.0	327773.0	328250.0	331126.0	362198.0	378419.0	382484.0	382484.0	382786.0	383989.0	410138.0	411378.0	412664.0
580.0	43864.0	43864.0	43864.0	43864.0	45219.0	45219.0	45219.0	45219.0	45663.0	45663.0	45663.0	45663.0	45663.0	45663.0	45663.0	45663.0	45846.0	47370.0	47746.0	50331.0	50331.0	51352.0	51352.0	51352.0	51352.0	51352.0	51352.0	51352.0	51633.0	51633.0	51633.0	53084.0	53160.0	53904.0	53904.0
581.0	116948.0	116948.0	116948.0	116981.0	116981.0	116981.0	116981.0	117019.0	117019.0	117019.0	119741.0	119741.0	119741.0	119741.0	119741.0	119741.0	119741.0	123221.0	125273.0	125273.0	125273.0	125630.0	125630.0	127250.0	131610.0	133282.0	135650.0	135878.0	140779.0	140779.0	141749.0	146241.0	146241.0	146241.0	146241.0
582.0	7933.0	7933.0	7933.0	7933.0	7933.0	7933.0	7933.0	7933.0	7933.0	7933.0	7933.0	7933.0	7933.0	7933.0	7933.0	7933.0	7933.0	7933.0	7933.0	7933.0	7933.0	7933.0	7933.0	7933.0	7933.0	7933.0	7933.0	7933.0	10310.0	10310.0	10310.0	10310.0	10310.0	10609.0	11106.0
583.0	51903.0	51903.0	59955.0	59955.0	59955.0	59955.0	59955.0	59955.0	59955.0	59955.0	59955.0	59955.0	59955.0	60345.0	60345.0	60345.0	60494.0	60868.0	61218.0	61218.0	61242.0	61242.0	61746.0	61746.0	61776.0	63998.0	63998.0	63998.0	64889.0	65275.0	65275.0	65275.0	65455.0	65455.0	65455.0
584.0	28154.0	28154.0	28169.0	28695.0	28695.0	28695.0	28695.0	28695.0	28695.0	28695.0	28800.0	28800.0	28800.0	28820.0	29700.0	29700.0	29700.0	29700.0	29700.0	29700.0	29700.0	30048.0	30048.0	30048.0	30048.0	30048.0	30048.0	30048.0	30048.0	30057.0	30105.0	30779.0	30896.0	33062.0	33480.0
585.0	76710.0	76710.0	77595.0	80647.0	80647.0	80647.0	80647.0	82110.0	82110.0	82110.0	82350.0	82350.0	82350.0	82821.0	82821.0	82849.0	82849.0	82849.0	82849.0	82849.0	82849.0	82849.0	82849.0	82849.0	86155.0	87024.0	87024.0	87270.0	87270.0	87270.0	87618.0	87618.0	87618.0	87618.0	87618.0
586.0	67604.0	67604.0	67604.0	67604.0	67604.0	67604.0	67604.0	67604.0	67604.0	67778.0	67778.0	67778.0	67778.0	68509.0	68925.0	71026.0	72105.0	73466.0	73466.0	73466.0	73466.0	73466.0	73466.0	73466.0	73466.0	73466.0	73466.0	73466.0	74642.0	74642.0	74642.0	74642.0	74642.0	74642.0	74642.0
587.0	45429.0	45429.0	45814.0	45814.0	45931.0	46023.0	46023.0	46023.0	46023.0	46023.0	50795.0	50795.0	50795.0	50795.0	51157.0	51157.0	53595.0	54372.0	54372.0	58125.0	59119.0	66164.0	71879.0	71879.0	71879.0	71879.0	71879.0	79829.0	81770.0	81770.0	84918.0	85238.0	87296.0	88749.0	101345.0
588.0	73753.0	73753.0	73753.0	73753.0	73753.0	75276.0	75276.0	75276.0	79348.0	79348.0	80664.0	80664.0	80664.0	80664.0	81351.0	81351.0	86042.0	87944.0	88090.0	88090.0	88090.0	90308.0	90308.0	90308.0	91788.0	93107.0	93107.0	93282.0	96845.0	96845.0	98134.0	98281.0	98281.0	98281.0	98834.0
589.0	14738.0	14738.0	15715.0	15715.0	15715.0	15715.0	15715.0	15715.0	15754.0	15754.0	15754.0	15754.0	15754.0	15754.0	15754.0	15754.0	15827.0	15895.0	15895.0	15895.0	15895.0	16314.0	16314.0	16314.0	16314.0	16314.0	16314.0	16314.0	16314.0	16314.0	16314.0	16314.0	16314.0	16723.0	17705.0
590.0	45111.0	45111.0	47687.0	47687.0	47687.0	47687.0	47687.0	47687.0	47687.0	47687.0	47687.0	47687.0	47781.0	48194.0	48194.0	48194.0	48194.0	48194.0	48995.0	48995.0	48995.0	48995.0	48995.0	49091.0	49091.0	49091.0	49091.0	49091.0	49091.0	49091.0	49091.0	49124.0	49176.0	49176.0	49176.0
591.0	87572.0	87572.0	87628.0	87638.0	87638.0	87638.0	88684.0	88684.0	88684.0	88684.0	88684.0	88684.0	89197.0	89197.0	89197.0	91808.0	91808.0	103884.0	103884.0	103884.0	103884.0	103884.0	103884.0	103884.0	103884.0	103884.0	103884.0	103884.0	106896.0	106896.0	106896.0	106896.0	117055.0	117055.0	118411.0
592.0	73928.0	73928.0	80440.0	80440.0	80440.0	80440.0	80440.0	80440.0	80440.0	80440.0	80440.0	80440.0	80440.0	83377.0	90419.0	93575.0	93575.0	93575.0	93575.0	93575.0	93635.0	93635.0	98637.0	103836.0	104296.0	104296.0	104296.0	104296.0	104296.0	104296.0	104296.0	104296.0	104296.0	104296.0	104296.0
593.0	244370.0	244370.0	247223.0	247496.0	259924.0	260476.0	260521.0	260521.0	285067.0	287270.0	297834.0	297834.0	298242.0	304542.0	324427.0	325631.0	342711.0	352583.0	468598.0	471626.0	471626.0	490339.0	490533.0	500710.0	501833.0	505640.0	505640.0	511341.0	516635.0	516635.0	517793.0	517890.0	518077.0	521384.0	522595.0
594.0	120971.0	120971.0	121048.0	121048.0	121346.0	121346.0	121483.0	128975.0	128975.0	128975.0	131202.0	131202.0	131202.0	134905.0	134905.0	134905.0	134905.0	140153.0	140153.0	142286.0	142286.0	143920.0	143920.0	143920.0	143920.0	144720.0	144720.0	144720.0	150287.0	150287.0	151270.0	151270.0	153524.0	153524.0	153745.0
595.0	172423.0	172423.0	172423.0	172423.0	172423.0	172423.0	172423.0	172423.0	172423.0	172423.0	174398.0	174398.0	174398.0	174398.0	174398.0	174398.0	174398.0	175570.0	175570.0	179552.0	179552.0	179552.0	179552.0	179552.0	179552.0	179552.0	180196.0	180196.0	182968.0	182968.0	182968.0	184424.0	186277.0	189078.0	189078.0
596.0	34264.0	34264.0	34264.0	34264.0	34264.0	34264.0	34264.0	34264.0	34264.0	34264.0	34264.0	34264.0	34264.0	34264.0	34264.0	35217.0	35217.0	36542.0	36542.0	36542.0	36542.0	36542.0	36542.0	36542.0	36542.0	36542.0	36542.0	36542.0	36542.0	36542.0	36542.0	36758.0	37468.0	37468.0	37503.0
597.0	461548.0	461548.0	470657.0	472942.0	480126.0	481410.0	481446.0	481462.0	483331.0	483331.0	490156.0	490775.0	498895.0	503804.0	564858.0	567793.0	582846.0	603994.0	605158.0	617888.0	619225.0	619241.0	624600.0	625374.0	625878.0	637051.0	641843.0	653721.0	685478.0	688205.0	689420.0	689511.0	694729.0	704388.0	707081.0
598.0	63745.0	63745.0	63745.0	63745.0	63745.0	63745.0	63745.0	63745.0	63745.0	63745.0	63745.0	63745.0	63745.0	66917.0	66917.0	66917.0	66917.0	69090.0	80718.0	84206.0	85544.0	85544.0	87018.0	87018.0	87018.0	87018.0	87185.0	87185.0	87185.0	87185.0	87483.0	87483.0	87483.0	87483.0	87483.0
599.0	107561.0	107561.0	107561.0	107664.0	107837.0	107837.0	107837.0	107837.0	107837.0	107837.0	107837.0	107837.0	107837.0	113326.0	114565.0	114565.0	114565.0	116439.0	116439.0	116439.0	116724.0	132297.0	132297.0	147386.0	152003.0	155828.0	156969.0	158207.0	159694.0	159694.0	159694.0	161384.0	161384.0	161585.0	161783.0
600.0	14681.0	14681.0	14681.0	14681.0	14681.0	14681.0	14681.0	14681.0	14681.0	14681.0	14799.0	14799.0	14799.0	14799.0	15058.0	15058.0	15146.0	15374.0	15374.0	15374.0	15374.0	15758.0	15758.0	17234.0	17429.0	17429.0	17429.0	17429.0	17429.0	17429.0	18231.0	18334.0	18334.0	18488.0	18543.0
601.0	274652.0	274652.0	282002.0	282002.0	283430.0	284693.0	284891.0	284891.0	284891.0	284923.0	285387.0	285387.0	286135.0	287107.0	292993.0	302724.0	302874.0	311470.0	311808.0	313007.0	313788.0	315621.0	320004.0	325351.0	334111.0	334451.0	334451.0	334451.0	337486.0	337684.0	337684.0	338512.0	341866.0	349313.0	349925.0
602.0	105197.0	105197.0	105535.0	105535.0	105535.0	105568.0	105568.0	105568.0	117892.0	117892.0	118895.0	118895.0	118895.0	147301.0	147301.0	147301.0	147301.0	149331.0	149331.0	149331.0	153936.0	154860.0	155886.0	155886.0	165371.0	166696.0	166696.0	166696.0	167561.0	167649.0	170321.0	171848.0	173506.0	174073.0	175718.0
603.0	765520.0	765520.0	775614.0	778231.0	778312.0	810286.0	815489.0	830382.0	831265.0	840392.0	840639.0	840683.0	847099.0	850948.0	864184.0	869272.0	869986.0	893876.0	902260.0	902914.0	908217.0	911630.0	916906.0	943014.0	959696.0	964910.0	967584.0	973335.0	979078.0	980670.0	986016.0	1010131.0	1010131.0	1038956.0	1041750.0
604.0	121765.0	121765.0	124195.0	124195.0	124195.0	124195.0	124195.0	124195.0	124195.0	125137.0	125137.0	127156.0	127156.0	129077.0	129077.0	129077.0	129077.0	134724.0	140035.0	142018.0	142018.0	142947.0	142947.0	142947.0	143096.0	144920.0	144920.0	145897.0	153955.0	153955.0	154199.0	154578.0	160364.0	160364.0	161071.0
605.0	25879.0	25879.0	25879.0	25879.0	25879.0	25879.0	25879.0	26227.0	26227.0	26227.0	26227.0	26227.0	26227.0	26227.0	26227.0	26227.0	26294.0	26294.0	26294.0	26380.0	26380.0	26380.0	26380.0	26380.0	26380.0	26380.0	26380.0	26380.0	26691.0	27336.0	27336.0	28002.0	28002.0	34581.0	35928.0
606.0	69255.0	69255.0	69255.0	69255.0	69255.0	69255.0	69255.0	69255.0	69255.0	69719.0	71197.0	71197.0	71197.0	74600.0	74758.0	74758.0	74758.0	75180.0	75180.0	75180.0	75180.0	75180.0	75180.0	75879.0	76065.0	76065.0	76065.0	76065.0	76299.0	76324.0	76625.0	76625.0	77400.0	77973.0	78249.0
607.0	127356.0	127356.0	127356.0	127356.0	127356.0	127356.0	127556.0	127802.0	128798.0	131357.0	131357.0	131357.0	131534.0	132150.0	132150.0	132150.0	132150.0	133707.0	134820.0	134820.0	134820.0	135487.0	136532.0	144149.0	144149.0	144149.0	144766.0	144766.0	146272.0	146272.0	146272.0	146285.0	147003.0	147306.0	148042.0
608.0	44160.0	44160.0	44160.0	44160.0	44160.0	44160.0	44160.0	44160.0	44160.0	154358.0	162663.0	162663.0	162663.0	162663.0	162663.0	162663.0	170293.0	170293.0	170293.0	170293.0	170293.0	170293.0	184450.0	209394.0	214874.0	223207.0	223207.0	223207.0	223207.0	223207.0	223207.0	223207.0	223207.0	223207.0	223265.0
609.0	14092.0	14092.0	14092.0	14092.0	14092.0	14092.0	14092.0	14092.0	14092.0	14092.0	17117.0	17117.0	17382.0	17382.0	17382.0	17382.0	17382.0	17382.0	17382.0	17696.0	17696.0	17696.0	17696.0	17696.0	17696.0	17696.0	17696.0	17696.0	17771.0	17771.0	17771.0	17771.0	17771.0	17771.0	17771.0
610.0	53504.0	53504.0	54460.0	54460.0	54460.0	54460.0	54460.0	54460.0	54460.0	54460.0	54460.0	54460.0	54460.0	54460.0	54460.0	54460.0	54460.0	55752.0	55752.0	55752.0	55752.0	55752.0	55752.0	58939.0	59269.0	59269.0	59269.0	59269.0	60957.0	61634.0	61634.0	61634.0	61634.0	61634.0	61634.0
611.0	43090.0	43090.0	43090.0	43145.0	43183.0	43203.0	43203.0	43203.0	43203.0	43203.0	44926.0	44926.0	44926.0	44926.0	62119.0	62119.0	62119.0	62655.0	63824.0	64064.0	66721.0	67055.0	67566.0	67566.0	67909.0	67909.0	69378.0	69514.0	70274.0	70274.0	75292.0	75292.0	75292.0	75292.0	75292.0
612.0	13751.0	13751.0	13829.0	14003.0	14003.0	14003.0	14003.0	14003.0	14003.0	14003.0	14003.0	14003.0	14003.0	14003.0	14003.0	14003.0	14003.0	14182.0	14182.0	14182.0	14182.0	14182.0	14182.0	14182.0	14182.0	14182.0	14182.0	14182.0	17077.0	17077.0	17799.0	17799.0	17799.0	17799.0	17799.0
613.0	577600.0	577600.0	580073.0	595382.0	595866.0	601750.0	606622.0	607104.0	615519.0	624434.0	638798.0	640304.0	640304.0	645120.0	701241.0	707920.0	710620.0	762688.0	799178.0	805175.0	805175.0	820333.0	820791.0	831486.0	831531.0	831531.0	839349.0	839349.0	858763.0	859793.0	859793.0	859797.0	859797.0	862475.0	862533.0
614.0	65489.0	65489.0	66385.0	66385.0	66385.0	66385.0	66385.0	66385.0	66820.0	66820.0	66820.0	66944.0	67124.0	67124.0	67124.0	67124.0	67124.0	67165.0	67196.0	67196.0	67196.0	67196.0	67199.0	67199.0	67199.0	74180.0	74180.0	74180.0	74180.0	74180.0	74180.0	74180.0	74180.0	77929.0	78199.0
615.0	8315.0	8315.0	8315.0	8315.0	8315.0	8315.0	8315.0	8315.0	8315.0	8315.0	8315.0	8315.0	8315.0	8315.0	8315.0	8315.0	8315.0	8315.0	8315.0	8315.0	8315.0	8315.0	8315.0	8315.0	8315.0	8315.0	8315.0	8315.0	8315.0	8315.0	8315.0	8315.0	8361.0	8361.0	8361.0
616.0	26886.0	26886.0	26886.0	26886.0	26886.0	26886.0	26886.0	26886.0	26886.0	26886.0	26886.0	26886.0	26886.0	26886.0	26886.0	26886.0	26886.0	27371.0	27371.0	27371.0	28871.0	28871.0	28871.0	29603.0	30540.0	30540.0	31434.0	31667.0	31930.0	31930.0	32433.0	32955.0	32955.0	34113.0	34153.0
617.0	42131.0	42131.0	42131.0	42131.0	42131.0	42131.0	42131.0	42205.0	42964.0	42964.0	42964.0	42964.0	42964.0	42964.0	42964.0	42964.0	42964.0	43011.0	43623.0	43662.0	43662.0	45234.0	45234.0	45234.0	45234.0	45662.0	45662.0	45697.0	50372.0	51917.0	53563.0	53563.0	53718.0	54164.0	54726.0
618.0	45476.0	45476.0	45476.0	45476.0	45476.0	45476.0	45476.0	45476.0	45640.0	45640.0	45640.0	45640.0	45640.0	45640.0	45640.0	45640.0	45640.0	45640.0	46723.0	51816.0	51816.0	51816.0	51816.0	51930.0	53805.0	55205.0	55205.0	55205.0	55532.0	55532.0	56123.0	56123.0	56123.0	56123.0	56123.0
619.0	58972.0	58972.0	59519.0	60589.0	66452.0	66507.0	66507.0	66507.0	66814.0	67851.0	67851.0	68562.0	69260.0	69260.0	69260.0	69260.0	69451.0	69451.0	69519.0	69535.0	70033.0	70033.0	70272.0	70625.0	70625.0	73924.0	73924.0	74676.0	74916.0	74916.0	75436.0	75722.0	77996.0	78230.0	78252.0
620.0	75541.0	75541.0	75546.0	75546.0	79099.0	79099.0	79099.0	79104.0	79201.0	79251.0	85294.0	97949.0	99649.0	99649.0	99649.0	99664.0	99673.0	99673.0	99747.0	99747.0	99747.0	99747.0	99747.0	103611.0	103611.0	103638.0	103638.0	103638.0	103638.0	103638.0	104433.0	104535.0	104535.0	104969.0	105599.0
621.0	85732.0	85732.0	85732.0	85732.0	86056.0	86056.0	86056.0	86056.0	86253.0	86253.0	86389.0	86389.0	86389.0	86389.0	86389.0	86389.0	86391.0	86391.0	86472.0	86660.0	86710.0	89095.0	95366.0	107502.0	112404.0	114366.0	114366.0	114366.0	114561.0	114662.0	115768.0	116498.0	116498.0	116518.0	116518.0
622.0	130094.0	130094.0	133080.0	134234.0	134234.0	134234.0	134234.0	134234.0	135853.0	135853.0	136549.0	136549.0	136549.0	138145.0	139752.0	139752.0	139752.0	141529.0	141901.0	141901.0	142019.0	142019.0	142019.0	142019.0	142019.0	142049.0	142049.0	142049.0	142560.0	143880.0	145202.0	145481.0	146005.0	147693.0	147999.0
623.0	3902.0	3902.0	3902.0	3902.0	3902.0	3902.0	3902.0	3902.0	3902.0	3902.0	3902.0	3902.0	3902.0	3902.0	3902.0	3902.0	3902.0	3902.0	3902.0	3902.0	3902.0	3902.0	3902.0	3902.0	3902.0	4548.0	4548.0	4548.0	4548.0	4548.0	4548.0	4548.0	4548.0	4548.0	4548.0
624.0	10807.0	10807.0	10807.0	10885.0	11018.0	11018.0	11018.0	11018.0	11018.0	11018.0	11018.0	11018.0	11094.0	11094.0	11681.0	11681.0	11681.0	11681.0	11681.0	11812.0	11812.0	11812.0	11812.0	11812.0	11812.0	11812.0	11997.0	13573.0	13663.0	13663.0	13663.0	13812.0	13812.0	13812.0	13812.0
625.0	29517.0	29517.0	29517.0	29517.0	29517.0	29517.0	29517.0	30340.0	30340.0	30346.0	30346.0	30346.0	30346.0	30346.0	30346.0	30346.0	30576.0	30576.0	30576.0	30576.0	31032.0	31032.0	31032.0	31137.0	31137.0	31137.0	31137.0	31137.0	31137.0	31137.0	31140.0	31140.0	31502.0	31502.0	31502.0
626.0	127119.0	127119.0	127119.0	128139.0	128371.0	128371.0	128371.0	130402.0	130409.0	130409.0	131480.0	131480.0	131723.0	133058.0	133058.0	134541.0	134541.0	134571.0	137792.0	137859.0	137868.0	137939.0	137997.0	144154.0	146212.0	146695.0	146695.0	147905.0	148133.0	154162.0	155736.0	155986.0	158028.0	158198.0	159973.0
627.0	50271.0	50271.0	50276.0	50276.0	50276.0	50276.0	50276.0	50276.0	50707.0	50707.0	50707.0	50707.0	50707.0	51010.0	51010.0	51010.0	51010.0	51010.0	53500.0	53500.0	53500.0	53500.0	53500.0	53528.0	53528.0	54944.0	54944.0	54994.0	55129.0	55129.0	55129.0	55129.0	55129.0	56383.0	56410.0
628.0	130042.0	130042.0	130711.0	130711.0	150930.0	151247.0	151247.0	151247.0	154567.0	154567.0	157313.0	159018.0	159018.0	159822.0	161431.0	161431.0	161431.0	161431.0	164440.0	164479.0	164479.0	164674.0	166705.0	176629.0	179237.0	179237.0	179237.0	179237.0	179237.0	179237.0	181707.0	181708.0	181708.0	216692.0	223090.0
629.0	48200.0	48200.0	48200.0	48689.0	48689.0	48689.0	48689.0	49024.0	49024.0	49565.0	49996.0	51088.0	51088.0	51088.0	51328.0	51328.0	51328.0	51328.0	51328.0	55823.0	55823.0	55823.0	55823.0	56059.0	56059.0	56389.0	56852.0	56917.0	56917.0	59962.0	59962.0	59962.0	59962.0	60549.0	60549.0
630.0	47502.0	47502.0	47502.0	48381.0	48994.0	51608.0	51608.0	51608.0	51608.0	51608.0	51608.0	51608.0	51630.0	51630.0	51630.0	52279.0	52279.0	53035.0	53281.0	53281.0	53281.0	53281.0	53281.0	53281.0	53281.0	53281.0	53281.0	53281.0	53281.0	53780.0	54351.0	54351.0	54553.0	54553.0	55299.0
631.0	75473.0	75473.0	75473.0	75473.0	75473.0	75473.0	75473.0	75589.0	75589.0	75589.0	75589.0	75589.0	76615.0	78707.0	78707.0	78707.0	78707.0	79468.0	79557.0	79557.0	79557.0	79673.0	79673.0	79673.0	79673.0	80734.0	80734.0	81329.0	82232.0	82334.0	82334.0	83144.0	87405.0	87405.0	87405.0
632.0	21084.0	21084.0	21084.0	21084.0	21084.0	21084.0	21084.0	21084.0	21188.0	21188.0	21188.0	21188.0	22507.0	22507.0	22507.0	22507.0	22507.0	22507.0	22507.0	23110.0	23110.0	23110.0	23110.0	23110.0	23110.0	23110.0	23110.0	23110.0	23110.0	23110.0	23490.0	23490.0	23490.0	23490.0	23490.0
633.0	55734.0	55734.0	55734.0	55734.0	55734.0	55734.0	55734.0	55734.0	55734.0	55734.0	55734.0	55734.0	55741.0	55972.0	55972.0	55972.0	55972.0	55972.0	55972.0	56649.0	56649.0	56649.0	56649.0	56649.0	56649.0	56664.0	56664.0	56666.0	57470.0	57470.0	57473.0	57494.0	58550.0	58759.0	58787.0
634.0	21183.0	21183.0	21183.0	21183.0	22076.0	22076.0	22076.0	22076.0	22076.0	22076.0	22076.0	22076.0	22432.0	22432.0	22432.0	22432.0	24314.0	24314.0	24314.0	24314.0	24314.0	24314.0	24314.0	24384.0	29082.0	29409.0	29409.0	29409.0	29409.0	29409.0	29409.0	29409.0	29409.0	29409.0	29409.0
635.0	6786.0	6786.0	6786.0	6786.0	6794.0	6794.0	6794.0	6794.0	6794.0	6794.0	6794.0	6794.0	6794.0	6794.0	6794.0	6794.0	6794.0	6794.0	6794.0	6794.0	6794.0	6794.0	8529.0	8529.0	8529.0	8529.0	8529.0	8529.0	8532.0	8532.0	8532.0	8532.0	8532.0	8551.0	8551.0
636.0	29391.0	29391.0	29391.0	29391.0	29474.0	29474.0	29474.0	29474.0	29524.0	29524.0	29524.0	29524.0	29719.0	29816.0	29840.0	29840.0	29840.0	29840.0	30318.0	30318.0	30524.0	30786.0	30786.0	30786.0	30786.0	31878.0	31878.0	31878.0	31878.0	31878.0	31878.0	31878.0	31878.0	32372.0	34944.0
637.0	1222871.0	1222871.0	1237025.0	1238901.0	1248039.0	1303037.0	1304703.0	1320735.0	1323865.0	1330253.0	1330253.0	1330576.0	1330712.0	1331639.0	1354312.0	1355159.0	1355159.0	1381438.0	1407598.0	1415229.0	1429423.0	1435419.0	1440797.0	1562897.0	1642555.0	1674321.0	1682198.0	1684787.0	1688806.0	1691769.0	1694226.0	1695966.0	1704603.0	1705726.0	1712501.0
638.0	40637.0	40637.0	40637.0	40963.0	40963.0	40963.0	40967.0	40967.0	40967.0	40967.0	41124.0	41322.0	44120.0	44120.0	44120.0	44120.0	44483.0	44483.0	44483.0	44483.0	44483.0	45203.0	45330.0	45938.0	45938.0	46054.0	46054.0	46054.0	46054.0	46054.0	46054.0	50880.0	50880.0	50957.0	53250.0
639.0	758987.0	758987.0	759811.0	761235.0	762064.0	762747.0	765126.0	803677.0	804976.0	807689.0	815636.0	821321.0	821355.0	827571.0	827807.0	832849.0	835877.0	854573.0	866686.0	866956.0	903616.0	932543.0	935106.0	939071.0	940232.0	942577.0	947636.0	968267.0	970529.0	972915.0	999445.0	1022791.0	1051713.0	1060014.0	1064248.0
640.0	41852.0	41852.0	41852.0	41852.0	41852.0	41852.0	41894.0	41894.0	41894.0	41894.0	41894.0	41894.0	43497.0	43497.0	43497.0	45414.0	45441.0	45441.0	49700.0	49768.0	49768.0	49768.0	49768.0	49768.0	51496.0	52104.0	52104.0	52104.0	52104.0	52104.0	52104.0	52104.0	52104.0	52702.0	53459.0
641.0	10645.0	10645.0	10645.0	10645.0	10645.0	10645.0	10645.0	10645.0	10645.0	10645.0	10645.0	10645.0	10645.0	10695.0	10695.0	10695.0	10695.0	10695.0	12769.0	12769.0	12769.0	12769.0	12769.0	12769.0	12769.0	13158.0	13158.0	13158.0	14066.0	14390.0	14390.0	14390.0	14390.0	14390.0	14538.0
642.0	94309.0	94309.0	94453.0	94964.0	94964.0	94964.0	94964.0	96951.0	97314.0	97314.0	97314.0	97314.0	97314.0	97314.0	98052.0	98320.0	98320.0	98438.0	102896.0	103543.0	104709.0	104709.0	107284.0	107284.0	107303.0	109313.0	109313.0	109313.0	109313.0	109313.0	109313.0	110874.0	113241.0	113283.0	113283.0
643.0	448406.0	448406.0	448409.0	449592.0	450205.0	451568.0	465909.0	465909.0	466182.0	481777.0	485445.0	489194.0	494308.0	495003.0	540987.0	543678.0	544140.0	549957.0	560958.0	562639.0	562639.0	562747.0	563791.0	563791.0	568030.0	570121.0	578770.0	579783.0	581770.0	583685.0	585491.0	592233.0	605248.0	611285.0	612097.0
644.0	31260.0	31260.0	31260.0	31260.0	31260.0	31260.0	31260.0	31427.0	31427.0	31427.0	31427.0	31427.0	31427.0	31427.0	31427.0	31427.0	31427.0	31427.0	31427.0	31427.0	31427.0	31492.0	31492.0	31492.0	32165.0	32165.0	32165.0	34767.0	35470.0	35470.0	37330.0	37330.0	37330.0	37330.0	37330.0
645.0	68553.0	68553.0	68556.0	68556.0	68604.0	68604.0	68604.0	68604.0	68639.0	68639.0	68639.0	68639.0	68639.0	68639.0	68639.0	68677.0	68677.0	68677.0	68973.0	68978.0	68978.0	68978.0	68978.0	69059.0	69059.0	69059.0	69059.0	69059.0	69389.0	69389.0	69411.0	69412.0	69412.0	69412.0	69417.0
646.0	71851.0	71851.0	71953.0	71953.0	71953.0	71953.0	72047.0	72047.0	72047.0	72047.0	72047.0	72047.0	72047.0	72047.0	72513.0	72513.0	72513.0	72962.0	72962.0	72962.0	72962.0	72962.0	72962.0	73270.0	73270.0	81371.0	81371.0	81371.0	81518.0	81518.0	87025.0	87025.0	87025.0	87025.0	87025.0
647.0	91124.0	91124.0	91124.0	92547.0	92547.0	92547.0	92547.0	95749.0	95749.0	97582.0	97582.0	97582.0	97582.0	99431.0	99431.0	99431.0	99431.0	99431.0	99431.0	99747.0	99747.0	99747.0	100070.0	101954.0	101955.0	102051.0	102214.0	102214.0	102214.0	102214.0	102293.0	102293.0	102294.0	102393.0	103193.0
648.0	37509.0	37509.0	37509.0	37509.0	37509.0	37509.0	37509.0	37547.0	37547.0	37547.0	37547.0	37547.0	39452.0	39452.0	41213.0	41213.0	41213.0	41213.0	41213.0	49525.0	49525.0	49525.0	49555.0	49555.0	49555.0	49555.0	49555.0	49555.0	51241.0	51241.0	51241.0	51241.0	51462.0	52243.0	52334.0
649.0	28366.0	28366.0	28366.0	28366.0	28366.0	28366.0	28366.0	28366.0	28366.0	28366.0	28366.0	28366.0	28366.0	28366.0	28366.0	28366.0	28366.0	28366.0	28478.0	28478.0	28478.0	28478.0	28478.0	28525.0	28525.0	29193.0	29193.0	29193.0	29193.0	29193.0	29193.0	29193.0	29193.0	29193.0	29193.0
650.0	80145.0	80145.0	80145.0	80145.0	80263.0	80263.0	80263.0	80312.0	80312.0	80312.0	80312.0	80312.0	80810.0	80810.0	80810.0	80810.0	80962.0	80962.0	82559.0	82559.0	82559.0	82559.0	82559.0	82668.0	82668.0	83522.0	83522.0	83522.0	83522.0	83522.0	84002.0	84002.0	84002.0	84002.0	84002.0
651.0	131347.0	131347.0	132370.0	132370.0	132370.0	132370.0	133055.0	133055.0	133141.0	136868.0	136868.0	136868.0	136868.0	138598.0	138598.0	138598.0	138598.0	138598.0	139025.0	139025.0	139025.0	139922.0	141307.0	141307.0	141307.0	141307.0	141307.0	141307.0	141480.0	141744.0	141744.0	147404.0	166163.0	166842.0	167269.0
652.0	631244.0	631244.0	632251.0	638212.0	676710.0	684145.0	689331.0	691987.0	695887.0	697656.0	702672.0	704351.0	708568.0	709666.0	719923.0	723359.0	725377.0	732932.0	755080.0	757485.0	762474.0	770737.0	774613.0	796277.0	820362.0	831944.0	834556.0	837781.0	880220.0	885050.0	949687.0	978414.0	981277.0	997026.0	999160.0
653.0	9887.0	9887.0	9887.0	9887.0	10358.0	10358.0	10358.0	11918.0	11918.0	11918.0	11918.0	11918.0	11918.0	11918.0	11918.0	11918.0	11918.0	12225.0	12225.0	12225.0	12225.0	12225.0	12225.0	12225.0	12225.0	12225.0	12225.0	12225.0	12225.0	12225.0	12225.0	12225.0	12225.0	12225.0	12225.0
654.0	194730.0	194730.0	195654.0	195763.0	195763.0	195763.0	195763.0	195763.0	195763.0	202537.0	203874.0	203874.0	205043.0	205043.0	205043.0	206192.0	206192.0	206192.0	206300.0	206300.0	206300.0	208832.0	208832.0	209233.0	209258.0	275900.0	275900.0	275900.0	280902.0	284383.0	284383.0	287114.0	287764.0	301053.0	338040.0
655.0	1213957.0	1213957.0	1238286.0	1245142.0	1245142.0	1316965.0	1325423.0	1336292.0	1364183.0	1372089.0	1403711.0	1441430.0	1448004.0	1454523.0	1470357.0	1505406.0	1519891.0	1528376.0	1537489.0	1540927.0	1540927.0	1561462.0	1572141.0	1576206.0	1594265.0	1595892.0	1595892.0	1595892.0	1614688.0	1615398.0	1615398.0	1616004.0	1635867.0	1635973.0	1637209.0
656.0	41446.0	41446.0	42179.0	42179.0	42179.0	42179.0	42179.0	42179.0	42179.0	42959.0	42959.0	42959.0	44415.0	44415.0	44415.0	44415.0	44415.0	44415.0	44415.0	44415.0	45459.0	45459.0	45459.0	45459.0	45459.0	45459.0	45613.0	45613.0	45613.0	45613.0	45613.0	45613.0	45613.0	45613.0	45613.0
657.0	1351210.0	1351210.0	1372128.0	1374399.0	1410005.0	1412087.0	1412822.0	1424694.0	1460079.0	1460166.0	1462794.0	1468769.0	1470987.0	1579377.0	1598799.0	1638676.0	1641411.0	1646185.0	1649212.0	1653971.0	1657232.0	1659169.0	1671291.0	1680584.0	1684325.0	1687258.0	1687258.0	1689557.0	1719628.0	1721008.0	1732026.0	1741157.0	1746682.0	1753775.0	1763342.0
658.0	31509.0	31509.0	32258.0	32258.0	32258.0	32258.0	32258.0	32258.0	32258.0	32258.0	32258.0	32258.0	32258.0	32258.0	32258.0	32406.0	32510.0	33211.0	33211.0	33457.0	33457.0	34507.0	34507.0	36800.0	36800.0	36800.0	36800.0	36800.0	36819.0	39108.0	39108.0	41043.0	41981.0	44356.0	44356.0
659.0	8632.0	8632.0	8632.0	8632.0	9893.0	9893.0	9893.0	9893.0	9893.0	9893.0	9893.0	9893.0	9893.0	9893.0	9893.0	9893.0	9965.0	9965.0	9965.0	9965.0	9965.0	9965.0	9965.0	9965.0	9965.0	9965.0	9965.0	9965.0	9965.0	9965.0	9965.0	9965.0	9965.0	9965.0	9965.0
660.0	214721.0	214721.0	214721.0	214721.0	214804.0	214804.0	214804.0	226175.0	226175.0	227128.0	230761.0	245861.0	254200.0	254200.0	254200.0	254200.0	254663.0	254663.0	254663.0	254663.0	254663.0	256549.0	261435.0	261435.0	281982.0	281982.0	282161.0	291638.0	324393.0	324393.0	324470.0	324470.0	324470.0	324470.0	324470.0
661.0	1212520.0	1212520.0	1229041.0	1232918.0	1234181.0	1234907.0	1257102.0	1272049.0	1290328.0	1290328.0	1304569.0	1308334.0	1314690.0	1324499.0	1361933.0	1386179.0	1407291.0	1421325.0	1429494.0	1433811.0	1433811.0	1446901.0	1468300.0	1472642.0	1472646.0	1474806.0	1484941.0	1485096.0	1502605.0	1502605.0	1502605.0	1514707.0	1514707.0	1518880.0	1520434.0
662.0	193507.0	193507.0	193517.0	198146.0	199329.0	201843.0	201843.0	203007.0	203108.0	203156.0	215782.0	215782.0	219541.0	219541.0	219541.0	220040.0	220040.0	223654.0	223706.0	226830.0	227474.0	233526.0	234127.0	234127.0	234127.0	235241.0	237396.0	237396.0	238600.0	239587.0	256026.0	270382.0	274788.0	275541.0	275787.0
663.0	8302.0	8302.0	8302.0	8302.0	8302.0	8302.0	8302.0	8302.0	8302.0	8302.0	8302.0	8302.0	8302.0	8302.0	8302.0	8302.0	8302.0	8302.0	8302.0	8302.0	8480.0	9362.0	9743.0	10422.0	10422.0	10422.0	10422.0	10422.0	10422.0	10422.0	10422.0	10603.0	10603.0	10603.0	10603.0
664.0	35760.0	35760.0	37554.0	37554.0	37554.0	37554.0	37554.0	37554.0	37554.0	37554.0	37554.0	37554.0	37554.0	37554.0	37554.0	37554.0	37554.0	37554.0	37601.0	37601.0	37601.0	37601.0	37601.0	37601.0	37601.0	37601.0	37601.0	37601.0	39976.0	39976.0	39976.0	39976.0	39976.0	41764.0	41764.0
665.0	4266.0	4266.0	4266.0	4266.0	4266.0	4266.0	4266.0	4266.0	4266.0	4266.0	4266.0	4266.0	4266.0	4266.0	4266.0	4266.0	4266.0	4266.0	4266.0	4266.0	4266.0	4360.0	4360.0	4360.0	4360.0	4360.0	4360.0	4360.0	4448.0	4448.0	4448.0	4448.0	4448.0	4448.0	4448.0
666.0	712486.0	712486.0	713637.0	714675.0	733981.0	744111.0	807701.0	846529.0	847340.0	858630.0	861498.0	866628.0	866759.0	924698.0	936553.0	946323.0	946323.0	949684.0	951966.0	951966.0	952234.0	969499.0	971209.0	975361.0	980095.0	1025104.0	1026297.0	1032242.0	1047537.0	1047537.0	1054790.0	1097399.0	1097399.0	1108379.0	1108379.0
667.0	274751.0	274751.0	275213.0	275241.0	280079.0	281250.0	281250.0	309838.0	309838.0	311390.0	311390.0	311390.0	311390.0	311390.0	317018.0	317890.0	320421.0	322833.0	327270.0	327270.0	327727.0	334565.0	335241.0	335684.0	335684.0	335684.0	335684.0	335684.0	342968.0	342968.0	342968.0	342968.0	345882.0	346448.0	346676.0
668.0	769062.0	769062.0	779736.0	787068.0	789442.0	806060.0	809688.0	824820.0	824820.0	828323.0	828624.0	831920.0	852793.0	852793.0	855549.0	857775.0	859587.0	861343.0	861343.0	862466.0	863832.0	878259.0	882003.0	882003.0	883805.0	883805.0	883805.0	885848.0	912925.0	913860.0	913860.0	915664.0	915664.0	916780.0	917122.0
669.0	320908.0	320908.0	321732.0	321732.0	321732.0	323011.0	323011.0	334273.0	337336.0	337336.0	339255.0	339288.0	357999.0	358221.0	358221.0	364324.0	365198.0	370534.0	370534.0	381100.0	384521.0	389712.0	389712.0	394531.0	397218.0	397218.0	397218.0	398468.0	428354.0	428354.0	428354.0	431875.0	437079.0	448468.0	450032.0
670.0	201651.0	201651.0	209920.0	209920.0	209920.0	214960.0	215566.0	218236.0	218236.0	219387.0	221646.0	221646.0	224125.0	228669.0	228785.0	228785.0	229349.0	229349.0	229349.0	229349.0	229363.0	229363.0	231299.0	237307.0	237307.0	251614.0	251614.0	251614.0	253417.0	254286.0	267729.0	268347.0	269137.0	269876.0	269917.0
671.0	2093550.0	2093550.0	2097660.0	2116881.0	2140940.0	2149711.0	2149711.0	2154458.0	2157549.0	2159073.0	2169692.0	2172735.0	2183384.0	2184926.0	2199262.0	2203302.0	2203321.0	2207702.0	2215172.0	2235917.0	2241849.0	2243341.0	2250069.0	2254133.0	2272716.0	2288307.0	2294548.0	2300359.0	2334476.0	2334476.0	2337367.0	2337367.0	2338815.0	2338815.0	2341793.0
672.0	1880726.0	1880726.0	1902444.0	1952581.0	2011012.0	2093192.0	2103450.0	2167850.0	2190162.0	2201819.0	2202509.0	2218930.0	2279999.0	2358687.0	2384533.0	2406569.0	2426963.0	2431439.0	2438808.0	2439723.0	2440050.0	2446301.0	2447256.0	2457142.0	2461607.0	2471700.0	2471700.0	2477075.0	2503656.0	2507596.0	2523402.0	2548968.0	2551370.0	2552340.0	2554059.0
673.0	13553.0	13553.0	13939.0	14047.0	14047.0	14047.0	14047.0	14047.0	14047.0	14047.0	14047.0	14047.0	14047.0	14047.0	14047.0	14047.0	14047.0	14047.0	15864.0	15921.0	15921.0	15921.0	15921.0	15921.0	15921.0	15921.0	15921.0	15921.0	16068.0	16068.0	16068.0	16120.0	16120.0	16413.0	16413.0
674.0	8073.0	8073.0	8260.0	8260.0	8260.0	8260.0	8260.0	8260.0	8260.0	8260.0	8260.0	8260.0	8260.0	8260.0	8260.0	8384.0	8384.0	8384.0	8384.0	8384.0	8384.0	8384.0	8384.0	8384.0	8384.0	8384.0	8384.0	8384.0	8601.0	8601.0	8601.0	8601.0	8601.0	8601.0	8601.0
675.0	43633.0	43633.0	44511.0	44511.0	44511.0	44511.0	44511.0	44511.0	44511.0	44511.0	44511.0	44511.0	44511.0	47607.0	47947.0	47947.0	47947.0	47947.0	47947.0	47947.0	47947.0	47947.0	47947.0	47973.0	47973.0	47973.0	47973.0	47973.0	47973.0	47973.0	47973.0	47973.0	48518.0	48518.0	48660.0
676.0	127378.0	127378.0	129161.0	130807.0	130807.0	131864.0	133595.0	133595.0	134332.0	134332.0	134332.0	134332.0	134332.0	134332.0	135030.0	135030.0	135030.0	135030.0	135030.0	135030.0	135030.0	135030.0	135165.0	135319.0	135319.0	135319.0	135319.0	135319.0	139495.0	139495.0	139495.0	139495.0	139495.0	139613.0	140603.0
677.0	167229.0	167229.0	173421.0	173871.0	176782.0	183009.0	183009.0	183208.0	183637.0	183637.0	184553.0	184553.0	184553.0	192018.0	192214.0	192214.0	196546.0	196672.0	196672.0	199321.0	203948.0	206007.0	216434.0	216434.0	216434.0	216434.0	216434.0	216434.0	217980.0	217980.0	217980.0	217980.0	217980.0	217980.0	219313.0
678.0	1600.0	1600.0	1600.0	1600.0	1600.0	1600.0	1600.0	1600.0	1600.0	1600.0	1600.0	1600.0	1600.0	1600.0	1600.0	1600.0	1600.0	1600.0	1600.0	1600.0	1600.0	1600.0	1600.0	1600.0	1600.0	1600.0	1600.0	1600.0	1600.0	1600.0	1600.0	1600.0	1600.0	1600.0	2898.0
679.0	254.0	254.0	254.0	254.0	254.0	254.0	254.0	254.0	254.0	254.0	254.0	254.0	254.0	254.0	254.0	254.0	254.0	254.0	254.0	254.0	254.0	254.0	254.0	254.0	254.0	254.0	254.0	254.0	254.0	254.0	254.0	254.0	254.0	254.0	254.0
680.0	29763.0	29763.0	31355.0	31355.0	31355.0	31355.0	31355.0	31355.0	31355.0	31355.0	31355.0	31355.0	31355.0	33503.0	33503.0	49873.0	49873.0	49873.0	49873.0	49873.0	49873.0	49873.0	49873.0	49873.0	49873.0	49873.0	49873.0	49873.0	49873.0	49873.0	49873.0	49873.0	50947.0	51828.0	51828.0
681.0	78059.0	78059.0	81274.0	81274.0	81274.0	81394.0	81394.0	82431.0	95956.0	95956.0	96785.0	96785.0	97023.0	97677.0	97831.0	98812.0	98812.0	99412.0	99412.0	99412.0	100014.0	100014.0	100014.0	100014.0	100014.0	100014.0	100014.0	100014.0	102098.0	102098.0	102098.0	102098.0	102098.0	102098.0	102098.0
682.0	5730.0	5730.0	5730.0	5730.0	5730.0	5730.0	5730.0	5730.0	5730.0	5730.0	5730.0	5730.0	5730.0	5730.0	5730.0	5730.0	5730.0	5730.0	5730.0	5730.0	5730.0	5730.0	5730.0	5730.0	5730.0	5730.0	5730.0	5884.0	5884.0	5884.0	5884.0	5884.0	5938.0	6966.0	6966.0
683.0	368061.0	368061.0	388705.0	388705.0	389411.0	389501.0	390691.0	390691.0	451672.0	453780.0	455317.0	455317.0	455395.0	455395.0	460807.0	463979.0	466680.0	467661.0	467661.0	471729.0	472172.0	472172.0	472598.0	472598.0	472598.0	472598.0	472598.0	472598.0	506818.0	515345.0	515345.0	515345.0	515660.0	516726.0	519532.0
684.0	45331.0	45331.0	45331.0	45331.0	45331.0	45719.0	45719.0	45719.0	45719.0	45719.0	45719.0	45719.0	45719.0	45719.0	45719.0	45719.0	45719.0	45750.0	45750.0	45750.0	45750.0	45750.0	45750.0	45750.0	45750.0	45822.0	45822.0	45822.0	46079.0	46113.0	46113.0	46113.0	46113.0	47562.0	48107.0
685.0	32422.0	32422.0	32517.0	32517.0	32517.0	32517.0	32517.0	32517.0	32517.0	32517.0	38235.0	38235.0	38235.0	38235.0	38235.0	38235.0	38235.0	38235.0	38235.0	38235.0	38235.0	38235.0	38235.0	38235.0	38235.0	38235.0	38235.0	38235.0	38934.0	38934.0	38934.0	38934.0	38934.0	38934.0	38934.0
686.0	14973.0	14973.0	14973.0	14973.0	14973.0	14973.0	14973.0	14973.0	14973.0	14973.0	14973.0	14973.0	14973.0	14973.0	14973.0	14973.0	14973.0	14973.0	14973.0	14973.0	14973.0	14973.0	14973.0	14973.0	14973.0	14973.0	14973.0	14973.0	14973.0	14973.0	14973.0	14973.0	14973.0	14973.0	14973.0
687.0	40692.0	40692.0	46425.0	46425.0	46425.0	46425.0	46886.0	46886.0	46886.0	46886.0	46886.0	46886.0	46886.0	46886.0	46886.0	46886.0	46886.0	46886.0	46886.0	46886.0	46886.0	46886.0	46886.0	46886.0	46886.0	46886.0	46886.0	46886.0	50141.0	52292.0	52292.0	52292.0	52292.0	52354.0	52354.0
688.0	17104.0	17104.0	18712.0	18712.0	18712.0	24036.0	26893.0	28297.0	28955.0	28955.0	28955.0	28955.0	28955.0	28955.0	28955.0	28955.0	28955.0	28955.0	28955.0	28955.0	28955.0	28955.0	28955.0	28955.0	28955.0	28955.0	28955.0	28955.0	28955.0	28955.0	28955.0	28955.0	28955.0	28955.0	28955.0
689.0	92680.0	92680.0	93153.0	93153.0	93153.0	93153.0	93153.0	97013.0	101998.0	103424.0	103781.0	110833.0	110833.0	111516.0	111516.0	111661.0	111661.0	111661.0	111661.0	111661.0	113731.0	113867.0	116036.0	127786.0	127786.0	127786.0	127786.0	127786.0	127786.0	127786.0	127786.0	130563.0	131596.0	131596.0	132303.0
690.0	944034.0	944034.0	973618.0	973618.0	974206.0	977294.0	981222.0	1044556.0	1054266.0	1058061.0	1080726.0	1080726.0	1094185.0	1108936.0	1111645.0	1129277.0	1167200.0	1169608.0	1179314.0	1179317.0	1186791.0	1187378.0	1196184.0	1196819.0	1196819.0	1197483.0	1197483.0	1201272.0	1217916.0	1220046.0	1261375.0	1262922.0	1275285.0	1289708.0	1290844.0
691.0	4474.0	4474.0	4832.0	4832.0	4832.0	4832.0	4832.0	4832.0	4832.0	4832.0	4832.0	4832.0	4832.0	4832.0	4832.0	4832.0	4832.0	4832.0	4832.0	4832.0	4832.0	4832.0	4832.0	4832.0	4832.0	4832.0	4832.0	4832.0	4832.0	4832.0	4832.0	4832.0	4832.0	4832.0	4832.0
692.0	60617.0	60617.0	61620.0	62035.0	65178.0	65178.0	65178.0	65178.0	65178.0	65178.0	65178.0	65178.0	65178.0	65178.0	65966.0	66497.0	66497.0	66706.0	66706.0	66706.0	66706.0	66706.0	66706.0	66706.0	66706.0	66706.0	66706.0	66706.0	71320.0	71320.0	71320.0	71320.0	71320.0	71320.0	71320.0
693.0	126048.0	126048.0	131807.0	136540.0	140031.0	140031.0	148644.0	148644.0	148644.0	148644.0	148644.0	148644.0	148644.0	149737.0	149737.0	149737.0	150465.0	150465.0	150465.0	155872.0	155872.0	155872.0	155872.0	160308.0	160308.0	161409.0	161409.0	161409.0	165114.0	170270.0	170270.0	170270.0	170270.0	170883.0	170883.0
694.0	16690.0	16690.0	16690.0	16690.0	16690.0	16690.0	16690.0	17924.0	17924.0	17924.0	17924.0	17924.0	17924.0	17924.0	22192.0	22192.0	22192.0	22192.0	22192.0	22192.0	22192.0	22192.0	22192.0	22192.0	22192.0	22192.0	22192.0	22192.0	25197.0	25197.0	25197.0	25197.0	25197.0	25197.0	25197.0
695.0	219449.0	219449.0	219709.0	219709.0	220176.0	220208.0	220208.0	220208.0	220208.0	220208.0	220208.0	220208.0	220390.0	220951.0	223895.0	223954.0	227886.0	227886.0	228364.0	228364.0	230032.0	231042.0	231762.0	232527.0	234285.0	241537.0	242493.0	242965.0	251561.0	252394.0	253521.0	257290.0	266569.0	273262.0	277583.0
696.0	1714.0	1714.0	2310.0	2310.0	2310.0	2310.0	2310.0	2310.0	2310.0	2310.0	2310.0	2310.0	2310.0	2310.0	2310.0	2310.0	2310.0	2310.0	2310.0	2310.0	2310.0	2310.0	2310.0	2310.0	2310.0	2310.0	2310.0	2310.0	2310.0	2310.0	2310.0	2310.0	2310.0	2310.0	2310.0
697.0	282539.0	282539.0	284117.0	284117.0	284117.0	284117.0	284117.0	284117.0	284117.0	284117.0	284117.0	284548.0	284548.0	284548.0	284548.0	284548.0	284548.0	284548.0	284650.0	284650.0	284650.0	284957.0	284957.0	285791.0	285791.0	285791.0	285791.0	285791.0	292888.0	292888.0	293300.0	293300.0	293300.0	293300.0	293300.0
698.0	1252.0	1252.0	1252.0	1252.0	1252.0	1252.0	1252.0	1252.0	1252.0	1252.0	1252.0	1252.0	1252.0	1252.0	1252.0	1252.0	1252.0	1252.0	1252.0	1252.0	1252.0	1252.0	1252.0	1252.0	1252.0	1252.0	1252.0	1252.0	1252.0	1252.0	1252.0	1252.0	1252.0	1252.0	1252.0
699.0	91294.0	91294.0	91621.0	91621.0	91621.0	91621.0	91621.0	92874.0	92874.0	92874.0	93874.0	93874.0	94215.0	94215.0	94630.0	95153.0	95153.0	95153.0	95153.0	95862.0	96287.0	96430.0	99643.0	100614.0	100614.0	100614.0	100614.0	100619.0	101118.0	101118.0	101118.0	101264.0	101808.0	103966.0	105786.0
700.0	49995.0	49995.0	49995.0	49995.0	49995.0	49995.0	50120.0	50120.0	50120.0	50120.0	50120.0	50120.0	50120.0	50120.0	50120.0	50701.0	50701.0	50701.0	50769.0	50769.0	50769.0	50769.0	50769.0	50769.0	50769.0	50884.0	50884.0	50884.0	50884.0	50884.0	50884.0	50884.0	50884.0	50884.0	50884.0
701.0	19039.0	19039.0	19039.0	19039.0	22413.0	22413.0	22413.0	22413.0	22413.0	22413.0	22413.0	22413.0	22413.0	22413.0	22413.0	22413.0	22413.0	22413.0	22413.0	22413.0	22413.0	22413.0	22413.0	22413.0	22413.0	22413.0	22413.0	22413.0	22794.0	22794.0	22794.0	27858.0	38445.0	39997.0	39997.0
702.0	530.0	530.0	530.0	530.0	530.0	530.0	530.0	530.0	530.0	530.0	530.0	530.0	530.0	530.0	530.0	530.0	530.0	530.0	530.0	530.0	530.0	530.0	530.0	530.0	530.0	530.0	530.0	530.0	530.0	530.0	530.0	530.0	530.0	530.0	530.0
703.0	66733.0	66733.0	72349.0	72349.0	75337.0	77015.0	78388.0	78388.0	85227.0	87026.0	87026.0	87026.0	87264.0	88641.0	90401.0	90401.0	90401.0	90401.0	91395.0	94265.0	95237.0	96405.0	99910.0	107560.0	107560.0	107560.0	107560.0	111698.0	111701.0	111701.0	111701.0	111701.0	111701.0	111701.0	111701.0
704.0	32379.0	32379.0	32379.0	32379.0	32851.0	32851.0	32851.0	32953.0	32953.0	32953.0	32953.0	32953.0	32953.0	32953.0	32953.0	32953.0	33171.0	33171.0	33171.0	33171.0	33171.0	33171.0	33171.0	33594.0	33594.0	33594.0	33594.0	33594.0	34063.0	34063.0	34638.0	34638.0	34638.0	34638.0	34764.0
705.0	14963.0	14963.0	14963.0	14963.0	14963.0	16292.0	16292.0	23042.0	23042.0	28525.0	28805.0	29551.0	29891.0	31617.0	33233.0	33233.0	33233.0	33233.0	33233.0	33233.0	33233.0	33233.0	34489.0	34489.0	34489.0	34489.0	34489.0	34489.0	35145.0	35145.0	35724.0	35724.0	35724.0	35724.0	35724.0
706.0	39984.0	39984.0	40385.0	40385.0	40385.0	40385.0	40385.0	40385.0	41004.0	41004.0	41004.0	41004.0	41004.0	41004.0	41023.0	41023.0	41023.0	41023.0	41023.0	41023.0	41023.0	41023.0	42718.0	42718.0	42718.0	42718.0	42718.0	42718.0	45978.0	45978.0	45978.0	45978.0	45978.0	45978.0	45978.0
707.0	1095278.0	1095278.0	1125384.0	1128636.0	1129125.0	1129207.0	1129907.0	1130509.0	1130509.0	1130509.0	1130509.0	1130509.0	1137292.0	1142468.0	1142767.0	1142767.0	1142767.0	1160188.0	1164466.0	1170808.0	1171846.0	1175157.0	1177067.0	1203022.0	1203282.0	1203282.0	1205891.0	1207421.0	1255559.0	1267764.0	1268551.0	1279619.0	1280855.0	1283277.0	1291124.0
708.0	50745.0	50745.0	51241.0	51241.0	51241.0	54617.0	54617.0	56424.0	56424.0	56424.0	61211.0	61211.0	61211.0	65719.0	67824.0	67824.0	73023.0	73023.0	73645.0	73645.0	73645.0	73645.0	78279.0	79537.0	79537.0	80329.0	80329.0	80329.0	97481.0	104231.0	104231.0	104231.0	104231.0	104231.0	107058.0
709.0	613.0	613.0	613.0	613.0	613.0	613.0	613.0	613.0	613.0	613.0	613.0	613.0	613.0	613.0	613.0	613.0	613.0	613.0	613.0	613.0	613.0	613.0	613.0	613.0	613.0	613.0	613.0	613.0	613.0	613.0	613.0	613.0	613.0	613.0	613.0
710.0	1454.0	1454.0	1454.0	1454.0	1454.0	1454.0	1454.0	1454.0	1454.0	1454.0	1454.0	1454.0	1454.0	1454.0	1454.0	1454.0	1454.0	1454.0	1454.0	1454.0	1454.0	1454.0	1454.0	1454.0	1454.0	1454.0	1454.0	1454.0	1454.0	1454.0	1454.0	1454.0	1454.0	1454.0	1454.0
711.0	91915.0	91915.0	98624.0	100356.0	100356.0	100356.0	100356.0	100356.0	100356.0	100356.0	100356.0	100356.0	114357.0	114357.0	114357.0	114357.0	114357.0	114357.0	114357.0	115327.0	116413.0	116413.0	116413.0	128341.0	128341.0	128341.0	128341.0	128341.0	128621.0	129260.0	129260.0	129260.0	129260.0	129260.0	129260.0
712.0	19168.0	19168.0	19195.0	19433.0	19433.0	20560.0	22156.0	22156.0	22156.0	22156.0	22156.0	22156.0	22156.0	22156.0	22156.0	22156.0	22156.0	22156.0	22156.0	22156.0	22156.0	22156.0	22156.0	22156.0	22156.0	22156.0	22156.0	22156.0	22156.0	22156.0	22156.0	22156.0	22156.0	22156.0	27417.0
713.0	25162.0	25162.0	25162.0	25162.0	25162.0	25162.0	25162.0	25162.0	25162.0	25162.0	25162.0	25162.0	25162.0	25162.0	25162.0	25162.0	25162.0	25162.0	25162.0	26235.0	26235.0	26235.0	26235.0	26235.0	26235.0	26235.0	26235.0	26235.0	26235.0	26235.0	26235.0	26235.0	26235.0	26235.0	26235.0
714.0	342875.0	342875.0	352627.0	352627.0	352627.0	356990.0	361064.0	361064.0	361064.0	361064.0	361064.0	361064.0	362460.0	362460.0	362460.0	362460.0	362460.0	362808.0	362808.0	362808.0	362808.0	362808.0	362808.0	362808.0	362808.0	363329.0	363329.0	363329.0	367662.0	367662.0	367662.0	367662.0	367662.0	367662.0	367662.0
715.0	17528.0	17528.0	17528.0	17528.0	17528.0	17528.0	17528.0	17528.0	17528.0	17528.0	17528.0	17528.0	17528.0	17528.0	17528.0	17528.0	17528.0	17528.0	17528.0	17528.0	17528.0	17528.0	17528.0	17528.0	17528.0	17528.0	17528.0	17528.0	17976.0	18349.0	18349.0	18349.0	18349.0	18349.0	18349.0
716.0	79841.0	79841.0	94760.0	105472.0	105472.0	113838.0	124976.0	125625.0	125721.0	125790.0	125790.0	126138.0	131333.0	131333.0	131333.0	131333.0	131333.0	131333.0	131903.0	131903.0	131903.0	131903.0	131903.0	131903.0	132189.0	132882.0	132882.0	132882.0	132882.0	132882.0	132882.0	132882.0	132882.0	132882.0	132882.0
717.0	10687.0	10687.0	10687.0	10687.0	10687.0	10687.0	10687.0	10687.0	10687.0	10687.0	10687.0	10687.0	10687.0	10687.0	10687.0	10687.0	12176.0	12176.0	12176.0	12176.0	12176.0	12176.0	12176.0	12176.0	12176.0	12176.0	12176.0	12176.0	12611.0	12611.0	12611.0	12611.0	12611.0	12611.0	12984.0
718.0	53421.0	53421.0	53421.0	53421.0	53421.0	66620.0	66620.0	66620.0	67475.0	67475.0	67475.0	67475.0	68052.0	68052.0	68052.0	68217.0	68217.0	69508.0	70527.0	70527.0	70527.0	70836.0	70836.0	71670.0	71670.0	71670.0	71670.0	71670.0	85460.0	88195.0	88766.0	93087.0	93087.0	94389.0	94391.0
719.0	89418.0	89418.0	89418.0	89590.0	89590.0	89590.0	89590.0	90051.0	90051.0	90051.0	90051.0	90051.0	90051.0	90051.0	90051.0	90051.0	90051.0	90051.0	90418.0	90418.0	90804.0	90804.0	91885.0	91885.0	91885.0	92141.0	92141.0	95184.0	101765.0	101765.0	101765.0	102154.0	102154.0	102167.0	102222.0
720.0	265981.0	265981.0	267320.0	267681.0	267681.0	269444.0	269444.0	273092.0	280220.0	280623.0	280623.0	280623.0	281468.0	287846.0	301539.0	305206.0	310499.0	334119.0	357681.0	358643.0	364570.0	372601.0	373180.0	377327.0	383823.0	384829.0	389393.0	391174.0	399917.0	403885.0	405084.0	405084.0	411930.0	413429.0	417657.0
721.0	2956.0	2956.0	2956.0	2956.0	2956.0	2956.0	2956.0	2956.0	2956.0	2956.0	2956.0	2956.0	2956.0	2956.0	2956.0	2956.0	2956.0	2956.0	2956.0	2956.0	2956.0	2956.0	2956.0	2956.0	2956.0	2956.0	2956.0	2956.0	3728.0	3728.0	3728.0	3728.0	3728.0	3728.0	4914.0
722.0	2889.0	2889.0	2889.0	2889.0	2889.0	2889.0	2889.0	2889.0	2889.0	2889.0	2889.0	2889.0	2889.0	2889.0	2889.0	2889.0	2889.0	2889.0	2889.0	2889.0	2889.0	3427.0	3427.0	3427.0	3427.0	3427.0	3427.0	3427.0	3427.0	3427.0	3427.0	3427.0	3427.0	3427.0	3427.0
723.0	9984.0	9984.0	9984.0	9984.0	9984.0	9984.0	9984.0	9984.0	9984.0	9984.0	10183.0	10183.0	10462.0	10462.0	10462.0	10462.0	10462.0	10462.0	10477.0	10477.0	10477.0	11493.0	11493.0	11493.0	11493.0	11493.0	11493.0	11493.0	13366.0	13366.0	13366.0	13366.0	13366.0	13366.0	13366.0
724.0	30448.0	30448.0	30485.0	30485.0	30505.0	30505.0	30505.0	30505.0	30505.0	30505.0	30505.0	30558.0	30558.0	33723.0	33908.0	33992.0	33992.0	34855.0	34855.0	34855.0	34864.0	35124.0	35124.0	36821.0	36880.0	37730.0	38266.0	47237.0	50641.0	50641.0	50641.0	54826.0	54826.0	54826.0	54826.0
725.0	53002.0	53002.0	53002.0	53002.0	53002.0	53002.0	54832.0	62403.0	62403.0	62403.0	62553.0	62553.0	62553.0	63185.0	63185.0	63185.0	63185.0	64475.0	69151.0	69151.0	69151.0	69151.0	69151.0	69151.0	69151.0	70251.0	70251.0	70944.0	72409.0	72409.0	72778.0	73328.0	75303.0	75303.0	76234.0
726.0	29112.0	29112.0	29112.0	29112.0	29112.0	29112.0	29112.0	29112.0	29112.0	29112.0	29112.0	29112.0	29112.0	29112.0	29112.0	29112.0	30763.0	30763.0	31660.0	32452.0	32452.0	32544.0	32544.0	32544.0	32544.0	32544.0	32544.0	32544.0	34395.0	34395.0	34395.0	38214.0	38214.0	38850.0	39202.0
727.0	24003.0	24003.0	24003.0	24003.0	24003.0	24003.0	24003.0	24003.0	24003.0	24003.0	24003.0	24003.0	24003.0	24003.0	24003.0	24003.0	24067.0	24195.0	25213.0	25358.0	25358.0	25358.0	25520.0	25520.0	25983.0	25983.0	25983.0	25983.0	26192.0	26378.0	26378.0	26996.0	26996.0	28798.0	29364.0
728.0	757070.0	757070.0	761042.0	761042.0	771612.0	793235.0	793235.0	799629.0	806323.0	807020.0	830540.0	831402.0	832292.0	837428.0	838172.0	838172.0	842728.0	842728.0	845306.0	852770.0	870881.0	872704.0	878202.0	882998.0	882998.0	888532.0	890143.0	891319.0	895172.0	895172.0	898800.0	900718.0	909407.0	911971.0	914443.0
729.0	40095.0	40095.0	40095.0	40095.0	40095.0	40998.0	40998.0	40998.0	44559.0	44559.0	45961.0	45961.0	45961.0	47501.0	50007.0	50007.0	52371.0	52371.0	55652.0	55652.0	55875.0	57364.0	62365.0	63448.0	63893.0	71820.0	73338.0	74271.0	76581.0	76692.0	76853.0	78223.0	81371.0	82499.0	83695.0
730.0	41123.0	41123.0	41187.0	41187.0	41187.0	41187.0	41187.0	41187.0	41187.0	41187.0	41187.0	41187.0	41187.0	41187.0	41187.0	42166.0	42943.0	43014.0	44016.0	44815.0	44815.0	45438.0	45438.0	45438.0	45438.0	45514.0	45529.0	45529.0	46006.0	46006.0	46023.0	46023.0	46113.0	46113.0	46569.0
731.0	107059.0	107059.0	107754.0	107754.0	109917.0	110568.0	111860.0	113299.0	113412.0	116495.0	116507.0	116507.0	118046.0	118526.0	122995.0	124505.0	124824.0	126317.0	127856.0	127856.0	128670.0	131019.0	133765.0	134009.0	134009.0	134820.0	138404.0	138404.0	144184.0	144184.0	144348.0	144590.0	145096.0	145770.0	146373.0
732.0	8394.0	8394.0	8394.0	8394.0	8394.0	8394.0	8394.0	8394.0	8394.0	8394.0	8394.0	8394.0	8394.0	8394.0	8394.0	8394.0	8394.0	8394.0	8394.0	8394.0	8394.0	8394.0	8394.0	8394.0	8394.0	8394.0	8394.0	8394.0	11928.0	11928.0	11928.0	13392.0	13392.0	13392.0	13392.0
733.0	49313.0	49313.0	49313.0	49313.0	49313.0	49313.0	49313.0	49313.0	49313.0	49313.0	50376.0	50376.0	50376.0	50596.0	50596.0	50596.0	50683.0	53018.0	53147.0	53147.0	53147.0	63556.0	63556.0	65094.0	65144.0	65144.0	65144.0	65144.0	66646.0	66646.0	66646.0	66896.0	67077.0	67077.0	67077.0
734.0	40194.0	40194.0	40194.0	40194.0	40194.0	47624.0	47624.0	47624.0	47624.0	47624.0	47624.0	47624.0	47624.0	47624.0	47624.0	47624.0	47624.0	47624.0	47624.0	49143.0	49143.0	49143.0	49378.0	51186.0	51186.0	51186.0	51344.0	51344.0	57588.0	57588.0	57588.0	57588.0	57588.0	57588.0	57761.0
735.0	1125.0	1125.0	1125.0	1125.0	1125.0	1125.0	1125.0	1125.0	1125.0	1125.0	1125.0	1125.0	1125.0	1125.0	1125.0	1125.0	1125.0	1125.0	1125.0	1125.0	1125.0	1125.0	1125.0	1125.0	1125.0	1125.0	1125.0	1125.0	1125.0	1125.0	1125.0	1125.0	1125.0	1125.0	1125.0
736.0	9190.0	9190.0	9190.0	9190.0	9190.0	9190.0	9190.0	9827.0	9827.0	9827.0	9827.0	9827.0	9827.0	9841.0	9841.0	9841.0	9841.0	9841.0	9841.0	9841.0	10936.0	10936.0	10936.0	10936.0	11979.0	12106.0	12106.0	12106.0	12106.0	12106.0	12257.0	12257.0	12257.0	12257.0	12257.0
737.0	26126.0	26126.0	26126.0	26126.0	26126.0	27563.0	27563.0	27563.0	27563.0	27866.0	27866.0	27964.0	27964.0	27964.0	27964.0	27964.0	27964.0	27964.0	27964.0	28097.0	29777.0	29777.0	29777.0	33347.0	33347.0	33347.0	34428.0	34910.0	35680.0	36033.0	37348.0	37348.0	37348.0	39870.0	39870.0
738.0	2716.0	2716.0	3118.0	3118.0	3118.0	3118.0	3118.0	3118.0	3118.0	3118.0	3118.0	3118.0	3118.0	3118.0	3118.0	3118.0	3118.0	3118.0	3118.0	3267.0	3267.0	3267.0	3267.0	3267.0	3267.0	3267.0	3267.0	3267.0	3267.0	3267.0	3267.0	3267.0	3267.0	3382.0	3382.0
739.0	41349.0	41349.0	41621.0	41621.0	41621.0	41621.0	41621.0	41621.0	41621.0	41621.0	41621.0	41621.0	41621.0	41621.0	41621.0	41621.0	41621.0	44915.0	45067.0	48973.0	53055.0	53055.0	53055.0	53055.0	56482.0	58655.0	58655.0	58655.0	70632.0	70632.0	70632.0	70632.0	70632.0	70632.0	70632.0
740.0	229954.0	229954.0	237695.0	253054.0	253054.0	254214.0	256409.0	259850.0	260619.0	260778.0	262491.0	262491.0	283512.0	293209.0	297475.0	298645.0	302553.0	302559.0	302559.0	304447.0	307787.0	307787.0	307787.0	308016.0	308016.0	309357.0	311539.0	311539.0	316560.0	316560.0	316560.0	317169.0	317691.0	317702.0	318266.0
741.0	7917.0	7917.0	7917.0	7917.0	7917.0	8275.0	8275.0	8275.0	8275.0	8332.0	8332.0	8332.0	8332.0	8332.0	8332.0	8601.0	8601.0	8601.0	8601.0	8601.0	8601.0	8601.0	8601.0	8612.0	8612.0	8612.0	8612.0	8612.0	8612.0	8612.0	18250.0	21750.0	21750.0	21871.0	21935.0
742.0	222409.0	222409.0	222823.0	224794.0	224794.0	232279.0	248645.0	249323.0	272966.0	272966.0	273106.0	273106.0	275507.0	276039.0	276661.0	292036.0	292036.0	293904.0	295998.0	296555.0	296817.0	297268.0	297268.0	297268.0	297268.0	298108.0	298699.0	299211.0	303342.0	305156.0	308033.0	319296.0	320569.0	327975.0	328267.0
743.0	270806.0	270806.0	273962.0	276053.0	277295.0	293003.0	298553.0	301804.0	301804.0	304510.0	305441.0	305441.0	305441.0	351322.0	354520.0	358790.0	364143.0	367902.0	367902.0	367904.0	386689.0	388935.0	389874.0	390049.0	392951.0	393037.0	393184.0	393184.0	396407.0	396407.0	398077.0	399627.0	400206.0	400206.0	406457.0
744.0	85463.0	85463.0	86305.0	86305.0	86432.0	86432.0	86432.0	86432.0	86432.0	86432.0	86432.0	86432.0	86432.0	87708.0	87708.0	88197.0	88277.0	92559.0	92776.0	93542.0	94604.0	95656.0	95738.0	95738.0	95738.0	96444.0	96496.0	96890.0	98493.0	98493.0	100870.0	101020.0	107285.0	107356.0	107983.0
745.0	106751.0	106751.0	106751.0	110290.0	113834.0	118267.0	118345.0	118345.0	118345.0	118345.0	118345.0	118345.0	118345.0	118908.0	119913.0	119913.0	125116.0	127512.0	127512.0	127512.0	127542.0	128114.0	128853.0	128853.0	128853.0	128853.0	128894.0	129389.0	129519.0	129519.0	129519.0	129838.0	129838.0	130433.0	130433.0
746.0	93009.0	93009.0	93009.0	93009.0	93009.0	93069.0	93069.0	93069.0	93069.0	93069.0	94088.0	94088.0	94088.0	94088.0	97143.0	97143.0	97402.0	97402.0	97977.0	98424.0	98424.0	98473.0	98692.0	100229.0	101456.0	102639.0	103120.0	109837.0	112780.0	115581.0	117588.0	117735.0	119442.0	119669.0	120367.0
747.0	40167.0	40167.0	40167.0	40167.0	40167.0	40167.0	41176.0	41621.0	41621.0	41621.0	45758.0	47597.0	47597.0	48450.0	50001.0	50892.0	50892.0	50892.0	51717.0	51717.0	51961.0	51961.0	52286.0	52286.0	52286.0	52420.0	52420.0	52420.0	52815.0	52815.0	52815.0	52815.0	52914.0	53336.0	53473.0
748.0	34336.0	34336.0	34662.0	34662.0	34662.0	34662.0	34662.0	34870.0	34870.0	34870.0	34870.0	34870.0	34870.0	34870.0	34870.0	34870.0	34870.0	34873.0	34873.0	34898.0	35193.0	37161.0	37533.0	37533.0	37533.0	37533.0	37533.0	37533.0	42314.0	42817.0	43550.0	43550.0	47079.0	47079.0	47079.0
749.0	4205.0	4205.0	4205.0	4205.0	4205.0	4509.0	4509.0	4669.0	4669.0	4669.0	4669.0	4669.0	4669.0	4669.0	5984.0	5984.0	5984.0	5984.0	5984.0	6222.0	6222.0	6222.0	6222.0	6222.0	6222.0	6222.0	6222.0	6222.0	6222.0	6222.0	6222.0	6222.0	6222.0	6222.0	6222.0
750.0	91920.0	91920.0	91920.0	91920.0	91920.0	91920.0	91920.0	94310.0	98754.0	101627.0	121821.0	121821.0	131836.0	131836.0	131836.0	131836.0	132128.0	132128.0	132128.0	134277.0	146070.0	146070.0	146070.0	146070.0	146070.0	146070.0	146070.0	153566.0	158586.0	158586.0	158725.0	158725.0	159111.0	159111.0	159111.0
751.0	10038.0	10038.0	10131.0	10131.0	10131.0	10131.0	10131.0	10131.0	10131.0	10131.0	10131.0	10131.0	10131.0	10131.0	10131.0	10131.0	10131.0	10609.0	10609.0	10609.0	10609.0	10609.0	11036.0	11036.0	11036.0	11036.0	11036.0	11036.0	11454.0	11454.0	11454.0	11454.0	11454.0	11454.0	11454.0
752.0	238298.0	238298.0	243053.0	243053.0	243053.0	245490.0	245490.0	245490.0	245656.0	245656.0	253906.0	253906.0	256637.0	256637.0	263992.0	280005.0	284727.0	289962.0	291803.0	293866.0	293866.0	299426.0	299437.0	301707.0	301708.0	301708.0	301708.0	312689.0	315454.0	324692.0	325533.0	327388.0	327388.0	331726.0	337247.0
753.0	160152.0	160152.0	160152.0	160152.0	167827.0	167827.0	169218.0	169218.0	169218.0	169893.0	169893.0	169893.0	169893.0	169893.0	170996.0	170996.0	170996.0	172607.0	172736.0	172736.0	172775.0	172806.0	214912.0	214912.0	214912.0	216234.0	216234.0	216234.0	231953.0	231953.0	231953.0	231953.0	231953.0	231953.0	231953.0
754.0	88861.0	88861.0	88861.0	88861.0	88861.0	88861.0	88861.0	88861.0	89526.0	89526.0	89526.0	89526.0	89526.0	89790.0	89790.0	89790.0	89790.0	89790.0	89790.0	89790.0	89810.0	92773.0	92794.0	92830.0	92830.0	92830.0	93258.0	93823.0	94042.0	94042.0	94116.0	94493.0	94493.0	94527.0	94527.0
755.0	236998.0	236998.0	242929.0	242940.0	245506.0	251598.0	251598.0	253204.0	269316.0	275457.0	275989.0	277222.0	278801.0	279456.0	279456.0	282558.0	283708.0	291172.0	291543.0	298482.0	298745.0	299518.0	301426.0	301426.0	301426.0	301426.0	301426.0	305925.0	308137.0	308221.0	308221.0	308221.0	308408.0	308408.0	309238.0
756.0	57095.0	57095.0	57095.0	57778.0	57904.0	57904.0	57904.0	57904.0	57904.0	57904.0	59942.0	59972.0	64185.0	64376.0	64376.0	64376.0	64376.0	65127.0	65187.0	66881.0	66881.0	66983.0	67156.0	67388.0	67388.0	67388.0	67388.0	68143.0	69147.0	69147.0	69549.0	69630.0	69800.0	69913.0	69913.0
757.0	28037.0	28037.0	28037.0	28037.0	30572.0	30572.0	30572.0	30572.0	30572.0	30572.0	30572.0	30572.0	30572.0	30572.0	30572.0	30572.0	30572.0	30572.0	30572.0	30572.0	30572.0	30572.0	30572.0	30572.0	30572.0	30572.0	30572.0	30572.0	30572.0	30572.0	30572.0	30731.0	30731.0	31183.0	31183.0
758.0	10213.0	10213.0	10213.0	10213.0	10213.0	10213.0	10213.0	10213.0	10213.0	10213.0	10213.0	10213.0	10324.0	10324.0	10324.0	10324.0	10324.0	10324.0	10589.0	10589.0	10589.0	10589.0	10589.0	10589.0	10589.0	10589.0	10589.0	10589.0	10589.0	10589.0	10589.0	10589.0	11545.0	11545.0	11545.0
759.0	93569.0	93569.0	93814.0	93814.0	93814.0	93814.0	93814.0	93814.0	93814.0	93814.0	93814.0	95025.0	95025.0	95025.0	95556.0	95556.0	96022.0	96022.0	97225.0	97225.0	97847.0	97847.0	100303.0	100303.0	101623.0	101886.0	101886.0	101886.0	103061.0	103061.0	103061.0	103061.0	108816.0	111198.0	111198.0
760.0	113809.0	113809.0	115329.0	116757.0	120502.0	123977.0	124349.0	128899.0	130328.0	130328.0	130328.0	130328.0	130328.0	130328.0	131009.0	131309.0	131309.0	143852.0	143852.0	143852.0	143852.0	143852.0	143852.0	143852.0	143852.0	144730.0	144730.0	145202.0	145937.0	145937.0	147859.0	147859.0	147859.0	147859.0	148484.0
761.0	10019.0	10019.0	10019.0	10019.0	10019.0	10019.0	10019.0	10019.0	10019.0	10019.0	10019.0	10019.0	10019.0	10019.0	10364.0	10364.0	10364.0	10364.0	10364.0	10364.0	10364.0	10364.0	10364.0	10364.0	10364.0	10597.0	10597.0	13777.0	14158.0	14158.0	14158.0	14158.0	14158.0	14158.0	14158.0
762.0	2654.0	2654.0	2654.0	2654.0	2654.0	2654.0	2654.0	2654.0	2654.0	2654.0	2654.0	2654.0	2654.0	2654.0	2654.0	2654.0	4023.0	4023.0	4023.0	4023.0	4023.0	4023.0	4023.0	4023.0	4023.0	4023.0	4023.0	4023.0	4089.0	4089.0	4089.0	4089.0	4089.0	4089.0	4089.0
763.0	238168.0	238168.0	238168.0	240908.0	241427.0	241427.0	241427.0	245761.0	245761.0	245761.0	245761.0	246806.0	247079.0	247079.0	247848.0	247848.0	248004.0	248321.0	248321.0	248321.0	248321.0	254416.0	265728.0	265728.0	271370.0	271370.0	271418.0	271418.0	273054.0	273201.0	275198.0	275264.0	275264.0	275333.0	275843.0
764.0	104411.0	104411.0	104411.0	104411.0	104411.0	105136.0	105136.0	105136.0	105136.0	105504.0	105504.0	105504.0	105861.0	107570.0	107734.0	109078.0	109078.0	109078.0	111968.0	116601.0	119673.0	121114.0	121114.0	121449.0	125628.0	129831.0	130130.0	130186.0	130186.0	130186.0	131084.0	132379.0	132738.0	132738.0	132912.0
765.0	174165.0	174165.0	174800.0	174837.0	174837.0	174837.0	174837.0	179729.0	215546.0	217014.0	217014.0	217014.0	217479.0	217773.0	256189.0	256189.0	256189.0	310750.0	315891.0	315891.0	315891.0	315891.0	320838.0	321790.0	323075.0	323158.0	323158.0	323158.0	331276.0	331276.0	334289.0	334289.0	334289.0	334289.0	334289.0
766.0	40352.0	40352.0	40352.0	45275.0	45275.0	45275.0	45275.0	45275.0	45275.0	45275.0	45275.0	45275.0	45275.0	45275.0	45275.0	45275.0	46371.0	46942.0	46942.0	46942.0	46942.0	46942.0	47501.0	47501.0	48895.0	48895.0	48895.0	50021.0	52356.0	53088.0	57264.0	57264.0	57747.0	58119.0	58694.0
767.0	99009.0	99009.0	99009.0	99009.0	99009.0	99009.0	99009.0	99009.0	99405.0	99405.0	99405.0	99405.0	99405.0	99405.0	99405.0	99405.0	99405.0	99405.0	99405.0	104461.0	104839.0	107223.0	107796.0	107796.0	107796.0	107796.0	107796.0	107796.0	111704.0	112109.0	114584.0	114584.0	114584.0	114584.0	114618.0
768.0	58678.0	58678.0	58678.0	58678.0	58678.0	58678.0	58678.0	58678.0	58678.0	58678.0	58678.0	58678.0	66784.0	66912.0	66937.0	66937.0	66937.0	66937.0	66937.0	66937.0	67256.0	73475.0	73475.0	74998.0	76378.0	77079.0	79238.0	79238.0	79696.0	79696.0	79696.0	79696.0	79696.0	79696.0	79696.0
769.0	2449.0	2449.0	2449.0	2449.0	2449.0	2449.0	2449.0	2449.0	2449.0	2449.0	2449.0	2449.0	2449.0	2467.0	2467.0	2467.0	2467.0	2467.0	2467.0	2467.0	2467.0	2467.0	2467.0	2467.0	2467.0	2467.0	2467.0	2467.0	2467.0	2467.0	2467.0	2467.0	2467.0	2467.0	2467.0
770.0	314589.0	314589.0	314589.0	314589.0	314589.0	315912.0	317778.0	320283.0	320283.0	320703.0	324876.0	324876.0	326360.0	329182.0	330034.0	330571.0	331431.0	342701.0	343237.0	344254.0	344600.0	346401.0	352609.0	352609.0	366444.0	372215.0	378101.0	380488.0	386901.0	387954.0	394802.0	397357.0	401688.0	403355.0	406887.0
771.0	50555.0	50555.0	50555.0	50555.0	87183.0	87183.0	87183.0	87183.0	87183.0	87183.0	87183.0	87183.0	89920.0	104070.0	104070.0	104070.0	133772.0	135871.0	135871.0	135871.0	135871.0	148250.0	148250.0	150498.0	152121.0	152121.0	152121.0	152121.0	152121.0	152121.0	162993.0	164220.0	182051.0	182051.0	182051.0
772.0	25591.0	25591.0	25591.0	25591.0	25591.0	25591.0	25591.0	25591.0	25591.0	25591.0	27455.0	27455.0	27455.0	29492.0	29492.0	29492.0	29680.0	29680.0	29680.0	29680.0	29680.0	29744.0	29977.0	29977.0	29977.0	29977.0	29977.0	29977.0	30290.0	30290.0	30290.0	30290.0	30290.0	30290.0	30290.0
773.0	40376.0	40376.0	40376.0	40376.0	42087.0	42087.0	42087.0	42087.0	42087.0	42507.0	45402.0	45402.0	45822.0	45822.0	46822.0	46822.0	46822.0	46862.0	46862.0	46862.0	46862.0	47072.0	47072.0	47072.0	47072.0	47072.0	47072.0	47301.0	47301.0	47301.0	47301.0	47301.0	47301.0	48510.0	48510.0
774.0	4141.0	4141.0	4141.0	4141.0	4141.0	4141.0	4141.0	4141.0	4315.0	4315.0	4315.0	4315.0	4315.0	4315.0	4315.0	4315.0	4315.0	4315.0	4315.0	4315.0	4315.0	4315.0	4315.0	4315.0	4315.0	4315.0	4315.0	4315.0	4315.0	4315.0	4315.0	4315.0	4315.0	4315.0	4315.0
775.0	157259.0	157259.0	157259.0	161686.0	162475.0	162599.0	162599.0	176162.0	177332.0	179826.0	180966.0	180966.0	183566.0	183566.0	183674.0	186861.0	189303.0	198742.0	198742.0	198742.0	198742.0	198742.0	201171.0	201544.0	201544.0	201875.0	201875.0	201875.0	202878.0	202878.0	202878.0	202878.0	202878.0	202878.0	203570.0
776.0	64575.0	64575.0	64575.0	64575.0	64575.0	64575.0	64575.0	65251.0	65251.0	66615.0	68596.0	68596.0	68596.0	68771.0	69042.0	69042.0	69042.0	69042.0	69042.0	70969.0	70969.0	70969.0	70969.0	72742.0	72742.0	73232.0	73232.0	73600.0	75054.0	75261.0	75283.0	75283.0	75564.0	76572.0	76572.0
777.0	20192.0	20192.0	20192.0	20192.0	20192.0	20192.0	20192.0	20192.0	20192.0	20192.0	20192.0	20192.0	20192.0	20573.0	20859.0	20859.0	20859.0	20859.0	20859.0	20859.0	20859.0	43129.0	44026.0	44026.0	44026.0	44026.0	44026.0	44026.0	44026.0	44026.0	44026.0	44026.0	44026.0	44026.0	45225.0
778.0	493737.0	493737.0	500670.0	500670.0	504561.0	506387.0	506387.0	507681.0	507681.0	519220.0	519220.0	519220.0	519220.0	525845.0	525845.0	537415.0	539630.0	588804.0	591214.0	592576.0	595973.0	596188.0	596789.0	599768.0	603949.0	609313.0	609313.0	609455.0	646987.0	646987.0	648949.0	650621.0	679423.0	684308.0	692389.0
779.0	75212.0	75212.0	76182.0	76182.0	76213.0	76213.0	76213.0	76214.0	76214.0	76238.0	76242.0	76253.0	76407.0	76469.0	76469.0	76469.0	76469.0	76749.0	76749.0	76749.0	79810.0	79810.0	91693.0	91693.0	91693.0	92116.0	93029.0	93164.0	96101.0	96101.0	96101.0	97149.0	99543.0	100565.0	100836.0
780.0	40185.0	40185.0	40185.0	40245.0	40245.0	40245.0	40245.0	40245.0	40245.0	40245.0	40245.0	40245.0	40245.0	40245.0	40245.0	40353.0	40353.0	40628.0	40742.0	40742.0	40742.0	40742.0	40742.0	49425.0	106733.0	112842.0	113006.0	113006.0	113900.0	113900.0	113900.0	113954.0	113954.0	114162.0	114599.0
781.0	153751.0	153751.0	154748.0	154748.0	154748.0	155508.0	155508.0	156040.0	164316.0	165352.0	171706.0	171706.0	171706.0	172580.0	173075.0	173075.0	173075.0	181146.0	181637.0	181975.0	181975.0	181975.0	185559.0	185559.0	185559.0	185559.0	185559.0	185559.0	194703.0	195146.0	195808.0	198466.0	205774.0	206874.0	208920.0
782.0	148032.0	148032.0	148909.0	150975.0	151311.0	151366.0	151366.0	151756.0	151756.0	151756.0	151946.0	153371.0	154311.0	154311.0	154311.0	154916.0	155255.0	157509.0	159475.0	165225.0	165225.0	165225.0	167605.0	167605.0	168758.0	172987.0	174945.0	175868.0	177939.0	177939.0	178459.0	178459.0	178775.0	185393.0	185413.0
783.0	58791.0	58791.0	58791.0	58791.0	58983.0	59584.0	59584.0	59584.0	59584.0	59584.0	59584.0	59584.0	59584.0	59584.0	59584.0	59584.0	59584.0	62314.0	62741.0	62741.0	62741.0	62747.0	64806.0	66517.0	66517.0	66517.0	66517.0	66517.0	68147.0	68147.0	68147.0	68147.0	69082.0	69113.0	69115.0
784.0	267719.0	267719.0	267719.0	267742.0	267742.0	285876.0	301450.0	302799.0	303568.0	304430.0	306341.0	306363.0	306363.0	306363.0	313117.0	313124.0	320539.0	321264.0	322252.0	322252.0	322677.0	329928.0	331288.0	331637.0	339784.0	343440.0	350625.0	350625.0	372199.0	376211.0	379210.0	381694.0	398464.0	407947.0	409561.0
785.0	3359.0	3359.0	3359.0	3359.0	3359.0	3359.0	3359.0	3413.0	3413.0	3413.0	3413.0	3413.0	3413.0	3413.0	3413.0	3413.0	3413.0	3413.0	3413.0	3413.0	3413.0	3413.0	3413.0	3413.0	3413.0	3413.0	3413.0	3413.0	3413.0	3413.0	3413.0	4809.0	4809.0	4809.0	4809.0
786.0	108644.0	108644.0	108845.0	108845.0	109525.0	130696.0	130696.0	140554.0	143100.0	143100.0	143100.0	143438.0	143438.0	143734.0	144079.0	144608.0	144608.0	145534.0	147825.0	147831.0	149416.0	153641.0	154338.0	155907.0	155907.0	155907.0	155907.0	155907.0	156340.0	156340.0	158499.0	167293.0	167652.0	168506.0	169106.0
787.0	68659.0	68659.0	68659.0	68659.0	68731.0	68731.0	68731.0	68731.0	68731.0	68731.0	68766.0	68766.0	68766.0	68766.0	68766.0	68766.0	68766.0	70005.0	70005.0	70065.0	70254.0	70254.0	70254.0	70254.0	70254.0	70782.0	71336.0	71336.0	79942.0	80660.0	86098.0	86098.0	86169.0	86261.0	87163.0
788.0	270649.0	270649.0	270649.0	270656.0	270656.0	272125.0	272125.0	272669.0	273059.0	273144.0	273929.0	273929.0	273945.0	274036.0	274038.0	274038.0	274038.0	274038.0	276185.0	276461.0	276461.0	290092.0	291723.0	309895.0	309895.0	309895.0	309940.0	310952.0	311915.0	312865.0	313108.0	318397.0	325322.0	326076.0	330071.0
789.0	60330.0	60330.0	60330.0	60330.0	60389.0	60450.0	60469.0	61001.0	61001.0	61001.0	61018.0	61018.0	61018.0	61018.0	61018.0	61018.0	64599.0	65954.0	65964.0	66724.0	66724.0	73912.0	87299.0	88826.0	89474.0	89474.0	89474.0	89474.0	120524.0	120524.0	120524.0	121313.0	122284.0	122284.0	123914.0
790.0	26199.0	26199.0	26405.0	26418.0	26418.0	26418.0	26418.0	27411.0	27411.0	27411.0	30164.0	30164.0	30164.0	30164.0	30164.0	30315.0	30410.0	31472.0	31472.0	31472.0	31472.0	31472.0	31472.0	35759.0	35759.0	38799.0	39121.0	39121.0	39121.0	39121.0	39121.0	40129.0	41300.0	41300.0	41300.0
791.0	157214.0	157214.0	163996.0	169215.0	169233.0	171125.0	171126.0	173762.0	173762.0	173762.0	175252.0	176028.0	177325.0	177748.0	177748.0	179048.0	181701.0	184950.0	184950.0	193273.0	200622.0	206840.0	207161.0	207178.0	207178.0	207178.0	207178.0	207586.0	216643.0	217821.0	218562.0	219238.0	242363.0	244933.0	255456.0
792.0	348525.0	348525.0	358757.0	358757.0	358757.0	359481.0	359481.0	359481.0	371312.0	371312.0	378376.0	378376.0	390410.0	395127.0	407052.0	416827.0	422965.0	428861.0	442009.0	447293.0	457279.0	469802.0	485462.0	485462.0	486251.0	487328.0	487328.0	487970.0	489077.0	489077.0	492533.0	492690.0	494780.0	495491.0	497532.0
793.0	140286.0	140286.0	140549.0	149655.0	149655.0	149724.0	149724.0	150042.0	150437.0	150437.0	150437.0	150437.0	154007.0	154331.0	155055.0	155055.0	155074.0	155135.0	155303.0	155303.0	155303.0	155303.0	163400.0	163400.0	165110.0	168041.0	168465.0	168465.0	168524.0	168652.0	176771.0	177030.0	177433.0	178514.0	178727.0
794.0	187249.0	187249.0	191369.0	191369.0	191369.0	191369.0	191416.0	193016.0	193026.0	204344.0	204550.0	204550.0	205203.0	206684.0	206908.0	207044.0	207452.0	210767.0	219710.0	221362.0	221362.0	226082.0	238309.0	240382.0	243679.0	243679.0	246491.0	248447.0	248447.0	248447.0	263520.0	268040.0	275002.0	281820.0	282383.0
795.0	82755.0	82755.0	82755.0	82755.0	82755.0	82755.0	82755.0	82755.0	82810.0	85118.0	85118.0	85118.0	85912.0	86686.0	88552.0	93598.0	94202.0	94202.0	94202.0	94202.0	95758.0	95758.0	95758.0	95758.0	95758.0	97488.0	97488.0	97488.0	97488.0	97488.0	97488.0	97488.0	101115.0	101115.0	102366.0
796.0	1391943.0	1391943.0	1410662.0	1418128.0	1419412.0	1439712.0	1445068.0	1451606.0	1488119.0	1501824.0	1503392.0	1510007.0	1530229.0	1534715.0	1549520.0	1552912.0	1567002.0	1584318.0	1630125.0	1637095.0	1653742.0	1702086.0	1738375.0	1753404.0	1759792.0	1774129.0	1802843.0	1810257.0	1814142.0	1815434.0	1819051.0	1822774.0	1827448.0	1833694.0	1836219.0
797.0	59214.0	59214.0	59214.0	59214.0	59214.0	60472.0	60472.0	60472.0	60472.0	60472.0	61095.0	61095.0	61095.0	62258.0	62258.0	64492.0	64699.0	64699.0	67530.0	67530.0	67555.0	71200.0	72541.0	72541.0	72541.0	72541.0	72541.0	72541.0	73428.0	73428.0	73428.0	73451.0	73451.0	73717.0	73977.0
798.0	28959.0	28959.0	28959.0	28959.0	28959.0	28959.0	28959.0	28959.0	29068.0	29068.0	29068.0	29068.0	31337.0	31337.0	31337.0	32311.0	32311.0	32311.0	32810.0	33697.0	33697.0	33697.0	33697.0	33992.0	33992.0	33992.0	33992.0	33992.0	33992.0	33992.0	33992.0	33992.0	33992.0	33992.0	33992.0
799.0	958733.0	958733.0	959506.0	959619.0	959619.0	971191.0	971200.0	983234.0	983992.0	986519.0	987828.0	996971.0	997893.0	999169.0	1000879.0	1000879.0	1003785.0	1003785.0	1117532.0	1121099.0	1137281.0	1182184.0	1323821.0	1347989.0	1351243.0	1352388.0	1355250.0	1367005.0	1389671.0	1398316.0	1418730.0	1424090.0	1429532.0	1432083.0	1432083.0
800.0	204883.0	204883.0	204883.0	205326.0	205326.0	205677.0	205677.0	205677.0	206466.0	206466.0	206539.0	206539.0	206539.0	206539.0	209874.0	209874.0	209874.0	213690.0	214986.0	214986.0	214986.0	215587.0	216287.0	216305.0	216322.0	216727.0	216727.0	216727.0	216814.0	217084.0	221597.0	221597.0	222383.0	222391.0	223308.0
801.0	72691.0	72691.0	72719.0	72719.0	72719.0	72719.0	72719.0	72719.0	72719.0	72719.0	74024.0	74024.0	74024.0	74024.0	74024.0	74024.0	74024.0	74024.0	74024.0	74024.0	74032.0	74431.0	74798.0	74798.0	74798.0	74798.0	74798.0	74798.0	74798.0	76579.0	77209.0	79914.0	79914.0	80284.0	80284.0
802.0	758389.0	758389.0	822032.0	822243.0	832462.0	840052.0	848289.0	856758.0	856900.0	859216.0	867686.0	867947.0	875905.0	884345.0	884345.0	884557.0	886705.0	889503.0	898470.0	899413.0	900262.0	900262.0	906588.0	908001.0	922131.0	926713.0	927139.0	935588.0	936058.0	941362.0	942643.0	946876.0	950277.0	954321.0	955154.0
803.0	3930.0	3930.0	3930.0	3930.0	3930.0	3930.0	3930.0	3930.0	3930.0	3930.0	3930.0	3930.0	3930.0	3930.0	3930.0	3930.0	3930.0	3930.0	3930.0	3930.0	3930.0	3930.0	3930.0	3930.0	3930.0	3930.0	3930.0	3930.0	3930.0	3930.0	3930.0	3930.0	3930.0	3930.0	3930.0
804.0	85373.0	85373.0	85373.0	85614.0	85614.0	85793.0	86748.0	86748.0	86748.0	86748.0	86770.0	88354.0	88362.0	88362.0	88362.0	88362.0	88362.0	88362.0	88792.0	88990.0	88990.0	89450.0	89450.0	90662.0	90662.0	90662.0	92521.0	92521.0	92521.0	92996.0	92996.0	92996.0	92996.0	93035.0	93111.0
805.0	41407.0	41407.0	41912.0	41912.0	41912.0	42235.0	42440.0	42501.0	42501.0	42501.0	42501.0	42501.0	42501.0	42501.0	42501.0	42501.0	42501.0	42501.0	47422.0	47422.0	47422.0	47422.0	48519.0	58652.0	58652.0	58652.0	58652.0	58652.0	58652.0	63207.0	64113.0	64113.0	64113.0	64113.0	69365.0
806.0	135319.0	135319.0	141255.0	141284.0	142361.0	142361.0	142361.0	142361.0	142488.0	142488.0	142488.0	142488.0	143235.0	144177.0	144177.0	144551.0	145848.0	145848.0	146616.0	146616.0	146772.0	146772.0	146772.0	146772.0	146825.0	146825.0	151436.0	151436.0	156795.0	157306.0	157306.0	159388.0	159388.0	162778.0	163513.0
807.0	149113.0	149113.0	149760.0	149760.0	149760.0	149806.0	150067.0	150067.0	150067.0	150067.0	150642.0	150642.0	152273.0	158641.0	159124.0	159124.0	159124.0	173369.0	176947.0	176947.0	179655.0	179875.0	179875.0	179875.0	179875.0	181852.0	181996.0	183454.0	183566.0	183573.0	186077.0	187515.0	187731.0	189724.0	189724.0
808.0	43202.0	43202.0	44604.0	44604.0	44604.0	45059.0	45059.0	45669.0	45669.0	45669.0	45669.0	45669.0	45669.0	45669.0	45669.0	45669.0	46510.0	46851.0	47648.0	48498.0	49108.0	49157.0	49157.0	49157.0	49777.0	49777.0	49777.0	49777.0	49777.0	49777.0	49777.0	49777.0	49777.0	49777.0	49777.0
809.0	11223.0	11223.0	11223.0	11223.0	11223.0	11228.0	11228.0	11228.0	11228.0	11228.0	11228.0	11228.0	11228.0	11228.0	11310.0	12921.0	12921.0	12921.0	12921.0	12921.0	13677.0	13677.0	14790.0	14790.0	14790.0	14790.0	14790.0	14790.0	14790.0	14790.0	14790.0	14790.0	14790.0	14790.0	14790.0
810.0	28521.0	28521.0	28521.0	28521.0	28521.0	28521.0	28521.0	28521.0	28521.0	28521.0	28521.0	28521.0	28521.0	28521.0	31798.0	31798.0	33292.0	33292.0	33292.0	33292.0	33292.0	33583.0	35551.0	41948.0	42257.0	42257.0	42257.0	42257.0	42257.0	42257.0	42257.0	42257.0	42257.0	42257.0	42866.0
811.0	220540.0	220540.0	220592.0	220592.0	225626.0	229829.0	229829.0	230971.0	231344.0	233991.0	237712.0	237712.0	240065.0	240412.0	241530.0	241530.0	241530.0	241530.0	243826.0	244280.0	248317.0	252203.0	252203.0	252557.0	254665.0	254807.0	256797.0	259253.0	259253.0	259804.0	260869.0	262817.0	265834.0	267633.0	267633.0
812.0	20746.0	20746.0	20746.0	20746.0	20746.0	20746.0	20746.0	20746.0	20746.0	20746.0	20746.0	20746.0	20746.0	20746.0	21464.0	21464.0	21464.0	21621.0	21621.0	21621.0	21621.0	21621.0	22104.0	25935.0	26063.0	26427.0	26427.0	26427.0	26427.0	26427.0	26614.0	26614.0	26614.0	26614.0	26614.0
813.0	242409.0	242409.0	242640.0	244139.0	247601.0	248137.0	248137.0	249181.0	258138.0	261070.0	275988.0	288798.0	288850.0	303614.0	333607.0	337794.0	346727.0	347117.0	348382.0	348980.0	359276.0	362440.0	362525.0	367533.0	369116.0	369116.0	369649.0	370424.0	372463.0	372463.0	372463.0	373300.0	374111.0	374111.0	374516.0
814.0	373396.0	373396.0	375702.0	376110.0	377580.0	382589.0	390225.0	394267.0	395216.0	398047.0	410798.0	412836.0	421324.0	429581.0	433224.0	434999.0	436755.0	438650.0	448009.0	450215.0	450215.0	461912.0	461912.0	461912.0	468159.0	468159.0	471872.0	471872.0	496513.0	496513.0	496513.0	497628.0	508410.0	509229.0	520453.0
815.0	17430.0	17430.0	17430.0	17430.0	17430.0	17520.0	17520.0	17520.0	17520.0	17520.0	17857.0	17857.0	17857.0	17857.0	17857.0	17857.0	17857.0	17857.0	17857.0	17857.0	17857.0	17857.0	18049.0	18049.0	18049.0	18080.0	18080.0	18110.0	18110.0	18110.0	18806.0	18806.0	18966.0	18997.0	19364.0
816.0	37743.0	37743.0	37743.0	37743.0	37743.0	37743.0	37743.0	37743.0	39277.0	39277.0	39277.0	39277.0	41795.0	41795.0	41795.0	41855.0	41855.0	41855.0	42189.0	42189.0	42508.0	42544.0	42589.0	42589.0	42817.0	42817.0	43233.0	43233.0	43777.0	43777.0	44389.0	44802.0	44802.0	44802.0	44803.0
817.0	29281.0	29281.0	37656.0	37656.0	37656.0	37656.0	37656.0	43423.0	43423.0	43423.0	43423.0	43423.0	43423.0	43423.0	43423.0	43423.0	43423.0	43423.0	48449.0	48449.0	48449.0	48449.0	48449.0	48449.0	48449.0	48449.0	48449.0	48449.0	48449.0	48449.0	53733.0	56565.0	56565.0	56565.0	56806.0
818.0	443014.0	443014.0	446842.0	447638.0	449316.0	461310.0	461342.0	500515.0	504399.0	505523.0	505827.0	505827.0	506071.0	520586.0	541393.0	542361.0	543420.0	556155.0	570687.0	570687.0	573086.0	573086.0	589425.0	590348.0	591381.0	591381.0	592941.0	593790.0	602849.0	606755.0	635225.0	654169.0	658867.0	660850.0	663055.0
819.0	22618.0	22618.0	22923.0	22923.0	22923.0	22923.0	22923.0	22923.0	22923.0	22923.0	27916.0	27916.0	27916.0	28008.0	28503.0	28503.0	28503.0	28503.0	36296.0	36333.0	36333.0	36333.0	36982.0	36982.0	36982.0	36982.0	36982.0	36982.0	37130.0	37130.0	37130.0	37130.0	37130.0	37427.0	39418.0
820.0	326240.0	326240.0	327963.0	328167.0	336795.0	354727.0	354727.0	356258.0	361466.0	370895.0	371640.0	372533.0	372533.0	372533.0	383350.0	383350.0	385567.0	385567.0	401822.0	412245.0	413787.0	414811.0	415897.0	416924.0	416924.0	416924.0	426910.0	428937.0	431369.0	434221.0	436834.0	438030.0	447579.0	448267.0	448267.0
821.0	410760.0	410760.0	414537.0	415892.0	449942.0	460960.0	463616.0	473535.0	482881.0	483798.0	487057.0	487057.0	488316.0	490512.0	493300.0	495718.0	501413.0	501413.0	501413.0	506472.0	516336.0	518209.0	520944.0	529438.0	536618.0	543111.0	551443.0	564315.0	577273.0	578711.0	580272.0	585903.0	586853.0	594122.0	595014.0
822.0	30155.0	30155.0	30630.0	30743.0	31399.0	31399.0	31399.0	32507.0	32507.0	32507.0	32507.0	32507.0	32507.0	32507.0	32507.0	34043.0	35208.0	35208.0	35328.0	35328.0	52896.0	52972.0	53080.0	66867.0	66867.0	66925.0	66925.0	66925.0	68685.0	82492.0	82492.0	82492.0	83407.0	83407.0	85264.0
823.0	99071.0	99071.0	99071.0	99071.0	99071.0	99071.0	99248.0	99248.0	99248.0	99248.0	102115.0	102425.0	102425.0	102425.0	102425.0	102425.0	102425.0	102425.0	102425.0	102425.0	103664.0	103664.0	103664.0	103664.0	103664.0	103664.0	103664.0	103664.0	107098.0	107098.0	107098.0	107098.0	107098.0	107098.0	107098.0
824.0	23058.0	23058.0	23058.0	23058.0	23058.0	23058.0	23058.0	23282.0	23282.0	23282.0	23411.0	23740.0	23740.0	23740.0	23740.0	23740.0	23740.0	23740.0	23740.0	23740.0	23740.0	23740.0	23740.0	23740.0	23740.0	23740.0	26113.0	26113.0	27789.0	27789.0	27789.0	27789.0	27978.0	27978.0	27978.0
825.0	6962.0	6962.0	6962.0	6962.0	6962.0	6962.0	6962.0	6962.0	6962.0	6962.0	6962.0	7133.0	7133.0	7133.0	7279.0	7279.0	7279.0	7347.0	7347.0	7347.0	7347.0	7347.0	7347.0	7432.0	7432.0	7432.0	7518.0	7518.0	7669.0	7669.0	7669.0	7669.0	7669.0	7669.0	7669.0
826.0	27783.0	27783.0	27783.0	27783.0	27783.0	27783.0	27783.0	27783.0	27783.0	28350.0	28350.0	28350.0	28350.0	28350.0	28350.0	28350.0	28350.0	28350.0	28350.0	28350.0	28350.0	28594.0	28761.0	28761.0	28761.0	28761.0	28761.0	28761.0	30206.0	30206.0	30206.0	30206.0	30206.0	30206.0	30436.0
827.0	19337.0	19337.0	19337.0	19337.0	19337.0	19337.0	19337.0	19337.0	19337.0	19741.0	21482.0	21482.0	21482.0	21482.0	21482.0	21482.0	21482.0	21482.0	21482.0	21482.0	21482.0	21482.0	21482.0	21482.0	21482.0	21482.0	21482.0	23806.0	23806.0	23806.0	23806.0	23806.0	23806.0	23806.0	23806.0
828.0	21443.0	21443.0	21443.0	21443.0	21443.0	21443.0	21443.0	21476.0	21476.0	21476.0	21476.0	21476.0	21476.0	21476.0	21476.0	21569.0	21569.0	21569.0	21569.0	22313.0	22313.0	22313.0	22313.0	22313.0	22313.0	22313.0	22313.0	22313.0	23942.0	23942.0	23942.0	23942.0	23942.0	23942.0	23942.0
829.0	47992.0	47992.0	48232.0	48232.0	48232.0	48232.0	48232.0	48232.0	48568.0	48568.0	48568.0	48568.0	48568.0	48568.0	48568.0	48568.0	48568.0	48568.0	48568.0	48568.0	48568.0	50932.0	52412.0	52501.0	52501.0	54324.0	54324.0	54443.0	54881.0	54881.0	55120.0	55120.0	55120.0	55120.0	55120.0
830.0	86858.0	86858.0	86858.0	86858.0	90552.0	90552.0	90552.0	90552.0	90552.0	90552.0	90552.0	90552.0	90552.0	106435.0	110061.0	110061.0	110061.0	110061.0	110197.0	110197.0	110197.0	110197.0	111536.0	111536.0	111536.0	111536.0	111536.0	111856.0	111906.0	111906.0	111906.0	111957.0	111957.0	112432.0	112432.0
831.0	84757.0	84757.0	85541.0	85541.0	85541.0	85541.0	85541.0	85541.0	86271.0	86271.0	91886.0	91886.0	91886.0	92946.0	98176.0	98407.0	101218.0	101218.0	108759.0	108759.0	110599.0	112858.0	118408.0	118408.0	118590.0	119854.0	121019.0	122260.0	122555.0	122555.0	122555.0	125466.0	126752.0	126752.0	127279.0
832.0	122417.0	122417.0	122941.0	122941.0	123207.0	123207.0	123655.0	133318.0	136035.0	136035.0	136035.0	136035.0	139456.0	140581.0	142028.0	142144.0	142144.0	142144.0	144323.0	144323.0	144617.0	145246.0	150022.0	150022.0	150195.0	151729.0	151729.0	151729.0	182161.0	182341.0	182719.0	184846.0	186199.0	190019.0	190019.0
833.0	18248.0	18248.0	18248.0	18248.0	18248.0	18248.0	18248.0	18248.0	18248.0	18248.0	18248.0	18248.0	18248.0	18248.0	18248.0	18365.0	18365.0	18365.0	18365.0	18365.0	18365.0	18466.0	18466.0	18466.0	18466.0	18466.0	18466.0	18466.0	18466.0	18466.0	19983.0	19983.0	19983.0	20284.0	20284.0
834.0	187217.0	187217.0	187217.0	187217.0	187217.0	187217.0	187217.0	187217.0	187217.0	187388.0	189019.0	189019.0	189019.0	189386.0	189546.0	199132.0	199738.0	199738.0	205822.0	207995.0	218913.0	219741.0	222403.0	237999.0	237999.0	240722.0	241621.0	241621.0	241763.0	241763.0	241763.0	242418.0	242418.0	243877.0	244291.0
835.0	45779.0	45779.0	45779.0	45913.0	45913.0	45913.0	45913.0	45913.0	45913.0	45913.0	46041.0	46041.0	46041.0	46347.0	55998.0	63129.0	63129.0	63129.0	63129.0	63328.0	64218.0	64218.0	64218.0	64218.0	64218.0	64218.0	64218.0	64218.0	64218.0	64218.0	64218.0	64218.0	64247.0	64436.0	66781.0
836.0	61761.0	61761.0	61761.0	61761.0	61761.0	61761.0	61873.0	61873.0	63076.0	63076.0	65331.0	65331.0	65331.0	65331.0	65331.0	65485.0	68570.0	68570.0	69075.0	69075.0	69075.0	69075.0	70385.0	70385.0	73042.0	73042.0	73042.0	73042.0	75247.0	75256.0	75256.0	75256.0	79209.0	79431.0	79431.0
837.0	5483.0	5483.0	5483.0	5483.0	5483.0	5483.0	5483.0	5483.0	5483.0	5483.0	5483.0	5483.0	5586.0	5586.0	5891.0	5891.0	5891.0	5891.0	5891.0	5891.0	5891.0	5891.0	5891.0	5891.0	6134.0	6134.0	6134.0	6134.0	6134.0	6134.0	6134.0	6134.0	6134.0	6134.0	6134.0
838.0	5059.0	5059.0	5059.0	5059.0	5059.0	5474.0	5474.0	5474.0	5474.0	5474.0	5474.0	5474.0	5474.0	5474.0	5485.0	5485.0	5485.0	5485.0	5485.0	5485.0	5485.0	5878.0	5878.0	5878.0	5878.0	7316.0	7760.0	7760.0	8900.0	8900.0	8900.0	8900.0	8900.0	8900.0	8900.0
839.0	137600.0	137600.0	137600.0	137600.0	141528.0	141528.0	141528.0	141528.0	141528.0	141773.0	143063.0	143063.0	143063.0	143063.0	143063.0	143063.0	143063.0	143063.0	143063.0	143063.0	143063.0	143063.0	143553.0	143553.0	143553.0	145282.0	145282.0	145282.0	153528.0	153760.0	154444.0	154444.0	154498.0	154498.0	154498.0
840.0	50468.0	50468.0	50468.0	50468.0	50468.0	50468.0	52851.0	56787.0	56906.0	56906.0	56906.0	57254.0	57490.0	58292.0	60462.0	61897.0	62584.0	62674.0	64108.0	64557.0	64557.0	64781.0	64781.0	65349.0	66309.0	67061.0	67061.0	67490.0	72456.0	72749.0	72749.0	72749.0	73537.0	74221.0	74221.0
841.0	38545.0	38545.0	39564.0	39564.0	39564.0	39564.0	39564.0	39564.0	40726.0	40726.0	40726.0	40726.0	40726.0	40726.0	41208.0	41440.0	41440.0	42534.0	44426.0	44426.0	45276.0	45276.0	45392.0	45392.0	45392.0	45392.0	45573.0	45573.0	46931.0	46931.0	47009.0	47009.0	47009.0	47009.0	47236.0
842.0	5249.0	5249.0	5249.0	5249.0	5249.0	5249.0	5249.0	5249.0	5249.0	5249.0	5249.0	5249.0	5249.0	5249.0	5249.0	5249.0	5249.0	5249.0	5249.0	5249.0	5249.0	5249.0	5249.0	5249.0	5249.0	5249.0	5249.0	5249.0	5249.0	5249.0	5249.0	6121.0	6121.0	6562.0	6562.0
843.0	407300.0	407300.0	407300.0	407331.0	409456.0	425667.0	425667.0	445842.0	449987.0	450302.0	452821.0	452821.0	453164.0	498011.0	498359.0	504387.0	507220.0	508727.0	545229.0	547243.0	553631.0	554450.0	554820.0	554820.0	554820.0	555632.0	555632.0	555668.0	565491.0	565721.0	565721.0	571107.0	576692.0	578180.0	578182.0
844.0	450852.0	450852.0	464540.0	464560.0	470973.0	482393.0	488458.0	502244.0	506757.0	525264.0	532774.0	532774.0	534325.0	535104.0	535833.0	536123.0	536250.0	538625.0	545291.0	548829.0	549309.0	552851.0	556431.0	556482.0	559946.0	563317.0	563889.0	582268.0	586081.0	586406.0	595990.0	597922.0	601140.0	603497.0	607672.0
845.0	172509.0	172509.0	172740.0	172740.0	175277.0	175277.0	175277.0	189871.0	189871.0	189871.0	189871.0	189871.0	189871.0	189871.0	194279.0	194279.0	194279.0	194279.0	194279.0	194279.0	194279.0	194279.0	194279.0	194279.0	194473.0	194473.0	194473.0	194473.0	206865.0	206865.0	206865.0	206865.0	206865.0	206865.0	206865.0
846.0	331400.0	331400.0	332873.0	332873.0	332873.0	332873.0	332873.0	332873.0	332977.0	333393.0	334400.0	336513.0	347730.0	348909.0	349358.0	349724.0	349724.0	355127.0	355190.0	355721.0	356007.0	356341.0	356341.0	356728.0	357642.0	357642.0	363723.0	364667.0	389867.0	389867.0	390790.0	390790.0	390790.0	390921.0	390921.0
847.0	57120.0	57120.0	60017.0	60017.0	60017.0	60017.0	60017.0	60429.0	63099.0	63099.0	63099.0	63099.0	63099.0	64124.0	66227.0	66311.0	66311.0	66311.0	66311.0	66311.0	66311.0	66311.0	66530.0	66530.0	66530.0	67388.0	67388.0	67388.0	71444.0	72037.0	72037.0	72490.0	72490.0	72490.0	72490.0
848.0	180376.0	180376.0	181255.0	181255.0	188522.0	228266.0	230142.0	230667.0	230667.0	230810.0	230888.0	230888.0	230888.0	240238.0	240238.0	240238.0	240238.0	243388.0	243456.0	243456.0	243456.0	243456.0	243456.0	247994.0	248302.0	252765.0	254260.0	254260.0	254346.0	294826.0	294826.0	300490.0	309629.0	309629.0	309629.0
849.0	54658.0	54658.0	56238.0	56238.0	56238.0	56238.0	56899.0	56899.0	56899.0	56899.0	56899.0	56899.0	57276.0	57276.0	57276.0	57276.0	57276.0	57276.0	57276.0	57276.0	58534.0	58593.0	58593.0	58593.0	58593.0	58593.0	58593.0	58593.0	58593.0	60003.0	60003.0	60003.0	60003.0	60357.0	60357.0
850.0	29341.0	29341.0	29404.0	29404.0	29404.0	29404.0	29404.0	29436.0	29436.0	29436.0	29436.0	29436.0	29436.0	29436.0	29436.0	29436.0	29436.0	29436.0	30980.0	30980.0	30980.0	30980.0	30980.0	30980.0	30980.0	30980.0	30980.0	30980.0	30980.0	30980.0	30980.0	30980.0	30980.0	30980.0	30980.0
851.0	303566.0	303566.0	303751.0	303751.0	305562.0	339233.0	350138.0	352152.0	352152.0	353605.0	353660.0	353660.0	373347.0	380658.0	380658.0	381668.0	384568.0	384568.0	385620.0	385852.0	392227.0	392227.0	399418.0	401630.0	401630.0	416462.0	416610.0	416610.0	417910.0	428024.0	428024.0	428024.0	431537.0	433653.0	435409.0
852.0	48781.0	48781.0	48781.0	48781.0	50109.0	50109.0	50109.0	50109.0	50109.0	50229.0	50229.0	50229.0	50337.0	50337.0	50337.0	50337.0	50634.0	50634.0	50727.0	50727.0	50789.0	50789.0	50789.0	50902.0	50902.0	57031.0	57845.0	57845.0	57845.0	57845.0	57845.0	57845.0	57845.0	57845.0	57845.0
853.0	154194.0	154194.0	155496.0	163183.0	163183.0	163183.0	163453.0	165526.0	167574.0	167574.0	167574.0	167574.0	167644.0	167644.0	167644.0	169361.0	169361.0	173200.0	174187.0	174187.0	174187.0	174187.0	174369.0	175895.0	178170.0	178170.0	178170.0	178170.0	180033.0	180991.0	180991.0	180991.0	180991.0	180991.0	180991.0
854.0	84726.0	84726.0	84726.0	85056.0	85056.0	85056.0	85642.0	85642.0	85642.0	86112.0	86112.0	86112.0	86112.0	87187.0	87658.0	88193.0	88193.0	88707.0	90727.0	90727.0	91399.0	92154.0	92154.0	92154.0	92154.0	92154.0	92343.0	92889.0	94309.0	94309.0	94309.0	95366.0	95951.0	96353.0	96353.0
855.0	1659.0	1659.0	1659.0	1659.0	1659.0	1659.0	1659.0	1659.0	1838.0	1838.0	1838.0	1838.0	1838.0	1838.0	1838.0	1838.0	1838.0	1838.0	1838.0	1838.0	1838.0	1838.0	1838.0	1838.0	1838.0	1838.0	3051.0	3051.0	3051.0	3051.0	3051.0	3051.0	3051.0	3051.0	3101.0
856.0	96411.0	96411.0	96411.0	97700.0	97700.0	97700.0	97700.0	97700.0	97700.0	97700.0	98690.0	98690.0	98690.0	98690.0	98690.0	98690.0	98690.0	98690.0	98690.0	98690.0	99546.0	99546.0	99546.0	99546.0	99546.0	99546.0	99546.0	99546.0	99546.0	99546.0	99546.0	99546.0	99546.0	99546.0	99667.0
857.0	109785.0	109785.0	109785.0	110923.0	117440.0	121080.0	121080.0	121080.0	121907.0	122067.0	122067.0	124302.0	125070.0	125070.0	125141.0	125909.0	125910.0	125910.0	127511.0	128217.0	128217.0	128217.0	130514.0	130828.0	132125.0	132160.0	132160.0	132160.0	132160.0	132160.0	132682.0	132682.0	132682.0	133171.0	133173.0
858.0	61186.0	61186.0	61186.0	61619.0	61619.0	61688.0	61688.0	61688.0	63204.0	65301.0	65301.0	65301.0	65301.0	65377.0	65377.0	65377.0	65377.0	65377.0	65377.0	65377.0	65377.0	65494.0	65494.0	65494.0	65494.0	70289.0	70289.0	70289.0	70289.0	70289.0	70289.0	70289.0	70342.0	70463.0	70463.0
859.0	212345.0	212345.0	216142.0	216142.0	217822.0	218072.0	227407.0	227620.0	227620.0	227620.0	227620.0	232290.0	232996.0	232996.0	234300.0	234923.0	234923.0	234978.0	235269.0	235269.0	235378.0	238662.0	239709.0	241061.0	241802.0	241804.0	245832.0	245832.0	246504.0	246504.0	246504.0	246504.0	247539.0	247816.0	248381.0
860.0	51349.0	51349.0	51349.0	51349.0	51349.0	51527.0	51527.0	51527.0	51527.0	51527.0	51527.0	51527.0	52530.0	62117.0	63602.0	74355.0	74355.0	74355.0	74355.0	74436.0	74436.0	74436.0	75857.0	77439.0	77439.0	77439.0	77439.0	77502.0	78144.0	78738.0	78743.0	78743.0	78743.0	78743.0	78937.0
861.0	4218.0	4218.0	4218.0	4218.0	4326.0	4326.0	4326.0	4326.0	4947.0	4947.0	4947.0	4947.0	4947.0	4947.0	4947.0	4947.0	4947.0	4947.0	4947.0	4947.0	4947.0	4947.0	5089.0	5089.0	5089.0	5089.0	5089.0	5089.0	5089.0	5089.0	5089.0	5089.0	5089.0	5089.0	5089.0
862.0	26441.0	26441.0	26441.0	26441.0	26441.0	26441.0	26441.0	26441.0	26441.0	26441.0	26441.0	26441.0	26567.0	26567.0	26567.0	26567.0	26567.0	26706.0	26706.0	26706.0	26706.0	26706.0	26706.0	26706.0	26706.0	27117.0	27587.0	27981.0	27981.0	27981.0	27981.0	27981.0	27981.0	28105.0	28105.0
863.0	185252.0	185252.0	185252.0	185289.0	185289.0	185289.0	186362.0	193959.0	193959.0	193959.0	194408.0	194408.0	197133.0	203920.0	216978.0	218372.0	220431.0	221912.0	224484.0	239227.0	239227.0	239227.0	243352.0	243352.0	243794.0	243794.0	243794.0	243794.0	243794.0	244848.0	245336.0	245336.0	245336.0	245498.0	248722.0
864.0	11699.0	11699.0	11699.0	11699.0	11699.0	11699.0	11699.0	11699.0	11699.0	11699.0	11699.0	11699.0	11699.0	11768.0	11768.0	12023.0	12023.0	12023.0	12023.0	12023.0	12023.0	12023.0	12023.0	12023.0	12023.0	12023.0	12023.0	12023.0	12176.0	12176.0	12176.0	12358.0	12553.0	12553.0	13141.0
865.0	126995.0	126995.0	126995.0	126995.0	126995.0	126995.0	126995.0	127556.0	127556.0	127556.0	127700.0	127700.0	127700.0	127700.0	128730.0	128730.0	128730.0	130869.0	130869.0	130869.0	130869.0	130869.0	130968.0	130968.0	130968.0	130968.0	131133.0	131133.0	131133.0	131133.0	131133.0	131827.0	131827.0	133525.0	133795.0
866.0	124430.0	124430.0	127105.0	127105.0	127105.0	127105.0	127105.0	127105.0	127105.0	127105.0	138496.0	138675.0	138675.0	138675.0	141793.0	141793.0	141793.0	142729.0	142950.0	143378.0	143799.0	143799.0	143799.0	146899.0	146899.0	146899.0	149171.0	150761.0	150810.0	151367.0	151367.0	151367.0	151367.0	151367.0	151367.0
867.0	22428.0	22428.0	22428.0	22428.0	22428.0	22428.0	22428.0	22428.0	22428.0	22428.0	22428.0	22428.0	22428.0	22428.0	22428.0	22428.0	22428.0	22428.0	22428.0	22428.0	22428.0	22428.0	22428.0	22428.0	22428.0	22428.0	22428.0	22428.0	22428.0	22428.0	22428.0	22623.0	22623.0	22623.0	22623.0
868.0	38612.0	38612.0	38667.0	38796.0	39152.0	39152.0	39204.0	39223.0	39223.0	39223.0	39223.0	39223.0	39223.0	39231.0	40866.0	40866.0	40866.0	40866.0	41173.0	41173.0	41173.0	41173.0	41203.0	41203.0	41203.0	41203.0	41203.0	41995.0	41995.0	41995.0	43149.0	44753.0	44753.0	44753.0	44753.0
869.0	81230.0	81230.0	81230.0	81230.0	81230.0	81234.0	81234.0	81234.0	81234.0	81234.0	81902.0	81902.0	81902.0	81902.0	81902.0	93540.0	93650.0	93650.0	100711.0	100711.0	152306.0	152306.0	152306.0	152306.0	152306.0	152306.0	152584.0	152584.0	154474.0	154474.0	154474.0	163898.0	163898.0	173458.0	173736.0
870.0	67149.0	67149.0	70238.0	71642.0	73035.0	73035.0	73035.0	73035.0	84943.0	84943.0	86373.0	86373.0	86373.0	86373.0	86373.0	86373.0	86373.0	87191.0	92056.0	92056.0	92056.0	92056.0	92056.0	92056.0	92254.0	92254.0	92254.0	92512.0	92512.0	92512.0	95442.0	95442.0	95442.0	96843.0	96843.0
871.0	92328.0	92328.0	92328.0	92328.0	92328.0	93565.0	93565.0	93565.0	95725.0	95725.0	95725.0	95725.0	95725.0	95725.0	97453.0	98648.0	98648.0	98749.0	98749.0	98826.0	98826.0	98826.0	98826.0	98836.0	98836.0	98836.0	98836.0	98836.0	98836.0	98836.0	98836.0	98862.0	98862.0	98862.0	98862.0
872.0	32792.0	32792.0	32792.0	32792.0	32792.0	32792.0	32792.0	32792.0	32792.0	32792.0	32792.0	32792.0	32792.0	32792.0	32792.0	32792.0	32792.0	32792.0	32792.0	32792.0	32792.0	32884.0	32884.0	32884.0	32957.0	32957.0	32957.0	32957.0	32957.0	32957.0	32957.0	32957.0	40235.0	40567.0	40567.0
873.0	176238.0	176238.0	177256.0	177256.0	177972.0	182413.0	182905.0	182905.0	182905.0	182905.0	183133.0	183133.0	183133.0	183133.0	183330.0	183330.0	183330.0	183330.0	183797.0	187337.0	187337.0	187337.0	187544.0	187544.0	188107.0	188273.0	188273.0	188273.0	188273.0	190703.0	194718.0	194718.0	194775.0	194783.0	194811.0
874.0	61234.0	61234.0	61234.0	61758.0	61758.0	61758.0	63482.0	63482.0	63482.0	63482.0	63482.0	63482.0	63482.0	63482.0	63593.0	63593.0	63593.0	63593.0	64285.0	64285.0	64285.0	64285.0	64285.0	71268.0	72947.0	72947.0	72947.0	72947.0	73530.0	73530.0	74421.0	74598.0	74598.0	74598.0	74598.0
875.0	40883.0	40883.0	40883.0	50386.0	50386.0	59314.0	59314.0	60616.0	60616.0	60616.0	60616.0	60616.0	60616.0	60616.0	60923.0	60923.0	60923.0	60923.0	62110.0	62110.0	62173.0	62173.0	62173.0	62173.0	62173.0	62173.0	62173.0	62173.0	62604.0	62604.0	62604.0	63759.0	63759.0	63759.0	63759.0
876.0	994865.0	994865.0	1017677.0	1020440.0	1025403.0	1040739.0	1043380.0	1049688.0	1063888.0	1066168.0	1094511.0	1094511.0	1136043.0	1189492.0	1196113.0	1201965.0	1206899.0	1209019.0	1213962.0	1237143.0	1239669.0	1240350.0	1243487.0	1276835.0	1281831.0	1286565.0	1288316.0	1291194.0	1306251.0	1306565.0	1318160.0	1331237.0	1340903.0	1353337.0	1355547.0
877.0	17155160.0	17155160.0	17185547.0	17290614.0	17406013.0	17457240.0	17603758.0	17670203.0	17695644.0	17738458.0	17797502.0	17817457.0	17927961.0	18087488.0	18151052.0	18194067.0	18270458.0	18481454.0	18595589.0	18683338.0	18747077.0	18781361.0	18807634.0	18886815.0	18975251.0	19016033.0	19048179.0	19072649.0	19128217.0	19136513.0	19181829.0	19210372.0	19223271.0	19248777.0	19294682.0
878.0	3297951.0	3297951.0	3313596.0	3338195.0	3366957.0	3373521.0	3391482.0	3409509.0	3411187.0	3420763.0	3432822.0	3436262.0	3473637.0	3480369.0	3483560.0	3497154.0	3500815.0	3511814.0	3667426.0	3735514.0	3743231.0	3749431.0	3768179.0	3779528.0	3788012.0	3793709.0	3796027.0	3830079.0	3832843.0	3834909.0	3837283.0	3840772.0	3856661.0	3864455.0	3888954.0
879.0	5362818.0	5362818.0	5499512.0	5530829.0	5586589.0	5724942.0	5751057.0	5849018.0	5889214.0	5920760.0	6052882.0	6075872.0	6107384.0	6227946.0	6271799.0	6363500.0	6462107.0	6609122.0	6657461.0	6673922.0	6729289.0	6814137.0	6884027.0	6927976.0	6940591.0	6958956.0	6999770.0	7046126.0	7066442.0	7142578.0	7214033.0	7250231.0	7297632.0	7365077.0	7385836.0
880.0	413328.0	413328.0	413328.0	413328.0	418866.0	418903.0	419009.0	419009.0	419009.0	419009.0	419009.0	419009.0	427758.0	428144.0	440760.0	454790.0	458526.0	469457.0	469457.0	472045.0	472410.0	479504.0	483974.0	486429.0	486429.0	533564.0	533994.0	536366.0	536366.0	537202.0	537202.0	537202.0	550515.0	551656.0	551690.0
881.0	88621.0	88621.0	88621.0	88621.0	88621.0	88621.0	89255.0	89255.0	89255.0	89255.0	89255.0	89255.0	89255.0	89255.0	89448.0	89448.0	89522.0	90921.0	90921.0	94812.0	94812.0	107801.0	108843.0	112122.0	116213.0	116213.0	116383.0	116383.0	118933.0	118933.0	118933.0	118933.0	118944.0	119637.0	120381.0
882.0	31539.0	31539.0	31539.0	31539.0	31539.0	31539.0	31539.0	31539.0	31539.0	31539.0	31714.0	31714.0	31714.0	31714.0	31714.0	31714.0	31714.0	31714.0	31714.0	31714.0	31714.0	31714.0	33201.0	33434.0	33434.0	34025.0	34447.0	49573.0	49756.0	50456.0	50647.0	50647.0	51246.0	51654.0	51945.0
883.0	1380707.0	1380707.0	1404618.0	1410421.0	1443403.0	1480533.0	1491931.0	1523162.0	1529110.0	1539811.0	1575600.0	1578562.0	1581740.0	1624120.0	1790269.0	1865104.0	1872089.0	1884211.0	1894053.0	1896435.0	1896435.0	1897149.0	1925335.0	1941536.0	1960944.0	1967417.0	1976846.0	2015570.0	2030627.0	2071967.0	2075410.0	2077937.0	2079188.0	2092819.0	2101928.0
884.0	185406.0	185406.0	188355.0	188926.0	189493.0	189493.0	189493.0	189493.0	190713.0	190713.0	190713.0	190713.0	191297.0	191635.0	199272.0	199707.0	200137.0	201581.0	201581.0	206095.0	206095.0	206095.0	207404.0	214719.0	215596.0	215596.0	218296.0	218574.0	220840.0	221043.0	235368.0	237098.0	237616.0	239323.0	241313.0
885.0	159508.0	159508.0	159508.0	178048.0	178048.0	178048.0	178504.0	179671.0	180125.0	180125.0	180125.0	180125.0	180125.0	180125.0	182572.0	215278.0	215278.0	221266.0	221266.0	221290.0	221290.0	222264.0	223801.0	223801.0	249797.0	249797.0	250106.0	250106.0	253141.0	253190.0	253295.0	253295.0	257709.0	258838.0	260404.0
886.0	100192.0	100192.0	100192.0	100192.0	100192.0	101778.0	101778.0	101778.0	101778.0	101778.0	101778.0	101778.0	101778.0	101778.0	101899.0	101899.0	101899.0	104847.0	104847.0	104847.0	105318.0	105318.0	105625.0	105625.0	105625.0	105625.0	105625.0	105966.0	106592.0	106592.0	106658.0	106658.0	106658.0	108126.0	108316.0
887.0	32331.0	32331.0	32331.0	32331.0	32331.0	32331.0	32331.0	32331.0	32331.0	32331.0	70539.0	70539.0	70539.0	70539.0	70855.0	70855.0	70855.0	70855.0	70855.0	70855.0	70855.0	70855.0	70855.0	70950.0	70950.0	70950.0	70950.0	71099.0	71099.0	72120.0	72120.0	72120.0	72120.0	72160.0	75027.0
888.0	92479.0	92479.0	94742.0	96285.0	96285.0	96285.0	96285.0	96285.0	99499.0	99499.0	99499.0	99499.0	99499.0	99499.0	109628.0	109628.0	109628.0	118642.0	119428.0	119428.0	122738.0	123366.0	129729.0	143039.0	144825.0	145594.0	148790.0	151346.0	152108.0	155108.0	155170.0	158071.0	158314.0	159255.0	159255.0
889.0	82884.0	82884.0	89676.0	89676.0	111528.0	113737.0	114668.0	115959.0	120423.0	128036.0	129702.0	129902.0	129956.0	129956.0	130946.0	130946.0	131007.0	131007.0	131355.0	132870.0	134637.0	135046.0	135046.0	143494.0	161199.0	161199.0	161288.0	161380.0	161896.0	161896.0	161896.0	162531.0	162531.0	163561.0	164317.0
890.0	10372.0	10372.0	10372.0	10372.0	10372.0	10693.0	10693.0	10777.0	10777.0	10777.0	10777.0	10777.0	10777.0	10777.0	10777.0	10777.0	10777.0	10777.0	10777.0	10777.0	10777.0	10777.0	10777.0	10777.0	13267.0	13267.0	13267.0	13267.0	13267.0	13267.0	13267.0	13267.0	13267.0	13267.0	13267.0
891.0	39113.0	39113.0	39113.0	39113.0	39113.0	39113.0	39113.0	39113.0	39113.0	39113.0	39113.0	39375.0	39375.0	41833.0	42048.0	42999.0	42999.0	42999.0	42999.0	43802.0	43802.0	43802.0	44326.0	44326.0	44326.0	44326.0	45966.0	45966.0	46137.0	49810.0	49898.0	50520.0	50583.0	50583.0	51416.0
892.0	224256.0	224256.0	228334.0	228334.0	233493.0	238444.0	238444.0	238871.0	240124.0	242410.0	242577.0	242577.0	242577.0	242577.0	245725.0	245725.0	246449.0	246983.0	247687.0	247687.0	251942.0	266031.0	266031.0	268914.0	268914.0	274288.0	281780.0	281780.0	281780.0	281780.0	281780.0	281780.0	283396.0	283459.0	287096.0
893.0	71145.0	71145.0	71695.0	71695.0	72107.0	72107.0	72107.0	72107.0	72107.0	72409.0	72409.0	72409.0	72409.0	72409.0	72449.0	72449.0	72722.0	72722.0	72722.0	72765.0	72765.0	72765.0	80352.0	80555.0	82013.0	82013.0	82219.0	83175.0	86300.0	90424.0	93911.0	94378.0	94378.0	100058.0	103238.0
894.0	100316.0	100316.0	101111.0	101111.0	101111.0	101111.0	101111.0	101111.0	102641.0	102641.0	102641.0	103177.0	103177.0	103747.0	103747.0	103747.0	103747.0	105746.0	108378.0	108378.0	108378.0	118377.0	120494.0	123787.0	124428.0	124428.0	125437.0	125437.0	125437.0	125849.0	126823.0	127862.0	127862.0	129541.0	129999.0
895.0	53224.0	53224.0	55266.0	55266.0	61574.0	61826.0	61826.0	61826.0	61826.0	61826.0	61848.0	61848.0	61848.0	61848.0	61848.0	61848.0	61932.0	61932.0	61932.0	61932.0	61932.0	61932.0	61932.0	61932.0	61932.0	61932.0	61932.0	61932.0	61932.0	76369.0	80937.0	80937.0	80937.0	80937.0	80937.0
896.0	15584.0	15584.0	15584.0	15584.0	15584.0	15584.0	15584.0	15584.0	15584.0	15584.0	15584.0	15584.0	15584.0	15584.0	15826.0	15826.0	15826.0	16044.0	16044.0	16044.0	16044.0	16044.0	16044.0	16044.0	16044.0	16044.0	16044.0	16044.0	16044.0	16064.0	16064.0	16387.0	16387.0	17071.0	17071.0
897.0	348637.0	348637.0	351749.0	351749.0	360563.0	364130.0	371149.0	391336.0	392831.0	395807.0	396966.0	398881.0	398881.0	398881.0	424066.0	425617.0	425617.0	438782.0	439550.0	446749.0	446749.0	463244.0	485226.0	488152.0	552697.0	552697.0	555567.0	579181.0	579453.0	594844.0	608976.0	608976.0	618701.0	632724.0	634262.0
898.0	116126.0	116126.0	116499.0	116499.0	116499.0	116499.0	116499.0	116499.0	116499.0	116499.0	126907.0	128258.0	128258.0	128717.0	128717.0	130391.0	131737.0	132256.0	134865.0	135031.0	135031.0	136371.0	143775.0	149581.0	152150.0	153476.0	153847.0	153847.0	154312.0	154734.0	158729.0	160991.0	161533.0	163732.0	163811.0
899.0	16943.0	16943.0	16943.0	16943.0	16943.0	16943.0	16943.0	16943.0	16943.0	16943.0	16943.0	16943.0	16943.0	17349.0	17349.0	17349.0	18123.0	18242.0	18367.0	18367.0	18367.0	18367.0	18367.0	18367.0	18367.0	22588.0	22588.0	22588.0	25367.0	28588.0	28588.0	28863.0	28863.0	28863.0	28863.0
900.0	396278.0	396278.0	398664.0	398664.0	403560.0	404004.0	404004.0	405964.0	405964.0	405964.0	405964.0	408653.0	413807.0	413807.0	424795.0	454994.0	455205.0	465824.0	479529.0	486512.0	490883.0	505121.0	505392.0	505501.0	505501.0	505501.0	508968.0	508968.0	513704.0	513704.0	513704.0	516993.0	529866.0	533609.0	534990.0
901.0	68116.0	68116.0	74582.0	74582.0	74582.0	74582.0	74769.0	74769.0	74769.0	74769.0	74769.0	74769.0	74769.0	74769.0	74769.0	74769.0	86542.0	86542.0	86542.0	86542.0	86542.0	86542.0	86542.0	86542.0	86542.0	86542.0	86542.0	86542.0	89294.0	112482.0	112482.0	112482.0	112691.0	112691.0	112691.0
902.0	58694.0	58694.0	60397.0	63988.0	64022.0	64022.0	64022.0	64022.0	64022.0	64022.0	64022.0	64032.0	64032.0	64032.0	68246.0	68246.0	68246.0	68334.0	68366.0	68366.0	68366.0	68366.0	68366.0	68818.0	68818.0	69341.0	69527.0	71098.0	72607.0	73060.0	78061.0	78194.0	85042.0	85042.0	85803.0
903.0	22506.0	22506.0	22506.0	22506.0	22506.0	22506.0	22506.0	22506.0	22506.0	22506.0	22506.0	22506.0	22506.0	22506.0	22907.0	22907.0	22907.0	22907.0	22907.0	22907.0	22907.0	23055.0	23055.0	23055.0	23055.0	23055.0	23055.0	23055.0	23547.0	23547.0	23547.0	23547.0	23547.0	26937.0	27514.0
904.0	69409.0	69409.0	69409.0	69409.0	69409.0	71416.0	71416.0	71489.0	71489.0	78514.0	78514.0	78514.0	78514.0	78514.0	81086.0	81086.0	83619.0	83619.0	83619.0	83619.0	83619.0	84633.0	84633.0	85359.0	85359.0	95443.0	113791.0	113791.0	116693.0	120942.0	120942.0	131818.0	136377.0	137201.0	137316.0
905.0	136429.0	136429.0	137713.0	137713.0	137713.0	137713.0	137713.0	137713.0	137713.0	141246.0	141246.0	141824.0	141824.0	142272.0	142794.0	149500.0	149500.0	154820.0	179707.0	179707.0	183452.0	183665.0	184367.0	184367.0	208056.0	223715.0	225118.0	225620.0	243358.0	243358.0	247295.0	327870.0	350020.0	368513.0	369328.0
906.0	478060.0	478060.0	478060.0	479995.0	481883.0	481883.0	481883.0	487016.0	492562.0	492562.0	495113.0	495151.0	495151.0	496562.0	504706.0	523066.0	523066.0	523766.0	525726.0	528896.0	529150.0	531495.0	590980.0	597255.0	606555.0	610052.0	617081.0	623164.0	666975.0	790682.0	800652.0	859552.0	978532.0	996082.0	1000289.0
907.0	99205.0	99205.0	109210.0	109578.0	111500.0	113214.0	113826.0	113869.0	113927.0	113927.0	114174.0	114391.0	114391.0	114403.0	114438.0	114438.0	115017.0	115361.0	115361.0	115361.0	115361.0	115593.0	115593.0	115593.0	115593.0	115837.0	119635.0	120277.0	120277.0	121163.0	122193.0	122193.0	122193.0	123346.0	123654.0
908.0	27234.0	27234.0	27234.0	27234.0	27234.0	27234.0	27234.0	27234.0	27234.0	27234.0	28005.0	28005.0	28005.0	28005.0	28005.0	28005.0	28005.0	28005.0	28005.0	29513.0	29923.0	29923.0	29923.0	29923.0	29923.0	29923.0	29923.0	29923.0	29923.0	29923.0	29923.0	29923.0	31567.0	33522.0	33964.0
909.0	41501.0	41501.0	41501.0	41501.0	41501.0	48332.0	48332.0	48332.0	49349.0	49349.0	49349.0	49349.0	49349.0	49349.0	49349.0	49349.0	49349.0	49760.0	49760.0	49760.0	49760.0	49760.0	49760.0	49760.0	49760.0	49760.0	49760.0	49760.0	49760.0	50013.0	50567.0	51843.0	51843.0	51843.0	51843.0
910.0	82867.0	82867.0	82867.0	82867.0	84181.0	84286.0	86641.0	86641.0	99733.0	100463.0	100463.0	100463.0	103077.0	103184.0	103363.0	103363.0	111911.0	111911.0	112262.0	112262.0	114112.0	117352.0	117352.0	117352.0	117352.0	117352.0	120313.0	120313.0	137284.0	137284.0	137284.0	137284.0	137284.0	137284.0	137284.0
911.0	26295.0	26295.0	26475.0	26518.0	26931.0	26931.0	26931.0	26931.0	26931.0	26931.0	26931.0	26931.0	26931.0	26931.0	26989.0	26989.0	26989.0	26989.0	26989.0	26989.0	26989.0	26989.0	26989.0	26989.0	27111.0	27111.0	27111.0	27111.0	27111.0	27223.0	27223.0	28595.0	28595.0	28595.0	30023.0
912.0	42562.0	42562.0	42562.0	42562.0	42562.0	43880.0	43880.0	43880.0	43880.0	43880.0	43880.0	43880.0	43880.0	44770.0	44770.0	44770.0	44770.0	44770.0	44770.0	44770.0	44770.0	45570.0	45570.0	45570.0	45570.0	45861.0	46615.0	46734.0	49770.0	49770.0	49770.0	49770.0	49978.0	49978.0	49978.0
913.0	31509.0	31509.0	31509.0	31509.0	31509.0	31509.0	31509.0	31509.0	31509.0	31509.0	31509.0	31670.0	31670.0	31670.0	31670.0	31670.0	31670.0	34284.0	38917.0	39800.0	39800.0	41960.0	42434.0	42434.0	47969.0	47969.0	47969.0	47969.0	47969.0	47969.0	47969.0	48201.0	48464.0	48464.0	48464.0
914.0	104830.0	104830.0	104830.0	104830.0	104830.0	104830.0	104830.0	104830.0	104830.0	104830.0	104830.0	104839.0	104839.0	104839.0	147336.0	147336.0	153832.0	153832.0	153832.0	157442.0	171158.0	171158.0	171158.0	178057.0	178057.0	178057.0	181436.0	181662.0	184025.0	184025.0	184025.0	184025.0	184440.0	184440.0	184440.0
915.0	29760.0	29760.0	30184.0	30184.0	30184.0	30267.0	30267.0	30267.0	30267.0	30267.0	30267.0	30267.0	30267.0	30267.0	30267.0	30267.0	30267.0	30267.0	30267.0	31685.0	31971.0	32141.0	32141.0	32141.0	32319.0	32319.0	32319.0	32319.0	32814.0	33908.0	33908.0	33993.0	33993.0	33993.0	33993.0
916.0	252500.0	252500.0	255318.0	257271.0	257271.0	258771.0	258771.0	258771.0	260044.0	260044.0	287027.0	287187.0	287187.0	287187.0	288300.0	288300.0	288300.0	292527.0	292527.0	292527.0	292790.0	292790.0	294639.0	294639.0	294639.0	294639.0	297777.0	297777.0	297777.0	297777.0	298960.0	298960.0	298960.0	299148.0	299211.0
917.0	58537.0	58537.0	58537.0	61022.0	61022.0	61022.0	61022.0	61022.0	61022.0	61022.0	61108.0	61130.0	61415.0	61415.0	61415.0	61415.0	74304.0	78042.0	81775.0	82622.0	82678.0	83987.0	83987.0	83987.0	83987.0	84053.0	84053.0	84053.0	86201.0	86201.0	87170.0	87468.0	87468.0	87468.0	87468.0
918.0	55262.0	55262.0	55262.0	55262.0	55262.0	55262.0	55262.0	55262.0	55262.0	55262.0	55262.0	55262.0	55262.0	55864.0	57612.0	57892.0	57980.0	61181.0	61181.0	61181.0	61181.0	61181.0	61181.0	62471.0	64237.0	64463.0	68543.0	68889.0	69428.0	69670.0	69670.0	70233.0	70233.0	70257.0	70257.0
919.0	6020.0	6020.0	6020.0	6020.0	6020.0	6020.0	6020.0	6020.0	6020.0	6438.0	6438.0	6438.0	6438.0	6438.0	6438.0	6438.0	6438.0	6438.0	6438.0	6438.0	6438.0	7399.0	8434.0	8434.0	8434.0	8434.0	8434.0	8434.0	8434.0	8434.0	8434.0	8434.0	8434.0	8434.0	8434.0
920.0	266218.0	266218.0	287019.0	287019.0	288442.0	297113.0	297113.0	308291.0	314045.0	314045.0	314567.0	315849.0	317701.0	317885.0	342938.0	369528.0	376006.0	406775.0	437793.0	438264.0	447485.0	449875.0	474923.0	476775.0	481834.0	481834.0	489769.0	489769.0	498318.0	498745.0	499041.0	506816.0	510821.0	511016.0	512780.0
921.0	51859.0	51859.0	51859.0	51859.0	52369.0	53093.0	53093.0	53093.0	53093.0	53093.0	53093.0	53093.0	53227.0	53227.0	54073.0	54073.0	54073.0	54166.0	54166.0	54166.0	54166.0	54166.0	54884.0	54884.0	55161.0	55161.0	55161.0	56783.0	56966.0	56966.0	56966.0	56966.0	56966.0	56966.0	56966.0
922.0	116675.0	116675.0	118774.0	118774.0	118774.0	118774.0	120083.0	120300.0	121120.0	121348.0	121401.0	121669.0	140286.0	151167.0	168560.0	177166.0	177166.0	177166.0	179474.0	179474.0	179474.0	186209.0	187737.0	195909.0	196621.0	197271.0	200714.0	200714.0	206487.0	209933.0	222949.0	226801.0	227522.0	227522.0	228073.0
923.0	15743.0	15743.0	15743.0	15743.0	18009.0	18009.0	18009.0	18009.0	20526.0	20526.0	20526.0	20526.0	20526.0	20526.0	21305.0	21305.0	21305.0	23290.0	23290.0	23290.0	23290.0	24284.0	24284.0	24391.0	24391.0	24391.0	24391.0	24391.0	24739.0	24739.0	24739.0	24739.0	25013.0	25013.0	25013.0
924.0	21213.0	21213.0	21213.0	21213.0	21213.0	21213.0	21213.0	21213.0	21213.0	21213.0	21213.0	21213.0	21213.0	21213.0	21876.0	21876.0	21876.0	22813.0	25035.0	25035.0	25035.0	25035.0	25035.0	25035.0	25035.0	25035.0	28429.0	28429.0	28429.0	28429.0	28429.0	28429.0	30113.0	30113.0	30205.0
925.0	97473.0	97473.0	97473.0	97473.0	97473.0	97473.0	97473.0	108785.0	109881.0	109881.0	111507.0	113834.0	114872.0	114872.0	114872.0	114872.0	120923.0	120923.0	121768.0	157771.0	157771.0	166183.0	166306.0	166306.0	166306.0	193347.0	194228.0	194228.0	200056.0	205464.0	215694.0	215694.0	215694.0	216181.0	216723.0
926.0	169912.0	169912.0	171242.0	171296.0	171296.0	171296.0	171296.0	171296.0	176181.0	176181.0	176181.0	178025.0	180264.0	184669.0	184933.0	185060.0	185060.0	185782.0	188662.0	192350.0	193074.0	193430.0	199753.0	203083.0	206506.0	207181.0	208124.0	212413.0	213315.0	213818.0	215939.0	218713.0	220303.0	221887.0	223724.0
927.0	367182.0	367182.0	371710.0	371710.0	372016.0	372016.0	372880.0	372880.0	372880.0	372880.0	379030.0	379030.0	390600.0	390644.0	391510.0	391510.0	398352.0	404140.0	404140.0	404140.0	408875.0	410981.0	421609.0	421609.0	421609.0	421609.0	421609.0	421609.0	421609.0	421609.0	421609.0	422937.0	439994.0	447370.0	447370.0
928.0	248576.0	248576.0	248576.0	248662.0	248662.0	249342.0	249342.0	249342.0	249406.0	249535.0	249535.0	249535.0	249535.0	249535.0	252735.0	252735.0	252982.0	258962.0	259103.0	268525.0	272582.0	284633.0	291021.0	298239.0	308777.0	308777.0	308777.0	311748.0	312486.0	322559.0	326072.0	329839.0	332513.0	334639.0	338226.0
929.0	304687.0	304687.0	304687.0	305265.0	305265.0	306558.0	319077.0	322243.0	322243.0	322243.0	322243.0	322243.0	322243.0	326188.0	327800.0	327904.0	334018.0	338154.0	340044.0	350871.0	355740.0	361301.0	361943.0	364779.0	381494.0	389178.0	392284.0	404503.0	405144.0	406849.0	417360.0	420613.0	424671.0	429636.0	430876.0
930.0	36143.0	36143.0	36302.0	36302.0	36302.0	36302.0	36302.0	36302.0	36478.0	36478.0	36478.0	36478.0	36478.0	36478.0	36478.0	36478.0	36478.0	36478.0	36478.0	36478.0	36478.0	36478.0	36478.0	36478.0	36884.0	36884.0	36884.0	36884.0	36884.0	36884.0	36884.0	37290.0	37290.0	37981.0	37981.0
931.0	114889.0	114889.0	115022.0	117278.0	117278.0	119504.0	124994.0	124994.0	128087.0	129313.0	129578.0	129799.0	131309.0	131309.0	131309.0	131507.0	132731.0	132852.0	134484.0	139489.0	156284.0	156284.0	157502.0	166920.0	166920.0	166920.0	167555.0	167555.0	168885.0	168885.0	176052.0	179558.0	182816.0	186804.0	188125.0
932.0	182037.0	182037.0	182037.0	182037.0	182037.0	183158.0	183158.0	183158.0	186951.0	192161.0	206316.0	216788.0	218957.0	222588.0	222816.0	233494.0	234115.0	234115.0	234131.0	235704.0	240086.0	242230.0	242998.0	243702.0	244595.0	244749.0	245337.0	245979.0	245979.0	246122.0	246678.0	250758.0	252539.0	253065.0	254330.0
933.0	98492.0	98492.0	98663.0	98663.0	98663.0	106365.0	106365.0	106682.0	107116.0	107116.0	107116.0	107228.0	107228.0	107307.0	109497.0	109497.0	109497.0	109798.0	122646.0	125576.0	125576.0	125710.0	125710.0	127534.0	127660.0	127660.0	127971.0	127971.0	127971.0	127971.0	128077.0	128077.0	131984.0	131990.0	133247.0
934.0	151214.0	151214.0	151318.0	151345.0	151345.0	151345.0	151345.0	152190.0	152190.0	154781.0	154781.0	154781.0	154781.0	154781.0	154781.0	154781.0	161783.0	161807.0	162545.0	162545.0	164223.0	164389.0	164827.0	165226.0	166209.0	169976.0	169976.0	170185.0	172403.0	175371.0	176178.0	176370.0	176595.0	176645.0	181005.0
935.0	22627.0	22627.0	22627.0	22627.0	22627.0	22627.0	22627.0	22627.0	22627.0	22627.0	22627.0	22627.0	22627.0	22627.0	22627.0	22627.0	22627.0	23663.0	23663.0	23663.0	23663.0	23727.0	23727.0	23727.0	23727.0	23899.0	24398.0	24398.0	24398.0	24398.0	24398.0	24398.0	24398.0	24398.0	24398.0
936.0	23746.0	23746.0	23746.0	23746.0	23746.0	23746.0	23746.0	23746.0	24528.0	24528.0	24528.0	24528.0	24652.0	24708.0	24708.0	25678.0	25754.0	25893.0	25893.0	25935.0	25935.0	26047.0	27472.0	27472.0	27472.0	27472.0	27472.0	27472.0	27711.0	27711.0	28070.0	29707.0	29964.0	29968.0	30066.0
937.0	26130.0	26130.0	26130.0	26130.0	26130.0	26130.0	26130.0	26130.0	26130.0	26130.0	26130.0	26130.0	26130.0	26264.0	26264.0	26264.0	29778.0	30490.0	30490.0	30490.0	30490.0	30490.0	30490.0	30641.0	30641.0	30641.0	30641.0	31096.0	31096.0	31270.0	32852.0	32852.0	32852.0	32852.0	33379.0
938.0	453284.0	453284.0	456886.0	474876.0	481120.0	484808.0	484808.0	489532.0	489532.0	489532.0	490201.0	493032.0	500438.0	502410.0	505075.0	505503.0	506881.0	513101.0	514434.0	516344.0	517982.0	518905.0	520454.0	520559.0	523052.0	524592.0	524592.0	525066.0	531372.0	537689.0	540370.0	544586.0	546612.0	547173.0	548333.0
939.0	21299.0	21299.0	21299.0	21299.0	21299.0	21299.0	21299.0	21299.0	21299.0	21299.0	21299.0	21299.0	21299.0	21299.0	21299.0	21299.0	21299.0	21299.0	21299.0	22805.0	22805.0	22805.0	23909.0	24635.0	24635.0	24635.0	27051.0	27051.0	27079.0	27079.0	27079.0	27117.0	27117.0	27225.0	27225.0
940.0	16385.0	16385.0	16385.0	16385.0	16385.0	16385.0	16385.0	16385.0	16385.0	16385.0	16385.0	16385.0	16385.0	16385.0	16463.0	16463.0	16463.0	16463.0	18146.0	18146.0	18146.0	18146.0	19034.0	19164.0	19185.0	19185.0	19185.0	19185.0	19185.0	19185.0	19584.0	20143.0	20143.0	20204.0	20768.0
941.0	25158.0	25158.0	25158.0	25158.0	25158.0	25158.0	25158.0	25158.0	25158.0	25158.0	25158.0	25158.0	25158.0	25158.0	30114.0	30962.0	34678.0	35348.0	37257.0	39011.0	39011.0	43364.0	43874.0	43874.0	43874.0	43874.0	43874.0	44320.0	44320.0	44320.0	44320.0	47150.0	57409.0	57865.0	57921.0
942.0	8824.0	8824.0	8824.0	8824.0	8824.0	8824.0	8824.0	8824.0	8824.0	8824.0	8824.0	8824.0	8824.0	8824.0	8824.0	8824.0	8824.0	8824.0	8824.0	8824.0	8824.0	8824.0	8824.0	8914.0	10782.0	10782.0	10782.0	10846.0	10846.0	10846.0	10846.0	10893.0	11036.0	11036.0	11036.0
943.0	10625.0	10625.0	10625.0	10625.0	10625.0	10625.0	10625.0	10625.0	10625.0	10625.0	10625.0	10625.0	10625.0	10625.0	10625.0	10625.0	10625.0	10625.0	10625.0	10625.0	13106.0	13106.0	13106.0	13106.0	17544.0	17544.0	17544.0	17544.0	17544.0	17544.0	17544.0	17544.0	17544.0	17544.0	17544.0
944.0	93747.0	93747.0	95417.0	96552.0	96552.0	96552.0	96691.0	96726.0	96726.0	96726.0	96726.0	96726.0	97164.0	97164.0	97164.0	97164.0	97164.0	97164.0	102431.0	102591.0	102871.0	104335.0	104335.0	104335.0	105823.0	105843.0	108127.0	108794.0	110687.0	113171.0	113171.0	115014.0	115544.0	117197.0	117197.0
945.0	76467.0	76467.0	76467.0	76467.0	76467.0	76467.0	76467.0	76467.0	76467.0	77572.0	77572.0	77574.0	85582.0	85978.0	97347.0	99969.0	109861.0	111312.0	111545.0	114352.0	114352.0	114352.0	119914.0	119914.0	120408.0	120408.0	120408.0	120408.0	120408.0	120408.0	120408.0	120408.0	120408.0	120408.0	120408.0
946.0	115350.0	115350.0	118164.0	119243.0	119243.0	119243.0	120508.0	120508.0	123449.0	123449.0	123449.0	123449.0	125540.0	125540.0	125540.0	125540.0	125540.0	125668.0	131212.0	131212.0	131212.0	132297.0	132297.0	132297.0	136639.0	137543.0	137543.0	137697.0	139219.0	139787.0	139787.0	144309.0	144309.0	144355.0	145197.0
947.0	28937.0	28937.0	28937.0	28937.0	28937.0	28937.0	32564.0	32564.0	32564.0	32564.0	32564.0	32564.0	32564.0	32776.0	45587.0	45587.0	45587.0	45587.0	45587.0	45587.0	45587.0	45587.0	45587.0	45587.0	45587.0	45587.0	45587.0	45587.0	45587.0	45587.0	45587.0	45664.0	45664.0	45729.0	45764.0
948.0	60469.0	60469.0	60469.0	60469.0	60469.0	60469.0	60469.0	60488.0	62372.0	62372.0	62372.0	62372.0	62392.0	63640.0	65299.0	65299.0	67816.0	68626.0	68722.0	68722.0	68722.0	68722.0	68722.0	68722.0	68722.0	68722.0	68722.0	68722.0	68722.0	68859.0	68859.0	69188.0	70341.0	70341.0	70939.0
949.0	83883.0	83883.0	84151.0	84151.0	84151.0	84151.0	90397.0	90397.0	90472.0	90472.0	90472.0	90472.0	90472.0	97758.0	97758.0	97758.0	97758.0	98194.0	98194.0	98915.0	98915.0	98915.0	98915.0	99488.0	99924.0	101741.0	101741.0	101741.0	102277.0	102654.0	103771.0	112279.0	112279.0	112279.0	121420.0
950.0	7641.0	7641.0	7641.0	7641.0	7641.0	7641.0	7759.0	7759.0	7759.0	7759.0	7759.0	7759.0	7759.0	7759.0	7759.0	7759.0	7759.0	8290.0	8290.0	9937.0	9937.0	9937.0	9937.0	9937.0	9937.0	9937.0	9937.0	9937.0	9980.0	9980.0	9980.0	12968.0	13005.0	13112.0	13112.0
951.0	120840.0	120840.0	120840.0	120840.0	120951.0	121121.0	126168.0	126168.0	126247.0	127902.0	128210.0	130351.0	131768.0	131871.0	132086.0	132183.0	138254.0	149450.0	150240.0	150240.0	150953.0	152021.0	153710.0	153710.0	153998.0	153998.0	153998.0	153998.0	154229.0	154229.0	154229.0	154745.0	159006.0	162448.0	163413.0
952.0	100369.0	100369.0	100369.0	100473.0	100473.0	100473.0	100473.0	100473.0	100473.0	100473.0	100473.0	100473.0	100473.0	100504.0	100891.0	100891.0	100891.0	100891.0	101240.0	101289.0	101289.0	106884.0	108118.0	108118.0	129329.0	129329.0	129566.0	129850.0	130262.0	130700.0	130700.0	136539.0	136539.0	136551.0	136551.0
953.0	46758.0	46758.0	46758.0	46758.0	47961.0	49930.0	49930.0	49930.0	49930.0	49930.0	49930.0	49930.0	49930.0	49930.0	49930.0	49930.0	49930.0	49930.0	49930.0	49930.0	49930.0	51045.0	51045.0	51045.0	51045.0	51045.0	51045.0	51045.0	51045.0	51045.0	51045.0	51045.0	51077.0	51077.0	51077.0
954.0	19638.0	19638.0	19638.0	19638.0	19638.0	19638.0	19638.0	19638.0	20526.0	20526.0	20526.0	20526.0	20526.0	20526.0	20526.0	20526.0	20526.0	20526.0	20526.0	20578.0	20578.0	20578.0	20578.0	20578.0	20578.0	20578.0	20578.0	20578.0	20578.0	20578.0	20578.0	20578.0	20578.0	20578.0	20578.0
955.0	54416.0	54416.0	54416.0	54416.0	54416.0	54663.0	54663.0	56509.0	56509.0	58509.0	58509.0	58509.0	58709.0	58709.0	58709.0	58709.0	58709.0	58709.0	58731.0	58949.0	58949.0	58949.0	58949.0	59246.0	59246.0	60777.0	62013.0	62365.0	62365.0	62583.0	62583.0	63579.0	63579.0	63579.0	63579.0
956.0	33973.0	33973.0	34498.0	34498.0	34498.0	34498.0	34945.0	34945.0	35119.0	35119.0	35336.0	35336.0	35336.0	35469.0	35469.0	35469.0	35469.0	35469.0	35469.0	35469.0	35469.0	35488.0	35488.0	35488.0	35488.0	35488.0	35854.0	35854.0	36693.0	36693.0	36693.0	36693.0	37423.0	37423.0	37545.0
957.0	133732.0	133732.0	134922.0	134922.0	135109.0	136602.0	136602.0	136936.0	136978.0	139492.0	140720.0	141307.0	141307.0	141307.0	142541.0	142541.0	143502.0	160897.0	163440.0	163440.0	163440.0	163440.0	166948.0	166948.0	170410.0	173319.0	173461.0	173461.0	173461.0	173869.0	174381.0	175111.0	175233.0	178374.0	186300.0
958.0	45885.0	45885.0	45885.0	45885.0	45885.0	45885.0	45885.0	46402.0	46402.0	46402.0	46402.0	46402.0	46402.0	46402.0	46843.0	46843.0	46843.0	46843.0	47101.0	47101.0	47101.0	47101.0	47101.0	47101.0	47101.0	47101.0	47101.0	49512.0	50303.0	50349.0	50349.0	50349.0	50349.0	50349.0	51645.0
959.0	34894.0	34894.0	34894.0	38237.0	39258.0	39258.0	41773.0	41773.0	41773.0	41773.0	41773.0	41900.0	41900.0	41900.0	41900.0	41900.0	41900.0	41900.0	42862.0	44854.0	44854.0	46623.0	46623.0	46623.0	50966.0	51033.0	51557.0	51582.0	52939.0	53104.0	53104.0	53104.0	53104.0	53919.0	53972.0
960.0	9780.0	9780.0	9780.0	9780.0	9780.0	9780.0	9780.0	9780.0	9780.0	9780.0	9780.0	9780.0	9780.0	9959.0	9959.0	10054.0	10054.0	10054.0	10054.0	10054.0	10054.0	10054.0	10054.0	10054.0	10054.0	10054.0	10054.0	10054.0	10240.0	10240.0	10240.0	10240.0	10240.0	10240.0	10401.0
961.0	67893.0	67893.0	67893.0	68210.0	68516.0	68516.0	68516.0	68516.0	68516.0	68516.0	68516.0	68516.0	70717.0	70717.0	70717.0	70717.0	70717.0	70717.0	70717.0	70717.0	70717.0	76371.0	76518.0	76518.0	79865.0	80347.0	81583.0	82693.0	82693.0	88114.0	88114.0	95386.0	95386.0	97946.0	98787.0
962.0	28904.0	28904.0	28904.0	28904.0	28904.0	28904.0	28904.0	28904.0	28904.0	28904.0	28904.0	28904.0	28904.0	28904.0	29479.0	29479.0	29479.0	29479.0	29479.0	29479.0	29479.0	29479.0	29633.0	29831.0	30097.0	30097.0	30097.0	30097.0	30097.0	30610.0	30610.0	30610.0	30610.0	30610.0	30859.0
963.0	96701.0	96701.0	96701.0	96793.0	96793.0	98656.0	98962.0	102511.0	102511.0	102511.0	102511.0	102511.0	103154.0	103686.0	103686.0	103686.0	103686.0	103686.0	106058.0	106079.0	106079.0	106475.0	106687.0	106687.0	107083.0	107083.0	107515.0	107515.0	109721.0	109721.0	109721.0	109721.0	111300.0	111347.0	111367.0
964.0	50759.0	50759.0	50759.0	50759.0	50759.0	50759.0	50817.0	50817.0	50817.0	53093.0	53093.0	53093.0	53093.0	53513.0	53513.0	53513.0	53513.0	55060.0	55060.0	55060.0	57777.0	59271.0	60408.0	60408.0	60945.0	60945.0	61155.0	61199.0	61199.0	61199.0	63248.0	63248.0	63248.0	63248.0	63496.0
965.0	372991.0	372991.0	373649.0	373649.0	373987.0	374740.0	374740.0	375995.0	376427.0	376427.0	378571.0	380806.0	380806.0	381152.0	381987.0	381987.0	382068.0	383672.0	384444.0	385463.0	385463.0	396334.0	397848.0	397848.0	397848.0	398394.0	399277.0	399277.0	400647.0	400647.0	401425.0	401696.0	403624.0	408454.0	408454.0
966.0	452664.0	452664.0	456277.0	458657.0	458657.0	476560.0	476560.0	476560.0	476560.0	480470.0	484879.0	485701.0	486394.0	486394.0	488665.0	490729.0	494774.0	496519.0	497433.0	497542.0	497542.0	504838.0	504892.0	507438.0	513523.0	513898.0	513898.0	513898.0	514958.0	523529.0	525264.0	535829.0	537442.0	543400.0	544364.0
967.0	794075.0	794075.0	794592.0	795106.0	799422.0	803019.0	826534.0	826534.0	826707.0	826707.0	829195.0	831149.0	831678.0	836925.0	840644.0	842655.0	845260.0	845556.0	846388.0	849224.0	850024.0	860341.0	876154.0	886540.0	892334.0	893596.0	894344.0	904622.0	904919.0	906967.0	908728.0	920494.0	922933.0	925864.0	928176.0
968.0	894489.0	894489.0	895638.0	895638.0	898364.0	899314.0	899314.0	899455.0	899455.0	1053326.0	1053505.0	1072681.0	1072825.0	1074635.0	1089245.0	1097633.0	1129087.0	1169164.0	1171954.0	1171956.0	1182353.0	1214087.0	1216410.0	1231093.0	1260279.0	1260279.0	1271911.0	1272678.0	1274790.0	1275557.0	1278734.0	1279703.0	1280212.0	1288526.0	1295345.0
969.0	1455711.0	1455711.0	1476347.0	1488908.0	1499920.0	1503638.0	1504172.0	1508629.0	1524029.0	1530228.0	1531912.0	1536790.0	1540230.0	1545852.0	1556098.0	1556457.0	1565545.0	1574889.0	1580562.0	1581728.0	1582126.0	1606850.0	1610003.0	1619692.0	1620173.0	1627392.0	1634067.0	1635954.0	1639853.0	1640581.0	1642994.0	1645034.0	1646647.0	1651065.0	1660080.0
970.0	43868.0	43868.0	43868.0	43868.0	43889.0	43889.0	43889.0	43889.0	45629.0	45629.0	45751.0	45751.0	45751.0	45751.0	46362.0	46362.0	46362.0	46362.0	46362.0	46362.0	46362.0	47006.0	47006.0	47006.0	47006.0	47185.0	47185.0	47185.0	47652.0	47652.0	48226.0	55752.0	55752.0	56368.0	56368.0
971.0	319859.0	319859.0	320774.0	322291.0	322608.0	322608.0	322608.0	322797.0	323067.0	323067.0	324442.0	324570.0	324570.0	324570.0	324570.0	324806.0	324806.0	327270.0	327270.0	327270.0	327456.0	332657.0	332800.0	333690.0	333995.0	333995.0	334383.0	334383.0	334635.0	335167.0	335167.0	335760.0	335966.0	335966.0	335966.0
972.0	138356.0	138356.0	138696.0	138696.0	138696.0	138696.0	139463.0	139502.0	139502.0	139502.0	139502.0	139502.0	139502.0	141974.0	146779.0	146779.0	147565.0	151491.0	151491.0	151491.0	151491.0	152954.0	155518.0	162414.0	162414.0	162414.0	167330.0	167860.0	175371.0	175371.0	176014.0	180852.0	180852.0	183504.0	183916.0
973.0	29198.0	29198.0	29198.0	29198.0	29198.0	29198.0	29198.0	29198.0	29198.0	29198.0	29198.0	29198.0	29198.0	29198.0	29198.0	29198.0	29198.0	29198.0	29198.0	29198.0	29701.0	29701.0	29701.0	29701.0	29701.0	29701.0	29701.0	29701.0	29701.0	29701.0	31087.0	31087.0	31087.0	31087.0	31087.0
974.0	84495.0	84495.0	84495.0	84495.0	86180.0	86428.0	87034.0	87034.0	87034.0	87034.0	87034.0	87034.0	87034.0	89945.0	89945.0	89945.0	89945.0	95791.0	95791.0	95791.0	95791.0	96600.0	96600.0	96600.0	96600.0	103517.0	103758.0	103758.0	103758.0	103758.0	103758.0	103758.0	103758.0	108428.0	108666.0
975.0	1278719.0	1278719.0	1316384.0	1387965.0	1389803.0	1431714.0	1532710.0	1561312.0	1567038.0	1572195.0	1573687.0	1575431.0	1579114.0	1582193.0	1630755.0	1630926.0	1632469.0	1695528.0	1700066.0	1734772.0	1736996.0	1748749.0	1759380.0	1793499.0	1808916.0	1824504.0	1833076.0	1833076.0	1839257.0	1841051.0	1857611.0	1857693.0	1857693.0	1878641.0	1881474.0
976.0	35768.0	35768.0	35768.0	35768.0	35768.0	35768.0	35768.0	35993.0	35993.0	35993.0	35993.0	35993.0	35993.0	35993.0	35993.0	35993.0	35993.0	35993.0	35993.0	35993.0	35993.0	35993.0	35993.0	37063.0	37063.0	37063.0	37063.0	37098.0	37098.0	37098.0	37098.0	42736.0	44636.0	46011.0	46116.0
977.0	416464.0	416464.0	439764.0	456854.0	457083.0	459676.0	478096.0	499186.0	510882.0	512806.0	515240.0	519062.0	522106.0	522501.0	553783.0	558536.0	560674.0	562776.0	565114.0	579147.0	579147.0	588033.0	598216.0	655852.0	656800.0	672046.0	691350.0	692964.0	714797.0	716659.0	717879.0	722785.0	725582.0	726700.0	730855.0
978.0	141151.0	141151.0	141151.0	141151.0	141151.0	141151.0	158682.0	159652.0	159652.0	161822.0	161822.0	161822.0	176470.0	176470.0	190498.0	190498.0	190542.0	193410.0	193410.0	197909.0	197909.0	205733.0	209790.0	209790.0	209790.0	209790.0	210182.0	210182.0	210182.0	210182.0	230685.0	231001.0	231001.0	232465.0	233760.0
979.0	112474.0	112474.0	114675.0	119427.0	119427.0	120244.0	126253.0	126373.0	127933.0	127933.0	129755.0	129755.0	130711.0	138773.0	141112.0	141112.0	141393.0	161870.0	161870.0	164493.0	165161.0	165267.0	166484.0	167607.0	170527.0	206537.0	206537.0	211843.0	216266.0	217516.0	217565.0	232568.0	234651.0	235543.0	235719.0
980.0	25104.0	25104.0	25827.0	25827.0	25827.0	25827.0	25827.0	25827.0	25827.0	25827.0	25827.0	25827.0	25827.0	25827.0	25827.0	25827.0	25827.0	25827.0	25827.0	25827.0	25827.0	25827.0	25827.0	25827.0	25827.0	25827.0	25875.0	25910.0	25910.0	25910.0	25910.0	25910.0	25910.0	25910.0	25910.0
981.0	109225.0	109225.0	109225.0	112702.0	112702.0	112702.0	112702.0	115680.0	115680.0	115680.0	117253.0	117253.0	117253.0	117253.0	117253.0	117253.0	125576.0	128139.0	129409.0	129994.0	129994.0	133066.0	133066.0	133066.0	135053.0	142373.0	142373.0	142373.0	142373.0	142373.0	142373.0	143251.0	143600.0	143600.0	143662.0
982.0	268976.0	268976.0	268976.0	268976.0	268976.0	268976.0	268976.0	268976.0	268976.0	268976.0	268976.0	268976.0	268976.0	268976.0	268976.0	268976.0	268976.0	270513.0	273367.0	273367.0	274125.0	274578.0	274578.0	274578.0	274578.0	274578.0	274931.0	276426.0	276426.0	276426.0	276426.0	277248.0	282553.0	283356.0	283356.0
983.0	253464.0	253464.0	256878.0	260426.0	262179.0	262233.0	262233.0	263208.0	263208.0	267843.0	284936.0	285138.0	285138.0	285138.0	289369.0	291365.0	291365.0	291786.0	291972.0	291972.0	292851.0	297830.0	300929.0	301089.0	301089.0	301089.0	317506.0	317506.0	333442.0	333509.0	333509.0	333827.0	334087.0	334087.0	334087.0
984.0	648098.0	648098.0	654942.0	657062.0	665586.0	673321.0	673876.0	674234.0	681318.0	702582.0	702582.0	702586.0	703403.0	723690.0	738007.0	746081.0	748291.0	766637.0	769366.0	779362.0	779362.0	781704.0	785063.0	859303.0	880024.0	880024.0	885522.0	892102.0	896649.0	896649.0	910154.0	920329.0	923941.0	927199.0	939594.0
985.0	23086.0	23086.0	24911.0	24911.0	24911.0	24969.0	25895.0	25895.0	25895.0	25895.0	25895.0	25895.0	25895.0	25895.0	25895.0	25895.0	25895.0	25895.0	25895.0	25895.0	25990.0	26203.0	26203.0	26203.0	26203.0	26269.0	26945.0	26945.0	26945.0	26945.0	27045.0	27045.0	27045.0	27045.0	27045.0
986.0	95447.0	95447.0	95447.0	95447.0	96206.0	96206.0	96206.0	98059.0	98059.0	98059.0	99101.0	118926.0	122580.0	122580.0	128189.0	128189.0	128189.0	128189.0	128189.0	128189.0	130585.0	133328.0	133328.0	133854.0	133854.0	133854.0	134443.0	136427.0	137964.0	140388.0	141682.0	150663.0	152226.0	152692.0	152692.0
987.0	13885.0	13885.0	13885.0	13885.0	13885.0	13885.0	15091.0	15091.0	15091.0	15091.0	15091.0	15091.0	15091.0	15091.0	15091.0	15091.0	15091.0	15186.0	16755.0	16755.0	16755.0	16755.0	16755.0	16755.0	16755.0	16755.0	16775.0	16887.0	16970.0	16970.0	16970.0	17022.0	17022.0	17022.0	17022.0
988.0	17585.0	17585.0	17585.0	17585.0	17585.0	17585.0	17585.0	17585.0	17585.0	17585.0	17585.0	17585.0	17585.0	17585.0	17585.0	17585.0	17585.0	17585.0	17585.0	17585.0	17585.0	17585.0	17585.0	20418.0	20418.0	20418.0	20418.0	20418.0	20418.0	20418.0	20418.0	20418.0	20418.0	20418.0	20418.0
989.0	212683.0	212683.0	219598.0	219598.0	221485.0	221485.0	221485.0	223527.0	230477.0	246587.0	246587.0	246823.0	246823.0	246823.0	251100.0	251100.0	251520.0	255574.0	255574.0	266876.0	266876.0	269124.0	269179.0	269253.0	272227.0	274918.0	282404.0	282404.0	288920.0	290290.0	294788.0	294861.0	294861.0	299248.0	299906.0
990.0	21855.0	21855.0	22481.0	22481.0	22481.0	22481.0	22481.0	22749.0	22749.0	22749.0	22749.0	22749.0	22749.0	23190.0	23190.0	23190.0	23626.0	23626.0	23626.0	23626.0	23626.0	23984.0	24451.0	24451.0	28044.0	29218.0	29218.0	29218.0	29218.0	30503.0	30503.0	30503.0	30503.0	30686.0	30686.0
991.0	566983.0	566983.0	566983.0	566983.0	571099.0	571331.0	572713.0	576247.0	577796.0	577796.0	578432.0	578432.0	578432.0	578432.0	583767.0	583982.0	585481.0	590223.0	590223.0	591202.0	596912.0	596912.0	601218.0	601302.0	606386.0	632730.0	633039.0	633301.0	633478.0	633615.0	644908.0	644994.0	644994.0	645413.0	648871.0
992.0	230976.0	230976.0	231092.0	246534.0	260127.0	260127.0	269664.0	269664.0	272099.0	272958.0	275514.0	284675.0	302965.0	303644.0	308956.0	310892.0	311139.0	321350.0	321906.0	322074.0	322074.0	322163.0	322163.0	322420.0	323666.0	323701.0	330966.0	330966.0	330966.0	331657.0	332140.0	339707.0	339707.0	340264.0	341847.0
993.0	7976.0	7976.0	7976.0	7976.0	7976.0	8190.0	8190.0	8190.0	8190.0	8190.0	8190.0	8190.0	8190.0	8190.0	8190.0	8190.0	8190.0	8190.0	8190.0	8190.0	8190.0	8190.0	8190.0	8190.0	8190.0	8190.0	8190.0	8190.0	9062.0	9062.0	9062.0	9062.0	9062.0	9180.0	9180.0
994.0	85996.0	85996.0	85996.0	85996.0	85996.0	85996.0	85996.0	86878.0	86878.0	87056.0	87056.0	87056.0	87056.0	87056.0	87056.0	88184.0	88184.0	104868.0	107037.0	107037.0	122688.0	123430.0	127858.0	142275.0	142275.0	189975.0	207130.0	207130.0	213914.0	215836.0	216610.0	216610.0	216610.0	221970.0	222521.0
995.0	86455.0	86455.0	86455.0	86504.0	86728.0	86728.0	86804.0	86804.0	86804.0	86804.0	101466.0	109424.0	109424.0	109424.0	109681.0	111031.0	111031.0	113712.0	113712.0	117712.0	118255.0	118255.0	118255.0	119209.0	119232.0	119232.0	119232.0	119421.0	119421.0	119421.0	119421.0	128100.0	128100.0	130832.0	132128.0
996.0	19034.0	19034.0	21692.0	21692.0	21692.0	21692.0	21692.0	21692.0	21692.0	21692.0	21692.0	21934.0	21934.0	21934.0	22150.0	22150.0	22150.0	22150.0	22150.0	22287.0	22287.0	22287.0	22324.0	22324.0	22527.0	22527.0	22527.0	22527.0	22527.0	22527.0	22757.0	22757.0	23219.0	23395.0	23395.0
997.0	36644.0	36644.0	36982.0	37093.0	37093.0	37093.0	37093.0	37093.0	37093.0	37093.0	37093.0	37093.0	37093.0	37093.0	37288.0	37288.0	37288.0	37288.0	37288.0	37288.0	37288.0	37288.0	37288.0	49146.0	50378.0	53666.0	53666.0	53666.0	54439.0	54820.0	54820.0	55323.0	56970.0	57051.0	57537.0
998.0	13497.0	13497.0	13497.0	13497.0	13497.0	13497.0	13497.0	13497.0	13497.0	13497.0	13497.0	13497.0	13497.0	13497.0	13545.0	13545.0	13545.0	13545.0	13545.0	13618.0	13618.0	17120.0	17120.0	17150.0	17150.0	17150.0	17150.0	17164.0	32844.0	32844.0	32844.0	32844.0	33626.0	33626.0	33626.0
999.0	45936.0	45936.0	45936.0	45936.0	45936.0	45936.0	45936.0	45936.0	45936.0	45936.0	46275.0	46275.0	46397.0	46722.0	46722.0	48456.0	48456.0	48955.0	52759.0	52759.0	52759.0	54494.0	55085.0	55260.0	55260.0	55260.0	55710.0	55731.0	55731.0	56025.0	56107.0	56533.0	56533.0	56727.0	56893.0
1000.0	33276.0	33276.0	33276.0	33276.0	33276.0	33276.0	33276.0	33276.0	33276.0	34220.0	34220.0	34220.0	34220.0	34220.0	34220.0	34220.0	34220.0	35306.0	35306.0	35306.0	35306.0	35306.0	35347.0	37629.0	37713.0	37713.0	37811.0	46447.0	46447.0	46748.0	46748.0	46748.0	46879.0	46879.0	47633.0
1001.0	143584.0	143584.0	143584.0	143584.0	146968.0	146968.0	146968.0	146968.0	146968.0	146968.0	146968.0	146968.0	147701.0	147701.0	147701.0	147701.0	147701.0	158200.0	158727.0	158727.0	158727.0	158890.0	159453.0	159453.0	159537.0	160707.0	160707.0	160707.0	160707.0	160897.0	161591.0	161591.0	162259.0	162259.0	162301.0
1002.0	12100.0	12100.0	12100.0	12100.0	12100.0	12100.0	12100.0	12100.0	12100.0	12100.0	12100.0	12100.0	12100.0	12100.0	12100.0	22178.0	22296.0	22296.0	22296.0	22296.0	22296.0	23462.0	23462.0	26781.0	30310.0	30310.0	30310.0	30310.0	30310.0	30310.0	30310.0	30310.0	30310.0	30310.0	30310.0
1003.0	4019.0	4019.0	4019.0	4019.0	4019.0	4019.0	4019.0	4019.0	4019.0	4019.0	4019.0	4019.0	4019.0	4019.0	4019.0	4019.0	4019.0	4019.0	4019.0	4019.0	4019.0	4019.0	4019.0	4019.0	4019.0	4019.0	4019.0	4019.0	5012.0	5012.0	5012.0	5012.0	5012.0	5012.0	5236.0
1004.0	73824.0	73824.0	73837.0	73837.0	77805.0	77927.0	82264.0	100991.0	124158.0	124158.0	124158.0	124158.0	124158.0	124158.0	124158.0	124158.0	137443.0	138439.0	138439.0	138439.0	138439.0	138439.0	138439.0	138657.0	142147.0	144323.0	147374.0	150822.0	151462.0	151462.0	151666.0	151666.0	151666.0	154867.0	157002.0
1005.0	23064.0	23064.0	23064.0	23064.0	23064.0	23064.0	23064.0	23064.0	23064.0	23064.0	23064.0	23064.0	23064.0	23182.0	23182.0	23230.0	23230.0	23230.0	23230.0	23488.0	23488.0	26158.0	26179.0	26179.0	29096.0	29096.0	29096.0	29096.0	41127.0	41127.0	41177.0	41177.0	41177.0	41177.0	41596.0
1006.0	40213.0	40213.0	40213.0	40238.0	40238.0	40414.0	40631.0	40631.0	40631.0	40631.0	40631.0	40950.0	40950.0	41044.0	41044.0	41044.0	41044.0	41044.0	41044.0	41044.0	41044.0	41044.0	41294.0	41421.0	41421.0	41474.0	41474.0	41474.0	41474.0	41474.0	41474.0	41474.0	41941.0	41941.0	42551.0
1007.0	21662.0	21662.0	21662.0	21662.0	21662.0	21662.0	21662.0	21662.0	21662.0	21662.0	21662.0	21662.0	21662.0	21662.0	21662.0	21662.0	21662.0	21662.0	21662.0	26851.0	26851.0	26851.0	159208.0	159208.0	163001.0	164153.0	164153.0	164153.0	209785.0	209785.0	211276.0	211276.0	212995.0	213126.0	213449.0
1008.0	12293.0	12293.0	12293.0	12293.0	12293.0	12293.0	12293.0	12293.0	12293.0	12293.0	12293.0	12293.0	12293.0	12293.0	12293.0	12293.0	13430.0	13430.0	13430.0	14098.0	14098.0	15192.0	18050.0	18050.0	18050.0	21088.0	21088.0	21088.0	21088.0	21088.0	21088.0	21088.0	21088.0	21088.0	21192.0
1009.0	158291.0	158291.0	161792.0	164576.0	164576.0	164668.0	165190.0	167661.0	168881.0	171221.0	171221.0	172752.0	172752.0	174499.0	175335.0	179898.0	180601.0	181455.0	181455.0	183611.0	187444.0	190430.0	192294.0	193628.0	196174.0	200059.0	200059.0	200239.0	200748.0	200748.0	203467.0	204321.0	204321.0	229047.0	232060.0
1010.0	21516.0	21516.0	21516.0	24353.0	24353.0	24353.0	24353.0	24353.0	24353.0	24353.0	24353.0	24973.0	24973.0	24973.0	33013.0	33013.0	33013.0	35726.0	35726.0	35726.0	35726.0	35726.0	35726.0	35726.0	61825.0	61825.0	61825.0	61825.0	61825.0	61825.0	61825.0	61825.0	61825.0	61922.0	61922.0
1011.0	104753.0	104753.0	104753.0	111049.0	117190.0	117190.0	117190.0	117190.0	117190.0	117190.0	118042.0	118384.0	118384.0	120381.0	120381.0	120381.0	120381.0	123514.0	123514.0	123514.0	123514.0	123514.0	123514.0	123514.0	123760.0	123784.0	123784.0	123784.0	123784.0	123784.0	123784.0	133112.0	133112.0	148385.0	148419.0
1012.0	11705.0	11705.0	11705.0	11705.0	11705.0	11705.0	11705.0	11705.0	11705.0	11705.0	11705.0	11705.0	11705.0	11705.0	11705.0	11705.0	11705.0	11705.0	11705.0	11705.0	11705.0	11705.0	11705.0	11705.0	11705.0	11705.0	11705.0	11705.0	11705.0	11705.0	11743.0	12028.0	12028.0	12028.0	12028.0
1013.0	134135.0	134135.0	136356.0	136356.0	136356.0	136356.0	136356.0	136356.0	136356.0	136356.0	136356.0	136356.0	136478.0	136478.0	136478.0	141096.0	142210.0	146397.0	149755.0	150658.0	150658.0	164129.0	164129.0	164129.0	178782.0	178782.0	183584.0	183745.0	195876.0	195951.0	205077.0	209157.0	209648.0	212115.0	212115.0
1014.0	169781.0	169781.0	169791.0	169791.0	169791.0	171532.0	171532.0	171532.0	172523.0	172523.0	172523.0	173700.0	175543.0	175543.0	186910.0	208016.0	208981.0	210435.0	236207.0	242771.0	245209.0	251556.0	254229.0	256078.0	267053.0	289583.0	289882.0	291176.0	297886.0	301520.0	305883.0	305928.0	307043.0	308949.0	309287.0
1015.0	132845.0	132845.0	132869.0	132885.0	136343.0	136343.0	136343.0	139672.0	139672.0	139672.0	151074.0	152698.0	155209.0	155209.0	161043.0	161043.0	161043.0	171125.0	171125.0	171134.0	171417.0	177323.0	185256.0	185409.0	185409.0	185636.0	185791.0	186024.0	186272.0	186272.0	194688.0	194769.0	194964.0	198731.0	198986.0
1016.0	6831.0	6831.0	6831.0	6831.0	6831.0	6831.0	6831.0	6831.0	6831.0	6831.0	6831.0	6831.0	6831.0	6831.0	6858.0	6858.0	6858.0	7083.0	7083.0	7083.0	7083.0	7083.0	7083.0	7083.0	7083.0	7219.0	7219.0	7219.0	7219.0	7219.0	7219.0	8137.0	9412.0	10107.0	10107.0
1017.0	373068.0	373068.0	373068.0	376196.0	377311.0	379383.0	379846.0	393601.0	396109.0	396109.0	396712.0	398088.0	399268.0	401740.0	414372.0	414372.0	416342.0	424898.0	424898.0	427776.0	427903.0	430106.0	449297.0	460922.0	467195.0	467274.0	468656.0	469063.0	473936.0	477005.0	477005.0	482235.0	485046.0	490019.0	490454.0
1018.0	5030.0	5030.0	5030.0	5030.0	5030.0	5030.0	5030.0	5030.0	5030.0	5030.0	5030.0	5030.0	5030.0	5030.0	5030.0	5030.0	5030.0	5030.0	5030.0	5269.0	5269.0	5779.0	7458.0	7458.0	7458.0	7458.0	7458.0	7458.0	7458.0	7458.0	7458.0	7458.0	7458.0	7458.0	7458.0
1019.0	61352.0	61352.0	61352.0	61352.0	61352.0	61352.0	61352.0	61667.0	61667.0	61667.0	61772.0	61772.0	61772.0	61772.0	61772.0	61772.0	61772.0	61772.0	61772.0	62478.0	62478.0	63848.0	63848.0	63848.0	63848.0	63848.0	63848.0	64030.0	64030.0	64246.0	64246.0	64246.0	64246.0	64246.0	64989.0
1020.0	84073.0	84073.0	84073.0	84073.0	84073.0	84073.0	84073.0	84073.0	84073.0	84073.0	84073.0	84328.0	84328.0	84328.0	84445.0	84445.0	84445.0	84473.0	84473.0	84605.0	84605.0	84605.0	84883.0	85226.0	85226.0	85226.0	85226.0	88137.0	88137.0	88137.0	88348.0	88348.0	91487.0	93865.0	93865.0
1021.0	37992.0	37992.0	37992.0	37992.0	37992.0	38156.0	38156.0	38156.0	38156.0	38156.0	38156.0	38156.0	41397.0	41397.0	41397.0	41397.0	41397.0	41397.0	41742.0	41848.0	41848.0	41848.0	41848.0	48891.0	77034.0	77051.0	78128.0	78128.0	78637.0	79140.0	80321.0	81179.0	81965.0	82044.0	82692.0
1022.0	537791.0	537791.0	537791.0	539555.0	542911.0	552633.0	554890.0	554890.0	554890.0	557929.0	559011.0	560220.0	563289.0	563289.0	563289.0	567769.0	567769.0	572353.0	572353.0	572353.0	574179.0	579755.0	580634.0	580634.0	580634.0	580634.0	582195.0	588926.0	588926.0	588926.0	594483.0	594483.0	597626.0	614293.0	616705.0
1023.0	233155.0	233155.0	235536.0	235536.0	235536.0	236181.0	242154.0	244329.0	244329.0	246314.0	246314.0	247813.0	248906.0	250096.0	251103.0	251103.0	251984.0	256793.0	257478.0	259676.0	260227.0	266898.0	267891.0	268648.0	269323.0	269491.0	269491.0	271642.0	271642.0	276025.0	277606.0	288508.0	290699.0	292037.0	293290.0
1024.0	614236.0	614236.0	614280.0	614280.0	614622.0	625699.0	625699.0	631395.0	631395.0	631395.0	634699.0	637853.0	638449.0	642195.0	646316.0	647354.0	647354.0	651563.0	655240.0	657228.0	658949.0	670988.0	670988.0	671741.0	672436.0	672436.0	672481.0	673892.0	673960.0	674125.0	685703.0	685964.0	686266.0	694289.0	702659.0
1025.0	418187.0	418187.0	419679.0	420380.0	429135.0	455828.0	469339.0	470819.0	471823.0	474411.0	478992.0	480795.0	499024.0	499401.0	512454.0	513581.0	515505.0	516211.0	529224.0	532790.0	534742.0	538917.0	540011.0	540915.0	550441.0	550751.0	551908.0	552270.0	552270.0	559374.0	577125.0	586662.0	586662.0	600037.0	609078.0
1026.0	387778.0	387778.0	389862.0	390058.0	390058.0	390058.0	390708.0	394151.0	394151.0	394151.0	407111.0	408179.0	417553.0	423283.0	437408.0	454733.0	464233.0	481150.0	489943.0	490984.0	491728.0	493448.0	501574.0	503583.0	508537.0	511489.0	515775.0	528069.0	529234.0	534225.0	540122.0	543517.0	544374.0	551547.0	556510.0
1027.0	129758.0	129758.0	131277.0	136866.0	139764.0	147835.0	147835.0	147835.0	149506.0	149870.0	152345.0	152345.0	156465.0	157090.0	163159.0	165315.0	170909.0	171725.0	171725.0	171725.0	171725.0	172015.0	172015.0	172287.0	174497.0	174497.0	176943.0	176943.0	177937.0	181686.0	182179.0	182179.0	182179.0	182179.0	183707.0
1028.0	2614.0	2614.0	2614.0	2614.0	2614.0	2614.0	2614.0	2614.0	2614.0	2614.0	2614.0	2614.0	2614.0	2614.0	2614.0	2614.0	2614.0	2614.0	2614.0	2614.0	2614.0	2614.0	2614.0	2614.0	2614.0	2614.0	2614.0	2626.0	2626.0	2626.0	2626.0	2626.0	2626.0	2626.0	2626.0
1029.0	272134.0	272134.0	276952.0	276952.0	277764.0	282951.0	287067.0	287745.0	287745.0	288158.0	296510.0	301991.0	302533.0	303004.0	303533.0	305248.0	323598.0	326510.0	328544.0	328743.0	330011.0	335101.0	336714.0	337116.0	345341.0	345341.0	346296.0	347885.0	350547.0	351350.0	351744.0	351744.0	353220.0	354836.0	359521.0
1030.0	153842.0	153842.0	154861.0	154861.0	155068.0	156866.0	156866.0	158953.0	160602.0	160643.0	164902.0	164902.0	165017.0	172698.0	178533.0	179071.0	179071.0	187411.0	189515.0	201176.0	201176.0	201176.0	201176.0	201176.0	202482.0	202482.0	204409.0	206470.0	208583.0	210135.0	210135.0	213289.0	213289.0	221097.0	224350.0
1031.0	89810.0	89810.0	89810.0	89810.0	89810.0	89810.0	89810.0	89810.0	89810.0	89810.0	89810.0	89810.0	89810.0	89810.0	89810.0	89810.0	89810.0	89810.0	89810.0	89949.0	89949.0	89949.0	89949.0	89949.0	89949.0	89949.0	89949.0	89949.0	89949.0	89949.0	89949.0	89949.0	89949.0	89949.0	89949.0
1032.0	73178.0	73178.0	73863.0	73863.0	73863.0	73863.0	73863.0	73863.0	73863.0	73863.0	73863.0	73863.0	73863.0	73863.0	73863.0	75330.0	75330.0	75330.0	75330.0	75390.0	76602.0	76602.0	79871.0	79871.0	79871.0	79871.0	80218.0	80218.0	80218.0	80218.0	80218.0	80218.0	80218.0	80218.0	80668.0
1033.0	66788.0	66788.0	66788.0	66833.0	66833.0	66833.0	68978.0	70117.0	70117.0	75277.0	78771.0	78771.0	78771.0	78771.0	80094.0	80181.0	80885.0	81015.0	81338.0	81338.0	81559.0	81559.0	81559.0	81559.0	81559.0	81671.0	81671.0	81671.0	81671.0	81982.0	82912.0	82912.0	82912.0	82912.0	82912.0
1034.0	67727.0	67727.0	67727.0	68418.0	69190.0	69190.0	70343.0	70343.0	70343.0	71185.0	71185.0	71185.0	71185.0	71185.0	71245.0	71355.0	71355.0	72731.0	75865.0	75865.0	82933.0	83486.0	83586.0	83586.0	83586.0	83586.0	83916.0	84076.0	84076.0	84076.0	84076.0	84076.0	84076.0	84133.0	84133.0
1035.0	207745.0	207745.0	207842.0	207842.0	209591.0	209591.0	216479.0	216479.0	216479.0	216479.0	230450.0	230450.0	232413.0	232413.0	232848.0	232938.0	232938.0	262464.0	262464.0	262464.0	262464.0	265275.0	268682.0	275007.0	279437.0	279437.0	307109.0	309435.0	309435.0	309435.0	310116.0	310566.0	310587.0	313218.0	315849.0
1036.0	33120.0	33120.0	33120.0	33120.0	33120.0	33120.0	33120.0	33120.0	33120.0	33120.0	33120.0	34331.0	34331.0	34331.0	34331.0	34331.0	34331.0	34331.0	34331.0	34331.0	34331.0	36927.0	36927.0	36927.0	38001.0	38001.0	38001.0	38001.0	38001.0	38001.0	38001.0	38001.0	38001.0	38079.0	38220.0
1037.0	98788.0	98788.0	100015.0	100015.0	100015.0	124555.0	124555.0	124555.0	124555.0	124555.0	124555.0	124555.0	124555.0	124555.0	124555.0	124555.0	124555.0	124555.0	124555.0	124615.0	124615.0	125830.0	127413.0	127413.0	127413.0	127429.0	127429.0	127429.0	127429.0	127429.0	127429.0	127429.0	127582.0	127827.0	127827.0
1038.0	6575.0	6575.0	6575.0	6575.0	6575.0	6575.0	6575.0	6575.0	6575.0	6575.0	6575.0	6575.0	6575.0	6575.0	6575.0	6575.0	6575.0	6575.0	6575.0	6575.0	6575.0	6575.0	6575.0	6575.0	6575.0	6575.0	6575.0	6575.0	6575.0	6575.0	6575.0	6575.0	6575.0	6575.0	6575.0
1039.0	121535.0	121535.0	124107.0	124107.0	124130.0	124146.0	124146.0	128770.0	130486.0	130486.0	130486.0	132657.0	132657.0	132657.0	134303.0	134576.0	139409.0	140210.0	142206.0	142902.0	145271.0	149390.0	149919.0	149919.0	150645.0	150645.0	150645.0	151069.0	152019.0	152019.0	152939.0	153210.0	156218.0	156522.0	156522.0
1040.0	47359.0	47359.0	49534.0	49534.0	49534.0	49534.0	49963.0	49963.0	49963.0	49963.0	49963.0	49963.0	49963.0	49963.0	49963.0	49963.0	49963.0	51409.0	52848.0	53613.0	53613.0	57583.0	57599.0	57599.0	58031.0	58392.0	58392.0	58392.0	58717.0	58717.0	58717.0	60692.0	60692.0	60692.0	61360.0
1041.0	55575.0	55575.0	55575.0	55575.0	55575.0	63009.0	63009.0	63009.0	63009.0	63009.0	63165.0	63165.0	63165.0	103070.0	103070.0	103070.0	103070.0	103070.0	103070.0	103070.0	103319.0	103566.0	104015.0	104015.0	104217.0	104366.0	104366.0	104366.0	104569.0	109255.0	199591.0	202159.0	202456.0	202456.0	202456.0
1042.0	1213170.0	1213170.0	1228090.0	1247614.0	1286945.0	1304862.0	1307736.0	1376418.0	1404709.0	1414603.0	1479385.0	1487806.0	1488205.0	1490777.0	1510330.0	1511995.0	1553631.0	1563195.0	1563588.0	1565839.0	1565961.0	1586550.0	1629932.0	1639680.0	1654447.0	1655564.0	1657632.0	1657632.0	1660468.0	1661145.0	1684163.0	1685153.0	1696871.0	1707695.0	1717209.0
1043.0	635158.0	635158.0	636962.0	639047.0	662808.0	703195.0	727288.0	727288.0	754952.0	761497.0	767279.0	769157.0	773954.0	774396.0	777077.0	799308.0	815778.0	856438.0	885267.0	893832.0	902905.0	903580.0	926679.0	954164.0	956604.0	957955.0	958775.0	962205.0	976574.0	999307.0	1000930.0	1009254.0	1016587.0	1020595.0	1028283.0
1044.0	25015.0	25015.0	25015.0	25015.0	25015.0	25015.0	25015.0	25015.0	25177.0	25177.0	25177.0	28106.0	28106.0	28106.0	28106.0	28106.0	28106.0	28106.0	28106.0	28166.0	54835.0	54835.0	54835.0	54835.0	54835.0	54918.0	54918.0	54918.0	54918.0	54918.0	55268.0	55268.0	55268.0	55372.0	55414.0
1045.0	1079712.0	1079712.0	1106171.0	1106171.0	1109219.0	1147543.0	1162069.0	1168206.0	1172800.0	1210094.0	1276261.0	1383206.0	1390949.0	1396823.0	1405944.0	1410631.0	1410631.0	1498891.0	1544663.0	1567910.0	1578948.0	1636809.0	1696035.0	1703791.0	1717048.0	1717687.0	1739703.0	1740028.0	1746963.0	1787559.0	1794987.0	1811190.0	1854320.0	1857601.0	1868327.0
1046.0	38965.0	38965.0	38965.0	38965.0	38965.0	38965.0	38965.0	38965.0	38965.0	38965.0	38965.0	43018.0	43018.0	43018.0	43018.0	43108.0	43108.0	43833.0	43833.0	43833.0	43833.0	43833.0	43833.0	44266.0	44488.0	45574.0	45574.0	45574.0	52189.0	52558.0	53196.0	53556.0	55303.0	55346.0	56116.0
1047.0	1251590.0	1251590.0	1287435.0	1297407.0	1307715.0	1352983.0	1359963.0	1387126.0	1391110.0	1409965.0	1487107.0	1487593.0	1492549.0	1502373.0	1531745.0	1552754.0	1571184.0	1586840.0	1674076.0	1690993.0	1691487.0	1768075.0	1774638.0	1807752.0	1822521.0	1843898.0	1860685.0	2055503.0	2069160.0	2088217.0	2095217.0	2101608.0	2129033.0	2139572.0	2153549.0
1048.0	32984.0	32984.0	32984.0	32984.0	32984.0	32984.0	32984.0	32984.0	32984.0	33382.0	33737.0	33791.0	33791.0	33791.0	33791.0	33791.0	33791.0	33791.0	33791.0	33791.0	33791.0	33791.0	36310.0	36310.0	36310.0	36310.0	38110.0	53717.0	53717.0	53717.0	53717.0	53717.0	53717.0	53717.0	54416.0
1049.0	81050.0	81050.0	89198.0	89198.0	89249.0	89394.0	89415.0	94607.0	94607.0	94607.0	94879.0	94879.0	94879.0	94879.0	95932.0	95932.0	95932.0	106292.0	106292.0	106399.0	106399.0	106399.0	107722.0	107747.0	107747.0	107747.0	107747.0	107808.0	121694.0	122226.0	122226.0	122332.0	122969.0	122969.0	122969.0
1050.0	37600.0	37600.0	37600.0	38006.0	38006.0	38145.0	38145.0	44543.0	44543.0	44543.0	44543.0	44543.0	44543.0	44772.0	45946.0	45946.0	47090.0	47090.0	47384.0	47384.0	47384.0	47384.0	47464.0	47464.0	47464.0	47464.0	47464.0	47464.0	52746.0	52746.0	52746.0	52746.0	52746.0	53314.0	56076.0
1051.0	64809.0	64809.0	64809.0	64809.0	65406.0	65406.0	65869.0	65869.0	65869.0	65869.0	66332.0	66332.0	66332.0	66547.0	66547.0	66547.0	66547.0	66547.0	66547.0	66974.0	66974.0	67772.0	69709.0	70324.0	78344.0	82238.0	82949.0	86523.0	91720.0	91720.0	91720.0	93240.0	93338.0	93338.0	95044.0
1052.0	1224223.0	1224223.0	1233597.0	1242905.0	1265904.0	1402405.0	1448387.0	1461436.0	1464637.0	1464917.0	1485274.0	1489832.0	1496131.0	1499544.0	1504031.0	1517928.0	1523691.0	1549713.0	1552161.0	1556130.0	1576136.0	1606226.0	1634126.0	1654184.0	1671662.0	1672253.0	1684927.0	1685732.0	1699735.0	1704967.0	1739925.0	1743037.0	1745585.0	1747395.0	1747623.0
1053.0	192708.0	192708.0	193386.0	193754.0	212255.0	220857.0	224920.0	232815.0	234602.0	234602.0	235436.0	259794.0	265594.0	285187.0	294771.0	298812.0	315707.0	316604.0	316604.0	335374.0	348923.0	356281.0	367005.0	367450.0	379360.0	381743.0	383034.0	383139.0	383139.0	384703.0	424198.0	424486.0	424486.0	426234.0	434813.0
1054.0	149446.0	149446.0	149446.0	149446.0	149446.0	149887.0	149887.0	152843.0	153440.0	154174.0	155536.0	155536.0	155566.0	155566.0	159355.0	162199.0	162199.0	163361.0	163361.0	163381.0	163381.0	163431.0	163431.0	163745.0	163745.0	165467.0	165467.0	165467.0	168143.0	170353.0	172144.0	178190.0	178190.0	179853.0	182997.0
1055.0	52323.0	52323.0	52323.0	52323.0	52660.0	52660.0	52660.0	52660.0	52660.0	52660.0	52660.0	52660.0	52660.0	52660.0	52660.0	56027.0	56305.0	56305.0	56612.0	56612.0	56655.0	56655.0	57055.0	57055.0	57368.0	57368.0	57368.0	57368.0	58448.0	58448.0	58448.0	58448.0	58448.0	58801.0	58801.0
1056.0	16521.0	16521.0	16521.0	16521.0	16521.0	16521.0	16521.0	16521.0	16521.0	16521.0	16521.0	16521.0	16521.0	16521.0	16521.0	16521.0	16521.0	16521.0	21727.0	21727.0	21727.0	27176.0	27176.0	27561.0	27561.0	27594.0	31980.0	32185.0	36445.0	36572.0	36923.0	36923.0	36923.0	36923.0	36923.0
1057.0	789755.0	789755.0	809167.0	811035.0	873315.0	890216.0	894774.0	919682.0	919682.0	920288.0	930945.0	932157.0	939232.0	947409.0	947897.0	947897.0	968661.0	989871.0	1007579.0	1009012.0	1013015.0	1013278.0	1013278.0	1077411.0	1092052.0	1098132.0	1098132.0	1098132.0	1116091.0	1130350.0	1131749.0	1144587.0	1152864.0	1156119.0	1158102.0
1058.0	51763.0	51763.0	51763.0	51763.0	51763.0	51763.0	51763.0	51763.0	51763.0	51763.0	51763.0	51763.0	51763.0	51763.0	51969.0	51969.0	51969.0	52537.0	52537.0	52537.0	52537.0	52537.0	54182.0	54182.0	54182.0	54182.0	54182.0	54182.0	54577.0	54577.0	54577.0	54577.0	54577.0	54577.0	54577.0
1059.0	170701.0	170701.0	170701.0	170701.0	171395.0	173312.0	173732.0	176667.0	176667.0	181347.0	181573.0	181573.0	182217.0	182217.0	182966.0	183788.0	183788.0	184159.0	184925.0	188398.0	194406.0	194450.0	195163.0	195616.0	200431.0	200431.0	200431.0	200886.0	201710.0	203765.0	204071.0	204198.0	204218.0	204218.0	205024.0
1060.0	84767.0	84767.0	84767.0	84767.0	86681.0	86681.0	86681.0	87002.0	87002.0	87002.0	88097.0	88097.0	88097.0	88097.0	88356.0	88356.0	93919.0	93919.0	133011.0	135757.0	135825.0	135973.0	137821.0	137821.0	137821.0	137821.0	137821.0	138423.0	138423.0	138423.0	138423.0	138423.0	140284.0	141911.0	142346.0
1061.0	1597839.0	1597839.0	1606786.0	1623655.0	1635861.0	1704262.0	1722880.0	1778102.0	1781593.0	1788565.0	1815774.0	1823873.0	1829703.0	1859753.0	1898766.0	1901105.0	1901105.0	1911080.0	1912790.0	1920443.0	1940874.0	1954078.0	1967730.0	1968163.0	1971806.0	1974553.0	1982135.0	1997249.0	2001850.0	2011204.0	2012334.0	2017101.0	2024007.0	2025890.0	2028938.0
1062.0	107538.0	107538.0	108760.0	109471.0	109471.0	109471.0	109471.0	109471.0	109637.0	109637.0	110856.0	110856.0	110856.0	110856.0	110964.0	110964.0	110964.0	114708.0	114708.0	115507.0	115507.0	115672.0	116133.0	119534.0	121326.0	121765.0	121765.0	121951.0	121951.0	121951.0	121951.0	122174.0	122174.0	122174.0	123384.0
1063.0	56934.0	56934.0	57548.0	63227.0	63227.0	63810.0	64263.0	66290.0	66290.0	67058.0	67058.0	67457.0	67457.0	67591.0	67849.0	68209.0	68882.0	71444.0	72486.0	73022.0	73022.0	73097.0	74870.0	75875.0	76015.0	76015.0	78212.0	78412.0	80236.0	80236.0	80236.0	80236.0	80981.0	81443.0	82987.0
1064.0	77725.0	77725.0	77725.0	78042.0	78042.0	78042.0	78042.0	78103.0	78103.0	78103.0	78103.0	78103.0	78103.0	79874.0	79874.0	79874.0	80033.0	83443.0	83443.0	84775.0	88106.0	88106.0	88106.0	93009.0	98757.0	98757.0	100703.0	100703.0	104660.0	105647.0	109594.0	116621.0	116678.0	117757.0	117995.0
1065.0	70082.0	70082.0	70082.0	70082.0	70457.0	71295.0	71295.0	71295.0	71295.0	71295.0	73546.0	73546.0	74252.0	81972.0	89033.0	89033.0	89033.0	89089.0	95885.0	96736.0	96884.0	97043.0	97043.0	97043.0	97107.0	97208.0	97208.0	100287.0	101847.0	101847.0	101847.0	105212.0	105212.0	106718.0	108492.0
1066.0	12859.0	12859.0	14244.0	14244.0	14244.0	14244.0	14244.0	14244.0	14244.0	14244.0	14244.0	14244.0	14244.0	14244.0	14244.0	14244.0	14244.0	14340.0	14340.0	14340.0	14340.0	14340.0	14340.0	14340.0	14340.0	14340.0	14911.0	14911.0	14911.0	14911.0	14911.0	14911.0	14911.0	14911.0	14911.0
1067.0	129920.0	129920.0	136522.0	136592.0	139009.0	139009.0	139009.0	139139.0	139139.0	139139.0	139139.0	139139.0	139712.0	139719.0	139834.0	139998.0	139998.0	144064.0	144064.0	144064.0	147620.0	148498.0	152042.0	152042.0	152042.0	153587.0	153587.0	153651.0	155749.0	155749.0	155749.0	155749.0	155749.0	155749.0	155924.0
1068.0	29822.0	29822.0	29822.0	29822.0	29822.0	29822.0	29822.0	29822.0	29822.0	29822.0	29822.0	29822.0	29822.0	30954.0	35566.0	35566.0	35566.0	35566.0	35566.0	35566.0	35566.0	35566.0	35566.0	35566.0	36694.0	37260.0	37260.0	37260.0	37260.0	37311.0	37311.0	37435.0	37561.0	38009.0	38009.0
1069.0	1599.0	1599.0	1599.0	1599.0	1599.0	1599.0	1599.0	1662.0	1662.0	1662.0	1662.0	1662.0	1662.0	1662.0	1662.0	1662.0	1662.0	1662.0	1662.0	1662.0	1662.0	1662.0	1662.0	1662.0	1662.0	1662.0	1662.0	1662.0	1662.0	1662.0	1662.0	1662.0	1662.0	1662.0	1833.0
1070.0	28598.0	28598.0	28598.0	28598.0	28598.0	28598.0	28598.0	28598.0	28598.0	28598.0	28598.0	28598.0	28598.0	28598.0	28598.0	28598.0	28915.0	28969.0	32272.0	32272.0	32272.0	32272.0	32272.0	32272.0	32272.0	32272.0	32272.0	32272.0	35698.0	35698.0	35698.0	35698.0	35698.0	36374.0	36374.0
1071.0	106343.0	106343.0	106343.0	106343.0	108627.0	120923.0	121810.0	121810.0	121810.0	121810.0	132634.0	135355.0	135355.0	138225.0	138431.0	138431.0	145367.0	145898.0	145898.0	145898.0	156061.0	156244.0	156244.0	157375.0	157375.0	157375.0	157375.0	161445.0	161456.0	161670.0	162589.0	162589.0	162682.0	165486.0	166575.0
1072.0	133647.0	133647.0	133647.0	133725.0	133900.0	133900.0	134757.0	134757.0	134757.0	134967.0	135210.0	135210.0	135210.0	135401.0	145797.0	145797.0	145797.0	147321.0	149802.0	149802.0	149845.0	149845.0	149845.0	149845.0	150635.0	150635.0	153128.0	153128.0	153128.0	153128.0	153224.0	153683.0	153683.0	155981.0	160939.0
1073.0	396683.0	396683.0	410525.0	411742.0	414872.0	418068.0	426008.0	426008.0	427644.0	435089.0	447743.0	451516.0	451878.0	456100.0	457401.0	457808.0	458761.0	462129.0	462129.0	464314.0	465094.0	465094.0	470338.0	472129.0	475284.0	475800.0	475800.0	475800.0	481692.0	481692.0	481692.0	483332.0	485428.0	486014.0	489719.0
1074.0	119080.0	119080.0	119289.0	119289.0	119289.0	119289.0	119289.0	119289.0	119289.0	119289.0	119289.0	119335.0	120504.0	120504.0	120577.0	120577.0	120597.0	121201.0	121201.0	124323.0	124323.0	124838.0	124912.0	124912.0	124912.0	124912.0	125676.0	125676.0	131708.0	131768.0	131768.0	131768.0	132027.0	132027.0	132027.0
1075.0	48073.0	48073.0	48073.0	48073.0	48073.0	48073.0	48073.0	48073.0	48073.0	48073.0	83345.0	83345.0	83943.0	83943.0	84173.0	84173.0	84333.0	88091.0	88091.0	88091.0	90269.0	94057.0	105894.0	105894.0	105894.0	105894.0	105894.0	107264.0	108546.0	108546.0	108546.0	109215.0	109324.0	109601.0	110565.0
1076.0	298591.0	298591.0	300212.0	300212.0	300353.0	300830.0	300830.0	307091.0	308525.0	308525.0	309940.0	311067.0	313650.0	317011.0	317351.0	318178.0	318178.0	325923.0	328931.0	330757.0	332414.0	332480.0	332722.0	332722.0	333007.0	335683.0	335855.0	338213.0	339415.0	339530.0	356737.0	368562.0	370144.0	370209.0	377335.0
1077.0	73834.0	73834.0	73834.0	73834.0	73834.0	89515.0	89609.0	102763.0	102763.0	102763.0	107068.0	107068.0	107068.0	107068.0	107068.0	107068.0	107152.0	109127.0	109127.0	109127.0	109127.0	109127.0	109127.0	109127.0	109127.0	109127.0	109127.0	109127.0	109908.0	109908.0	109908.0	109908.0	110067.0	110067.0	110117.0
1078.0	806848.0	806848.0	808865.0	819838.0	822816.0	831807.0	840370.0	841750.0	857105.0	872825.0	872825.0	873361.0	886046.0	887454.0	894664.0	895683.0	914770.0	940294.0	950718.0	959557.0	966953.0	966953.0	971727.0	971794.0	971794.0	972854.0	975362.0	989661.0	1000316.0	1014167.0	1017338.0	1020006.0	1024546.0	1033537.0	1038275.0
1079.0	4570.0	4570.0	4570.0	4570.0	4570.0	4570.0	4570.0	4570.0	4570.0	4570.0	4570.0	4570.0	4570.0	4570.0	4570.0	4570.0	4570.0	4570.0	4570.0	4570.0	4570.0	4570.0	4570.0	4570.0	4570.0	4570.0	4570.0	4570.0	4570.0	4570.0	4570.0	4570.0	4570.0	4655.0	4754.0
1080.0	37981.0	37981.0	37981.0	37981.0	37981.0	38068.0	38068.0	38068.0	38068.0	38068.0	38068.0	38068.0	40958.0	41600.0	41600.0	41600.0	41912.0	42129.0	42129.0	42343.0	42343.0	42343.0	42343.0	42650.0	42650.0	43201.0	43201.0	43201.0	43201.0	43201.0	43201.0	46491.0	47280.0	47280.0	47407.0
1081.0	30252.0	30252.0	30252.0	30252.0	30252.0	30252.0	30252.0	30252.0	30252.0	30603.0	30603.0	30603.0	30603.0	30603.0	30603.0	31406.0	31406.0	31619.0	31619.0	31619.0	31619.0	31619.0	31619.0	31619.0	31685.0	31685.0	31685.0	31685.0	32319.0	32420.0	32420.0	32570.0	32570.0	32570.0	32570.0
1082.0	118661.0	118661.0	120469.0	121000.0	121981.0	124894.0	125292.0	125292.0	125292.0	125292.0	125327.0	125327.0	125327.0	125327.0	125366.0	125576.0	125576.0	125735.0	125735.0	125853.0	126059.0	126784.0	128969.0	131533.0	131533.0	131533.0	131533.0	131533.0	131533.0	131533.0	131943.0	131943.0	133233.0	133412.0	134462.0
1083.0	28277.0	28277.0	28344.0	28344.0	28344.0	28344.0	28344.0	28344.0	28344.0	28344.0	28344.0	28344.0	28344.0	28835.0	28835.0	28835.0	28835.0	28835.0	28835.0	28835.0	28835.0	28835.0	28835.0	28835.0	28835.0	28835.0	28835.0	28835.0	29804.0	29804.0	29804.0	29804.0	29804.0	29804.0	29804.0
1084.0	10400.0	10400.0	10400.0	10400.0	10400.0	10400.0	10400.0	10400.0	10400.0	10400.0	10400.0	10400.0	10400.0	10400.0	10400.0	12926.0	12926.0	12926.0	12926.0	12926.0	12926.0	12926.0	12926.0	13892.0	13892.0	13892.0	13892.0	13892.0	14166.0	14166.0	14166.0	14166.0	14504.0	14504.0	14504.0
1085.0	49866.0	49866.0	49866.0	49866.0	49866.0	49866.0	49943.0	49974.0	49974.0	49974.0	49974.0	49974.0	49974.0	49974.0	50832.0	52825.0	52825.0	55117.0	67729.0	67729.0	67729.0	70514.0	78781.0	79049.0	79100.0	82350.0	90536.0	104077.0	110459.0	113344.0	113344.0	118122.0	118122.0	118599.0	118599.0
1086.0	587920.0	587920.0	594866.0	594866.0	594866.0	595483.0	595483.0	596870.0	598494.0	598494.0	601807.0	601807.0	609632.0	616457.0	623917.0	627035.0	628897.0	668777.0	670336.0	682542.0	682608.0	682608.0	683633.0	683827.0	684230.0	684616.0	684616.0	684616.0	690712.0	708360.0	709129.0	709539.0	709539.0	712501.0	715051.0
1087.0	55010.0	55010.0	55448.0	55448.0	55837.0	55837.0	55837.0	56099.0	56099.0	56099.0	56099.0	56099.0	56099.0	56099.0	56099.0	56099.0	56099.0	62266.0	62266.0	62266.0	62266.0	62266.0	62904.0	62904.0	62904.0	62904.0	62904.0	62904.0	66364.0	66364.0	66590.0	66682.0	66682.0	66875.0	67999.0
1088.0	11845.0	11845.0	11845.0	11845.0	11845.0	11845.0	11845.0	11845.0	11845.0	11845.0	11845.0	11845.0	11845.0	12009.0	12009.0	12009.0	12009.0	12009.0	12009.0	12009.0	12009.0	12009.0	12009.0	12009.0	12009.0	12009.0	12094.0	12094.0	12234.0	12317.0	12317.0	12317.0	12742.0	12742.0	12742.0
1089.0	19032.0	19032.0	19032.0	19032.0	19032.0	19032.0	19032.0	19032.0	19032.0	19032.0	19032.0	19032.0	19032.0	19292.0	19292.0	19292.0	19524.0	19524.0	19524.0	19524.0	19524.0	22664.0	22664.0	22664.0	22664.0	22757.0	22757.0	23640.0	23640.0	25405.0	25405.0	25890.0	25890.0	25890.0	25890.0
1090.0	39669.0	39669.0	39669.0	39669.0	39669.0	39669.0	39669.0	39669.0	39669.0	39669.0	39669.0	39669.0	39669.0	39669.0	39669.0	39669.0	39669.0	39842.0	39842.0	39842.0	39842.0	39842.0	40041.0	40041.0	40041.0	40041.0	41003.0	41048.0	41048.0	41048.0	41048.0	41555.0	41555.0	41555.0	41555.0
1091.0	134302.0	134302.0	134302.0	135060.0	135060.0	135060.0	135060.0	135060.0	147749.0	190804.0	190804.0	190804.0	190804.0	200207.0	210635.0	212139.0	213865.0	229225.0	230368.0	230368.0	231330.0	236052.0	240934.0	240934.0	244909.0	254341.0	255879.0	260896.0	272195.0	272195.0	272195.0	274990.0	278000.0	279451.0	279451.0
1092.0	170396.0	170396.0	170447.0	172281.0	173651.0	173651.0	173651.0	173651.0	173651.0	173651.0	173651.0	175869.0	175869.0	175869.0	178913.0	178913.0	179694.0	179694.0	180429.0	180963.0	180963.0	182497.0	182497.0	205563.0	206419.0	206419.0	206419.0	206419.0	206448.0	206448.0	206448.0	206448.0	214177.0	215841.0	215891.0
1093.0	25761.0	25761.0	25761.0	25761.0	25761.0	25761.0	25761.0	25761.0	25761.0	25761.0	25761.0	25761.0	25761.0	25761.0	25761.0	25761.0	25890.0	25890.0	25890.0	25890.0	25890.0	25890.0	25890.0	26910.0	31855.0	33277.0	33277.0	33277.0	33277.0	33277.0	33277.0	36127.0	36469.0	36792.0	37055.0
1094.0	19874.0	19874.0	19874.0	19874.0	19874.0	19874.0	19874.0	19874.0	19874.0	19874.0	19874.0	19874.0	19874.0	19874.0	19874.0	19890.0	19920.0	20489.0	20489.0	20489.0	20489.0	20514.0	20514.0	20514.0	20514.0	20514.0	20514.0	20514.0	20514.0	20514.0	20514.0	20706.0	20706.0	20706.0	20706.0
1095.0	222626.0	222626.0	222626.0	222626.0	222626.0	222626.0	222626.0	240685.0	240685.0	240685.0	252989.0	262796.0	262913.0	288649.0	298151.0	298151.0	298151.0	298151.0	304863.0	304873.0	305153.0	311777.0	320522.0	320522.0	323135.0	323135.0	323135.0	323135.0	344293.0	370517.0	405300.0	412718.0	416417.0	416417.0	416417.0
1096.0	103180.0	103180.0	103180.0	103180.0	103180.0	110682.0	110682.0	110682.0	110682.0	110682.0	111806.0	111806.0	124976.0	124976.0	125937.0	125937.0	125937.0	125937.0	125937.0	127063.0	132138.0	151044.0	151044.0	151044.0	155271.0	159124.0	159124.0	159124.0	179255.0	179255.0	183776.0	186206.0	200262.0	203825.0	204285.0
1097.0	100832.0	100832.0	103238.0	103238.0	103238.0	103238.0	103238.0	103686.0	109485.0	109485.0	123424.0	136533.0	137399.0	137399.0	145981.0	148839.0	159057.0	169613.0	169613.0	169613.0	169613.0	178220.0	235839.0	235908.0	236569.0	236569.0	239443.0	239443.0	239443.0	239443.0	239443.0	240014.0	240772.0	240785.0	241334.0
1098.0	13617.0	13617.0	13617.0	13617.0	13617.0	13617.0	13617.0	13617.0	13617.0	14254.0	14254.0	14254.0	14254.0	14254.0	14254.0	14254.0	14254.0	14254.0	14254.0	14254.0	14254.0	14254.0	14254.0	14254.0	14254.0	14254.0	14254.0	14254.0	14254.0	14254.0	14254.0	14254.0	16007.0	16007.0	16007.0
1099.0	22614.0	22614.0	22614.0	22614.0	22614.0	22614.0	22614.0	22614.0	22614.0	22614.0	22614.0	22614.0	22614.0	24894.0	24894.0	24894.0	24894.0	24894.0	30132.0	30132.0	30132.0	30132.0	30322.0	32896.0	35301.0	35301.0	35301.0	35456.0	35572.0	35572.0	35572.0	35572.0	35572.0	35572.0	35572.0
1100.0	55798.0	55798.0	60293.0	60293.0	60293.0	60293.0	60293.0	60619.0	60816.0	60816.0	60816.0	60816.0	60816.0	60816.0	60816.0	60816.0	60816.0	62337.0	62357.0	62357.0	62357.0	63685.0	64039.0	64039.0	64044.0	64044.0	64044.0	65373.0	65373.0	65841.0	66040.0	66040.0	66040.0	66051.0	66934.0
1101.0	105135.0	105135.0	105973.0	105973.0	108590.0	145237.0	145237.0	145237.0	145237.0	167797.0	167797.0	168621.0	170514.0	179634.0	183404.0	183404.0	183404.0	186541.0	186541.0	188227.0	188948.0	198383.0	198383.0	201117.0	201117.0	201117.0	203202.0	203202.0	203202.0	203202.0	204843.0	205023.0	209610.0	211690.0	211779.0
1102.0	52364.0	52364.0	52364.0	52364.0	54374.0	54374.0	54374.0	54374.0	54374.0	54374.0	54374.0	54374.0	54374.0	54374.0	54374.0	54374.0	54916.0	54916.0	54916.0	54916.0	54916.0	61258.0	61258.0	63072.0	63072.0	63343.0	63343.0	64499.0	64499.0	64998.0	64998.0	65726.0	65783.0	65891.0	66984.0
1103.0	107577.0	107577.0	107800.0	107800.0	107800.0	107800.0	110190.0	110190.0	112646.0	114762.0	116897.0	116897.0	117979.0	117979.0	127095.0	136056.0	147860.0	150406.0	153278.0	154554.0	154871.0	156864.0	158990.0	158990.0	158990.0	158990.0	160317.0	162452.0	163398.0	165176.0	165298.0	166167.0	169360.0	171721.0	172545.0
1104.0	18967.0	18967.0	18967.0	18967.0	18967.0	18967.0	18967.0	18967.0	18967.0	18967.0	18967.0	18967.0	18967.0	18967.0	18967.0	18967.0	18967.0	19884.0	19884.0	19884.0	19884.0	19884.0	19884.0	19884.0	19884.0	19884.0	19884.0	19884.0	19884.0	19884.0	19884.0	19884.0	19884.0	19884.0	19884.0
1105.0	31759.0	31759.0	31812.0	31823.0	31823.0	31823.0	31823.0	31823.0	31823.0	31823.0	31823.0	32280.0	32282.0	41421.0	47213.0	48595.0	48999.0	48999.0	49516.0	49680.0	49750.0	51988.0	52793.0	53194.0	54590.0	54590.0	54590.0	60681.0	60681.0	62448.0	64433.0	64433.0	67590.0	70179.0	72801.0
1106.0	53395.0	53395.0	53395.0	53395.0	53395.0	53395.0	53395.0	53395.0	53395.0	53620.0	53620.0	53620.0	53620.0	53809.0	56062.0	57118.0	57662.0	57972.0	57972.0	57972.0	57972.0	59136.0	59136.0	59567.0	59567.0	59567.0	59567.0	59567.0	59567.0	60675.0	60675.0	60703.0	60703.0	61847.0	61854.0
1107.0	30219.0	30219.0	30219.0	30219.0	31066.0	31788.0	31788.0	31788.0	31788.0	31788.0	31788.0	31788.0	31788.0	31788.0	32320.0	32320.0	34631.0	34631.0	34631.0	34631.0	34631.0	34631.0	34631.0	34631.0	36533.0	36533.0	36533.0	39651.0	39651.0	39651.0	39651.0	39651.0	39886.0	39886.0	39886.0
1108.0	101702.0	101702.0	103426.0	103426.0	103426.0	103426.0	103426.0	106165.0	106165.0	106165.0	106165.0	106165.0	106165.0	106165.0	106240.0	106240.0	114440.0	116667.0	116667.0	116667.0	116667.0	116667.0	116667.0	116828.0	116828.0	116828.0	117655.0	117704.0	147025.0	147025.0	147046.0	147046.0	147223.0	147910.0	148343.0
1109.0	10111.0	10111.0	10111.0	10111.0	10111.0	10111.0	10111.0	10111.0	10111.0	10111.0	10111.0	10111.0	10111.0	10111.0	10325.0	10325.0	10325.0	10756.0	10756.0	10756.0	10756.0	10756.0	10756.0	10756.0	10756.0	10756.0	10756.0	10756.0	11336.0	11437.0	11437.0	11437.0	11437.0	11437.0	11599.0
1110.0	10740.0	10740.0	10740.0	10740.0	11011.0	11011.0	11011.0	11011.0	11011.0	11284.0	11284.0	11284.0	11284.0	11284.0	11284.0	11284.0	11284.0	11284.0	11284.0	12790.0	12790.0	15859.0	15859.0	15859.0	15859.0	15859.0	15859.0	15859.0	15859.0	16429.0	16429.0	16429.0	16429.0	16602.0	16602.0
1111.0	49977.0	49977.0	49977.0	50218.0	50218.0	50218.0	50218.0	50218.0	50218.0	50218.0	50218.0	50218.0	50218.0	50218.0	50218.0	50218.0	50218.0	50218.0	50218.0	50218.0	50907.0	52606.0	52606.0	53139.0	53139.0	53222.0	54051.0	54051.0	54051.0	54051.0	54051.0	54851.0	54851.0	54851.0	54851.0
1112.0	80019.0	80019.0	81972.0	85402.0	85402.0	85402.0	85402.0	85402.0	87752.0	87752.0	97820.0	97820.0	103770.0	103770.0	105312.0	113394.0	114934.0	115217.0	115794.0	132736.0	142085.0	145289.0	200232.0	200868.0	200868.0	208978.0	208978.0	209597.0	209597.0	209597.0	210674.0	210674.0	210674.0	213611.0	217226.0
1113.0	1594153.0	1594153.0	1605217.0	1613093.0	1626985.0	1643252.0	1645661.0	1651764.0	1660306.0	1661280.0	1661280.0	1661280.0	1685704.0	1689337.0	1720261.0	1733221.0	1740996.0	1762985.0	1763776.0	1776883.0	1779065.0	1828784.0	1858564.0	1863267.0	1874000.0	1878954.0	1886506.0	1891642.0	1892532.0	1901591.0	1901932.0	1904545.0	1910523.0	1916013.0	1920956.0
1114.0	29295.0	29295.0	30250.0	31272.0	31272.0	31272.0	31272.0	31272.0	31272.0	37101.0	37101.0	38317.0	39011.0	39011.0	39011.0	39011.0	39525.0	39682.0	39693.0	39693.0	39693.0	42897.0	42897.0	42897.0	42897.0	42897.0	42897.0	42897.0	42897.0	42897.0	43211.0	43211.0	43211.0	43211.0	43211.0
1115.0	25631.0	25631.0	25631.0	25677.0	25677.0	25677.0	25677.0	25677.0	25677.0	25677.0	25903.0	25903.0	25903.0	25903.0	25903.0	25903.0	25903.0	26022.0	26022.0	26022.0	26022.0	26087.0	26696.0	26696.0	26863.0	26863.0	26863.0	28564.0	29916.0	29916.0	29916.0	29916.0	30404.0	30404.0	30404.0
1116.0	215492.0	215492.0	216241.0	216241.0	216241.0	216241.0	216241.0	216241.0	216241.0	216601.0	237783.0	237783.0	250673.0	290570.0	293869.0	331691.0	346026.0	366829.0	366829.0	416245.0	418822.0	446993.0	457936.0	457936.0	496115.0	506790.0	512525.0	519814.0	519826.0	534426.0	534426.0	534835.0	552291.0	552291.0	557209.0
1117.0	56036.0	56036.0	56287.0	56287.0	56287.0	56287.0	56287.0	56287.0	56287.0	56287.0	56287.0	56287.0	56287.0	56287.0	56287.0	56287.0	56287.0	56287.0	56287.0	56287.0	56287.0	56438.0	56438.0	57270.0	59372.0	59638.0	62080.0	62080.0	62080.0	62548.0	66192.0	66715.0	66715.0	68773.0	70058.0
1118.0	38401.0	38401.0	38401.0	38401.0	38401.0	38401.0	38401.0	38913.0	38913.0	38913.0	38913.0	38913.0	38913.0	39063.0	39834.0	39834.0	39834.0	39854.0	39854.0	39854.0	39854.0	40244.0	41760.0	41760.0	41834.0	41834.0	41834.0	41834.0	47617.0	47679.0	47792.0	47792.0	47792.0	47792.0	47792.0
1119.0	77231.0	77231.0	77231.0	77308.0	78186.0	78186.0	78186.0	78186.0	78186.0	78186.0	78419.0	78419.0	78684.0	78684.0	80980.0	83662.0	94238.0	98880.0	102181.0	102350.0	102398.0	103735.0	106677.0	106677.0	106677.0	106677.0	110161.0	112351.0	112595.0	112595.0	115241.0	115582.0	115754.0	117003.0	117377.0
1120.0	174159.0	174159.0	197735.0	200576.0	200576.0	200576.0	207518.0	207518.0	214104.0	214104.0	214104.0	214777.0	215621.0	215621.0	220704.0	227447.0	227447.0	227447.0	227447.0	234366.0	234366.0	239668.0	243943.0	244053.0	244182.0	244182.0	244957.0	247274.0	250028.0	250028.0	250135.0	254076.0	255898.0	255898.0	259986.0
1121.0	31320.0	31320.0	31320.0	31320.0	31320.0	31320.0	31320.0	31320.0	31320.0	31320.0	31320.0	31320.0	31320.0	31320.0	31320.0	31320.0	31320.0	31320.0	31819.0	32294.0	32294.0	33150.0	33150.0	33150.0	33150.0	33222.0	36067.0	36067.0	36982.0	36982.0	36982.0	36982.0	36982.0	36982.0	36982.0
1122.0	65932.0	65932.0	69479.0	69479.0	69742.0	69742.0	69906.0	69906.0	70636.0	70636.0	70636.0	70636.0	70636.0	70636.0	70636.0	70671.0	71546.0	71546.0	73630.0	84927.0	84927.0	87332.0	87332.0	88914.0	89002.0	91036.0	91036.0	94577.0	95214.0	95214.0	95562.0	95709.0	96296.0	96629.0	98451.0
1123.0	10792.0	10792.0	10792.0	10792.0	10792.0	10792.0	10792.0	10792.0	10792.0	10792.0	10792.0	10792.0	10792.0	10792.0	10792.0	11122.0	11122.0	11122.0	11122.0	11122.0	11122.0	11122.0	11122.0	11122.0	11122.0	11122.0	11122.0	11122.0	11122.0	11122.0	11122.0	11122.0	11364.0	11413.0	11413.0
1124.0	3038.0	3038.0	3038.0	3038.0	3038.0	3038.0	3038.0	3038.0	3038.0	3038.0	3038.0	3038.0	3038.0	3038.0	3038.0	3038.0	3038.0	3038.0	3038.0	3038.0	3038.0	3038.0	3038.0	3038.0	3038.0	3038.0	3038.0	3038.0	3038.0	3038.0	3038.0	3038.0	3038.0	3038.0	3444.0
1125.0	2498.0	2498.0	2498.0	2498.0	2498.0	2498.0	2498.0	2498.0	2498.0	2498.0	2498.0	2498.0	2604.0	2604.0	2604.0	2604.0	2792.0	2792.0	2919.0	2919.0	2919.0	2919.0	2919.0	2919.0	2919.0	2919.0	2961.0	3062.0	3062.0	3062.0	3062.0	3062.0	3062.0	3062.0	3062.0
1126.0	14653.0	14653.0	14653.0	14653.0	14653.0	14653.0	14653.0	14653.0	14653.0	14653.0	14653.0	14653.0	15135.0	15135.0	15135.0	15135.0	15135.0	15135.0	15135.0	15135.0	15135.0	15135.0	15135.0	15135.0	15135.0	15135.0	15135.0	15135.0	16005.0	16005.0	16005.0	16005.0	16005.0	16005.0	16005.0
1127.0	99893.0	99893.0	99893.0	101474.0	101474.0	101836.0	101836.0	101836.0	127685.0	128153.0	132799.0	141468.0	141468.0	163815.0	165479.0	165479.0	165479.0	166648.0	170629.0	178106.0	179624.0	180357.0	186239.0	187585.0	187585.0	190729.0	191691.0	191691.0	193485.0	194575.0	196721.0	196721.0	196721.0	196771.0	196771.0
1128.0	24921.0	24921.0	24943.0	24943.0	24943.0	24943.0	24943.0	24946.0	24946.0	25745.0	25745.0	25745.0	25745.0	25745.0	25745.0	25745.0	25745.0	25745.0	25745.0	25745.0	25745.0	26814.0	26814.0	27665.0	27711.0	27711.0	27711.0	27711.0	27711.0	27711.0	27711.0	27711.0	27711.0	27711.0	27711.0
1129.0	9626.0	9626.0	9626.0	9626.0	9626.0	9626.0	9626.0	9626.0	9626.0	9626.0	9626.0	9626.0	9846.0	9846.0	9846.0	9846.0	9846.0	9846.0	9846.0	9846.0	9846.0	9846.0	9846.0	9991.0	9991.0	9991.0	9991.0	9991.0	9991.0	9991.0	9991.0	9991.0	9991.0	9991.0	9991.0
1130.0	7534.0	7534.0	7534.0	7534.0	7534.0	7534.0	7534.0	7534.0	7534.0	7534.0	7534.0	7584.0	7584.0	7584.0	7584.0	7584.0	7584.0	7584.0	7584.0	7584.0	7584.0	7584.0	7584.0	7584.0	7584.0	8726.0	8726.0	8726.0	8726.0	8726.0	8726.0	8726.0	8726.0	9133.0	9133.0
1131.0	52620.0	52620.0	52620.0	52620.0	52620.0	52620.0	52620.0	52620.0	52620.0	52620.0	52620.0	68609.0	68609.0	68609.0	68609.0	68609.0	69970.0	69970.0	70287.0	73031.0	73031.0	73031.0	73031.0	73031.0	76627.0	76627.0	76627.0	76668.0	90660.0	90660.0	91933.0	92244.0	92244.0	92526.0	92880.0
1132.0	280.0	280.0	280.0	280.0	280.0	280.0	280.0	280.0	280.0	280.0	280.0	280.0	280.0	280.0	280.0	280.0	280.0	280.0	280.0	280.0	280.0	280.0	280.0	280.0	287.0	287.0	287.0	287.0	287.0	287.0	287.0	287.0	287.0	287.0	287.0
1133.0	12969.0	12969.0	12969.0	12969.0	12969.0	12969.0	12969.0	12969.0	12969.0	12969.0	12969.0	12969.0	12969.0	12969.0	12969.0	12969.0	12969.0	14745.0	14745.0	14745.0	14745.0	14745.0	14745.0	14745.0	14745.0	14745.0	14975.0	14975.0	14975.0	14975.0	14975.0	14975.0	14975.0	14975.0	15244.0
1134.0	108615.0	108615.0	108946.0	108946.0	108946.0	108946.0	108946.0	109737.0	109737.0	109737.0	109737.0	115296.0	115296.0	115296.0	115296.0	115296.0	115296.0	116763.0	116994.0	116994.0	116994.0	116994.0	116994.0	116994.0	116994.0	121229.0	122260.0	126308.0	130312.0	130312.0	130312.0	130312.0	133096.0	134524.0	134650.0
1135.0	9371.0	9371.0	9371.0	9371.0	9371.0	9371.0	9371.0	9371.0	9371.0	9371.0	9371.0	9371.0	9371.0	9371.0	9371.0	9371.0	9371.0	15760.0	15760.0	15760.0	15760.0	15760.0	17298.0	18991.0	18991.0	18991.0	19330.0	19330.0	19330.0	19330.0	19330.0	20647.0	20647.0	20647.0	20647.0
1136.0	45108.0	45108.0	46117.0	46117.0	46117.0	46117.0	46117.0	46501.0	46501.0	46501.0	46501.0	46501.0	46501.0	46501.0	46501.0	46501.0	46501.0	46596.0	46596.0	46596.0	46596.0	48132.0	48132.0	48132.0	49869.0	49869.0	49869.0	49869.0	49869.0	49869.0	49869.0	49869.0	49869.0	50185.0	50185.0
1137.0	35630.0	35630.0	35630.0	35630.0	35630.0	35630.0	35630.0	35630.0	35630.0	35630.0	35630.0	35630.0	35630.0	36475.0	36475.0	36475.0	36475.0	36475.0	36475.0	36475.0	36475.0	36669.0	37250.0	37502.0	37502.0	37502.0	37502.0	37502.0	37502.0	37502.0	37502.0	37502.0	37502.0	38843.0	39038.0
1138.0	84313.0	84313.0	84313.0	85140.0	85332.0	85332.0	85676.0	85676.0	85676.0	85676.0	85676.0	85723.0	85723.0	85723.0	86667.0	87311.0	87311.0	89104.0	90857.0	90857.0	90857.0	90857.0	90857.0	90857.0	90875.0	90875.0	92693.0	94201.0	94354.0	94354.0	94354.0	94354.0	95025.0	98099.0	98660.0
1139.0	32422.0	32422.0	32422.0	32422.0	32422.0	32422.0	32422.0	32422.0	32574.0	32574.0	32668.0	32668.0	32668.0	32668.0	32668.0	32668.0	32668.0	32707.0	32707.0	33106.0	33106.0	34501.0	35763.0	35763.0	35763.0	35763.0	35763.0	35763.0	37585.0	37585.0	37781.0	37918.0	38068.0	38068.0	38068.0
1140.0	38243.0	38243.0	38243.0	40295.0	44613.0	47425.0	47425.0	47425.0	49787.0	49787.0	50556.0	50556.0	51110.0	51932.0	55724.0	56141.0	56141.0	57776.0	57965.0	57965.0	57965.0	58176.0	58176.0	58493.0	58493.0	58493.0	59073.0	59073.0	59073.0	59243.0	62805.0	63620.0	65996.0	66390.0	66390.0
1141.0	5473.0	5473.0	5473.0	5473.0	5473.0	5473.0	5473.0	5473.0	5473.0	5473.0	5473.0	5473.0	5473.0	5473.0	5473.0	5473.0	5473.0	5473.0	5473.0	5473.0	5473.0	5473.0	5473.0	5473.0	5473.0	5473.0	5473.0	5507.0	5507.0	5507.0	5507.0	5507.0	5507.0	5647.0	5647.0
1142.0	6816.0	6816.0	6816.0	6816.0	6816.0	6816.0	6816.0	6816.0	6816.0	6816.0	6816.0	6863.0	6863.0	6863.0	6863.0	6863.0	6863.0	32550.0	32550.0	32550.0	32550.0	33436.0	33719.0	33719.0	33719.0	33719.0	33719.0	33719.0	33719.0	34035.0	34042.0	34042.0	34042.0	34042.0	34042.0
1143.0	69699.0	69699.0	69699.0	71328.0	71328.0	71355.0	71355.0	77531.0	77675.0	77675.0	77675.0	77675.0	77675.0	88565.0	88565.0	88565.0	88565.0	88565.0	88565.0	88565.0	88565.0	88565.0	88565.0	88565.0	106859.0	106859.0	106859.0	106859.0	117596.0	117596.0	117596.0	119644.0	120057.0	124448.0	124537.0
1144.0	27283.0	27283.0	27283.0	27283.0	27283.0	27283.0	27283.0	27283.0	27283.0	27283.0	27283.0	27283.0	27283.0	27283.0	27283.0	27283.0	27283.0	27283.0	27283.0	27283.0	27283.0	27283.0	43794.0	43794.0	43794.0	43794.0	43794.0	43794.0	43794.0	43794.0	46122.0	46122.0	46122.0	57321.0	57321.0
1145.0	56427.0	56427.0	56427.0	56427.0	56427.0	56427.0	56427.0	56427.0	58711.0	58711.0	58711.0	58711.0	58711.0	58808.0	58808.0	58808.0	58808.0	61896.0	61896.0	61896.0	61896.0	61896.0	61896.0	61896.0	61896.0	61896.0	61896.0	61896.0	61896.0	61896.0	61896.0	61896.0	62234.0	62234.0	62234.0
1146.0	2693.0	2693.0	2693.0	2693.0	2693.0	2693.0	2693.0	2693.0	2693.0	2693.0	2693.0	2693.0	2693.0	2693.0	2693.0	2693.0	2693.0	2693.0	2693.0	2693.0	2693.0	2693.0	2693.0	2693.0	2693.0	2693.0	2693.0	2737.0	2737.0	2737.0	2737.0	2737.0	2737.0	2737.0	2737.0
1147.0	44819.0	44819.0	44819.0	44819.0	44819.0	44819.0	44819.0	44819.0	44819.0	44819.0	64681.0	64681.0	64681.0	71991.0	71991.0	72329.0	72329.0	73108.0	75448.0	75448.0	75448.0	82284.0	82834.0	82834.0	84758.0	84758.0	84876.0	84876.0	84876.0	85023.0	85161.0	85161.0	95776.0	95776.0	95776.0
1148.0	57431.0	57431.0	58222.0	58222.0	58222.0	58222.0	58390.0	58390.0	58390.0	58390.0	58390.0	58390.0	58390.0	58390.0	59023.0	59023.0	59023.0	60112.0	60877.0	60966.0	60966.0	61207.0	61207.0	62065.0	66495.0	72667.0	72667.0	72667.0	72706.0	72706.0	72706.0	73750.0	73976.0	73996.0	73996.0
1149.0	25632.0	25632.0	25632.0	26155.0	26155.0	26155.0	26155.0	26155.0	26155.0	26155.0	26963.0	26963.0	26963.0	26963.0	26963.0	26963.0	26963.0	27143.0	27143.0	27143.0	27143.0	27143.0	27143.0	27143.0	27143.0	27143.0	27143.0	30097.0	30097.0	30097.0	30097.0	30097.0	30097.0	30097.0	30166.0
1150.0	44112.0	44112.0	44112.0	44112.0	44112.0	44112.0	44112.0	44112.0	44112.0	44112.0	44112.0	52090.0	52090.0	52090.0	52241.0	52241.0	52241.0	53596.0	53596.0	53596.0	53596.0	53596.0	54781.0	54982.0	55356.0	57001.0	58100.0	58100.0	58100.0	58100.0	58100.0	58100.0	58439.0	61554.0	62514.0
1151.0	98750.0	98750.0	98967.0	98967.0	98967.0	98967.0	98967.0	98967.0	98967.0	98967.0	98967.0	98967.0	98967.0	98967.0	98967.0	99161.0	99161.0	102702.0	103126.0	103126.0	103126.0	104391.0	104391.0	104391.0	104639.0	104680.0	116304.0	116304.0	116304.0	116304.0	116304.0	116304.0	116884.0	116884.0	116884.0
1152.0	10528.0	10528.0	10528.0	10528.0	10528.0	10528.0	10528.0	10528.0	10528.0	10528.0	10528.0	10528.0	10528.0	10528.0	10528.0	10772.0	10999.0	10999.0	10999.0	10999.0	10999.0	10999.0	11802.0	12914.0	12914.0	12914.0	13166.0	13166.0	13166.0	13613.0	13613.0	13613.0	13613.0	13613.0	13613.0
1153.0	312034.0	312034.0	312034.0	313418.0	315105.0	317016.0	320743.0	322896.0	323156.0	323156.0	325523.0	325523.0	325523.0	326718.0	326989.0	327077.0	337189.0	341190.0	343483.0	343483.0	343483.0	343983.0	348826.0	349479.0	349584.0	349584.0	349695.0	350014.0	365708.0	369600.0	369682.0	370009.0	371617.0	373650.0	374126.0
1154.0	4000.0	4000.0	4000.0	4000.0	4000.0	4000.0	4000.0	4000.0	4000.0	4000.0	4000.0	4000.0	4000.0	4000.0	4000.0	4000.0	4000.0	4000.0	4000.0	4000.0	4000.0	4000.0	4000.0	4000.0	4000.0	4000.0	4000.0	4429.0	4429.0	4429.0	4429.0	4429.0	4429.0	4429.0	4429.0
1155.0	44879.0	44879.0	44879.0	44879.0	44879.0	44879.0	44879.0	44879.0	44879.0	44879.0	44879.0	44879.0	44879.0	44961.0	44961.0	45138.0	45138.0	46304.0	46304.0	46304.0	46304.0	51987.0	52776.0	52776.0	52776.0	52776.0	52843.0	54285.0	54285.0	58690.0	58690.0	58690.0	58690.0	58693.0	58693.0
1156.0	6140.0	6140.0	6140.0	6140.0	6140.0	6140.0	6140.0	6140.0	6140.0	6140.0	7169.0	7169.0	7307.0	7307.0	7307.0	7307.0	7307.0	7307.0	7307.0	7307.0	7307.0	7307.0	7307.0	7861.0	7861.0	7861.0	7861.0	7861.0	7861.0	8172.0	8172.0	8172.0	8172.0	8172.0	8172.0
1157.0	15031.0	15031.0	15031.0	15031.0	15031.0	15031.0	15031.0	15031.0	15184.0	15184.0	15184.0	15184.0	15184.0	15184.0	15184.0	15184.0	15184.0	15184.0	15184.0	15184.0	15184.0	15184.0	15184.0	15255.0	15255.0	15255.0	15255.0	15255.0	15255.0	15255.0	15255.0	15255.0	15255.0	15255.0	15255.0
1158.0	14317.0	14317.0	14317.0	14317.0	14317.0	14317.0	14317.0	14317.0	14317.0	14317.0	14343.0	14343.0	14343.0	14343.0	14402.0	14402.0	14402.0	14402.0	14402.0	16066.0	16066.0	16066.0	16066.0	16066.0	16066.0	16066.0	16066.0	16066.0	16066.0	16066.0	16066.0	16066.0	16066.0	16256.0	16256.0
1159.0	95150.0	95150.0	95150.0	95797.0	95797.0	95797.0	95797.0	95797.0	140178.0	140178.0	140178.0	141052.0	141052.0	168601.0	169181.0	169181.0	169181.0	171992.0	172182.0	172782.0	172782.0	189464.0	190632.0	192031.0	192031.0	192086.0	192086.0	198347.0	198423.0	198423.0	198423.0	198423.0	198423.0	199946.0	200826.0
1160.0	4510.0	4510.0	4510.0	4510.0	4510.0	4510.0	4510.0	4510.0	4510.0	4510.0	4644.0	4644.0	4644.0	4644.0	4644.0	4644.0	4644.0	4644.0	6642.0	6642.0	6642.0	6642.0	6642.0	6642.0	6642.0	6780.0	6780.0	6780.0	6780.0	6780.0	6780.0	6780.0	6780.0	7037.0	7045.0
1161.0	116606.0	116606.0	116606.0	116606.0	116606.0	116606.0	118116.0	118116.0	118744.0	118744.0	118744.0	122512.0	137448.0	138997.0	138997.0	138997.0	140788.0	142555.0	142555.0	146311.0	149189.0	161635.0	161635.0	177799.0	182676.0	182676.0	183156.0	183156.0	183621.0	185907.0	186666.0	186710.0	187554.0	187554.0	197327.0
1162.0	134845.0	134845.0	134845.0	134845.0	134845.0	135260.0	135340.0	137476.0	139990.0	139990.0	139990.0	139990.0	141174.0	142910.0	142910.0	145302.0	145386.0	148374.0	148790.0	148790.0	148895.0	149180.0	149878.0	150362.0	150744.0	150744.0	150907.0	150907.0	154642.0	159189.0	159448.0	159650.0	160568.0	161478.0	162439.0
1163.0	344506.0	344506.0	346616.0	350679.0	350941.0	357018.0	357018.0	358041.0	358718.0	358718.0	362612.0	362612.0	362612.0	388758.0	390783.0	393252.0	395601.0	401879.0	406447.0	420688.0	421434.0	422133.0	423837.0	423837.0	423837.0	423837.0	428625.0	428625.0	430055.0	434337.0	441435.0	441435.0	441435.0	441435.0	448367.0
1164.0	10888.0	10888.0	10888.0	10888.0	10888.0	10888.0	10888.0	11294.0	12030.0	12030.0	12030.0	12030.0	12030.0	12030.0	12030.0	12030.0	12187.0	12187.0	12187.0	12187.0	12187.0	12187.0	12187.0	13338.0	13338.0	13338.0	13338.0	13338.0	13338.0	13338.0	13338.0	13338.0	13338.0	13338.0	13338.0
1165.0	150049.0	150049.0	151971.0	153705.0	153858.0	153858.0	156616.0	163481.0	163481.0	163481.0	163604.0	163737.0	170978.0	175566.0	175784.0	176048.0	178411.0	182238.0	186959.0	189337.0	189337.0	189955.0	190465.0	190529.0	190590.0	190614.0	190614.0	193881.0	194839.0	194984.0	195962.0	198729.0	199050.0	199084.0	199448.0
1166.0	91042.0	91042.0	91292.0	91292.0	94640.0	94640.0	94640.0	94640.0	94640.0	94640.0	94640.0	94640.0	94640.0	94640.0	94640.0	94640.0	94640.0	96518.0	96518.0	97716.0	97716.0	97716.0	98037.0	98863.0	98863.0	98863.0	98863.0	98863.0	101518.0	101518.0	102367.0	102367.0	102367.0	102546.0	103047.0
1167.0	14070.0	14070.0	14070.0	14070.0	14070.0	14070.0	14070.0	14070.0	14070.0	14070.0	14070.0	14070.0	14070.0	14070.0	14070.0	14070.0	14070.0	14428.0	14428.0	14428.0	14428.0	14428.0	14428.0	14428.0	14626.0	14636.0	14636.0	14636.0	14636.0	14847.0	14847.0	14847.0	14847.0	14847.0	14847.0
1168.0	32783.0	32783.0	32783.0	32783.0	32783.0	32783.0	32783.0	32783.0	32783.0	32783.0	32783.0	32783.0	32783.0	32783.0	33645.0	33645.0	33645.0	34625.0	34625.0	34625.0	34625.0	34625.0	36860.0	36860.0	36860.0	36860.0	36860.0	36860.0	41008.0	41382.0	41382.0	41382.0	41382.0	43600.0	43600.0
1169.0	25841.0	25841.0	25841.0	27136.0	28415.0	28415.0	28756.0	28756.0	29442.0	29442.0	29464.0	29464.0	29464.0	29464.0	29464.0	29464.0	29549.0	29549.0	30171.0	30355.0	30355.0	34070.0	34070.0	34858.0	34858.0	34858.0	34863.0	35173.0	35173.0	35173.0	35173.0	35173.0	35173.0	35525.0	35525.0
1170.0	9978.0	9978.0	9978.0	15483.0	17083.0	17083.0	17083.0	17083.0	17083.0	17083.0	17083.0	17083.0	17083.0	17083.0	19312.0	19312.0	19312.0	20061.0	20061.0	20061.0	20061.0	20061.0	20061.0	20061.0	20061.0	20061.0	20061.0	20061.0	20061.0	20061.0	20061.0	20061.0	20104.0	20104.0	20104.0
1171.0	29069.0	29069.0	29069.0	29699.0	29699.0	29699.0	29699.0	29699.0	29699.0	29699.0	29699.0	29699.0	29699.0	29699.0	30097.0	30097.0	30564.0	30564.0	30564.0	30564.0	30564.0	30632.0	30648.0	30648.0	31705.0	31705.0	32073.0	32178.0	34950.0	34950.0	35677.0	35929.0	35942.0	42619.0	42678.0
1172.0	69787.0	69787.0	69787.0	69787.0	69787.0	69787.0	69787.0	70824.0	70824.0	70824.0	70824.0	70824.0	70824.0	70824.0	72024.0	73242.0	73242.0	75405.0	76081.0	76206.0	77186.0	77186.0	79689.0	79968.0	79968.0	79968.0	82872.0	83188.0	83271.0	83271.0	84067.0	84067.0	84307.0	84724.0	86097.0
1173.0	200006.0	200006.0	202488.0	202488.0	205101.0	241254.0	241254.0	243218.0	244645.0	248377.0	248514.0	258331.0	258331.0	258761.0	258761.0	260069.0	315723.0	317745.0	317745.0	317745.0	317745.0	317745.0	317745.0	317745.0	317745.0	317745.0	317745.0	317745.0	317745.0	317814.0	317814.0	317814.0	317814.0	317814.0	319767.0
1174.0	31117.0	31117.0	76408.0	76408.0	76408.0	76408.0	76408.0	76408.0	76408.0	76408.0	78876.0	81832.0	81832.0	81832.0	81832.0	81832.0	81832.0	81832.0	81832.0	81832.0	82026.0	99324.0	99324.0	99688.0	102182.0	102182.0	102182.0	102182.0	104560.0	105143.0	105143.0	105143.0	105655.0	105950.0	105950.0
1175.0	5884.0	5884.0	5884.0	5884.0	5884.0	5884.0	5884.0	5884.0	5884.0	5884.0	5884.0	5884.0	5884.0	5884.0	5884.0	5884.0	5884.0	5884.0	5884.0	5884.0	5884.0	5884.0	5884.0	5884.0	5884.0	5884.0	5884.0	5884.0	5884.0	5884.0	5884.0	6078.0	6078.0	6454.0	6454.0
1176.0	76402.0	76402.0	76402.0	76402.0	76402.0	76402.0	76402.0	76402.0	76402.0	76402.0	76402.0	76402.0	76402.0	94369.0	94719.0	95876.0	97947.0	101233.0	111989.0	111989.0	113667.0	113722.0	114610.0	115358.0	117441.0	121171.0	122633.0	123102.0	123102.0	123102.0	123102.0	127190.0	127190.0	128237.0	129874.0
1177.0	66323.0	66323.0	66323.0	66323.0	66323.0	66323.0	66323.0	66323.0	66323.0	69362.0	70114.0	70114.0	73855.0	74096.0	74096.0	75145.0	76148.0	76695.0	76695.0	79768.0	79768.0	79768.0	84178.0	85618.0	87407.0	87407.0	87407.0	87407.0	87407.0	87407.0	87862.0	87862.0	87862.0	87982.0	87982.0
1178.0	43771.0	43771.0	43771.0	43771.0	43771.0	43771.0	43771.0	43771.0	44124.0	44124.0	44124.0	44124.0	44124.0	44124.0	45105.0	45595.0	45595.0	45595.0	45595.0	46458.0	46458.0	46458.0	46458.0	47031.0	48108.0	50767.0	54132.0	66719.0	66719.0	67369.0	69570.0	70337.0	71344.0	71445.0	72291.0
1179.0	55395.0	55395.0	55395.0	55395.0	55447.0	55447.0	55447.0	55447.0	55447.0	55447.0	55447.0	55447.0	55447.0	55447.0	55447.0	55447.0	55447.0	55447.0	55447.0	55447.0	55546.0	55546.0	55546.0	55546.0	55670.0	55670.0	58631.0	59542.0	60602.0	60602.0	60602.0	60661.0	61486.0	67202.0	67385.0
1180.0	14985.0	14985.0	14985.0	14985.0	14985.0	14985.0	14985.0	14985.0	14985.0	14985.0	14985.0	14985.0	14985.0	14985.0	14985.0	14985.0	14985.0	17086.0	17086.0	17086.0	17086.0	17291.0	17291.0	17291.0	17291.0	17291.0	17291.0	17291.0	17435.0	17435.0	17435.0	17549.0	18085.0	18085.0	18310.0
1181.0	411973.0	411973.0	426146.0	426456.0	434556.0	443460.0	443460.0	454564.0	461860.0	465093.0	485971.0	486390.0	486455.0	489351.0	497749.0	499937.0	516330.0	529570.0	540345.0	559100.0	559540.0	574265.0	588677.0	595801.0	600800.0	603560.0	654522.0	663281.0	671672.0	683215.0	684257.0	685696.0	686809.0	687019.0	691069.0
1182.0	60873.0	60873.0	60873.0	60873.0	60873.0	60873.0	60873.0	60873.0	61325.0	61325.0	61325.0	61325.0	61418.0	63686.0	68252.0	68252.0	68252.0	74006.0	74006.0	81009.0	82663.0	82782.0	86082.0	86082.0	87815.0	89311.0	89638.0	89638.0	94022.0	94022.0	94179.0	98954.0	103121.0	105396.0	105968.0
1183.0	16403.0	16403.0	16403.0	16403.0	16403.0	16403.0	16403.0	16403.0	16403.0	16403.0	16740.0	16740.0	16740.0	16740.0	16740.0	16740.0	16740.0	16980.0	16980.0	16980.0	16980.0	16980.0	16980.0	16980.0	16980.0	16980.0	16980.0	16980.0	16980.0	16980.0	17115.0	17115.0	17115.0	17391.0	17391.0
1184.0	42171.0	42171.0	42171.0	42171.0	42171.0	42171.0	42171.0	42171.0	42171.0	42171.0	43587.0	43587.0	43706.0	48099.0	48221.0	48221.0	50431.0	50431.0	52304.0	52304.0	54857.0	54857.0	54857.0	54857.0	59380.0	60342.0	60342.0	60342.0	61523.0	61523.0	61523.0	61523.0	61523.0	61944.0	61944.0
1185.0	245723.0	245723.0	246906.0	246906.0	247749.0	259774.0	259774.0	259774.0	259774.0	260071.0	264306.0	264916.0	264916.0	265891.0	266178.0	266178.0	266884.0	281367.0	281765.0	282731.0	282731.0	282731.0	282731.0	282731.0	288109.0	288109.0	290334.0	290964.0	290964.0	291189.0	291189.0	291915.0	291915.0	293482.0	294258.0
1186.0	75776.0	75776.0	75776.0	75776.0	75776.0	75776.0	75776.0	75776.0	75776.0	75776.0	75776.0	75776.0	75776.0	77402.0	78200.0	78200.0	78284.0	78284.0	79101.0	79842.0	80460.0	80460.0	80804.0	80804.0	80804.0	80804.0	80882.0	81199.0	81567.0	81567.0	81567.0	82407.0	82467.0	82467.0	83420.0
1187.0	34757.0	34757.0	34757.0	34757.0	34757.0	34757.0	36198.0	36198.0	36198.0	36198.0	36198.0	40635.0	40635.0	40635.0	40635.0	40635.0	40635.0	44697.0	44697.0	44697.0	44697.0	44697.0	46164.0	46164.0	46164.0	46164.0	46164.0	46164.0	46164.0	49833.0	49833.0	49833.0	49833.0	49833.0	49833.0
1188.0	61161.0	61161.0	61161.0	61161.0	61947.0	61947.0	61947.0	61947.0	61947.0	61947.0	61947.0	61947.0	61947.0	61947.0	61947.0	61947.0	61947.0	62217.0	63895.0	63895.0	64921.0	77200.0	77200.0	79544.0	82075.0	82616.0	82616.0	84008.0	86631.0	86631.0	86631.0	86631.0	86631.0	87039.0	87039.0
1189.0	150024.0	150024.0	151529.0	156977.0	156977.0	156977.0	156977.0	156977.0	157097.0	158212.0	166329.0	166329.0	166413.0	168134.0	174549.0	174686.0	174686.0	188082.0	188082.0	190959.0	193541.0	196641.0	198455.0	201150.0	201150.0	201333.0	207262.0	209902.0	210672.0	210672.0	210672.0	210891.0	210953.0	216717.0	217338.0
1190.0	6764.0	6764.0	7055.0	7055.0	7055.0	7055.0	7055.0	7055.0	7055.0	7055.0	7055.0	7055.0	7055.0	7055.0	7055.0	7055.0	7055.0	7055.0	7055.0	7055.0	7055.0	7055.0	7055.0	7055.0	7055.0	7055.0	7055.0	7055.0	7055.0	7055.0	7055.0	7055.0	7055.0	7055.0	7055.0
1191.0	41760.0	41760.0	41760.0	41760.0	41760.0	41760.0	41760.0	42340.0	45678.0	45678.0	45678.0	45678.0	45678.0	47808.0	52620.0	52620.0	56807.0	57186.0	57186.0	57552.0	57552.0	57552.0	57985.0	57985.0	57985.0	57985.0	57985.0	57985.0	57985.0	57985.0	57985.0	59643.0	59643.0	59785.0	60037.0
1192.0	46949.0	46949.0	47155.0	47155.0	47155.0	47155.0	47155.0	47155.0	47155.0	47155.0	47155.0	47155.0	47155.0	47155.0	47155.0	47155.0	47155.0	47375.0	47375.0	47566.0	47566.0	47566.0	48270.0	55001.0	58023.0	61198.0	61642.0	61642.0	61642.0	61642.0	61827.0	66146.0	66146.0	66146.0	67794.0
1193.0	43350.0	43350.0	43350.0	43616.0	43616.0	43616.0	43616.0	43616.0	43723.0	43856.0	43856.0	43856.0	45175.0	45175.0	45175.0	45175.0	45175.0	46212.0	48712.0	48712.0	48712.0	49356.0	49356.0	49356.0	49356.0	50123.0	50123.0	50123.0	50123.0	50123.0	50262.0	50572.0	50572.0	50572.0	50762.0
1194.0	166235.0	166235.0	166235.0	166235.0	166235.0	175319.0	175319.0	175527.0	175527.0	176375.0	176769.0	176769.0	187027.0	187027.0	189891.0	189891.0	189891.0	202240.0	202240.0	202240.0	203880.0	203880.0	205171.0	205171.0	209866.0	209866.0	209866.0	209866.0	210122.0	211434.0	211434.0	211434.0	211463.0	211492.0	211492.0
1195.0	56887.0	56887.0	56928.0	57591.0	57682.0	59160.0	59160.0	59160.0	59160.0	59160.0	59160.0	59160.0	59363.0	59363.0	59363.0	59363.0	59363.0	59363.0	61035.0	61225.0	61225.0	61801.0	61801.0	61801.0	61801.0	61801.0	61801.0	61801.0	61801.0	61801.0	61801.0	61801.0	61801.0	61801.0	62612.0
1196.0	157082.0	157082.0	157082.0	157082.0	157082.0	178340.0	182257.0	184345.0	184524.0	184524.0	186598.0	186614.0	187422.0	187422.0	189141.0	189141.0	189278.0	217458.0	217458.0	217458.0	221823.0	221823.0	223514.0	224232.0	244474.0	248532.0	250175.0	250485.0	250485.0	257881.0	259146.0	259963.0	259963.0	261870.0	261870.0
1197.0	277159.0	277159.0	277657.0	277657.0	284018.0	292093.0	295110.0	295202.0	295202.0	296927.0	300417.0	301820.0	327397.0	334282.0	335292.0	335292.0	335292.0	342475.0	344720.0	349651.0	350989.0	351679.0	353309.0	359653.0	365669.0	373005.0	376591.0	378318.0	379394.0	381891.0	392914.0	393090.0	414941.0	416391.0	417412.0
1198.0	28529.0	28529.0	28529.0	28529.0	29354.0	29354.0	29354.0	29354.0	32416.0	32416.0	32416.0	34487.0	34768.0	34768.0	34768.0	40487.0	40487.0	40487.0	40487.0	40487.0	40914.0	43102.0	43511.0	44086.0	44086.0	44086.0	44512.0	44613.0	44668.0	44668.0	44947.0	45365.0	45365.0	45365.0	45365.0
1199.0	170939.0	170939.0	170939.0	172451.0	172451.0	172451.0	172616.0	172771.0	172771.0	172771.0	173911.0	173911.0	173911.0	173911.0	173911.0	173911.0	173911.0	173911.0	175449.0	175683.0	175683.0	175683.0	175683.0	175826.0	175826.0	175826.0	175826.0	175826.0	178592.0	178592.0	180318.0	180318.0	180318.0	180318.0	181083.0
1200.0	41356.0	41356.0	41356.0	41356.0	41356.0	44611.0	44611.0	44611.0	44739.0	44739.0	44739.0	44739.0	44739.0	44739.0	44811.0	44883.0	45566.0	45566.0	45566.0	45566.0	45566.0	45566.0	45566.0	45566.0	45566.0	45622.0	45622.0	45622.0	46673.0	46673.0	46673.0	48462.0	49872.0	49872.0	49872.0
1201.0	9696.0	9696.0	9699.0	9699.0	9699.0	9699.0	9699.0	10347.0	10347.0	10347.0	10347.0	10347.0	10347.0	10347.0	10347.0	11455.0	11455.0	11455.0	11455.0	11455.0	11455.0	11455.0	11455.0	11455.0	11582.0	11582.0	11582.0	11582.0	11582.0	11582.0	11582.0	11582.0	11582.0	11582.0	11582.0
1202.0	68116.0	68116.0	68116.0	68116.0	68116.0	68116.0	68116.0	68116.0	68116.0	68116.0	68116.0	68116.0	68116.0	68116.0	68116.0	68116.0	68116.0	71840.0	71840.0	71840.0	71840.0	73213.0	73935.0	73935.0	73935.0	73935.0	74907.0	74907.0	95212.0	97341.0	97376.0	98309.0	98309.0	98309.0	98309.0
1203.0	15020.0	15020.0	15020.0	15020.0	15020.0	15020.0	15020.0	15020.0	15020.0	15020.0	15020.0	15020.0	15020.0	15020.0	15020.0	15020.0	15020.0	15176.0	15176.0	15176.0	15176.0	15176.0	15176.0	15176.0	15176.0	15176.0	15176.0	15176.0	15250.0	15250.0	15250.0	15351.0	15351.0	15351.0	17121.0
1204.0	59384.0	59384.0	59384.0	59384.0	59384.0	59384.0	59384.0	59384.0	59384.0	59384.0	59384.0	59384.0	59384.0	59384.0	59384.0	59384.0	59384.0	59384.0	59384.0	63144.0	63144.0	63332.0	63332.0	63332.0	63600.0	63600.0	64241.0	67132.0	67132.0	80060.0	80060.0	80060.0	80060.0	80060.0	80060.0
1205.0	88361.0	88361.0	89862.0	89862.0	89862.0	89862.0	89862.0	89862.0	89862.0	89862.0	94251.0	94251.0	95385.0	95385.0	98454.0	98454.0	99589.0	99589.0	99589.0	99589.0	99589.0	100377.0	100928.0	103177.0	103913.0	104410.0	107219.0	107219.0	107219.0	109605.0	114511.0	118610.0	118610.0	121026.0	121026.0
1206.0	119248.0	119248.0	122440.0	122440.0	125021.0	126537.0	126537.0	174580.0	176462.0	176462.0	176462.0	176462.0	176462.0	176462.0	183129.0	184521.0	189042.0	189042.0	189042.0	189205.0	197141.0	199204.0	199204.0	212957.0	212957.0	212957.0	213141.0	219013.0	219758.0	219758.0	219758.0	229382.0	229382.0	229382.0	246858.0
1207.0	135046.0	135046.0	135064.0	135064.0	136901.0	136901.0	136901.0	136901.0	136901.0	136901.0	136901.0	136901.0	136901.0	137939.0	137939.0	137939.0	141248.0	141248.0	141248.0	141248.0	143257.0	144262.0	144262.0	144262.0	144262.0	144262.0	144565.0	144565.0	145371.0	145371.0	145371.0	145371.0	145371.0	145954.0	152218.0
1208.0	54005.0	54005.0	54005.0	54005.0	54005.0	55242.0	55242.0	55242.0	55242.0	55242.0	55242.0	55242.0	55242.0	55242.0	55242.0	55242.0	55242.0	59704.0	63295.0	65854.0	65854.0	65854.0	65946.0	65946.0	65946.0	66102.0	67629.0	68169.0	69271.0	69426.0	69996.0	73882.0	74085.0	75816.0	75816.0
1209.0	341451.0	341451.0	343332.0	344193.0	345986.0	346478.0	351163.0	364351.0	364351.0	364351.0	366618.0	369053.0	371315.0	371782.0	382941.0	392451.0	397484.0	397805.0	399130.0	407632.0	420697.0	421394.0	423084.0	424713.0	427268.0	427539.0	427769.0	438548.0	440530.0	441896.0	442410.0	444754.0	444754.0	448259.0	450823.0
1210.0	95001.0	95001.0	95283.0	95283.0	95283.0	95934.0	95934.0	99981.0	101009.0	102128.0	103144.0	103144.0	104000.0	105700.0	106847.0	106847.0	107392.0	107517.0	109585.0	119541.0	119784.0	123195.0	124323.0	124527.0	127977.0	130699.0	131315.0	131315.0	132326.0	132326.0	132459.0	132499.0	132499.0	135347.0	135347.0
1211.0	187081.0	187081.0	188783.0	188783.0	188783.0	188783.0	188819.0	188819.0	188819.0	188819.0	189401.0	189854.0	189854.0	190275.0	193092.0	197406.0	197406.0	197406.0	197406.0	200852.0	203500.0	203500.0	214399.0	218236.0	227447.0	237082.0	267577.0	272674.0	275020.0	275020.0	275020.0	276633.0	276633.0	281210.0	282720.0
1212.0	202832.0	202832.0	205095.0	208441.0	208486.0	208486.0	208486.0	212920.0	212920.0	220253.0	221031.0	221031.0	221031.0	221438.0	225324.0	226694.0	230188.0	240805.0	242251.0	242749.0	244624.0	247519.0	252796.0	276337.0	291978.0	294291.0	294291.0	302630.0	302751.0	302775.0	303359.0	304230.0	304890.0	304890.0	307620.0
1213.0	119271.0	119271.0	119271.0	119271.0	119271.0	119271.0	119271.0	119773.0	119773.0	119773.0	119773.0	119773.0	120996.0	120996.0	121119.0	121254.0	121254.0	122202.0	122246.0	123974.0	124263.0	124273.0	124273.0	124273.0	124273.0	127007.0	144642.0	155158.0	163962.0	163962.0	165407.0	166878.0	166878.0	166878.0	168095.0
1214.0	34221.0	34221.0	34228.0	34228.0	34228.0	34228.0	34228.0	34228.0	34228.0	34228.0	34228.0	34228.0	34259.0	34259.0	34382.0	34720.0	36036.0	36036.0	37958.0	38980.0	38980.0	38980.0	38980.0	38980.0	39359.0	39359.0	39359.0	41733.0	42169.0	42169.0	42169.0	42397.0	42458.0	48266.0	48505.0
1215.0	66227.0	66227.0	66227.0	66227.0	66227.0	66227.0	66227.0	66378.0	66378.0	66378.0	66378.0	66378.0	66378.0	66378.0	66378.0	66378.0	66378.0	68062.0	68062.0	68096.0	68096.0	68096.0	70468.0	70468.0	70568.0	70568.0	70568.0	71166.0	71166.0	71884.0	72104.0	72104.0	72104.0	72104.0	72104.0
1216.0	205124.0	205124.0	205124.0	205124.0	205124.0	205254.0	205254.0	205619.0	205926.0	205926.0	205958.0	205958.0	208780.0	214065.0	214624.0	222053.0	222053.0	224969.0	224969.0	225764.0	240627.0	240627.0	240886.0	243473.0	246012.0	246012.0	250096.0	266409.0	267881.0	267881.0	267982.0	268772.0	268772.0	286561.0	288921.0
1217.0	15776.0	15776.0	15776.0	15776.0	15776.0	15776.0	15776.0	15776.0	15776.0	15776.0	15776.0	15776.0	15776.0	15776.0	15776.0	15776.0	15776.0	15776.0	15776.0	15776.0	15776.0	15776.0	15776.0	15776.0	15776.0	15776.0	15776.0	15776.0	15776.0	15776.0	15776.0	16008.0	16116.0	16116.0	16116.0
1218.0	122933.0	122933.0	126429.0	126429.0	126429.0	126652.0	126682.0	129608.0	129608.0	129608.0	130451.0	131674.0	132066.0	132157.0	132443.0	134737.0	138585.0	143478.0	144773.0	145100.0	149462.0	154052.0	157498.0	157560.0	165484.0	166268.0	167132.0	168337.0	168337.0	169072.0	169511.0	184371.0	185456.0	186663.0	189446.0
1219.0	260198.0	260198.0	263343.0	263551.0	263565.0	263622.0	263622.0	264632.0	264632.0	267602.0	272246.0	272246.0	272685.0	272972.0	272972.0	272972.0	273122.0	278375.0	288053.0	288053.0	295579.0	302404.0	307755.0	317592.0	317592.0	317681.0	319528.0	322736.0	332588.0	348336.0	348347.0	352177.0	352384.0	354603.0	355896.0
1220.0	163227.0	163227.0	164558.0	164558.0	164558.0	164885.0	170298.0	170298.0	170922.0	171357.0	173462.0	175384.0	177262.0	179175.0	179358.0	179943.0	180097.0	184918.0	184918.0	185526.0	185526.0	186142.0	186797.0	186797.0	187078.0	188482.0	188482.0	189165.0	189165.0	193909.0	197389.0	197389.0	197389.0	197764.0	199870.0
1221.0	34043.0	34043.0	34043.0	34043.0	34043.0	34043.0	34043.0	34043.0	34043.0	34481.0	34481.0	34481.0	34481.0	34481.0	34645.0	34645.0	34645.0	34645.0	34645.0	34645.0	34645.0	34645.0	34645.0	34645.0	34645.0	34645.0	34645.0	34645.0	34645.0	34645.0	34645.0	34645.0	34645.0	34645.0	34645.0
1222.0	52549.0	52549.0	52549.0	52549.0	52549.0	52549.0	52549.0	52549.0	52549.0	52549.0	57330.0	64762.0	64762.0	65019.0	65419.0	65419.0	65419.0	66319.0	66319.0	66319.0	66319.0	66319.0	66859.0	66859.0	66859.0	68355.0	69773.0	69773.0	69773.0	69773.0	69948.0	69948.0	69948.0	69948.0	70045.0
1223.0	7481.0	7481.0	7481.0	7481.0	7481.0	7481.0	7481.0	7481.0	7481.0	7481.0	7481.0	7481.0	7481.0	7481.0	7481.0	7481.0	7481.0	7481.0	7481.0	7481.0	7481.0	7481.0	7481.0	7481.0	7481.0	7481.0	7481.0	7481.0	7625.0	7625.0	7625.0	7625.0	7625.0	7625.0	7941.0
1224.0	51642.0	51642.0	51916.0	51916.0	51916.0	55289.0	55289.0	55289.0	55289.0	57655.0	58643.0	58643.0	58643.0	58643.0	58643.0	58712.0	58712.0	59654.0	59654.0	62536.0	63388.0	63388.0	63388.0	65261.0	66006.0	66006.0	69425.0	69425.0	69590.0	70046.0	70046.0	70046.0	73832.0	73832.0	73832.0
1225.0	88725.0	88725.0	88725.0	88725.0	88725.0	88725.0	88725.0	88725.0	88725.0	88725.0	88725.0	88725.0	90036.0	90036.0	90036.0	90036.0	90036.0	90432.0	90432.0	91779.0	91779.0	92824.0	93003.0	94486.0	94486.0	94486.0	95372.0	95372.0	95372.0	96331.0	99350.0	99350.0	99661.0	99930.0	113598.0
1226.0	45017.0	45017.0	45017.0	45017.0	45017.0	45106.0	46150.0	46150.0	50709.0	50709.0	50709.0	50709.0	51387.0	51387.0	51387.0	51783.0	51783.0	51783.0	51783.0	51783.0	51783.0	51783.0	52650.0	54857.0	55112.0	55112.0	55112.0	55112.0	55112.0	55112.0	55112.0	55112.0	55112.0	55112.0	55112.0
1227.0	71518.0	71518.0	71518.0	71518.0	71744.0	71971.0	71971.0	71971.0	71971.0	72012.0	72012.0	72944.0	73970.0	73970.0	73970.0	75299.0	75299.0	76394.0	76394.0	76394.0	76394.0	77315.0	77315.0	81773.0	81773.0	81773.0	84251.0	84251.0	85031.0	85031.0	85031.0	85031.0	85031.0	86678.0	86678.0
1228.0	85337.0	85337.0	86020.0	87646.0	89781.0	90132.0	90132.0	90132.0	90132.0	90132.0	90132.0	90132.0	90132.0	90933.0	90933.0	90933.0	90933.0	93428.0	95884.0	101345.0	101345.0	101345.0	101345.0	101345.0	102125.0	102125.0	102125.0	102125.0	103997.0	103997.0	103997.0	103997.0	103997.0	103997.0	105217.0
1229.0	4500.0	4500.0	4500.0	4500.0	4500.0	4500.0	4500.0	4500.0	4500.0	4500.0	4500.0	4500.0	4500.0	4500.0	4500.0	4500.0	4500.0	4500.0	4500.0	4500.0	4500.0	4500.0	4500.0	4500.0	4500.0	4500.0	4500.0	4500.0	4500.0	4500.0	4500.0	4500.0	4500.0	4500.0	4500.0
1230.0	186297.0	186297.0	187566.0	189620.0	189620.0	189620.0	191521.0	191521.0	191671.0	191671.0	192901.0	192901.0	192901.0	199768.0	199768.0	199781.0	199781.0	202110.0	202110.0	202110.0	209368.0	209764.0	209764.0	210526.0	213293.0	213293.0	213985.0	215861.0	216005.0	216049.0	216418.0	216522.0	217441.0	222384.0	228884.0
1231.0	71947.0	71947.0	72439.0	72439.0	72439.0	72439.0	72439.0	72439.0	72439.0	72700.0	72700.0	72700.0	72700.0	72700.0	72700.0	72700.0	72700.0	72700.0	72700.0	72700.0	72700.0	73426.0	73426.0	73426.0	73426.0	73426.0	73426.0	73426.0	73426.0	73426.0	73426.0	73426.0	74657.0	74657.0	76034.0
1232.0	10597.0	10597.0	10597.0	10597.0	10597.0	10597.0	10597.0	10597.0	10597.0	10597.0	10597.0	10597.0	10597.0	10597.0	10597.0	10597.0	10979.0	10979.0	10979.0	10979.0	10979.0	10979.0	10979.0	10979.0	10979.0	10979.0	10979.0	12861.0	12861.0	12861.0	13344.0	13344.0	13344.0	14236.0	14236.0
1233.0	57617.0	57617.0	57617.0	57617.0	57617.0	57617.0	57617.0	57617.0	57617.0	57617.0	57617.0	57617.0	57617.0	57617.0	58420.0	58420.0	58420.0	58420.0	58420.0	58420.0	58420.0	58420.0	58420.0	58869.0	58869.0	58869.0	58869.0	58869.0	59412.0	97818.0	97818.0	97818.0	97818.0	98576.0	98576.0
1234.0	3920.0	3920.0	3920.0	3920.0	3920.0	3920.0	3920.0	3920.0	3920.0	3920.0	3920.0	3920.0	3920.0	3920.0	4280.0	4280.0	4280.0	4280.0	4280.0	4280.0	4280.0	4280.0	4280.0	4280.0	4280.0	4280.0	4280.0	4280.0	4280.0	4280.0	4280.0	4280.0	4280.0	4381.0	4381.0
1235.0	22959.0	22959.0	22959.0	22959.0	22959.0	22959.0	22959.0	22959.0	25216.0	25216.0	25216.0	25235.0	25235.0	25235.0	25235.0	25464.0	25464.0	26015.0	26015.0	27066.0	27066.0	27066.0	27066.0	27066.0	28348.0	28348.0	28348.0	28348.0	28348.0	28348.0	28348.0	28662.0	28662.0	29989.0	29989.0
1236.0	22571.0	22571.0	22571.0	22571.0	22571.0	22571.0	22571.0	22571.0	22571.0	22571.0	22571.0	22571.0	22571.0	23825.0	27549.0	27549.0	27549.0	27549.0	27549.0	27860.0	27860.0	27860.0	27860.0	27860.0	27860.0	27860.0	27860.0	27860.0	27860.0	27860.0	27860.0	27860.0	27860.0	27860.0	27860.0
1237.0	324978.0	324978.0	324978.0	336471.0	337284.0	337284.0	339132.0	358795.0	364298.0	381788.0	385331.0	387469.0	394996.0	396696.0	399706.0	399920.0	403769.0	414404.0	414509.0	471059.0	485971.0	541711.0	558561.0	558561.0	558561.0	558734.0	559036.0	559781.0	559796.0	568053.0	570599.0	573113.0	583103.0	583229.0	585476.0
1238.0	72550.0	72550.0	74278.0	74278.0	74691.0	74691.0	74691.0	74691.0	75054.0	75137.0	75766.0	75766.0	75766.0	76280.0	80550.0	80550.0	81103.0	84028.0	101321.0	101542.0	101542.0	103265.0	103265.0	104004.0	104004.0	104865.0	105159.0	117067.0	117067.0	117067.0	117067.0	119004.0	122671.0	122671.0	123981.0
1239.0	17491.0	17491.0	17491.0	17742.0	17742.0	17742.0	17773.0	17773.0	18631.0	18631.0	18631.0	18631.0	18631.0	18631.0	18631.0	18664.0	18664.0	18664.0	18664.0	18664.0	18664.0	18664.0	18664.0	18664.0	18867.0	18867.0	18867.0	18867.0	20785.0	20785.0	20785.0	20785.0	20785.0	20785.0	21096.0
1240.0	19584.0	19584.0	19584.0	19584.0	19584.0	19584.0	19584.0	19584.0	19584.0	19584.0	19584.0	21961.0	21961.0	21961.0	21961.0	21961.0	21961.0	23260.0	23260.0	23743.0	23743.0	23743.0	23743.0	23743.0	23743.0	23743.0	23743.0	23743.0	24150.0	24150.0	24150.0	24150.0	24150.0	24496.0	24496.0
1241.0	139419.0	139419.0	148621.0	148621.0	149557.0	149557.0	149655.0	149911.0	150082.0	150086.0	150086.0	153535.0	153535.0	153535.0	156005.0	156005.0	161269.0	161364.0	161364.0	162524.0	162524.0	167167.0	167256.0	169258.0	169258.0	169258.0	169529.0	169529.0	169529.0	169529.0	169529.0	169529.0	169529.0	172699.0	173369.0
1242.0	66919.0	66919.0	66919.0	66919.0	66919.0	66919.0	66919.0	66919.0	67588.0	68022.0	68022.0	68022.0	68022.0	68022.0	68022.0	68022.0	69266.0	69266.0	69266.0	69266.0	69266.0	71312.0	71312.0	72203.0	72203.0	72203.0	73107.0	73107.0	77408.0	79675.0	79810.0	79810.0	80626.0	80677.0	80917.0
1243.0	765778.0	765778.0	784898.0	800744.0	800744.0	801503.0	812909.0	813149.0	859866.0	866702.0	870183.0	871961.0	875379.0	875379.0	893411.0	897863.0	900360.0	922543.0	925468.0	935451.0	936095.0	937722.0	938865.0	939420.0	943791.0	944263.0	949920.0	949920.0	949920.0	950646.0	953861.0	953861.0	976527.0	976527.0	976527.0
1244.0	61088.0	61088.0	61088.0	61088.0	62753.0	62753.0	62753.0	62753.0	62753.0	62888.0	62888.0	62888.0	64603.0	64603.0	71193.0	72977.0	73366.0	73366.0	73483.0	73483.0	73483.0	76851.0	77650.0	77650.0	77650.0	77888.0	77888.0	77888.0	78064.0	78064.0	78064.0	78064.0	78890.0	79058.0	79058.0
1245.0	36831.0	36831.0	36831.0	36831.0	36831.0	36831.0	36831.0	36831.0	36831.0	37883.0	38658.0	38658.0	38658.0	38658.0	38658.0	38658.0	38658.0	42214.0	42214.0	42214.0	42214.0	42596.0	43986.0	48556.0	49152.0	55095.0	55095.0	55095.0	55095.0	55095.0	55095.0	55095.0	55095.0	55095.0	55095.0
1246.0	14499.0	14499.0	14499.0	14499.0	15363.0	15363.0	15363.0	15363.0	15363.0	15363.0	15363.0	15363.0	15488.0	15488.0	15663.0	16423.0	16423.0	16423.0	16423.0	16423.0	16423.0	16423.0	16423.0	16423.0	16423.0	16518.0	16773.0	16773.0	17003.0	17003.0	17003.0	17003.0	17003.0	17003.0	17003.0
1247.0	177594.0	177594.0	179604.0	179604.0	179604.0	179604.0	179604.0	179654.0	180286.0	180286.0	181269.0	181269.0	181269.0	181281.0	186026.0	186754.0	188450.0	191678.0	192259.0	195456.0	202235.0	203891.0	205491.0	209814.0	211551.0	212104.0	217459.0	220291.0	221474.0	222661.0	222735.0	230854.0	234267.0	237628.0	240771.0
1248.0	13981.0	13981.0	13981.0	13981.0	13981.0	13981.0	13981.0	13981.0	13981.0	13981.0	13981.0	13981.0	13981.0	13981.0	14116.0	14116.0	14116.0	14116.0	14116.0	14116.0	14116.0	14116.0	14116.0	33653.0	36388.0	36388.0	37109.0	37109.0	48767.0	48767.0	48767.0	48767.0	48767.0	48767.0	48767.0
1249.0	178996.0	178996.0	185064.0	185064.0	185299.0	185299.0	187027.0	190588.0	190588.0	190588.0	190588.0	190588.0	190588.0	190588.0	196951.0	196951.0	208266.0	210832.0	218671.0	218751.0	221430.0	229434.0	233171.0	234259.0	234798.0	235301.0	237700.0	237700.0	244605.0	244880.0	245209.0	245576.0	245576.0	248021.0	248021.0
1250.0	230807.0	230807.0	233496.0	234798.0	235822.0	235822.0	240371.0	244001.0	247240.0	247240.0	249585.0	252898.0	256455.0	256588.0	263119.0	264037.0	268646.0	284511.0	289733.0	293471.0	293471.0	309307.0	309307.0	309803.0	312630.0	320368.0	322108.0	322108.0	322362.0	322413.0	322754.0	330829.0	335293.0	335293.0	335293.0
1251.0	154052.0	154052.0	155476.0	155476.0	155697.0	155697.0	155697.0	155697.0	155852.0	156455.0	168314.0	175874.0	175874.0	176699.0	179321.0	179321.0	180186.0	181752.0	193358.0	197636.0	221225.0	241274.0	241557.0	250371.0	257998.0	273453.0	277078.0	280341.0	286665.0	299612.0	299612.0	302010.0	311711.0	330340.0	334897.0
1252.0	92850.0	92850.0	92850.0	92850.0	92850.0	92850.0	92850.0	92850.0	92850.0	92850.0	92850.0	92850.0	92850.0	92850.0	93115.0	93115.0	93115.0	93565.0	93565.0	93565.0	94339.0	94339.0	94339.0	94339.0	95130.0	95130.0	95130.0	95130.0	95130.0	95130.0	98270.0	98270.0	98270.0	98270.0	98270.0
1253.0	1344940.0	1344940.0	1368205.0	1368205.0	1396314.0	1396314.0	1424304.0	1443864.0	1451525.0	1451525.0	1453860.0	1453860.0	1487614.0	1491601.0	1511635.0	1517914.0	1517914.0	1518964.0	1523444.0	1524998.0	1525043.0	1541885.0	1542262.0	1557713.0	1568217.0	1575603.0	1593681.0	1613645.0	1635808.0	1635939.0	1638485.0	1641729.0	1644213.0	1645323.0	1647359.0
1254.0	12828.0	12828.0	12828.0	12828.0	12828.0	12828.0	12828.0	12828.0	12828.0	12828.0	12828.0	12828.0	12828.0	12828.0	13117.0	13117.0	13484.0	13484.0	13484.0	13484.0	13484.0	13484.0	13484.0	13484.0	13484.0	13484.0	13484.0	13484.0	13484.0	13484.0	13484.0	13484.0	14552.0	14552.0	14552.0
1255.0	248488.0	248488.0	253361.0	314496.0	320318.0	321361.0	321361.0	324577.0	327173.0	332999.0	335990.0	341093.0	343603.0	344006.0	356022.0	356022.0	356022.0	364149.0	364355.0	375011.0	375011.0	387876.0	391403.0	391915.0	393639.0	393639.0	393639.0	394452.0	408367.0	408538.0	408728.0	408728.0	408728.0	409980.0	409980.0
1256.0	197341.0	197341.0	199416.0	204068.0	204068.0	206906.0	206906.0	209678.0	209678.0	209678.0	209678.0	209678.0	209678.0	209678.0	211439.0	211439.0	211439.0	211439.0	211439.0	211439.0	211439.0	215090.0	216184.0	216480.0	216480.0	218623.0	226210.0	227890.0	227890.0	229638.0	229638.0	229638.0	230912.0	231415.0	232047.0
1257.0	16387.0	16387.0	16387.0	16387.0	16387.0	16387.0	16387.0	16387.0	16387.0	16387.0	16387.0	16387.0	16387.0	16387.0	16387.0	16387.0	16387.0	18348.0	18348.0	18348.0	18758.0	18930.0	18930.0	18930.0	20644.0	20644.0	20644.0	20644.0	20644.0	20762.0	20762.0	20762.0	20762.0	20762.0	20762.0
1258.0	77262.0	77262.0	77398.0	77398.0	77398.0	77398.0	77398.0	77398.0	77398.0	77398.0	77398.0	77398.0	77398.0	77522.0	77522.0	77522.0	77522.0	77522.0	77522.0	77522.0	77522.0	77662.0	77662.0	77662.0	77662.0	77715.0	78089.0	78089.0	78089.0	78089.0	78089.0	78089.0	78089.0	78089.0	78089.0
1259.0	43679.0	43679.0	43679.0	43679.0	43679.0	43679.0	44468.0	44468.0	44468.0	44468.0	44468.0	44468.0	44468.0	45557.0	45557.0	45557.0	45695.0	45695.0	45695.0	45695.0	45695.0	45695.0	47429.0	47429.0	47429.0	50499.0	55523.0	55523.0	55523.0	57175.0	57175.0	57665.0	57665.0	57665.0	57850.0
1260.0	39053.0	39053.0	39053.0	39053.0	39053.0	39053.0	39053.0	39053.0	39053.0	39053.0	39053.0	39053.0	39053.0	46915.0	57168.0	57168.0	58465.0	58465.0	58465.0	58972.0	58972.0	58972.0	58972.0	58972.0	59910.0	59910.0	59910.0	59910.0	59910.0	59910.0	59910.0	59910.0	59910.0	59910.0	60012.0
1261.0	185595.0	185595.0	185595.0	185595.0	185595.0	186367.0	186367.0	190618.0	190618.0	190618.0	193391.0	193391.0	196209.0	196973.0	196973.0	196973.0	196973.0	197847.0	198391.0	198391.0	198391.0	203716.0	212251.0	221153.0	333610.0	333610.0	333610.0	333610.0	343468.0	346970.0	348140.0	351015.0	351821.0	353413.0	353810.0
1262.0	84488.0	84488.0	84488.0	84488.0	84488.0	84488.0	84488.0	84488.0	84617.0	84617.0	84617.0	84617.0	84617.0	84617.0	84617.0	85998.0	85998.0	88212.0	88212.0	88212.0	88212.0	89422.0	89789.0	89789.0	96443.0	96443.0	96443.0	101501.0	101501.0	101501.0	101501.0	101512.0	106064.0	106064.0	106064.0
1263.0	25402.0	25402.0	27868.0	27868.0	27868.0	27868.0	27868.0	27868.0	27868.0	27868.0	27868.0	27868.0	27868.0	27868.0	28972.0	28972.0	28972.0	28972.0	28972.0	28972.0	28972.0	33264.0	33366.0	33366.0	34418.0	36570.0	36891.0	36891.0	41497.0	41497.0	41497.0	41497.0	41497.0	41497.0	41497.0
1264.0	4906.0	4906.0	4906.0	4906.0	4906.0	4906.0	4906.0	4906.0	4906.0	4906.0	4906.0	4906.0	4906.0	4906.0	4906.0	4906.0	4906.0	4906.0	4906.0	4906.0	4906.0	4906.0	4906.0	5126.0	5126.0	5126.0	5126.0	5126.0	5126.0	7982.0	7982.0	7982.0	7982.0	7982.0	7982.0
1265.0	3089.0	3089.0	3089.0	3089.0	3089.0	3089.0	3089.0	3089.0	3089.0	3089.0	3089.0	3089.0	3242.0	3242.0	3242.0	3242.0	3242.0	3242.0	3242.0	3242.0	3242.0	3242.0	3242.0	3242.0	3242.0	3242.0	3242.0	3242.0	3242.0	3242.0	3242.0	3242.0	3242.0	3368.0	3368.0
1266.0	32955.0	32955.0	33427.0	33427.0	33427.0	33427.0	33427.0	33427.0	33427.0	33427.0	33427.0	33427.0	33427.0	33427.0	33427.0	33427.0	33427.0	33427.0	34875.0	34875.0	34875.0	35551.0	35551.0	35551.0	35551.0	35551.0	35551.0	35551.0	35551.0	36818.0	36818.0	38678.0	42266.0	42430.0	42557.0
1267.0	17642.0	17642.0	17642.0	17642.0	17642.0	17642.0	17642.0	17642.0	17642.0	17702.0	17702.0	17702.0	17702.0	17702.0	17702.0	17702.0	17702.0	17702.0	17702.0	17702.0	17702.0	18279.0	18279.0	18279.0	19430.0	19430.0	19430.0	19430.0	19430.0	20587.0	20587.0	20587.0	20587.0	21629.0	21629.0
1268.0	3635.0	3635.0	3635.0	3635.0	3635.0	3635.0	3635.0	3635.0	3635.0	3635.0	3635.0	3635.0	3635.0	3635.0	3635.0	3635.0	3635.0	3635.0	3635.0	3635.0	3635.0	3635.0	3635.0	3635.0	3635.0	3635.0	3635.0	3635.0	3635.0	3635.0	3635.0	3635.0	3635.0	3635.0	3635.0
1269.0	12666.0	12666.0	15786.0	15786.0	15786.0	15786.0	16859.0	16859.0	16859.0	17481.0	17481.0	17481.0	17481.0	17481.0	17481.0	17481.0	17481.0	17481.0	17498.0	17498.0	17498.0	17498.0	17529.0	18900.0	18930.0	18930.0	18930.0	18930.0	19924.0	19924.0	19924.0	19924.0	19924.0	19924.0	20942.0
1270.0	300224.0	300224.0	304626.0	313477.0	319024.0	319798.0	320376.0	320901.0	328848.0	330612.0	336063.0	336063.0	339135.0	339135.0	342169.0	342437.0	342991.0	342991.0	344284.0	344284.0	344429.0	344808.0	344808.0	348718.0	369250.0	377222.0	381168.0	382650.0	382650.0	383432.0	383432.0	383432.0	383770.0	397170.0	428494.0
1271.0	572187.0	572187.0	572689.0	574112.0	590295.0	609370.0	620415.0	643587.0	644221.0	644486.0	652183.0	654600.0	654600.0	667558.0	679809.0	679809.0	681621.0	693029.0	693125.0	704100.0	708827.0	735979.0	750949.0	756934.0	765173.0	776978.0	790129.0	793302.0	853106.0	867911.0	878908.0	878908.0	884270.0	887208.0	889320.0
1272.0	102658.0	102658.0	103610.0	104216.0	104216.0	110954.0	110954.0	112776.0	115560.0	115560.0	116332.0	116332.0	118691.0	118774.0	119354.0	119354.0	120338.0	121725.0	121837.0	122005.0	122005.0	124291.0	124291.0	125738.0	127084.0	127084.0	131560.0	131629.0	139291.0	140233.0	140233.0	140389.0	140389.0	140464.0	142203.0
1273.0	3185.0	3185.0	3185.0	3185.0	3185.0	3185.0	3185.0	3185.0	3185.0	3185.0	3185.0	3185.0	3185.0	3185.0	3185.0	3185.0	3185.0	3185.0	3185.0	3185.0	3185.0	3185.0	3185.0	3185.0	3185.0	3185.0	3185.0	3185.0	3185.0	3185.0	3185.0	3185.0	3185.0	3185.0	3185.0
1274.0	82135.0	82135.0	82135.0	82135.0	82194.0	82194.0	82493.0	82493.0	82493.0	87406.0	87406.0	87406.0	88536.0	88536.0	90495.0	90495.0	90495.0	91983.0	91983.0	93344.0	97055.0	108493.0	110428.0	113874.0	117239.0	121608.0	124748.0	125120.0	126659.0	126659.0	129164.0	130189.0	130189.0	134472.0	135232.0
1275.0	241651.0	241651.0	241651.0	241651.0	241651.0	241651.0	241651.0	241651.0	241651.0	241651.0	241651.0	242423.0	242423.0	242423.0	242423.0	242423.0	242644.0	242644.0	242644.0	242644.0	242644.0	242846.0	242846.0	242846.0	244349.0	244349.0	244349.0	244393.0	244393.0	244679.0	244679.0	244679.0	245053.0	245053.0	245053.0
1276.0	106017.0	106017.0	106085.0	106085.0	106085.0	106085.0	106085.0	107190.0	107625.0	107625.0	107625.0	107625.0	107625.0	107625.0	107625.0	108537.0	108537.0	110551.0	110551.0	110551.0	110551.0	110551.0	113603.0	114973.0	115971.0	115971.0	116825.0	116825.0	118364.0	125772.0	125772.0	133975.0	133975.0	133975.0	133975.0
1277.0	246209.0	246209.0	248960.0	248960.0	252656.0	252656.0	255846.0	256170.0	264633.0	269589.0	274190.0	274190.0	274190.0	274190.0	274190.0	284425.0	284425.0	286347.0	288551.0	295191.0	297160.0	299917.0	299917.0	299917.0	319552.0	323450.0	332599.0	348615.0	350058.0	350070.0	354649.0	356427.0	356427.0	356478.0	358550.0
1278.0	365733.0	365733.0	365733.0	368637.0	372475.0	372882.0	378599.0	378599.0	378599.0	380711.0	385658.0	385658.0	386127.0	386127.0	397169.0	397169.0	397250.0	397250.0	397816.0	406031.0	406031.0	416507.0	416551.0	417557.0	420998.0	420998.0	429195.0	429195.0	429195.0	429195.0	429195.0	429320.0	429320.0	429320.0	429836.0
1279.0	181421.0	181421.0	182397.0	182397.0	184134.0	184134.0	184177.0	185570.0	185941.0	185941.0	187587.0	187587.0	187587.0	187587.0	188768.0	189777.0	189872.0	189950.0	191051.0	203704.0	208730.0	216017.0	217728.0	220604.0	220656.0	222511.0	224531.0	224531.0	225260.0	225260.0	225379.0	233764.0	233834.0	234443.0	234956.0
1280.0	187984.0	187984.0	187984.0	187984.0	187984.0	187984.0	187984.0	187984.0	189741.0	191395.0	191395.0	191691.0	193083.0	195372.0	198969.0	198969.0	201640.0	216070.0	218219.0	218219.0	218318.0	219817.0	221139.0	221178.0	222360.0	226099.0	228697.0	228697.0	229541.0	229641.0	229850.0	229850.0	229850.0	229850.0	230012.0
1281.0	19827.0	19827.0	19827.0	19827.0	19827.0	19827.0	19827.0	19827.0	19827.0	19827.0	19827.0	19827.0	19827.0	19827.0	19827.0	21724.0	21862.0	22790.0	26598.0	26598.0	26840.0	29678.0	29678.0	29678.0	30913.0	30913.0	30913.0	32434.0	32434.0	33469.0	33469.0	33469.0	33469.0	33469.0	34157.0
1282.0	156213.0	156213.0	156761.0	156761.0	157862.0	157865.0	157865.0	160170.0	160170.0	160170.0	160170.0	160174.0	160174.0	160324.0	160324.0	160324.0	160324.0	163434.0	164346.0	164641.0	166187.0	169596.0	169596.0	169596.0	171431.0	171431.0	180210.0	180210.0	180309.0	180309.0	180309.0	180309.0	180365.0	186613.0	186613.0
1283.0	413437.0	413437.0	428375.0	428375.0	431947.0	436825.0	445242.0	452695.0	469705.0	483153.0	499811.0	505933.0	506081.0	506682.0	517067.0	518101.0	518270.0	519564.0	519564.0	523211.0	523211.0	548343.0	556183.0	577991.0	578589.0	578707.0	578707.0	578707.0	580610.0	581132.0	581132.0	581132.0	585682.0	587349.0	588881.0
1284.0	13670.0	13670.0	13670.0	13670.0	13670.0	13670.0	13670.0	13670.0	14358.0	14358.0	14358.0	14358.0	14358.0	14358.0	14358.0	14358.0	14358.0	14358.0	14358.0	14358.0	14358.0	18123.0	18123.0	18896.0	19071.0	19071.0	20379.0	20379.0	20547.0	20547.0	20547.0	20547.0	20654.0	20654.0	22514.0
1285.0	22212.0	22212.0	22212.0	22212.0	22212.0	22212.0	22212.0	22212.0	22212.0	22212.0	22212.0	22212.0	22212.0	22212.0	22212.0	22212.0	22212.0	22212.0	22212.0	22212.0	22956.0	22956.0	22956.0	22956.0	22956.0	22956.0	22956.0	22956.0	22956.0	22956.0	22956.0	22956.0	22956.0	22956.0	22956.0
1286.0	928860.0	928860.0	932055.0	932055.0	934611.0	944395.0	960391.0	960671.0	964129.0	964243.0	980190.0	998587.0	1010547.0	1010547.0	1022963.0	1027632.0	1130193.0	1138824.0	1139547.0	1141394.0	1161534.0	1175460.0	1180084.0	1188803.0	1197297.0	1199086.0	1200065.0	1200415.0	1200415.0	1200737.0	1202878.0	1203730.0	1204648.0	1204648.0	1205510.0
1287.0	476172.0	476172.0	482274.0	482274.0	482274.0	482274.0	520774.0	521050.0	521050.0	521050.0	521050.0	521423.0	521577.0	530944.0	535906.0	540489.0	540489.0	554488.0	559167.0	559747.0	559747.0	567142.0	571153.0	571153.0	572681.0	577830.0	599650.0	601070.0	601511.0	602761.0	604841.0	606753.0	607774.0	610503.0	611479.0
1288.0	26841.0	26841.0	26841.0	26841.0	26841.0	26841.0	26841.0	26841.0	26841.0	26841.0	26841.0	26841.0	26841.0	26841.0	27108.0	27108.0	27108.0	27108.0	27108.0	27108.0	27108.0	29098.0	31559.0	31559.0	32989.0	33250.0	33250.0	33250.0	33250.0	33250.0	33250.0	33250.0	33250.0	33250.0	33250.0
1289.0	37771.0	37771.0	37771.0	37771.0	37771.0	37771.0	37771.0	37771.0	37855.0	37855.0	37855.0	37855.0	37855.0	37855.0	37855.0	37855.0	38049.0	38049.0	38049.0	38049.0	38049.0	38049.0	40328.0	40328.0	40328.0	40328.0	40328.0	40328.0	40328.0	40328.0	40328.0	41401.0	41401.0	41401.0	41401.0
1290.0	41015.0	41015.0	41015.0	41015.0	41015.0	41015.0	47302.0	47302.0	47302.0	47302.0	47302.0	47302.0	47302.0	47302.0	47302.0	47302.0	47302.0	47302.0	60766.0	61217.0	62165.0	73554.0	73554.0	96232.0	96854.0	97402.0	97402.0	97402.0	97402.0	97402.0	97402.0	97402.0	97402.0	97675.0	98819.0
1291.0	75613.0	75613.0	75613.0	75613.0	75613.0	75613.0	75613.0	75613.0	75970.0	75970.0	75970.0	75970.0	77271.0	77271.0	81663.0	81915.0	84374.0	86280.0	92805.0	94748.0	94748.0	97082.0	97082.0	99905.0	100910.0	100910.0	100910.0	102669.0	102669.0	102669.0	102669.0	102669.0	102669.0	105659.0	108281.0
1292.0	17058.0	17058.0	17058.0	17058.0	17058.0	17058.0	17058.0	17058.0	17279.0	17279.0	17279.0	19311.0	19311.0	19311.0	19311.0	19311.0	20375.0	21856.0	21856.0	21856.0	21856.0	21856.0	21856.0	22038.0	22038.0	22038.0	22038.0	22038.0	22038.0	22060.0	22066.0	22368.0	22368.0	22368.0	22545.0
1293.0	5871.0	5871.0	5871.0	5871.0	5871.0	5871.0	5871.0	5871.0	5871.0	5871.0	5871.0	5871.0	5871.0	5871.0	5871.0	5871.0	5871.0	5871.0	5871.0	5871.0	5871.0	5871.0	5871.0	5871.0	5871.0	5871.0	5871.0	5871.0	5871.0	5871.0	5871.0	5871.0	5871.0	5871.0	5871.0
1294.0	24685.0	24685.0	24685.0	24685.0	24685.0	24685.0	24685.0	24685.0	24685.0	25022.0	25022.0	25022.0	25022.0	25022.0	25022.0	25022.0	25022.0	25022.0	25022.0	25022.0	25022.0	25022.0	25022.0	25022.0	25022.0	25022.0	25022.0	25022.0	25022.0	25022.0	25022.0	25022.0	25022.0	25022.0	25022.0
1295.0	136920.0	136920.0	141129.0	141768.0	141978.0	141978.0	143844.0	144726.0	152503.0	154874.0	156418.0	156418.0	156457.0	156457.0	157205.0	157598.0	157816.0	158178.0	158318.0	162102.0	162102.0	162272.0	163830.0	165404.0	168381.0	169023.0	169438.0	171239.0	173071.0	173071.0	173937.0	174476.0	175973.0	176034.0	176034.0
1296.0	97252.0	97252.0	97252.0	97521.0	97521.0	99291.0	99291.0	99291.0	99319.0	99319.0	99435.0	99435.0	99435.0	99435.0	100663.0	107866.0	115737.0	120131.0	128782.0	130736.0	132272.0	133731.0	134087.0	135095.0	136036.0	136184.0	136570.0	136570.0	136570.0	136570.0	136770.0	137989.0	137989.0	138030.0	139536.0
1297.0	106429.0	106429.0	106429.0	106429.0	106429.0	106429.0	106429.0	106429.0	106429.0	106429.0	106429.0	106429.0	106429.0	106429.0	106930.0	106930.0	107260.0	108132.0	108132.0	114769.0	114769.0	115258.0	118095.0	119012.0	156070.0	219163.0	228264.0	228776.0	230719.0	230719.0	232349.0	238028.0	294584.0	307853.0	315710.0
1298.0	212068.0	212068.0	212068.0	212068.0	212068.0	212068.0	212068.0	212772.0	214781.0	215720.0	217807.0	217807.0	219586.0	221256.0	222103.0	244516.0	256338.0	366158.0	375752.0	385062.0	385062.0	385145.0	396764.0	411675.0	411675.0	411675.0	412682.0	412893.0	428264.0	428264.0	433659.0	433659.0	434408.0	434871.0	435725.0
1299.0	53952.0	53952.0	53952.0	53952.0	53952.0	53952.0	53952.0	54146.0	54146.0	54146.0	54146.0	54146.0	54146.0	54349.0	54734.0	55167.0	55167.0	55309.0	55309.0	58334.0	58334.0	58334.0	58334.0	58501.0	58501.0	58775.0	59959.0	59959.0	60189.0	60189.0	60189.0	61599.0	61599.0	61912.0	63015.0
1300.0	638487.0	638487.0	646903.0	654147.0	655849.0	659395.0	659395.0	664558.0	667509.0	667509.0	672623.0	689218.0	691381.0	696690.0	721905.0	721905.0	721905.0	764438.0	775228.0	779520.0	779675.0	781446.0	785121.0	790526.0	810306.0	818288.0	826601.0	826763.0	831884.0	842351.0	850290.0	870652.0	874717.0	883386.0	896602.0
1301.0	33952.0	33952.0	33952.0	33952.0	33952.0	34174.0	34174.0	34174.0	34243.0	34243.0	34243.0	34243.0	34243.0	34243.0	34243.0	34243.0	34243.0	34243.0	34243.0	34243.0	34243.0	34243.0	34243.0	34243.0	36007.0	40350.0	40350.0	40350.0	40350.0	57877.0	57877.0	60121.0	64018.0	64801.0	64801.0
1302.0	121536.0	121536.0	121536.0	121536.0	125300.0	129666.0	129666.0	130181.0	133894.0	134776.0	142260.0	142347.0	144089.0	145260.0	156085.0	156085.0	156085.0	156098.0	157254.0	157254.0	158818.0	161158.0	161571.0	164151.0	164151.0	164550.0	164595.0	165093.0	165093.0	166782.0	167376.0	168383.0	168471.0	168546.0	168546.0
1303.0	153914.0	153914.0	153914.0	153914.0	154264.0	156302.0	160479.0	170980.0	170980.0	171197.0	171197.0	171264.0	171634.0	171650.0	183077.0	183287.0	183287.0	183996.0	184404.0	187391.0	191633.0	191633.0	192623.0	192738.0	197083.0	197083.0	197083.0	198354.0	198354.0	198793.0	198965.0	199535.0	207254.0	212315.0	212462.0
1304.0	1370075.0	1370075.0	1388377.0	1397014.0	1400176.0	1416178.0	1421831.0	1431437.0	1447908.0	1453710.0	1470928.0	1480324.0	1513043.0	1516773.0	1538598.0	1541463.0	1555816.0	1577759.0	1607783.0	1615459.0	1648969.0	1650851.0	1660176.0	1668683.0	1678982.0	1686672.0	1688517.0	1694585.0	1699819.0	1717343.0	1724983.0	1730712.0	1736165.0	1791172.0	1813596.0
1305.0	12250.0	12250.0	12250.0	12250.0	12250.0	12250.0	12250.0	12250.0	12250.0	12250.0	12250.0	12250.0	12250.0	12250.0	12250.0	12250.0	12250.0	12250.0	12250.0	12250.0	12432.0	12432.0	12432.0	12432.0	12432.0	13152.0	13152.0	13865.0	14599.0	14599.0	14599.0	14599.0	14599.0	14785.0	15027.0
1306.0	17821.0	17821.0	17821.0	17821.0	17821.0	17821.0	17821.0	17821.0	17821.0	17821.0	17821.0	17821.0	17821.0	17833.0	17833.0	17833.0	17833.0	17833.0	17833.0	17833.0	17833.0	17833.0	17833.0	17833.0	17833.0	17833.0	18570.0	18570.0	18570.0	18570.0	18570.0	20182.0	20182.0	20182.0	20182.0
1307.0	8335.0	8335.0	8335.0	8335.0	8335.0	8479.0	8479.0	8479.0	8479.0	8479.0	8479.0	8479.0	8479.0	8479.0	8479.0	8479.0	8479.0	8479.0	8479.0	8511.0	8511.0	8511.0	8511.0	8511.0	8511.0	8511.0	8511.0	8511.0	8511.0	8511.0	9416.0	9416.0	9482.0	9482.0	9610.0
1308.0	109775.0	109775.0	109982.0	109982.0	109982.0	109982.0	109982.0	112163.0	112214.0	112214.0	112214.0	112214.0	112214.0	121203.0	121775.0	128695.0	130464.0	130464.0	130464.0	152789.0	152789.0	157867.0	157867.0	163472.0	164334.0	166801.0	169032.0	172073.0	174581.0	175927.0	179124.0	179124.0	179124.0	184589.0	184589.0
1309.0	406750.0	406750.0	406788.0	406788.0	406788.0	412970.0	414948.0	414948.0	414948.0	414948.0	416213.0	416576.0	421816.0	423713.0	424198.0	428378.0	453731.0	465781.0	469570.0	488862.0	491794.0	524960.0	576646.0	577069.0	585197.0	586507.0	594159.0	594681.0	595383.0	595383.0	675778.0	675778.0	677144.0	679526.0	679770.0
1310.0	137798.0	137798.0	137798.0	137798.0	141020.0	141509.0	148197.0	148197.0	148197.0	151235.0	175332.0	181542.0	181542.0	181542.0	182314.0	182314.0	182314.0	182580.0	183330.0	183330.0	183330.0	186498.0	186498.0	187353.0	187353.0	187426.0	187426.0	189155.0	189207.0	206870.0	210179.0	215343.0	215777.0	216822.0	216909.0
1311.0	97994.0	97994.0	97994.0	97994.0	97994.0	97994.0	97994.0	97994.0	97994.0	97994.0	97994.0	97994.0	97994.0	98201.0	98201.0	98201.0	98201.0	103957.0	103957.0	103957.0	103957.0	105755.0	107384.0	111918.0	114548.0	116513.0	116518.0	116817.0	116817.0	116817.0	116817.0	116817.0	116972.0	124441.0	125422.0
1312.0	291510.0	291510.0	297668.0	300705.0	304025.0	308835.0	308835.0	309899.0	314429.0	315204.0	315416.0	316600.0	325333.0	325333.0	335170.0	341514.0	343297.0	347677.0	349484.0	351414.0	355099.0	355099.0	356304.0	358815.0	360606.0	361129.0	362542.0	367550.0	374410.0	377243.0	382038.0	386125.0	390172.0	398030.0	404918.0
1313.0	79954.0	79954.0	79954.0	79954.0	79954.0	79954.0	79954.0	79954.0	79954.0	82526.0	82740.0	83262.0	83262.0	83262.0	83517.0	86564.0	86752.0	93543.0	100309.0	100481.0	101528.0	101835.0	102778.0	104047.0	104047.0	104047.0	104840.0	105430.0	106170.0	106527.0	107261.0	108394.0	108436.0	110120.0	110226.0
1314.0	184043.0	184043.0	184043.0	184043.0	185266.0	185266.0	185266.0	185266.0	185266.0	188346.0	188346.0	188346.0	196806.0	201397.0	201825.0	201825.0	201825.0	210958.0	210959.0	216822.0	218075.0	218075.0	221498.0	221595.0	223987.0	244423.0	245935.0	245955.0	264635.0	268610.0	272264.0	272370.0	275880.0	275880.0	305757.0
1315.0	434240.0	434240.0	434332.0	436887.0	439232.0	446167.0	462132.0	466037.0	466649.0	466725.0	469436.0	469436.0	474628.0	476062.0	476062.0	488029.0	491197.0	494365.0	494365.0	495536.0	495536.0	495719.0	499342.0	507125.0	514302.0	514302.0	517523.0	518999.0	521179.0	521325.0	521325.0	523161.0	523161.0	526538.0	528250.0
1316.0	224537.0	224537.0	224994.0	224994.0	224994.0	224994.0	241922.0	241922.0	242529.0	242529.0	244257.0	244257.0	244458.0	244503.0	246230.0	246230.0	246230.0	246315.0	296951.0	299128.0	299128.0	313580.0	316722.0	363955.0	364747.0	368155.0	369550.0	369922.0	380012.0	380112.0	400413.0	414245.0	414640.0	417008.0	422518.0
1317.0	6893149.0	6893149.0	6965261.0	7002447.0	7057771.0	7110378.0	7161901.0	7241353.0	7298757.0	7376365.0	7411527.0	7427194.0	7463539.0	7489445.0	7561350.0	7581719.0	7602723.0	7707539.0	7758458.0	7782934.0	7793668.0	7880396.0	7928595.0	7944006.0	8017362.0	8035820.0	8059579.0	8093553.0	8149058.0	8158303.0	8171723.0	8177575.0	8182557.0	8223097.0	8237094.0
1318.0	351224.0	351224.0	359087.0	359156.0	360927.0	361383.0	364481.0	370323.0	372202.0	378156.0	378156.0	381554.0	382842.0	382842.0	382842.0	382842.0	427992.0	429826.0	429952.0	430753.0	430753.0	438598.0	439018.0	440239.0	440769.0	440769.0	440769.0	441600.0	441600.0	445741.0	445741.0	445905.0	447160.0	447160.0	447307.0
1319.0	122048.0	122048.0	122048.0	124516.0	124516.0	124516.0	124516.0	143116.0	143116.0	151456.0	155449.0	155449.0	163019.0	170370.0	175351.0	175351.0	180769.0	182327.0	182452.0	186981.0	201355.0	211388.0	211388.0	212579.0	212579.0	220342.0	220342.0	223431.0	223431.0	223538.0	223538.0	223538.0	224258.0	224449.0	224799.0
1320.0	130917.0	130917.0	130917.0	130917.0	130917.0	130917.0	130917.0	130917.0	130917.0	130917.0	130917.0	130917.0	130917.0	130917.0	130917.0	131152.0	131152.0	131152.0	131152.0	131586.0	132673.0	133844.0	134465.0	134465.0	134465.0	134465.0	134465.0	134465.0	134465.0	134465.0	134465.0	136781.0	136781.0	136967.0	136967.0
1321.0	240213.0	240213.0	249052.0	249159.0	253650.0	255934.0	255934.0	256531.0	256531.0	260236.0	260816.0	260816.0	260816.0	263131.0	264138.0	266466.0	269362.0	272770.0	272770.0	273817.0	273817.0	278788.0	280952.0	282634.0	286367.0	287195.0	287972.0	292479.0	292730.0	296099.0	296099.0	296249.0	298869.0	298869.0	301194.0
1322.0	1863748.0	1863748.0	1898145.0	1909035.0	1910505.0	1931310.0	1974454.0	1979604.0	1986781.0	1994236.0	1998671.0	2006255.0	2007956.0	2010484.0	2012690.0	2059029.0	2063696.0	2076209.0	2084732.0	2089022.0	2091454.0	2114671.0	2163565.0	2164957.0	2174805.0	2183345.0	2185205.0	2200612.0	2236429.0	2241611.0	2242091.0	2249882.0	2251392.0	2252081.0	2259814.0
1323.0	4545.0	4545.0	4545.0	4545.0	4545.0	4545.0	4545.0	4545.0	4545.0	4545.0	4545.0	4545.0	4545.0	4545.0	4545.0	4545.0	4545.0	4545.0	4545.0	4545.0	4545.0	4545.0	4545.0	4545.0	4545.0	4545.0	4545.0	4545.0	4545.0	4545.0	4545.0	4545.0	4902.0	4902.0	4902.0
1324.0	289173.0	289173.0	289345.0	289345.0	292842.0	305914.0	310054.0	315112.0	315112.0	315112.0	317715.0	317715.0	318996.0	320864.0	339985.0	342343.0	345214.0	361505.0	368383.0	373533.0	377187.0	392247.0	392292.0	392292.0	397672.0	404695.0	404695.0	418903.0	421257.0	422236.0	437976.0	442016.0	442160.0	442382.0	442382.0
1325.0	199618.0	199618.0	206709.0	206709.0	206709.0	206709.0	206709.0	206888.0	206888.0	207017.0	207017.0	207017.0	207017.0	207017.0	207017.0	210715.0	210856.0	213113.0	213113.0	213113.0	213113.0	220682.0	223029.0	224935.0	224935.0	224935.0	224935.0	224935.0	225227.0	225227.0	225227.0	225227.0	225227.0	225227.0	225227.0
[truncated: 795 more rows]
