# Supplementary material for: High-resolution data and maps of material stock, population, and employment in Austria from 1985 to 2018
Source: Data Brief. 2023 Feb 20;47:108997. doi: 10.1016/j.dib.2023.108997 (PMC9999155; doi:10.1016/j.dib.2023.108997)
Supplement: Supplementary file 1 [file mmc1.zip › data/stocks_buildingsingle_AT.csv]

zone	1984	1985	1986	1987	1988	1989	1990	1991	1992	1993	1994	1995	1996	1997	1998	1999	2000	2001	2002	2003	2004	2005	2006	2007	2008	2009	2010	2011	2012	2013	2014	2015	2016	2017	2018
1.0	1497935.0	1497935.0	1499189.0	1499825.0	1500390.0	1504716.0	1511498.0	1518252.0	1522111.0	1525079.0	1554431.0	1556212.0	1556217.0	1563772.0	1564046.0	1564046.0	1571155.0	1574845.0	1574951.0	1575248.0	1576986.0	1577613.0	1582858.0	1583352.0	1586007.0	1595614.0	1597202.0	1602298.0	1612861.0	1612861.0	1612861.0	1617719.0	1618693.0	1619122.0	1619330.0
2.0	411913.0	411913.0	411913.0	411927.0	411927.0	411927.0	411927.0	411927.0	411927.0	412554.0	412554.0	413637.0	413637.0	413637.0	413637.0	420827.0	420827.0	420827.0	420827.0	422305.0	423150.0	424234.0	426606.0	429862.0	429862.0	429862.0	429862.0	429862.0	430879.0	430879.0	430879.0	430879.0	431242.0	432730.0	432949.0
3.0	548417.0	548417.0	549708.0	549748.0	549748.0	550387.0	550387.0	550387.0	550927.0	550927.0	550927.0	550927.0	551932.0	551932.0	551932.0	551932.0	552046.0	552382.0	552382.0	552382.0	552382.0	553616.0	553931.0	554222.0	554222.0	555315.0	555315.0	557979.0	561124.0	561124.0	561124.0	561361.0	561361.0	561361.0	561361.0
4.0	426166.0	426166.0	426166.0	426166.0	426333.0	426333.0	426333.0	426333.0	428353.0	428353.0	428632.0	428632.0	428758.0	428758.0	430158.0	430158.0	430654.0	431088.0	432014.0	432014.0	432259.0	433245.0	433245.0	434368.0	434368.0	434368.0	434368.0	434368.0	435193.0	435370.0	435703.0	437646.0	439647.0	439647.0	439647.0
5.0	393721.0	393721.0	393721.0	393721.0	393721.0	393721.0	393830.0	394970.0	394970.0	394970.0	395014.0	395014.0	395245.0	395245.0	395245.0	395245.0	395359.0	395359.0	395604.0	396273.0	397083.0	397213.0	397249.0	397249.0	397284.0	397284.0	397284.0	397431.0	397444.0	397547.0	397705.0	397705.0	398477.0	398477.0	398755.0
6.0	725163.0	725163.0	730219.0	730597.0	730682.0	733141.0	733876.0	734432.0	735033.0	735033.0	735033.0	735033.0	735033.0	735072.0	735072.0	735072.0	735172.0	736781.0	741100.0	741100.0	741100.0	741100.0	741128.0	741273.0	741273.0	752480.0	752480.0	752789.0	753439.0	753439.0	753651.0	754742.0	756209.0	756837.0	756856.0
7.0	272645.0	272645.0	272645.0	272645.0	272645.0	272645.0	272645.0	272645.0	273318.0	273347.0	273754.0	273761.0	273847.0	273847.0	273847.0	273847.0	275043.0	275043.0	275992.0	276346.0	276346.0	277490.0	278198.0	279183.0	279183.0	279183.0	279183.0	279183.0	279316.0	279513.0	279543.0	279543.0	279543.0	279543.0	279694.0
8.0	372904.0	372904.0	372904.0	372904.0	372904.0	372904.0	373193.0	373369.0	375743.0	375831.0	375831.0	375831.0	375831.0	376613.0	376613.0	379697.0	379697.0	379697.0	379812.0	379812.0	379812.0	380372.0	381984.0	381984.0	382272.0	382272.0	382272.0	382320.0	384217.0	384217.0	384217.0	384428.0	384428.0	384428.0	384568.0
9.0	451849.0	451849.0	451849.0	451922.0	452362.0	453039.0	453039.0	453126.0	453126.0	453126.0	453126.0	453126.0	453713.0	453713.0	453713.0	453713.0	453904.0	453904.0	453904.0	453904.0	453904.0	453904.0	453904.0	453904.0	453904.0	453904.0	453904.0	453904.0	455491.0	455491.0	455491.0	455491.0	455491.0	455711.0	455711.0
10.0	238437.0	238437.0	238525.0	238580.0	238580.0	238580.0	238580.0	238580.0	238580.0	238721.0	238721.0	238721.0	239215.0	239215.0	243101.0	243101.0	243186.0	243186.0	243186.0	243186.0	243572.0	243572.0	243572.0	243594.0	244077.0	244488.0	244488.0	245872.0	245880.0	245880.0	245944.0	245944.0	245944.0	245944.0	245944.0
11.0	426744.0	426744.0	427256.0	427256.0	427256.0	427677.0	428850.0	431386.0	431982.0	431982.0	433080.0	433080.0	434563.0	435021.0	435274.0	435274.0	435274.0	435922.0	435922.0	435922.0	435922.0	436300.0	436300.0	436387.0	436387.0	436387.0	437114.0	437114.0	440195.0	440819.0	440819.0	440819.0	440819.0	443259.0	444467.0
12.0	378395.0	378395.0	378395.0	378395.0	378395.0	378395.0	378395.0	378395.0	378395.0	378531.0	378585.0	379368.0	379439.0	379439.0	379439.0	384382.0	384382.0	384382.0	403748.0	403748.0	403748.0	403748.0	403748.0	403748.0	403748.0	404091.0	404091.0	404095.0	406780.0	406798.0	406798.0	406870.0	407387.0	407387.0	407564.0
13.0	319646.0	319646.0	319646.0	319646.0	319646.0	319646.0	320046.0	320046.0	320846.0	321369.0	322534.0	323399.0	324125.0	324125.0	324125.0	324125.0	324125.0	324125.0	324125.0	324125.0	324125.0	324449.0	324449.0	324567.0	324567.0	324740.0	324740.0	324740.0	327873.0	327873.0	328629.0	328629.0	328629.0	328629.0	328629.0
14.0	720382.0	720382.0	725440.0	725440.0	725440.0	726100.0	726418.0	726418.0	726418.0	726418.0	726487.0	727432.0	729630.0	729630.0	729769.0	730523.0	730807.0	730807.0	731541.0	731541.0	731541.0	731541.0	732044.0	732044.0	732044.0	732044.0	732044.0	732044.0	736617.0	736617.0	736962.0	736962.0	737031.0	737422.0	737547.0
15.0	744621.0	744621.0	744621.0	744621.0	744788.0	745170.0	745960.0	745971.0	745971.0	745971.0	745971.0	746437.0	746437.0	746437.0	746437.0	746437.0	746437.0	746437.0	747753.0	747753.0	747753.0	747753.0	748343.0	749454.0	749454.0	749454.0	752456.0	752456.0	756225.0	756225.0	756225.0	756225.0	756225.0	756225.0	756225.0
16.0	412675.0	412675.0	412675.0	412675.0	412675.0	412675.0	412688.0	412688.0	412688.0	412688.0	412688.0	412688.0	412824.0	413151.0	413151.0	415049.0	417272.0	417272.0	417272.0	417272.0	417272.0	417272.0	417272.0	417272.0	417272.0	417272.0	417272.0	417272.0	417277.0	417617.0	418928.0	418974.0	418974.0	419679.0	419679.0
17.0	659581.0	659581.0	659636.0	661045.0	661045.0	662246.0	662246.0	662246.0	665855.0	665855.0	665855.0	665855.0	671310.0	673143.0	673143.0	673271.0	673271.0	673271.0	675065.0	675194.0	675194.0	675194.0	675210.0	683560.0	684532.0	685794.0	685794.0	690049.0	691770.0	691838.0	691838.0	692247.0	692247.0	694498.0	694977.0
18.0	638770.0	638770.0	638794.0	639685.0	639896.0	645298.0	645298.0	646450.0	647036.0	647036.0	647454.0	647562.0	651140.0	651322.0	651322.0	651803.0	652554.0	653168.0	653283.0	653867.0	653867.0	654430.0	657587.0	662161.0	662161.0	662161.0	666646.0	667553.0	668602.0	668602.0	668602.0	668612.0	668612.0	668612.0	668612.0
19.0	443939.0	443939.0	446254.0	446564.0	446564.0	446564.0	447625.0	448112.0	449136.0	449136.0	449481.0	449481.0	450223.0	450435.0	450435.0	450435.0	450435.0	450435.0	451084.0	451084.0	451176.0	451176.0	453727.0	455943.0	455943.0	456955.0	456955.0	458133.0	459104.0	460030.0	460638.0	460773.0	461260.0	461580.0	461580.0
20.0	431106.0	431106.0	431632.0	432547.0	432547.0	432741.0	432741.0	437214.0	437214.0	437214.0	437214.0	437214.0	437962.0	439055.0	439064.0	439064.0	439064.0	439064.0	439263.0	440912.0	441837.0	442095.0	442249.0	442417.0	444298.0	444682.0	444682.0	449022.0	451777.0	452636.0	453252.0	453364.0	456924.0	456931.0	456954.0
21.0	489881.0	489881.0	490695.0	490695.0	491761.0	495433.0	495433.0	496380.0	496380.0	496688.0	497179.0	497179.0	497179.0	497179.0	497209.0	499620.0	499672.0	500359.0	500377.0	500526.0	500526.0	502368.0	502505.0	502562.0	502562.0	502650.0	502650.0	502650.0	502699.0	502699.0	503658.0	503895.0	507076.0	507076.0	507076.0
22.0	58881.0	58881.0	58881.0	58881.0	58881.0	58881.0	58881.0	58881.0	58881.0	58881.0	59319.0	59319.0	59319.0	59319.0	59319.0	59319.0	59319.0	59319.0	59319.0	59319.0	60229.0	60794.0	62578.0	62578.0	62578.0	62578.0	62578.0	62578.0	63447.0	63447.0	63447.0	64432.0	64432.0	64432.0	64432.0
23.0	208039.0	208039.0	208039.0	208670.0	208670.0	208670.0	208670.0	208670.0	208670.0	208670.0	208670.0	208670.0	208670.0	208670.0	208670.0	208670.0	208670.0	208670.0	211664.0	211664.0	211664.0	211664.0	212560.0	212560.0	212560.0	212560.0	212560.0	212560.0	213708.0	213722.0	213722.0	213722.0	213722.0	213722.0	213722.0
24.0	206049.0	206049.0	206049.0	206049.0	206283.0	206283.0	206539.0	206577.0	206577.0	206577.0	206967.0	206967.0	207364.0	211077.0	211077.0	211077.0	211077.0	211077.0	211077.0	211077.0	211077.0	211077.0	211425.0	211425.0	211425.0	211425.0	211548.0	211548.0	211865.0	211865.0	211865.0	211865.0	213109.0	213109.0	213109.0
25.0	251230.0	251230.0	251230.0	252023.0	252023.0	252023.0	252023.0	252023.0	252023.0	252023.0	252023.0	252023.0	252023.0	252023.0	252023.0	252023.0	252467.0	255801.0	255801.0	255801.0	255801.0	255801.0	255801.0	255801.0	255801.0	255801.0	255801.0	255801.0	256369.0	256369.0	256369.0	256369.0	256369.0	256369.0	257199.0
26.0	132768.0	132768.0	132768.0	132768.0	132768.0	132768.0	132768.0	132768.0	133172.0	133172.0	133172.0	133172.0	133172.0	133172.0	133445.0	133624.0	133624.0	133624.0	133624.0	133777.0	133777.0	134239.0	134816.0	134816.0	134816.0	134816.0	134816.0	136587.0	137503.0	137548.0	137548.0	137548.0	137548.0	137627.0	137627.0
27.0	176031.0	176031.0	176031.0	176031.0	176031.0	176031.0	176705.0	176705.0	176765.0	176765.0	176808.0	176808.0	176808.0	176808.0	176808.0	176808.0	176832.0	176832.0	176832.0	176832.0	176951.0	177160.0	178451.0	178544.0	178693.0	179101.0	179101.0	179101.0	179101.0	179101.0	179101.0	180632.0	180632.0	180632.0	180632.0
28.0	190645.0	190645.0	190645.0	190645.0	190645.0	190645.0	190645.0	190688.0	190688.0	190688.0	190918.0	190918.0	190918.0	191634.0	191634.0	191634.0	191634.0	191676.0	191676.0	191676.0	191676.0	191676.0	191676.0	191676.0	191676.0	191676.0	191676.0	191676.0	191676.0	191676.0	191676.0	192334.0	192334.0	192334.0	192334.0
29.0	140449.0	140449.0	141396.0	141396.0	141396.0	141396.0	141396.0	141396.0	141396.0	141396.0	141396.0	141396.0	142042.0	142430.0	142430.0	142430.0	142430.0	142430.0	142430.0	142430.0	142430.0	142430.0	142430.0	142575.0	142575.0	142575.0	142575.0	142575.0	142596.0	142596.0	142596.0	142655.0	142655.0	142655.0	142746.0
30.0	506099.0	506099.0	506925.0	507974.0	507974.0	508258.0	508258.0	512478.0	513768.0	514091.0	515371.0	516465.0	521530.0	521884.0	521884.0	522302.0	522340.0	522816.0	528260.0	528334.0	528649.0	529327.0	529327.0	529699.0	530702.0	531112.0	531651.0	537891.0	537967.0	538032.0	538442.0	538442.0	538442.0	538442.0	538442.0
31.0	125183.0	125183.0	125183.0	125183.0	125183.0	125183.0	125183.0	126562.0	126562.0	126736.0	128013.0	128013.0	128171.0	128351.0	128351.0	128351.0	128351.0	128351.0	128351.0	129130.0	129130.0	129130.0	129130.0	129130.0	129130.0	129130.0	129130.0	129130.0	129130.0	129243.0	129243.0	129516.0	129516.0	129516.0	129516.0
32.0	151939.0	151939.0	151939.0	152370.0	152788.0	152788.0	152788.0	152788.0	152788.0	152788.0	152788.0	152788.0	153152.0	153152.0	153152.0	153152.0	153152.0	153152.0	153152.0	153152.0	153152.0	153971.0	153971.0	153971.0	153971.0	153971.0	153971.0	153971.0	153971.0	153971.0	153971.0	153971.0	153971.0	153971.0	153971.0
33.0	288805.0	288805.0	290021.0	290435.0	290435.0	291107.0	291107.0	291107.0	291107.0	291107.0	291497.0	291497.0	292349.0	292349.0	292349.0	292349.0	292349.0	293275.0	293496.0	293496.0	293496.0	294120.0	294738.0	294738.0	294829.0	294829.0	295367.0	295367.0	295367.0	295367.0	295744.0	295852.0	296810.0	296941.0	296941.0
34.0	151793.0	151793.0	151793.0	151793.0	151793.0	151793.0	151793.0	151980.0	151980.0	152274.0	152274.0	152274.0	152274.0	152274.0	153350.0	153350.0	153350.0	153350.0	153350.0	153350.0	153350.0	153350.0	153350.0	153350.0	153350.0	153350.0	153350.0	153350.0	153350.0	153350.0	153350.0	153350.0	153350.0	153350.0	153609.0
35.0	30620.0	30620.0	30620.0	30620.0	30620.0	30620.0	30620.0	30620.0	30620.0	30620.0	30620.0	30620.0	30620.0	30620.0	30620.0	30620.0	30620.0	30620.0	30620.0	30620.0	30620.0	30620.0	30620.0	30620.0	30620.0	30620.0	30620.0	30620.0	30620.0	30620.0	30620.0	30620.0	30799.0	30799.0	30799.0
36.0	173390.0	173390.0	173390.0	173390.0	173390.0	173413.0	173413.0	174144.0	174144.0	174144.0	174720.0	174720.0	174720.0	174720.0	174720.0	174720.0	174720.0	175520.0	175520.0	175520.0	175624.0	175624.0	175762.0	175762.0	175762.0	175762.0	175984.0	175984.0	175984.0	175984.0	175984.0	176111.0	176111.0	176198.0	176322.0
37.0	131483.0	131483.0	131665.0	131665.0	131665.0	131665.0	131665.0	131665.0	131665.0	131665.0	131665.0	131665.0	131919.0	131919.0	131919.0	131919.0	131919.0	131919.0	131919.0	131919.0	131919.0	131919.0	131983.0	131983.0	131983.0	131983.0	131983.0	131983.0	131983.0	131983.0	131983.0	131983.0	131983.0	132061.0	132423.0
38.0	217656.0	217656.0	217656.0	217656.0	217656.0	218268.0	218268.0	218268.0	218268.0	218268.0	218268.0	218268.0	218737.0	218737.0	218737.0	218966.0	218966.0	218966.0	219507.0	219507.0	219507.0	219507.0	219507.0	219507.0	219507.0	219507.0	219507.0	219507.0	219507.0	219507.0	219805.0	219805.0	219805.0	220770.0	220770.0
39.0	421279.0	421279.0	421279.0	421881.0	422654.0	423947.0	425530.0	425601.0	425601.0	425899.0	425899.0	425899.0	427688.0	428174.0	428174.0	428449.0	428948.0	430595.0	433214.0	435321.0	436263.0	436263.0	438344.0	439143.0	439456.0	443080.0	443080.0	443472.0	443507.0	443507.0	443567.0	444002.0	446003.0	446003.0	446003.0
40.0	279042.0	279042.0	280085.0	280085.0	280085.0	280085.0	280085.0	282097.0	282097.0	282097.0	282097.0	282097.0	282097.0	282097.0	282097.0	282097.0	282097.0	282097.0	282097.0	282097.0	282168.0	282168.0	282211.0	282591.0	282591.0	282591.0	282591.0	282591.0	283116.0	283116.0	283116.0	284112.0	284112.0	284620.0	284620.0
41.0	151449.0	151449.0	152519.0	152519.0	152519.0	152519.0	152519.0	152519.0	152519.0	152519.0	152519.0	152519.0	152519.0	152863.0	152871.0	152871.0	152995.0	152995.0	153764.0	153764.0	154683.0	154683.0	154683.0	154683.0	154683.0	154827.0	154827.0	154827.0	154827.0	154827.0	154827.0	154827.0	154827.0	154839.0	154839.0
42.0	231024.0	231024.0	231425.0	231425.0	231425.0	232422.0	232422.0	232573.0	232780.0	232780.0	233129.0	233304.0	233304.0	233304.0	234022.0	234463.0	234463.0	234463.0	235110.0	235110.0	235110.0	235776.0	235856.0	235925.0	235925.0	235925.0	236046.0	236102.0	236313.0	236391.0	237687.0	238006.0	238006.0	238006.0	238205.0
43.0	41932.0	41932.0	41932.0	41932.0	41932.0	41932.0	41932.0	41932.0	41932.0	41932.0	41932.0	41932.0	41932.0	41932.0	41932.0	41932.0	41932.0	41932.0	41932.0	42173.0	42173.0	42173.0	42173.0	42173.0	42173.0	42173.0	42173.0	42173.0	42173.0	42173.0	42173.0	42173.0	42173.0	42173.0	42173.0
44.0	45384.0	45384.0	45384.0	45384.0	45384.0	45599.0	45599.0	45599.0	45599.0	45599.0	45599.0	45599.0	45599.0	45599.0	45599.0	45599.0	45599.0	45599.0	45599.0	45599.0	45599.0	45599.0	45599.0	45599.0	45599.0	45599.0	45651.0	45651.0	45651.0	45651.0	45716.0	45716.0	45716.0	45716.0	45716.0
45.0	45023.0	45023.0	45023.0	45023.0	45023.0	45023.0	45023.0	45023.0	45023.0	45023.0	45023.0	45023.0	45023.0	45023.0	45023.0	45023.0	45023.0	45023.0	45023.0	45023.0	45023.0	45023.0	45023.0	45023.0	45023.0	45023.0	45023.0	45023.0	45023.0	45023.0	45023.0	45023.0	45023.0	45023.0	45023.0
46.0	26908.0	26908.0	26908.0	26908.0	26908.0	26908.0	26908.0	26908.0	26908.0	26908.0	26908.0	26908.0	26908.0	26908.0	26908.0	26908.0	26908.0	26908.0	26908.0	26908.0	26908.0	26908.0	26908.0	26908.0	26908.0	26908.0	26956.0	26956.0	26956.0	26956.0	26956.0	26956.0	26956.0	26956.0	26956.0
47.0	23597.0	23597.0	23597.0	23597.0	23597.0	23597.0	23597.0	23597.0	23597.0	23597.0	23597.0	23597.0	23597.0	23597.0	23597.0	23597.0	23597.0	23597.0	24327.0	24327.0	24327.0	24327.0	24327.0	24327.0	24327.0	24327.0	24327.0	24327.0	24327.0	24327.0	24327.0	24327.0	24327.0	24397.0	24397.0
48.0	2042.0	2042.0	2042.0	2042.0	2042.0	2042.0	2042.0	2042.0	2042.0	2042.0	2042.0	2042.0	2042.0	2042.0	2042.0	2042.0	2042.0	2042.0	2042.0	2042.0	2042.0	2042.0	2042.0	2042.0	2042.0	2042.0	2042.0	2042.0	2042.0	2042.0	2042.0	2042.0	2042.0	2042.0	2042.0
49.0	52194.0	52194.0	52194.0	52194.0	52194.0	52194.0	52194.0	52194.0	52194.0	52194.0	52194.0	52194.0	52194.0	52194.0	52194.0	52194.0	52194.0	52194.0	52194.0	52194.0	52194.0	52235.0	52235.0	52235.0	52235.0	52235.0	52235.0	52235.0	52235.0	52235.0	52235.0	52235.0	52235.0	52235.0	52235.0
50.0	50505.0	50505.0	50505.0	50505.0	50505.0	50739.0	50739.0	50739.0	50739.0	50739.0	50739.0	50739.0	50739.0	50765.0	50765.0	50765.0	50765.0	50765.0	50765.0	50765.0	50765.0	50765.0	50765.0	50765.0	50765.0	50765.0	50765.0	50765.0	50765.0	50765.0	50765.0	50765.0	50765.0	50765.0	50765.0
51.0	92746.0	92746.0	92746.0	92746.0	92746.0	92746.0	92746.0	92746.0	92746.0	92746.0	94180.0	94570.0	95122.0	95122.0	95122.0	95122.0	95122.0	95122.0	95122.0	95888.0	96606.0	96606.0	96707.0	96707.0	96707.0	96707.0	96707.0	96707.0	96707.0	96707.0	96707.0	96707.0	96707.0	96707.0	96789.0
52.0	93956.0	93956.0	93956.0	93956.0	93956.0	94114.0	94114.0	94114.0	94114.0	94114.0	94114.0	94114.0	94114.0	94114.0	94154.0	94154.0	94154.0	94154.0	94216.0	94367.0	94367.0	94367.0	94406.0	94406.0	94406.0	94406.0	94406.0	94406.0	94406.0	94406.0	94406.0	94406.0	94406.0	94444.0	94444.0
53.0	87134.0	87134.0	87134.0	87159.0	87159.0	87159.0	87159.0	87159.0	87159.0	87159.0	87159.0	87159.0	87159.0	87159.0	87159.0	87159.0	87250.0	87250.0	87250.0	87250.0	87250.0	87250.0	87250.0	87250.0	87250.0	88041.0	88041.0	88041.0	88041.0	88041.0	88041.0	88041.0	88041.0	88041.0	88041.0
54.0	238853.0	238853.0	238853.0	238853.0	238853.0	238853.0	238853.0	238853.0	239574.0	239574.0	239574.0	239574.0	239574.0	239618.0	239618.0	239618.0	239618.0	239618.0	239618.0	239618.0	239618.0	239618.0	239747.0	239747.0	239895.0	239895.0	240074.0	240074.0	240074.0	240234.0	240234.0	240262.0	240262.0	240472.0	240472.0
55.0	138548.0	138548.0	138548.0	138597.0	138597.0	138597.0	138597.0	138597.0	138597.0	138597.0	138597.0	138597.0	138597.0	138597.0	138597.0	138597.0	138597.0	138597.0	138597.0	138597.0	138597.0	138597.0	138597.0	138614.0	138614.0	138614.0	138614.0	138614.0	138614.0	138614.0	138614.0	138614.0	138614.0	138653.0	138653.0
56.0	159466.0	159466.0	159466.0	159466.0	159466.0	160007.0	160007.0	161329.0	161520.0	161520.0	161520.0	161736.0	166612.0	166612.0	166929.0	166929.0	166964.0	167418.0	167780.0	168391.0	168391.0	168854.0	169136.0	169948.0	170070.0	170070.0	170070.0	170070.0	170070.0	170070.0	170070.0	170243.0	170243.0	170243.0	170343.0
57.0	436270.0	436270.0	438459.0	438459.0	441185.0	442089.0	442348.0	444163.0	445118.0	445118.0	445118.0	445661.0	445987.0	446090.0	446272.0	446871.0	447434.0	447833.0	448902.0	448951.0	449094.0	449094.0	449094.0	450262.0	450262.0	450364.0	450364.0	450364.0	450376.0	451277.0	451277.0	452357.0	453778.0	453778.0	453870.0
58.0	115619.0	115619.0	116114.0	116114.0	116114.0	116114.0	116198.0	116198.0	116198.0	116198.0	116198.0	116198.0	116198.0	116198.0	116198.0	116198.0	116198.0	116198.0	116198.0	116198.0	116198.0	116198.0	116198.0	116198.0	116198.0	116438.0	116438.0	116438.0	116651.0	116651.0	116651.0	116940.0	118994.0	118994.0	118994.0
59.0	111909.0	111909.0	111909.0	111909.0	111909.0	111909.0	111909.0	112436.0	112436.0	112436.0	112436.0	112436.0	112590.0	112590.0	112590.0	112590.0	112590.0	112590.0	113127.0	113127.0	113127.0	113127.0	113210.0	113210.0	113210.0	113210.0	113210.0	113210.0	113210.0	113210.0	113402.0	113577.0	113577.0	113628.0	113628.0
60.0	111209.0	111209.0	111340.0	111340.0	111340.0	111340.0	111340.0	111340.0	111340.0	111340.0	111340.0	111340.0	111340.0	111340.0	111340.0	111340.0	111340.0	111340.0	111340.0	111340.0	111340.0	111340.0	111340.0	111340.0	111340.0	111340.0	111340.0	111431.0	111431.0	111431.0	111431.0	111431.0	111431.0	111431.0	111431.0
61.0	310379.0	310379.0	312269.0	312269.0	312269.0	312269.0	312269.0	312269.0	312269.0	312704.0	314526.0	314695.0	314816.0	317583.0	317583.0	318052.0	318052.0	318128.0	319104.0	322778.0	322826.0	322826.0	322826.0	322826.0	322826.0	323066.0	323844.0	323844.0	323844.0	323844.0	323844.0	323875.0	323875.0	323938.0	323938.0
62.0	240869.0	240869.0	241458.0	241458.0	241458.0	241458.0	241458.0	241458.0	241540.0	241540.0	241540.0	241540.0	241540.0	241540.0	241540.0	241593.0	241593.0	241593.0	241605.0	241682.0	241682.0	241682.0	241682.0	241716.0	242791.0	242791.0	242791.0	242791.0	242791.0	242791.0	242791.0	242791.0	243625.0	243764.0	243764.0
63.0	73934.0	73934.0	73934.0	73934.0	73934.0	73934.0	73934.0	73934.0	73942.0	73942.0	73942.0	73942.0	74382.0	74382.0	74382.0	74382.0	74382.0	74938.0	74938.0	74938.0	74938.0	74938.0	74938.0	74938.0	75289.0	75374.0	75374.0	75374.0	75374.0	75374.0	75374.0	75374.0	75374.0	75374.0	75374.0
64.0	151694.0	151694.0	152060.0	152060.0	152060.0	152060.0	152060.0	152060.0	152060.0	152060.0	152060.0	152060.0	152060.0	152720.0	152720.0	152856.0	152856.0	152875.0	152875.0	152875.0	152875.0	152875.0	152877.0	152877.0	153056.0	153267.0	158292.0	158367.0	159278.0	159309.0	159707.0	160494.0	160719.0	160719.0	160719.0
65.0	31984.0	31984.0	31984.0	31984.0	31984.0	31984.0	31984.0	31984.0	31984.0	31984.0	31984.0	31984.0	31984.0	31984.0	31984.0	31984.0	31984.0	31984.0	31984.0	31984.0	31984.0	31984.0	31984.0	31984.0	31984.0	31984.0	31984.0	31984.0	31984.0	31984.0	31984.0	31984.0	31984.0	31984.0	31984.0
66.0	219502.0	219502.0	219840.0	220019.0	220019.0	220019.0	220019.0	220019.0	220019.0	220019.0	220019.0	220019.0	220019.0	220019.0	220129.0	220312.0	220312.0	220697.0	220697.0	220697.0	220697.0	220697.0	220697.0	220697.0	220697.0	221223.0	221477.0	223984.0	224338.0	224338.0	224362.0	224362.0	224414.0	225202.0	225256.0
67.0	405260.0	405260.0	405260.0	405260.0	405626.0	405626.0	405626.0	407084.0	407438.0	407438.0	407438.0	407438.0	407486.0	408816.0	408816.0	408888.0	408888.0	408888.0	409031.0	409289.0	409824.0	409895.0	410881.0	410950.0	410950.0	410950.0	410950.0	411474.0	413930.0	413930.0	413930.0	414169.0	414169.0	414554.0	414885.0
68.0	177625.0	177625.0	178931.0	178931.0	178931.0	178999.0	178999.0	179086.0	179086.0	179086.0	179086.0	179086.0	179575.0	179575.0	179575.0	179575.0	179575.0	179575.0	179851.0	179999.0	179999.0	179999.0	180121.0	180158.0	180158.0	180402.0	180564.0	180564.0	180866.0	180866.0	180866.0	181083.0	181083.0	182549.0	182549.0
69.0	267120.0	267120.0	267120.0	267306.0	267306.0	267831.0	267831.0	267831.0	267831.0	267831.0	267941.0	268382.0	268596.0	268596.0	268596.0	268973.0	268973.0	268973.0	269291.0	269291.0	269291.0	269891.0	269891.0	269891.0	269891.0	269891.0	269891.0	269891.0	270383.0	270383.0	270383.0	270383.0	270383.0	270383.0	270383.0
70.0	473826.0	473826.0	474173.0	474691.0	474691.0	474820.0	474820.0	474820.0	474820.0	475690.0	475690.0	475690.0	475690.0	475690.0	475780.0	475780.0	475780.0	475780.0	475780.0	476317.0	476670.0	476670.0	479281.0	479313.0	483923.0	484006.0	484006.0	484006.0	488872.0	489336.0	489748.0	489929.0	489929.0	489929.0	489929.0
71.0	1105791.0	1105791.0	1107121.0	1107500.0	1107837.0	1108406.0	1108418.0	1111439.0	1113621.0	1115669.0	1118958.0	1121088.0	1121286.0	1124605.0	1127314.0	1129280.0	1133874.0	1139454.0	1141685.0	1141685.0	1146307.0	1146692.0	1146866.0	1148124.0	1148427.0	1149597.0	1150884.0	1150884.0	1152179.0	1152179.0	1152606.0	1153930.0	1155814.0	1157258.0	1157857.0
72.0	672517.0	672517.0	672517.0	672517.0	674079.0	674270.0	674270.0	675247.0	678808.0	679257.0	679779.0	679779.0	680551.0	681544.0	681544.0	681950.0	682511.0	683225.0	691805.0	692189.0	692189.0	692189.0	696580.0	696580.0	696580.0	696580.0	696580.0	696580.0	700850.0	700850.0	702388.0	702477.0	702477.0	702477.0	702477.0
73.0	191210.0	191210.0	191385.0	191385.0	191385.0	192133.0	192133.0	193323.0	193853.0	193853.0	194188.0	194188.0	194214.0	194214.0	194214.0	194214.0	194214.0	194619.0	194619.0	196008.0	196008.0	197100.0	197115.0	197707.0	197707.0	197707.0	197707.0	197707.0	197707.0	197767.0	197767.0	197975.0	197975.0	199078.0	199078.0
74.0	639265.0	639265.0	639265.0	639265.0	639265.0	639630.0	639630.0	642358.0	643830.0	643867.0	643895.0	643895.0	644546.0	644775.0	645167.0	649297.0	649795.0	650684.0	651219.0	651219.0	651303.0	651303.0	651303.0	651303.0	651303.0	651654.0	651674.0	651674.0	652476.0	652476.0	652551.0	652688.0	653795.0	653795.0	653795.0
75.0	619355.0	619355.0	623488.0	623718.0	623718.0	624651.0	624651.0	625180.0	625195.0	625195.0	625195.0	626865.0	627529.0	627529.0	627531.0	627686.0	628316.0	628316.0	628316.0	628458.0	629433.0	629433.0	630282.0	630282.0	630282.0	630282.0	630282.0	631623.0	632286.0	632286.0	632751.0	633395.0	633883.0	635570.0	635570.0
76.0	246206.0	246206.0	246206.0	246329.0	246329.0	246329.0	246704.0	246704.0	246704.0	246704.0	247283.0	247283.0	247283.0	247283.0	247283.0	247323.0	247323.0	247323.0	247323.0	255089.0	255089.0	255089.0	255089.0	255089.0	256949.0	257319.0	257319.0	257319.0	257844.0	257844.0	257844.0	257844.0	257844.0	258122.0	258214.0
77.0	550123.0	550123.0	550123.0	550561.0	550561.0	550561.0	550867.0	550970.0	552104.0	552104.0	552104.0	552104.0	553171.0	553569.0	553569.0	553569.0	555560.0	559885.0	559885.0	560645.0	560645.0	560645.0	560645.0	560645.0	560645.0	560877.0	560877.0	560877.0	561315.0	561315.0	561315.0	563711.0	563711.0	564178.0	564307.0
78.0	260467.0	260467.0	260467.0	260467.0	260467.0	261177.0	261488.0	261488.0	261723.0	261723.0	261723.0	261939.0	262092.0	262092.0	262463.0	265558.0	265638.0	268185.0	269536.0	269536.0	269536.0	269536.0	269536.0	269843.0	269843.0	269843.0	270105.0	270105.0	270747.0	272326.0	272389.0	272389.0	272389.0	272389.0	272700.0
79.0	211976.0	211976.0	211976.0	212013.0	212013.0	212013.0	212013.0	212246.0	212246.0	212246.0	212478.0	212478.0	212478.0	213114.0	213143.0	213267.0	213267.0	213267.0	213302.0	213302.0	213302.0	213646.0	213646.0	213646.0	213646.0	213686.0	213686.0	213686.0	213995.0	216380.0	216380.0	216380.0	216380.0	216380.0	216380.0
80.0	543759.0	543759.0	543759.0	545105.0	546104.0	546104.0	546104.0	547055.0	547055.0	547055.0	547308.0	547308.0	547308.0	547308.0	547308.0	547308.0	547308.0	547308.0	550214.0	550214.0	550214.0	550214.0	550214.0	550214.0	550214.0	550214.0	550214.0	550214.0	552608.0	553613.0	553613.0	554160.0	554160.0	554160.0	554507.0
81.0	253656.0	253656.0	253656.0	253656.0	253656.0	253688.0	254075.0	254500.0	256541.0	256541.0	257216.0	257216.0	257216.0	257935.0	258024.0	258862.0	259501.0	259501.0	259906.0	260198.0	260244.0	260244.0	260244.0	260244.0	260244.0	260244.0	260572.0	260572.0	260602.0	260602.0	260602.0	261062.0	261250.0	261250.0	261261.0
82.0	246245.0	246245.0	246245.0	246245.0	246245.0	246245.0	246321.0	246321.0	246321.0	246321.0	246557.0	246557.0	247033.0	247033.0	247033.0	247033.0	247033.0	247033.0	247570.0	249115.0	249115.0	249242.0	249242.0	249242.0	249242.0	249242.0	249242.0	249242.0	251807.0	251807.0	252307.0	252307.0	252765.0	252765.0	252765.0
83.0	425744.0	425744.0	426462.0	426466.0	426466.0	428050.0	428154.0	428993.0	429131.0	429131.0	429505.0	429505.0	429505.0	430650.0	430870.0	432166.0	432255.0	434380.0	438007.0	438593.0	438593.0	438593.0	439636.0	439636.0	439636.0	439649.0	439649.0	439649.0	440938.0	441840.0	441840.0	441840.0	441840.0	441840.0	441840.0
84.0	162058.0	162058.0	162058.0	162058.0	162058.0	162058.0	162058.0	162058.0	162058.0	162058.0	162058.0	162058.0	162058.0	162058.0	162058.0	162058.0	162834.0	162897.0	162897.0	162897.0	162897.0	162897.0	163097.0	163097.0	163097.0	163097.0	163097.0	163097.0	163903.0	163903.0	163903.0	163903.0	163903.0	163903.0	163903.0
85.0	1063808.0	1063808.0	1064516.0	1064529.0	1064529.0	1064559.0	1064800.0	1066226.0	1067486.0	1067528.0	1069039.0	1070986.0	1070986.0	1071831.0	1071978.0	1071982.0	1071982.0	1072204.0	1076012.0	1076414.0	1076414.0	1076414.0	1077977.0	1078638.0	1078957.0	1080026.0	1080026.0	1080026.0	1089878.0	1092647.0	1092647.0	1093318.0	1096144.0	1098235.0	1098989.0
86.0	830005.0	830005.0	830126.0	830170.0	831084.0	831084.0	831109.0	831109.0	832030.0	832030.0	833278.0	836632.0	837021.0	837021.0	837577.0	837588.0	841491.0	841491.0	841491.0	841491.0	842764.0	844927.0	845079.0	845079.0	845110.0	845435.0	845435.0	845435.0	848475.0	848475.0	848475.0	848656.0	849117.0	849117.0	849318.0
87.0	645685.0	645685.0	651392.0	651459.0	651459.0	652367.0	653376.0	654978.0	674937.0	677593.0	677593.0	694434.0	694452.0	700677.0	702678.0	702678.0	705362.0	710482.0	711900.0	713270.0	714146.0	716088.0	717679.0	717848.0	717848.0	726529.0	728854.0	730840.0	732010.0	732193.0	732230.0	732230.0	732971.0	733353.0	733353.0
88.0	297922.0	297922.0	297922.0	297922.0	297922.0	298900.0	298900.0	298900.0	300845.0	300845.0	301659.0	302316.0	302938.0	302938.0	302938.0	303400.0	303400.0	303400.0	304195.0	304195.0	304195.0	304195.0	305119.0	305119.0	305119.0	305353.0	305353.0	305353.0	306432.0	306432.0	306432.0	306690.0	306690.0	307062.0	307062.0
89.0	855079.0	855079.0	855513.0	855620.0	855620.0	861225.0	861827.0	861872.0	862000.0	862033.0	862033.0	862033.0	882929.0	883026.0	883026.0	883026.0	883026.0	883615.0	883762.0	884450.0	884450.0	884450.0	885457.0	885477.0	885785.0	888404.0	888404.0	888404.0	891388.0	891982.0	891982.0	892362.0	893473.0	893746.0	893746.0
90.0	472049.0	472049.0	472049.0	472049.0	472049.0	472649.0	472649.0	481432.0	481432.0	481432.0	482404.0	482404.0	482404.0	482500.0	488223.0	488223.0	488223.0	488708.0	488708.0	488708.0	488708.0	488708.0	492599.0	492717.0	497421.0	497542.0	497542.0	497551.0	497551.0	498554.0	498592.0	499174.0	499174.0	499856.0	499856.0
91.0	1397991.0	1397991.0	1398640.0	1398640.0	1399743.0	1399743.0	1399743.0	1399743.0	1400017.0	1401394.0	1403482.0	1403482.0	1403694.0	1404148.0	1406485.0	1406485.0	1407200.0	1407409.0	1408425.0	1408815.0	1408956.0	1408956.0	1411485.0	1411485.0	1411811.0	1411811.0	1412310.0	1414002.0	1417993.0	1417993.0	1418792.0	1419550.0	1423196.0	1423474.0	1423826.0
92.0	852774.0	852774.0	852982.0	852982.0	853227.0	853227.0	853227.0	853385.0	853432.0	853469.0	853601.0	853601.0	854109.0	854189.0	854210.0	857041.0	858443.0	858443.0	858703.0	859508.0	859508.0	859625.0	861494.0	861494.0	861539.0	861539.0	861723.0	864270.0	866158.0	866883.0	866883.0	867411.0	868134.0	868234.0	868428.0
93.0	878417.0	878417.0	878417.0	878417.0	878417.0	879778.0	879778.0	879778.0	879778.0	879778.0	879778.0	883760.0	885606.0	885808.0	885808.0	885808.0	886355.0	886355.0	886628.0	886628.0	886628.0	886628.0	886628.0	886628.0	886628.0	886628.0	886628.0	886628.0	888682.0	888682.0	888813.0	889536.0	889650.0	890813.0	890846.0
94.0	448144.0	448144.0	448976.0	448976.0	448976.0	448976.0	448976.0	448976.0	448976.0	448976.0	448976.0	448976.0	448976.0	449163.0	453526.0	455123.0	456353.0	461818.0	461818.0	463602.0	463602.0	463602.0	465759.0	465759.0	467368.0	467368.0	467368.0	467368.0	469045.0	470835.0	470835.0	472353.0	472353.0	472353.0	472353.0
95.0	750196.0	750196.0	750405.0	751274.0	751274.0	752398.0	752398.0	752398.0	752398.0	752398.0	753336.0	753646.0	754219.0	755082.0	755109.0	755482.0	755482.0	755774.0	757270.0	757270.0	757270.0	758001.0	758576.0	767031.0	768642.0	769512.0	770240.0	772588.0	772588.0	774358.0	774358.0	774506.0	774582.0	774755.0	775420.0
96.0	814774.0	814774.0	815272.0	815272.0	815895.0	815895.0	815895.0	816087.0	816576.0	816805.0	816851.0	816851.0	818139.0	818367.0	818367.0	818367.0	818367.0	818367.0	819070.0	820265.0	820265.0	820592.0	821273.0	821560.0	821738.0	821738.0	821822.0	821893.0	827501.0	827501.0	827533.0	827533.0	827533.0	827533.0	827533.0
97.0	1330817.0	1330817.0	1336628.0	1336913.0	1337931.0	1347242.0	1349290.0	1354384.0	1358392.0	1359902.0	1364267.0	1368850.0	1372024.0	1376948.0	1377098.0	1380677.0	1384816.0	1385962.0	1386577.0	1387488.0	1390127.0	1390170.0	1390378.0	1392089.0	1392144.0	1392144.0	1393067.0	1393811.0	1400107.0	1400107.0	1400280.0	1402120.0	1402543.0	1403843.0	1403861.0
98.0	608918.0	608918.0	611433.0	611433.0	612201.0	613543.0	613543.0	613875.0	619210.0	623448.0	626400.0	626400.0	626400.0	626598.0	626598.0	626598.0	626985.0	626985.0	627919.0	627919.0	627919.0	627919.0	627919.0	627919.0	628302.0	636456.0	636456.0	636487.0	637695.0	637982.0	639942.0	640431.0	640432.0	640432.0	640477.0
99.0	507342.0	507342.0	507342.0	507342.0	507342.0	507851.0	507851.0	508734.0	509547.0	509629.0	509679.0	509679.0	509762.0	509762.0	510971.0	510971.0	515977.0	516136.0	517001.0	517039.0	517411.0	517411.0	521319.0	521319.0	521319.0	521319.0	521319.0	522364.0	523124.0	523124.0	523124.0	523124.0	523272.0	525162.0	525162.0
100.0	658519.0	658519.0	662569.0	662569.0	662607.0	662607.0	662607.0	662607.0	663847.0	663847.0	663847.0	663847.0	666841.0	667028.0	667028.0	667028.0	668890.0	668924.0	671557.0	672299.0	672299.0	672299.0	672846.0	672846.0	672846.0	674774.0	674774.0	674774.0	675412.0	675650.0	675650.0	675650.0	675650.0	675661.0	675929.0
101.0	1227808.0	1227808.0	1229582.0	1229582.0	1229582.0	1230007.0	1230523.0	1234398.0	1240759.0	1242369.0	1242797.0	1247110.0	1247670.0	1262067.0	1269299.0	1269828.0	1269927.0	1270534.0	1280732.0	1282864.0	1283087.0	1284080.0	1294479.0	1294561.0	1296293.0	1296404.0	1297150.0	1297454.0	1307861.0	1310338.0	1310513.0	1311100.0	1313199.0	1317312.0	1317542.0
102.0	921217.0	921217.0	921217.0	921217.0	921217.0	922051.0	922051.0	922051.0	925211.0	925211.0	925211.0	925211.0	926985.0	927513.0	928736.0	928760.0	929357.0	929357.0	931233.0	931233.0	932088.0	932088.0	932088.0	932088.0	932180.0	932180.0	932180.0	932180.0	934950.0	934950.0	934950.0	934952.0	935331.0	935440.0	935494.0
103.0	539622.0	539622.0	539622.0	539622.0	539622.0	539622.0	539622.0	539622.0	539622.0	539622.0	539989.0	539989.0	539989.0	540424.0	540424.0	540424.0	547173.0	548339.0	548586.0	548607.0	548607.0	549069.0	550845.0	550882.0	550884.0	550914.0	550914.0	550914.0	554004.0	554004.0	554004.0	554495.0	554514.0	554586.0	554790.0
104.0	528508.0	528508.0	529803.0	529803.0	529803.0	530255.0	530255.0	531238.0	531238.0	531238.0	531238.0	531588.0	532076.0	532076.0	532076.0	532076.0	532076.0	532089.0	532602.0	532610.0	532610.0	532624.0	532624.0	532624.0	532624.0	532624.0	532624.0	532624.0	533460.0	533460.0	533460.0	533460.0	533473.0	533723.0	533765.0
105.0	665233.0	665233.0	667326.0	667701.0	667864.0	667875.0	667875.0	667937.0	670818.0	670818.0	670818.0	670818.0	670818.0	670844.0	670878.0	670878.0	672051.0	672925.0	674705.0	674766.0	674766.0	674766.0	675578.0	675578.0	675753.0	675829.0	675829.0	676162.0	677300.0	677300.0	677300.0	678173.0	680691.0	680694.0	680694.0
106.0	936632.0	936632.0	941266.0	941266.0	941266.0	941523.0	941615.0	941628.0	941628.0	942439.0	942458.0	942458.0	943469.0	943469.0	943469.0	943469.0	946454.0	946454.0	950255.0	950501.0	950501.0	951119.0	952909.0	953458.0	954310.0	956234.0	956234.0	956234.0	962335.0	962988.0	962988.0	963259.0	963259.0	963259.0	963259.0
107.0	370359.0	370359.0	370636.0	370951.0	370951.0	370951.0	370951.0	370951.0	370951.0	370951.0	370951.0	370951.0	370951.0	370951.0	370951.0	370951.0	370951.0	370951.0	370951.0	370951.0	371824.0	371891.0	371891.0	372428.0	372428.0	372428.0	372428.0	373719.0	375525.0	375525.0	375525.0	375525.0	375525.0	375525.0	376329.0
108.0	739253.0	739253.0	739329.0	739637.0	740074.0	743025.0	743025.0	743025.0	743106.0	748189.0	748189.0	748727.0	749237.0	749237.0	749419.0	749419.0	749949.0	749949.0	749949.0	750117.0	750117.0	750117.0	750863.0	750863.0	750863.0	750918.0	750918.0	752527.0	755585.0	757606.0	757866.0	758234.0	758234.0	759691.0	759691.0
109.0	350197.0	350197.0	350197.0	350197.0	350197.0	350233.0	350266.0	350514.0	350514.0	350645.0	350645.0	350645.0	350765.0	350927.0	351968.0	352078.0	352791.0	352791.0	352791.0	352791.0	352877.0	353060.0	356953.0	357081.0	357399.0	357399.0	357399.0	358756.0	358756.0	358756.0	358756.0	358961.0	358961.0	358961.0	358988.0
110.0	179344.0	179344.0	181683.0	181683.0	181722.0	181722.0	181722.0	181831.0	181831.0	182571.0	182938.0	182938.0	182938.0	182955.0	183006.0	183006.0	183006.0	183006.0	183280.0	183280.0	183280.0	183581.0	187736.0	187736.0	187970.0	188079.0	188280.0	188289.0	190752.0	190752.0	190752.0	190752.0	190928.0	190928.0	190928.0
111.0	225601.0	225601.0	225601.0	225601.0	225601.0	226365.0	226365.0	226365.0	226812.0	226812.0	226812.0	226812.0	226812.0	227052.0	227052.0	227052.0	227052.0	227052.0	227052.0	227052.0	227052.0	227052.0	227052.0	227052.0	227514.0	227678.0	228348.0	228348.0	229182.0	233600.0	233600.0	233600.0	233600.0	233600.0	233600.0
112.0	931377.0	931377.0	931643.0	932202.0	933151.0	933228.0	933228.0	933351.0	933402.0	933402.0	933402.0	933402.0	934416.0	934416.0	934416.0	936542.0	936542.0	939671.0	940628.0	940628.0	940628.0	941070.0	941462.0	941876.0	943310.0	943310.0	943978.0	944293.0	945815.0	946539.0	946573.0	947312.0	949381.0	950521.0	950579.0
113.0	429986.0	429986.0	430223.0	430409.0	430409.0	430532.0	430532.0	431650.0	431779.0	431779.0	431779.0	431779.0	431929.0	432600.0	432600.0	432600.0	432600.0	432600.0	432735.0	432782.0	433399.0	433484.0	433890.0	433890.0	434221.0	434564.0	434727.0	439318.0	440072.0	440288.0	440288.0	440317.0	440729.0	440781.0	440781.0
114.0	372262.0	372262.0	372357.0	374296.0	374296.0	374296.0	374792.0	374792.0	374792.0	374792.0	374792.0	374792.0	375151.0	375151.0	375151.0	375466.0	375466.0	375543.0	375543.0	375543.0	375543.0	376034.0	376347.0	376347.0	376347.0	376347.0	376347.0	376347.0	376581.0	376581.0	376581.0	376777.0	376777.0	376777.0	376777.0
115.0	483136.0	483136.0	483136.0	483688.0	484159.0	484159.0	484159.0	487290.0	487459.0	487459.0	488503.0	488503.0	488741.0	488741.0	488741.0	488987.0	489321.0	489321.0	489321.0	489321.0	489321.0	489321.0	489321.0	489321.0	489321.0	489705.0	489705.0	489705.0	490002.0	490002.0	490002.0	490708.0	490708.0	490865.0	490865.0
116.0	461904.0	461904.0	461904.0	461904.0	462291.0	462807.0	463379.0	463379.0	463379.0	463400.0	463400.0	463400.0	464025.0	464182.0	464182.0	464182.0	464426.0	464795.0	464960.0	465488.0	465519.0	465519.0	465635.0	465635.0	465904.0	465904.0	466060.0	466913.0	467411.0	467411.0	467411.0	467486.0	467763.0	467763.0	467786.0
117.0	145423.0	145423.0	145423.0	145423.0	145423.0	145423.0	145423.0	145423.0	145423.0	145423.0	145423.0	145423.0	145423.0	145423.0	145423.0	145423.0	145637.0	145637.0	145637.0	146252.0	146743.0	146743.0	146743.0	146743.0	146743.0	146743.0	146743.0	146743.0	146743.0	146743.0	146743.0	146743.0	146782.0	147212.0	147276.0
118.0	405382.0	405382.0	405576.0	405576.0	405749.0	405749.0	405749.0	405970.0	405970.0	405970.0	405970.0	405970.0	405970.0	406519.0	407450.0	407543.0	407543.0	407646.0	407646.0	407646.0	407646.0	408368.0	408368.0	408368.0	408368.0	408368.0	408430.0	408430.0	408430.0	408579.0	408794.0	408840.0	408840.0	409532.0	409532.0
119.0	261318.0	261318.0	262517.0	262520.0	262638.0	262638.0	262638.0	263800.0	263819.0	263819.0	264101.0	264135.0	265310.0	265762.0	265762.0	266196.0	266196.0	266196.0	266196.0	266196.0	266196.0	266196.0	266196.0	266269.0	266269.0	266269.0	266269.0	266269.0	266269.0	266269.0	266269.0	266269.0	266269.0	266269.0	266269.0
120.0	434717.0	434717.0	434717.0	435484.0	435709.0	436221.0	436221.0	436221.0	436221.0	436221.0	436299.0	436299.0	437165.0	437557.0	437557.0	437557.0	437618.0	439809.0	439809.0	439809.0	440206.0	440476.0	440809.0	440809.0	440809.0	441108.0	441108.0	441108.0	441108.0	441108.0	441108.0	441281.0	441603.0	441603.0	441684.0
121.0	237104.0	237104.0	237104.0	237104.0	237104.0	237104.0	237104.0	237104.0	237104.0	237231.0	237929.0	237929.0	240475.0	240475.0	240475.0	240569.0	240569.0	241027.0	243048.0	243048.0	244269.0	244269.0	244269.0	245618.0	245618.0	245618.0	245618.0	245618.0	245906.0	245906.0	245906.0	245906.0	245906.0	245906.0	246249.0
122.0	463903.0	463903.0	463946.0	463946.0	463946.0	463946.0	463946.0	464192.0	465210.0	465210.0	465358.0	465358.0	466209.0	466209.0	466209.0	466209.0	466209.0	466209.0	466220.0	466220.0	466220.0	466220.0	466384.0	466384.0	466384.0	466384.0	466384.0	466384.0	466384.0	466384.0	466468.0	468477.0	468477.0	468477.0	468684.0
123.0	370747.0	370747.0	371173.0	371173.0	371173.0	371173.0	371278.0	372343.0	372343.0	372343.0	372457.0	372457.0	372457.0	372592.0	373266.0	373266.0	373266.0	373266.0	373266.0	373266.0	373407.0	373407.0	373574.0	373574.0	373574.0	373689.0	373689.0	373715.0	373809.0	373809.0	374020.0	374020.0	374020.0	374740.0	375352.0
124.0	504194.0	504194.0	504194.0	504550.0	504590.0	505397.0	505397.0	506367.0	506369.0	506369.0	506369.0	506369.0	506737.0	506737.0	506737.0	506737.0	506737.0	506778.0	506841.0	506841.0	506841.0	506907.0	506907.0	506907.0	506907.0	507448.0	507448.0	507448.0	507756.0	507756.0	507854.0	507854.0	507854.0	508479.0	508479.0
125.0	264723.0	264723.0	264723.0	264757.0	264757.0	264757.0	264757.0	265435.0	265435.0	265435.0	265435.0	265435.0	265435.0	265435.0	265874.0	267215.0	267537.0	268995.0	269207.0	269374.0	269456.0	271383.0	271383.0	271383.0	271414.0	271515.0	271515.0	271515.0	271658.0	273689.0	273751.0	275943.0	276595.0	276595.0	276640.0
126.0	524530.0	524530.0	524530.0	524530.0	524530.0	524955.0	525335.0	525440.0	526604.0	527094.0	527094.0	527094.0	527094.0	527472.0	527472.0	527472.0	527472.0	527908.0	527999.0	527999.0	527999.0	529419.0	529419.0	529419.0	529419.0	529419.0	529419.0	529419.0	529941.0	529941.0	529941.0	530044.0	531257.0	531810.0	531810.0
127.0	658054.0	658054.0	658313.0	659571.0	659613.0	660493.0	661146.0	665084.0	669502.0	669532.0	671283.0	671283.0	672984.0	674384.0	674420.0	674420.0	674420.0	678821.0	682668.0	682723.0	687814.0	691303.0	692684.0	693155.0	693155.0	693805.0	694627.0	694697.0	706474.0	707770.0	711069.0	711076.0	711076.0	714033.0	714200.0
128.0	351335.0	351335.0	351335.0	351335.0	351335.0	351335.0	351335.0	352270.0	352270.0	352270.0	352270.0	352270.0	352270.0	354279.0	354279.0	354791.0	354791.0	354791.0	354791.0	354861.0	354861.0	354861.0	354861.0	354861.0	354861.0	355316.0	355316.0	355316.0	356407.0	356700.0	356700.0	357829.0	358567.0	358567.0	358567.0
129.0	190363.0	190363.0	190363.0	190363.0	191479.0	191479.0	191479.0	191479.0	191479.0	191479.0	191597.0	191597.0	192080.0	192080.0	192080.0	192402.0	192402.0	192553.0	193193.0	193193.0	193193.0	193193.0	193193.0	193193.0	193193.0	193193.0	193284.0	193284.0	193284.0	193567.0	193567.0	193683.0	193683.0	193683.0	193683.0
130.0	229587.0	229587.0	229587.0	230126.0	230126.0	230126.0	230126.0	231414.0	231414.0	231414.0	231414.0	231414.0	231414.0	231414.0	231414.0	231936.0	231936.0	231936.0	231936.0	231936.0	231936.0	231936.0	232525.0	232525.0	232525.0	232525.0	232525.0	232657.0	233079.0	233079.0	233079.0	233079.0	233149.0	233189.0	233401.0
131.0	186737.0	186737.0	186893.0	186893.0	186893.0	187774.0	187774.0	187774.0	187774.0	187774.0	188666.0	188666.0	189262.0	189262.0	189262.0	189262.0	191499.0	192332.0	192332.0	192332.0	192332.0	192846.0	192898.0	192898.0	192898.0	192898.0	192898.0	193768.0	193768.0	193768.0	193768.0	193905.0	193905.0	194483.0	194483.0
132.0	355109.0	355109.0	355109.0	355109.0	355109.0	355910.0	355910.0	355910.0	356068.0	356068.0	357174.0	357174.0	357303.0	357303.0	357303.0	357303.0	357303.0	358545.0	359029.0	359365.0	359365.0	359365.0	359431.0	359431.0	359715.0	359779.0	359819.0	359819.0	359819.0	359851.0	359851.0	361740.0	361740.0	361740.0	361740.0
133.0	360629.0	360629.0	365393.0	365542.0	366086.0	366192.0	366300.0	368885.0	369816.0	371168.0	371168.0	371395.0	372084.0	372084.0	376404.0	376840.0	376840.0	377366.0	380111.0	382840.0	382840.0	382840.0	386320.0	386409.0	386446.0	386446.0	386446.0	386704.0	386839.0	386839.0	386839.0	386839.0	386839.0	386839.0	386839.0
134.0	490411.0	490411.0	491221.0	491221.0	491221.0	491864.0	491922.0	494302.0	494663.0	495762.0	495762.0	495762.0	495762.0	496672.0	497831.0	497831.0	497831.0	497831.0	497878.0	498032.0	498032.0	498032.0	498067.0	498122.0	498406.0	498406.0	498406.0	498486.0	499553.0	499553.0	499553.0	499553.0	499599.0	500095.0	500095.0
135.0	171205.0	171205.0	171205.0	171205.0	171743.0	171743.0	171743.0	171743.0	171743.0	171743.0	171743.0	171743.0	171743.0	172094.0	172094.0	172094.0	172094.0	172094.0	172681.0	172681.0	174881.0	174881.0	174883.0	174883.0	174883.0	175260.0	175260.0	175654.0	176854.0	176854.0	176854.0	176854.0	177060.0	177915.0	177915.0
136.0	200148.0	200148.0	200148.0	200148.0	200148.0	200148.0	201931.0	202104.0	202825.0	202825.0	202825.0	202825.0	202825.0	202825.0	202825.0	202825.0	202825.0	202825.0	203039.0	203039.0	204114.0	204114.0	204336.0	204336.0	204336.0	204336.0	204336.0	204336.0	204477.0	204779.0	204788.0	204909.0	204909.0	205315.0	205315.0
137.0	162718.0	162718.0	162718.0	162718.0	162718.0	162718.0	162718.0	162718.0	162995.0	162995.0	162995.0	162995.0	162995.0	162995.0	162995.0	162995.0	163046.0	163046.0	163046.0	163046.0	163046.0	163046.0	163046.0	163046.0	163046.0	163046.0	163046.0	163046.0	163046.0	163046.0	163046.0	163046.0	163046.0	163046.0	163046.0
138.0	147151.0	147151.0	147151.0	147151.0	147151.0	147151.0	147151.0	147151.0	147151.0	147151.0	147151.0	147151.0	147151.0	147151.0	147151.0	147151.0	147151.0	147151.0	147151.0	147151.0	147151.0	147195.0	147195.0	147195.0	147195.0	147195.0	147195.0	147285.0	147285.0	147285.0	147285.0	147326.0	147326.0	147326.0	147326.0
139.0	143318.0	143318.0	143318.0	143318.0	143318.0	143452.0	143452.0	143452.0	143452.0	143452.0	143624.0	143624.0	143624.0	143761.0	143761.0	143761.0	143761.0	143761.0	143761.0	143761.0	143761.0	143761.0	143894.0	143894.0	143894.0	143894.0	143894.0	143894.0	143894.0	143894.0	143942.0	143942.0	143942.0	143942.0	143942.0
140.0	268560.0	268560.0	268710.0	269669.0	269698.0	270491.0	270491.0	276571.0	279268.0	284561.0	287626.0	287626.0	287941.0	288488.0	288724.0	288945.0	288945.0	289512.0	291989.0	291989.0	292971.0	293494.0	293807.0	297188.0	297459.0	297459.0	298461.0	299032.0	307326.0	308016.0	308573.0	309979.0	309979.0	310225.0	310225.0
141.0	433100.0	433100.0	433100.0	433100.0	433100.0	433100.0	433100.0	433254.0	433254.0	433254.0	433254.0	433254.0	433254.0	433254.0	433254.0	433684.0	433892.0	434918.0	434918.0	434918.0	434918.0	435070.0	435391.0	435819.0	435826.0	435826.0	435826.0	435872.0	436059.0	436059.0	436059.0	436499.0	436922.0	436922.0	437065.0
142.0	219536.0	219536.0	219536.0	219536.0	219536.0	219536.0	219536.0	219562.0	219562.0	219562.0	219562.0	219562.0	219562.0	219562.0	219562.0	219562.0	219562.0	219562.0	219562.0	219562.0	219562.0	219562.0	219737.0	219737.0	219737.0	219737.0	219737.0	219737.0	219737.0	219737.0	219769.0	219769.0	219769.0	219769.0	219769.0
143.0	247920.0	247920.0	248414.0	248414.0	248414.0	248414.0	249923.0	252264.0	253912.0	255146.0	255726.0	256645.0	256645.0	256645.0	256645.0	256712.0	256712.0	257824.0	258001.0	258423.0	258423.0	258810.0	259392.0	259392.0	259561.0	259681.0	259728.0	259765.0	259966.0	259966.0	259966.0	260235.0	260235.0	260554.0	260587.0
144.0	709084.0	709084.0	713865.0	721301.0	721555.0	721703.0	721703.0	722209.0	722235.0	722235.0	722335.0	722763.0	722810.0	722810.0	723172.0	723240.0	723240.0	727937.0	727937.0	728622.0	728810.0	729623.0	730293.0	730671.0	732083.0	732083.0	732083.0	732097.0	734446.0	735430.0	735430.0	741389.0	742885.0	742885.0	742885.0
145.0	145495.0	145495.0	145781.0	145781.0	145781.0	145781.0	145781.0	145781.0	145781.0	145781.0	145781.0	145781.0	145781.0	145788.0	145788.0	145788.0	145974.0	145974.0	145974.0	146193.0	147229.0	147392.0	147392.0	147392.0	147392.0	147475.0	147475.0	147512.0	147512.0	147512.0	147512.0	147512.0	147512.0	147512.0	147604.0
146.0	173610.0	173610.0	174053.0	174053.0	174053.0	174053.0	174053.0	174053.0	174053.0	174053.0	174053.0	174053.0	174125.0	174125.0	175503.0	175503.0	175503.0	175658.0	176816.0	176816.0	176860.0	177850.0	177876.0	177942.0	178022.0	178313.0	178963.0	178963.0	179158.0	179394.0	179394.0	179394.0	179394.0	179394.0	179394.0
147.0	288281.0	288281.0	288284.0	288392.0	288392.0	288400.0	288520.0	288520.0	290322.0	290322.0	290322.0	290322.0	290322.0	290391.0	290429.0	290429.0	290429.0	290429.0	290429.0	291428.0	291428.0	291428.0	291428.0	291428.0	291428.0	291428.0	291428.0	291428.0	291428.0	291434.0	291434.0	291434.0	291434.0	291434.0	291434.0
148.0	144863.0	144863.0	145251.0	145251.0	145251.0	145731.0	145731.0	145731.0	146561.0	146561.0	146561.0	146561.0	146561.0	146561.0	146561.0	146561.0	146561.0	146677.0	146722.0	146722.0	146947.0	146947.0	147647.0	147647.0	147647.0	147647.0	147647.0	147647.0	147647.0	147647.0	147647.0	148184.0	148184.0	148184.0	148184.0
149.0	272336.0	272336.0	272336.0	272336.0	272672.0	272672.0	272672.0	273435.0	273435.0	273435.0	273435.0	273435.0	275052.0	275052.0	275407.0	275407.0	275668.0	275668.0	275668.0	275668.0	275668.0	275927.0	276365.0	276365.0	276426.0	276466.0	278837.0	278837.0	279692.0	280101.0	280101.0	280101.0	280405.0	280550.0	280594.0
150.0	211592.0	211592.0	211592.0	211592.0	211592.0	211592.0	211592.0	211592.0	211592.0	211592.0	211642.0	211931.0	211931.0	211931.0	211931.0	211931.0	212208.0	212208.0	212208.0	212208.0	212232.0	212232.0	212306.0	212306.0	212306.0	212306.0	212306.0	212306.0	212306.0	212306.0	212306.0	212448.0	212546.0	212546.0	212546.0
151.0	381440.0	381440.0	381549.0	381582.0	381590.0	381590.0	381590.0	382034.0	382034.0	382034.0	382034.0	382034.0	383447.0	383447.0	383447.0	383789.0	384058.0	385051.0	385051.0	385305.0	385305.0	385355.0	385355.0	387049.0	387287.0	387979.0	388081.0	388081.0	388631.0	388835.0	389432.0	389432.0	389709.0	390518.0	390518.0
152.0	153113.0	153113.0	153113.0	153113.0	153113.0	153113.0	153113.0	153424.0	153424.0	153424.0	153424.0	153424.0	153424.0	153424.0	153424.0	153424.0	153424.0	153424.0	153424.0	153424.0	154196.0	154196.0	154376.0	154376.0	154376.0	154376.0	154376.0	154376.0	154689.0	154689.0	154689.0	154689.0	154689.0	154689.0	154689.0
153.0	403331.0	403331.0	403331.0	403345.0	403345.0	403345.0	403345.0	403345.0	403345.0	403345.0	403345.0	403345.0	404313.0	404313.0	404313.0	404823.0	404823.0	404983.0	405148.0	405148.0	405148.0	405148.0	405331.0	406330.0	406330.0	406330.0	406330.0	406330.0	406330.0	406330.0	406330.0	406330.0	406330.0	406330.0	406330.0
154.0	153962.0	153962.0	153962.0	153962.0	153962.0	153962.0	153962.0	153962.0	154411.0	154411.0	154527.0	154527.0	154527.0	154723.0	155014.0	155014.0	155082.0	155082.0	155336.0	155336.0	155336.0	155336.0	155819.0	155819.0	155819.0	155819.0	155819.0	155819.0	156233.0	156233.0	156233.0	156233.0	156233.0	156233.0	156510.0
155.0	457819.0	457819.0	457991.0	457991.0	458264.0	458264.0	458264.0	458264.0	458264.0	458264.0	460367.0	460367.0	461739.0	461739.0	461881.0	461881.0	461881.0	461881.0	468543.0	468543.0	468543.0	468672.0	469561.0	469735.0	470623.0	470623.0	470623.0	470623.0	473765.0	474739.0	474739.0	474863.0	474863.0	475647.0	475647.0
156.0	1206032.0	1206032.0	1206487.0	1207309.0	1208193.0	1208628.0	1213827.0	1216908.0	1217571.0	1219703.0	1233383.0	1237712.0	1239836.0	1240361.0	1240747.0	1245697.0	1247641.0	1247641.0	1257290.0	1257290.0	1259137.0	1259137.0	1265880.0	1267067.0	1269512.0	1270948.0	1272788.0	1273649.0	1274002.0	1274225.0	1275831.0	1282520.0	1283605.0	1284512.0	1286373.0
157.0	774979.0	774979.0	777709.0	778056.0	778529.0	779158.0	779823.0	784593.0	784956.0	785452.0	785452.0	787010.0	787112.0	787397.0	788294.0	788340.0	789155.0	789928.0	791178.0	792764.0	793198.0	793511.0	800096.0	800769.0	802928.0	803498.0	804167.0	804274.0	805237.0	806089.0	808135.0	811028.0	813291.0	814287.0	814327.0
158.0	658615.0	658615.0	658615.0	658615.0	660938.0	661621.0	661621.0	661621.0	665896.0	665896.0	665896.0	668185.0	668279.0	671774.0	671774.0	671774.0	671774.0	671877.0	674704.0	675078.0	675324.0	675324.0	675428.0	678492.0	678492.0	679915.0	679915.0	679971.0	682248.0	682248.0	682675.0	683559.0	683620.0	683620.0	683620.0
159.0	332101.0	332101.0	334255.0	334255.0	334509.0	334509.0	335003.0	335003.0	338004.0	338004.0	339201.0	339773.0	340090.0	340228.0	341155.0	341155.0	341155.0	344549.0	344574.0	344574.0	345372.0	345427.0	346975.0	346975.0	347337.0	347337.0	347337.0	347743.0	347743.0	347743.0	347995.0	347995.0	347995.0	348004.0	348682.0
160.0	346370.0	346370.0	346873.0	348255.0	348255.0	348255.0	348255.0	348484.0	348900.0	348900.0	348920.0	348920.0	349221.0	350844.0	352621.0	352621.0	352621.0	352621.0	359332.0	359332.0	359332.0	359332.0	359740.0	359740.0	359740.0	360007.0	360007.0	360120.0	360999.0	360999.0	360999.0	361722.0	361722.0	361722.0	361722.0
161.0	191312.0	191312.0	191312.0	191312.0	191386.0	191386.0	191386.0	191386.0	191386.0	191386.0	191386.0	191386.0	191611.0	191611.0	191611.0	191611.0	191611.0	191611.0	191611.0	191611.0	191611.0	191611.0	191664.0	191754.0	191754.0	191754.0	191754.0	191754.0	192387.0	192387.0	192807.0	192807.0	192807.0	192807.0	192807.0
162.0	386155.0	386155.0	386155.0	386155.0	386155.0	386155.0	386155.0	387437.0	388633.0	388633.0	388633.0	388633.0	388633.0	388633.0	388633.0	390198.0	390257.0	390257.0	390376.0	390376.0	390376.0	390497.0	391198.0	391791.0	392449.0	392449.0	392449.0	392449.0	392501.0	392501.0	392501.0	392501.0	392501.0	392618.0	392618.0
163.0	251688.0	251688.0	252073.0	252073.0	252073.0	252152.0	252152.0	252264.0	252264.0	252264.0	252264.0	252264.0	252264.0	256501.0	256501.0	256501.0	256501.0	256501.0	256501.0	256720.0	256720.0	256720.0	256720.0	256720.0	256720.0	256720.0	256766.0	258719.0	258719.0	258719.0	258743.0	258743.0	258775.0	258775.0	258775.0
164.0	230554.0	230554.0	230554.0	230554.0	230554.0	230554.0	230625.0	230625.0	230994.0	230994.0	231056.0	231056.0	231056.0	231200.0	231200.0	231200.0	231445.0	232248.0	232248.0	232248.0	232248.0	232348.0	232369.0	232398.0	232826.0	232826.0	232834.0	233470.0	233470.0	233470.0	233470.0	233470.0	233470.0	233470.0	233497.0
165.0	221489.0	221489.0	221489.0	222202.0	222853.0	222853.0	222853.0	222853.0	222853.0	222853.0	222853.0	222853.0	222853.0	222853.0	222853.0	222853.0	222853.0	222853.0	222853.0	222853.0	224166.0	224166.0	224166.0	224166.0	224166.0	224166.0	224166.0	224166.0	227605.0	227605.0	227605.0	227605.0	227605.0	227605.0	227605.0
166.0	280137.0	280137.0	280137.0	280779.0	280779.0	280779.0	280779.0	280867.0	280867.0	280867.0	281154.0	281154.0	281154.0	281255.0	281255.0	281255.0	281255.0	283674.0	283674.0	283793.0	283793.0	283793.0	284720.0	284720.0	284720.0	284720.0	284720.0	284801.0	284972.0	285068.0	285068.0	285068.0	285509.0	285949.0	286091.0
167.0	253476.0	253476.0	253476.0	253476.0	253476.0	253476.0	253476.0	253476.0	253607.0	253607.0	253607.0	253607.0	253607.0	253725.0	253725.0	253725.0	253879.0	255463.0	255463.0	255538.0	256077.0	256077.0	260850.0	260850.0	260850.0	260850.0	260850.0	260850.0	261584.0	261584.0	261584.0	261584.0	261584.0	261584.0	261912.0
168.0	167885.0	167885.0	167930.0	167930.0	167930.0	167930.0	167930.0	167930.0	169121.0	169121.0	169121.0	169121.0	169121.0	169191.0	169191.0	169883.0	169883.0	171246.0	171246.0	171246.0	171246.0	171246.0	172353.0	172353.0	172353.0	172601.0	172650.0	174008.0	174008.0	175354.0	175354.0	175354.0	175354.0	175354.0	175354.0
169.0	145414.0	145414.0	145414.0	145414.0	145414.0	145414.0	145414.0	145414.0	145414.0	145414.0	145414.0	145414.0	145414.0	145414.0	145582.0	145582.0	145582.0	145582.0	145948.0	145948.0	146132.0	146132.0	146132.0	146132.0	146132.0	146132.0	146132.0	146132.0	146132.0	146132.0	146132.0	146132.0	146132.0	146132.0	146132.0
170.0	80699.0	80699.0	80699.0	81677.0	81677.0	81677.0	81677.0	81677.0	81677.0	81677.0	81677.0	81677.0	81677.0	81677.0	81677.0	81677.0	81677.0	81677.0	81677.0	81677.0	82102.0	82102.0	83014.0	83429.0	84024.0	84024.0	84024.0	84024.0	84771.0	84771.0	84771.0	85469.0	85469.0	85469.0	85469.0
171.0	65532.0	65532.0	65532.0	65532.0	65532.0	65532.0	65532.0	65532.0	65532.0	65532.0	65532.0	65532.0	65579.0	65579.0	65579.0	65579.0	65579.0	65581.0	65581.0	65581.0	65581.0	65581.0	65581.0	65581.0	65581.0	65581.0	65581.0	65581.0	65581.0	65581.0	65581.0	65581.0	65581.0	65581.0	65581.0
172.0	6271375.0	6271375.0	6294913.0	6310300.0	6319505.0	6334079.0	6343939.0	6357257.0	6372608.0	6386068.0	6414443.0	6438901.0	6471632.0	6492729.0	6501325.0	6511391.0	6524068.0	6552771.0	6576426.0	6597526.0	6601728.0	6669861.0	6689521.0	6706516.0	6718335.0	6727819.0	6739887.0	6759757.0	6765899.0	6774181.0	6786827.0	6791869.0	6795479.0	6803998.0	6807319.0
173.0	4432390.0	4432390.0	4436840.0	4439212.0	4446911.0	4451159.0	4465439.0	4476376.0	4490792.0	4502656.0	4514757.0	4522552.0	4534710.0	4554985.0	4562287.0	4565848.0	4572413.0	4576290.0	4580140.0	4587483.0	4602344.0	4613625.0	4629514.0	4639388.0	4644540.0	4649874.0	4656359.0	4660769.0	4666446.0	4677759.0	4681321.0	4691961.0	4694167.0	4697874.0	4705375.0
174.0	234129.0	234129.0	234129.0	234129.0	234129.0	234129.0	234129.0	234129.0	234129.0	234129.0	234246.0	234246.0	234246.0	234707.0	235389.0	235389.0	235389.0	235389.0	235389.0	235389.0	235389.0	235653.0	237888.0	237888.0	237888.0	237888.0	238996.0	239838.0	239838.0	240155.0	240155.0	240155.0	240155.0	240851.0	241262.0
175.0	1272165.0	1272165.0	1273982.0	1273982.0	1277751.0	1277751.0	1277970.0	1278541.0	1278541.0	1278820.0	1279837.0	1279837.0	1285142.0	1285142.0	1285433.0	1288639.0	1291830.0	1294585.0	1295412.0	1297175.0	1299161.0	1303088.0	1309201.0	1310278.0	1310396.0	1310472.0	1314500.0	1314792.0	1315995.0	1318601.0	1318875.0	1318875.0	1318875.0	1322879.0	1342592.0
176.0	546210.0	546210.0	546210.0	546210.0	546210.0	546210.0	546210.0	546210.0	546210.0	546210.0	546210.0	546210.0	546500.0	546500.0	547736.0	547736.0	547736.0	549572.0	549572.0	549572.0	549572.0	549572.0	554280.0	554396.0	554744.0	556848.0	556891.0	559081.0	559081.0	560576.0	561829.0	561829.0	561829.0	562036.0	562036.0
177.0	698903.0	698903.0	699347.0	699347.0	700444.0	700444.0	700444.0	700444.0	700444.0	700943.0	705277.0	705405.0	705405.0	707643.0	707829.0	708122.0	709112.0	709216.0	709384.0	711077.0	714589.0	715233.0	717613.0	717833.0	719922.0	720313.0	720690.0	724922.0	727672.0	729276.0	732557.0	733824.0	737266.0	738011.0	738011.0
178.0	283469.0	283469.0	283469.0	283469.0	283469.0	283638.0	283638.0	283638.0	283898.0	283898.0	283898.0	283898.0	284911.0	289354.0	289380.0	289598.0	289598.0	289598.0	289598.0	289598.0	293161.0	293161.0	296678.0	296728.0	297137.0	297137.0	299975.0	301206.0	302441.0	302441.0	302441.0	302441.0	302441.0	302441.0	302452.0
179.0	381429.0	381429.0	381429.0	381429.0	381667.0	381667.0	381667.0	381667.0	381667.0	381667.0	381667.0	381667.0	382188.0	382188.0	382188.0	382188.0	383718.0	383718.0	383718.0	383868.0	383868.0	383868.0	384439.0	384453.0	384647.0	384647.0	384647.0	384942.0	384942.0	384942.0	385123.0	385123.0	385286.0	386413.0	400608.0
180.0	383623.0	383623.0	383623.0	383623.0	383623.0	383755.0	383755.0	383755.0	384020.0	384193.0	384383.0	385334.0	385334.0	385334.0	385334.0	385334.0	385334.0	385334.0	385334.0	385334.0	385334.0	385334.0	386069.0	386395.0	386395.0	386395.0	386395.0	386395.0	386395.0	386395.0	386395.0	386866.0	386952.0	387597.0	387597.0
181.0	908649.0	908649.0	909027.0	909412.0	911991.0	911991.0	911991.0	912244.0	912244.0	912787.0	916041.0	916057.0	916522.0	919526.0	919526.0	919892.0	919892.0	920112.0	920140.0	920195.0	920397.0	932524.0	932834.0	933130.0	933130.0	934404.0	934501.0	935074.0	936620.0	937108.0	938694.0	939321.0	941392.0	942453.0	942546.0
182.0	416654.0	416654.0	416715.0	416794.0	417655.0	417655.0	417893.0	419767.0	419767.0	419767.0	421185.0	423094.0	423182.0	423545.0	424321.0	424403.0	424565.0	424565.0	425288.0	425288.0	426730.0	427311.0	429670.0	431253.0	431253.0	431818.0	431818.0	432001.0	432135.0	432639.0	432639.0	432774.0	432970.0	433475.0	434729.0
183.0	1012990.0	1012990.0	1013629.0	1015609.0	1015609.0	1015827.0	1017661.0	1019467.0	1020196.0	1020319.0	1023427.0	1023839.0	1024051.0	1029983.0	1030145.0	1030145.0	1031359.0	1032028.0	1032549.0	1032549.0	1032549.0	1037240.0	1038629.0	1039780.0	1041845.0	1047000.0	1048842.0	1049687.0	1050535.0	1051282.0	1053110.0	1053626.0	1054198.0	1054486.0	1055584.0
184.0	489893.0	489893.0	490455.0	490455.0	490455.0	490455.0	490455.0	490695.0	490923.0	493939.0	493939.0	494220.0	494475.0	497067.0	497273.0	497273.0	497551.0	498015.0	501260.0	501522.0	502213.0	516542.0	523115.0	523115.0	523847.0	524206.0	524688.0	524767.0	524767.0	525255.0	525304.0	525304.0	529237.0	529421.0	529994.0
185.0	266525.0	266525.0	269150.0	269150.0	269312.0	269312.0	269312.0	269385.0	269385.0	269385.0	270349.0	270349.0	270458.0	270458.0	270458.0	270458.0	270915.0	270915.0	270915.0	270915.0	271043.0	271595.0	271628.0	271628.0	271628.0	272973.0	273677.0	273677.0	273677.0	274378.0	274378.0	274611.0	274659.0	276065.0	276065.0
186.0	319642.0	319642.0	319642.0	319642.0	319642.0	319647.0	319647.0	319647.0	319647.0	319696.0	319696.0	319830.0	320857.0	320857.0	320857.0	320857.0	320857.0	320989.0	320989.0	321095.0	321095.0	321496.0	321496.0	321496.0	321496.0	321810.0	322234.0	322234.0	323372.0	323394.0	323394.0	323814.0	323814.0	323814.0	323814.0
187.0	355009.0	355009.0	355489.0	355489.0	355489.0	355654.0	355654.0	356185.0	356295.0	356409.0	357219.0	357277.0	357487.0	357573.0	357573.0	358652.0	358652.0	360515.0	363892.0	364078.0	364078.0	371347.0	372514.0	372619.0	373507.0	373507.0	375142.0	375626.0	375626.0	375947.0	376233.0	377917.0	377917.0	378921.0	380544.0
188.0	173294.0	173294.0	173420.0	173713.0	173713.0	173713.0	173713.0	173713.0	173713.0	174256.0	174256.0	174256.0	174256.0	174256.0	174256.0	174256.0	174256.0	174256.0	174256.0	174256.0	174256.0	175054.0	175054.0	175054.0	175214.0	175214.0	175214.0	175214.0	175214.0	175214.0	175214.0	175214.0	175214.0	175214.0	175941.0
189.0	278919.0	278919.0	278919.0	278919.0	279043.0	279043.0	279043.0	279043.0	280128.0	280128.0	283155.0	283155.0	284747.0	284747.0	284747.0	284747.0	284747.0	285419.0	285419.0	285419.0	285419.0	285774.0	286001.0	287250.0	287250.0	287416.0	287416.0	287416.0	287528.0	288104.0	288104.0	288331.0	288351.0	290053.0	290053.0
190.0	481290.0	481290.0	481290.0	481375.0	481375.0	482408.0	482408.0	482408.0	482932.0	482932.0	483359.0	483645.0	484877.0	484877.0	485179.0	485252.0	485252.0	486458.0	487495.0	487495.0	487495.0	495949.0	495949.0	495949.0	496394.0	496495.0	497952.0	497952.0	497952.0	497952.0	497952.0	499307.0	499307.0	499778.0	499801.0
191.0	206922.0	206922.0	206922.0	206922.0	206922.0	208014.0	208014.0	208555.0	208555.0	208668.0	208668.0	208776.0	208776.0	208776.0	208776.0	208776.0	209049.0	209336.0	209336.0	209336.0	209336.0	211869.0	211869.0	212368.0	212376.0	213015.0	213015.0	213015.0	213015.0	213140.0	213140.0	213140.0	213140.0	213140.0	213140.0
192.0	504590.0	504590.0	505711.0	506054.0	506054.0	506337.0	506862.0	510196.0	511049.0	512446.0	512711.0	512842.0	514859.0	516273.0	516273.0	516273.0	518366.0	519104.0	519400.0	519542.0	519542.0	525672.0	525672.0	525672.0	525672.0	526310.0	526310.0	528551.0	528763.0	528763.0	528900.0	528900.0	529437.0	529437.0	529437.0
193.0	326515.0	326515.0	327551.0	327804.0	327804.0	327804.0	328625.0	329482.0	329482.0	329482.0	330096.0	330429.0	331522.0	331522.0	332923.0	332923.0	333591.0	333758.0	333758.0	333758.0	333758.0	336052.0	337373.0	340440.0	340440.0	341451.0	341451.0	341690.0	341730.0	343988.0	344661.0	345810.0	348052.0	349060.0	349060.0
194.0	468065.0	468065.0	468065.0	468065.0	468065.0	468065.0	468065.0	468065.0	469155.0	469155.0	469937.0	469984.0	470130.0	470204.0	470315.0	470315.0	470582.0	470877.0	470877.0	471054.0	471724.0	474932.0	475382.0	475638.0	476078.0	480380.0	483707.0	483707.0	483707.0	483707.0	483707.0	483707.0	484176.0	484242.0	484242.0
195.0	156519.0	156519.0	156546.0	156557.0	156557.0	156557.0	156557.0	156557.0	156557.0	156557.0	156569.0	156569.0	156569.0	156605.0	156605.0	156605.0	156605.0	156605.0	156605.0	156789.0	156789.0	158335.0	158335.0	158824.0	159178.0	159178.0	159346.0	159346.0	159346.0	159346.0	159346.0	159346.0	159502.0	159628.0	160074.0
196.0	335795.0	335795.0	335795.0	335795.0	335795.0	335795.0	335795.0	335795.0	335880.0	335880.0	335880.0	336168.0	338423.0	338423.0	338423.0	338423.0	338423.0	338423.0	338423.0	338788.0	338788.0	339025.0	343257.0	344020.0	344020.0	344020.0	344986.0	345393.0	346401.0	346401.0	346401.0	346401.0	346401.0	346401.0	346401.0
197.0	215455.0	215455.0	215455.0	215455.0	215455.0	215468.0	215468.0	215468.0	215468.0	215468.0	215468.0	215468.0	215468.0	215468.0	215468.0	215468.0	215468.0	215468.0	215605.0	215607.0	215607.0	216006.0	216006.0	216086.0	216086.0	216086.0	216086.0	216358.0	216358.0	217403.0	218083.0	218290.0	218394.0	218394.0	218679.0
198.0	100738.0	100738.0	100738.0	100738.0	100738.0	100738.0	100738.0	100738.0	100738.0	100738.0	100738.0	100738.0	100738.0	100738.0	100738.0	100738.0	100738.0	101702.0	101702.0	101702.0	101702.0	101702.0	101702.0	101702.0	101702.0	101702.0	101702.0	101702.0	101702.0	101802.0	101802.0	101802.0	102102.0	102102.0	104822.0
199.0	458628.0	458628.0	458773.0	459046.0	459046.0	459046.0	459046.0	459372.0	460794.0	460877.0	463194.0	463194.0	463194.0	464507.0	465502.0	465502.0	466863.0	466876.0	467347.0	467347.0	467347.0	468490.0	468789.0	468789.0	469135.0	469402.0	469639.0	469639.0	469639.0	471216.0	472095.0	472976.0	472976.0	474295.0	474742.0
200.0	410711.0	410711.0	411519.0	412115.0	412473.0	417584.0	418332.0	418584.0	419475.0	419475.0	420203.0	420675.0	420675.0	420767.0	421211.0	421908.0	425583.0	425816.0	425816.0	426763.0	426763.0	428174.0	430966.0	430966.0	430966.0	431520.0	431520.0	431567.0	433131.0	433131.0	436018.0	437137.0	437307.0	437307.0	437415.0
201.0	353334.0	353334.0	353676.0	353676.0	353676.0	353885.0	356078.0	356078.0	356078.0	356078.0	356754.0	356754.0	357616.0	357616.0	357616.0	357693.0	357693.0	357693.0	357749.0	358076.0	358799.0	358836.0	358836.0	358836.0	358836.0	358839.0	358904.0	359383.0	359383.0	359383.0	359828.0	359897.0	359897.0	360055.0	360055.0
202.0	90623.0	90623.0	90623.0	90623.0	90623.0	90623.0	90623.0	90623.0	90623.0	90623.0	90623.0	90623.0	90623.0	90623.0	90623.0	91007.0	91007.0	91007.0	91007.0	91007.0	91007.0	91007.0	91007.0	91007.0	91617.0	91627.0	91627.0	91627.0	91627.0	91627.0	91627.0	91899.0	91899.0	91899.0	92177.0
203.0	253140.0	253140.0	253140.0	253140.0	253230.0	253230.0	253230.0	254066.0	254066.0	254066.0	254066.0	254288.0	254288.0	254354.0	254354.0	254354.0	254354.0	254354.0	254356.0	254356.0	254507.0	254507.0	254507.0	254507.0	254507.0	255203.0	255203.0	255203.0	255203.0	255203.0	255203.0	255203.0	255219.0	255219.0	255284.0
204.0	614025.0	614025.0	616326.0	616326.0	616326.0	620014.0	620014.0	620405.0	620405.0	620405.0	621160.0	622101.0	622480.0	624490.0	624907.0	624907.0	627002.0	627161.0	627161.0	627161.0	627161.0	628631.0	628671.0	628765.0	630181.0	630629.0	630799.0	633549.0	633921.0	633921.0	633921.0	634743.0	634915.0	634915.0	635235.0
205.0	123746.0	123746.0	123746.0	123746.0	123746.0	123746.0	123746.0	123746.0	123746.0	123746.0	123922.0	123922.0	123922.0	123922.0	123922.0	123922.0	123922.0	123922.0	123922.0	123922.0	123922.0	123922.0	123922.0	123922.0	123922.0	123922.0	123922.0	123922.0	123922.0	123922.0	123922.0	123922.0	123922.0	123922.0	123922.0
206.0	168227.0	168227.0	170315.0	170315.0	170315.0	170369.0	170369.0	170369.0	170369.0	170369.0	170369.0	170369.0	170369.0	170369.0	170369.0	170369.0	171136.0	171136.0	171884.0	171884.0	171884.0	172692.0	172692.0	172692.0	172692.0	172692.0	172692.0	172692.0	173995.0	173995.0	173995.0	174212.0	174212.0	174212.0	174462.0
207.0	202519.0	202519.0	203087.0	203087.0	203162.0	203295.0	203295.0	203435.0	203435.0	203435.0	203435.0	204137.0	204137.0	204137.0	204137.0	204167.0	204167.0	204167.0	204167.0	204167.0	204167.0	204848.0	204873.0	204873.0	204873.0	204873.0	204873.0	204873.0	206093.0	206093.0	206093.0	206093.0	206093.0	206093.0	206323.0
208.0	195848.0	195848.0	195848.0	195848.0	195848.0	195848.0	195848.0	195848.0	195848.0	195848.0	195848.0	196221.0	196221.0	196221.0	196221.0	196221.0	196221.0	196221.0	196221.0	196221.0	196221.0	197006.0	197006.0	197006.0	197006.0	197006.0	197006.0	197006.0	197006.0	197155.0	197155.0	197306.0	197306.0	197306.0	197306.0
209.0	323510.0	323510.0	323661.0	323661.0	323684.0	323749.0	323749.0	323749.0	323971.0	324076.0	324571.0	324571.0	324624.0	324785.0	324785.0	324785.0	325279.0	325279.0	325279.0	325589.0	325772.0	326628.0	326976.0	327280.0	327280.0	327888.0	327888.0	327888.0	327888.0	327888.0	327973.0	327973.0	327973.0	328101.0	328185.0
210.0	271557.0	271557.0	271637.0	271637.0	271637.0	271637.0	271637.0	271637.0	271637.0	271690.0	271690.0	271690.0	271821.0	271851.0	271851.0	271851.0	271902.0	271902.0	272208.0	272208.0	272208.0	273080.0	273153.0	273153.0	273422.0	273837.0	273837.0	273837.0	273906.0	273906.0	275049.0	275049.0	275193.0	275193.0	275193.0
211.0	457041.0	457041.0	457041.0	459120.0	459120.0	459120.0	459413.0	462113.0	466344.0	469018.0	469648.0	469648.0	469922.0	470417.0	471112.0	471112.0	471163.0	471163.0	471670.0	471864.0	473199.0	480016.0	480393.0	480892.0	480917.0	482208.0	482208.0	482662.0	482662.0	482662.0	482662.0	483847.0	486052.0	486988.0	488591.0
212.0	265943.0	265943.0	266672.0	266672.0	266672.0	266672.0	266672.0	266672.0	266672.0	266672.0	266705.0	266705.0	266705.0	266705.0	266779.0	266779.0	266779.0	266779.0	266779.0	267530.0	267530.0	267866.0	267866.0	267866.0	267866.0	267866.0	267866.0	267912.0	267912.0	267942.0	267989.0	267989.0	267989.0	267989.0	273602.0
213.0	126253.0	126253.0	126253.0	126253.0	126253.0	126253.0	126253.0	126253.0	126253.0	126253.0	126256.0	126256.0	126364.0	127183.0	127183.0	127183.0	127183.0	127183.0	127183.0	127482.0	127482.0	130000.0	130000.0	130000.0	130897.0	130897.0	131439.0	132845.0	132845.0	133234.0	133234.0	133234.0	133234.0	133234.0	133234.0
214.0	190147.0	190147.0	190396.0	190420.0	190420.0	190420.0	190586.0	190586.0	191404.0	191404.0	191888.0	191888.0	191888.0	191888.0	191888.0	192022.0	192566.0	195794.0	195794.0	195830.0	195977.0	198636.0	198636.0	199053.0	199053.0	199053.0	199053.0	199053.0	199257.0	200699.0	200699.0	200699.0	200699.0	200699.0	200699.0
215.0	566846.0	566846.0	566846.0	566846.0	567652.0	567652.0	567652.0	568152.0	569299.0	569299.0	570823.0	573080.0	573080.0	575355.0	576397.0	576512.0	577381.0	577537.0	577610.0	581173.0	581367.0	582322.0	582587.0	582676.0	583159.0	583311.0	584086.0	584413.0	584533.0	585881.0	586552.0	587337.0	587337.0	587580.0	587660.0
216.0	1130417.0	1130417.0	1133635.0	1134821.0	1136117.0	1138038.0	1140269.0	1141579.0	1143681.0	1147216.0	1149321.0	1150829.0	1157449.0	1159181.0	1165094.0	1167177.0	1173258.0	1178252.0	1183191.0	1184155.0	1185799.0	1193108.0	1197967.0	1198446.0	1200266.0	1207684.0	1208306.0	1208976.0	1210130.0	1210969.0	1211092.0	1214360.0	1215489.0	1215926.0	1216293.0
217.0	344645.0	344645.0	346792.0	346792.0	346792.0	348163.0	348163.0	349379.0	349379.0	349379.0	349379.0	349379.0	349970.0	352000.0	352459.0	352459.0	352459.0	352459.0	353271.0	355208.0	355208.0	355551.0	355551.0	355551.0	355678.0	355756.0	355756.0	356986.0	356986.0	356986.0	356986.0	356986.0	356986.0	356986.0	357472.0
218.0	236908.0	236908.0	236908.0	236996.0	236996.0	237074.0	237074.0	237525.0	237525.0	237649.0	237649.0	237649.0	238754.0	238754.0	239110.0	239110.0	239215.0	239215.0	239215.0	239215.0	239215.0	239215.0	239215.0	239215.0	239376.0	239584.0	239584.0	241586.0	244438.0	244576.0	244576.0	244752.0	244752.0	244752.0	244752.0
219.0	369953.0	369953.0	369953.0	369953.0	369953.0	369953.0	370012.0	370012.0	370012.0	370012.0	372952.0	372952.0	373008.0	373393.0	373393.0	374584.0	374584.0	374584.0	374584.0	374882.0	374882.0	375016.0	375016.0	375188.0	375188.0	375707.0	376504.0	376945.0	376945.0	376945.0	376945.0	376945.0	377185.0	377209.0	377209.0
220.0	334245.0	334245.0	334902.0	335940.0	336920.0	336920.0	336920.0	337218.0	337255.0	337255.0	337255.0	337611.0	337809.0	337809.0	337809.0	337809.0	337867.0	337867.0	338235.0	339665.0	339983.0	342336.0	344365.0	350041.0	351032.0	351159.0	351159.0	351159.0	351159.0	351159.0	351159.0	351159.0	351159.0	351227.0	351227.0
221.0	209866.0	209866.0	209974.0	209974.0	210008.0	210008.0	210008.0	210193.0	210193.0	210193.0	210265.0	210386.0	210580.0	210580.0	211749.0	211749.0	211749.0	211749.0	214692.0	214692.0	215413.0	215413.0	215524.0	215776.0	215828.0	215828.0	216287.0	216287.0	219233.0	219452.0	219452.0	219452.0	219452.0	219452.0	219977.0
222.0	294288.0	294288.0	294288.0	294288.0	294288.0	294874.0	294874.0	294874.0	294874.0	294874.0	294874.0	294874.0	294874.0	294874.0	295159.0	295304.0	295304.0	295965.0	296429.0	296628.0	296678.0	296678.0	296678.0	296678.0	296888.0	297174.0	298246.0	298246.0	298246.0	298246.0	298246.0	298246.0	298246.0	298246.0	298246.0
223.0	281178.0	281178.0	281178.0	281178.0	281178.0	281970.0	281970.0	281970.0	282175.0	282175.0	282175.0	282321.0	282321.0	283147.0	285931.0	286168.0	286168.0	286168.0	286168.0	286331.0	287111.0	287111.0	287419.0	287884.0	287884.0	287884.0	288394.0	289140.0	289140.0	289140.0	289140.0	291096.0	291096.0	291194.0	292481.0
224.0	184501.0	184501.0	184567.0	184567.0	184859.0	184859.0	185123.0	185123.0	185123.0	185123.0	185123.0	186232.0	186232.0	186232.0	188155.0	188155.0	188155.0	188531.0	188531.0	188531.0	188531.0	188531.0	188531.0	188531.0	188590.0	189604.0	190099.0	190099.0	191256.0	191390.0	191390.0	191390.0	192068.0	192068.0	192115.0
225.0	249285.0	249285.0	249285.0	249285.0	249525.0	249525.0	249525.0	249525.0	249525.0	249525.0	249525.0	249525.0	250861.0	252299.0	252972.0	252972.0	254978.0	254978.0	255434.0	255758.0	255758.0	255814.0	256030.0	256030.0	256030.0	256092.0	256217.0	256217.0	256217.0	256217.0	256217.0	256217.0	256436.0	257177.0	257825.0
226.0	393061.0	393061.0	393061.0	393761.0	394310.0	394310.0	394310.0	394310.0	394310.0	394600.0	395098.0	395098.0	396299.0	396299.0	397636.0	399055.0	400411.0	400507.0	400507.0	400507.0	402104.0	405892.0	406650.0	408411.0	408411.0	408411.0	411334.0	411334.0	412489.0	412541.0	412541.0	412607.0	412607.0	414540.0	414540.0
227.0	367503.0	367503.0	367503.0	367874.0	367874.0	367874.0	367874.0	369022.0	369270.0	369270.0	370021.0	370258.0	370960.0	370960.0	372548.0	372548.0	372548.0	373683.0	373683.0	373985.0	374083.0	374083.0	374083.0	374379.0	377014.0	377014.0	378429.0	378429.0	378429.0	378429.0	378429.0	378656.0	378656.0	378656.0	378656.0
228.0	123331.0	123331.0	125022.0	125022.0	125022.0	125022.0	125750.0	125750.0	125750.0	126208.0	126208.0	126208.0	126208.0	126208.0	126208.0	126208.0	126208.0	126208.0	126208.0	126208.0	126208.0	126604.0	126604.0	126604.0	126604.0	126604.0	126944.0	126944.0	128580.0	128580.0	128580.0	128580.0	128580.0	128580.0	128580.0
229.0	178547.0	178547.0	178547.0	178547.0	178547.0	178547.0	178547.0	178547.0	178547.0	178547.0	178547.0	178547.0	178547.0	178547.0	179345.0	179345.0	179345.0	179345.0	179345.0	182563.0	183241.0	183241.0	187581.0	187581.0	187581.0	187581.0	187581.0	187581.0	187581.0	187581.0	187581.0	187581.0	187581.0	187804.0	187804.0
230.0	226681.0	226681.0	226681.0	226681.0	226681.0	226681.0	226681.0	226759.0	226759.0	226759.0	226759.0	226759.0	226759.0	226759.0	229190.0	229190.0	229190.0	229520.0	229570.0	229570.0	229570.0	230164.0	230419.0	230506.0	230785.0	230785.0	233256.0	233256.0	233256.0	234045.0	234045.0	234045.0	234045.0	234858.0	239363.0
231.0	248857.0	248857.0	248917.0	248917.0	249229.0	249280.0	249280.0	249280.0	249280.0	250883.0	250883.0	250883.0	250916.0	250916.0	253524.0	253524.0	253524.0	254723.0	255478.0	255478.0	255478.0	256114.0	256159.0	256159.0	256249.0	256430.0	256982.0	257040.0	257040.0	258200.0	258200.0	258200.0	258200.0	258200.0	258200.0
232.0	176012.0	176012.0	176012.0	176016.0	176016.0	176016.0	176016.0	176016.0	176016.0	176016.0	176016.0	179009.0	179009.0	179009.0	180585.0	180585.0	180623.0	180623.0	182953.0	182953.0	182953.0	182953.0	182953.0	182953.0	182953.0	182953.0	183361.0	183361.0	183361.0	185184.0	185184.0	185184.0	185303.0	185356.0	186429.0
233.0	307660.0	307660.0	308369.0	308369.0	308369.0	308369.0	308369.0	308369.0	308369.0	308369.0	308502.0	308851.0	308851.0	308851.0	309197.0	309197.0	309197.0	309197.0	309197.0	309712.0	309712.0	310042.0	310042.0	310042.0	310042.0	310042.0	310042.0	310175.0	312099.0	312589.0	312916.0	312916.0	312916.0	312916.0	312996.0
234.0	464812.0	464812.0	464812.0	464812.0	464812.0	464812.0	464812.0	464851.0	464851.0	464851.0	464851.0	465640.0	465640.0	465640.0	466023.0	466023.0	466023.0	466023.0	466164.0	466442.0	466508.0	466710.0	466752.0	466752.0	466752.0	466752.0	467208.0	467208.0	467208.0	467701.0	467701.0	468090.0	468090.0	468314.0	469366.0
235.0	165821.0	165821.0	165821.0	165821.0	165821.0	165821.0	165821.0	165821.0	165821.0	165821.0	165821.0	165821.0	166729.0	166729.0	167110.0	167110.0	167110.0	167110.0	167110.0	167110.0	167110.0	167407.0	167599.0	167599.0	167599.0	167599.0	167688.0	167688.0	167688.0	167688.0	167688.0	167688.0	167688.0	167688.0	167713.0
236.0	143773.0	143773.0	143773.0	144116.0	144116.0	144116.0	144116.0	144116.0	144116.0	144116.0	144116.0	144116.0	144116.0	144171.0	145289.0	145289.0	145464.0	145464.0	145464.0	145464.0	148257.0	149297.0	150197.0	150197.0	150613.0	152167.0	152167.0	152167.0	152167.0	153193.0	153193.0	153193.0	153338.0	153338.0	153338.0
237.0	224256.0	224256.0	224256.0	224256.0	224256.0	224256.0	224256.0	224256.0	224256.0	224256.0	224256.0	225201.0	225201.0	225201.0	226488.0	226488.0	226713.0	226957.0	226957.0	226988.0	226988.0	226988.0	226988.0	226988.0	226988.0	226988.0	226988.0	227096.0	227096.0	227096.0	227096.0	227096.0	227121.0	227121.0	228063.0
238.0	319553.0	319553.0	319553.0	319553.0	319553.0	319739.0	320454.0	320454.0	320601.0	320601.0	321264.0	321691.0	321691.0	321691.0	327840.0	327840.0	329235.0	329299.0	329299.0	329299.0	330066.0	330221.0	330221.0	330221.0	330221.0	330221.0	330917.0	330968.0	330997.0	331062.0	331418.0	331418.0	332600.0	332600.0	333168.0
239.0	561854.0	561854.0	562231.0	562231.0	562231.0	562231.0	562458.0	562527.0	562527.0	563371.0	563371.0	563632.0	563632.0	563632.0	566165.0	566165.0	566165.0	566609.0	566609.0	566876.0	566991.0	569371.0	569371.0	569442.0	569442.0	570221.0	570221.0	570221.0	570221.0	570221.0	570225.0	570225.0	570777.0	571573.0	571643.0
240.0	301684.0	301684.0	301684.0	301684.0	301684.0	301684.0	301684.0	302446.0	302446.0	302446.0	302847.0	302934.0	302934.0	303670.0	304575.0	304952.0	304952.0	304952.0	304952.0	305016.0	305016.0	306373.0	307256.0	307647.0	307647.0	307735.0	309359.0	309359.0	309359.0	309359.0	309986.0	309986.0	309986.0	309986.0	311608.0
241.0	313836.0	313836.0	313836.0	313836.0	313836.0	314014.0	314014.0	314014.0	314014.0	314014.0	314965.0	314965.0	314965.0	314965.0	314965.0	314965.0	314965.0	315245.0	315245.0	315245.0	315245.0	315813.0	315813.0	315813.0	315813.0	315813.0	316423.0	316423.0	316423.0	316700.0	316700.0	317184.0	317184.0	317184.0	317335.0
242.0	122614.0	122614.0	122671.0	122774.0	123614.0	123614.0	123614.0	123799.0	123799.0	123799.0	125175.0	125175.0	125233.0	128947.0	129545.0	133197.0	133390.0	133471.0	133539.0	133539.0	133724.0	134408.0	134408.0	134408.0	134440.0	134440.0	135413.0	135413.0	136234.0	136234.0	136234.0	136234.0	136234.0	136452.0	136477.0
243.0	897483.0	897483.0	898304.0	898304.0	898573.0	898573.0	898635.0	898635.0	898874.0	898874.0	899033.0	900036.0	900602.0	900602.0	901563.0	901647.0	903286.0	905017.0	905521.0	905709.0	905835.0	907754.0	908038.0	908038.0	908580.0	909844.0	912695.0	915010.0	915914.0	917228.0	919972.0	919972.0	919972.0	926506.0	926506.0
244.0	1185236.0	1185236.0	1187301.0	1191828.0	1193411.0	1194761.0	1195365.0	1197594.0	1199355.0	1201092.0	1201951.0	1206608.0	1207539.0	1213515.0	1217404.0	1217997.0	1222073.0	1223715.0	1224113.0	1224268.0	1227244.0	1243401.0	1248682.0	1251650.0	1252922.0	1259102.0	1260724.0	1262579.0	1265278.0	1266167.0	1268991.0	1269072.0	1269720.0	1269848.0	1271744.0
245.0	325671.0	325671.0	325671.0	326558.0	326558.0	326558.0	326558.0	326558.0	326558.0	326558.0	326558.0	326558.0	326558.0	327491.0	327491.0	327491.0	327491.0	327491.0	327491.0	327491.0	327491.0	327491.0	327491.0	327491.0	327491.0	327491.0	327491.0	327491.0	327491.0	327633.0	327633.0	327633.0	328123.0	334155.0	334472.0
246.0	269041.0	269041.0	269197.0	269239.0	269239.0	269239.0	269239.0	269239.0	270082.0	270082.0	270082.0	270082.0	270082.0	270082.0	270687.0	270687.0	270687.0	271347.0	271469.0	271535.0	271908.0	273349.0	274894.0	274894.0	276239.0	276239.0	277622.0	277877.0	277912.0	277912.0	277912.0	278143.0	278143.0	278143.0	283523.0
247.0	189465.0	189465.0	189728.0	189728.0	189728.0	189728.0	189728.0	189728.0	189728.0	189728.0	189728.0	189728.0	189728.0	189728.0	189728.0	189728.0	189728.0	189728.0	189728.0	190309.0	190309.0	190309.0	191983.0	192949.0	192949.0	193062.0	193062.0	193131.0	193131.0	193131.0	193131.0	193185.0	193185.0	193185.0	199381.0
248.0	333209.0	333209.0	333209.0	333209.0	333209.0	333209.0	333209.0	333209.0	333209.0	333209.0	333381.0	333381.0	333381.0	333381.0	333690.0	333690.0	333690.0	333690.0	333690.0	335186.0	336441.0	336441.0	336441.0	336441.0	336562.0	336562.0	336562.0	336562.0	336562.0	336641.0	336641.0	336641.0	336641.0	336641.0	350431.0
249.0	160602.0	160602.0	160602.0	160602.0	160602.0	160602.0	160602.0	160602.0	160918.0	163449.0	166763.0	169175.0	169175.0	169175.0	170317.0	170723.0	170723.0	170723.0	170723.0	170723.0	170723.0	170723.0	170723.0	170723.0	170723.0	171260.0	172179.0	172222.0	172222.0	172222.0	172637.0	172637.0	172637.0	172637.0	172637.0
250.0	333935.0	333935.0	333935.0	333935.0	333935.0	333935.0	333935.0	333935.0	333935.0	333935.0	333935.0	333935.0	333992.0	333992.0	335437.0	335437.0	335868.0	335868.0	335868.0	335868.0	335868.0	335868.0	335868.0	335868.0	335868.0	335868.0	336705.0	336705.0	336705.0	336705.0	336705.0	336705.0	336770.0	336770.0	337061.0
251.0	394369.0	394369.0	395205.0	395901.0	396575.0	397734.0	397734.0	398695.0	399767.0	399767.0	399767.0	399767.0	399767.0	400995.0	401943.0	401943.0	402210.0	402431.0	402431.0	402634.0	403353.0	404869.0	406722.0	407573.0	407573.0	407573.0	409984.0	409984.0	410579.0	410579.0	410951.0	410951.0	412953.0	412953.0	412953.0
252.0	319186.0	319186.0	319186.0	319186.0	319186.0	319186.0	319186.0	319186.0	320495.0	320634.0	320634.0	321118.0	321118.0	321118.0	321981.0	322285.0	322411.0	322411.0	322411.0	322940.0	322940.0	323289.0	323632.0	323632.0	324640.0	324833.0	326899.0	326899.0	327052.0	327713.0	327910.0	327910.0	327910.0	330513.0	330513.0
253.0	121845.0	121845.0	123591.0	123591.0	123591.0	123795.0	123795.0	123795.0	123795.0	123795.0	123795.0	123795.0	123844.0	123844.0	123844.0	123844.0	123844.0	123844.0	123844.0	123844.0	123844.0	124236.0	124236.0	124236.0	124236.0	124236.0	124236.0	124311.0	124311.0	124311.0	124311.0	124311.0	124311.0	124311.0	124311.0
254.0	816137.0	816137.0	817222.0	817234.0	818384.0	818469.0	818913.0	820693.0	820816.0	820988.0	821531.0	822458.0	822501.0	822854.0	823144.0	823394.0	823394.0	825895.0	826488.0	827076.0	827812.0	828652.0	829115.0	829115.0	829115.0	829115.0	829115.0	830019.0	831823.0	832196.0	832733.0	832788.0	832792.0	835636.0	839895.0
255.0	142140.0	142140.0	142140.0	142140.0	142244.0	143875.0	143904.0	143939.0	143939.0	143939.0	143939.0	143939.0	143939.0	143939.0	143939.0	143939.0	144407.0	144407.0	144407.0	144407.0	144407.0	145135.0	145135.0	145135.0	145135.0	145135.0	145135.0	145135.0	145135.0	145135.0	145135.0	145135.0	145135.0	145135.0	145203.0
256.0	315630.0	315630.0	315630.0	315630.0	315630.0	315630.0	315630.0	315630.0	315630.0	315630.0	315630.0	315630.0	315630.0	315630.0	315843.0	315843.0	315843.0	315843.0	316140.0	316140.0	317225.0	317291.0	317291.0	317291.0	318626.0	318750.0	318750.0	319050.0	319169.0	319169.0	319372.0	319952.0	319952.0	319952.0	319952.0
257.0	109943.0	109943.0	109943.0	109943.0	109943.0	109943.0	109943.0	109943.0	109943.0	109943.0	109943.0	109943.0	109943.0	109943.0	109943.0	109943.0	109943.0	109943.0	109943.0	109943.0	109943.0	110639.0	110639.0	110639.0	110639.0	110639.0	110639.0	110639.0	110679.0	110703.0	110703.0	112813.0	112813.0	112898.0	112898.0
258.0	127125.0	127125.0	127125.0	127125.0	127329.0	127329.0	127329.0	127446.0	127446.0	127446.0	129900.0	130326.0	130326.0	130326.0	130326.0	130326.0	130326.0	130326.0	130326.0	130326.0	130326.0	130326.0	130354.0	130544.0	130544.0	130544.0	130544.0	130583.0	130583.0	132154.0	132154.0	132154.0	132154.0	132154.0	132154.0
259.0	195501.0	195501.0	196978.0	197570.0	197570.0	197570.0	197570.0	197570.0	197570.0	197570.0	197758.0	197758.0	201044.0	201077.0	202202.0	202202.0	202398.0	202398.0	202398.0	202398.0	202480.0	202966.0	202966.0	202966.0	202966.0	202966.0	207131.0	207131.0	207131.0	207131.0	207131.0	207131.0	207131.0	207239.0	207271.0
260.0	1220808.0	1220808.0	1222855.0	1223725.0	1223725.0	1224586.0	1224586.0	1224864.0	1226002.0	1226437.0	1227263.0	1228072.0	1230503.0	1230669.0	1231908.0	1231926.0	1231926.0	1233224.0	1235429.0	1235546.0	1237237.0	1237681.0	1239400.0	1239873.0	1240816.0	1244066.0	1244432.0	1244682.0	1246303.0	1246574.0	1247928.0	1251013.0	1252914.0	1254152.0	1254571.0
261.0	115967.0	115967.0	116020.0	116020.0	116020.0	116020.0	116020.0	116020.0	116020.0	116020.0	116020.0	116020.0	116020.0	116212.0	116212.0	116212.0	116212.0	116212.0	116212.0	116212.0	116212.0	117332.0	118039.0	118039.0	118039.0	118155.0	118155.0	118155.0	118155.0	118155.0	118155.0	118155.0	118155.0	118155.0	118155.0
262.0	114276.0	114276.0	114276.0	114276.0	114276.0	114276.0	114276.0	115169.0	115869.0	115869.0	115957.0	116188.0	116188.0	116188.0	116188.0	116373.0	116373.0	116433.0	116433.0	116433.0	116584.0	116584.0	116584.0	116634.0	116634.0	117161.0	117739.0	117739.0	117739.0	117739.0	117739.0	117739.0	117739.0	118022.0	118251.0
263.0	442298.0	442298.0	442298.0	442298.0	442298.0	442531.0	442531.0	442883.0	442883.0	443077.0	443077.0	444190.0	444190.0	444190.0	445432.0	445432.0	445564.0	445564.0	446029.0	446097.0	446348.0	446601.0	446601.0	446601.0	446654.0	446654.0	446791.0	446791.0	446791.0	446827.0	446930.0	446930.0	446930.0	447105.0	447176.0
264.0	883249.0	883249.0	884997.0	884997.0	886177.0	886177.0	887602.0	887602.0	891074.0	891572.0	891572.0	891899.0	894638.0	900603.0	903407.0	904019.0	907405.0	907425.0	907429.0	908117.0	909728.0	912524.0	915845.0	916461.0	916461.0	916770.0	919025.0	920280.0	920280.0	920317.0	920317.0	921138.0	921504.0	922151.0	922726.0
265.0	193429.0	193429.0	193429.0	194166.0	194225.0	198567.0	200320.0	201113.0	201207.0	201207.0	201303.0	201303.0	201691.0	203153.0	203194.0	203194.0	203194.0	204099.0	204099.0	208120.0	208364.0	208364.0	208826.0	208826.0	208826.0	208826.0	208826.0	208826.0	208875.0	208875.0	209534.0	209556.0	209556.0	209652.0	209652.0
266.0	546117.0	546117.0	546183.0	546559.0	548097.0	548097.0	548469.0	549110.0	549110.0	549110.0	549110.0	549557.0	549557.0	550130.0	550185.0	550302.0	550395.0	550395.0	550395.0	550395.0	550395.0	550439.0	550610.0	550610.0	550610.0	553638.0	554103.0	554103.0	554875.0	555016.0	555340.0	555340.0	555539.0	555707.0	555791.0
267.0	252873.0	252873.0	252933.0	252933.0	252933.0	253216.0	253216.0	253216.0	253216.0	253216.0	254557.0	254881.0	254881.0	254881.0	254881.0	254881.0	254881.0	254881.0	254998.0	254998.0	255045.0	255754.0	255754.0	255754.0	255754.0	255754.0	255784.0	255784.0	255784.0	255784.0	256223.0	256223.0	256354.0	256393.0	263433.0
268.0	524471.0	524471.0	526618.0	527378.0	527647.0	533843.0	534743.0	537692.0	539030.0	539870.0	540500.0	540591.0	540591.0	542343.0	544445.0	545274.0	545274.0	545274.0	546006.0	546006.0	546148.0	553076.0	553134.0	553175.0	553175.0	553757.0	553764.0	555569.0	555814.0	556734.0	556734.0	556734.0	556734.0	557079.0	557295.0
269.0	1027513.0	1027513.0	1027513.0	1027646.0	1027646.0	1027646.0	1027646.0	1027646.0	1028588.0	1031622.0	1033513.0	1033513.0	1034695.0	1036277.0	1037147.0	1038069.0	1038769.0	1039211.0	1039211.0	1040957.0	1042595.0	1043201.0	1053504.0	1054337.0	1054375.0	1054733.0	1055057.0	1056132.0	1057104.0	1057681.0	1060982.0	1060982.0	1061289.0	1062226.0	1063124.0
270.0	421182.0	421182.0	424488.0	424826.0	424826.0	424826.0	424945.0	426075.0	426163.0	429795.0	430772.0	431482.0	431609.0	431675.0	432053.0	432313.0	432465.0	432578.0	432578.0	432578.0	432578.0	433066.0	433178.0	433178.0	433178.0	433750.0	433799.0	433799.0	433876.0	434232.0	434272.0	434279.0	434321.0	435856.0	435913.0
271.0	540627.0	540627.0	540627.0	540871.0	541759.0	541759.0	541759.0	542151.0	542362.0	542362.0	543501.0	543536.0	543696.0	548184.0	548268.0	548268.0	549851.0	550074.0	550749.0	550749.0	551325.0	551911.0	552363.0	552400.0	553360.0	554491.0	554491.0	554491.0	554491.0	554491.0	555052.0	555052.0	555199.0	555199.0	555336.0
272.0	637568.0	637568.0	638448.0	638676.0	639004.0	639004.0	639338.0	639831.0	639905.0	642288.0	643059.0	643059.0	643930.0	644222.0	644222.0	644222.0	645124.0	646257.0	646257.0	646386.0	647247.0	651268.0	652081.0	652081.0	652133.0	653343.0	654913.0	657355.0	657355.0	657355.0	657425.0	658855.0	659647.0	662622.0	662648.0
273.0	165370.0	165370.0	165499.0	165499.0	165499.0	165499.0	165499.0	165499.0	165499.0	165499.0	165499.0	165499.0	165499.0	165499.0	165499.0	165574.0	165658.0	165658.0	165658.0	165960.0	165960.0	166078.0	166078.0	166078.0	166078.0	166078.0	166078.0	166078.0	166078.0	166078.0	166078.0	166078.0	166078.0	166078.0	166078.0
274.0	923029.0	923029.0	927413.0	928590.0	929134.0	929134.0	929134.0	934807.0	935319.0	935404.0	936707.0	939148.0	939770.0	939904.0	940382.0	941027.0	942775.0	942775.0	943155.0	944546.0	946097.0	954475.0	956061.0	956061.0	957089.0	958603.0	959957.0	964713.0	966069.0	966175.0	966410.0	967336.0	969161.0	969885.0	970464.0
275.0	707597.0	707597.0	708130.0	708130.0	708130.0	708130.0	708887.0	710042.0	710042.0	710042.0	710365.0	710365.0	710365.0	710365.0	712440.0	712440.0	712440.0	712507.0	712507.0	712507.0	712507.0	713630.0	713630.0	713685.0	713729.0	713729.0	713729.0	713841.0	715029.0	716218.0	716632.0	716840.0	717171.0	717512.0	729047.0
276.0	362954.0	362954.0	363058.0	363298.0	363953.0	363953.0	363953.0	363953.0	363953.0	365152.0	365424.0	365959.0	366064.0	367820.0	367932.0	367932.0	368346.0	368523.0	370676.0	372943.0	372943.0	373324.0	373870.0	373870.0	374341.0	377456.0	377681.0	378079.0	379475.0	379475.0	380310.0	380614.0	383755.0	385541.0	386251.0
277.0	245433.0	245433.0	245615.0	245615.0	245615.0	245615.0	245615.0	245615.0	245773.0	245773.0	245773.0	245773.0	245773.0	246374.0	248543.0	248543.0	249705.0	249705.0	249715.0	249715.0	249828.0	250063.0	250063.0	250063.0	250063.0	250063.0	251135.0	251135.0	251135.0	251162.0	251162.0	251226.0	251226.0	251549.0	254608.0
278.0	306937.0	306937.0	306937.0	306937.0	306937.0	306954.0	306954.0	306954.0	307050.0	307050.0	307050.0	307433.0	307433.0	307433.0	309661.0	309661.0	309661.0	309661.0	309661.0	309661.0	309661.0	309975.0	309975.0	309975.0	310558.0	310885.0	310974.0	311131.0	312363.0	312819.0	312819.0	312907.0	312907.0	313282.0	313938.0
279.0	748964.0	748964.0	748964.0	751139.0	753882.0	755386.0	755624.0	755732.0	756393.0	756393.0	756393.0	757017.0	757415.0	757740.0	757740.0	757791.0	757791.0	758374.0	758717.0	759623.0	759623.0	759933.0	759933.0	759933.0	759933.0	760037.0	760092.0	760092.0	760412.0	761626.0	761626.0	763321.0	763911.0	763940.0	764091.0
280.0	154646.0	154646.0	154646.0	154646.0	154920.0	155061.0	155061.0	155331.0	155331.0	155331.0	155331.0	155331.0	155331.0	155331.0	155331.0	155331.0	155331.0	155331.0	155331.0	155331.0	155331.0	157262.0	157262.0	157262.0	157677.0	160140.0	160140.0	160140.0	160140.0	160140.0	160140.0	160458.0	160458.0	160458.0	160458.0
281.0	346437.0	346437.0	348045.0	348045.0	348171.0	348171.0	348171.0	348171.0	348171.0	348171.0	348171.0	348171.0	348323.0	348362.0	348491.0	348682.0	348682.0	349332.0	349520.0	349520.0	350097.0	350320.0	351937.0	359362.0	365815.0	365979.0	366076.0	367593.0	367593.0	367593.0	367593.0	367694.0	368371.0	368730.0	368943.0
282.0	645107.0	645107.0	648566.0	648566.0	648781.0	649342.0	649342.0	649342.0	649611.0	650403.0	651625.0	651625.0	651625.0	653227.0	653442.0	654132.0	654258.0	654258.0	654258.0	654258.0	654389.0	658415.0	658719.0	658719.0	659283.0	659594.0	659768.0	660220.0	660773.0	660778.0	663548.0	664945.0	666051.0	666051.0	666449.0
283.0	348797.0	348797.0	348797.0	348797.0	348797.0	349160.0	349273.0	349740.0	349740.0	349915.0	349915.0	350038.0	350151.0	350927.0	350927.0	350927.0	350927.0	350927.0	350927.0	350927.0	350927.0	351198.0	351198.0	351198.0	351198.0	351198.0	351198.0	351198.0	352287.0	352597.0	352597.0	352597.0	352597.0	352597.0	354354.0
284.0	1808341.0	1808341.0	1814566.0	1816563.0	1822750.0	1826504.0	1833342.0	1838880.0	1840685.0	1841938.0	1848399.0	1850292.0	1852730.0	1856106.0	1859944.0	1860140.0	1860193.0	1860299.0	1861219.0	1861978.0	1864669.0	1871876.0	1872428.0	1872477.0	1873721.0	1876706.0	1878567.0	1879147.0	1881093.0	1881915.0	1882509.0	1883640.0	1884096.0	1889789.0	1890801.0
285.0	568527.0	568527.0	569637.0	569637.0	570107.0	571349.0	571349.0	571473.0	571473.0	572525.0	572525.0	573413.0	573465.0	574551.0	574551.0	574772.0	574833.0	578397.0	578847.0	579462.0	581434.0	581434.0	581773.0	582822.0	583613.0	583613.0	584522.0	584580.0	584580.0	584580.0	584580.0	584975.0	584996.0	585100.0	585100.0
286.0	378918.0	378918.0	378918.0	378918.0	378918.0	378918.0	378918.0	378918.0	378918.0	378918.0	378918.0	378918.0	378918.0	378918.0	378918.0	378918.0	380659.0	380659.0	380659.0	380659.0	380697.0	381928.0	382294.0	383919.0	383919.0	383919.0	383919.0	383919.0	384670.0	384670.0	384670.0	387510.0	387601.0	387601.0	387719.0
287.0	426732.0	426732.0	428462.0	428867.0	429388.0	429558.0	429558.0	431536.0	433445.0	435161.0	435689.0	435689.0	436061.0	440636.0	440636.0	440785.0	442761.0	442761.0	442943.0	443107.0	443107.0	445315.0	447773.0	447773.0	447773.0	448920.0	449488.0	449624.0	450273.0	450273.0	450533.0	450880.0	450880.0	450880.0	450880.0
288.0	153838.0	153838.0	153853.0	153853.0	153853.0	153853.0	153853.0	154113.0	154113.0	155818.0	155818.0	155818.0	155818.0	155818.0	155818.0	155818.0	155818.0	155818.0	155818.0	156060.0	156060.0	156103.0	156103.0	156103.0	156103.0	156103.0	156103.0	156103.0	156251.0	156251.0	156251.0	156251.0	156429.0	156838.0	156838.0
289.0	231939.0	231939.0	233770.0	233770.0	234259.0	234396.0	234396.0	234396.0	234396.0	234396.0	234396.0	234559.0	234559.0	235052.0	235052.0	235943.0	235943.0	236001.0	236207.0	237250.0	237250.0	237250.0	237250.0	237280.0	237280.0	237280.0	237280.0	237280.0	237280.0	237280.0	237280.0	237280.0	237280.0	237280.0	237310.0
290.0	1291914.0	1291914.0	1292951.0	1292995.0	1296287.0	1303553.0	1304350.0	1305439.0	1306212.0	1306764.0	1308106.0	1308502.0	1308547.0	1308650.0	1308650.0	1308866.0	1308866.0	1310026.0	1311472.0	1312565.0	1313081.0	1321273.0	1323183.0	1324909.0	1325053.0	1332226.0	1332246.0	1332246.0	1332691.0	1334499.0	1334581.0	1336457.0	1336512.0	1338489.0	1339326.0
291.0	270597.0	270597.0	270597.0	270597.0	270597.0	270597.0	270597.0	270597.0	270597.0	270597.0	270597.0	271281.0	271428.0	272380.0	272380.0	272380.0	272380.0	272380.0	272895.0	273151.0	273151.0	273151.0	273151.0	273151.0	273171.0	273246.0	273246.0	273246.0	273246.0	273246.0	273246.0	273246.0	273246.0	273246.0	273246.0
292.0	480644.0	480644.0	480863.0	480863.0	480953.0	480953.0	480953.0	481143.0	481143.0	481143.0	481143.0	482288.0	482288.0	482288.0	482833.0	482833.0	482833.0	482949.0	483375.0	484293.0	485151.0	486758.0	486758.0	486758.0	486758.0	503278.0	503392.0	503422.0	503470.0	503470.0	503532.0	504547.0	506085.0	506085.0	506085.0
293.0	2447574.0	2447574.0	2449315.0	2455845.0	2457227.0	2459818.0	2463127.0	2468833.0	2476402.0	2477894.0	2490176.0	2491609.0	2493945.0	2498098.0	2501054.0	2504086.0	2505623.0	2508343.0	2512615.0	2516590.0	2517058.0	2521638.0	2525743.0	2525826.0	2531666.0	2535053.0	2538212.0	2540893.0	2541191.0	2542406.0	2543043.0	2543949.0	2544432.0	2550534.0	2552743.0
294.0	141821.0	141821.0	141821.0	141821.0	141821.0	141821.0	141821.0	141821.0	141821.0	141821.0	141821.0	141821.0	141821.0	141906.0	142361.0	142361.0	142361.0	142361.0	142361.0	142361.0	142683.0	142683.0	142683.0	142683.0	142683.0	142683.0	142683.0	142683.0	142683.0	142683.0	142683.0	143035.0	143083.0	143436.0	143436.0
295.0	1637458.0	1637458.0	1638694.0	1641694.0	1643307.0	1643550.0	1644807.0	1646483.0	1646664.0	1649787.0	1650791.0	1651066.0	1652660.0	1655873.0	1659274.0	1661433.0	1666434.0	1668558.0	1672630.0	1674942.0	1675839.0	1682018.0	1683700.0	1685896.0	1685896.0	1686827.0	1692240.0	1692398.0	1694106.0	1694106.0	1694938.0	1695196.0	1696097.0	1696145.0	1696817.0
296.0	232456.0	232456.0	232456.0	232456.0	232456.0	232479.0	232479.0	232508.0	232572.0	233700.0	233700.0	233700.0	234043.0	234199.0	234295.0	234295.0	234378.0	234378.0	234378.0	234378.0	234378.0	237189.0	237268.0	237587.0	237804.0	238438.0	238504.0	238504.0	238504.0	238504.0	238957.0	238957.0	238957.0	238957.0	239461.0
297.0	153755.0	153755.0	153755.0	153755.0	153755.0	153909.0	153909.0	154887.0	154887.0	154887.0	154887.0	154887.0	154887.0	154887.0	157129.0	157129.0	157129.0	157129.0	157129.0	157129.0	157129.0	157173.0	157173.0	157173.0	157216.0	157216.0	157669.0	157669.0	157669.0	157669.0	157669.0	157735.0	157735.0	158088.0	158088.0
298.0	241043.0	241043.0	241043.0	241043.0	241043.0	241043.0	241043.0	241043.0	241591.0	241591.0	241591.0	241591.0	241591.0	241591.0	241591.0	241591.0	241591.0	241591.0	241591.0	242649.0	242649.0	242681.0	243082.0	244318.0	244446.0	245254.0	245254.0	245254.0	245254.0	246398.0	246398.0	246398.0	246398.0	246398.0	246595.0
299.0	124246.0	124246.0	124246.0	124523.0	124717.0	124717.0	124717.0	124717.0	124717.0	124717.0	125301.0	125303.0	125303.0	125747.0	125747.0	127107.0	127107.0	127107.0	127107.0	127107.0	129311.0	129423.0	129423.0	129423.0	129423.0	129423.0	129423.0	129423.0	129423.0	129423.0	129423.0	129423.0	129423.0	129423.0	129423.0
300.0	225522.0	225522.0	225522.0	225522.0	225522.0	225522.0	225522.0	225522.0	225756.0	225756.0	225756.0	226025.0	226025.0	226330.0	226499.0	226499.0	226499.0	226499.0	226499.0	226499.0	226499.0	226561.0	226561.0	226561.0	227450.0	227450.0	228032.0	228032.0	228032.0	228055.0	229828.0	229828.0	229828.0	229828.0	230451.0
301.0	163673.0	163673.0	164744.0	165725.0	165725.0	165725.0	165835.0	165835.0	165935.0	165935.0	165935.0	165935.0	165935.0	165935.0	165956.0	165956.0	166026.0	166279.0	166279.0	166830.0	166830.0	166830.0	167234.0	167234.0	167234.0	167234.0	167234.0	167234.0	167607.0	167607.0	167607.0	167607.0	167607.0	167607.0	167607.0
302.0	430431.0	430431.0	430450.0	430731.0	430731.0	431237.0	431818.0	431818.0	431818.0	431818.0	432716.0	434294.0	434294.0	434294.0	434724.0	434724.0	435114.0	435114.0	436720.0	437212.0	437212.0	438113.0	438433.0	438612.0	438741.0	438826.0	438826.0	439185.0	439185.0	439185.0	440656.0	441380.0	441380.0	441397.0	441461.0
303.0	133324.0	133324.0	133420.0	134131.0	134131.0	134131.0	134131.0	134131.0	134131.0	134131.0	134131.0	134131.0	134131.0	134131.0	134131.0	134131.0	134131.0	134131.0	134131.0	134131.0	134131.0	134131.0	134131.0	134131.0	134131.0	134131.0	134131.0	134131.0	134131.0	134131.0	134131.0	134131.0	134131.0	134131.0	134131.0
304.0	1770987.0	1770987.0	1771919.0	1774040.0	1787106.0	1791609.0	1792396.0	1794895.0	1810886.0	1811450.0	1816154.0	1821373.0	1826993.0	1833454.0	1845418.0	1851993.0	1853262.0	1864335.0	1867059.0	1873707.0	1875323.0	1878606.0	1881573.0	1885208.0	1892111.0	1892111.0	1893550.0	1911589.0	1921939.0	1922314.0	1928177.0	1930519.0	1931777.0	1935344.0	1936900.0
305.0	5737280.0	5737280.0	5768516.0	5778650.0	5799978.0	5826795.0	5832085.0	5845657.0	5862222.0	5878058.0	5913762.0	5919018.0	5943832.0	5959063.0	5983617.0	5988671.0	6003774.0	6062956.0	6102059.0	6114245.0	6127111.0	6139454.0	6163467.0	6176459.0	6191415.0	6196568.0	6206575.0	6222401.0	6247069.0	6251160.0	6262399.0	6273486.0	6279810.0	6284325.0	6286848.0
306.0	1585414.0	1585414.0	1585635.0	1598666.0	1601833.0	1607324.0	1614400.0	1615758.0	1617584.0	1619265.0	1622601.0	1622986.0	1625887.0	1629356.0	1634063.0	1635655.0	1636670.0	1649306.0	1652998.0	1656242.0	1656777.0	1673385.0	1680218.0	1680789.0	1681099.0	1684516.0	1684516.0	1684644.0	1695526.0	1698242.0	1698242.0	1701310.0	1701543.0	1704212.0	1704800.0
307.0	3101919.0	3101919.0	3106398.0	3108694.0	3122258.0	3129163.0	3134847.0	3163824.0	3170374.0	3172716.0	3181059.0	3184324.0	3185575.0	3191685.0	3194923.0	3200746.0	3207501.0	3213859.0	3218294.0	3220831.0	3223871.0	3225360.0	3227226.0	3227981.0	3231344.0	3233755.0	3235006.0	3245067.0	3248892.0	3258768.0	3261971.0	3267480.0	3271757.0	3272589.0	3272838.0
308.0	359955.0	359955.0	359955.0	359955.0	360172.0	360172.0	360172.0	360679.0	360679.0	360679.0	362111.0	362191.0	362270.0	362646.0	368418.0	368418.0	368945.0	374569.0	376063.0	376494.0	376494.0	379646.0	383794.0	383794.0	384100.0	384100.0	384328.0	384614.0	385577.0	385577.0	386493.0	386785.0	386834.0	386834.0	387289.0
309.0	3250512.0	3250512.0	3254032.0	3256781.0	3264751.0	3269454.0	3278543.0	3280875.0	3284974.0	3286740.0	3299700.0	3303388.0	3305284.0	3308957.0	3315103.0	3324488.0	3327186.0	3336428.0	3345701.0	3350174.0	3353849.0	3358474.0	3362110.0	3366257.0	3374427.0	3380627.0	3388018.0	3388986.0	3404293.0	3408537.0	3413796.0	3418289.0	3421724.0	3424006.0	3427756.0
310.0	808262.0	808262.0	808262.0	808262.0	808262.0	808262.0	808350.0	808371.0	808675.0	808675.0	808748.0	808748.0	809658.0	809658.0	811275.0	813035.0	813035.0	816707.0	819259.0	819474.0	819474.0	821375.0	821941.0	822946.0	823895.0	823895.0	826928.0	827368.0	829343.0	832064.0	832692.0	837232.0	837717.0	837996.0	840214.0
311.0	670017.0	670017.0	671222.0	671222.0	672552.0	672704.0	674729.0	674815.0	674815.0	674994.0	675783.0	678303.0	678437.0	678933.0	678933.0	681035.0	681628.0	682876.0	684949.0	685525.0	686123.0	687019.0	689143.0	692278.0	692278.0	692278.0	694589.0	694677.0	695345.0	696291.0	696604.0	697184.0	697629.0	698531.0	699275.0
312.0	613850.0	613850.0	613850.0	614012.0	614901.0	614901.0	616558.0	617672.0	617959.0	618122.0	619396.0	619396.0	623297.0	625949.0	626050.0	626050.0	626096.0	626096.0	630528.0	630668.0	631810.0	634271.0	634271.0	634271.0	634271.0	634879.0	634879.0	636101.0	636233.0	639532.0	639532.0	640689.0	641078.0	641239.0	641779.0
313.0	345441.0	345441.0	346455.0	346702.0	348763.0	348763.0	348763.0	348887.0	348887.0	349248.0	349248.0	349283.0	349650.0	349650.0	349650.0	349650.0	349650.0	350250.0	350250.0	351001.0	351001.0	351001.0	351091.0	351091.0	351446.0	351446.0	352127.0	352127.0	353898.0	358726.0	358726.0	358726.0	358726.0	359363.0	359494.0
314.0	471494.0	471494.0	471872.0	473850.0	473850.0	473850.0	477485.0	477485.0	477534.0	479034.0	479287.0	479836.0	483055.0	483365.0	483598.0	483686.0	483686.0	484411.0	484475.0	486880.0	491094.0	493672.0	493672.0	494840.0	499184.0	499258.0	499278.0	499910.0	499910.0	500080.0	502079.0	502128.0	502574.0	502599.0	503631.0
315.0	391551.0	391551.0	391551.0	394141.0	395475.0	395982.0	395982.0	396600.0	396600.0	397544.0	397712.0	397712.0	397712.0	397712.0	397712.0	398525.0	398525.0	398610.0	399204.0	399204.0	399204.0	401937.0	402781.0	403036.0	403634.0	403779.0	405138.0	405138.0	405784.0	406179.0	406179.0	406179.0	406897.0	407230.0	407230.0
316.0	162696.0	162696.0	162696.0	162696.0	162696.0	163222.0	163222.0	163574.0	163574.0	163574.0	163574.0	163574.0	163574.0	163574.0	164153.0	164153.0	164554.0	164554.0	164554.0	164714.0	164725.0	165244.0	165941.0	165941.0	167445.0	167614.0	167614.0	167788.0	167894.0	167894.0	167894.0	167894.0	167894.0	167894.0	168674.0
317.0	523632.0	523632.0	523632.0	524024.0	524024.0	524275.0	524275.0	524521.0	525300.0	525734.0	526869.0	526869.0	527544.0	527841.0	528555.0	528555.0	529061.0	530147.0	530247.0	530774.0	534386.0	535247.0	535614.0	535900.0	535900.0	535900.0	535900.0	535900.0	541653.0	543184.0	543184.0	543724.0	545541.0	545587.0	546418.0
318.0	328299.0	328299.0	328299.0	328362.0	328362.0	328362.0	328362.0	328620.0	328620.0	328620.0	329045.0	330002.0	334577.0	337707.0	337798.0	337798.0	337853.0	338450.0	338450.0	338450.0	338450.0	339149.0	339149.0	339701.0	339927.0	339927.0	339927.0	340604.0	341619.0	342536.0	343561.0	344283.0	344802.0	344943.0	345144.0
319.0	968934.0	968934.0	969443.0	971334.0	971969.0	974423.0	974981.0	975138.0	975403.0	982050.0	985190.0	985273.0	987280.0	988764.0	990326.0	990789.0	994253.0	997852.0	1000431.0	1000902.0	1003169.0	1003974.0	1004928.0	1009361.0	1009361.0	1011571.0	1012160.0	1012160.0	1013455.0	1014044.0	1014600.0	1017553.0	1022192.0	1022855.0	1023329.0
320.0	634865.0	634865.0	635471.0	635506.0	635506.0	635524.0	635524.0	637505.0	637505.0	637758.0	637778.0	638160.0	639305.0	642089.0	642089.0	642381.0	642381.0	645617.0	646264.0	646764.0	647730.0	647730.0	648801.0	649004.0	649004.0	649132.0	649132.0	649638.0	650121.0	650593.0	650593.0	653779.0	653779.0	653971.0	654071.0
321.0	479235.0	479235.0	479306.0	479338.0	479338.0	479372.0	479417.0	479417.0	479472.0	480195.0	480195.0	480195.0	480304.0	480437.0	481402.0	481726.0	481726.0	481726.0	481726.0	482415.0	482415.0	484260.0	484260.0	484260.0	485451.0	485451.0	485451.0	485451.0	488078.0	490691.0	491961.0	492333.0	492414.0	494185.0	494627.0
322.0	366173.0	366173.0	366182.0	366925.0	366925.0	367598.0	367598.0	372509.0	372509.0	372891.0	374664.0	374664.0	374671.0	374671.0	374671.0	375283.0	375283.0	375283.0	375327.0	375327.0	375684.0	375684.0	376132.0	376182.0	376857.0	377687.0	378278.0	380213.0	382561.0	382561.0	385427.0	385910.0	385910.0	386422.0	386806.0
323.0	639383.0	639383.0	639383.0	639383.0	639950.0	640807.0	641473.0	641473.0	641978.0	641989.0	645210.0	645210.0	645210.0	645317.0	646140.0	646140.0	646140.0	647062.0	647309.0	647309.0	648112.0	648963.0	648963.0	649269.0	650533.0	650533.0	652231.0	652448.0	654700.0	654865.0	655874.0	656060.0	656060.0	656091.0	657033.0
324.0	548268.0	548268.0	548268.0	548268.0	548268.0	549186.0	549186.0	549186.0	550119.0	551159.0	552098.0	552098.0	552098.0	552098.0	553567.0	553567.0	553567.0	555185.0	555185.0	555206.0	556931.0	557124.0	557124.0	558350.0	558478.0	559231.0	559867.0	560000.0	562865.0	563176.0	563176.0	563977.0	563977.0	563977.0	564273.0
325.0	243042.0	243042.0	243174.0	243269.0	243269.0	243269.0	243380.0	243380.0	245018.0	245018.0	245018.0	245018.0	245018.0	245716.0	245716.0	246089.0	246205.0	246385.0	246385.0	246987.0	248028.0	248286.0	248710.0	249940.0	250088.0	250625.0	250625.0	251316.0	254583.0	254659.0	255540.0	256354.0	256491.0	257293.0	257440.0
326.0	165440.0	165440.0	165440.0	165440.0	165440.0	165440.0	165440.0	165605.0	165672.0	165672.0	165672.0	165672.0	165672.0	165672.0	165960.0	167337.0	167737.0	167737.0	167737.0	167737.0	167737.0	167824.0	167824.0	167916.0	167916.0	167916.0	168336.0	168336.0	169704.0	169704.0	169704.0	169704.0	169723.0	169723.0	169723.0
327.0	147149.0	147149.0	147149.0	147149.0	147149.0	147149.0	147149.0	147149.0	147149.0	147149.0	147149.0	147149.0	147149.0	147149.0	147149.0	147149.0	147149.0	147149.0	147149.0	147149.0	147149.0	147225.0	147225.0	147225.0	147225.0	147225.0	147225.0	147225.0	148033.0	148033.0	148033.0	148033.0	148480.0	148480.0	148480.0
328.0	521962.0	521962.0	521962.0	521962.0	521962.0	521974.0	521974.0	521974.0	521974.0	521999.0	524165.0	524967.0	524967.0	524967.0	526242.0	526501.0	526501.0	527774.0	527774.0	527774.0	527774.0	528899.0	531006.0	535066.0	535647.0	535647.0	535647.0	536241.0	540662.0	540662.0	540825.0	541457.0	541457.0	543997.0	543997.0
329.0	523193.0	523193.0	525307.0	525957.0	528507.0	528807.0	530876.0	533564.0	533564.0	533564.0	535225.0	535225.0	536170.0	541517.0	541517.0	543773.0	544503.0	546458.0	546458.0	546458.0	546938.0	547522.0	547522.0	547626.0	547626.0	547800.0	549547.0	549674.0	549910.0	549950.0	550026.0	550382.0	553537.0	553828.0	555257.0
330.0	864887.0	864887.0	865128.0	865128.0	866207.0	866812.0	867329.0	867329.0	867907.0	872374.0	872446.0	873401.0	873531.0	876016.0	881515.0	882673.0	883509.0	886938.0	888283.0	888283.0	888713.0	890158.0	890158.0	890566.0	891400.0	891400.0	893929.0	893929.0	896275.0	898479.0	899615.0	899634.0	900958.0	904038.0	905261.0
331.0	1629821.0	1629821.0	1631559.0	1637213.0	1649631.0	1650729.0	1653978.0	1656729.0	1657898.0	1658318.0	1661166.0	1661821.0	1665021.0	1668780.0	1670129.0	1671583.0	1671621.0	1673058.0	1677829.0	1678143.0	1681871.0	1686663.0	1688066.0	1690905.0	1695370.0	1698199.0	1699137.0	1702399.0	1703315.0	1707236.0	1709089.0	1712970.0	1712981.0	1719546.0	1720966.0
332.0	473234.0	473234.0	473929.0	474621.0	474621.0	474621.0	476759.0	477306.0	477306.0	477351.0	477461.0	477461.0	478259.0	478259.0	478400.0	478816.0	478899.0	479658.0	480223.0	480223.0	480223.0	480223.0	483076.0	483309.0	485299.0	485504.0	485504.0	485504.0	486198.0	486604.0	487346.0	487621.0	488177.0	490534.0	490790.0
333.0	522446.0	522446.0	522451.0	522451.0	522451.0	522451.0	523203.0	523987.0	524581.0	524983.0	529374.0	529374.0	529569.0	531047.0	531047.0	533042.0	533042.0	533527.0	533527.0	533527.0	533527.0	533556.0	533818.0	533867.0	534383.0	535167.0	535167.0	535167.0	539825.0	539825.0	540302.0	540302.0	540302.0	540939.0	541412.0
334.0	474342.0	474342.0	474342.0	475034.0	475034.0	475078.0	476224.0	476425.0	476530.0	476530.0	476530.0	476530.0	476530.0	476530.0	477529.0	478855.0	479127.0	480286.0	480715.0	483673.0	486532.0	486859.0	486859.0	487494.0	487878.0	487878.0	487878.0	487878.0	492136.0	492830.0	493211.0	495105.0	495105.0	495105.0	495283.0
335.0	309556.0	309556.0	309556.0	309556.0	309556.0	309556.0	309556.0	309556.0	309764.0	309764.0	309764.0	309764.0	309764.0	309764.0	309764.0	310872.0	310872.0	311265.0	311265.0	312175.0	312175.0	312418.0	312706.0	312792.0	312792.0	317495.0	318166.0	318166.0	321532.0	321532.0	321532.0	321532.0	321532.0	321836.0	323049.0
336.0	445831.0	445831.0	445865.0	446072.0	446604.0	446604.0	446604.0	446604.0	446980.0	446980.0	448751.0	449760.0	450922.0	451187.0	451187.0	451187.0	451187.0	451579.0	453571.0	454367.0	455691.0	459671.0	459671.0	460962.0	460962.0	464531.0	464578.0	464958.0	465054.0	465054.0	465810.0	465810.0	465861.0	465996.0	465996.0
337.0	496666.0	496666.0	496666.0	496666.0	496707.0	497364.0	498703.0	498703.0	499182.0	499437.0	501145.0	501239.0	501360.0	501360.0	502976.0	504079.0	504079.0	505368.0	505864.0	505864.0	506072.0	506917.0	507420.0	507420.0	508286.0	508307.0	511189.0	512661.0	521970.0	522403.0	522889.0	523747.0	524832.0	526721.0	526721.0
338.0	375241.0	375241.0	375241.0	375241.0	375342.0	375465.0	375465.0	375465.0	375465.0	375465.0	375465.0	375465.0	375465.0	375465.0	377958.0	377967.0	377967.0	379237.0	379402.0	379402.0	381595.0	381595.0	382369.0	382369.0	383230.0	383319.0	385368.0	385867.0	387054.0	391961.0	391961.0	391961.0	391967.0	391972.0	392949.0
339.0	385698.0	385698.0	385698.0	385698.0	385698.0	385698.0	385898.0	385944.0	385944.0	385944.0	386632.0	386632.0	386904.0	386904.0	387253.0	387306.0	388324.0	388353.0	388353.0	388777.0	388777.0	388802.0	388901.0	389009.0	389009.0	389324.0	389324.0	389433.0	393588.0	393588.0	394102.0	395173.0	395357.0	395390.0	395512.0
340.0	732569.0	732569.0	732569.0	732822.0	732822.0	733089.0	733089.0	733095.0	733118.0	733118.0	735763.0	740303.0	744368.0	744368.0	745980.0	745980.0	745980.0	746006.0	746006.0	746090.0	746136.0	747426.0	747426.0	748010.0	748043.0	748363.0	752335.0	756684.0	759491.0	759613.0	759613.0	759722.0	761018.0	761112.0	761659.0
341.0	410451.0	410451.0	410531.0	410531.0	412655.0	412655.0	412655.0	413568.0	413568.0	413568.0	413568.0	413568.0	413568.0	413839.0	413890.0	414184.0	414184.0	414920.0	414920.0	415056.0	415056.0	415843.0	416457.0	416457.0	417098.0	417125.0	417751.0	418451.0	418702.0	418702.0	418702.0	418924.0	418924.0	419381.0	419381.0
342.0	442337.0	442337.0	443564.0	444455.0	445579.0	445579.0	446478.0	449557.0	449625.0	449625.0	449625.0	449625.0	450548.0	451480.0	452081.0	452081.0	452581.0	453802.0	455036.0	455776.0	455776.0	455926.0	456467.0	457424.0	457631.0	458877.0	458877.0	458877.0	462638.0	462638.0	462978.0	463585.0	465424.0	466304.0	466963.0
343.0	329141.0	329141.0	333982.0	334414.0	334414.0	334501.0	334501.0	334501.0	335624.0	335624.0	338052.0	338052.0	338052.0	338052.0	338052.0	338446.0	338537.0	338537.0	339026.0	339026.0	339026.0	339026.0	339186.0	339234.0	339234.0	339234.0	339234.0	339234.0	349220.0	349220.0	349269.0	350988.0	351247.0	352524.0	353515.0
344.0	1320268.0	1320268.0	1325691.0	1327180.0	1328286.0	1333719.0	1334480.0	1335272.0	1336035.0	1336035.0	1353620.0	1353620.0	1355989.0	1356097.0	1356097.0	1356938.0	1357429.0	1360829.0	1361664.0	1363611.0	1373724.0	1378132.0	1382883.0	1383099.0	1383099.0	1383099.0	1384455.0	1384465.0	1388115.0	1388699.0	1389444.0	1390575.0	1391776.0	1391776.0	1393168.0
345.0	2497690.0	2497690.0	2503584.0	2506163.0	2506798.0	2510197.0	2510950.0	2529271.0	2536345.0	2541265.0	2555260.0	2555393.0	2557041.0	2560561.0	2560781.0	2561302.0	2565838.0	2566704.0	2566924.0	2570136.0	2573248.0	2577763.0	2578836.0	2585185.0	2586242.0	2592298.0	2592382.0	2593407.0	2604727.0	2606819.0	2606950.0	2611605.0	2611849.0	2613524.0	2613736.0
346.0	1007312.0	1007312.0	1008833.0	1009918.0	1010404.0	1010514.0	1010688.0	1013675.0	1015738.0	1017295.0	1017884.0	1020108.0	1021876.0	1022228.0	1023075.0	1024977.0	1026767.0	1027135.0	1027170.0	1027459.0	1028605.0	1028605.0	1030288.0	1033460.0	1033590.0	1033590.0	1034512.0	1034739.0	1036930.0	1037129.0	1037129.0	1037948.0	1038464.0	1038732.0	1041520.0
347.0	1623232.0	1623232.0	1640044.0	1643583.0	1646514.0	1654484.0	1659967.0	1661887.0	1669199.0	1674436.0	1682301.0	1683628.0	1685617.0	1686142.0	1688375.0	1693684.0	1694156.0	1704424.0	1710735.0	1713304.0	1717315.0	1717709.0	1718922.0	1721598.0	1721598.0	1721651.0	1722178.0	1722668.0	1728834.0	1730080.0	1731022.0	1732245.0	1734859.0	1739876.0	1740691.0
348.0	531147.0	531147.0	534617.0	535865.0	542620.0	542620.0	542620.0	543429.0	543624.0	544553.0	544698.0	546938.0	546938.0	547692.0	551730.0	551730.0	551730.0	551822.0	551822.0	553973.0	554002.0	554002.0	555916.0	555916.0	555916.0	556894.0	556894.0	556894.0	556994.0	556994.0	557550.0	557550.0	557550.0	557839.0	558134.0
349.0	92618.0	92618.0	92618.0	92618.0	92618.0	92618.0	92618.0	92618.0	92618.0	92618.0	92618.0	92618.0	92618.0	92618.0	92618.0	92618.0	92618.0	92618.0	92798.0	92798.0	92798.0	92857.0	92857.0	92857.0	92857.0	92857.0	92857.0	92857.0	95486.0	96942.0	97046.0	97046.0	97173.0	97173.0	97173.0
350.0	305023.0	305023.0	305023.0	305023.0	305023.0	305153.0	305153.0	305228.0	306671.0	306671.0	306671.0	306671.0	306806.0	306806.0	306806.0	306860.0	306860.0	306860.0	306865.0	306950.0	306950.0	306950.0	306950.0	307627.0	307627.0	307627.0	307627.0	307627.0	307627.0	307627.0	308912.0	308938.0	308938.0	309857.0	309857.0
351.0	219625.0	219625.0	219625.0	220100.0	220608.0	220608.0	221105.0	221105.0	223502.0	223502.0	223502.0	223502.0	223918.0	223918.0	225122.0	225122.0	225122.0	225122.0	225448.0	225448.0	225982.0	226419.0	228065.0	228112.0	230338.0	230490.0	230490.0	230490.0	230490.0	230490.0	230673.0	230673.0	232674.0	232674.0	232674.0
352.0	273877.0	273877.0	277274.0	277274.0	277287.0	277300.0	278032.0	278113.0	278113.0	278564.0	278564.0	278564.0	278592.0	278592.0	279130.0	279130.0	279558.0	279776.0	280000.0	280000.0	280065.0	280065.0	280192.0	280192.0	280192.0	280192.0	280192.0	280192.0	281036.0	281127.0	281127.0	281388.0	281439.0	281660.0	281660.0
353.0	302622.0	302622.0	302782.0	302782.0	302782.0	302782.0	303240.0	303240.0	306054.0	306054.0	306289.0	306289.0	306440.0	306440.0	306526.0	306526.0	306526.0	306526.0	307800.0	307800.0	308078.0	308078.0	308078.0	308078.0	308078.0	308335.0	308335.0	308335.0	308430.0	308430.0	308430.0	308430.0	308430.0	308430.0	308430.0
354.0	205363.0	205363.0	205932.0	205932.0	205932.0	215389.0	215389.0	215450.0	215450.0	215450.0	215703.0	216053.0	218265.0	218265.0	223859.0	223859.0	223859.0	223859.0	223859.0	223859.0	224494.0	224494.0	224494.0	224494.0	224494.0	224494.0	224494.0	224494.0	227473.0	227473.0	227473.0	231153.0	232626.0	232626.0	232626.0
355.0	1069224.0	1069224.0	1070130.0	1071181.0	1071620.0	1072590.0	1072590.0	1080218.0	1080840.0	1080840.0	1082320.0	1082629.0	1084558.0	1084558.0	1085930.0	1085930.0	1087822.0	1087822.0	1092235.0	1092235.0	1093517.0	1094549.0	1106412.0	1107325.0	1109685.0	1110703.0	1110703.0	1111658.0	1115931.0	1116503.0	1116503.0	1117950.0	1118665.0	1118665.0	1119000.0
356.0	662136.0	662136.0	662464.0	664324.0	665431.0	665431.0	666187.0	666338.0	666442.0	668328.0	668417.0	670191.0	673051.0	675289.0	675691.0	676012.0	678122.0	678359.0	679437.0	680656.0	686984.0	686984.0	688743.0	688743.0	692933.0	692933.0	692987.0	692987.0	696322.0	696322.0	696783.0	698007.0	698618.0	698618.0	698618.0
357.0	382248.0	382248.0	382612.0	382612.0	382612.0	383869.0	383869.0	383869.0	385586.0	390086.0	391032.0	392685.0	393448.0	394871.0	395135.0	399387.0	400635.0	400635.0	403640.0	403640.0	403640.0	403640.0	404903.0	406651.0	407076.0	407076.0	407943.0	408705.0	411984.0	411984.0	415906.0	418269.0	428173.0	431521.0	431844.0
358.0	627052.0	627052.0	629958.0	629958.0	629958.0	633870.0	634092.0	640219.0	640867.0	641803.0	663582.0	673467.0	680013.0	681860.0	682516.0	684472.0	684472.0	684472.0	690216.0	692603.0	692994.0	697988.0	698531.0	698770.0	700338.0	700456.0	700513.0	701254.0	703114.0	704493.0	705646.0	707316.0	708078.0	714367.0	714372.0
359.0	526805.0	526805.0	530140.0	530140.0	530140.0	530140.0	531541.0	531541.0	532200.0	532200.0	532281.0	532281.0	534062.0	534062.0	534187.0	534187.0	534896.0	537995.0	537995.0	540267.0	540267.0	542827.0	542827.0	543343.0	544103.0	544103.0	544103.0	544103.0	546311.0	546311.0	546311.0	546339.0	546339.0	547063.0	547063.0
360.0	1269697.0	1269697.0	1271260.0	1271971.0	1275911.0	1277231.0	1277231.0	1277231.0	1285214.0	1285214.0	1290293.0	1295732.0	1300183.0	1308679.0	1311427.0	1318057.0	1318915.0	1318915.0	1323553.0	1323553.0	1324639.0	1325964.0	1328827.0	1338697.0	1340182.0	1342307.0	1343543.0	1343898.0	1352827.0	1355265.0	1356349.0	1361733.0	1361894.0	1363752.0	1364726.0
361.0	619646.0	619646.0	622645.0	623490.0	623490.0	624107.0	624107.0	624107.0	628261.0	631708.0	632080.0	632080.0	632080.0	632080.0	632080.0	632611.0	632667.0	632667.0	632667.0	633972.0	634353.0	635051.0	636476.0	636476.0	637349.0	637349.0	637349.0	637468.0	641118.0	641934.0	641934.0	642416.0	642573.0	642742.0	643814.0
362.0	450903.0	450903.0	450903.0	451486.0	465651.0	465651.0	466450.0	467836.0	468372.0	468372.0	468885.0	472135.0	472911.0	475106.0	475575.0	475613.0	482888.0	482910.0	483151.0	483192.0	484746.0	485421.0	485421.0	490641.0	490641.0	491130.0	491130.0	491625.0	494535.0	494535.0	494535.0	494842.0	494842.0	494842.0	494842.0
363.0	451775.0	451775.0	453230.0	453230.0	462426.0	462770.0	462770.0	462770.0	463264.0	463264.0	463264.0	463403.0	463472.0	463918.0	463918.0	466672.0	468188.0	468257.0	468257.0	468803.0	470230.0	470230.0	475626.0	475626.0	475675.0	475675.0	476251.0	477140.0	478017.0	479536.0	479536.0	479536.0	479536.0	479536.0	479536.0
364.0	421869.0	421869.0	422996.0	422996.0	423466.0	423725.0	423725.0	423725.0	427953.0	427953.0	430789.0	430789.0	430789.0	430805.0	430805.0	430848.0	430848.0	430848.0	432063.0	434592.0	436348.0	437629.0	437932.0	437932.0	438669.0	438669.0	438785.0	438851.0	439264.0	439264.0	439309.0	442649.0	443175.0	444226.0	444562.0
365.0	171285.0	171285.0	171285.0	171285.0	171461.0	171461.0	171461.0	171461.0	172128.0	172259.0	172259.0	172259.0	172344.0	172344.0	172344.0	172589.0	172589.0	172589.0	172589.0	172589.0	172589.0	172589.0	172589.0	172589.0	172615.0	172615.0	172615.0	172615.0	172663.0	172663.0	172663.0	172663.0	172663.0	172810.0	172810.0
366.0	285016.0	285016.0	285016.0	287113.0	287113.0	287113.0	287113.0	287116.0	287116.0	287116.0	287736.0	287789.0	287789.0	290278.0	290278.0	290278.0	290332.0	290332.0	290389.0	290389.0	290609.0	290609.0	290886.0	290958.0	290958.0	290958.0	291056.0	291501.0	292603.0	296809.0	296809.0	297727.0	297727.0	297954.0	297954.0
367.0	290963.0	290963.0	291899.0	297160.0	297534.0	297534.0	297793.0	301736.0	301736.0	301736.0	301788.0	301788.0	301788.0	302796.0	302808.0	302857.0	307916.0	307916.0	320819.0	322943.0	322943.0	323100.0	323100.0	323100.0	323100.0	324603.0	324603.0	324603.0	324971.0	324971.0	324971.0	324971.0	324971.0	324971.0	324990.0
368.0	2460159.0	2460159.0	2469625.0	2472383.0	2478707.0	2479936.0	2480572.0	2491125.0	2517893.0	2526185.0	2542300.0	2553662.0	2559494.0	2567926.0	2570315.0	2582194.0	2583972.0	2595478.0	2615126.0	2617694.0	2622386.0	2627063.0	2637662.0	2641082.0	2642192.0	2644547.0	2645598.0	2647821.0	2661660.0	2661896.0	2663295.0	2673343.0	2674051.0	2674744.0	2675316.0
369.0	490468.0	490468.0	491218.0	491218.0	492928.0	494148.0	494155.0	494163.0	494209.0	494846.0	500950.0	501560.0	502836.0	504054.0	504054.0	507948.0	508473.0	509211.0	515303.0	515303.0	515580.0	519819.0	519926.0	524019.0	524019.0	524799.0	530142.0	530142.0	531983.0	532456.0	533140.0	533140.0	533140.0	533140.0	533140.0
370.0	185069.0	185069.0	185069.0	186895.0	186895.0	186895.0	186895.0	187104.0	187104.0	187104.0	187104.0	187104.0	187104.0	187246.0	187246.0	187246.0	187246.0	187246.0	188014.0	188014.0	188014.0	188014.0	188014.0	188014.0	188014.0	188014.0	188014.0	188014.0	190060.0	190060.0	190718.0	190814.0	190814.0	190814.0	190814.0
371.0	207901.0	207901.0	207901.0	208144.0	208144.0	208158.0	208158.0	209096.0	211466.0	211466.0	216304.0	216304.0	216591.0	216591.0	216591.0	216591.0	216591.0	217163.0	217163.0	217163.0	217224.0	217224.0	217642.0	217642.0	217642.0	217642.0	217683.0	217793.0	220255.0	220255.0	220255.0	223649.0	223649.0	223649.0	223649.0
372.0	292542.0	292542.0	293676.0	293676.0	293676.0	293676.0	293793.0	293793.0	293793.0	293793.0	293793.0	293793.0	293793.0	293793.0	293930.0	293930.0	293930.0	294118.0	296142.0	296142.0	297963.0	297963.0	297963.0	297963.0	298136.0	298136.0	298136.0	298136.0	299149.0	299149.0	299149.0	299149.0	299149.0	299149.0	299149.0
373.0	394404.0	394404.0	396780.0	397019.0	397441.0	397815.0	397815.0	397815.0	398282.0	398944.0	399556.0	400808.0	401502.0	401567.0	401630.0	402701.0	402701.0	403958.0	404008.0	404393.0	404393.0	404393.0	407364.0	407364.0	407364.0	407364.0	407364.0	407437.0	409194.0	409591.0	417174.0	417192.0	418878.0	421830.0	422125.0
374.0	149578.0	149578.0	149578.0	149578.0	149578.0	149578.0	149578.0	149853.0	149881.0	149881.0	150334.0	150334.0	150334.0	150334.0	150334.0	150334.0	151365.0	152256.0	152256.0	152327.0	152327.0	152327.0	156472.0	156472.0	156472.0	156775.0	156775.0	156775.0	157188.0	157423.0	157423.0	157423.0	157423.0	157423.0	157423.0
375.0	1305150.0	1305150.0	1315615.0	1315871.0	1316136.0	1321889.0	1330581.0	1333300.0	1333674.0	1337787.0	1338909.0	1339152.0	1370190.0	1375842.0	1384342.0	1387896.0	1391751.0	1392580.0	1393370.0	1397669.0	1399087.0	1399551.0	1400684.0	1401028.0	1402928.0	1405237.0	1405237.0	1405391.0	1408507.0	1408507.0	1409735.0	1413118.0	1416416.0	1417534.0	1418007.0
376.0	812815.0	812815.0	813992.0	813992.0	814821.0	816687.0	819423.0	822413.0	823216.0	823216.0	823600.0	823880.0	823905.0	823905.0	825101.0	826460.0	829806.0	829907.0	831414.0	831414.0	832646.0	832646.0	837972.0	838335.0	838335.0	843725.0	843725.0	845415.0	855117.0	856750.0	856750.0	861544.0	861587.0	863819.0	864801.0
377.0	478989.0	478989.0	479862.0	479874.0	480152.0	483923.0	484309.0	489280.0	491473.0	491546.0	491546.0	491546.0	492689.0	493156.0	493156.0	493156.0	493156.0	493156.0	493194.0	493303.0	493303.0	493982.0	494189.0	494189.0	494587.0	495972.0	495972.0	495972.0	497235.0	497532.0	497532.0	497821.0	498134.0	498371.0	498371.0
378.0	491870.0	491870.0	492503.0	492658.0	492658.0	492691.0	493983.0	494153.0	495159.0	496609.0	496609.0	496609.0	496609.0	496609.0	496742.0	497088.0	497088.0	497156.0	499099.0	499509.0	499686.0	499686.0	501425.0	503501.0	503501.0	503501.0	503501.0	503501.0	503501.0	504330.0	504623.0	504623.0	504623.0	504623.0	504919.0
379.0	953042.0	953042.0	953479.0	957475.0	957475.0	960589.0	960589.0	960589.0	961388.0	962485.0	962485.0	962485.0	963588.0	963917.0	965442.0	966254.0	966254.0	967583.0	974684.0	974684.0	974748.0	975021.0	980019.0	981280.0	985395.0	987816.0	990261.0	990261.0	991659.0	991734.0	991734.0	992668.0	992976.0	993950.0	994427.0
380.0	307495.0	307495.0	309962.0	309962.0	310079.0	310559.0	311797.0	313316.0	313942.0	313942.0	317012.0	317012.0	317012.0	317447.0	318487.0	318487.0	318487.0	318487.0	323630.0	326284.0	330778.0	330778.0	332496.0	332503.0	332503.0	332503.0	332503.0	332503.0	333952.0	334135.0	334135.0	334800.0	334800.0	334800.0	335180.0
381.0	361934.0	361934.0	361934.0	364941.0	364941.0	364941.0	364941.0	368995.0	371629.0	371891.0	371891.0	371891.0	371891.0	371891.0	371898.0	372911.0	372911.0	372911.0	373424.0	373424.0	375056.0	375056.0	376172.0	376207.0	376207.0	376510.0	376510.0	376528.0	377505.0	377505.0	377696.0	378036.0	378036.0	378366.0	378366.0
382.0	396172.0	396172.0	396172.0	396172.0	396172.0	396172.0	396172.0	396172.0	396172.0	396203.0	397444.0	397444.0	397444.0	397444.0	397706.0	397706.0	398295.0	398295.0	398295.0	399517.0	407926.0	407926.0	408100.0	408100.0	408100.0	411307.0	411307.0	411307.0	411952.0	411952.0	411952.0	411952.0	412175.0	412175.0	413257.0
383.0	250644.0	250644.0	250644.0	250644.0	250644.0	250644.0	250644.0	250644.0	250644.0	250644.0	250644.0	250644.0	250644.0	250644.0	250644.0	250644.0	250644.0	250644.0	250644.0	250644.0	250644.0	250644.0	250644.0	250644.0	250644.0	250644.0	250644.0	250644.0	250692.0	250692.0	250692.0	250692.0	250692.0	251959.0	252070.0
384.0	872359.0	872359.0	878088.0	878158.0	880486.0	889456.0	889524.0	889994.0	890788.0	890788.0	894794.0	894794.0	897709.0	898171.0	898454.0	898561.0	898948.0	900259.0	901390.0	902461.0	902519.0	903258.0	904564.0	905510.0	905923.0	908505.0	908788.0	908788.0	915728.0	915728.0	915791.0	919218.0	919218.0	919822.0	920411.0
385.0	338639.0	338639.0	338639.0	339584.0	339584.0	339638.0	339638.0	339638.0	339638.0	342137.0	342137.0	342137.0	342137.0	342137.0	342137.0	342137.0	342137.0	343050.0	343050.0	343828.0	343828.0	344645.0	344645.0	344816.0	344816.0	346056.0	346068.0	347425.0	347780.0	352217.0	352217.0	352999.0	352999.0	352999.0	352999.0
386.0	591347.0	591347.0	593816.0	593816.0	593816.0	593816.0	593816.0	594323.0	595930.0	596132.0	596396.0	596396.0	596991.0	599079.0	599665.0	601319.0	601319.0	601319.0	601319.0	601341.0	601814.0	601876.0	607369.0	607369.0	608019.0	608588.0	609095.0	609095.0	612658.0	613207.0	614716.0	617920.0	620100.0	620176.0	621360.0
387.0	492538.0	492538.0	492731.0	492731.0	492731.0	495959.0	496502.0	497305.0	498919.0	499738.0	504422.0	504664.0	520117.0	520720.0	521533.0	526141.0	536331.0	536806.0	536806.0	537895.0	537895.0	537895.0	538661.0	539178.0	539178.0	539178.0	539178.0	539178.0	539416.0	539440.0	539440.0	539644.0	539644.0	539644.0	539644.0
388.0	373334.0	373334.0	374171.0	374271.0	374366.0	374589.0	374589.0	375262.0	375630.0	375630.0	376892.0	376892.0	377298.0	377962.0	377962.0	379714.0	379714.0	379714.0	379714.0	379764.0	381229.0	381229.0	382712.0	382712.0	382712.0	382712.0	382731.0	382731.0	383094.0	383213.0	383518.0	383586.0	383586.0	384150.0	384150.0
389.0	538601.0	538601.0	539191.0	540297.0	542258.0	542297.0	542297.0	543559.0	548361.0	551560.0	556581.0	557626.0	557626.0	557626.0	562019.0	562019.0	562195.0	564244.0	566135.0	566686.0	566861.0	567670.0	570815.0	570987.0	571174.0	571174.0	573065.0	573081.0	576829.0	576863.0	576863.0	578440.0	579315.0	580384.0	580754.0
390.0	748953.0	748953.0	749053.0	749053.0	749053.0	749079.0	749079.0	750940.0	751434.0	751939.0	752005.0	752005.0	753372.0	758602.0	758768.0	759816.0	761060.0	762165.0	762165.0	762198.0	762198.0	762200.0	763148.0	775651.0	776291.0	776291.0	776804.0	776804.0	778378.0	780558.0	785406.0	785406.0	786176.0	787880.0	788285.0
391.0	304072.0	304072.0	304072.0	304172.0	304172.0	304172.0	304172.0	304172.0	311522.0	311522.0	311522.0	312294.0	312294.0	312294.0	312294.0	312294.0	312518.0	312518.0	312568.0	312568.0	314068.0	314337.0	314337.0	315544.0	315544.0	320032.0	320032.0	320032.0	325513.0	325513.0	325513.0	326840.0	326840.0	327274.0	327274.0
392.0	522519.0	522519.0	523419.0	523419.0	524427.0	524785.0	524785.0	525222.0	539900.0	558954.0	560390.0	561376.0	568256.0	568256.0	568256.0	568879.0	569419.0	569947.0	570204.0	570650.0	570720.0	574625.0	582425.0	582425.0	582796.0	582796.0	582796.0	582950.0	587297.0	587297.0	587478.0	595069.0	595069.0	595069.0	595214.0
393.0	623773.0	623773.0	623983.0	623983.0	626843.0	626867.0	626891.0	626933.0	627529.0	635547.0	639884.0	639884.0	641221.0	648124.0	648128.0	648382.0	648402.0	648660.0	650420.0	650420.0	651071.0	651485.0	653282.0	655379.0	655541.0	655728.0	656191.0	656191.0	659597.0	660408.0	660834.0	661191.0	661213.0	661213.0	661492.0
394.0	370392.0	370392.0	370824.0	370969.0	372803.0	373505.0	373850.0	373878.0	377010.0	377010.0	377010.0	377225.0	377225.0	377225.0	377225.0	377225.0	377995.0	377995.0	377995.0	385596.0	385596.0	387717.0	387995.0	389421.0	389421.0	389421.0	389421.0	390453.0	391242.0	391242.0	391242.0	393049.0	395334.0	396034.0	398673.0
395.0	1126149.0	1126149.0	1128240.0	1128480.0	1129308.0	1132020.0	1132057.0	1136445.0	1136999.0	1138478.0	1139892.0	1140039.0	1140862.0	1145476.0	1145686.0	1145686.0	1145869.0	1151281.0	1151370.0	1152713.0	1153225.0	1160444.0	1163137.0	1171657.0	1174797.0	1175091.0	1175555.0	1178560.0	1179328.0	1179446.0	1179446.0	1179732.0	1179827.0	1180433.0	1181512.0
396.0	135523.0	135523.0	135523.0	135523.0	135523.0	135523.0	135523.0	137753.0	137753.0	137753.0	137753.0	137753.0	137922.0	137922.0	138568.0	138794.0	138794.0	138794.0	138794.0	138794.0	138794.0	139007.0	139053.0	139053.0	139053.0	139053.0	139053.0	139053.0	139227.0	139227.0	139227.0	139271.0	139271.0	139271.0	139271.0
397.0	208937.0	208937.0	209740.0	209740.0	209740.0	210017.0	210017.0	210017.0	210017.0	210017.0	210017.0	210017.0	210150.0	211318.0	211318.0	211932.0	211947.0	211947.0	212203.0	212504.0	212589.0	212972.0	213699.0	213699.0	214203.0	214203.0	214203.0	214203.0	214938.0	214938.0	214938.0	214938.0	214938.0	215133.0	216447.0
398.0	582436.0	582436.0	582436.0	584323.0	584966.0	586184.0	586259.0	612811.0	613674.0	613674.0	613674.0	613674.0	618683.0	625451.0	626932.0	632003.0	634642.0	640105.0	640411.0	640411.0	640411.0	641224.0	641224.0	642232.0	642713.0	643243.0	643243.0	646592.0	649330.0	649330.0	649330.0	649330.0	649330.0	649330.0	649585.0
399.0	205847.0	205847.0	210824.0	210824.0	210824.0	211605.0	212764.0	212764.0	213043.0	214735.0	217648.0	217648.0	219416.0	222360.0	222411.0	222411.0	222411.0	222411.0	222411.0	222411.0	222735.0	223142.0	225708.0	225727.0	225727.0	225727.0	225727.0	225727.0	226125.0	226125.0	226125.0	226125.0	227264.0	227264.0	227264.0
400.0	314004.0	314004.0	314004.0	314004.0	314004.0	314004.0	314004.0	314004.0	315204.0	315204.0	324024.0	324024.0	324024.0	325931.0	325931.0	326117.0	326117.0	326117.0	326511.0	326511.0	327022.0	329000.0	330739.0	334809.0	334809.0	334809.0	334809.0	335346.0	336908.0	336908.0	337323.0	337323.0	337948.0	337948.0	337948.0
401.0	213277.0	213277.0	213697.0	213697.0	213697.0	213710.0	213710.0	213710.0	213886.0	213886.0	216422.0	216422.0	217416.0	217643.0	217643.0	217669.0	218032.0	218032.0	218032.0	218032.0	218032.0	218032.0	218032.0	218032.0	218032.0	218032.0	218896.0	218896.0	218896.0	218896.0	220289.0	220430.0	220430.0	220430.0	220430.0
402.0	339754.0	339754.0	340365.0	341044.0	341044.0	342970.0	343100.0	344964.0	345457.0	345457.0	347954.0	347954.0	348151.0	348151.0	348151.0	351034.0	351129.0	351163.0	351163.0	351163.0	351163.0	351163.0	354494.0	355922.0	356533.0	356533.0	356533.0	356533.0	356533.0	357076.0	357076.0	357076.0	357076.0	357076.0	357076.0
403.0	1343120.0	1343120.0	1356645.0	1358723.0	1362256.0	1364149.0	1367196.0	1376889.0	1379499.0	1379954.0	1380660.0	1380673.0	1383216.0	1384384.0	1386086.0	1392534.0	1396799.0	1397486.0	1399664.0	1403139.0	1407638.0	1408005.0	1413372.0	1420308.0	1420308.0	1421208.0	1421234.0	1421234.0	1423161.0	1423228.0	1427605.0	1427670.0	1428007.0	1429791.0	1430058.0
404.0	361154.0	361154.0	361154.0	362327.0	363398.0	364761.0	365326.0	366128.0	368627.0	368627.0	370809.0	370809.0	373051.0	374454.0	376536.0	376536.0	376536.0	377092.0	377092.0	377678.0	377678.0	377678.0	377737.0	377737.0	377737.0	377737.0	377737.0	377737.0	377961.0	377961.0	377961.0	380885.0	380885.0	380944.0	380944.0
405.0	80463.0	80463.0	81056.0	81056.0	81465.0	81499.0	81499.0	81565.0	81565.0	81581.0	81581.0	81680.0	81680.0	81752.0	81752.0	81752.0	81752.0	81752.0	81785.0	81785.0	81785.0	81785.0	81785.0	81785.0	82520.0	82520.0	82520.0	82520.0	82520.0	82520.0	82520.0	83468.0	84255.0	84416.0	84416.0
406.0	57589.0	57589.0	57589.0	57589.0	57589.0	57589.0	57589.0	57589.0	57589.0	57984.0	57984.0	57984.0	57984.0	57984.0	57984.0	57984.0	57984.0	57984.0	57984.0	57984.0	57984.0	57984.0	57984.0	57984.0	57984.0	57984.0	57984.0	57984.0	57984.0	57984.0	57984.0	57984.0	57984.0	57984.0	57984.0
407.0	813041.0	813041.0	813681.0	815963.0	818420.0	819083.0	819083.0	819955.0	822407.0	823602.0	825073.0	828258.0	829679.0	831848.0	832452.0	832708.0	836454.0	836720.0	839167.0	839214.0	839214.0	840450.0	840652.0	840652.0	840652.0	841723.0	841723.0	841723.0	843271.0	843271.0	844250.0	844881.0	844881.0	845411.0	845411.0
408.0	536789.0	536789.0	538135.0	542463.0	543350.0	543350.0	543585.0	544242.0	544242.0	544242.0	544242.0	544242.0	544862.0	549355.0	549355.0	549355.0	549355.0	549355.0	549647.0	549647.0	549647.0	549647.0	549667.0	550043.0	550100.0	551504.0	551678.0	552315.0	552326.0	552326.0	552326.0	552326.0	554649.0	554649.0	554649.0
409.0	433060.0	433060.0	433387.0	433387.0	433387.0	433524.0	433524.0	434390.0	434852.0	434852.0	434852.0	434852.0	435334.0	440939.0	441482.0	441482.0	441482.0	444595.0	444595.0	444595.0	445604.0	447056.0	447963.0	448114.0	448410.0	448410.0	448410.0	448410.0	448821.0	448821.0	448821.0	449285.0	449420.0	449420.0	449422.0
410.0	1490039.0	1490039.0	1490055.0	1490748.0	1496869.0	1502701.0	1503610.0	1511325.0	1514601.0	1515060.0	1517003.0	1517003.0	1519811.0	1521375.0	1522030.0	1522030.0	1528175.0	1528175.0	1528535.0	1529236.0	1529236.0	1529236.0	1529884.0	1531615.0	1534181.0	1534916.0	1536018.0	1536989.0	1539623.0	1539623.0	1541816.0	1545456.0	1545456.0	1550191.0	1553330.0
411.0	288946.0	288946.0	288946.0	288946.0	288946.0	289485.0	289485.0	289485.0	289485.0	289485.0	289573.0	291036.0	291036.0	291036.0	291117.0	291117.0	291117.0	291117.0	291117.0	291117.0	291117.0	291117.0	291117.0	291590.0	293032.0	293032.0	293032.0	293032.0	293484.0	293484.0	293671.0	293671.0	293760.0	294333.0	294644.0
412.0	636478.0	636478.0	636478.0	636478.0	636478.0	636478.0	636478.0	637824.0	637824.0	637824.0	638411.0	638973.0	638973.0	638973.0	638973.0	641838.0	642550.0	642550.0	644180.0	644843.0	644843.0	645684.0	646046.0	646046.0	646204.0	646204.0	646204.0	646204.0	646558.0	646558.0	646558.0	646558.0	646558.0	646558.0	646566.0
413.0	227173.0	227173.0	227220.0	227220.0	227220.0	227220.0	227300.0	227300.0	227300.0	228427.0	228427.0	229190.0	229190.0	229616.0	229616.0	229616.0	229995.0	229995.0	229995.0	231257.0	231799.0	231799.0	233482.0	233498.0	233498.0	235092.0	235092.0	235092.0	235092.0	235092.0	235092.0	235092.0	235092.0	235092.0	235092.0
414.0	401104.0	401104.0	401104.0	401104.0	401362.0	401362.0	401362.0	401362.0	401362.0	401700.0	401755.0	401755.0	404192.0	404192.0	404192.0	404206.0	407615.0	407615.0	407615.0	407615.0	407615.0	407615.0	407615.0	408516.0	408516.0	408516.0	408516.0	408516.0	408612.0	408859.0	409455.0	409455.0	409455.0	409755.0	409885.0
415.0	642499.0	642499.0	644136.0	645339.0	646628.0	648591.0	648591.0	648951.0	648951.0	650441.0	653016.0	653016.0	656855.0	656855.0	656855.0	656855.0	656855.0	656855.0	657781.0	658312.0	658535.0	658916.0	664935.0	666044.0	666044.0	666044.0	666477.0	666491.0	666877.0	666877.0	667150.0	668083.0	668868.0	669110.0	669560.0
416.0	1658202.0	1658202.0	1659360.0	1662993.0	1663749.0	1667291.0	1667629.0	1668385.0	1672511.0	1672633.0	1678165.0	1688544.0	1699045.0	1701644.0	1702956.0	1703403.0	1705470.0	1705818.0	1721974.0	1723016.0	1732866.0	1736568.0	1744237.0	1745081.0	1745967.0	1746985.0	1746985.0	1747756.0	1750355.0	1750387.0	1751403.0	1753215.0	1755649.0	1755812.0	1755980.0
417.0	102915.0	102915.0	104218.0	104514.0	105332.0	105332.0	105332.0	105442.0	105442.0	105442.0	105489.0	105691.0	106824.0	106824.0	106824.0	106824.0	106824.0	106824.0	106824.0	106824.0	106824.0	106824.0	106824.0	107260.0	107260.0	107273.0	107273.0	107273.0	107388.0	107388.0	107388.0	107388.0	107388.0	107883.0	107883.0
418.0	1842086.0	1842086.0	1847239.0	1855393.0	1857042.0	1880629.0	1880629.0	1885444.0	1890262.0	1904093.0	1907555.0	1910402.0	1932632.0	1934611.0	1934611.0	1936283.0	1938915.0	1940999.0	1941454.0	1941709.0	1945383.0	1946537.0	1955083.0	1961229.0	1967169.0	1969907.0	1971414.0	1978715.0	1980703.0	1980703.0	1981023.0	1982604.0	1982604.0	1983351.0	1983353.0
419.0	56831.0	56831.0	56831.0	56831.0	56831.0	56915.0	56915.0	56915.0	56915.0	56915.0	56915.0	56915.0	56915.0	56915.0	56915.0	56915.0	56915.0	57794.0	57794.0	57794.0	57794.0	57794.0	57794.0	58076.0	58076.0	58076.0	58076.0	58076.0	58349.0	58349.0	58349.0	58349.0	58349.0	58349.0	58349.0
420.0	319847.0	319847.0	320422.0	320810.0	320810.0	320810.0	320810.0	320810.0	321220.0	321220.0	328327.0	328327.0	328327.0	328849.0	328849.0	328849.0	328849.0	328849.0	328856.0	328856.0	328856.0	328856.0	328856.0	328856.0	328856.0	328856.0	328856.0	328856.0	328856.0	328856.0	328856.0	329218.0	329218.0	331308.0	331308.0
421.0	353855.0	353855.0	354716.0	354716.0	354716.0	354847.0	355392.0	355991.0	356609.0	356609.0	357211.0	359428.0	359428.0	359642.0	359642.0	359642.0	359642.0	359642.0	359642.0	359642.0	359866.0	359866.0	359866.0	359866.0	359866.0	359866.0	359866.0	359866.0	359866.0	360701.0	360701.0	360701.0	360701.0	360701.0	360727.0
422.0	350499.0	350499.0	350499.0	350499.0	350499.0	350499.0	350499.0	351251.0	351251.0	351251.0	351251.0	351251.0	351251.0	355030.0	355030.0	355030.0	355030.0	355030.0	355030.0	356092.0	356092.0	356092.0	356246.0	356246.0	356246.0	356622.0	356622.0	356622.0	356628.0	356628.0	356628.0	356851.0	357330.0	357330.0	357330.0
423.0	726620.0	726620.0	727179.0	727179.0	727179.0	730157.0	730290.0	731003.0	731142.0	732124.0	733332.0	733842.0	735066.0	735066.0	735066.0	735066.0	735066.0	735695.0	739628.0	739628.0	739628.0	740611.0	742796.0	742807.0	742807.0	742807.0	742807.0	742807.0	745986.0	745986.0	746077.0	746077.0	746442.0	746442.0	746442.0
424.0	433880.0	433880.0	433880.0	433880.0	434246.0	434246.0	438299.0	438543.0	438696.0	438696.0	439066.0	439066.0	439321.0	440568.0	441794.0	441993.0	442664.0	442664.0	444011.0	444011.0	445101.0	445101.0	445101.0	445101.0	445101.0	445424.0	446847.0	446847.0	446847.0	446894.0	446995.0	446995.0	446995.0	446995.0	446995.0
425.0	328875.0	328875.0	329118.0	329118.0	329862.0	330496.0	330909.0	331831.0	331831.0	331831.0	334323.0	335714.0	335714.0	335807.0	336441.0	336441.0	336441.0	336441.0	337136.0	338586.0	338586.0	338586.0	338586.0	339467.0	339467.0	339467.0	339467.0	339467.0	340193.0	340193.0	340193.0	340193.0	342817.0	342817.0	342817.0
426.0	756621.0	756621.0	756672.0	757281.0	757281.0	759078.0	759432.0	767928.0	772830.0	775823.0	779901.0	779901.0	779901.0	782388.0	783546.0	783553.0	783744.0	783744.0	789276.0	792814.0	792825.0	792825.0	793337.0	793539.0	793539.0	793541.0	794792.0	794792.0	794792.0	794792.0	795009.0	795009.0	795070.0	795668.0	796002.0
427.0	593908.0	593908.0	593908.0	593908.0	595987.0	597377.0	598105.0	599705.0	600433.0	604247.0	606383.0	608717.0	611950.0	611950.0	611950.0	611950.0	611950.0	612239.0	614838.0	616159.0	616159.0	616159.0	617289.0	617289.0	617289.0	617289.0	625916.0	626180.0	626779.0	626779.0	626875.0	626875.0	626875.0	627556.0	627556.0
428.0	95147.0	95147.0	95213.0	95213.0	95213.0	95213.0	95213.0	95213.0	95213.0	95213.0	95253.0	95253.0	95253.0	95253.0	95253.0	95253.0	95253.0	95253.0	95253.0	95253.0	95253.0	95253.0	95253.0	95480.0	95480.0	95480.0	95480.0	95480.0	95480.0	95480.0	95480.0	95484.0	95484.0	95484.0	95745.0
429.0	761118.0	761118.0	762361.0	762370.0	762458.0	762466.0	762466.0	765881.0	765887.0	765927.0	768308.0	769535.0	769535.0	769535.0	769535.0	769535.0	769784.0	769784.0	769784.0	769819.0	775547.0	775547.0	778844.0	778853.0	778853.0	784148.0	788263.0	788320.0	788520.0	788520.0	788520.0	789166.0	789166.0	790037.0	790037.0
430.0	217251.0	217251.0	217370.0	217462.0	217595.0	218593.0	218616.0	218619.0	224665.0	227061.0	228835.0	229480.0	231011.0	232363.0	232445.0	233407.0	233435.0	234110.0	234271.0	234315.0	234604.0	235019.0	235037.0	235092.0	236216.0	236220.0	236223.0	236301.0	236329.0	236595.0	236808.0	236838.0	236838.0	236838.0	236838.0
431.0	696484.0	696484.0	696484.0	696484.0	697369.0	700093.0	700093.0	700417.0	700551.0	700551.0	700551.0	700551.0	700551.0	700647.0	700647.0	700647.0	700959.0	702898.0	702898.0	702898.0	704184.0	706020.0	707068.0	707704.0	707704.0	707732.0	708524.0	708993.0	708993.0	708993.0	708998.0	709564.0	709564.0	709847.0	709847.0
432.0	338787.0	338787.0	338787.0	338787.0	339083.0	340324.0	340324.0	340420.0	340740.0	340740.0	340740.0	340740.0	340740.0	340740.0	340740.0	341111.0	341111.0	341516.0	344188.0	344188.0	344188.0	344188.0	344188.0	344188.0	344188.0	344188.0	344188.0	344188.0	344188.0	344188.0	344188.0	344188.0	345348.0	345348.0	345348.0
433.0	406366.0	406366.0	409329.0	409329.0	409329.0	409329.0	409329.0	409370.0	413918.0	414272.0	415473.0	419751.0	419751.0	420876.0	421005.0	421005.0	421005.0	421005.0	422006.0	427998.0	428099.0	428099.0	429337.0	429337.0	429381.0	429381.0	429381.0	429381.0	429381.0	429381.0	431045.0	431045.0	431045.0	431208.0	431208.0
434.0	502253.0	502253.0	502588.0	503047.0	503075.0	505636.0	505636.0	505705.0	507054.0	507054.0	507887.0	507887.0	510729.0	510729.0	510729.0	510850.0	510850.0	511315.0	511315.0	511315.0	511315.0	511315.0	511484.0	512525.0	512525.0	513855.0	513893.0	515342.0	515581.0	516095.0	517037.0	517037.0	517199.0	517199.0	517210.0
435.0	540976.0	540976.0	541072.0	541072.0	541072.0	541072.0	541208.0	541208.0	541208.0	541208.0	541208.0	541208.0	541208.0	542554.0	542554.0	542554.0	542554.0	542554.0	543989.0	543989.0	543989.0	543989.0	543989.0	544034.0	544034.0	544375.0	544375.0	544375.0	545459.0	545459.0	545530.0	545530.0	545530.0	545530.0	545530.0
436.0	55140.0	55140.0	55140.0	55140.0	55140.0	55140.0	55140.0	55140.0	55140.0	55140.0	55140.0	55140.0	55140.0	55228.0	55228.0	55228.0	55228.0	55228.0	55228.0	55228.0	55228.0	55228.0	55228.0	55228.0	55228.0	55228.0	55228.0	55228.0	55228.0	55228.0	55228.0	55228.0	55228.0	55228.0	55228.0
437.0	374933.0	374933.0	374933.0	374933.0	375056.0	375224.0	375224.0	376302.0	376302.0	376357.0	376989.0	377188.0	377188.0	377400.0	377400.0	377400.0	377400.0	377400.0	378171.0	378171.0	378171.0	378171.0	378171.0	378767.0	378767.0	378964.0	378964.0	378964.0	380224.0	380224.0	380785.0	380825.0	380825.0	380961.0	380961.0
438.0	176923.0	176923.0	176923.0	177195.0	177195.0	178574.0	178641.0	178662.0	178662.0	178662.0	178662.0	178839.0	179195.0	179195.0	179792.0	179792.0	179926.0	179926.0	179926.0	179926.0	179926.0	180712.0	180747.0	180747.0	180747.0	180747.0	180910.0	180910.0	181145.0	181145.0	181963.0	181963.0	181963.0	181963.0	181963.0
439.0	452103.0	452103.0	452301.0	452301.0	452301.0	455897.0	455897.0	456635.0	456641.0	456641.0	458122.0	458494.0	458494.0	458494.0	458494.0	458540.0	458540.0	458540.0	458540.0	458540.0	458540.0	458540.0	458540.0	458540.0	458540.0	458540.0	458540.0	458540.0	458550.0	458550.0	458634.0	459411.0	460795.0	461101.0	461101.0
440.0	601204.0	601204.0	601236.0	601619.0	601619.0	603524.0	603524.0	603676.0	603676.0	604410.0	605543.0	609269.0	611988.0	612609.0	612609.0	612631.0	612751.0	613331.0	614225.0	616724.0	616973.0	616983.0	617757.0	618906.0	619108.0	620939.0	629353.0	629353.0	630337.0	631136.0	631136.0	631524.0	631524.0	632046.0	632046.0
441.0	266506.0	266506.0	267400.0	268201.0	268201.0	272750.0	276770.0	276770.0	276770.0	276770.0	277120.0	277120.0	277120.0	277340.0	277403.0	277403.0	277403.0	277403.0	277489.0	277489.0	277489.0	277489.0	277591.0	277591.0	277591.0	277702.0	277702.0	277702.0	277702.0	277755.0	278160.0	278160.0	278160.0	278160.0	278160.0
442.0	1471316.0	1471316.0	1471870.0	1471870.0	1473711.0	1479810.0	1480676.0	1482894.0	1488341.0	1488405.0	1489388.0	1489912.0	1491127.0	1493385.0	1493740.0	1494170.0	1494170.0	1494240.0	1495341.0	1495773.0	1496124.0	1496244.0	1501142.0	1501627.0	1503775.0	1503904.0	1503904.0	1505757.0	1507881.0	1507881.0	1508860.0	1512860.0	1512891.0	1517344.0	1519315.0
443.0	349991.0	349991.0	349991.0	349991.0	349991.0	349991.0	349991.0	349991.0	350509.0	350509.0	350509.0	350509.0	352321.0	352321.0	352321.0	352321.0	352321.0	352321.0	352534.0	353131.0	354116.0	354459.0	354459.0	354459.0	354459.0	354459.0	354459.0	355805.0	355863.0	355863.0	355863.0	355863.0	355863.0	356315.0	356315.0
444.0	419076.0	419076.0	419205.0	419205.0	419341.0	419380.0	419380.0	421092.0	421092.0	422327.0	422929.0	423040.0	423295.0	425819.0	427083.0	427463.0	427877.0	429992.0	430083.0	430119.0	430119.0	430119.0	431066.0	431088.0	431088.0	431088.0	431190.0	431190.0	432991.0	432991.0	434139.0	434694.0	434694.0	434975.0	435465.0
445.0	234754.0	234754.0	234754.0	234754.0	234754.0	234754.0	234754.0	234754.0	234754.0	234754.0	234754.0	234754.0	234754.0	234754.0	234811.0	234811.0	234811.0	234811.0	235749.0	235749.0	235749.0	235749.0	235749.0	235749.0	235749.0	236235.0	236235.0	236235.0	236235.0	236235.0	236880.0	236880.0	236880.0	237418.0	237418.0
446.0	556802.0	556802.0	557275.0	557275.0	557275.0	557422.0	557422.0	560631.0	560811.0	560811.0	561256.0	561256.0	561256.0	561256.0	561256.0	561256.0	561256.0	561256.0	562940.0	562940.0	563013.0	563013.0	563013.0	563031.0	563031.0	563234.0	563234.0	563336.0	564717.0	565768.0	566248.0	566500.0	566500.0	566684.0	566735.0
447.0	1365491.0	1365491.0	1365491.0	1366039.0	1367604.0	1370724.0	1370724.0	1374343.0	1375718.0	1375718.0	1376281.0	1378638.0	1382094.0	1382882.0	1383346.0	1383619.0	1383976.0	1385374.0	1387342.0	1388377.0	1388377.0	1388399.0	1388399.0	1394386.0	1394451.0	1394520.0	1395068.0	1397515.0	1400024.0	1401128.0	1401825.0	1402552.0	1403053.0	1403432.0	1403432.0
448.0	427778.0	427778.0	427778.0	427778.0	427778.0	427778.0	427778.0	428107.0	428516.0	428516.0	428516.0	428567.0	429298.0	429298.0	429298.0	429344.0	429344.0	429344.0	429702.0	429702.0	429702.0	429702.0	430170.0	430273.0	430273.0	430317.0	430317.0	430317.0	430317.0	430580.0	430580.0	430580.0	431897.0	431897.0	431897.0
449.0	183491.0	183491.0	183491.0	183491.0	183491.0	183491.0	183491.0	183491.0	183491.0	183887.0	183987.0	183987.0	183987.0	184180.0	184180.0	185178.0	185178.0	185178.0	189693.0	189693.0	189941.0	190024.0	191646.0	192190.0	192190.0	192190.0	192223.0	192223.0	192223.0	192223.0	192785.0	193076.0	193076.0	193076.0	193076.0
450.0	343599.0	343599.0	344150.0	344373.0	347044.0	348015.0	348015.0	348015.0	348015.0	348111.0	348575.0	348575.0	349053.0	349053.0	349527.0	350027.0	350497.0	351305.0	353370.0	353370.0	353522.0	353522.0	353522.0	353522.0	353522.0	353522.0	353522.0	353664.0	353664.0	354783.0	354783.0	354783.0	354783.0	354783.0	354783.0
451.0	168189.0	168189.0	168189.0	168418.0	168425.0	168425.0	168425.0	168425.0	169161.0	169161.0	169161.0	169402.0	169402.0	169640.0	169828.0	169828.0	170330.0	170330.0	171565.0	171819.0	172737.0	172737.0	172737.0	172737.0	172737.0	172737.0	172737.0	172737.0	172737.0	172737.0	172742.0	172777.0	172777.0	172777.0	172816.0
452.0	230233.0	230233.0	230377.0	230377.0	230377.0	230626.0	230626.0	230626.0	230626.0	230626.0	230626.0	230626.0	230626.0	231193.0	231193.0	231193.0	231418.0	231418.0	232653.0	232653.0	232687.0	232687.0	232687.0	232769.0	234065.0	234065.0	234065.0	234065.0	234065.0	234065.0	234065.0	234065.0	234089.0	234089.0	234135.0
453.0	996943.0	996943.0	997329.0	1000867.0	1001217.0	1003880.0	1004338.0	1005012.0	1005012.0	1010149.0	1015804.0	1017614.0	1024226.0	1029768.0	1029870.0	1029884.0	1032586.0	1032796.0	1037612.0	1041569.0	1041569.0	1041968.0	1052627.0	1057190.0	1057190.0	1057190.0	1059467.0	1059744.0	1060573.0	1060573.0	1060633.0	1060633.0	1062091.0	1062543.0	1062926.0
454.0	568199.0	568199.0	568199.0	568543.0	569536.0	569854.0	569898.0	570469.0	570469.0	570469.0	572941.0	572941.0	573288.0	573288.0	573606.0	573606.0	573606.0	573688.0	576107.0	576107.0	576959.0	576959.0	576959.0	579835.0	579835.0	579835.0	580452.0	580452.0	580452.0	580452.0	580452.0	580452.0	580452.0	580452.0	580452.0
455.0	317050.0	317050.0	317050.0	317050.0	319247.0	319308.0	319308.0	319308.0	319308.0	319308.0	319618.0	320396.0	324231.0	324270.0	325009.0	325009.0	325023.0	325023.0	327438.0	327515.0	327515.0	327515.0	327515.0	327515.0	327515.0	328914.0	329877.0	329994.0	329994.0	329994.0	329994.0	329994.0	329994.0	330224.0	330224.0
456.0	346985.0	346985.0	346985.0	346985.0	347503.0	348916.0	348916.0	348916.0	349277.0	349277.0	349277.0	349277.0	350545.0	351094.0	351321.0	351843.0	351843.0	351942.0	354707.0	354965.0	355619.0	356209.0	356209.0	356209.0	356209.0	356301.0	356736.0	356795.0	356795.0	356795.0	356795.0	356875.0	356875.0	358023.0	358117.0
457.0	192264.0	192264.0	192264.0	192614.0	192614.0	195960.0	195960.0	195960.0	195960.0	196072.0	196072.0	196072.0	196072.0	196072.0	196994.0	196994.0	196994.0	196994.0	196994.0	196994.0	197814.0	198643.0	198643.0	201605.0	201758.0	201758.0	201758.0	201758.0	201758.0	202030.0	202030.0	202030.0	202030.0	202075.0	202248.0
458.0	95385.0	95385.0	95385.0	95385.0	95385.0	95385.0	95385.0	95385.0	95385.0	95385.0	95385.0	95385.0	95385.0	95385.0	95385.0	96524.0	96524.0	96524.0	96577.0	96577.0	96577.0	96577.0	96653.0	96653.0	96653.0	96653.0	96653.0	96653.0	96653.0	96653.0	96653.0	96653.0	96653.0	96653.0	96653.0
459.0	1168429.0	1168429.0	1169052.0	1171815.0	1172305.0	1172305.0	1173050.0	1173050.0	1173378.0	1174094.0	1174094.0	1174204.0	1176953.0	1176966.0	1177840.0	1177981.0	1177981.0	1180057.0	1186687.0	1188745.0	1188867.0	1190359.0	1194989.0	1195809.0	1198932.0	1199626.0	1199626.0	1199626.0	1201993.0	1202055.0	1203172.0	1203983.0	1205890.0	1206124.0	1206133.0
460.0	143463.0	143463.0	143463.0	143463.0	144286.0	144286.0	144286.0	144286.0	144286.0	144286.0	144473.0	145208.0	145208.0	145208.0	145208.0	145208.0	145208.0	145208.0	145208.0	145208.0	145208.0	145208.0	145208.0	145208.0	145345.0	145385.0	145385.0	145385.0	145385.0	145385.0	145385.0	145385.0	145511.0	145511.0	145511.0
461.0	242521.0	242521.0	242567.0	242567.0	242635.0	242635.0	242635.0	244086.0	244086.0	244086.0	246291.0	246291.0	246291.0	247116.0	247116.0	247116.0	247885.0	247885.0	248808.0	248808.0	249255.0	249255.0	249255.0	249255.0	249340.0	249689.0	249689.0	249689.0	249877.0	250698.0	250698.0	252146.0	252190.0	252190.0	252190.0
462.0	501716.0	501716.0	501716.0	501716.0	501716.0	501742.0	501742.0	502903.0	502903.0	502903.0	504478.0	504478.0	505626.0	505811.0	505843.0	506867.0	506867.0	507935.0	509300.0	509300.0	509434.0	509434.0	509488.0	510382.0	510382.0	510382.0	511644.0	511644.0	511776.0	512469.0	512923.0	512923.0	514585.0	515506.0	515506.0
463.0	505887.0	505887.0	505911.0	507997.0	512873.0	514229.0	514229.0	515314.0	517139.0	517682.0	517689.0	517689.0	517864.0	517864.0	517947.0	517973.0	517973.0	517973.0	520297.0	520361.0	521780.0	521780.0	521780.0	522230.0	522948.0	526344.0	526344.0	526344.0	526445.0	526499.0	526740.0	526740.0	527380.0	527380.0	527380.0
464.0	186515.0	186515.0	186515.0	186742.0	186930.0	186930.0	187871.0	187871.0	187871.0	187871.0	187899.0	187899.0	188081.0	188081.0	188340.0	188340.0	188871.0	188871.0	189775.0	189775.0	190156.0	190156.0	190494.0	190494.0	190494.0	190942.0	190942.0	190942.0	192345.0	193208.0	193208.0	193208.0	193208.0	193208.0	193208.0
465.0	295263.0	295263.0	295263.0	296062.0	296062.0	296467.0	297907.0	297907.0	298522.0	298522.0	298522.0	298522.0	299128.0	299536.0	299637.0	299637.0	300507.0	301087.0	301262.0	302003.0	302003.0	304820.0	304820.0	304820.0	304860.0	304860.0	304860.0	304984.0	304984.0	304984.0	304984.0	305164.0	305164.0	305183.0	305199.0
466.0	1301507.0	1301507.0	1302510.0	1305895.0	1308714.0	1313315.0	1314091.0	1314764.0	1316472.0	1317758.0	1319628.0	1319628.0	1325582.0	1325707.0	1327901.0	1329562.0	1330688.0	1330688.0	1336568.0	1339293.0	1339502.0	1340868.0	1341881.0	1341938.0	1342697.0	1342709.0	1342709.0	1342709.0	1342709.0	1342709.0	1343768.0	1345509.0	1347362.0	1347909.0	1348001.0
467.0	323171.0	323171.0	323302.0	323302.0	323302.0	323302.0	323302.0	323302.0	323302.0	323350.0	323583.0	323583.0	323693.0	323703.0	324090.0	324090.0	324796.0	324796.0	326590.0	326590.0	328556.0	328556.0	328556.0	328633.0	328633.0	328633.0	328633.0	328633.0	328633.0	328633.0	328633.0	328921.0	328921.0	329121.0	329121.0
468.0	326350.0	326350.0	329216.0	329216.0	329216.0	329460.0	329460.0	329460.0	329873.0	329873.0	330787.0	330787.0	331994.0	332780.0	332780.0	332902.0	332902.0	333660.0	333876.0	334399.0	334738.0	334738.0	334738.0	334738.0	334738.0	334738.0	334738.0	334738.0	334738.0	334738.0	334738.0	334738.0	334738.0	336529.0	336529.0
469.0	560879.0	560879.0	562530.0	562863.0	562863.0	563618.0	565467.0	565467.0	565813.0	565813.0	566126.0	566126.0	566563.0	569131.0	569291.0	569403.0	569403.0	570578.0	570898.0	571456.0	572582.0	572582.0	572582.0	572870.0	572870.0	572870.0	572870.0	572870.0	573103.0	573537.0	573537.0	575587.0	575587.0	575587.0	575587.0
470.0	145294.0	145294.0	145294.0	145294.0	145294.0	145294.0	145294.0	145404.0	145404.0	145404.0	145865.0	145865.0	145865.0	145865.0	145865.0	145865.0	145865.0	145865.0	146113.0	146113.0	146113.0	146113.0	146113.0	146113.0	146113.0	146113.0	146113.0	146113.0	146113.0	146265.0	146265.0	146265.0	146265.0	146396.0	146396.0
471.0	718504.0	718504.0	723635.0	726405.0	728129.0	728333.0	728333.0	729065.0	729065.0	730548.0	730870.0	731394.0	731868.0	735240.0	735992.0	735992.0	735992.0	736017.0	737534.0	738423.0	738423.0	738423.0	739726.0	739726.0	739726.0	739979.0	740010.0	740342.0	741034.0	741390.0	741585.0	742275.0	742275.0	742312.0	742312.0
472.0	438194.0	438194.0	438194.0	438926.0	445200.0	445200.0	445200.0	445200.0	445476.0	445905.0	445905.0	445905.0	445905.0	446495.0	447004.0	447438.0	447438.0	447438.0	448613.0	448613.0	449854.0	449854.0	449854.0	449854.0	450379.0	450379.0	454136.0	454136.0	455008.0	455008.0	457321.0	457321.0	457398.0	457398.0	457398.0
473.0	382793.0	382793.0	382793.0	382793.0	382793.0	382906.0	382906.0	384629.0	385021.0	385021.0	388628.0	388628.0	388867.0	390360.0	390360.0	390360.0	390360.0	390927.0	392152.0	392152.0	392152.0	392152.0	393332.0	393332.0	393520.0	394264.0	395156.0	395156.0	395156.0	395156.0	395162.0	395456.0	395456.0	396895.0	396895.0
474.0	501786.0	501786.0	503009.0	503009.0	503240.0	504914.0	505370.0	507657.0	509286.0	509832.0	511522.0	511522.0	511655.0	511655.0	511842.0	511842.0	511842.0	511842.0	513402.0	513402.0	513402.0	513767.0	513930.0	513947.0	513947.0	514028.0	514028.0	514028.0	514028.0	514028.0	514028.0	514028.0	514202.0	514216.0	514216.0
475.0	475548.0	475548.0	475708.0	475708.0	475708.0	475809.0	476120.0	476212.0	477362.0	477362.0	477362.0	477362.0	477362.0	477362.0	477510.0	477510.0	477510.0	477510.0	479778.0	480156.0	480156.0	480484.0	480484.0	480901.0	480901.0	480901.0	480901.0	480901.0	480901.0	480901.0	480901.0	482022.0	482163.0	482163.0	482163.0
476.0	429370.0	429370.0	430735.0	430735.0	430744.0	431232.0	431232.0	431474.0	432974.0	432995.0	432995.0	432995.0	432995.0	433526.0	433526.0	433526.0	433526.0	433526.0	434852.0	434852.0	434914.0	435310.0	435310.0	435321.0	435321.0	435321.0	435321.0	435321.0	435321.0	435321.0	439090.0	439090.0	439117.0	439126.0	439126.0
477.0	338954.0	338954.0	339036.0	339036.0	339036.0	340133.0	340133.0	340424.0	340473.0	340473.0	341176.0	341176.0	341176.0	341176.0	344319.0	345012.0	345068.0	345068.0	345540.0	345540.0	346646.0	349260.0	350175.0	350175.0	350175.0	350175.0	352508.0	352508.0	352838.0	352838.0	352838.0	352838.0	353172.0	353447.0	353447.0
478.0	336820.0	336820.0	337076.0	337076.0	338472.0	338472.0	338472.0	338472.0	338472.0	338472.0	339549.0	339549.0	339549.0	339826.0	339826.0	339998.0	339998.0	340201.0	340848.0	340848.0	341510.0	341510.0	341900.0	342075.0	342075.0	342075.0	343040.0	343040.0	343040.0	343040.0	343040.0	343040.0	343040.0	343150.0	343150.0
479.0	2311416.0	2311416.0	2320819.0	2327307.0	2328937.0	2330937.0	2330937.0	2334485.0	2335362.0	2339614.0	2340553.0	2342294.0	2347356.0	2349579.0	2354841.0	2356459.0	2356640.0	2360170.0	2364996.0	2366164.0	2366429.0	2367608.0	2368691.0	2375105.0	2375576.0	2378545.0	2378545.0	2378610.0	2383092.0	2384481.0	2387415.0	2388580.0	2391402.0	2391740.0	2393382.0
480.0	179144.0	179144.0	179801.0	179801.0	179801.0	179942.0	179942.0	179942.0	179942.0	179942.0	180203.0	180203.0	180203.0	184001.0	184001.0	184001.0	184001.0	184001.0	184001.0	184001.0	184001.0	184001.0	184001.0	184080.0	184080.0	184080.0	184080.0	184080.0	184080.0	184080.0	184180.0	184180.0	184315.0	185039.0	185039.0
481.0	528076.0	528076.0	528296.0	528296.0	528383.0	529197.0	529197.0	529197.0	530612.0	530612.0	530612.0	530612.0	530612.0	532020.0	532020.0	532068.0	532477.0	532477.0	532639.0	532763.0	532763.0	532763.0	533369.0	533715.0	534667.0	534826.0	534826.0	546015.0	546015.0	546015.0	547575.0	547608.0	547720.0	548183.0	548276.0
482.0	399534.0	399534.0	399534.0	399534.0	399534.0	399991.0	399991.0	400400.0	400535.0	400910.0	400910.0	400910.0	400910.0	400910.0	400910.0	400910.0	400910.0	400910.0	402017.0	402017.0	402017.0	402017.0	402017.0	402051.0	402051.0	402051.0	402051.0	402108.0	402209.0	402209.0	402209.0	402417.0	402417.0	402417.0	402417.0
483.0	283565.0	283565.0	283565.0	283569.0	283569.0	284927.0	284927.0	285545.0	285928.0	287459.0	287459.0	287459.0	287459.0	288620.0	288620.0	288620.0	288620.0	288620.0	290734.0	290734.0	290865.0	290865.0	290865.0	290865.0	290865.0	290865.0	290865.0	291157.0	291157.0	291157.0	291157.0	291157.0	291157.0	291220.0	291220.0
484.0	420377.0	420377.0	420857.0	420857.0	421498.0	421498.0	421498.0	421498.0	421498.0	421498.0	422209.0	422209.0	422209.0	422273.0	422326.0	422326.0	422326.0	422326.0	422899.0	422963.0	422963.0	422980.0	422980.0	423181.0	423181.0	423181.0	423181.0	423181.0	423905.0	423905.0	423905.0	423905.0	423905.0	423905.0	423905.0
485.0	359745.0	359745.0	359745.0	359745.0	359745.0	359826.0	359826.0	359982.0	359982.0	359982.0	360025.0	360025.0	360025.0	360591.0	360591.0	360591.0	360671.0	360671.0	361499.0	361499.0	361499.0	361499.0	361499.0	361579.0	362082.0	362082.0	362082.0	362082.0	362202.0	362202.0	362202.0	362291.0	362291.0	362373.0	362956.0
486.0	1119546.0	1119546.0	1120349.0	1120349.0	1120349.0	1122805.0	1122805.0	1122885.0	1123181.0	1123777.0	1128261.0	1128261.0	1129186.0	1129871.0	1132050.0	1133037.0	1133037.0	1133037.0	1141785.0	1141785.0	1141785.0	1141785.0	1143221.0	1143971.0	1145094.0	1145176.0	1145176.0	1145205.0	1146259.0	1146259.0	1148563.0	1150009.0	1150012.0	1150012.0	1150099.0
487.0	347128.0	347128.0	347275.0	347275.0	347275.0	347343.0	347343.0	347380.0	347380.0	347380.0	347380.0	347380.0	347380.0	347678.0	347678.0	347678.0	347678.0	347678.0	347678.0	347708.0	347708.0	347708.0	347708.0	347708.0	347708.0	347708.0	347708.0	347708.0	347708.0	347708.0	347708.0	347765.0	347765.0	347765.0	347833.0
488.0	233880.0	233880.0	234743.0	234743.0	234743.0	234743.0	234743.0	234743.0	234743.0	234743.0	234743.0	234743.0	234743.0	234743.0	234743.0	234743.0	234743.0	234840.0	236808.0	236808.0	236808.0	236808.0	236808.0	236808.0	236808.0	236808.0	236808.0	238290.0	238448.0	238448.0	238448.0	238448.0	238834.0	238983.0	238983.0
489.0	235834.0	235834.0	235834.0	235834.0	235834.0	237180.0	237180.0	237883.0	238430.0	238430.0	238442.0	238442.0	238442.0	238793.0	238793.0	238793.0	238817.0	238817.0	238869.0	238869.0	238869.0	238869.0	238869.0	238872.0	238872.0	238872.0	238872.0	238872.0	238872.0	238872.0	238872.0	238872.0	238872.0	239418.0	239418.0
490.0	685741.0	685741.0	686787.0	686787.0	686923.0	687867.0	687867.0	689124.0	692662.0	694214.0	695331.0	695331.0	696086.0	696532.0	698062.0	698199.0	698886.0	698886.0	701022.0	701022.0	701079.0	701514.0	701514.0	701514.0	701514.0	701514.0	701840.0	701840.0	702675.0	702675.0	702675.0	703359.0	703359.0	704565.0	704697.0
491.0	852188.0	852188.0	852440.0	852440.0	852440.0	854090.0	854431.0	858815.0	859849.0	860155.0	863456.0	863456.0	863456.0	865311.0	866259.0	866259.0	866259.0	868669.0	873729.0	874405.0	874507.0	874507.0	874542.0	874608.0	875637.0	875637.0	876687.0	876687.0	876806.0	876806.0	876806.0	877078.0	877078.0	877170.0	877170.0
492.0	739321.0	739321.0	742309.0	742309.0	742309.0	748712.0	748712.0	749487.0	749743.0	751274.0	751274.0	752840.0	752840.0	752840.0	754089.0	754089.0	754407.0	754407.0	754407.0	754407.0	754407.0	754407.0	754407.0	754812.0	754812.0	756210.0	756936.0	756936.0	756936.0	756936.0	758356.0	758450.0	758980.0	759772.0	759772.0
493.0	697079.0	697079.0	697811.0	697811.0	697901.0	702438.0	702438.0	705668.0	706140.0	706140.0	706140.0	706140.0	707125.0	707344.0	707574.0	707616.0	707738.0	708302.0	710601.0	710627.0	710627.0	710627.0	710627.0	711082.0	711082.0	711375.0	713784.0	714206.0	715384.0	715384.0	715384.0	715384.0	715384.0	715425.0	715425.0
494.0	228291.0	228291.0	229636.0	229636.0	229636.0	229636.0	229636.0	229666.0	229666.0	229666.0	229666.0	229666.0	230656.0	230656.0	230752.0	230785.0	230785.0	230785.0	230785.0	230785.0	230802.0	230810.0	230810.0	230810.0	230810.0	230853.0	233944.0	234292.0	234292.0	234292.0	234292.0	234292.0	234292.0	234292.0	234292.0
495.0	384649.0	384649.0	384649.0	384649.0	384689.0	385095.0	385095.0	385214.0	386900.0	386944.0	387299.0	387414.0	387414.0	387979.0	391292.0	391324.0	391833.0	391833.0	393998.0	394196.0	394487.0	394558.0	395323.0	395323.0	395323.0	395323.0	395323.0	395359.0	395359.0	395607.0	395923.0	396322.0	396322.0	396322.0	396352.0
496.0	411405.0	411405.0	411890.0	411890.0	411890.0	411890.0	411890.0	411890.0	412406.0	412406.0	412746.0	412746.0	413840.0	413840.0	414174.0	414174.0	414174.0	414174.0	416779.0	417492.0	417492.0	420684.0	421585.0	421585.0	421585.0	422022.0	422260.0	422260.0	422475.0	422475.0	422475.0	422475.0	422793.0	422989.0	423009.0
497.0	472900.0	472900.0	472900.0	472900.0	472900.0	473025.0	473025.0	473075.0	474752.0	474752.0	474833.0	474833.0	474833.0	475407.0	475831.0	475831.0	476724.0	476724.0	477544.0	477544.0	477544.0	480800.0	480800.0	480800.0	480800.0	480800.0	480800.0	480800.0	480800.0	480800.0	481578.0	481578.0	481657.0	481772.0	481840.0
498.0	582805.0	582805.0	583178.0	583255.0	583255.0	584188.0	584188.0	584335.0	586562.0	586562.0	587069.0	587069.0	587891.0	588789.0	589040.0	589897.0	589897.0	589897.0	591108.0	591694.0	591694.0	594773.0	594807.0	594807.0	594807.0	594807.0	594807.0	595502.0	595978.0	595978.0	595978.0	596031.0	596031.0	596031.0	596163.0
499.0	850827.0	850827.0	850827.0	850967.0	851312.0	851370.0	851370.0	852107.0	852107.0	852352.0	853654.0	853654.0	855256.0	857014.0	857874.0	857874.0	859190.0	859686.0	862821.0	865023.0	865023.0	865023.0	865023.0	865093.0	865164.0	865164.0	869380.0	869659.0	870641.0	870641.0	871650.0	873460.0	873460.0	873751.0	874447.0
500.0	561481.0	561481.0	561713.0	561713.0	561713.0	562367.0	565214.0	565214.0	565931.0	568194.0	569483.0	569483.0	569483.0	569483.0	569483.0	570145.0	570145.0	570145.0	571131.0	571480.0	573352.0	573352.0	574259.0	574259.0	575092.0	575092.0	575092.0	575113.0	575715.0	575815.0	576046.0	576046.0	576430.0	577236.0	577477.0
501.0	990082.0	990082.0	992218.0	992864.0	993496.0	996596.0	997570.0	1000815.0	1004164.0	1005337.0	1005878.0	1007396.0	1010814.0	1017364.0	1020082.0	1021120.0	1021120.0	1023215.0	1025606.0	1030651.0	1030651.0	1031172.0	1034080.0	1034158.0	1034158.0	1034158.0	1036025.0	1036025.0	1036025.0	1038548.0	1038818.0	1039522.0	1039903.0	1041141.0	1042258.0
502.0	569735.0	569735.0	569735.0	570053.0	571433.0	571824.0	571824.0	571824.0	571824.0	571824.0	574448.0	574448.0	575692.0	579146.0	580277.0	580277.0	580277.0	581752.0	582709.0	582709.0	582709.0	582709.0	582709.0	582709.0	582796.0	582796.0	583431.0	583431.0	583431.0	583464.0	583464.0	583464.0	583748.0	584277.0	584929.0
503.0	346768.0	346768.0	346768.0	346768.0	346965.0	346965.0	346965.0	346965.0	347307.0	347307.0	347307.0	347307.0	347307.0	347687.0	347687.0	347687.0	347687.0	347687.0	349759.0	349959.0	349959.0	351099.0	351099.0	351099.0	351643.0	351643.0	351643.0	351643.0	351643.0	351643.0	351643.0	351643.0	351643.0	351643.0	351643.0
504.0	297433.0	297433.0	297605.0	298164.0	298164.0	298164.0	298164.0	298164.0	298342.0	298342.0	298342.0	298342.0	298342.0	298342.0	298342.0	298342.0	298342.0	298342.0	299385.0	299385.0	299385.0	299385.0	299385.0	299385.0	300547.0	300547.0	300547.0	300547.0	300547.0	300547.0	300774.0	300774.0	300774.0	300774.0	300996.0
505.0	266737.0	266737.0	267762.0	268919.0	268919.0	269140.0	269140.0	269140.0	269140.0	269347.0	269664.0	269664.0	269783.0	270018.0	270197.0	270197.0	270197.0	270496.0	270496.0	270594.0	270594.0	270594.0	270594.0	270594.0	270594.0	270594.0	270594.0	270594.0	270594.0	270594.0	270658.0	270658.0	270658.0	270658.0	270763.0
506.0	348494.0	348494.0	348494.0	348739.0	348739.0	349228.0	349228.0	349610.0	349610.0	351336.0	351336.0	351336.0	351336.0	351336.0	351336.0	351336.0	351336.0	351336.0	351684.0	351684.0	351684.0	353221.0	353221.0	353618.0	353618.0	353618.0	353618.0	353618.0	355100.0	355100.0	355489.0	356180.0	356180.0	356180.0	356180.0
507.0	248313.0	248313.0	248313.0	248313.0	248313.0	248313.0	248313.0	248313.0	248485.0	248485.0	248485.0	248485.0	248606.0	248606.0	248606.0	248606.0	248606.0	248606.0	248752.0	248752.0	248752.0	248752.0	248752.0	248752.0	248752.0	249727.0	249727.0	249727.0	249727.0	249727.0	249727.0	249727.0	252033.0	252033.0	252066.0
508.0	320592.0	320592.0	321103.0	321103.0	321103.0	321131.0	321131.0	321862.0	322078.0	322078.0	323638.0	323638.0	323638.0	323709.0	323709.0	323709.0	323709.0	323709.0	323709.0	323709.0	323709.0	323709.0	323709.0	323709.0	323709.0	323709.0	323709.0	323709.0	324700.0	324700.0	324700.0	324918.0	324918.0	324918.0	324918.0
509.0	259346.0	259346.0	260124.0	260124.0	260124.0	260124.0	260124.0	260301.0	260301.0	260301.0	261648.0	261648.0	261648.0	261648.0	262113.0	262137.0	262137.0	262137.0	262137.0	262285.0	262285.0	264753.0	265521.0	265655.0	265655.0	265655.0	266496.0	266496.0	266496.0	266496.0	266496.0	266496.0	266496.0	266496.0	266518.0
510.0	398862.0	398862.0	401036.0	402249.0	402249.0	402537.0	402537.0	403521.0	403521.0	404343.0	404343.0	404343.0	405045.0	405074.0	407950.0	408496.0	408496.0	409065.0	409802.0	409845.0	409845.0	409845.0	409845.0	411295.0	411295.0	411374.0	411374.0	411443.0	412488.0	412656.0	413719.0	413896.0	413896.0	414403.0	414403.0
511.0	511147.0	511147.0	511147.0	511147.0	511147.0	511147.0	511147.0	511287.0	511948.0	511948.0	512036.0	512036.0	512047.0	512047.0	512996.0	513319.0	513319.0	513368.0	515136.0	516058.0	516058.0	516058.0	516058.0	516852.0	517194.0	517935.0	517935.0	517982.0	517982.0	517982.0	519023.0	519023.0	519176.0	519176.0	519819.0
512.0	703853.0	703853.0	704832.0	704832.0	704832.0	705245.0	705245.0	705245.0	705344.0	705344.0	705537.0	705537.0	705898.0	706729.0	706766.0	706766.0	707173.0	707173.0	707310.0	708014.0	708039.0	708039.0	708416.0	708416.0	709721.0	709721.0	709721.0	709721.0	710156.0	710838.0	712100.0	712170.0	712214.0	713301.0	713735.0
513.0	241551.0	241551.0	241551.0	241551.0	241551.0	241588.0	241588.0	241588.0	241588.0	241588.0	241588.0	241588.0	241588.0	241588.0	241643.0	241643.0	241643.0	241643.0	241643.0	241643.0	241643.0	241643.0	241643.0	241643.0	241643.0	241643.0	241643.0	241643.0	241953.0	241953.0	242125.0	242125.0	242125.0	242125.0	242137.0
514.0	845537.0	845537.0	845537.0	846691.0	848240.0	850225.0	850225.0	853398.0	856343.0	858790.0	858827.0	858827.0	861031.0	861624.0	861689.0	861689.0	861689.0	863144.0	863682.0	863682.0	864729.0	865280.0	866683.0	866957.0	873926.0	876621.0	878315.0	880645.0	887032.0	891794.0	895204.0	898960.0	899905.0	901455.0	902073.0
515.0	394765.0	394765.0	394765.0	395215.0	395215.0	395215.0	395271.0	396136.0	396200.0	396200.0	396335.0	396335.0	396778.0	396778.0	396778.0	396778.0	396778.0	397016.0	397274.0	397274.0	397274.0	398420.0	398553.0	398626.0	398626.0	398626.0	398626.0	399067.0	399067.0	399067.0	399067.0	399929.0	399929.0	401044.0	401044.0
516.0	761862.0	761862.0	761952.0	761952.0	763345.0	763648.0	763648.0	764089.0	764147.0	764455.0	764866.0	764908.0	768416.0	769863.0	770781.0	770955.0	770955.0	770955.0	770955.0	770955.0	770955.0	770955.0	773256.0	773834.0	775010.0	775010.0	775010.0	775010.0	775056.0	775557.0	775654.0	775696.0	775812.0	776162.0	776885.0
517.0	425792.0	425792.0	426326.0	426946.0	426946.0	427457.0	427457.0	427457.0	427516.0	427516.0	433027.0	433027.0	433027.0	433575.0	433705.0	434572.0	434572.0	434572.0	434756.0	434756.0	434756.0	435127.0	435379.0	435379.0	435379.0	435513.0	435859.0	436046.0	436046.0	436046.0	436151.0	437685.0	437972.0	438072.0	438072.0
518.0	485193.0	485193.0	485193.0	487101.0	487631.0	487631.0	487631.0	489116.0	489116.0	489116.0	489467.0	489467.0	491363.0	491363.0	491363.0	491363.0	491363.0	491363.0	492700.0	492700.0	492700.0	492700.0	492700.0	492700.0	492700.0	492700.0	492700.0	492700.0	493649.0	493649.0	493713.0	493713.0	493713.0	493713.0	493722.0
519.0	364797.0	364797.0	364797.0	365199.0	365446.0	365837.0	365993.0	365993.0	365993.0	366798.0	367226.0	367226.0	368482.0	368587.0	368587.0	368587.0	368587.0	369604.0	370493.0	371717.0	371947.0	371947.0	376542.0	377758.0	378519.0	379608.0	379686.0	379686.0	379686.0	379686.0	381155.0	382202.0	387153.0	387750.0	388240.0
520.0	804382.0	804382.0	804382.0	804864.0	805620.0	805620.0	805620.0	806076.0	806589.0	806589.0	806915.0	807357.0	808151.0	809254.0	809872.0	811528.0	812906.0	812906.0	813601.0	814466.0	814466.0	814887.0	818731.0	818731.0	819222.0	821816.0	824347.0	824530.0	824859.0	824859.0	824859.0	824859.0	825772.0	827265.0	828015.0
521.0	783120.0	783120.0	784357.0	785367.0	785652.0	787241.0	787622.0	788330.0	788951.0	789693.0	789783.0	789799.0	791134.0	792567.0	793544.0	793544.0	795112.0	795206.0	796800.0	797398.0	801110.0	801805.0	801826.0	802186.0	802186.0	802489.0	802655.0	802655.0	804628.0	804628.0	806642.0	807431.0	807487.0	807487.0	808219.0
522.0	1176357.0	1176357.0	1178122.0	1185297.0	1201950.0	1204886.0	1206248.0	1209183.0	1214866.0	1221341.0	1225319.0	1225961.0	1237340.0	1245217.0	1256406.0	1258522.0	1258522.0	1259193.0	1262402.0	1263360.0	1267151.0	1270317.0	1276462.0	1276466.0	1276671.0	1277026.0	1278551.0	1278551.0	1280766.0	1283089.0	1283089.0	1284533.0	1286220.0	1286579.0	1286579.0
523.0	1233328.0	1233328.0	1258847.0	1259011.0	1264470.0	1271166.0	1276092.0	1283214.0	1287480.0	1291032.0	1303559.0	1303559.0	1307638.0	1308133.0	1308381.0	1309784.0	1313988.0	1318338.0	1319801.0	1319801.0	1319801.0	1324209.0	1324283.0	1324283.0	1324283.0	1324394.0	1325172.0	1327321.0	1328326.0	1328326.0	1328410.0	1328410.0	1328800.0	1328800.0	1328800.0
524.0	397799.0	397799.0	397799.0	399668.0	399668.0	399811.0	399811.0	401241.0	401241.0	401241.0	401241.0	401241.0	401241.0	401350.0	401654.0	401654.0	401654.0	401654.0	406994.0	406994.0	406994.0	406994.0	407281.0	407281.0	407281.0	407422.0	407422.0	407422.0	407422.0	407422.0	407758.0	407758.0	407846.0	407903.0	407903.0
525.0	805635.0	805635.0	808632.0	811418.0	811700.0	814170.0	814170.0	817096.0	817747.0	818206.0	820124.0	820124.0	821092.0	822223.0	824451.0	825122.0	825206.0	825531.0	828388.0	829235.0	830137.0	830641.0	832640.0	834581.0	836789.0	838037.0	842605.0	843269.0	844022.0	844921.0	845094.0	846054.0	846054.0	846347.0	846347.0
526.0	337122.0	337122.0	337122.0	337122.0	337122.0	337584.0	337584.0	337584.0	338653.0	338653.0	338653.0	338653.0	338653.0	340588.0	340588.0	340588.0	342163.0	342636.0	345906.0	345906.0	345906.0	345906.0	346239.0	346239.0	346239.0	346239.0	347578.0	347714.0	347714.0	347714.0	348880.0	348880.0	348880.0	349418.0	349424.0
527.0	923243.0	923243.0	925300.0	926125.0	927176.0	928822.0	928822.0	929685.0	930231.0	930644.0	931772.0	932380.0	932918.0	934718.0	935351.0	935351.0	935351.0	935620.0	936608.0	938064.0	939192.0	939192.0	939590.0	939717.0	939736.0	943625.0	944453.0	944453.0	953173.0	953243.0	954051.0	954363.0	954813.0	955646.0	955646.0
528.0	389893.0	389893.0	396855.0	397747.0	400767.0	400767.0	400767.0	400814.0	407884.0	407884.0	407884.0	407884.0	407924.0	407924.0	408112.0	408112.0	414219.0	414219.0	417452.0	418587.0	418587.0	419573.0	423207.0	423207.0	423230.0	423230.0	424086.0	424598.0	424598.0	424825.0	424825.0	425836.0	430785.0	432278.0	432278.0
529.0	207559.0	207559.0	208738.0	208738.0	208738.0	209735.0	209735.0	210082.0	210523.0	210523.0	212262.0	212262.0	212262.0	212537.0	212537.0	212537.0	212537.0	212537.0	212650.0	212650.0	212650.0	212650.0	212650.0	212943.0	212943.0	213403.0	213403.0	213403.0	213403.0	213403.0	213403.0	213403.0	213403.0	213403.0	213403.0
530.0	275030.0	275030.0	276255.0	276255.0	276255.0	276255.0	276255.0	276562.0	276802.0	277337.0	277337.0	277337.0	278114.0	278114.0	278114.0	282978.0	282978.0	283314.0	286868.0	286868.0	286972.0	291306.0	292312.0	292595.0	297543.0	297573.0	297903.0	298918.0	299183.0	299228.0	299762.0	300936.0	300939.0	301558.0	301558.0
531.0	1934314.0	1934314.0	1938148.0	1943998.0	1953684.0	1961258.0	1963263.0	1972132.0	1977710.0	1981774.0	1996682.0	1996682.0	2004399.0	2004492.0	2005109.0	2005159.0	2006107.0	2007047.0	2011385.0	2018024.0	2022384.0	2029707.0	2042182.0	2043369.0	2049039.0	2060810.0	2067268.0	2071068.0	2074847.0	2074847.0	2079334.0	2080038.0	2083560.0	2085828.0	2085845.0
532.0	453627.0	453627.0	453679.0	454577.0	454577.0	454577.0	454577.0	454577.0	454935.0	454935.0	455235.0	455235.0	455877.0	455877.0	456363.0	456387.0	456387.0	456402.0	456734.0	456999.0	457166.0	457252.0	459366.0	459366.0	459366.0	459721.0	459721.0	459749.0	460290.0	460326.0	461426.0	463838.0	464118.0	465015.0	465015.0
533.0	2182924.0	2182924.0	2189294.0	2189498.0	2204809.0	2205648.0	2206149.0	2211813.0	2214356.0	2214370.0	2214434.0	2215135.0	2219255.0	2219695.0	2220967.0	2222006.0	2226376.0	2229490.0	2235806.0	2239382.0	2241923.0	2244446.0	2249188.0	2251089.0	2254479.0	2256767.0	2257549.0	2257581.0	2258365.0	2258824.0	2260771.0	2264478.0	2264478.0	2264721.0	2266493.0
534.0	82976.0	82976.0	82976.0	82976.0	82976.0	83256.0	83256.0	83256.0	83256.0	83256.0	83256.0	83256.0	83256.0	83256.0	83256.0	83256.0	83256.0	83299.0	83299.0	83299.0	83299.0	83299.0	83299.0	83299.0	83299.0	83299.0	83299.0	83299.0	83299.0	83299.0	83299.0	83299.0	83299.0	83299.0	83299.0
535.0	342582.0	342582.0	342582.0	342582.0	342635.0	342635.0	342635.0	342635.0	343096.0	343096.0	343096.0	343096.0	343333.0	343333.0	343618.0	343825.0	343882.0	344278.0	344278.0	344278.0	344787.0	344787.0	345251.0	345251.0	345251.0	345251.0	345251.0	345945.0	345945.0	346039.0	346295.0	346724.0	346724.0	347447.0	347447.0
536.0	248002.0	248002.0	248002.0	248002.0	248002.0	248002.0	248002.0	248142.0	248340.0	248340.0	248340.0	248340.0	248340.0	248340.0	248340.0	248458.0	248458.0	248458.0	248458.0	248788.0	248997.0	248997.0	248997.0	248997.0	248997.0	249664.0	249787.0	252882.0	252882.0	252882.0	253423.0	254117.0	254117.0	254652.0	254821.0
537.0	199712.0	199712.0	199712.0	199712.0	199712.0	199712.0	199712.0	199712.0	199712.0	199712.0	199712.0	199712.0	199712.0	199712.0	200003.0	200003.0	202677.0	202677.0	202677.0	202677.0	202677.0	202677.0	202677.0	202677.0	202677.0	202995.0	204122.0	204122.0	204446.0	204446.0	204446.0	204638.0	204638.0	204638.0	204638.0
538.0	740976.0	740976.0	743700.0	743700.0	746414.0	747036.0	747036.0	750461.0	750553.0	750553.0	756129.0	756129.0	756129.0	756899.0	757401.0	757401.0	757401.0	757462.0	757623.0	757623.0	757981.0	757981.0	759606.0	760518.0	762093.0	762093.0	762172.0	762189.0	762189.0	765768.0	767469.0	769323.0	769323.0	769323.0	769917.0
539.0	467188.0	467188.0	467783.0	467783.0	468735.0	468982.0	468982.0	468982.0	468982.0	468982.0	469233.0	469233.0	469856.0	469856.0	469856.0	473002.0	473002.0	473810.0	473810.0	474349.0	475164.0	475164.0	475164.0	475164.0	475164.0	475386.0	478830.0	478830.0	485687.0	485687.0	485729.0	485798.0	485798.0	485798.0	485798.0
540.0	442433.0	442433.0	442433.0	442433.0	445040.0	445251.0	445251.0	445251.0	445460.0	445460.0	445460.0	445460.0	445489.0	447006.0	447987.0	449107.0	449107.0	449107.0	451390.0	451412.0	451412.0	451412.0	453039.0	455544.0	455635.0	455635.0	458190.0	458190.0	458277.0	458277.0	458277.0	458277.0	458277.0	459127.0	459147.0
541.0	846864.0	846864.0	846891.0	847074.0	849286.0	852809.0	852919.0	854243.0	854926.0	856732.0	864411.0	864411.0	871065.0	872531.0	873389.0	874174.0	875115.0	876824.0	880774.0	882425.0	882425.0	884082.0	885102.0	886106.0	888324.0	889267.0	889304.0	889343.0	891213.0	891312.0	891312.0	891312.0	892131.0	892131.0	892466.0
542.0	290619.0	290619.0	290619.0	290619.0	290917.0	291777.0	291777.0	291777.0	292123.0	292123.0	292123.0	292123.0	292123.0	292421.0	292421.0	292421.0	292421.0	292421.0	292558.0	294169.0	294355.0	294453.0	294506.0	294506.0	294506.0	294809.0	294849.0	294849.0	294849.0	294849.0	294970.0	294970.0	295345.0	295345.0	295613.0
543.0	247874.0	247874.0	247913.0	249356.0	249356.0	249677.0	249677.0	249751.0	250144.0	250144.0	250980.0	250980.0	251384.0	252143.0	252927.0	253827.0	253827.0	254797.0	255638.0	258705.0	258705.0	258998.0	259973.0	261729.0	262174.0	262174.0	262298.0	262298.0	262468.0	262468.0	263310.0	263310.0	263310.0	263310.0	263382.0
544.0	214165.0	214165.0	214165.0	214165.0	214165.0	214371.0	214371.0	214371.0	214434.0	214886.0	214886.0	214886.0	214886.0	214886.0	214886.0	214886.0	215397.0	216824.0	216824.0	217030.0	217030.0	217030.0	217030.0	217030.0	217030.0	217030.0	217030.0	217030.0	217033.0	217033.0	217033.0	217033.0	217033.0	217033.0	217033.0
545.0	1336835.0	1336835.0	1342980.0	1343855.0	1346221.0	1346221.0	1346982.0	1350115.0	1350211.0	1350211.0	1351862.0	1351862.0	1358354.0	1363649.0	1365364.0	1365364.0	1367086.0	1370484.0	1375751.0	1387815.0	1389253.0	1392453.0	1393104.0	1399119.0	1399119.0	1399119.0	1404383.0	1405679.0	1406152.0	1406369.0	1406710.0	1408020.0	1408121.0	1409379.0	1410534.0
546.0	294051.0	294051.0	294147.0	294147.0	294159.0	294317.0	294317.0	294317.0	294317.0	294890.0	295454.0	295454.0	295984.0	295984.0	296952.0	296952.0	299239.0	299239.0	299571.0	299571.0	299571.0	299571.0	299571.0	300876.0	300876.0	300876.0	300876.0	301554.0	302258.0	302258.0	303099.0	303414.0	303414.0	303801.0	303801.0
547.0	701543.0	701543.0	702212.0	702444.0	702648.0	702648.0	703643.0	703952.0	705052.0	705092.0	706075.0	706075.0	706998.0	707238.0	707245.0	707816.0	709516.0	709516.0	711583.0	711583.0	712387.0	712926.0	713601.0	714479.0	718199.0	718437.0	719254.0	719254.0	721157.0	721157.0	721584.0	722207.0	722207.0	722326.0	722715.0
548.0	314295.0	314295.0	317090.0	317877.0	318321.0	318321.0	318321.0	318321.0	319314.0	319314.0	319314.0	319314.0	319449.0	320061.0	320061.0	320061.0	320061.0	320061.0	320061.0	320061.0	320061.0	320061.0	321104.0	321104.0	323127.0	323854.0	323854.0	323854.0	324518.0	324518.0	324907.0	324924.0	324924.0	324924.0	325427.0
549.0	420612.0	420612.0	420827.0	421177.0	422480.0	422480.0	423213.0	423968.0	424686.0	425056.0	425056.0	425410.0	425410.0	426615.0	431876.0	432749.0	435290.0	435290.0	439300.0	439300.0	441802.0	441802.0	441802.0	442157.0	443127.0	443127.0	447273.0	447397.0	447397.0	447397.0	447397.0	447422.0	447470.0	448091.0	448091.0
550.0	356910.0	356910.0	356910.0	356910.0	356910.0	356910.0	356910.0	356910.0	356910.0	357340.0	357340.0	357340.0	357340.0	357340.0	357340.0	357340.0	357340.0	357340.0	357756.0	357756.0	357756.0	357756.0	357756.0	357756.0	357756.0	357756.0	357756.0	357922.0	357922.0	357922.0	358654.0	358654.0	358654.0	358654.0	358654.0
551.0	429135.0	429135.0	429509.0	429509.0	429509.0	429509.0	430035.0	430035.0	430035.0	430035.0	430212.0	430212.0	430462.0	430514.0	431037.0	431037.0	431037.0	431037.0	432044.0	432223.0	434730.0	434839.0	435120.0	436490.0	438279.0	438279.0	439960.0	440077.0	442004.0	443054.0	443054.0	443092.0	444099.0	444834.0	444834.0
552.0	344751.0	344751.0	347721.0	347721.0	347721.0	347757.0	347757.0	347757.0	347757.0	347851.0	349998.0	350429.0	350429.0	350705.0	351271.0	351723.0	351723.0	351723.0	351723.0	351723.0	354279.0	354279.0	354575.0	354855.0	356624.0	356662.0	357159.0	358843.0	358843.0	359596.0	362501.0	362904.0	363158.0	365034.0	365112.0
553.0	370340.0	370340.0	371274.0	372584.0	373019.0	375831.0	375831.0	376372.0	376372.0	377306.0	377306.0	377306.0	377799.0	377804.0	377804.0	377804.0	377804.0	377974.0	377981.0	377981.0	378200.0	378200.0	378569.0	379393.0	379959.0	382797.0	382797.0	382875.0	387429.0	387429.0	387429.0	387650.0	387650.0	387697.0	388173.0
554.0	333333.0	333333.0	333333.0	333333.0	333333.0	333333.0	333333.0	333376.0	333376.0	333376.0	333376.0	333376.0	333376.0	333650.0	333834.0	333834.0	333834.0	333834.0	333834.0	333834.0	333975.0	333975.0	334136.0	334136.0	334136.0	334318.0	334387.0	336746.0	336775.0	336775.0	336775.0	336775.0	336775.0	336775.0	336775.0
555.0	314427.0	314427.0	314799.0	314799.0	314799.0	314799.0	314799.0	314799.0	315104.0	315104.0	315104.0	315499.0	316475.0	316475.0	318214.0	318214.0	318214.0	318214.0	318336.0	318347.0	318347.0	319253.0	319413.0	319413.0	319447.0	319447.0	319447.0	319519.0	322043.0	322043.0	322361.0	322875.0	323079.0	323320.0	323381.0
556.0	330990.0	330990.0	330990.0	330990.0	330990.0	330990.0	330990.0	331330.0	331330.0	331330.0	331330.0	331330.0	331625.0	332801.0	332801.0	332801.0	332801.0	332860.0	332860.0	333084.0	333704.0	334299.0	334299.0	334683.0	334683.0	334683.0	334683.0	334882.0	334882.0	334882.0	334882.0	335101.0	335984.0	336385.0	336479.0
557.0	289886.0	289886.0	289886.0	289886.0	290073.0	290073.0	290751.0	290751.0	290751.0	290751.0	291383.0	291383.0	291383.0	291383.0	291383.0	291383.0	291383.0	291383.0	291383.0	291383.0	291383.0	291965.0	291965.0	291965.0	291965.0	291965.0	291965.0	291965.0	292786.0	292786.0	293277.0	293873.0	293873.0	293873.0	294201.0
558.0	285071.0	285071.0	285071.0	285071.0	285071.0	285302.0	285302.0	285302.0	285446.0	285446.0	285632.0	285632.0	285632.0	285632.0	285632.0	285862.0	285862.0	285862.0	285968.0	286314.0	286314.0	286314.0	286518.0	286518.0	286518.0	286518.0	286518.0	288408.0	288408.0	288408.0	288408.0	288967.0	289060.0	290853.0	290918.0
559.0	153309.0	153309.0	153309.0	153309.0	153309.0	153345.0	153345.0	153679.0	153679.0	153679.0	153679.0	153679.0	158469.0	162131.0	162131.0	162131.0	162131.0	162131.0	162131.0	162131.0	162131.0	162152.0	162152.0	162152.0	162152.0	162152.0	162152.0	162152.0	164461.0	164461.0	164461.0	164461.0	164461.0	164863.0	164863.0
560.0	481965.0	481965.0	484581.0	484982.0	484982.0	484982.0	484982.0	484982.0	484982.0	485394.0	485394.0	485394.0	485394.0	485394.0	485796.0	485833.0	485833.0	485833.0	486105.0	486105.0	486105.0	486105.0	486229.0	488672.0	488672.0	488672.0	488672.0	488672.0	488672.0	488672.0	488672.0	488672.0	488672.0	488834.0	488834.0
561.0	252847.0	252847.0	252847.0	254375.0	254375.0	254375.0	254375.0	254375.0	254375.0	254375.0	254375.0	254375.0	254375.0	254918.0	255027.0	255027.0	255027.0	256174.0	256174.0	256174.0	256174.0	256174.0	256174.0	256961.0	256961.0	256961.0	256961.0	262331.0	264642.0	264642.0	264642.0	264642.0	264642.0	265467.0	265467.0
562.0	382362.0	382362.0	382362.0	382362.0	382362.0	382517.0	382517.0	382517.0	382613.0	382613.0	382613.0	382613.0	382940.0	382940.0	383008.0	383008.0	383008.0	383054.0	384540.0	384540.0	384796.0	384796.0	384796.0	384796.0	385226.0	385226.0	385287.0	385463.0	385463.0	385463.0	385463.0	385463.0	385463.0	385463.0	385463.0
563.0	142786.0	142786.0	142786.0	142786.0	142822.0	145450.0	145450.0	147062.0	148055.0	148055.0	148055.0	148055.0	148055.0	148055.0	148055.0	148055.0	148055.0	148055.0	148607.0	148621.0	149234.0	149234.0	150805.0	150805.0	151198.0	151253.0	151253.0	151477.0	151477.0	152098.0	152098.0	152098.0	152238.0	152238.0	152238.0
564.0	351849.0	351849.0	351849.0	351849.0	351849.0	351849.0	351849.0	351849.0	351849.0	351849.0	351901.0	351901.0	351901.0	351901.0	351901.0	351901.0	351901.0	351901.0	351901.0	351901.0	351901.0	351901.0	352214.0	352429.0	352429.0	352916.0	353096.0	353096.0	353648.0	353648.0	353749.0	353749.0	354428.0	354513.0	355088.0
565.0	200261.0	200261.0	200261.0	200261.0	200261.0	202067.0	202067.0	202067.0	202067.0	202712.0	204403.0	204575.0	205610.0	208067.0	210864.0	218100.0	218100.0	218134.0	218830.0	218830.0	220429.0	220429.0	220429.0	220429.0	221578.0	221578.0	221578.0	221578.0	222076.0	222076.0	222167.0	222647.0	222647.0	222751.0	222751.0
566.0	661941.0	661941.0	666115.0	666115.0	667383.0	667801.0	669461.0	671697.0	671933.0	671991.0	672082.0	673251.0	673251.0	673993.0	673993.0	674367.0	674367.0	674881.0	683859.0	684122.0	684551.0	686111.0	688746.0	688837.0	689206.0	689788.0	689788.0	689788.0	713612.0	714467.0	714467.0	714467.0	714467.0	716775.0	717277.0
567.0	274504.0	274504.0	274504.0	274504.0	274504.0	274670.0	274670.0	275757.0	275890.0	276060.0	276060.0	278498.0	278498.0	280045.0	280045.0	280045.0	280055.0	280055.0	281274.0	281274.0	281274.0	286314.0	287388.0	288637.0	288637.0	288637.0	288709.0	288709.0	291001.0	291042.0	291140.0	292459.0	292459.0	292492.0	292503.0
568.0	164594.0	164594.0	165288.0	165288.0	165288.0	165288.0	165288.0	165288.0	165288.0	165288.0	165288.0	165288.0	165288.0	165288.0	165288.0	165288.0	165288.0	165395.0	165395.0	165395.0	165395.0	165395.0	165395.0	165395.0	166548.0	166548.0	166548.0	166570.0	171432.0	171432.0	171432.0	171432.0	172544.0	172544.0	172890.0
569.0	229400.0	229400.0	229592.0	230365.0	230365.0	230365.0	230365.0	230387.0	231261.0	231261.0	231261.0	231261.0	231261.0	231274.0	231274.0	231292.0	231292.0	231324.0	231584.0	231626.0	231626.0	231784.0	231784.0	231784.0	231784.0	232578.0	232578.0	232578.0	233853.0	233853.0	233853.0	233919.0	234208.0	234208.0	234208.0
570.0	387883.0	387883.0	388905.0	390853.0	391152.0	391657.0	391657.0	391911.0	391951.0	391951.0	392159.0	392290.0	392290.0	392290.0	393765.0	394186.0	394186.0	395898.0	398089.0	399420.0	399420.0	402687.0	403637.0	403828.0	404169.0	405621.0	405621.0	405621.0	406599.0	406599.0	406599.0	406599.0	406599.0	406599.0	407189.0
571.0	551078.0	551078.0	551341.0	551341.0	551341.0	551341.0	551341.0	551341.0	551341.0	551341.0	551341.0	551341.0	551341.0	551385.0	551385.0	551385.0	551593.0	551593.0	551790.0	552555.0	552555.0	552869.0	553239.0	553239.0	553272.0	553272.0	553272.0	553272.0	553272.0	553272.0	553535.0	553535.0	553535.0	553535.0	556184.0
572.0	194857.0	194857.0	195932.0	196519.0	196519.0	196626.0	196656.0	196656.0	196656.0	196656.0	197427.0	197427.0	197427.0	197427.0	197877.0	197910.0	198330.0	198534.0	198556.0	198556.0	198556.0	198556.0	198586.0	198586.0	198586.0	198586.0	198586.0	198586.0	199645.0	199649.0	199871.0	199871.0	199871.0	199871.0	199871.0
573.0	170078.0	170078.0	170293.0	170293.0	170293.0	170293.0	170325.0	170325.0	170325.0	170325.0	170325.0	170325.0	170325.0	170325.0	170325.0	170325.0	170325.0	170325.0	170498.0	170498.0	170498.0	170498.0	170730.0	170730.0	170730.0	170730.0	170730.0	170730.0	172995.0	173549.0	173549.0	173549.0	173549.0	173549.0	173857.0
574.0	811325.0	811325.0	811325.0	811325.0	811325.0	812529.0	812529.0	814955.0	814955.0	814955.0	814955.0	815446.0	815446.0	815964.0	816137.0	816137.0	816137.0	816538.0	816538.0	816597.0	817108.0	819157.0	819209.0	819268.0	819393.0	819393.0	820051.0	820051.0	822208.0	822671.0	824777.0	824777.0	825047.0	825820.0	831236.0
575.0	650922.0	650922.0	652245.0	652245.0	652606.0	654461.0	654461.0	654542.0	654918.0	655815.0	657100.0	657100.0	657218.0	659057.0	660781.0	660781.0	660781.0	662604.0	662798.0	663141.0	663141.0	663826.0	668466.0	668548.0	671473.0	671473.0	671473.0	673366.0	678928.0	679756.0	680836.0	681964.0	681964.0	681964.0	682061.0
576.0	334462.0	334462.0	334482.0	336998.0	337701.0	338015.0	338015.0	338015.0	338488.0	338488.0	338554.0	338616.0	339446.0	341522.0	343137.0	343137.0	343137.0	343137.0	343137.0	343356.0	343356.0	346609.0	347429.0	347475.0	347642.0	347642.0	347642.0	347799.0	353751.0	354191.0	354191.0	354191.0	354191.0	354295.0	354602.0
577.0	456041.0	456041.0	457898.0	457898.0	457898.0	458170.0	458170.0	458170.0	458406.0	458406.0	458406.0	458406.0	458774.0	458774.0	458787.0	458827.0	458875.0	459657.0	459657.0	459872.0	459872.0	465266.0	465266.0	466396.0	467151.0	467151.0	467151.0	467151.0	467484.0	467484.0	467484.0	467484.0	467635.0	467635.0	468863.0
578.0	415673.0	415673.0	415673.0	415673.0	415673.0	415673.0	415673.0	415673.0	415673.0	415673.0	416732.0	416732.0	416732.0	416732.0	416732.0	416732.0	416732.0	419670.0	422980.0	422980.0	424147.0	424147.0	425673.0	425673.0	425673.0	425694.0	425694.0	425755.0	429319.0	429319.0	429470.0	431701.0	432658.0	433161.0	433245.0
579.0	615632.0	615632.0	615632.0	615632.0	615776.0	615776.0	615776.0	616043.0	616546.0	617193.0	619927.0	619927.0	622454.0	624410.0	625287.0	625662.0	625732.0	634053.0	635504.0	635504.0	635946.0	637870.0	640646.0	640646.0	641871.0	641871.0	643906.0	644486.0	650225.0	650452.0	652017.0	654898.0	654898.0	661224.0	661808.0
580.0	272065.0	272065.0	273934.0	274653.0	274653.0	274992.0	274992.0	274999.0	275950.0	275950.0	276446.0	276446.0	276446.0	276579.0	276579.0	276579.0	276982.0	276982.0	277374.0	279129.0	279129.0	279129.0	279406.0	282042.0	282042.0	282042.0	282042.0	282042.0	282790.0	283721.0	283721.0	284101.0	284280.0	285577.0	285577.0
581.0	498936.0	498936.0	498936.0	498936.0	498936.0	498936.0	500345.0	500583.0	501012.0	501972.0	502256.0	502256.0	503929.0	503929.0	504038.0	504038.0	504104.0	504668.0	504751.0	505359.0	511730.0	512805.0	513407.0	514475.0	517334.0	521097.0	528229.0	531173.0	534344.0	534344.0	534492.0	535413.0	535413.0	535413.0	536078.0
582.0	122990.0	122990.0	122990.0	122990.0	122990.0	122990.0	122990.0	122990.0	122990.0	122990.0	123100.0	123107.0	123221.0	123221.0	123948.0	123948.0	123948.0	123948.0	123948.0	123948.0	123948.0	123948.0	124206.0	124206.0	124206.0	124206.0	124206.0	124206.0	129849.0	129849.0	129849.0	129849.0	129849.0	130424.0	131019.0
583.0	552954.0	552954.0	556651.0	556651.0	556651.0	556651.0	556651.0	557600.0	558204.0	558832.0	559118.0	559118.0	559695.0	561702.0	561702.0	561702.0	562205.0	562573.0	563932.0	564194.0	564194.0	564194.0	564810.0	564810.0	564885.0	565594.0	565594.0	566147.0	566869.0	566887.0	567088.0	567753.0	567819.0	569182.0	569182.0
584.0	289279.0	289279.0	289515.0	289548.0	289548.0	289548.0	289548.0	289548.0	289548.0	289548.0	290305.0	290305.0	290305.0	290305.0	290674.0	290674.0	291349.0	291421.0	291968.0	291968.0	291968.0	293229.0	293229.0	293229.0	293229.0	293229.0	293229.0	293229.0	293229.0	293510.0	294277.0	294807.0	294807.0	297438.0	297438.0
585.0	139818.0	139818.0	139818.0	139818.0	140334.0	140334.0	140334.0	142570.0	142570.0	142570.0	142597.0	142713.0	142713.0	143003.0	143003.0	143003.0	143003.0	143510.0	143510.0	143510.0	143510.0	143510.0	143510.0	143510.0	144232.0	144605.0	144605.0	144849.0	144849.0	144849.0	145339.0	145339.0	145339.0	145339.0	145339.0
586.0	278344.0	278344.0	278344.0	278344.0	278344.0	278344.0	278344.0	278344.0	278435.0	279296.0	280902.0	280902.0	281267.0	285344.0	286815.0	287081.0	287220.0	290243.0	290243.0	290243.0	291484.0	291484.0	291484.0	291484.0	291484.0	292220.0	292220.0	292220.0	293624.0	293739.0	293957.0	294291.0	295811.0	296119.0	296119.0
587.0	489297.0	489297.0	490766.0	491087.0	492307.0	493381.0	493829.0	494560.0	497748.0	497990.0	498585.0	499368.0	501221.0	501247.0	503124.0	503124.0	503254.0	504196.0	504805.0	507527.0	507527.0	509481.0	511781.0	512061.0	512427.0	512427.0	512427.0	515582.0	516156.0	516156.0	518145.0	518283.0	520048.0	521577.0	522528.0
588.0	635383.0	635383.0	635965.0	635965.0	637831.0	638123.0	638427.0	638859.0	639809.0	639809.0	640129.0	640612.0	640612.0	641163.0	641958.0	642934.0	643111.0	644281.0	647170.0	648175.0	648175.0	648175.0	648372.0	648372.0	649110.0	650103.0	650401.0	650927.0	652473.0	653989.0	657407.0	657498.0	658084.0	658084.0	660626.0
589.0	247180.0	247180.0	248201.0	248201.0	248201.0	248201.0	248201.0	248201.0	248558.0	248558.0	248978.0	248978.0	248978.0	249172.0	251807.0	251955.0	252143.0	252143.0	253532.0	253532.0	253532.0	259176.0	259176.0	259176.0	259176.0	262258.0	262585.0	262585.0	262835.0	262835.0	262958.0	262958.0	262958.0	263786.0	265151.0
590.0	162541.0	162541.0	163081.0	163081.0	163081.0	163081.0	163081.0	163081.0	164786.0	164786.0	166134.0	166134.0	166134.0	167691.0	168846.0	168846.0	168902.0	171064.0	171097.0	171097.0	171103.0	171103.0	171103.0	172166.0	172166.0	172166.0	172166.0	172166.0	172166.0	172166.0	172166.0	174100.0	174699.0	174699.0	174699.0
591.0	232181.0	232181.0	232181.0	232181.0	232181.0	232568.0	232568.0	234670.0	234670.0	234670.0	236264.0	236264.0	236470.0	237388.0	237388.0	237574.0	238972.0	240009.0	240297.0	240297.0	240297.0	240297.0	240297.0	240297.0	240297.0	240297.0	240297.0	240297.0	240297.0	240297.0	240418.0	240418.0	240616.0	241130.0	242658.0
592.0	259997.0	259997.0	262316.0	262316.0	262316.0	262316.0	262449.0	262449.0	262449.0	262449.0	262449.0	262449.0	262449.0	262449.0	262449.0	264302.0	264302.0	266016.0	266478.0	266478.0	267026.0	267026.0	267026.0	269253.0	271528.0	271528.0	271528.0	271528.0	272893.0	272893.0	272893.0	273043.0	273043.0	273158.0	273158.0
593.0	683617.0	683617.0	685023.0	686101.0	686828.0	686828.0	691775.0	692134.0	693361.0	694086.0	695273.0	695273.0	697033.0	698797.0	704978.0	706131.0	711029.0	717203.0	718266.0	723746.0	723746.0	728105.0	728200.0	731672.0	737404.0	737413.0	737413.0	738437.0	741999.0	741999.0	742233.0	742508.0	743461.0	744108.0	744519.0
594.0	673861.0	673861.0	674509.0	674509.0	675847.0	675847.0	678560.0	679100.0	682869.0	686190.0	693761.0	693761.0	693761.0	696677.0	700915.0	701425.0	702003.0	705537.0	707305.0	707348.0	707668.0	709552.0	712595.0	712737.0	712737.0	715945.0	716301.0	716301.0	722217.0	722659.0	724291.0	724975.0	725540.0	725944.0	725978.0
595.0	270382.0	270382.0	271929.0	271929.0	271929.0	273961.0	273961.0	273961.0	273961.0	273961.0	274761.0	274761.0	275175.0	275175.0	275278.0	275278.0	275278.0	275418.0	275418.0	275418.0	275418.0	275418.0	275418.0	275418.0	275543.0	277851.0	277926.0	277926.0	278477.0	278477.0	278477.0	282608.0	283660.0	283660.0	283660.0
596.0	198348.0	198348.0	199626.0	199626.0	199626.0	199626.0	199626.0	199626.0	199626.0	199626.0	200377.0	200377.0	200377.0	200377.0	200377.0	201577.0	201577.0	203787.0	203787.0	204833.0	205592.0	205592.0	205962.0	205962.0	205962.0	205962.0	205962.0	207466.0	208521.0	208521.0	208521.0	208979.0	210509.0	210509.0	210531.0
597.0	779730.0	779730.0	780854.0	780916.0	781357.0	781520.0	781520.0	782679.0	788270.0	789180.0	793011.0	796193.0	799035.0	804536.0	805709.0	805838.0	809331.0	815660.0	817196.0	819262.0	819351.0	819724.0	821197.0	826903.0	830233.0	830368.0	830847.0	832661.0	836512.0	836512.0	836576.0	836576.0	838703.0	839478.0	839894.0
598.0	454017.0	454017.0	454382.0	454568.0	454568.0	454568.0	454568.0	454568.0	454568.0	454568.0	454986.0	454986.0	455429.0	455564.0	455564.0	455931.0	458032.0	463067.0	463217.0	463217.0	464114.0	464114.0	464254.0	464254.0	464254.0	464254.0	464395.0	464395.0	465153.0	465153.0	465153.0	465180.0	465180.0	465203.0	465337.0
599.0	463069.0	463069.0	463247.0	463247.0	463301.0	463301.0	463301.0	463301.0	463301.0	463301.0	463301.0	463301.0	463301.0	465269.0	466031.0	466031.0	466031.0	466661.0	466726.0	466726.0	466726.0	470346.0	470557.0	471754.0	473103.0	474409.0	480652.0	483905.0	493079.0	493079.0	493079.0	494060.0	494403.0	494403.0	494895.0
600.0	259613.0	259613.0	259613.0	259613.0	259613.0	259613.0	259613.0	259613.0	259613.0	261149.0	261204.0	261204.0	262752.0	262752.0	262752.0	262752.0	262752.0	265801.0	265916.0	267338.0	267448.0	267448.0	267448.0	267587.0	267587.0	267587.0	267928.0	267928.0	268461.0	270778.0	270778.0	271005.0	271005.0	271489.0	271489.0
601.0	442229.0	442229.0	442229.0	442229.0	446435.0	446794.0	446875.0	446875.0	448568.0	448568.0	457279.0	457279.0	458932.0	458932.0	464589.0	464626.0	464763.0	470251.0	470305.0	470305.0	470305.0	470438.0	471656.0	471681.0	471831.0	471831.0	471831.0	471831.0	473063.0	473233.0	473233.0	474959.0	475103.0	475103.0	475982.0
602.0	253724.0	253724.0	255451.0	255451.0	255451.0	255451.0	255451.0	255451.0	256106.0	256106.0	256106.0	256106.0	259120.0	259452.0	259452.0	259452.0	259452.0	259452.0	259783.0	259783.0	261128.0	262474.0	262474.0	262474.0	263073.0	263073.0	263073.0	263248.0	263248.0	263718.0	263836.0	264823.0	265617.0	265617.0	265627.0
603.0	593163.0	593163.0	593163.0	593170.0	593241.0	594434.0	594434.0	594446.0	594869.0	595194.0	597024.0	599281.0	602086.0	603595.0	603853.0	604113.0	604131.0	606872.0	609152.0	617519.0	618149.0	621440.0	621673.0	621673.0	621863.0	622176.0	624068.0	624068.0	626863.0	626863.0	627498.0	627726.0	627834.0	632397.0	635783.0
604.0	691546.0	691546.0	692943.0	692943.0	693005.0	693005.0	693005.0	693005.0	693800.0	693800.0	694252.0	694958.0	694958.0	694958.0	696120.0	696474.0	696474.0	698570.0	700450.0	700976.0	702365.0	703613.0	704192.0	704192.0	705430.0	706482.0	706482.0	706559.0	710512.0	710512.0	711043.0	711674.0	713508.0	713508.0	713845.0
605.0	368596.0	368596.0	370354.0	370354.0	370354.0	370354.0	371290.0	371458.0	372261.0	372261.0	372994.0	372994.0	372994.0	372994.0	372994.0	373403.0	373403.0	373403.0	373403.0	376070.0	377105.0	378951.0	378952.0	379152.0	379152.0	379152.0	379152.0	379186.0	379213.0	379444.0	379444.0	379766.0	379766.0	380197.0	381810.0
606.0	467372.0	467372.0	468051.0	468407.0	468870.0	468870.0	468870.0	469512.0	469512.0	472436.0	473555.0	473555.0	473685.0	474873.0	474873.0	474873.0	474873.0	475895.0	476839.0	478093.0	478093.0	478209.0	478209.0	478603.0	478603.0	478603.0	478603.0	478603.0	479328.0	479328.0	479842.0	481256.0	482413.0	482872.0	483990.0
607.0	625265.0	625265.0	632160.0	632160.0	633421.0	633421.0	637810.0	644496.0	644496.0	644834.0	647297.0	647621.0	648039.0	648048.0	648048.0	648048.0	649566.0	651221.0	651257.0	652187.0	652187.0	652967.0	655146.0	657579.0	657634.0	657933.0	658657.0	661183.0	662641.0	662641.0	662641.0	662789.0	663661.0	663806.0	663915.0
608.0	361090.0	361090.0	361090.0	361239.0	361239.0	361239.0	361533.0	361533.0	361533.0	362479.0	362479.0	362730.0	364059.0	364403.0	364403.0	364646.0	366116.0	368043.0	368071.0	368071.0	368318.0	368865.0	369643.0	369853.0	370007.0	370007.0	370007.0	370007.0	371495.0	371495.0	371495.0	371495.0	371495.0	371592.0	371743.0
609.0	282505.0	282505.0	283578.0	283578.0	283578.0	283578.0	283578.0	283578.0	283578.0	283578.0	285070.0	285070.0	286446.0	286446.0	286446.0	286446.0	286446.0	289513.0	289689.0	290895.0	290895.0	290895.0	290895.0	290895.0	290895.0	290895.0	290895.0	290895.0	291377.0	291377.0	291845.0	291845.0	291845.0	291845.0	291932.0
610.0	229631.0	229631.0	229631.0	229631.0	229631.0	229631.0	229631.0	229631.0	229631.0	229631.0	229631.0	229631.0	229631.0	229631.0	229631.0	229631.0	229631.0	232274.0	232274.0	232274.0	232451.0	232451.0	232451.0	232495.0	233382.0	233382.0	233382.0	233382.0	233619.0	233619.0	233619.0	233619.0	233619.0	233619.0	233619.0
611.0	277006.0	277006.0	277307.0	277307.0	277313.0	277313.0	277313.0	277411.0	277696.0	277696.0	277965.0	277965.0	277965.0	279368.0	280611.0	280611.0	280611.0	282282.0	282507.0	282507.0	282986.0	283255.0	283332.0	283332.0	283332.0	283717.0	284065.0	284526.0	285549.0	285549.0	285794.0	286220.0	286431.0	286431.0	286431.0
612.0	355267.0	355267.0	357081.0	357081.0	357081.0	358127.0	358127.0	358127.0	358127.0	358127.0	358127.0	358127.0	358158.0	358158.0	358158.0	358158.0	358158.0	359042.0	359042.0	359084.0	359084.0	359084.0	360014.0	360225.0	360325.0	360325.0	360325.0	360325.0	360423.0	360423.0	360922.0	360922.0	361102.0	361102.0	361102.0
613.0	808812.0	808812.0	808812.0	811757.0	811757.0	812357.0	812357.0	814857.0	817975.0	819128.0	820210.0	820472.0	822831.0	824561.0	824675.0	825447.0	825447.0	829570.0	829796.0	830293.0	832502.0	834061.0	837210.0	838238.0	839494.0	839508.0	842794.0	842794.0	846729.0	846907.0	846907.0	847065.0	847490.0	848514.0	848680.0
614.0	276878.0	276878.0	276878.0	276878.0	276878.0	277069.0	277431.0	277431.0	278265.0	278265.0	278305.0	279903.0	280421.0	280421.0	280421.0	280421.0	280421.0	280448.0	280450.0	280450.0	280450.0	280450.0	280479.0	280479.0	280479.0	280619.0	280619.0	280619.0	281284.0	281284.0	281284.0	281284.0	281284.0	282129.0	282129.0
615.0	302454.0	302454.0	302454.0	302454.0	302502.0	302502.0	302502.0	302502.0	302502.0	306032.0	309436.0	309436.0	309436.0	309654.0	309869.0	309869.0	310572.0	310876.0	311638.0	311638.0	312482.0	312482.0	312482.0	312482.0	312482.0	312593.0	312593.0	312593.0	313984.0	313984.0	313984.0	313984.0	314805.0	315628.0	315628.0
616.0	392942.0	392942.0	392942.0	392942.0	392942.0	395356.0	395431.0	396838.0	402661.0	406331.0	406465.0	408321.0	408321.0	408743.0	409169.0	409169.0	409169.0	415921.0	416192.0	416192.0	416333.0	416333.0	416333.0	416437.0	416658.0	416658.0	417419.0	418077.0	423299.0	423299.0	424402.0	425089.0	425089.0	426199.0	428950.0
617.0	352082.0	352082.0	356930.0	356930.0	356930.0	356930.0	357135.0	359368.0	361112.0	361112.0	361112.0	361112.0	361322.0	362287.0	362287.0	362287.0	362287.0	362903.0	362903.0	366080.0	366080.0	366626.0	366626.0	366626.0	366626.0	366679.0	366679.0	366999.0	370438.0	370970.0	371255.0	371475.0	373190.0	373882.0	374426.0
618.0	255196.0	255196.0	255196.0	255196.0	255347.0	255476.0	255476.0	255476.0	255677.0	255677.0	255677.0	255677.0	256135.0	256135.0	256135.0	256135.0	256135.0	256135.0	256135.0	257289.0	257289.0	257289.0	257289.0	258048.0	258070.0	261250.0	261250.0	261250.0	261250.0	261250.0	261250.0	261250.0	261250.0	261250.0	261250.0
619.0	431264.0	431264.0	431745.0	433830.0	436120.0	436120.0	436120.0	436367.0	436367.0	436367.0	436367.0	436367.0	436399.0	436602.0	436602.0	436602.0	437049.0	437049.0	437049.0	437093.0	437142.0	437142.0	437142.0	438223.0	438223.0	438776.0	438776.0	438871.0	439202.0	439202.0	439202.0	439837.0	441619.0	441922.0	442014.0
620.0	541738.0	541738.0	541738.0	542065.0	542065.0	542065.0	542065.0	544438.0	544438.0	544438.0	544925.0	545009.0	545260.0	546269.0	546269.0	546289.0	546428.0	546428.0	547829.0	547978.0	547978.0	547978.0	547978.0	547978.0	547978.0	547996.0	547996.0	547996.0	547996.0	547996.0	547996.0	547996.0	547996.0	547996.0	547996.0
621.0	325145.0	325145.0	325145.0	325145.0	325145.0	325145.0	325145.0	325145.0	325389.0	325389.0	327582.0	327595.0	327595.0	327595.0	327595.0	327595.0	327595.0	327595.0	331860.0	332029.0	332029.0	332029.0	332301.0	332310.0	332836.0	332874.0	332874.0	332874.0	333018.0	333018.0	333115.0	333115.0	333115.0	333115.0	333115.0
622.0	515100.0	515100.0	516502.0	517182.0	517351.0	517351.0	517351.0	519332.0	520187.0	520187.0	523550.0	523550.0	523550.0	524117.0	524117.0	524117.0	524117.0	524200.0	524437.0	524437.0	524437.0	524437.0	524437.0	524437.0	524437.0	525349.0	525349.0	525349.0	525389.0	525826.0	525826.0	525862.0	525862.0	525862.0	525862.0
623.0	147238.0	147238.0	147238.0	147238.0	147238.0	147238.0	147238.0	147238.0	147238.0	147238.0	147238.0	147238.0	147238.0	147238.0	147238.0	147238.0	147238.0	147238.0	147238.0	147238.0	147238.0	147238.0	147238.0	147238.0	147238.0	147279.0	147279.0	147279.0	147279.0	147279.0	147279.0	147279.0	147279.0	147912.0	147912.0
624.0	255430.0	255430.0	255430.0	255747.0	256208.0	256208.0	256208.0	256208.0	256208.0	256208.0	256208.0	256208.0	256236.0	256236.0	257044.0	257044.0	257168.0	257168.0	257495.0	257495.0	257495.0	257495.0	257626.0	257634.0	257634.0	258589.0	259216.0	259793.0	259857.0	259857.0	259857.0	259857.0	259857.0	259857.0	259857.0
625.0	251451.0	251451.0	251992.0	251992.0	253246.0	253246.0	253246.0	253597.0	253597.0	253961.0	253961.0	253961.0	253961.0	254068.0	254068.0	254068.0	254132.0	254132.0	254132.0	254132.0	254549.0	254549.0	254719.0	254719.0	254719.0	254719.0	254719.0	254719.0	254749.0	254749.0	254749.0	254749.0	254749.0	254976.0	254976.0
626.0	950857.0	950857.0	950909.0	950909.0	950925.0	951344.0	951344.0	954402.0	954402.0	954402.0	954427.0	954427.0	955599.0	956051.0	956051.0	956610.0	957836.0	957978.0	958141.0	958767.0	958828.0	960419.0	960419.0	967330.0	969020.0	969140.0	970144.0	973555.0	976593.0	978087.0	978254.0	978302.0	978539.0	978568.0	978568.0
627.0	358485.0	358485.0	358485.0	358816.0	358816.0	360941.0	360941.0	360941.0	361098.0	361098.0	361226.0	362213.0	362342.0	362582.0	362582.0	362582.0	362582.0	363138.0	364698.0	364931.0	364931.0	364931.0	364931.0	365033.0	365033.0	368306.0	368306.0	368306.0	368344.0	368344.0	368344.0	368344.0	368344.0	369738.0	369738.0
628.0	528414.0	528414.0	528616.0	530360.0	534638.0	535319.0	535319.0	535319.0	536263.0	536352.0	536631.0	536631.0	537243.0	539419.0	539675.0	539675.0	539675.0	539675.0	544433.0	544433.0	544433.0	544688.0	547946.0	551979.0	556667.0	556686.0	556686.0	556686.0	556695.0	556695.0	556860.0	556860.0	556860.0	559656.0	559706.0
629.0	367572.0	367572.0	367572.0	367857.0	367857.0	368597.0	368597.0	368943.0	368943.0	370970.0	371160.0	371551.0	372375.0	372375.0	372375.0	372375.0	372375.0	372512.0	372512.0	372512.0	372512.0	372512.0	372512.0	373020.0	373020.0	373020.0	373124.0	373124.0	373124.0	373124.0	373124.0	373124.0	373124.0	373134.0	373340.0
630.0	402138.0	402138.0	403435.0	403435.0	404403.0	405986.0	405986.0	405986.0	405986.0	406646.0	407271.0	407837.0	408176.0	408543.0	408543.0	410269.0	410269.0	411284.0	412925.0	412925.0	412993.0	412993.0	413267.0	413267.0	413267.0	413267.0	413267.0	413916.0	413946.0	414351.0	415260.0	415260.0	415771.0	415771.0	415828.0
631.0	563938.0	563938.0	563938.0	563938.0	563938.0	563938.0	563938.0	563938.0	563938.0	563938.0	563938.0	563938.0	565608.0	566178.0	566178.0	566178.0	566178.0	573497.0	574804.0	574804.0	574804.0	577768.0	577768.0	577768.0	577768.0	578709.0	578709.0	578898.0	578902.0	578902.0	578902.0	579405.0	581163.0	581405.0	581405.0
632.0	291072.0	291072.0	291072.0	291072.0	291072.0	291072.0	291072.0	291072.0	292166.0	292762.0	292762.0	292762.0	297490.0	297490.0	297490.0	297490.0	297490.0	297626.0	297626.0	298584.0	298584.0	298584.0	298584.0	298584.0	298584.0	298584.0	298584.0	299179.0	299179.0	299179.0	299953.0	299953.0	299953.0	299953.0	299953.0
633.0	333305.0	333305.0	333305.0	333305.0	333305.0	333851.0	333851.0	333851.0	333851.0	333851.0	333851.0	333851.0	333851.0	335515.0	335515.0	335515.0	335515.0	335515.0	335515.0	335552.0	335552.0	335552.0	335552.0	335552.0	335552.0	335552.0	335552.0	335553.0	335672.0	335672.0	335672.0	335672.0	335727.0	335778.0	335778.0
634.0	307577.0	307577.0	307577.0	307577.0	309160.0	309329.0	309329.0	310053.0	310391.0	310391.0	310630.0	310630.0	312933.0	312993.0	312993.0	313131.0	313209.0	313209.0	313209.0	313209.0	313209.0	313209.0	313290.0	313772.0	314724.0	315750.0	315750.0	315750.0	315750.0	315750.0	315750.0	315750.0	315750.0	315750.0	315750.0
635.0	278873.0	278873.0	278873.0	278873.0	278873.0	278873.0	278873.0	278873.0	278873.0	278873.0	278873.0	278873.0	278873.0	278873.0	279076.0	279076.0	279076.0	279076.0	280562.0	280562.0	280562.0	280562.0	282713.0	283920.0	283920.0	283920.0	283920.0	283920.0	283931.0	283931.0	283931.0	283931.0	283931.0	284945.0	284945.0
636.0	280355.0	280355.0	280499.0	280597.0	280597.0	280597.0	280597.0	283045.0	283366.0	283366.0	283366.0	283366.0	284426.0	284771.0	284771.0	284771.0	284771.0	284771.0	285089.0	285089.0	285645.0	285645.0	285645.0	285645.0	285645.0	285751.0	285751.0	285751.0	286795.0	286795.0	286795.0	286795.0	286795.0	287542.0	287621.0
637.0	1499002.0	1499002.0	1506626.0	1512044.0	1514554.0	1518825.0	1518825.0	1519926.0	1521006.0	1526700.0	1529483.0	1530511.0	1541454.0	1545781.0	1547847.0	1547984.0	1548605.0	1551716.0	1556481.0	1557340.0	1562612.0	1562642.0	1571474.0	1574062.0	1577570.0	1580780.0	1580780.0	1582834.0	1582921.0	1582947.0	1582947.0	1585460.0	1585864.0	1586157.0	1586450.0
638.0	566488.0	566488.0	566488.0	567910.0	567915.0	568078.0	568078.0	569861.0	569909.0	570415.0	572714.0	572752.0	573001.0	573001.0	573570.0	573570.0	574413.0	574413.0	574923.0	574923.0	575103.0	577132.0	577888.0	577967.0	577967.0	578644.0	578644.0	578644.0	578719.0	578719.0	578719.0	578936.0	578936.0	579151.0	579151.0
639.0	2101366.0	2101366.0	2103233.0	2107701.0	2115609.0	2117814.0	2117926.0	2120975.0	2124312.0	2129582.0	2132191.0	2136837.0	2137694.0	2142806.0	2143851.0	2146012.0	2150469.0	2152775.0	2153014.0	2154549.0	2156654.0	2158343.0	2158792.0	2159999.0	2160097.0	2160131.0	2162127.0	2169194.0	2174945.0	2176494.0	2187749.0	2189029.0	2193686.0	2195017.0	2195298.0
640.0	355656.0	355656.0	357270.0	357270.0	357582.0	357582.0	357730.0	357730.0	357730.0	358374.0	358374.0	358374.0	358374.0	358723.0	358723.0	358723.0	358737.0	358737.0	359229.0	362753.0	362753.0	362753.0	362753.0	362753.0	362753.0	362753.0	363416.0	363416.0	363562.0	363921.0	364098.0	364098.0	364360.0	364737.0	365060.0
641.0	181105.0	181105.0	181321.0	181489.0	181489.0	181489.0	181489.0	181489.0	181489.0	181489.0	181489.0	181489.0	181810.0	183472.0	183472.0	183472.0	183472.0	183472.0	183502.0	183502.0	183502.0	183502.0	183617.0	183617.0	183719.0	184077.0	184077.0	184077.0	184231.0	184391.0	184391.0	184391.0	184391.0	184391.0	184391.0
642.0	326285.0	326285.0	328311.0	328410.0	328689.0	328689.0	328689.0	328807.0	328895.0	328895.0	328895.0	328895.0	328913.0	328913.0	329129.0	329145.0	329145.0	329193.0	329808.0	329808.0	329809.0	329809.0	329849.0	329849.0	330329.0	330329.0	330390.0	330390.0	330390.0	330390.0	330390.0	330526.0	330526.0	330526.0	330526.0
643.0	1589962.0	1589962.0	1590503.0	1590839.0	1591427.0	1591892.0	1592251.0	1594848.0	1598361.0	1598463.0	1598541.0	1598723.0	1599314.0	1600892.0	1604283.0	1608938.0	1611188.0	1611270.0	1613910.0	1614424.0	1615339.0	1615368.0	1624002.0	1625106.0	1626528.0	1627124.0	1627829.0	1627985.0	1630221.0	1630737.0	1631857.0	1634612.0	1636975.0	1638276.0	1639168.0
644.0	244989.0	244989.0	244989.0	244989.0	245107.0	245430.0	245430.0	245518.0	245518.0	245518.0	245518.0	245518.0	245518.0	245518.0	245518.0	246056.0	246056.0	246056.0	246056.0	246200.0	246200.0	246200.0	246200.0	246200.0	248108.0	248108.0	248108.0	248108.0	248108.0	248108.0	248197.0	248197.0	248197.0	248197.0	248197.0
645.0	243720.0	243720.0	243872.0	243872.0	243875.0	243875.0	243875.0	243875.0	244174.0	244174.0	244174.0	244422.0	244443.0	245252.0	245252.0	245252.0	245252.0	245252.0	245266.0	245279.0	245279.0	245279.0	245279.0	246354.0	246354.0	246369.0	246374.0	246374.0	246374.0	246374.0	246374.0	246386.0	246386.0	246386.0	246386.0
646.0	505357.0	505357.0	506496.0	506496.0	506496.0	506496.0	507365.0	507365.0	507654.0	507654.0	507654.0	507654.0	507654.0	508109.0	508109.0	508109.0	508109.0	508543.0	509598.0	510046.0	510046.0	510046.0	510046.0	510574.0	510588.0	514821.0	515270.0	515270.0	516353.0	516353.0	516808.0	516884.0	516884.0	516884.0	516884.0
647.0	500692.0	500692.0	500692.0	500692.0	500692.0	500692.0	500692.0	502010.0	502010.0	503848.0	504580.0	504844.0	506064.0	508591.0	509246.0	509246.0	509246.0	509246.0	509801.0	511371.0	511371.0	511714.0	511917.0	512097.0	512097.0	512905.0	512949.0	512949.0	512949.0	512949.0	513021.0	513021.0	513021.0	513288.0	514620.0
648.0	505663.0	505663.0	512035.0	512600.0	512632.0	512632.0	512632.0	512880.0	512880.0	512880.0	513055.0	513055.0	513448.0	513625.0	513625.0	513747.0	513747.0	513747.0	513747.0	515754.0	516384.0	516384.0	516409.0	517315.0	517315.0	517315.0	517315.0	517315.0	517474.0	517474.0	517474.0	517474.0	517962.0	517962.0	518340.0
649.0	172442.0	172442.0	172442.0	172442.0	172442.0	172442.0	172442.0	172442.0	172442.0	172442.0	172442.0	172442.0	172442.0	172668.0	172703.0	172703.0	172703.0	172703.0	173976.0	173976.0	173976.0	174023.0	174023.0	174246.0	174246.0	175706.0	175706.0	175706.0	175706.0	176042.0	176042.0	176042.0	176042.0	176042.0	176042.0
650.0	483844.0	483844.0	483844.0	484956.0	485026.0	485026.0	485156.0	485507.0	485507.0	485507.0	486442.0	486442.0	486708.0	486708.0	487867.0	487867.0	488024.0	488024.0	488176.0	488176.0	488176.0	488176.0	488176.0	488176.0	488176.0	488827.0	488827.0	488827.0	488827.0	488827.0	489455.0	489455.0	489938.0	489962.0	489962.0
651.0	663609.0	663609.0	664827.0	664827.0	666533.0	666533.0	667409.0	668220.0	672225.0	672795.0	672795.0	672795.0	673189.0	674523.0	674523.0	674523.0	674523.0	674523.0	674841.0	674841.0	674841.0	674841.0	678725.0	678725.0	679334.0	679334.0	679334.0	679538.0	680149.0	680149.0	680149.0	681236.0	683877.0	683895.0	684279.0
652.0	1166300.0	1166300.0	1166419.0	1166761.0	1177112.0	1177351.0	1177750.0	1179538.0	1179902.0	1180547.0	1181081.0	1181696.0	1184039.0	1184610.0	1186334.0	1188943.0	1189371.0	1190155.0	1190793.0	1193522.0	1193961.0	1194823.0	1197563.0	1203156.0	1206749.0	1207435.0	1208081.0	1208633.0	1213352.0	1213604.0	1213686.0	1214588.0	1214588.0	1215047.0	1215083.0
653.0	182994.0	182994.0	182994.0	182994.0	183301.0	183301.0	183301.0	184228.0	184228.0	184228.0	184717.0	184717.0	184717.0	184717.0	184717.0	184717.0	184717.0	184917.0	184917.0	184917.0	184917.0	184917.0	184917.0	184917.0	184917.0	184917.0	185567.0	185567.0	185567.0	185567.0	185567.0	185567.0	185567.0	186156.0	186156.0
654.0	187285.0	187285.0	192341.0	192341.0	192341.0	192341.0	192341.0	192341.0	192341.0	192341.0	194262.0	194262.0	194577.0	194577.0	194577.0	194577.0	194740.0	195303.0	195325.0	196109.0	196109.0	196109.0	196109.0	196558.0	196558.0	197053.0	197053.0	197053.0	197356.0	197356.0	197356.0	197356.0	197537.0	197579.0	197659.0
655.0	471843.0	471843.0	478649.0	478751.0	478751.0	481804.0	481804.0	482178.0	482648.0	484447.0	489218.0	489218.0	491575.0	492546.0	492591.0	497692.0	498245.0	498515.0	499337.0	499922.0	499922.0	500745.0	500804.0	500883.0	501969.0	501970.0	501970.0	501970.0	503600.0	505796.0	505796.0	506192.0	507272.0	508377.0	508589.0
656.0	741483.0	741483.0	744267.0	745932.0	750779.0	752526.0	752845.0	757390.0	759626.0	766187.0	768435.0	769061.0	772550.0	780655.0	780655.0	780655.0	780655.0	781394.0	782125.0	782795.0	784730.0	785220.0	785701.0	785739.0	785739.0	786107.0	786148.0	786148.0	787581.0	787581.0	787581.0	787581.0	788015.0	788015.0	788072.0
657.0	1273704.0	1273704.0	1273704.0	1278521.0	1279721.0	1281873.0	1281873.0	1300121.0	1302253.0	1302259.0	1308136.0	1308136.0	1308162.0	1311447.0	1327729.0	1329482.0	1329482.0	1330859.0	1331524.0	1331742.0	1332081.0	1335080.0	1342884.0	1345059.0	1348327.0	1348740.0	1348905.0	1348967.0	1351790.0	1352891.0	1357733.0	1359593.0	1359716.0	1359975.0	1361524.0
658.0	254471.0	254471.0	254626.0	255399.0	255399.0	255399.0	255399.0	255399.0	255912.0	255912.0	255912.0	255912.0	255912.0	256000.0	259360.0	260669.0	263035.0	263035.0	263635.0	263635.0	263635.0	263635.0	263695.0	264152.0	265923.0	265923.0	265923.0	265923.0	266180.0	266180.0	266180.0	266180.0	266180.0	266244.0	266244.0
659.0	281720.0	281720.0	281720.0	281720.0	281720.0	281720.0	281720.0	282761.0	283022.0	283022.0	283759.0	284985.0	284985.0	284985.0	284985.0	286241.0	287459.0	287459.0	288004.0	288077.0	288150.0	288150.0	291581.0	294955.0	294955.0	294955.0	294955.0	298011.0	298815.0	298815.0	298815.0	299594.0	299594.0	299594.0	299594.0
660.0	639797.0	639797.0	641238.0	641238.0	656035.0	656035.0	656256.0	656300.0	656300.0	656892.0	656892.0	656892.0	656892.0	656987.0	656987.0	656987.0	657638.0	657638.0	657638.0	657638.0	657638.0	658628.0	659729.0	659729.0	660029.0	660029.0	660361.0	665680.0	669451.0	669451.0	669695.0	669695.0	669695.0	670269.0	670270.0
661.0	1058896.0	1058896.0	1062035.0	1081976.0	1083712.0	1090689.0	1092650.0	1099363.0	1113184.0	1121715.0	1123512.0	1126934.0	1135299.0	1137982.0	1147446.0	1158036.0	1168144.0	1170400.0	1172315.0	1173303.0	1173710.0	1174018.0	1175209.0	1175737.0	1176003.0	1176670.0	1178965.0	1179730.0	1183755.0	1183755.0	1184070.0	1185744.0	1185744.0	1186353.0	1186363.0
662.0	283631.0	283631.0	292172.0	296998.0	297255.0	297780.0	297780.0	297780.0	297780.0	298311.0	308441.0	308441.0	315735.0	320733.0	320733.0	321084.0	321084.0	322896.0	322896.0	323468.0	325611.0	326041.0	326041.0	326413.0	326413.0	326413.0	326789.0	326789.0	326819.0	327935.0	333443.0	335187.0	335543.0	335543.0	335543.0
663.0	518403.0	518403.0	519151.0	519151.0	520633.0	521398.0	523319.0	524520.0	524932.0	525935.0	526908.0	531373.0	532232.0	532232.0	534351.0	534844.0	536035.0	536035.0	536154.0	536154.0	537935.0	538574.0	539615.0	541211.0	541211.0	541211.0	541211.0	541367.0	550330.0	551335.0	552053.0	553286.0	553286.0	553286.0	553286.0
664.0	233317.0	233317.0	235545.0	235545.0	235545.0	235545.0	235874.0	242451.0	244590.0	244590.0	244590.0	244629.0	245860.0	249428.0	249428.0	250878.0	251066.0	251096.0	251637.0	252633.0	252633.0	252847.0	252847.0	253451.0	253451.0	253975.0	253975.0	253975.0	254461.0	254830.0	255764.0	255764.0	256644.0	257344.0	257344.0
665.0	187377.0	187377.0	188712.0	188712.0	188712.0	188712.0	194011.0	194387.0	194387.0	195361.0	195361.0	195361.0	197434.0	197434.0	197536.0	197536.0	197536.0	199105.0	199480.0	199480.0	199480.0	199480.0	199904.0	199904.0	199904.0	199904.0	199904.0	199904.0	200929.0	200929.0	200929.0	200929.0	201130.0	201130.0	201130.0
666.0	395024.0	395024.0	395024.0	395024.0	399359.0	402377.0	402742.0	402969.0	402969.0	402969.0	403294.0	403693.0	404229.0	404287.0	404502.0	406552.0	407617.0	407839.0	409587.0	409968.0	410704.0	411936.0	413249.0	414329.0	417522.0	418042.0	418042.0	419667.0	422338.0	422338.0	422338.0	422696.0	422696.0	424250.0	424250.0
667.0	951206.0	951206.0	953665.0	955746.0	957684.0	957684.0	957684.0	967523.0	968264.0	980215.0	981473.0	981473.0	982513.0	982801.0	990930.0	994459.0	994650.0	996757.0	1014093.0	1015618.0	1017592.0	1022947.0	1024886.0	1025353.0	1025353.0	1025353.0	1025618.0	1025618.0	1026051.0	1026051.0	1028164.0	1031207.0	1031576.0	1032389.0	1034055.0
668.0	1707760.0	1707760.0	1723450.0	1724695.0	1728697.0	1729355.0	1729792.0	1732646.0	1733919.0	1735042.0	1743087.0	1745241.0	1745521.0	1745521.0	1746208.0	1747347.0	1747960.0	1748993.0	1750966.0	1754306.0	1754306.0	1754306.0	1754904.0	1757250.0	1759571.0	1759571.0	1759571.0	1762379.0	1769746.0	1770143.0	1770143.0	1774402.0	1775025.0	1776804.0	1776904.0
669.0	381995.0	381995.0	384274.0	385343.0	386421.0	399964.0	400111.0	400390.0	400443.0	400443.0	404282.0	404359.0	404451.0	405825.0	406364.0	406364.0	406648.0	406961.0	412168.0	412397.0	413069.0	419797.0	420576.0	421181.0	424387.0	424395.0	424395.0	424395.0	425088.0	425088.0	425088.0	425315.0	425647.0	426057.0	427609.0
670.0	2197949.0	2197949.0	2203767.0	2205061.0	2205061.0	2206590.0	2206590.0	2216284.0	2216284.0	2219561.0	2220116.0	2222882.0	2223177.0	2223887.0	2231368.0	2231824.0	2231871.0	2236765.0	2236765.0	2236765.0	2243479.0	2243560.0	2249142.0	2249248.0	2250490.0	2251505.0	2251505.0	2253121.0	2259444.0	2259471.0	2262664.0	2264768.0	2264899.0	2270775.0	2270952.0
671.0	811068.0	811068.0	811827.0	811827.0	813083.0	813804.0	814421.0	817901.0	817901.0	817901.0	838934.0	839949.0	848959.0	866150.0	868737.0	868902.0	871118.0	872998.0	876440.0	884926.0	902226.0	904588.0	905520.0	906184.0	906184.0	906184.0	906967.0	906967.0	911189.0	911189.0	911189.0	911189.0	911269.0	911586.0	914098.0
672.0	919836.0	919836.0	919836.0	922364.0	922736.0	924764.0	924787.0	930127.0	931825.0	932360.0	932712.0	941201.0	942638.0	945935.0	947627.0	947961.0	951216.0	952480.0	962546.0	962697.0	968769.0	972646.0	973108.0	973166.0	975269.0	975433.0	975433.0	975651.0	982850.0	982850.0	985512.0	987687.0	988053.0	988534.0	988534.0
673.0	371760.0	371760.0	372861.0	373493.0	373555.0	373555.0	373555.0	374509.0	375846.0	375846.0	376568.0	376568.0	376568.0	378270.0	380147.0	381096.0	381096.0	381096.0	383680.0	383783.0	383783.0	383783.0	385168.0	385168.0	385168.0	385168.0	385302.0	385302.0	390230.0	403373.0	404174.0	404214.0	404214.0	405243.0	405321.0
674.0	49112.0	49112.0	50250.0	50250.0	50250.0	50250.0	50250.0	50250.0	50250.0	50250.0	50250.0	50250.0	50250.0	50250.0	50250.0	50433.0	50433.0	50433.0	50433.0	50433.0	50433.0	50433.0	50433.0	50433.0	50433.0	50433.0	50433.0	50433.0	50858.0	50858.0	50858.0	50858.0	50946.0	50946.0	50946.0
675.0	315613.0	315613.0	316798.0	316798.0	318187.0	318804.0	318804.0	319595.0	320057.0	320057.0	320057.0	320057.0	321154.0	322853.0	322853.0	322853.0	322853.0	322895.0	322895.0	322895.0	322895.0	323164.0	323290.0	323711.0	323711.0	324213.0	324213.0	324277.0	325091.0	325210.0	325210.0	325210.0	325995.0	325995.0	326960.0
676.0	310229.0	310229.0	312503.0	312503.0	312503.0	312517.0	312517.0	312540.0	313167.0	313167.0	313167.0	313510.0	313510.0	313510.0	313775.0	313998.0	313998.0	315333.0	315333.0	315333.0	315333.0	315333.0	315475.0	316209.0	316359.0	316359.0	316639.0	317711.0	318085.0	318085.0	318132.0	318132.0	318132.0	318640.0	318812.0
677.0	282638.0	282638.0	282638.0	282638.0	282657.0	282657.0	282657.0	283847.0	284169.0	284169.0	284169.0	284169.0	284169.0	284169.0	284169.0	284169.0	284169.0	284228.0	284466.0	284466.0	288852.0	294784.0	297250.0	297250.0	297250.0	297250.0	297250.0	297250.0	297250.0	297262.0	297461.0	297461.0	297461.0	297461.0	297909.0
678.0	65243.0	65243.0	65243.0	65256.0	65256.0	65256.0	65256.0	65256.0	65256.0	65256.0	65256.0	65256.0	65256.0	65256.0	65256.0	65256.0	65256.0	65256.0	65256.0	65256.0	65256.0	65256.0	65256.0	65256.0	65256.0	65256.0	65256.0	65256.0	65256.0	65256.0	65256.0	65256.0	65476.0	65476.0	65516.0
679.0	39550.0	39550.0	40109.0	40109.0	40109.0	40109.0	40109.0	40109.0	40109.0	40109.0	40109.0	40109.0	40109.0	40109.0	40109.0	40109.0	40109.0	40109.0	40109.0	40109.0	40109.0	40109.0	40109.0	40554.0	40554.0	40554.0	40554.0	40554.0	41833.0	41833.0	41833.0	41833.0	41833.0	41833.0	41833.0
680.0	216523.0	216523.0	216968.0	217020.0	217020.0	217020.0	217020.0	217020.0	217020.0	217020.0	217020.0	217020.0	217196.0	217196.0	217196.0	217196.0	217196.0	217196.0	217196.0	217196.0	217196.0	217196.0	217196.0	217196.0	217241.0	217241.0	217241.0	217241.0	217860.0	217860.0	217860.0	217860.0	218786.0	220084.0	220084.0
681.0	337465.0	337465.0	339179.0	339179.0	339179.0	339179.0	339179.0	339885.0	340149.0	340697.0	341358.0	341729.0	342750.0	342791.0	344398.0	344536.0	344738.0	344948.0	344948.0	344991.0	346908.0	346908.0	346908.0	348118.0	348118.0	348118.0	348118.0	348118.0	351973.0	351973.0	351973.0	352049.0	352177.0	352275.0	352389.0
682.0	140801.0	140801.0	142094.0	142094.0	142094.0	142094.0	142094.0	142094.0	142094.0	142094.0	142094.0	142094.0	142094.0	142094.0	142151.0	142929.0	142929.0	142929.0	142929.0	142929.0	142929.0	142929.0	142929.0	142929.0	142929.0	143556.0	143556.0	143719.0	144070.0	144070.0	144070.0	144070.0	144657.0	144852.0	144940.0
683.0	577895.0	577895.0	582778.0	585158.0	585827.0	587301.0	587515.0	587575.0	593484.0	593599.0	593960.0	593960.0	594074.0	595739.0	595739.0	595827.0	596440.0	596794.0	599372.0	599956.0	600604.0	600604.0	601045.0	601308.0	601308.0	601308.0	602425.0	602425.0	613173.0	613975.0	613975.0	614059.0	614586.0	614871.0	615289.0
684.0	480196.0	480196.0	484135.0	484161.0	484161.0	484161.0	484161.0	484354.0	484354.0	484354.0	484901.0	484901.0	486209.0	486209.0	487156.0	487156.0	487156.0	487156.0	487156.0	487156.0	487156.0	487156.0	487778.0	487778.0	487874.0	487874.0	487874.0	487874.0	492550.0	492550.0	492550.0	492550.0	492550.0	493156.0	493156.0
685.0	122543.0	122543.0	124926.0	126760.0	126760.0	126760.0	126760.0	126760.0	126760.0	126760.0	126760.0	132215.0	132215.0	132215.0	132215.0	132215.0	132215.0	132287.0	132287.0	132287.0	132287.0	132287.0	132287.0	132287.0	132287.0	132287.0	132287.0	132287.0	132287.0	132287.0	132287.0	132287.0	132305.0	132305.0	132305.0
686.0	186960.0	186960.0	186960.0	186960.0	186960.0	186960.0	186960.0	186960.0	186960.0	186960.0	186960.0	187049.0	187649.0	187649.0	187649.0	187649.0	187649.0	187649.0	187649.0	187936.0	187936.0	187936.0	188211.0	188211.0	188211.0	188211.0	188211.0	188211.0	188765.0	188765.0	188765.0	188765.0	189138.0	189354.0	189354.0
687.0	416275.0	416275.0	417657.0	417657.0	417878.0	417878.0	418420.0	418420.0	418420.0	418946.0	418946.0	419056.0	419056.0	419056.0	419056.0	419673.0	419834.0	419834.0	420078.0	420447.0	420447.0	421868.0	421868.0	421868.0	421868.0	421868.0	421868.0	421868.0	427290.0	432104.0	433543.0	433543.0	436605.0	436861.0	436889.0
688.0	115009.0	115009.0	122795.0	122795.0	122795.0	122795.0	122795.0	122795.0	122795.0	122795.0	122795.0	122795.0	122795.0	122795.0	122795.0	122795.0	122795.0	122795.0	122795.0	122795.0	122795.0	122795.0	123022.0	123171.0	123171.0	123171.0	123171.0	123171.0	123171.0	123171.0	123171.0	123171.0	123171.0	123171.0	123171.0
689.0	353193.0	353193.0	353193.0	353193.0	353193.0	354640.0	354640.0	355988.0	357107.0	357107.0	357137.0	357857.0	357857.0	358580.0	359149.0	359827.0	359838.0	359838.0	359838.0	359838.0	360843.0	361191.0	361430.0	362101.0	362101.0	362101.0	363121.0	363121.0	363121.0	363121.0	363121.0	363282.0	363465.0	363465.0	363465.0
690.0	1305712.0	1305712.0	1310071.0	1311009.0	1311297.0	1318211.0	1320734.0	1321178.0	1322461.0	1325379.0	1334280.0	1334351.0	1335790.0	1337170.0	1340321.0	1340321.0	1342542.0	1343452.0	1346427.0	1347900.0	1351237.0	1351464.0	1358636.0	1360882.0	1360882.0	1361148.0	1361148.0	1361148.0	1365467.0	1365562.0	1368178.0	1368252.0	1369485.0	1369828.0	1369828.0
691.0	66963.0	66963.0	71333.0	71333.0	71333.0	71333.0	71333.0	71333.0	71333.0	71333.0	71333.0	71333.0	71333.0	71333.0	71333.0	71693.0	71693.0	71693.0	71693.0	71873.0	71873.0	71873.0	71873.0	71873.0	71873.0	71873.0	71873.0	71873.0	74199.0	74199.0	74199.0	74199.0	74199.0	74199.0	74199.0
692.0	221047.0	221047.0	222765.0	223106.0	223168.0	226750.0	226750.0	226750.0	226899.0	227029.0	228894.0	229678.0	229678.0	229678.0	229678.0	229727.0	229727.0	231029.0	231029.0	231029.0	231029.0	231029.0	232452.0	232453.0	232453.0	232512.0	232512.0	232512.0	235504.0	235707.0	235707.0	235707.0	235707.0	235707.0	235707.0
693.0	387754.0	387754.0	389462.0	389547.0	389547.0	389547.0	391516.0	391516.0	391516.0	391516.0	392798.0	392798.0	392798.0	393025.0	393025.0	393025.0	393025.0	393083.0	393083.0	395557.0	395783.0	395783.0	396606.0	403129.0	403129.0	404158.0	404158.0	404158.0	404726.0	404726.0	405056.0	405056.0	405068.0	405412.0	405412.0
694.0	73180.0	73180.0	73180.0	73180.0	73180.0	73810.0	73810.0	74315.0	74315.0	74315.0	74315.0	74315.0	74315.0	74315.0	76750.0	76750.0	76750.0	76750.0	76750.0	76750.0	76750.0	76750.0	76750.0	76750.0	76750.0	76750.0	76750.0	76750.0	77296.0	77296.0	77321.0	77321.0	78350.0	78350.0	78350.0
695.0	521514.0	521514.0	521949.0	521969.0	521982.0	523840.0	523840.0	523840.0	530451.0	530451.0	531602.0	531602.0	531778.0	531944.0	533261.0	533359.0	533359.0	535020.0	535020.0	535020.0	536084.0	536620.0	536620.0	536620.0	536620.0	537649.0	537649.0	537649.0	542555.0	543005.0	543290.0	543383.0	543764.0	544228.0	544236.0
696.0	59435.0	59435.0	62243.0	62243.0	62243.0	62748.0	62748.0	62748.0	62748.0	62748.0	62860.0	62860.0	62860.0	62860.0	62860.0	62860.0	62860.0	62860.0	63424.0	63424.0	63424.0	63424.0	63424.0	63424.0	63424.0	63424.0	63424.0	63424.0	64839.0	64839.0	64839.0	64839.0	64839.0	65055.0	65055.0
697.0	694734.0	694734.0	697294.0	697728.0	698613.0	698613.0	698613.0	698613.0	698755.0	698755.0	699888.0	700919.0	703574.0	704785.0	704785.0	704785.0	704785.0	705004.0	707603.0	707790.0	708264.0	709231.0	709231.0	713390.0	713547.0	713547.0	713547.0	713547.0	717622.0	717622.0	717742.0	718161.0	718455.0	718455.0	718575.0
698.0	70624.0	70624.0	72534.0	72534.0	72534.0	72534.0	72534.0	72534.0	72534.0	72534.0	72534.0	72534.0	72534.0	72534.0	72534.0	72534.0	72534.0	72534.0	72534.0	72534.0	72534.0	72534.0	72534.0	72534.0	72534.0	72534.0	72534.0	72534.0	72534.0	72534.0	72534.0	72663.0	72663.0	72663.0	72663.0
699.0	435013.0	435013.0	435013.0	435018.0	435018.0	435018.0	436539.0	438206.0	438667.0	438667.0	438667.0	438667.0	439236.0	439236.0	439236.0	440087.0	440087.0	440087.0	440087.0	440532.0	440532.0	441283.0	441762.0	442044.0	442314.0	442314.0	443832.0	444234.0	445628.0	445628.0	445628.0	445628.0	445837.0	446553.0	446624.0
700.0	314529.0	314529.0	316575.0	316575.0	316575.0	316575.0	317139.0	317139.0	317139.0	317139.0	317139.0	317139.0	317139.0	317139.0	318180.0	318437.0	318492.0	318492.0	318972.0	318972.0	320867.0	320867.0	320867.0	320915.0	320915.0	321019.0	321019.0	321019.0	324236.0	324236.0	324236.0	324236.0	324708.0	324708.0	324708.0
701.0	92597.0	92597.0	92644.0	92833.0	93255.0	93255.0	93255.0	93255.0	93255.0	93255.0	93286.0	93286.0	93286.0	95072.0	95141.0	95141.0	95141.0	95155.0	95244.0	95244.0	95244.0	95244.0	95244.0	95244.0	95244.0	95244.0	95244.0	95244.0	95684.0	95684.0	95855.0	96182.0	96260.0	96260.0	96664.0
702.0	43913.0	43913.0	44016.0	44153.0	44153.0	44153.0	44153.0	44153.0	44153.0	44153.0	44153.0	44153.0	44153.0	45174.0	45174.0	45174.0	45174.0	45174.0	45174.0	45174.0	45174.0	45174.0	45174.0	45174.0	45174.0	45174.0	45174.0	45174.0	46061.0	46061.0	46061.0	46061.0	46061.0	46061.0	46061.0
703.0	259418.0	259418.0	260391.0	260673.0	260827.0	260827.0	261322.0	261467.0	264962.0	265227.0	265227.0	265715.0	266564.0	266744.0	267895.0	267895.0	268181.0	269072.0	269187.0	270979.0	270984.0	273662.0	274098.0	275265.0	275265.0	275265.0	275329.0	275793.0	276416.0	277440.0	277440.0	277586.0	277586.0	277586.0	277639.0
704.0	545196.0	545196.0	545196.0	545196.0	545196.0	545293.0	545419.0	545499.0	545499.0	545499.0	545523.0	545523.0	545699.0	545895.0	545895.0	545895.0	545895.0	546472.0	547517.0	547937.0	547937.0	547965.0	548306.0	548522.0	548563.0	548799.0	548799.0	549009.0	553754.0	553955.0	554168.0	554168.0	554168.0	554727.0	556610.0
705.0	196590.0	196590.0	196590.0	198332.0	198332.0	198544.0	198544.0	199641.0	199641.0	199816.0	200375.0	200375.0	200817.0	200817.0	200817.0	201071.0	203556.0	203556.0	203556.0	204128.0	204348.0	204348.0	204722.0	204722.0	204758.0	204838.0	204838.0	204838.0	204838.0	204838.0	204971.0	205250.0	205250.0	205889.0	205889.0
706.0	104467.0	104467.0	105159.0	105159.0	105561.0	105561.0	105561.0	105561.0	105561.0	105561.0	105561.0	105561.0	105561.0	105561.0	105637.0	105637.0	105637.0	105637.0	105637.0	105637.0	105637.0	105637.0	105637.0	105637.0	105637.0	105637.0	105637.0	105637.0	106162.0	106162.0	106162.0	106162.0	106162.0	106162.0	106162.0
707.0	1671260.0	1671260.0	1679674.0	1692375.0	1693850.0	1694195.0	1694195.0	1694310.0	1697952.0	1698956.0	1699381.0	1699745.0	1701079.0	1701417.0	1709099.0	1709287.0	1709725.0	1711987.0	1712883.0	1713749.0	1716384.0	1719817.0	1722322.0	1724964.0	1728453.0	1728453.0	1729873.0	1729873.0	1742566.0	1742616.0	1743231.0	1744008.0	1745122.0	1745461.0	1745927.0
708.0	260510.0	260510.0	261962.0	261962.0	262179.0	262179.0	262179.0	262179.0	262179.0	262179.0	262340.0	262340.0	263026.0	263987.0	265850.0	265850.0	267931.0	267931.0	268016.0	268016.0	268663.0	268692.0	271071.0	271556.0	271556.0	271556.0	271556.0	272535.0	275528.0	275608.0	275608.0	275722.0	275722.0	276429.0	276429.0
709.0	63315.0	63315.0	63539.0	63539.0	63539.0	63539.0	63539.0	63539.0	63539.0	63539.0	63539.0	63539.0	63539.0	63539.0	63539.0	63539.0	63539.0	63539.0	63539.0	63539.0	63539.0	63539.0	63539.0	63539.0	63539.0	63539.0	63539.0	63539.0	65390.0	65390.0	65390.0	65417.0	65417.0	65417.0	65417.0
710.0	51174.0	51174.0	51218.0	51218.0	51218.0	51261.0	51261.0	51261.0	51261.0	51261.0	51261.0	51261.0	51261.0	51261.0	51261.0	51261.0	51261.0	51261.0	51261.0	51487.0	51487.0	51487.0	51487.0	51487.0	51487.0	51487.0	51487.0	51487.0	53081.0	53081.0	53081.0	53081.0	53081.0	53081.0	53081.0
711.0	245093.0	245093.0	257608.0	258750.0	258750.0	258750.0	258750.0	258750.0	260348.0	260348.0	260348.0	260348.0	260348.0	260348.0	260348.0	260348.0	264803.0	264803.0	264803.0	264803.0	265072.0	265713.0	265713.0	265804.0	266124.0	266124.0	266124.0	266124.0	267795.0	267795.0	267795.0	267882.0	268933.0	268933.0	268933.0
712.0	291962.0	291962.0	296288.0	299674.0	299674.0	299779.0	299828.0	300075.0	300151.0	301634.0	301634.0	301634.0	301930.0	301930.0	303856.0	303856.0	303856.0	303856.0	303856.0	303856.0	304157.0	304461.0	304785.0	304785.0	304785.0	304785.0	304858.0	304858.0	305014.0	305014.0	305058.0	305058.0	305058.0	305058.0	305327.0
713.0	131371.0	131371.0	131371.0	131371.0	131371.0	131371.0	131371.0	131371.0	131371.0	132037.0	135418.0	135418.0	135418.0	135418.0	135418.0	135418.0	135418.0	135418.0	135653.0	135755.0	135755.0	135755.0	135755.0	135755.0	135755.0	135755.0	135755.0	135986.0	137334.0	137334.0	137538.0	137538.0	137538.0	137538.0	137538.0
714.0	293793.0	293793.0	294852.0	294852.0	294852.0	297447.0	299143.0	299143.0	299143.0	299143.0	299143.0	299143.0	299143.0	299143.0	299143.0	299143.0	299143.0	299215.0	299215.0	299215.0	299215.0	299215.0	299551.0	299551.0	299551.0	300002.0	300002.0	300002.0	300110.0	300110.0	300110.0	300110.0	300110.0	300110.0	300234.0
715.0	247868.0	247868.0	248150.0	248150.0	248238.0	248349.0	248349.0	248416.0	248751.0	248751.0	248751.0	248751.0	248789.0	248789.0	248789.0	248895.0	248895.0	248895.0	248895.0	251859.0	252357.0	252357.0	252357.0	254450.0	254450.0	254450.0	254450.0	254450.0	255511.0	255714.0	255714.0	256457.0	256457.0	256457.0	257112.0
716.0	312298.0	312298.0	313251.0	313560.0	313560.0	313673.0	314403.0	314443.0	314511.0	314511.0	314511.0	314511.0	316414.0	316414.0	316414.0	316807.0	316807.0	316914.0	316914.0	316914.0	316914.0	316914.0	318423.0	318423.0	318423.0	318423.0	318423.0	318423.0	318423.0	319093.0	319093.0	319093.0	319093.0	319093.0	319093.0
717.0	124024.0	124024.0	124024.0	124024.0	124024.0	124024.0	124024.0	124024.0	124024.0	124024.0	124024.0	124024.0	124024.0	124024.0	124024.0	124024.0	124521.0	124521.0	124521.0	124521.0	124521.0	124521.0	124616.0	124616.0	124616.0	124616.0	124616.0	124616.0	124616.0	124616.0	124616.0	124616.0	124764.0	124764.0	124816.0
718.0	476858.0	476858.0	479742.0	479742.0	479742.0	481446.0	481446.0	481971.0	484420.0	484420.0	484420.0	484420.0	485335.0	485641.0	488014.0	488994.0	488994.0	489890.0	490192.0	490220.0	490220.0	492401.0	492401.0	493367.0	494036.0	495097.0	495097.0	495097.0	502120.0	502494.0	503835.0	504258.0	504258.0	504428.0	504428.0
719.0	460153.0	460153.0	461600.0	461752.0	462199.0	463442.0	463442.0	464800.0	464862.0	464862.0	464862.0	464862.0	465233.0	465233.0	465267.0	468389.0	468389.0	468583.0	470433.0	470433.0	471961.0	472198.0	478715.0	478715.0	478715.0	479271.0	479271.0	479504.0	484165.0	484165.0	484165.0	484190.0	484261.0	484267.0	484267.0
720.0	880890.0	880890.0	889995.0	890734.0	892948.0	896403.0	896595.0	897348.0	901590.0	904869.0	907193.0	907193.0	907193.0	907640.0	908689.0	911366.0	912555.0	913346.0	915701.0	916335.0	917425.0	918034.0	918468.0	919265.0	920574.0	921176.0	921176.0	921565.0	922244.0	923421.0	924124.0	924301.0	924417.0	925217.0	925407.0
721.0	152332.0	152332.0	154607.0	154637.0	154637.0	154637.0	154637.0	155006.0	155006.0	155006.0	155006.0	155006.0	155006.0	155006.0	155006.0	155006.0	155006.0	155006.0	155006.0	156992.0	156992.0	156992.0	157119.0	157119.0	157119.0	158917.0	158917.0	159662.0	162258.0	162258.0	162539.0	162539.0	162539.0	162539.0	162765.0
722.0	381915.0	381915.0	381915.0	381915.0	381915.0	381950.0	381950.0	382165.0	382363.0	382363.0	382363.0	383150.0	383384.0	383384.0	383384.0	383737.0	383737.0	383737.0	383737.0	384217.0	384244.0	385311.0	385311.0	385311.0	385311.0	385311.0	385311.0	385311.0	391855.0	391855.0	392613.0	392613.0	393661.0	394320.0	395311.0
723.0	403875.0	403875.0	403875.0	403875.0	403875.0	404841.0	404841.0	404841.0	406534.0	406534.0	409825.0	409825.0	411275.0	411275.0	411275.0	411275.0	411275.0	411275.0	412337.0	412337.0	412337.0	413139.0	413139.0	413139.0	414122.0	414561.0	414561.0	415085.0	419830.0	419830.0	420981.0	421747.0	421747.0	421778.0	421852.0
724.0	242270.0	242270.0	244113.0	244113.0	244641.0	244641.0	244641.0	244641.0	244641.0	244641.0	247691.0	247691.0	247976.0	251388.0	253840.0	254222.0	254411.0	254603.0	254603.0	254948.0	255018.0	256862.0	256862.0	256920.0	257235.0	257837.0	257993.0	259240.0	260530.0	260760.0	260760.0	260975.0	260975.0	260975.0	260975.0
725.0	468784.0	468784.0	468784.0	468784.0	468784.0	469093.0	470153.0	470347.0	470541.0	470541.0	476072.0	476097.0	476097.0	476128.0	476177.0	476177.0	476177.0	477317.0	478140.0	478140.0	478655.0	478779.0	479068.0	479307.0	479307.0	479366.0	479366.0	479995.0	485782.0	485782.0	487272.0	490671.0	491892.0	491892.0	492491.0
726.0	332128.0	332128.0	334758.0	335005.0	335005.0	335005.0	335005.0	335362.0	335362.0	335362.0	335414.0	335414.0	335568.0	336199.0	336199.0	336199.0	336575.0	338265.0	343253.0	343253.0	343253.0	343287.0	343287.0	343287.0	343287.0	343287.0	343287.0	343287.0	345018.0	345018.0	345018.0	345138.0	345138.0	345474.0	345711.0
727.0	169509.0	169509.0	171320.0	171320.0	171521.0	171521.0	171946.0	171986.0	171986.0	171986.0	171986.0	171986.0	171986.0	171986.0	171986.0	171986.0	172125.0	176637.0	177533.0	177556.0	177556.0	177556.0	179816.0	180385.0	181511.0	181511.0	181852.0	181852.0	183455.0	185579.0	185579.0	186843.0	186843.0	186898.0	187114.0
728.0	1328027.0	1328027.0	1330857.0	1331244.0	1335834.0	1342374.0	1342439.0	1343134.0	1343896.0	1344235.0	1350376.0	1351149.0	1351445.0	1352580.0	1352845.0	1352845.0	1354914.0	1355082.0	1355439.0	1357753.0	1357853.0	1358369.0	1359122.0	1360085.0	1360085.0	1361521.0	1363028.0	1363028.0	1363064.0	1363615.0	1363802.0	1364241.0	1364491.0	1364491.0	1364512.0
729.0	284434.0	284434.0	284439.0	284447.0	284447.0	284504.0	284504.0	284586.0	284645.0	284645.0	286866.0	286866.0	286866.0	287312.0	287312.0	287312.0	287910.0	287910.0	290115.0	290115.0	290594.0	290594.0	291359.0	291617.0	291617.0	291686.0	292855.0	293985.0	294250.0	294250.0	302154.0	302356.0	302356.0	302550.0	302550.0
730.0	352992.0	352992.0	353654.0	353654.0	353654.0	358054.0	358054.0	358054.0	358054.0	358054.0	358054.0	358054.0	358054.0	358054.0	358054.0	359075.0	359311.0	360188.0	360764.0	360764.0	361036.0	362018.0	362368.0	362368.0	362368.0	362514.0	362524.0	362524.0	362620.0	362620.0	362852.0	362852.0	363036.0	363036.0	364188.0
731.0	378991.0	378991.0	383448.0	383448.0	383817.0	383990.0	383990.0	384244.0	385730.0	386448.0	387747.0	387911.0	388972.0	390702.0	391924.0	391996.0	392072.0	393000.0	395585.0	395792.0	396162.0	397181.0	397183.0	397870.0	397875.0	398622.0	398850.0	399045.0	400437.0	400437.0	404598.0	405124.0	405171.0	405171.0	405879.0
732.0	233910.0	233910.0	234517.0	234517.0	235704.0	235704.0	235726.0	236021.0	236021.0	236021.0	236021.0	236021.0	236021.0	236139.0	237028.0	237563.0	237563.0	237563.0	237563.0	237563.0	237563.0	240225.0	240225.0	240463.0	240463.0	240463.0	240463.0	240830.0	245193.0	245344.0	245344.0	247159.0	247159.0	247159.0	247159.0
733.0	523416.0	523416.0	524687.0	524687.0	524687.0	524687.0	524687.0	524687.0	524687.0	525171.0	525349.0	525349.0	525349.0	525828.0	525828.0	525828.0	526755.0	530175.0	531752.0	531752.0	531802.0	531971.0	533183.0	533196.0	533277.0	537490.0	537490.0	537490.0	540580.0	541014.0	541343.0	542075.0	542775.0	543812.0	543908.0
734.0	264821.0	264821.0	264821.0	264877.0	264877.0	266802.0	266802.0	266802.0	267740.0	267740.0	267740.0	267740.0	267790.0	267790.0	267790.0	267790.0	267790.0	270226.0	270226.0	271451.0	271451.0	271926.0	272170.0	272537.0	272537.0	272537.0	272537.0	272870.0	273810.0	273810.0	273810.0	274372.0	274419.0	275257.0	275257.0
735.0	87324.0	87324.0	87324.0	87324.0	87324.0	87324.0	87324.0	87324.0	87324.0	87324.0	87389.0	87389.0	87389.0	87389.0	87389.0	87389.0	87389.0	87389.0	87389.0	87389.0	87389.0	87389.0	87389.0	87389.0	87389.0	87389.0	87389.0	87389.0	87389.0	87389.0	87389.0	87389.0	87389.0	87389.0	87516.0
736.0	348056.0	348056.0	348056.0	348056.0	348056.0	348056.0	348056.0	348388.0	348388.0	348388.0	348698.0	348698.0	348698.0	350274.0	350274.0	350418.0	350418.0	350418.0	350418.0	350418.0	350700.0	350700.0	350700.0	351860.0	354405.0	354589.0	355471.0	355471.0	358973.0	358973.0	361432.0	362006.0	362251.0	362329.0	362329.0
737.0	369375.0	369375.0	370098.0	370214.0	370214.0	370629.0	370664.0	372417.0	373380.0	373380.0	373559.0	373687.0	373711.0	373711.0	373711.0	373711.0	373823.0	375421.0	377395.0	377987.0	378545.0	378545.0	380050.0	380233.0	380233.0	380516.0	380834.0	383772.0	384580.0	384823.0	385106.0	386117.0	386117.0	386686.0	386686.0
738.0	146758.0	146758.0	152406.0	152406.0	152406.0	153094.0	153094.0	153094.0	153636.0	153636.0	153804.0	153977.0	153977.0	153977.0	154085.0	154085.0	154085.0	154402.0	154402.0	154455.0	154455.0	154455.0	154455.0	154455.0	154455.0	154455.0	154455.0	154455.0	154455.0	154455.0	154455.0	154455.0	154455.0	156938.0	156938.0
739.0	284206.0	284206.0	288235.0	288235.0	288353.0	288353.0	288353.0	289558.0	289558.0	290807.0	291074.0	291074.0	291074.0	291074.0	291074.0	291074.0	291211.0	293899.0	294387.0	295587.0	295587.0	295587.0	295587.0	296080.0	296144.0	296144.0	297678.0	297678.0	298424.0	298424.0	298424.0	298424.0	298584.0	298584.0	298633.0
740.0	1091326.0	1091326.0	1101710.0	1101944.0	1101944.0	1103317.0	1103382.0	1104500.0	1104500.0	1105576.0	1105576.0	1106541.0	1109448.0	1111242.0	1114991.0	1115675.0	1120302.0	1121441.0	1123043.0	1125312.0	1127701.0	1127701.0	1135048.0	1136980.0	1137021.0	1137671.0	1140547.0	1140547.0	1146764.0	1147347.0	1147453.0	1148129.0	1148736.0	1148749.0	1148749.0
741.0	102338.0	102338.0	103186.0	103186.0	103186.0	103186.0	103186.0	103186.0	103186.0	103299.0	103299.0	103299.0	103299.0	103299.0	105855.0	106381.0	106381.0	106381.0	106381.0	106520.0	106520.0	106846.0	106846.0	106922.0	106922.0	106922.0	106922.0	106922.0	107866.0	107866.0	108159.0	108387.0	108387.0	108749.0	109462.0
742.0	357126.0	357126.0	357381.0	357381.0	357381.0	358365.0	358463.0	359258.0	359258.0	359258.0	359853.0	359853.0	359988.0	360257.0	360265.0	360809.0	360809.0	361002.0	361002.0	361002.0	362221.0	363617.0	364774.0	364774.0	365720.0	365720.0	365745.0	367860.0	368054.0	368054.0	368054.0	371222.0	371499.0	372135.0	372609.0
743.0	679616.0	679616.0	685717.0	686544.0	692735.0	693582.0	693938.0	700521.0	700579.0	700579.0	702759.0	702759.0	702830.0	704421.0	708180.0	708195.0	708803.0	709545.0	709545.0	711361.0	711441.0	711551.0	711864.0	711953.0	715956.0	716729.0	717026.0	717026.0	718165.0	718652.0	720050.0	721630.0	723520.0	723520.0	725995.0
744.0	642414.0	642414.0	647523.0	647523.0	647523.0	647523.0	647523.0	647523.0	648408.0	648408.0	650209.0	650209.0	650939.0	651759.0	652309.0	652309.0	652309.0	653736.0	653736.0	656475.0	658119.0	658288.0	659309.0	659541.0	660057.0	660481.0	660741.0	661524.0	665021.0	665240.0	666619.0	666714.0	667399.0	667399.0	668372.0
745.0	273128.0	273128.0	273834.0	275406.0	277745.0	277813.0	278140.0	278140.0	278140.0	279876.0	280198.0	280984.0	283889.0	286242.0	286294.0	286294.0	286904.0	286938.0	286938.0	287226.0	287608.0	287677.0	287677.0	288557.0	288557.0	291850.0	293062.0	293062.0	294200.0	294200.0	294200.0	294200.0	294200.0	295693.0	295693.0
746.0	721448.0	721448.0	732103.0	732103.0	733242.0	736596.0	738010.0	738748.0	740816.0	740816.0	740953.0	740953.0	743955.0	743955.0	745252.0	749046.0	749607.0	750056.0	750795.0	752551.0	753176.0	753253.0	753253.0	753904.0	755316.0	756030.0	759925.0	760837.0	764779.0	766409.0	766863.0	768372.0	770689.0	771983.0	772669.0
747.0	401170.0	401170.0	401372.0	401372.0	401372.0	401372.0	401372.0	401543.0	401543.0	401543.0	403317.0	403317.0	403510.0	405802.0	407715.0	407810.0	407810.0	408642.0	408642.0	410326.0	410326.0	410326.0	410350.0	411676.0	411826.0	411960.0	412249.0	412249.0	415290.0	415290.0	415290.0	415290.0	416157.0	416267.0	416567.0
748.0	250192.0	250192.0	250261.0	250261.0	250261.0	250261.0	250261.0	250379.0	250379.0	250379.0	250419.0	250419.0	250419.0	250419.0	250830.0	250830.0	250830.0	251566.0	252266.0	252272.0	252290.0	252455.0	252679.0	252679.0	252679.0	253407.0	253407.0	253498.0	255481.0	256050.0	256756.0	256756.0	257154.0	257154.0	257154.0
749.0	82250.0	82250.0	82250.0	82250.0	82250.0	82342.0	82342.0	82342.0	82342.0	82342.0	82342.0	82342.0	82342.0	82499.0	82546.0	82546.0	82546.0	82546.0	82546.0	82546.0	82546.0	82546.0	82546.0	82546.0	82546.0	82546.0	82546.0	82546.0	82546.0	82546.0	82546.0	82546.0	82546.0	82546.0	82717.0
750.0	266718.0	266718.0	267642.0	267742.0	267742.0	267742.0	267742.0	267968.0	268685.0	268685.0	268773.0	269883.0	271044.0	271450.0	271450.0	271450.0	271633.0	271970.0	271970.0	272782.0	272782.0	272782.0	272856.0	272856.0	272856.0	272856.0	272856.0	273280.0	273280.0	273280.0	273280.0	273280.0	273280.0	273280.0	273280.0
751.0	186835.0	186835.0	191016.0	191922.0	191922.0	191922.0	191922.0	192734.0	192734.0	192734.0	192734.0	192734.0	193762.0	193762.0	193762.0	194108.0	194108.0	194962.0	195624.0	197892.0	197892.0	197892.0	198680.0	198680.0	198680.0	198680.0	200968.0	202190.0	203983.0	203983.0	204735.0	204735.0	204735.0	204735.0	204816.0
752.0	997844.0	997844.0	1001056.0	1001056.0	1001056.0	1003519.0	1003519.0	1005031.0	1006843.0	1006843.0	1019392.0	1019392.0	1019392.0	1019490.0	1019725.0	1020594.0	1020791.0	1025941.0	1026255.0	1026255.0	1026270.0	1030075.0	1030127.0	1030156.0	1030850.0	1031008.0	1031008.0	1032299.0	1034845.0	1034845.0	1035349.0	1036920.0	1036920.0	1037537.0	1038211.0
753.0	227301.0	227301.0	227301.0	227790.0	227790.0	227790.0	227790.0	227790.0	227790.0	227790.0	227790.0	227790.0	227790.0	227790.0	228403.0	228403.0	228421.0	228421.0	228497.0	229914.0	229914.0	229994.0	229994.0	229994.0	230342.0	230411.0	230411.0	230466.0	231830.0	231857.0	231857.0	232160.0	232160.0	232160.0	232160.0
754.0	391615.0	391615.0	394087.0	394488.0	394739.0	395128.0	395128.0	395128.0	395158.0	395158.0	395158.0	395158.0	395158.0	395273.0	395805.0	395805.0	395855.0	395870.0	395870.0	395870.0	396256.0	401896.0	402347.0	402474.0	402474.0	402511.0	402511.0	405482.0	406362.0	406442.0	406442.0	406442.0	406839.0	406873.0	406873.0
755.0	957122.0	957122.0	962165.0	962165.0	962704.0	967202.0	967202.0	967496.0	967563.0	967563.0	968481.0	968999.0	969252.0	969859.0	971280.0	972471.0	973516.0	973656.0	974796.0	980803.0	980940.0	981610.0	983862.0	983862.0	983862.0	983954.0	984139.0	984139.0	985756.0	985789.0	985789.0	987154.0	987714.0	988544.0	989056.0
756.0	430156.0	430156.0	430200.0	433508.0	434182.0	434182.0	434182.0	434182.0	434182.0	434182.0	434501.0	434533.0	435739.0	435794.0	436207.0	436331.0	436331.0	438794.0	442002.0	442561.0	443019.0	443019.0	446347.0	446361.0	446412.0	446412.0	446412.0	447551.0	450436.0	450436.0	453411.0	454609.0	454681.0	454760.0	454779.0
757.0	644937.0	644937.0	645639.0	645903.0	648154.0	648278.0	648278.0	649059.0	652873.0	655026.0	657749.0	659526.0	659526.0	659711.0	660337.0	660535.0	660535.0	661085.0	661085.0	661085.0	661085.0	661085.0	662089.0	662487.0	664007.0	664156.0	664156.0	664156.0	664156.0	664527.0	664527.0	665711.0	665711.0	666827.0	667124.0
758.0	383550.0	383550.0	383550.0	386831.0	387181.0	387667.0	387667.0	387667.0	389733.0	390013.0	391217.0	392653.0	392673.0	392673.0	392761.0	392761.0	392761.0	392761.0	392761.0	392761.0	392794.0	393143.0	393222.0	393222.0	395633.0	395633.0	395633.0	395633.0	398430.0	398430.0	398430.0	398430.0	399178.0	399178.0	399178.0
759.0	737140.0	737140.0	738509.0	738777.0	738777.0	738777.0	738777.0	739406.0	739406.0	739406.0	741045.0	743480.0	743480.0	744158.0	745197.0	745197.0	747062.0	748338.0	753355.0	753355.0	757103.0	757103.0	762333.0	763494.0	769815.0	770526.0	770526.0	770747.0	779881.0	781149.0	781313.0	782630.0	787723.0	789370.0	790491.0
760.0	755522.0	755522.0	760958.0	761856.0	761989.0	768873.0	771557.0	772789.0	774671.0	775931.0	776896.0	779603.0	785846.0	788748.0	789092.0	789092.0	789121.0	789354.0	791671.0	792550.0	794796.0	794796.0	797670.0	797670.0	801670.0	802994.0	805673.0	805673.0	809354.0	809607.0	810212.0	810832.0	812335.0	812335.0	814218.0
761.0	213837.0	213837.0	213837.0	213837.0	213837.0	213913.0	213913.0	214376.0	214504.0	214504.0	215771.0	216398.0	216398.0	216398.0	218475.0	218475.0	218475.0	218475.0	219410.0	219783.0	219783.0	219783.0	220728.0	220728.0	220728.0	220760.0	220760.0	221289.0	223244.0	223244.0	223448.0	223998.0	225591.0	226488.0	226789.0
762.0	161418.0	161418.0	161516.0	161516.0	161516.0	161516.0	161516.0	161516.0	161516.0	162151.0	162151.0	162151.0	162151.0	162151.0	162151.0	162151.0	164146.0	164347.0	164410.0	164861.0	164861.0	164861.0	166830.0	166830.0	166830.0	166830.0	168004.0	168136.0	171213.0	171213.0	171213.0	171213.0	171213.0	171213.0	171213.0
763.0	1364492.0	1364492.0	1364492.0	1364492.0	1364655.0	1365339.0	1367098.0	1373296.0	1373372.0	1373372.0	1378046.0	1378151.0	1378197.0	1378586.0	1378843.0	1378947.0	1379232.0	1380596.0	1380596.0	1380596.0	1380701.0	1381881.0	1383070.0	1384758.0	1385441.0	1385441.0	1385598.0	1385598.0	1386783.0	1387238.0	1389325.0	1389408.0	1389408.0	1389506.0	1398570.0
764.0	818540.0	818540.0	819186.0	819186.0	819186.0	819186.0	819186.0	822204.0	822204.0	827149.0	827149.0	827277.0	827454.0	827454.0	827552.0	827956.0	828019.0	828019.0	828019.0	828019.0	828771.0	828771.0	828771.0	829265.0	834677.0	836256.0	836454.0	837134.0	837725.0	837803.0	838633.0	840161.0	840423.0	840423.0	847644.0
765.0	308488.0	308488.0	309229.0	309229.0	309229.0	309229.0	309229.0	309229.0	309467.0	309467.0	309467.0	309467.0	309550.0	312036.0	312490.0	313626.0	313626.0	313972.0	313972.0	314021.0	314021.0	314021.0	314021.0	314310.0	316955.0	319370.0	319370.0	319370.0	321925.0	321925.0	321925.0	321925.0	321925.0	321925.0	321925.0
766.0	299815.0	299815.0	299815.0	300283.0	300283.0	300283.0	300283.0	300283.0	300283.0	300283.0	300525.0	300525.0	300669.0	300669.0	300669.0	300920.0	300920.0	301126.0	301126.0	301126.0	301126.0	301126.0	302574.0	302574.0	302574.0	302894.0	302894.0	302894.0	302949.0	302991.0	303098.0	303098.0	303145.0	303442.0	303768.0
767.0	689937.0	689937.0	695280.0	695334.0	698522.0	698522.0	698522.0	698522.0	698522.0	698522.0	698522.0	698522.0	698522.0	698522.0	698522.0	700477.0	700477.0	700477.0	700477.0	701268.0	701381.0	701389.0	701825.0	702437.0	702437.0	703187.0	703187.0	703187.0	703599.0	703662.0	703662.0	707646.0	707646.0	707646.0	708606.0
768.0	649656.0	649656.0	649656.0	649656.0	649656.0	650825.0	650830.0	651356.0	651613.0	651711.0	653006.0	653006.0	654607.0	656027.0	656058.0	657129.0	657129.0	658686.0	658841.0	658841.0	658979.0	659305.0	659811.0	659811.0	661750.0	661953.0	667371.0	668300.0	672404.0	672404.0	672559.0	672559.0	672874.0	672938.0	672938.0
769.0	113833.0	113833.0	113833.0	113833.0	113833.0	113833.0	113833.0	113833.0	113833.0	113833.0	113833.0	113833.0	113833.0	113916.0	113916.0	113916.0	113916.0	113916.0	113916.0	113916.0	113916.0	113916.0	113916.0	114815.0	114906.0	114906.0	114906.0	114906.0	114906.0	114906.0	114906.0	114906.0	114906.0	114906.0	115304.0
770.0	1040740.0	1040740.0	1040740.0	1040930.0	1042008.0	1042009.0	1042475.0	1042475.0	1044047.0	1044679.0	1047439.0	1047439.0	1049538.0	1052767.0	1054916.0	1055984.0	1057744.0	1061498.0	1062746.0	1062818.0	1064701.0	1068284.0	1069566.0	1069642.0	1069664.0	1072089.0	1076161.0	1077118.0	1078046.0	1078946.0	1082904.0	1082904.0	1084106.0	1085254.0	1088595.0
771.0	349534.0	349534.0	349534.0	349534.0	355616.0	355616.0	355616.0	355616.0	356116.0	356304.0	356304.0	356335.0	356335.0	356496.0	357566.0	357566.0	359692.0	359952.0	359952.0	359952.0	359952.0	359975.0	360053.0	360053.0	360198.0	360631.0	360631.0	360631.0	360966.0	361364.0	361419.0	361419.0	361717.0	361717.0	361717.0
772.0	211087.0	211087.0	211087.0	211227.0	211227.0	211246.0	211246.0	211246.0	211246.0	211342.0	211342.0	211342.0	211342.0	211878.0	212146.0	212146.0	212547.0	212547.0	212547.0	212547.0	212909.0	213027.0	213244.0	213244.0	213244.0	213244.0	213244.0	213244.0	213415.0	213415.0	213415.0	213639.0	214236.0	214236.0	216904.0
773.0	274256.0	274256.0	275051.0	275051.0	275051.0	275051.0	275051.0	275051.0	275051.0	275051.0	281565.0	281565.0	281565.0	281640.0	282499.0	282499.0	282499.0	282499.0	282949.0	282949.0	282949.0	283939.0	283939.0	283939.0	283939.0	283939.0	283939.0	283996.0	284307.0	284395.0	284629.0	284629.0	284982.0	285520.0	285520.0
774.0	238885.0	238885.0	238885.0	238885.0	239278.0	239278.0	239278.0	239796.0	243290.0	243290.0	246226.0	246226.0	246226.0	246226.0	246226.0	246226.0	246226.0	246226.0	246226.0	246226.0	246226.0	247385.0	247396.0	247396.0	247396.0	247396.0	248138.0	248138.0	248138.0	248138.0	248410.0	249091.0	249091.0	249322.0	249322.0
775.0	723659.0	723659.0	724641.0	725866.0	725993.0	726000.0	728125.0	728190.0	728190.0	728190.0	729950.0	731648.0	732569.0	732569.0	732841.0	732841.0	734316.0	738834.0	738855.0	739526.0	739526.0	739526.0	740029.0	740210.0	743203.0	743203.0	743692.0	743692.0	747943.0	749034.0	749248.0	749248.0	749248.0	749846.0	753632.0
776.0	474281.0	474281.0	474281.0	474281.0	474830.0	474830.0	474830.0	474831.0	475523.0	475523.0	479127.0	479127.0	479127.0	479127.0	480494.0	480494.0	480753.0	480753.0	480753.0	482752.0	482752.0	483506.0	483506.0	483506.0	483506.0	484040.0	485980.0	485980.0	488353.0	489067.0	489376.0	489376.0	489532.0	489820.0	489831.0
777.0	253335.0	253335.0	253335.0	253335.0	253452.0	253452.0	253452.0	253452.0	253452.0	253975.0	254358.0	254358.0	254358.0	254529.0	254974.0	256421.0	256421.0	257886.0	257886.0	258258.0	258258.0	258258.0	258304.0	258304.0	258304.0	258638.0	258638.0	258638.0	260051.0	260051.0	260051.0	260051.0	260051.0	260300.0	260300.0
778.0	583135.0	583135.0	584064.0	584797.0	585373.0	586379.0	586540.0	586540.0	586540.0	586540.0	587462.0	587462.0	588336.0	588336.0	588336.0	588336.0	588485.0	592275.0	593052.0	593154.0	593760.0	594015.0	594015.0	594766.0	594842.0	595187.0	595187.0	599141.0	602762.0	602762.0	603959.0	615464.0	618597.0	619213.0	620069.0
779.0	596844.0	596844.0	597473.0	597473.0	597473.0	597473.0	597483.0	598580.0	598580.0	598884.0	605023.0	605023.0	605401.0	608092.0	609129.0	609129.0	609156.0	611232.0	613586.0	613586.0	617952.0	617952.0	619542.0	620782.0	620782.0	621502.0	621502.0	622047.0	626152.0	626236.0	626433.0	626632.0	626750.0	627294.0	627338.0
780.0	320790.0	320790.0	320942.0	320987.0	320987.0	320987.0	320987.0	320987.0	320987.0	320987.0	320987.0	321714.0	321714.0	322297.0	322712.0	322927.0	322927.0	323070.0	324041.0	324041.0	324246.0	324289.0	324966.0	325107.0	326794.0	328174.0	328847.0	328847.0	330313.0	330375.0	330375.0	331848.0	331848.0	333379.0	333556.0
781.0	323202.0	323202.0	323510.0	323731.0	324816.0	326462.0	326462.0	327289.0	329915.0	329915.0	331457.0	331457.0	331457.0	331457.0	332405.0	332774.0	332779.0	333759.0	338575.0	338719.0	338719.0	338719.0	338816.0	338816.0	338816.0	338816.0	338816.0	338816.0	338875.0	338875.0	339936.0	341250.0	341250.0	342868.0	342879.0
782.0	701096.0	701096.0	702260.0	703255.0	704285.0	704652.0	704652.0	704741.0	705186.0	705186.0	705229.0	705396.0	706011.0	706011.0	706052.0	706937.0	707615.0	708174.0	709377.0	711860.0	711860.0	711860.0	712093.0	712093.0	712233.0	712743.0	721280.0	721280.0	723662.0	723662.0	726962.0	728278.0	728745.0	729646.0	729646.0
783.0	456234.0	456234.0	456234.0	456234.0	456234.0	456825.0	456825.0	457561.0	457561.0	457561.0	459751.0	459751.0	459751.0	459751.0	459751.0	460227.0	460227.0	464503.0	467278.0	469086.0	469086.0	469629.0	470430.0	473133.0	473133.0	473133.0	473133.0	473133.0	473815.0	473815.0	473815.0	473815.0	475619.0	475650.0	475705.0
784.0	714275.0	714275.0	714303.0	714303.0	715168.0	722755.0	723202.0	724871.0	725094.0	725116.0	731825.0	731825.0	731825.0	732218.0	732218.0	732218.0	732706.0	733191.0	737276.0	737494.0	737948.0	737948.0	739047.0	739187.0	739831.0	740256.0	740256.0	740256.0	741100.0	741231.0	741485.0	741485.0	743102.0	743141.0	744255.0
785.0	286668.0	286668.0	287522.0	287522.0	288006.0	288325.0	288325.0	288541.0	288855.0	288855.0	289207.0	289207.0	289207.0	289207.0	289207.0	289207.0	289207.0	289207.0	289799.0	289799.0	289799.0	289799.0	289799.0	289799.0	289799.0	289799.0	289799.0	289894.0	289894.0	289894.0	289894.0	290883.0	290883.0	290883.0	290883.0
786.0	618078.0	618078.0	618522.0	622174.0	622970.0	623210.0	623210.0	631388.0	632999.0	633314.0	635769.0	637177.0	637177.0	637366.0	637496.0	637548.0	637581.0	637715.0	639710.0	639710.0	640487.0	640557.0	640557.0	640746.0	640958.0	640958.0	642487.0	642487.0	642635.0	642698.0	647147.0	649706.0	649725.0	650183.0	650183.0
787.0	439954.0	439954.0	440085.0	440439.0	441274.0	441274.0	441274.0	441777.0	441965.0	442704.0	443381.0	443381.0	443381.0	443922.0	443922.0	443922.0	443922.0	444395.0	444395.0	444882.0	447990.0	448908.0	456846.0	457713.0	457713.0	457713.0	458164.0	458345.0	459982.0	459982.0	460030.0	461101.0	461643.0	461795.0	462363.0
788.0	807667.0	807667.0	807799.0	808296.0	809279.0	813198.0	813198.0	814324.0	814687.0	814687.0	816941.0	816941.0	817003.0	819129.0	819694.0	820548.0	820772.0	820793.0	823998.0	824074.0	824074.0	824741.0	825110.0	827591.0	827591.0	827591.0	831414.0	831643.0	834669.0	835522.0	835682.0	840149.0	843498.0	843498.0	844525.0
789.0	317939.0	317939.0	318093.0	318093.0	318341.0	318354.0	318354.0	318373.0	318373.0	318373.0	318373.0	318435.0	318435.0	318485.0	318888.0	318888.0	319162.0	320150.0	320272.0	320575.0	320600.0	321127.0	321599.0	322005.0	322965.0	322965.0	322965.0	322965.0	322965.0	322990.0	322990.0	322990.0	322990.0	323110.0	323235.0
790.0	421491.0	421491.0	422135.0	422135.0	423849.0	424316.0	424316.0	425920.0	425920.0	428624.0	429420.0	429420.0	429420.0	429420.0	429420.0	430558.0	431145.0	431145.0	431145.0	431145.0	431145.0	431145.0	431734.0	437808.0	437808.0	441496.0	443008.0	444757.0	447009.0	447199.0	447968.0	448624.0	448686.0	449048.0	449048.0
791.0	474355.0	474355.0	476680.0	477053.0	477053.0	478464.0	478464.0	478464.0	478811.0	478811.0	478848.0	478848.0	481737.0	484716.0	485603.0	485603.0	485603.0	485618.0	486797.0	486797.0	487408.0	487677.0	487813.0	488967.0	488967.0	488967.0	489095.0	489106.0	489150.0	489150.0	489150.0	489150.0	491305.0	491307.0	491938.0
792.0	776409.0	776409.0	776585.0	777660.0	777660.0	778216.0	778216.0	780798.0	782096.0	782207.0	782207.0	782207.0	782637.0	782637.0	783941.0	783941.0	784322.0	785649.0	785931.0	786397.0	791169.0	794564.0	801472.0	801472.0	801612.0	805441.0	805441.0	805559.0	808286.0	808286.0	808440.0	809731.0	812131.0	812131.0	812131.0
793.0	1257572.0	1257572.0	1261179.0	1261831.0	1263048.0	1264589.0	1266107.0	1266785.0	1268961.0	1270056.0	1271231.0	1272133.0	1276238.0	1279695.0	1280969.0	1281637.0	1281637.0	1282408.0	1283885.0	1284161.0	1284565.0	1284565.0	1286225.0	1286628.0	1286955.0	1287877.0	1294575.0	1294575.0	1298704.0	1299554.0	1300562.0	1300562.0	1302039.0	1304371.0	1305358.0
794.0	377186.0	377186.0	377186.0	377186.0	377186.0	379809.0	380082.0	380440.0	380484.0	380484.0	381394.0	381394.0	381394.0	381394.0	381394.0	381394.0	381394.0	381448.0	383204.0	383300.0	383300.0	383906.0	383973.0	385890.0	385890.0	385890.0	385890.0	388381.0	388423.0	388423.0	389239.0	389560.0	390001.0	390153.0	391443.0
795.0	496338.0	496338.0	497649.0	498006.0	498006.0	498006.0	498799.0	498799.0	499770.0	499908.0	500106.0	500106.0	500378.0	500956.0	502099.0	502211.0	502211.0	503177.0	503321.0	503450.0	505961.0	505961.0	505961.0	505961.0	506644.0	507174.0	507174.0	507174.0	507223.0	508067.0	508416.0	508416.0	508669.0	510157.0	510331.0
796.0	2091465.0	2091465.0	2114956.0	2127482.0	2132252.0	2140715.0	2143091.0	2145311.0	2153135.0	2153194.0	2174682.0	2177122.0	2184004.0	2187087.0	2196886.0	2198242.0	2201015.0	2203959.0	2209437.0	2220529.0	2227007.0	2238340.0	2244620.0	2246664.0	2261451.0	2269960.0	2275450.0	2278772.0	2286747.0	2289557.0	2290877.0	2292051.0	2292280.0	2293661.0	2294793.0
797.0	300469.0	300469.0	300469.0	300469.0	300469.0	300821.0	300821.0	300821.0	300893.0	301229.0	301666.0	301666.0	301852.0	301852.0	301852.0	301852.0	302611.0	302611.0	302937.0	302937.0	303570.0	308338.0	310450.0	310633.0	310633.0	310633.0	310633.0	310633.0	310646.0	310646.0	312439.0	312439.0	312439.0	313369.0	313369.0
798.0	317442.0	317442.0	317442.0	319120.0	319576.0	319576.0	319576.0	319971.0	319971.0	320573.0	320828.0	320828.0	321274.0	324131.0	324290.0	324290.0	324290.0	324290.0	324734.0	324734.0	324734.0	324734.0	324734.0	326139.0	326139.0	326363.0	326363.0	326363.0	326363.0	326363.0	326363.0	326363.0	326363.0	326672.0	326672.0
799.0	708765.0	708765.0	708765.0	709540.0	711034.0	712611.0	712611.0	716002.0	718352.0	718549.0	720084.0	720341.0	720888.0	721620.0	723437.0	723709.0	724117.0	724117.0	732482.0	732572.0	732717.0	733187.0	735275.0	736565.0	737370.0	737427.0	737427.0	737427.0	738241.0	738263.0	739981.0	743148.0	743623.0	744470.0	744500.0
800.0	997595.0	997595.0	997708.0	1001501.0	1002067.0	1006429.0	1008948.0	1011255.0	1015309.0	1016125.0	1016125.0	1016125.0	1016125.0	1018549.0	1019537.0	1020079.0	1021998.0	1022951.0	1024383.0	1024383.0	1024383.0	1026128.0	1030219.0	1030805.0	1031472.0	1032777.0	1033718.0	1033718.0	1034524.0	1034543.0	1035325.0	1035667.0	1037397.0	1037397.0	1038885.0
801.0	215797.0	215797.0	215797.0	215797.0	215797.0	215797.0	215797.0	215797.0	216520.0	216520.0	217747.0	217747.0	217998.0	217998.0	217998.0	218239.0	218239.0	218239.0	218239.0	218239.0	218239.0	219276.0	219318.0	219318.0	219318.0	219318.0	219318.0	219318.0	219473.0	219473.0	219473.0	220255.0	221354.0	222803.0	222803.0
802.0	3485132.0	3485132.0	3486774.0	3490280.0	3490566.0	3490693.0	3491196.0	3499879.0	3501817.0	3501817.0	3506450.0	3508277.0	3511779.0	3512651.0	3515680.0	3516076.0	3516600.0	3519299.0	3520331.0	3522359.0	3526959.0	3527391.0	3539307.0	3550519.0	3557025.0	3558942.0	3560654.0	3560654.0	3564563.0	3566019.0	3569142.0	3575905.0	3579997.0	3586695.0	3588471.0
803.0	238419.0	238419.0	238419.0	238575.0	241945.0	243048.0	244287.0	244287.0	244322.0	245478.0	245554.0	245554.0	246004.0	246004.0	246004.0	246004.0	246004.0	246004.0	247287.0	247287.0	247287.0	247287.0	248124.0	248124.0	248124.0	248124.0	248124.0	248124.0	248124.0	248124.0	248209.0	248209.0	248209.0	248209.0	248209.0
804.0	651365.0	651365.0	651365.0	651561.0	651561.0	652735.0	652924.0	652924.0	653060.0	653180.0	653514.0	653871.0	656511.0	657821.0	657821.0	657821.0	657821.0	659004.0	661023.0	662253.0	662357.0	662567.0	662567.0	662804.0	663305.0	663305.0	663348.0	663348.0	663348.0	663793.0	663793.0	663798.0	663798.0	663798.0	663861.0
805.0	390845.0	390845.0	390985.0	390985.0	391432.0	391432.0	391641.0	391951.0	392115.0	392208.0	392208.0	392243.0	392490.0	393473.0	393835.0	393835.0	393835.0	393835.0	393918.0	393918.0	394211.0	395391.0	395391.0	395743.0	395743.0	395743.0	395743.0	395743.0	395758.0	395758.0	395758.0	395758.0	395758.0	396029.0	396292.0
806.0	795576.0	795576.0	795878.0	795919.0	796673.0	797449.0	797449.0	798149.0	800550.0	800643.0	801377.0	801377.0	808906.0	809495.0	811146.0	813057.0	815113.0	815190.0	815285.0	815285.0	815499.0	815499.0	815532.0	816311.0	816513.0	816513.0	818213.0	818248.0	818847.0	819432.0	819432.0	819466.0	819466.0	819898.0	820570.0
807.0	552627.0	552627.0	553117.0	553117.0	553286.0	553286.0	553366.0	554015.0	554405.0	555556.0	558718.0	558787.0	560081.0	560767.0	562596.0	562596.0	562599.0	562599.0	566939.0	568465.0	568465.0	568503.0	568817.0	568817.0	568817.0	568935.0	569230.0	569374.0	570469.0	570469.0	571879.0	572523.0	572801.0	573284.0	573946.0
808.0	367178.0	367178.0	367263.0	367263.0	367263.0	367263.0	367263.0	367263.0	367263.0	367263.0	367263.0	367263.0	368123.0	369791.0	369791.0	370189.0	370543.0	370769.0	372222.0	372232.0	372232.0	372964.0	372964.0	372964.0	373863.0	373863.0	373937.0	373937.0	373958.0	373958.0	373958.0	373958.0	373958.0	373958.0	373958.0
809.0	447180.0	447180.0	447558.0	448424.0	448424.0	448424.0	448424.0	448449.0	448449.0	448449.0	448449.0	448449.0	448834.0	449026.0	449391.0	450110.0	450110.0	450110.0	450664.0	451019.0	452864.0	453158.0	455436.0	455436.0	455532.0	455646.0	455646.0	455646.0	455646.0	456608.0	456608.0	456608.0	456608.0	456608.0	456630.0
810.0	299419.0	299419.0	299419.0	300041.0	300041.0	300041.0	300041.0	300261.0	300261.0	300261.0	300261.0	300261.0	300920.0	301125.0	301964.0	301964.0	301964.0	302226.0	303228.0	303228.0	303228.0	304189.0	304391.0	304708.0	304769.0	306627.0	306627.0	308000.0	308000.0	308188.0	308188.0	309304.0	309304.0	309304.0	309304.0
811.0	1212224.0	1212224.0	1212882.0	1213855.0	1213855.0	1215898.0	1217056.0	1217543.0	1218214.0	1218214.0	1218907.0	1218907.0	1219400.0	1222092.0	1224573.0	1224928.0	1224928.0	1225031.0	1229594.0	1229594.0	1230149.0	1232307.0	1232316.0	1233574.0	1234775.0	1235031.0	1235289.0	1237261.0	1237261.0	1238061.0	1238061.0	1239066.0	1239484.0	1240469.0	1240494.0
812.0	549366.0	549366.0	549366.0	549366.0	549366.0	549366.0	549366.0	549366.0	549366.0	549783.0	549783.0	550125.0	550579.0	551952.0	552416.0	552416.0	552416.0	552962.0	554606.0	554681.0	554681.0	555941.0	556098.0	559127.0	562161.0	565642.0	567967.0	567967.0	567967.0	567967.0	568346.0	568352.0	568352.0	568352.0	568352.0
813.0	946136.0	946136.0	946857.0	946975.0	947485.0	949524.0	949524.0	953269.0	959500.0	964982.0	968496.0	968669.0	970426.0	971264.0	972574.0	974778.0	977273.0	978558.0	981919.0	982915.0	984830.0	985206.0	985312.0	987870.0	989135.0	989135.0	995521.0	996075.0	996462.0	996462.0	996792.0	996792.0	999682.0	1000090.0	1000773.0
814.0	929208.0	929208.0	930345.0	931358.0	932909.0	934839.0	936180.0	937413.0	938721.0	940571.0	942887.0	944167.0	950863.0	952192.0	952483.0	953993.0	953993.0	954030.0	959972.0	962494.0	963079.0	966937.0	966937.0	967303.0	968769.0	968769.0	968810.0	968810.0	969124.0	969124.0	969675.0	970419.0	972713.0	972773.0	972780.0
815.0	412769.0	412769.0	412769.0	412769.0	412769.0	413760.0	413760.0	415299.0	415909.0	415909.0	417329.0	417329.0	417849.0	417849.0	418621.0	418621.0	418621.0	418621.0	422635.0	422635.0	422635.0	422942.0	422950.0	422950.0	424784.0	424784.0	426791.0	426998.0	426998.0	426998.0	428356.0	431190.0	431628.0	431901.0	432472.0
816.0	304113.0	304113.0	304569.0	304569.0	304569.0	304569.0	304569.0	304569.0	305351.0	305351.0	306098.0	306098.0	306151.0	306151.0	306151.0	306334.0	306334.0	306334.0	312092.0	312092.0	312092.0	313080.0	313756.0	313756.0	313768.0	313768.0	315137.0	315804.0	315847.0	315847.0	316156.0	316246.0	316246.0	316422.0	316432.0
817.0	341472.0	341472.0	341966.0	341966.0	343037.0	343143.0	343143.0	343190.0	343190.0	343190.0	343190.0	343190.0	343190.0	345899.0	346273.0	346273.0	346273.0	346273.0	348867.0	348867.0	348867.0	348867.0	348867.0	348867.0	348867.0	348867.0	348962.0	348962.0	348962.0	348962.0	348962.0	350963.0	350963.0	351269.0	351338.0
818.0	570101.0	570101.0	570203.0	570412.0	570830.0	573381.0	573386.0	573780.0	574262.0	574262.0	574269.0	574269.0	574269.0	574800.0	574967.0	574967.0	575658.0	575900.0	575912.0	576503.0	576503.0	576503.0	579160.0	579882.0	579882.0	579882.0	579882.0	579882.0	581738.0	581738.0	584647.0	584959.0	585627.0	585627.0	585627.0
819.0	171108.0	171108.0	172275.0	172275.0	172275.0	172473.0	172473.0	172682.0	172682.0	172682.0	173535.0	173535.0	173535.0	173535.0	173944.0	173944.0	173944.0	174076.0	177189.0	178168.0	178168.0	178168.0	178594.0	178594.0	178594.0	178594.0	178594.0	178594.0	178810.0	178810.0	178810.0	178810.0	178810.0	179335.0	181027.0
820.0	568769.0	568769.0	569007.0	570484.0	573247.0	573247.0	573247.0	573477.0	573643.0	574156.0	574524.0	575337.0	576035.0	576035.0	576168.0	576168.0	576426.0	581191.0	581191.0	581556.0	584216.0	584270.0	590130.0	590601.0	590601.0	590601.0	592771.0	592771.0	598313.0	598313.0	600113.0	600964.0	601636.0	603009.0	603009.0
821.0	672115.0	672115.0	672115.0	672115.0	672166.0	672527.0	673501.0	673501.0	673501.0	673501.0	673501.0	673501.0	673501.0	673751.0	673810.0	673810.0	673810.0	673810.0	673825.0	673825.0	674829.0	674829.0	675183.0	675183.0	676793.0	677207.0	677207.0	681116.0	682929.0	682929.0	682929.0	685953.0	685953.0	686099.0	686165.0
822.0	340715.0	340715.0	342390.0	342992.0	343134.0	343265.0	343265.0	343508.0	343856.0	344354.0	346225.0	350224.0	351311.0	351311.0	351623.0	353166.0	353166.0	359912.0	360866.0	361073.0	362835.0	362914.0	363348.0	370226.0	370311.0	370311.0	370311.0	370311.0	374182.0	375023.0	375023.0	375023.0	375252.0	375252.0	376231.0
823.0	581144.0	581144.0	581144.0	581144.0	581144.0	581144.0	582010.0	583057.0	583057.0	583057.0	583192.0	583443.0	583554.0	583554.0	583554.0	583554.0	583554.0	583554.0	583696.0	583696.0	587466.0	587466.0	587466.0	587466.0	587466.0	587466.0	587466.0	587466.0	588551.0	588551.0	588771.0	588771.0	588802.0	588802.0	588802.0
824.0	362527.0	362527.0	362527.0	362717.0	362717.0	362717.0	363580.0	364279.0	364990.0	364990.0	365349.0	365572.0	365572.0	365572.0	365572.0	365572.0	365572.0	365572.0	365572.0	365608.0	365914.0	365914.0	366633.0	366674.0	367124.0	367124.0	372688.0	372688.0	379203.0	380235.0	380235.0	380311.0	381440.0	382058.0	382081.0
825.0	277788.0	277788.0	277788.0	277788.0	277788.0	277788.0	277788.0	277788.0	277788.0	277788.0	277788.0	278240.0	278240.0	278240.0	278658.0	278658.0	278658.0	278696.0	278696.0	278696.0	278696.0	278696.0	279112.0	279731.0	279731.0	279731.0	281457.0	281457.0	283638.0	283756.0	283756.0	283756.0	283756.0	283883.0	283892.0
826.0	193737.0	193737.0	193737.0	193737.0	193737.0	194440.0	194440.0	194440.0	194440.0	196720.0	196720.0	196720.0	196720.0	196720.0	196720.0	197100.0	197332.0	197927.0	197986.0	197986.0	197986.0	197986.0	197998.0	197998.0	197998.0	197998.0	197998.0	197998.0	198939.0	199002.0	199002.0	199002.0	199002.0	199002.0	199127.0
827.0	255820.0	255820.0	255820.0	256436.0	256436.0	256436.0	257117.0	257117.0	257117.0	257117.0	257117.0	257117.0	257117.0	257117.0	257117.0	257117.0	257117.0	257117.0	257165.0	257165.0	257290.0	257290.0	257317.0	257317.0	257317.0	257317.0	257323.0	257522.0	258217.0	258217.0	258217.0	258292.0	258292.0	258292.0	258292.0
828.0	159860.0	159860.0	159860.0	160387.0	160387.0	160600.0	160600.0	160677.0	160785.0	160785.0	160785.0	160785.0	160785.0	160785.0	160859.0	161304.0	161304.0	161493.0	161493.0	161493.0	161493.0	161535.0	161881.0	161881.0	161960.0	161960.0	162389.0	162389.0	162389.0	162389.0	162389.0	162389.0	162389.0	162389.0	162389.0
829.0	480327.0	480327.0	481444.0	484310.0	484310.0	485198.0	486292.0	488426.0	492358.0	492633.0	496323.0	496323.0	498407.0	499288.0	499288.0	499641.0	499852.0	499852.0	502108.0	502242.0	502242.0	503801.0	505639.0	505639.0	505639.0	506016.0	506016.0	506016.0	507340.0	507340.0	507582.0	508115.0	508115.0	508115.0	508166.0
830.0	609914.0	609914.0	611125.0	611125.0	611780.0	611780.0	611780.0	612807.0	613119.0	613119.0	613119.0	613119.0	613386.0	613726.0	616420.0	616420.0	616420.0	616420.0	616800.0	616800.0	617210.0	617210.0	620570.0	620683.0	620683.0	620683.0	620683.0	620717.0	627992.0	627992.0	627992.0	627992.0	628100.0	630309.0	630484.0
831.0	380877.0	380877.0	381252.0	382426.0	383124.0	383124.0	383124.0	383124.0	384458.0	384458.0	385466.0	385466.0	385466.0	385466.0	388102.0	389114.0	389668.0	389839.0	390362.0	390362.0	391237.0	391971.0	392791.0	392791.0	392841.0	394158.0	394158.0	395633.0	397551.0	397677.0	397677.0	399351.0	400415.0	401421.0	401421.0
832.0	756805.0	756805.0	758372.0	758664.0	758689.0	758689.0	758905.0	760449.0	767959.0	767959.0	768458.0	768458.0	771761.0	772380.0	774688.0	780783.0	782577.0	782577.0	790321.0	790490.0	793609.0	793642.0	794017.0	795197.0	796351.0	802674.0	802674.0	803679.0	810901.0	810901.0	812099.0	814676.0	814676.0	817340.0	817350.0
833.0	294797.0	294797.0	295427.0	295427.0	295427.0	295427.0	295427.0	295427.0	295427.0	295427.0	295427.0	295427.0	295427.0	295427.0	295427.0	295691.0	296492.0	296492.0	296492.0	296492.0	296492.0	296982.0	296982.0	296982.0	296982.0	296982.0	296982.0	296982.0	297513.0	297848.0	298093.0	298875.0	298875.0	300030.0	300030.0
834.0	678775.0	678775.0	678775.0	679090.0	679117.0	682404.0	682404.0	682404.0	682843.0	684334.0	685120.0	685120.0	685260.0	690167.0	690460.0	690882.0	690882.0	690882.0	693093.0	694295.0	694803.0	697099.0	704003.0	704003.0	704003.0	704496.0	706519.0	707003.0	708823.0	708823.0	709018.0	709337.0	709337.0	709376.0	709658.0
835.0	330625.0	330625.0	332005.0	334272.0	334905.0	334905.0	334905.0	335090.0	335295.0	335977.0	337305.0	337305.0	337455.0	337505.0	337505.0	337957.0	337957.0	337957.0	337957.0	337957.0	337963.0	337963.0	338278.0	338278.0	338278.0	338996.0	338996.0	338996.0	339534.0	339534.0	339571.0	339571.0	339571.0	340022.0	340142.0
836.0	381313.0	381313.0	381313.0	381313.0	381641.0	382172.0	383909.0	384603.0	384603.0	384697.0	384722.0	384722.0	384722.0	384722.0	384722.0	384799.0	387498.0	387498.0	387498.0	387498.0	387498.0	387498.0	387981.0	390358.0	390402.0	390402.0	390402.0	390402.0	391972.0	391972.0	391972.0	391972.0	392076.0	392076.0	392120.0
837.0	154015.0	154015.0	154015.0	154015.0	154015.0	154693.0	154693.0	154693.0	154693.0	154693.0	155059.0	155059.0	155684.0	155684.0	155926.0	155926.0	155926.0	155926.0	155926.0	155926.0	155926.0	155926.0	155926.0	155926.0	156031.0	156162.0	156162.0	156162.0	159187.0	159187.0	159187.0	159187.0	159187.0	159187.0	159187.0
838.0	73795.0	73795.0	73795.0	73795.0	73795.0	73795.0	73795.0	73987.0	73987.0	73987.0	74135.0	74135.0	74135.0	74135.0	74135.0	74163.0	74163.0	74163.0	74163.0	74460.0	75584.0	75592.0	75623.0	75623.0	75623.0	76293.0	76707.0	76737.0	78824.0	78824.0	78824.0	78860.0	78874.0	78874.0	79174.0
839.0	283344.0	283344.0	283344.0	283344.0	284946.0	284946.0	284994.0	284994.0	284994.0	285037.0	287092.0	287092.0	287092.0	290907.0	292219.0	292219.0	292219.0	292219.0	292219.0	292219.0	292219.0	292219.0	293791.0	293791.0	293791.0	293791.0	293791.0	293791.0	304615.0	304691.0	304691.0	304691.0	309354.0	309354.0	309354.0
840.0	217962.0	217962.0	217962.0	217982.0	217982.0	217982.0	217982.0	218449.0	218553.0	218553.0	218564.0	218564.0	218564.0	218900.0	218937.0	219098.0	219098.0	219098.0	219602.0	219602.0	219602.0	219638.0	219649.0	219902.0	220824.0	221626.0	221626.0	221726.0	223853.0	224569.0	224569.0	224824.0	225501.0	228599.0	228856.0
841.0	286456.0	286456.0	290985.0	290985.0	290985.0	290985.0	290985.0	290985.0	290985.0	292189.0	292197.0	292197.0	292197.0	292307.0	293722.0	293933.0	294634.0	296942.0	297171.0	297171.0	298430.0	298430.0	299234.0	299234.0	299531.0	299531.0	299531.0	300270.0	301105.0	301105.0	301137.0	301137.0	301311.0	301311.0	301450.0
842.0	212671.0	212671.0	212671.0	212671.0	212671.0	213437.0	213437.0	213472.0	213472.0	213472.0	213472.0	213572.0	213572.0	213572.0	213572.0	213572.0	213572.0	213572.0	213857.0	213857.0	213857.0	213857.0	213857.0	214189.0	214189.0	214926.0	214926.0	214926.0	215100.0	215100.0	215564.0	215586.0	215586.0	215586.0	215586.0
843.0	789441.0	789441.0	790741.0	790777.0	790880.0	794736.0	794736.0	798266.0	798487.0	803387.0	807453.0	807453.0	807453.0	809046.0	809046.0	811563.0	813189.0	813189.0	816787.0	818475.0	818475.0	820884.0	820920.0	820920.0	820962.0	823682.0	824078.0	824132.0	825187.0	826574.0	826574.0	826642.0	827440.0	828898.0	828898.0
844.0	512592.0	512592.0	512636.0	514377.0	517556.0	517853.0	517853.0	518154.0	518273.0	521064.0	528831.0	528831.0	528928.0	528942.0	529294.0	531125.0	531319.0	531876.0	532293.0	532293.0	534608.0	536285.0	537647.0	538571.0	538571.0	539224.0	539794.0	540017.0	542441.0	542801.0	542943.0	543181.0	544027.0	544049.0	544049.0
845.0	207894.0	207894.0	208211.0	208211.0	208211.0	208734.0	208734.0	209895.0	210833.0	210833.0	210833.0	210833.0	210833.0	211229.0	211324.0	211324.0	211324.0	211324.0	211324.0	211448.0	211448.0	211448.0	211533.0	211533.0	212384.0	212715.0	212715.0	212715.0	215481.0	215481.0	215528.0	215878.0	216488.0	216488.0	216570.0
846.0	234819.0	234819.0	234819.0	235701.0	235701.0	235701.0	235901.0	236546.0	236629.0	236659.0	236924.0	237141.0	237141.0	237141.0	237141.0	238049.0	238144.0	238144.0	238144.0	238144.0	238571.0	238571.0	238635.0	238725.0	239093.0	240570.0	240570.0	240570.0	245610.0	245610.0	246551.0	246551.0	246551.0	246551.0	246551.0
847.0	198687.0	198687.0	200694.0	200694.0	200694.0	200694.0	200694.0	200694.0	200736.0	200736.0	200736.0	201776.0	201776.0	202806.0	202806.0	202813.0	202813.0	202813.0	202813.0	203154.0	203258.0	203258.0	203631.0	203631.0	203631.0	203631.0	203631.0	203631.0	208299.0	208842.0	208842.0	208842.0	208842.0	209033.0	209033.0
848.0	246399.0	246399.0	246399.0	246399.0	246541.0	246545.0	246628.0	246644.0	247129.0	247312.0	247733.0	247733.0	247733.0	248551.0	248566.0	248853.0	248992.0	249178.0	249178.0	249178.0	249341.0	249341.0	250037.0	250700.0	251551.0	251627.0	252135.0	252135.0	253918.0	253918.0	253918.0	253918.0	254211.0	254278.0	254278.0
849.0	334579.0	334579.0	342016.0	342016.0	342016.0	342672.0	343539.0	343539.0	343539.0	343539.0	343539.0	343848.0	343925.0	343925.0	343925.0	343925.0	343925.0	343925.0	343925.0	344649.0	344649.0	344719.0	344719.0	344803.0	344852.0	344852.0	344988.0	344988.0	344988.0	345196.0	345258.0	345258.0	345258.0	345804.0	345804.0
850.0	320514.0	320514.0	320639.0	320659.0	320659.0	320714.0	320714.0	322467.0	322467.0	322467.0	323271.0	323271.0	323554.0	323554.0	323554.0	323717.0	323717.0	323717.0	323717.0	323717.0	323717.0	323717.0	323717.0	323717.0	324040.0	324040.0	324040.0	324040.0	324927.0	325052.0	325052.0	325258.0	325420.0	325420.0	325420.0
851.0	586848.0	586848.0	588670.0	588926.0	590442.0	591403.0	591403.0	591480.0	591965.0	591965.0	594327.0	595308.0	597923.0	598146.0	598146.0	598620.0	602523.0	602670.0	605259.0	605793.0	605793.0	605793.0	605793.0	605863.0	605863.0	605875.0	606764.0	606764.0	608474.0	608474.0	608474.0	608573.0	608800.0	609312.0	609611.0
852.0	450838.0	450838.0	450838.0	450838.0	453814.0	459429.0	459429.0	459608.0	460926.0	461761.0	461966.0	461966.0	463542.0	463542.0	463542.0	463542.0	463665.0	463665.0	464868.0	464868.0	464899.0	464899.0	464899.0	465760.0	465760.0	466942.0	467118.0	467118.0	468450.0	468450.0	469289.0	469289.0	469978.0	469978.0	469978.0
853.0	592362.0	592362.0	592390.0	596884.0	597169.0	597169.0	597192.0	598889.0	600559.0	600559.0	600786.0	600786.0	601941.0	601941.0	601941.0	602486.0	602486.0	603561.0	606245.0	606695.0	608090.0	608101.0	613106.0	614806.0	614806.0	615114.0	615114.0	615235.0	615254.0	618361.0	619161.0	619161.0	619161.0	619418.0	619687.0
854.0	408163.0	408163.0	408959.0	410211.0	410211.0	410254.0	410834.0	410834.0	410834.0	411825.0	411897.0	411897.0	412797.0	412860.0	412871.0	412871.0	415008.0	416795.0	417999.0	417999.0	418668.0	418668.0	418668.0	418668.0	418772.0	418772.0	419332.0	419790.0	420734.0	420734.0	420798.0	420869.0	421581.0	423075.0	423075.0
855.0	71627.0	71627.0	71627.0	71627.0	71627.0	71702.0	71702.0	71702.0	72132.0	72132.0	72132.0	72132.0	72132.0	72142.0	72142.0	72185.0	72379.0	72379.0	72379.0	72569.0	72569.0	72569.0	72569.0	72569.0	72569.0	72569.0	73528.0	73528.0	73528.0	73528.0	73528.0	73528.0	73528.0	75208.0	75581.0
856.0	358461.0	358461.0	359559.0	359921.0	359945.0	360400.0	360400.0	360400.0	360621.0	360621.0	361325.0	361325.0	361325.0	362150.0	362917.0	362917.0	362917.0	362917.0	364051.0	364051.0	365174.0	366171.0	366819.0	366819.0	367807.0	367807.0	367807.0	367807.0	367807.0	367807.0	368029.0	368029.0	368029.0	369597.0	369731.0
857.0	648360.0	648360.0	648360.0	649050.0	649374.0	652394.0	652564.0	652599.0	652655.0	653182.0	655557.0	655557.0	656317.0	656317.0	656842.0	657291.0	657704.0	658330.0	660876.0	667838.0	667838.0	667838.0	668240.0	668240.0	668737.0	669570.0	669570.0	670432.0	670807.0	671820.0	671882.0	671882.0	671882.0	671882.0	671882.0
858.0	353733.0	353733.0	353733.0	353898.0	353898.0	354667.0	354667.0	354767.0	354767.0	354913.0	356154.0	356154.0	356154.0	357223.0	357238.0	357238.0	357238.0	357238.0	357238.0	357284.0	357284.0	357855.0	357941.0	358354.0	359037.0	359811.0	359811.0	359811.0	360741.0	360741.0	361110.0	361110.0	361110.0	361956.0	361956.0
859.0	985950.0	985950.0	987700.0	988069.0	988069.0	989332.0	989332.0	990558.0	991337.0	991624.0	992065.0	992567.0	993039.0	993241.0	993739.0	993906.0	995784.0	995784.0	996887.0	996984.0	997701.0	997788.0	999345.0	999345.0	1004318.0	1004792.0	1006252.0	1006252.0	1006854.0	1008757.0	1009155.0	1009737.0	1011759.0	1012416.0	1015661.0
860.0	492384.0	492384.0	492384.0	492812.0	492812.0	494056.0	494302.0	494302.0	494302.0	494733.0	494733.0	494733.0	497100.0	497853.0	499089.0	500474.0	500474.0	500474.0	502602.0	502628.0	502628.0	502628.0	503886.0	504478.0	504478.0	504478.0	504478.0	504478.0	505139.0	505399.0	505833.0	505833.0	505855.0	505888.0	505986.0
861.0	117156.0	117156.0	117156.0	117156.0	117459.0	117459.0	117459.0	117459.0	117658.0	117658.0	117658.0	117658.0	117658.0	117658.0	117658.0	117658.0	117658.0	117658.0	117965.0	117965.0	117965.0	117965.0	118398.0	118398.0	118398.0	118398.0	118398.0	118398.0	118398.0	118398.0	118398.0	118487.0	118487.0	118517.0	118517.0
862.0	260318.0	260318.0	260318.0	260318.0	260318.0	260318.0	260318.0	260318.0	260318.0	261609.0	261609.0	261609.0	261609.0	261609.0	261609.0	261609.0	261609.0	263047.0	263047.0	263184.0	263184.0	263184.0	263184.0	263184.0	263184.0	263712.0	265726.0	265726.0	265726.0	265726.0	265726.0	265726.0	265726.0	266170.0	266170.0
863.0	648211.0	648211.0	648211.0	648211.0	648211.0	648408.0	648408.0	649041.0	649492.0	649492.0	649699.0	649699.0	650083.0	653963.0	653998.0	654176.0	655981.0	656156.0	656537.0	656537.0	657494.0	657680.0	657936.0	657936.0	658547.0	658547.0	659783.0	662163.0	663222.0	664358.0	664614.0	666085.0	666085.0	666890.0	667535.0
864.0	379248.0	379248.0	379597.0	379597.0	379815.0	379934.0	379934.0	380364.0	380364.0	380480.0	380812.0	380812.0	382821.0	384003.0	384003.0	384003.0	384003.0	384288.0	385005.0	385364.0	386646.0	387193.0	387193.0	387193.0	387473.0	387473.0	387725.0	387725.0	387725.0	388443.0	389215.0	389299.0	390633.0	390854.0	390854.0
865.0	341438.0	341438.0	341438.0	341438.0	341438.0	341438.0	342745.0	342745.0	342745.0	342745.0	343333.0	343424.0	343424.0	343424.0	343811.0	343811.0	343811.0	345140.0	345140.0	345140.0	345441.0	345441.0	345441.0	345441.0	345542.0	345542.0	347501.0	347578.0	347578.0	347578.0	348001.0	348001.0	348001.0	348313.0	348313.0
866.0	271547.0	271547.0	272401.0	272401.0	273135.0	273135.0	273135.0	273135.0	273135.0	273135.0	273814.0	273993.0	273993.0	274285.0	274970.0	274970.0	274970.0	275775.0	275775.0	277011.0	277248.0	277552.0	277552.0	294834.0	295338.0	295338.0	297765.0	297765.0	298927.0	298927.0	298927.0	298929.0	298929.0	299163.0	299163.0
867.0	164489.0	164489.0	164489.0	164489.0	164489.0	165226.0	165226.0	165268.0	165268.0	165268.0	165478.0	165478.0	165629.0	165629.0	165629.0	165629.0	165693.0	165693.0	165693.0	165693.0	165693.0	165693.0	165693.0	165693.0	166312.0	166312.0	166312.0	166664.0	166664.0	166664.0	166664.0	167434.0	167434.0	167434.0	167481.0
868.0	366631.0	366631.0	366631.0	367252.0	367252.0	368015.0	368062.0	368062.0	368209.0	368288.0	368288.0	368288.0	369400.0	369400.0	372354.0	372354.0	372354.0	372354.0	372570.0	373802.0	373802.0	373802.0	373846.0	373846.0	373859.0	373859.0	373859.0	374322.0	374322.0	374322.0	374645.0	375806.0	375974.0	375974.0	376242.0
869.0	435713.0	435713.0	435850.0	435850.0	435850.0	437501.0	437501.0	437542.0	437542.0	437542.0	438641.0	438641.0	439111.0	439111.0	439241.0	439417.0	439506.0	439874.0	442352.0	442449.0	443685.0	443685.0	443754.0	446052.0	446255.0	446255.0	447310.0	447310.0	449986.0	449986.0	450281.0	451796.0	451852.0	451995.0	452389.0
870.0	498175.0	498175.0	498222.0	499684.0	500294.0	500294.0	500387.0	500387.0	500387.0	500387.0	501504.0	501592.0	501592.0	502673.0	503237.0	504167.0	506635.0	506698.0	507495.0	507495.0	507495.0	507921.0	507921.0	508115.0	508516.0	508516.0	508555.0	508844.0	509107.0	509107.0	510027.0	510027.0	510027.0	510122.0	510122.0
871.0	190500.0	190500.0	190500.0	190648.0	191022.0	191446.0	191446.0	191446.0	194291.0	194526.0	194526.0	195132.0	196026.0	196026.0	196473.0	196927.0	196927.0	196927.0	197066.0	197454.0	197454.0	197454.0	197454.0	197454.0	197454.0	197454.0	197841.0	197863.0	197863.0	197863.0	197863.0	197901.0	198330.0	198330.0	198330.0
872.0	498904.0	498904.0	498904.0	498904.0	499244.0	499244.0	499244.0	501067.0	501067.0	501732.0	501779.0	501779.0	502156.0	502156.0	502156.0	502156.0	502156.0	502195.0	504795.0	504795.0	506429.0	509405.0	509405.0	509405.0	510325.0	510325.0	510325.0	510325.0	510627.0	510627.0	510704.0	510704.0	510913.0	512155.0	512947.0
873.0	850137.0	850137.0	850137.0	851897.0	853391.0	854329.0	855579.0	855969.0	856017.0	856017.0	856349.0	856349.0	856517.0	856517.0	857725.0	857725.0	857725.0	857957.0	857957.0	858963.0	859011.0	859011.0	859332.0	859332.0	859765.0	859765.0	859765.0	859765.0	859765.0	859765.0	859937.0	861348.0	861539.0	861539.0	861722.0
874.0	353212.0	353212.0	353212.0	353212.0	356094.0	357595.0	358061.0	358061.0	358061.0	358061.0	358756.0	358756.0	359474.0	359504.0	360846.0	361195.0	361195.0	361195.0	361984.0	361984.0	362151.0	362151.0	362151.0	367742.0	369471.0	369606.0	370975.0	371117.0	372960.0	372960.0	374662.0	375103.0	375103.0	375112.0	375125.0
875.0	329017.0	329017.0	329017.0	331386.0	331386.0	331955.0	331955.0	334658.0	334658.0	334658.0	334681.0	334681.0	334859.0	334859.0	335445.0	335445.0	337525.0	337525.0	337525.0	337525.0	337724.0	337972.0	337972.0	338231.0	338231.0	338231.0	338797.0	338797.0	340421.0	340421.0	341367.0	342881.0	342941.0	342941.0	342944.0
876.0	2724681.0	2724681.0	2726393.0	2728184.0	2736867.0	2742158.0	2746068.0	2753455.0	2754477.0	2758221.0	2767641.0	2767641.0	2771238.0	2775251.0	2781755.0	2781912.0	2782418.0	2784147.0	2791932.0	2796635.0	2797148.0	2800058.0	2801427.0	2804379.0	2807042.0	2808206.0	2814943.0	2816706.0	2819495.0	2819599.0	2821845.0	2838583.0	2845370.0	2848881.0	2849170.0
877.0	9276392.0	9276392.0	9326137.0	9375202.0	9428122.0	9458854.0	9505513.0	9536540.0	9562168.0	9607801.0	9636366.0	9649603.0	9681059.0	9728949.0	9768130.0	9791339.0	9818520.0	9862308.0	9910401.0	9949773.0	9981318.0	9994671.0	10018434.0	10044185.0	10105191.0	10127073.0	10154424.0	10170681.0	10188652.0	10194835.0	10202329.0	10217350.0	10231514.0	10239012.0	10254260.0
878.0	2766071.0	2766071.0	2774209.0	2777561.0	2789647.0	2791846.0	2797240.0	2807422.0	2818574.0	2835034.0	2843372.0	2851105.0	2863564.0	2866136.0	2872144.0	2877153.0	2879747.0	2885354.0	2892227.0	2901420.0	2903495.0	2908653.0	2910368.0	2919635.0	2924455.0	2926685.0	2928067.0	2928902.0	2930554.0	2931148.0	2935296.0	2937504.0	2939107.0	2944206.0	2947635.0
879.0	4998027.0	4998027.0	5015283.0	5031588.0	5040625.0	5062639.0	5089390.0	5101408.0	5121815.0	5137644.0	5157384.0	5178031.0	5189130.0	5201180.0	5213223.0	5215696.0	5221335.0	5241708.0	5265337.0	5276929.0	5281897.0	5294360.0	5307079.0	5315867.0	5325211.0	5328822.0	5343399.0	5354356.0	5359883.0	5370849.0	5383784.0	5389705.0	5392908.0	5395744.0	5398550.0
880.0	1090599.0	1090599.0	1090599.0	1091262.0	1094098.0	1094125.0	1095247.0	1095247.0	1097439.0	1097606.0	1097606.0	1097606.0	1097929.0	1099214.0	1104818.0	1104818.0	1107451.0	1109420.0	1109420.0	1110318.0	1110815.0	1114490.0	1116926.0	1117772.0	1118168.0	1118773.0	1119987.0	1120476.0	1120674.0	1121093.0	1121093.0	1121333.0	1121370.0	1123612.0	1123612.0
881.0	681031.0	681031.0	683006.0	683006.0	684115.0	684115.0	688594.0	688594.0	688594.0	688594.0	688594.0	688594.0	690470.0	690666.0	692523.0	692523.0	693184.0	694869.0	694869.0	695227.0	695227.0	699886.0	701008.0	702006.0	710591.0	711839.0	712422.0	712503.0	712791.0	713856.0	713856.0	714088.0	714088.0	716593.0	717367.0
882.0	126406.0	126406.0	126406.0	126406.0	126406.0	126406.0	126406.0	126406.0	126406.0	126406.0	127298.0	127298.0	127298.0	127849.0	127849.0	127849.0	127849.0	127849.0	128934.0	128934.0	128934.0	128934.0	128934.0	129309.0	129309.0	129309.0	130348.0	132553.0	132553.0	132610.0	132610.0	132838.0	132838.0	132965.0	132985.0
883.0	1761992.0	1761992.0	1770203.0	1773201.0	1780114.0	1790118.0	1792424.0	1793058.0	1795568.0	1799127.0	1805282.0	1806748.0	1809292.0	1811934.0	1814235.0	1815191.0	1818983.0	1821065.0	1821776.0	1825413.0	1825462.0	1825778.0	1827695.0	1829855.0	1831717.0	1832401.0	1834075.0	1836816.0	1841870.0	1848098.0	1848691.0	1850887.0	1853955.0	1856606.0	1863214.0
884.0	723611.0	723611.0	725560.0	727051.0	727110.0	727110.0	727564.0	728531.0	728906.0	730099.0	730099.0	730099.0	730501.0	730570.0	731081.0	731081.0	731081.0	733994.0	733994.0	738408.0	738408.0	738408.0	739074.0	740599.0	744733.0	744733.0	744759.0	744759.0	745526.0	746273.0	746591.0	748043.0	748363.0	748692.0	749597.0
885.0	430635.0	430635.0	430635.0	430671.0	430671.0	430671.0	431158.0	434205.0	434663.0	435841.0	435841.0	437041.0	437041.0	437041.0	437634.0	437634.0	437634.0	437946.0	437946.0	439177.0	439177.0	439913.0	439980.0	440274.0	449493.0	449493.0	451266.0	451266.0	451631.0	451884.0	452630.0	452794.0	455877.0	456044.0	456288.0
886.0	427925.0	427925.0	428198.0	429298.0	429298.0	430773.0	430773.0	430773.0	431181.0	431181.0	431790.0	431790.0	431900.0	431900.0	433260.0	433260.0	433260.0	433298.0	433741.0	434323.0	434323.0	434323.0	435021.0	435279.0	435279.0	435279.0	435279.0	435461.0	438882.0	439136.0	440474.0	440474.0	440474.0	440636.0	440724.0
887.0	184137.0	184137.0	186016.0	186777.0	186777.0	186777.0	186777.0	186777.0	186777.0	186777.0	186777.0	186777.0	186777.0	186777.0	187536.0	187536.0	187590.0	187590.0	187590.0	187590.0	187590.0	187924.0	187924.0	188510.0	188510.0	188510.0	188510.0	188591.0	188591.0	188591.0	188591.0	188591.0	188591.0	189084.0	190530.0
888.0	175801.0	175801.0	175801.0	175801.0	175801.0	175801.0	175801.0	175801.0	175801.0	175801.0	175801.0	176366.0	176366.0	176366.0	176625.0	176625.0	176669.0	176925.0	177128.0	177128.0	177565.0	177565.0	177565.0	177708.0	177708.0	177803.0	177847.0	177847.0	178263.0	178263.0	179082.0	179082.0	179127.0	179127.0	179127.0
889.0	246188.0	246188.0	246469.0	246469.0	246469.0	246568.0	246568.0	247102.0	248756.0	248756.0	249202.0	249558.0	250311.0	250481.0	251016.0	251016.0	251138.0	251138.0	251138.0	251503.0	251503.0	251809.0	251809.0	252935.0	253738.0	253738.0	254193.0	254604.0	255188.0	256598.0	256598.0	257672.0	257672.0	258499.0	258499.0
890.0	117106.0	117106.0	117106.0	117106.0	117106.0	117538.0	117538.0	118419.0	118419.0	118419.0	118419.0	118419.0	118419.0	118594.0	119760.0	119760.0	119760.0	120756.0	120822.0	120822.0	120822.0	120822.0	120822.0	120822.0	121431.0	121431.0	122066.0	122066.0	122066.0	122114.0	122755.0	122755.0	122755.0	122755.0	122755.0
891.0	302166.0	302166.0	302178.0	302479.0	302479.0	302479.0	302479.0	302479.0	302479.0	302479.0	302523.0	302868.0	303048.0	304078.0	305147.0	305286.0	305286.0	306365.0	307646.0	307663.0	307663.0	307663.0	309466.0	310048.0	311175.0	311175.0	312111.0	312111.0	313369.0	313723.0	313723.0	313723.0	314792.0	315522.0	315865.0
892.0	549320.0	549320.0	550104.0	550248.0	552004.0	554895.0	556071.0	556195.0	556967.0	557427.0	557427.0	557427.0	558088.0	559318.0	559632.0	559632.0	560027.0	561240.0	563021.0	563885.0	564331.0	565442.0	565442.0	565450.0	565450.0	566402.0	569180.0	569180.0	571848.0	571848.0	571848.0	572967.0	573128.0	573142.0	574202.0
893.0	501509.0	501509.0	503821.0	503821.0	505933.0	505933.0	505933.0	505933.0	506927.0	507325.0	507325.0	507601.0	507601.0	507628.0	508060.0	508060.0	509127.0	509127.0	509249.0	510863.0	510863.0	511096.0	513643.0	514555.0	514973.0	515060.0	516520.0	518380.0	518740.0	519725.0	520734.0	521835.0	522543.0	523445.0	524570.0
894.0	381846.0	381846.0	383287.0	383771.0	383771.0	383771.0	383771.0	383771.0	383844.0	383844.0	383910.0	384208.0	384208.0	384510.0	384822.0	384934.0	385147.0	385175.0	385175.0	385539.0	385539.0	385951.0	387274.0	388640.0	388882.0	388882.0	388882.0	388882.0	388882.0	389159.0	389230.0	389372.0	389372.0	391467.0	392010.0
895.0	155575.0	155575.0	158345.0	158345.0	158345.0	158388.0	158388.0	158388.0	158388.0	158388.0	160302.0	160302.0	160302.0	160302.0	160302.0	160302.0	160422.0	160422.0	160422.0	160422.0	160751.0	160937.0	160937.0	161990.0	161990.0	161990.0	161990.0	162076.0	162076.0	163981.0	165502.0	165502.0	165502.0	165502.0	165502.0
896.0	251469.0	251469.0	251469.0	251537.0	251537.0	251537.0	251537.0	251587.0	251587.0	251587.0	251587.0	251587.0	251587.0	251587.0	253672.0	253672.0	253835.0	254452.0	254452.0	254452.0	254619.0	255809.0	255809.0	256029.0	256029.0	256140.0	256264.0	256264.0	256264.0	256536.0	256536.0	257363.0	257454.0	257913.0	258689.0
897.0	775571.0	775571.0	775571.0	775909.0	775979.0	777930.0	777930.0	777930.0	778268.0	778364.0	780443.0	782482.0	782816.0	783301.0	785569.0	785615.0	785743.0	786185.0	786478.0	786611.0	786611.0	792361.0	794722.0	797031.0	797879.0	798898.0	805272.0	805766.0	807235.0	809399.0	811336.0	812057.0	813198.0	814600.0	815399.0
898.0	485503.0	485503.0	485827.0	485827.0	485869.0	485869.0	485869.0	485971.0	485971.0	485971.0	491957.0	492185.0	493639.0	496707.0	497341.0	497341.0	497769.0	497769.0	497954.0	497971.0	497971.0	498924.0	502091.0	503536.0	507475.0	507475.0	508520.0	508830.0	510064.0	511482.0	511482.0	513169.0	514401.0	515027.0	515027.0
899.0	303135.0	303135.0	303285.0	303431.0	303431.0	303431.0	303431.0	303431.0	303431.0	303431.0	303431.0	303431.0	303915.0	303915.0	304070.0	304070.0	304442.0	307394.0	307819.0	307819.0	307819.0	307819.0	308304.0	308540.0	308540.0	308689.0	308689.0	308689.0	309194.0	310878.0	311779.0	311779.0	311836.0	311836.0	311870.0
900.0	753541.0	753541.0	757802.0	758418.0	760095.0	760095.0	760095.0	763619.0	766688.0	766688.0	770632.0	770632.0	773683.0	777035.0	777791.0	777791.0	777791.0	779164.0	780603.0	784119.0	786301.0	787455.0	792501.0	792575.0	792575.0	793649.0	794637.0	794637.0	795505.0	796186.0	797188.0	797188.0	800426.0	802329.0	804390.0
901.0	386275.0	386275.0	390621.0	390621.0	390621.0	390983.0	390983.0	390983.0	390983.0	391132.0	391132.0	392574.0	392874.0	392874.0	392917.0	392917.0	393271.0	393736.0	393736.0	394057.0	394057.0	394057.0	394057.0	394057.0	394271.0	394271.0	394846.0	394846.0	397058.0	397058.0	398285.0	398432.0	398494.0	398494.0	398494.0
902.0	218435.0	218435.0	219125.0	219394.0	219394.0	219394.0	219394.0	219398.0	219398.0	219398.0	219398.0	219435.0	219435.0	219478.0	219907.0	219954.0	219954.0	220033.0	220329.0	220329.0	220329.0	220329.0	220717.0	220717.0	220717.0	220717.0	222531.0	222531.0	223022.0	223022.0	223042.0	223214.0	223214.0	223214.0	224414.0
903.0	165910.0	165910.0	165910.0	165910.0	165910.0	165910.0	165955.0	165955.0	165955.0	165955.0	165955.0	165955.0	165955.0	165955.0	166248.0	166248.0	166248.0	166248.0	166248.0	166364.0	166364.0	167310.0	167310.0	167310.0	167310.0	167310.0	167310.0	167404.0	170588.0	170588.0	170784.0	170784.0	170784.0	174334.0	174424.0
904.0	306838.0	306838.0	307242.0	307602.0	307602.0	308223.0	308223.0	310794.0	311862.0	312266.0	312266.0	312266.0	312266.0	312315.0	313218.0	314685.0	315970.0	316282.0	316282.0	316282.0	316342.0	316970.0	316970.0	318155.0	318155.0	318346.0	320298.0	320298.0	321293.0	321298.0	321298.0	326288.0	326668.0	327467.0	328227.0
905.0	617532.0	617532.0	620208.0	620208.0	620208.0	620208.0	620208.0	620208.0	620686.0	620686.0	621286.0	621286.0	621286.0	621286.0	621647.0	621647.0	621647.0	623469.0	623469.0	623605.0	623605.0	625262.0	625262.0	625557.0	625557.0	625557.0	631130.0	631158.0	633256.0	633256.0	633761.0	634982.0	635140.0	637640.0	637805.0
906.0	445954.0	445954.0	447439.0	448023.0	448023.0	448023.0	448023.0	448129.0	448781.0	448781.0	448801.0	451144.0	451295.0	451400.0	452508.0	453058.0	453058.0	454657.0	454816.0	456402.0	456913.0	456915.0	461010.0	461554.0	462949.0	464193.0	464193.0	466687.0	467120.0	468030.0	469772.0	471039.0	471217.0	472596.0	473007.0
907.0	530559.0	530559.0	535533.0	535822.0	544511.0	544511.0	544511.0	544840.0	545674.0	550753.0	551929.0	552971.0	553072.0	553162.0	556519.0	556519.0	559323.0	559768.0	561003.0	563235.0	563235.0	564296.0	567398.0	567554.0	567554.0	568952.0	572475.0	573457.0	575118.0	575118.0	576068.0	576068.0	576068.0	577065.0	579073.0
908.0	178759.0	178759.0	178759.0	178759.0	178759.0	178759.0	179506.0	179506.0	179506.0	179506.0	179599.0	179599.0	179599.0	179599.0	179646.0	179646.0	179646.0	179646.0	179646.0	179977.0	179977.0	179994.0	179994.0	179994.0	179994.0	180048.0	180048.0	180048.0	180048.0	180070.0	181920.0	181920.0	182223.0	184233.0	184453.0
909.0	166885.0	166885.0	166885.0	166885.0	166885.0	166987.0	166987.0	166987.0	167038.0	167038.0	167038.0	167038.0	167038.0	167038.0	167038.0	167038.0	167038.0	167678.0	167678.0	167678.0	167678.0	167678.0	167678.0	167678.0	167733.0	167733.0	167828.0	167828.0	167956.0	168477.0	168785.0	169700.0	169700.0	169700.0	169700.0
910.0	157907.0	157907.0	159044.0	159044.0	159044.0	159143.0	159143.0	159488.0	159488.0	159760.0	159760.0	159760.0	159760.0	161356.0	163635.0	163635.0	163635.0	163635.0	163635.0	163635.0	163758.0	163975.0	163975.0	163975.0	163975.0	163975.0	164322.0	164322.0	166315.0	166315.0	166315.0	166620.0	166620.0	166620.0	166620.0
911.0	412179.0	412179.0	414178.0	414178.0	414178.0	414178.0	414178.0	414178.0	414178.0	415177.0	415306.0	415306.0	415306.0	415551.0	416478.0	416478.0	416879.0	416879.0	416879.0	416879.0	416879.0	416879.0	416879.0	418869.0	419357.0	419357.0	419357.0	420599.0	420599.0	420798.0	420945.0	420945.0	421009.0	421009.0	421196.0
912.0	289530.0	289530.0	289530.0	289530.0	289530.0	290886.0	290886.0	290886.0	290886.0	291129.0	291129.0	291764.0	291810.0	295282.0	295282.0	295282.0	295282.0	296278.0	296278.0	296278.0	296278.0	297335.0	297335.0	297335.0	298659.0	299701.0	300346.0	301440.0	302679.0	302679.0	302679.0	303734.0	305115.0	305115.0	305115.0
913.0	189786.0	189786.0	189786.0	189786.0	189786.0	189839.0	189839.0	189839.0	189839.0	189839.0	189839.0	189916.0	189916.0	190045.0	190637.0	190637.0	190637.0	190765.0	190765.0	190904.0	190904.0	191882.0	191931.0	191931.0	192003.0	192133.0	192133.0	192133.0	192133.0	192133.0	192133.0	192194.0	192194.0	192194.0	192194.0
914.0	87615.0	87615.0	89187.0	89187.0	89187.0	89187.0	89187.0	89187.0	89187.0	89211.0	89245.0	89245.0	89245.0	89515.0	89617.0	89617.0	89617.0	89617.0	89617.0	89617.0	90637.0	90637.0	90637.0	90637.0	91463.0	91463.0	91463.0	91569.0	91569.0	91629.0	91629.0	91629.0	91682.0	91682.0	91682.0
915.0	415771.0	415771.0	417118.0	417118.0	417118.0	418041.0	418041.0	418041.0	418041.0	418041.0	418041.0	418041.0	418117.0	418117.0	418486.0	418486.0	418486.0	418741.0	418741.0	425735.0	425794.0	425794.0	425794.0	426026.0	426585.0	426585.0	426709.0	426709.0	427177.0	427367.0	427367.0	427367.0	427367.0	427367.0	427705.0
916.0	541916.0	541916.0	544411.0	544699.0	544699.0	545855.0	547518.0	548561.0	548947.0	548947.0	548997.0	553302.0	555592.0	559294.0	561369.0	561369.0	561369.0	562803.0	562803.0	563239.0	564848.0	564848.0	565204.0	565204.0	565204.0	565204.0	568253.0	568486.0	568486.0	571177.0	575565.0	575565.0	576040.0	576208.0	577751.0
917.0	475664.0	475664.0	475664.0	475820.0	475944.0	475944.0	475944.0	477072.0	477072.0	477483.0	477808.0	477837.0	478318.0	478318.0	479113.0	479158.0	479272.0	480459.0	480568.0	481146.0	481146.0	482375.0	482480.0	483069.0	483271.0	484015.0	484765.0	484765.0	487752.0	488695.0	488971.0	489387.0	489516.0	489719.0	489719.0
918.0	82206.0	82206.0	82206.0	82206.0	82206.0	82206.0	82206.0	82206.0	82206.0	82206.0	82206.0	82206.0	82206.0	82269.0	82269.0	82269.0	82269.0	82298.0	82298.0	82298.0	82298.0	82298.0	82298.0	82298.0	82298.0	82298.0	82298.0	82298.0	83352.0	83398.0	83398.0	83733.0	83733.0	83733.0	83888.0
919.0	101852.0	101852.0	101852.0	101852.0	101867.0	101867.0	101867.0	101867.0	101867.0	102346.0	102346.0	102346.0	102346.0	102346.0	102346.0	102346.0	102346.0	102346.0	102346.0	102346.0	102346.0	103330.0	103612.0	103938.0	103938.0	103938.0	103938.0	103938.0	103938.0	103938.0	103938.0	103938.0	104674.0	104674.0	104674.0
920.0	735488.0	735488.0	739898.0	739898.0	739993.0	739993.0	739993.0	740299.0	741703.0	741703.0	742855.0	742906.0	743295.0	744365.0	745427.0	746674.0	746674.0	747412.0	747482.0	747482.0	747597.0	748124.0	748577.0	753928.0	755024.0	755024.0	757569.0	757569.0	759075.0	760677.0	760702.0	761425.0	762541.0	762541.0	762541.0
921.0	221284.0	221284.0	222046.0	222046.0	222526.0	222553.0	222647.0	222647.0	222821.0	222821.0	222876.0	222876.0	222876.0	222876.0	224639.0	224639.0	224639.0	225605.0	225898.0	225898.0	225898.0	225996.0	226547.0	226801.0	226801.0	226801.0	228513.0	228513.0	228704.0	229158.0	229158.0	229158.0	229341.0	229341.0	229518.0
922.0	420248.0	420248.0	424291.0	424291.0	424548.0	424548.0	424548.0	425285.0	428459.0	428459.0	428752.0	429482.0	430528.0	430528.0	433301.0	433671.0	433671.0	433782.0	435001.0	435001.0	435001.0	435001.0	435368.0	436331.0	436331.0	436331.0	438913.0	438913.0	439671.0	441408.0	442869.0	443551.0	443551.0	443551.0	443588.0
923.0	158683.0	158683.0	158683.0	158683.0	158683.0	158683.0	158683.0	158683.0	159054.0	159302.0	159302.0	159302.0	159302.0	159302.0	159302.0	159302.0	159302.0	159718.0	159718.0	159718.0	159718.0	159718.0	159718.0	160188.0	160188.0	160188.0	160188.0	160188.0	161314.0	161314.0	161314.0	161314.0	161410.0	161410.0	161410.0
924.0	122773.0	122773.0	122773.0	122773.0	122773.0	122773.0	122773.0	122773.0	123250.0	123250.0	123250.0	123306.0	123306.0	123306.0	123458.0	123458.0	124650.0	125001.0	125001.0	125001.0	125001.0	125001.0	125001.0	125001.0	125001.0	125001.0	125001.0	125147.0	125147.0	125147.0	125406.0	125406.0	125967.0	125967.0	126296.0
925.0	459799.0	459799.0	461666.0	461666.0	461666.0	461666.0	461666.0	464768.0	464768.0	465534.0	465736.0	465736.0	466950.0	466950.0	469833.0	469833.0	469833.0	469833.0	469928.0	470327.0	470327.0	471875.0	472696.0	472696.0	473263.0	473263.0	473508.0	473888.0	473982.0	474815.0	475510.0	476983.0	477089.0	478507.0	479032.0
926.0	746846.0	746846.0	747322.0	747406.0	747406.0	748392.0	750023.0	750023.0	752056.0	752056.0	754687.0	754687.0	759622.0	762564.0	764154.0	767691.0	767691.0	768754.0	769403.0	769937.0	769963.0	772499.0	773148.0	774959.0	774960.0	775144.0	775436.0	775436.0	784137.0	786324.0	795177.0	795500.0	800027.0	801233.0	802327.0
927.0	289471.0	289471.0	289742.0	289742.0	291105.0	291105.0	297327.0	297327.0	297327.0	297327.0	297327.0	298403.0	298403.0	298411.0	298628.0	298628.0	298628.0	299502.0	301030.0	301030.0	301030.0	301285.0	301381.0	301381.0	301381.0	301381.0	301381.0	301381.0	301475.0	301475.0	301475.0	301475.0	305041.0	306691.0	306691.0
928.0	420177.0	420177.0	424128.0	424650.0	425118.0	425118.0	425118.0	425118.0	426593.0	426593.0	431329.0	433774.0	434452.0	435665.0	437082.0	437082.0	437122.0	437122.0	437435.0	437926.0	439799.0	439912.0	439912.0	440308.0	441627.0	443890.0	443890.0	443890.0	443890.0	445322.0	446238.0	447096.0	448030.0	448030.0	448481.0
929.0	352521.0	352521.0	352521.0	353343.0	353343.0	353343.0	353355.0	354999.0	355834.0	356372.0	356372.0	356372.0	356372.0	356576.0	356625.0	357083.0	358349.0	358805.0	358805.0	362601.0	362601.0	362917.0	364314.0	365274.0	366299.0	367666.0	368840.0	368840.0	371986.0	373856.0	374649.0	375910.0	377344.0	379504.0	379624.0
930.0	214047.0	214047.0	214060.0	214944.0	214944.0	214944.0	214944.0	214944.0	215952.0	215952.0	215952.0	215952.0	215952.0	215952.0	215952.0	216961.0	216961.0	216961.0	216961.0	216961.0	216961.0	217215.0	217720.0	217720.0	218960.0	218960.0	219085.0	219085.0	220137.0	220137.0	220137.0	220137.0	220137.0	221997.0	221997.0
931.0	628476.0	628476.0	629278.0	630007.0	630600.0	630600.0	631140.0	631479.0	631479.0	631765.0	633442.0	634271.0	634540.0	635155.0	636429.0	636429.0	636691.0	638670.0	638766.0	639105.0	639125.0	639537.0	639764.0	640335.0	640335.0	640981.0	641066.0	641066.0	642193.0	643498.0	644547.0	644754.0	644754.0	647000.0	647302.0
932.0	287798.0	287798.0	287798.0	287798.0	287798.0	287798.0	287798.0	287798.0	288527.0	290212.0	290242.0	291116.0	291180.0	291805.0	292192.0	292207.0	292385.0	292385.0	292385.0	292418.0	292418.0	292557.0	292557.0	297252.0	297252.0	297252.0	297252.0	297285.0	297704.0	299056.0	299056.0	299709.0	299955.0	299955.0	300898.0
933.0	518345.0	518345.0	519001.0	519973.0	520783.0	522076.0	522076.0	522657.0	522657.0	522657.0	522657.0	522657.0	522657.0	522681.0	524310.0	525590.0	526810.0	527432.0	528682.0	528839.0	528909.0	529224.0	529274.0	530390.0	530745.0	530745.0	530824.0	530862.0	531372.0	532102.0	532141.0	533232.0	534595.0	535345.0	536083.0
934.0	357902.0	357902.0	357902.0	357902.0	361607.0	361607.0	361713.0	361713.0	362120.0	362271.0	362271.0	362271.0	362271.0	362784.0	364884.0	364916.0	366564.0	366610.0	366631.0	369554.0	369554.0	369554.0	369554.0	369644.0	369675.0	374673.0	374673.0	374673.0	374737.0	376916.0	380912.0	381084.0	381084.0	381325.0	381325.0
935.0	355808.0	355808.0	355808.0	356065.0	356065.0	356065.0	356065.0	356065.0	356065.0	356065.0	356690.0	356690.0	356690.0	357172.0	357430.0	357430.0	358086.0	359248.0	359458.0	359664.0	359664.0	360157.0	360157.0	361099.0	361099.0	361460.0	362230.0	362270.0	362629.0	363433.0	363433.0	363471.0	363567.0	365632.0	365632.0
936.0	316886.0	316886.0	316886.0	316886.0	316886.0	316886.0	316886.0	317336.0	320456.0	320456.0	320456.0	320456.0	321158.0	321158.0	321292.0	322837.0	324325.0	325791.0	326591.0	326591.0	326591.0	326591.0	326791.0	327196.0	327325.0	327385.0	327696.0	327878.0	329967.0	329967.0	331757.0	332489.0	333271.0	333347.0	333347.0
937.0	329770.0	329770.0	329770.0	330035.0	330035.0	330035.0	330035.0	330035.0	330364.0	330364.0	330609.0	330609.0	330609.0	331082.0	331082.0	332576.0	332576.0	332576.0	332576.0	334964.0	334964.0	335612.0	335612.0	336059.0	336059.0	336059.0	336059.0	336606.0	336826.0	336826.0	337192.0	337192.0	337240.0	337240.0	337583.0
938.0	581731.0	581731.0	581731.0	590429.0	592188.0	594060.0	594310.0	596398.0	596542.0	597573.0	597573.0	597722.0	602811.0	603102.0	608968.0	608968.0	609918.0	611258.0	611258.0	612752.0	613564.0	615309.0	615521.0	616867.0	621050.0	622368.0	622368.0	623822.0	626323.0	628749.0	634311.0	634783.0	636925.0	637420.0	638553.0
939.0	334241.0	334241.0	334556.0	334556.0	334556.0	334556.0	335786.0	335786.0	335786.0	335786.0	336817.0	336817.0	338182.0	338722.0	339801.0	340644.0	341054.0	341054.0	341256.0	343067.0	343067.0	343067.0	346722.0	347356.0	349146.0	349146.0	350902.0	350902.0	352211.0	352211.0	352211.0	352930.0	353358.0	354247.0	354437.0
940.0	401159.0	401159.0	402279.0	402279.0	402567.0	402669.0	402986.0	402986.0	403179.0	404524.0	404524.0	404524.0	404566.0	404688.0	405231.0	405231.0	405231.0	406438.0	407892.0	407928.0	407928.0	407928.0	409151.0	413220.0	413736.0	413736.0	413736.0	414377.0	414544.0	414544.0	414633.0	414671.0	414671.0	414671.0	415151.0
941.0	239987.0	239987.0	241766.0	241766.0	241766.0	242632.0	243958.0	243958.0	244727.0	245306.0	245306.0	245796.0	248572.0	248590.0	249499.0	249522.0	251915.0	252804.0	252804.0	254281.0	254643.0	255015.0	256021.0	256021.0	256021.0	256428.0	256428.0	256891.0	256891.0	256891.0	256891.0	260997.0	264281.0	264737.0	265096.0
942.0	162624.0	162624.0	162624.0	162624.0	162983.0	162983.0	162983.0	162983.0	162983.0	162983.0	162983.0	162983.0	162983.0	163313.0	163452.0	163452.0	163452.0	163452.0	163452.0	163452.0	163452.0	163452.0	164575.0	164781.0	167501.0	167515.0	167559.0	167766.0	167791.0	167791.0	167791.0	168299.0	169037.0	169037.0	169057.0
943.0	97636.0	97636.0	97901.0	97901.0	97901.0	97901.0	97901.0	97901.0	97901.0	97901.0	97901.0	97901.0	98215.0	98215.0	98215.0	98215.0	98215.0	99117.0	99117.0	99117.0	99461.0	99461.0	99635.0	99635.0	99696.0	99696.0	99696.0	99711.0	99711.0	99711.0	99711.0	99711.0	99711.0	99711.0	99711.0
944.0	316259.0	316259.0	316819.0	317199.0	317281.0	317281.0	317281.0	317321.0	317321.0	317321.0	317321.0	317789.0	318130.0	318718.0	318718.0	318718.0	318718.0	319390.0	320993.0	321819.0	322215.0	322215.0	323360.0	323360.0	326708.0	328751.0	331429.0	331429.0	332314.0	340729.0	340729.0	343932.0	344320.0	345090.0	345412.0
945.0	467163.0	467163.0	467346.0	467530.0	467530.0	468038.0	468038.0	468529.0	468587.0	468587.0	469051.0	469275.0	470845.0	471095.0	471095.0	471177.0	474171.0	474712.0	474746.0	474953.0	474953.0	475088.0	475817.0	477477.0	479640.0	479640.0	479640.0	480479.0	480479.0	480479.0	480479.0	481099.0	481099.0	481142.0	481427.0
946.0	528222.0	528222.0	528342.0	528342.0	528414.0	529339.0	531350.0	533436.0	535423.0	535828.0	536370.0	537377.0	537377.0	537844.0	539490.0	539490.0	539502.0	542024.0	543338.0	543557.0	544161.0	544318.0	544318.0	545669.0	547314.0	548228.0	549630.0	550654.0	558151.0	560480.0	561352.0	564160.0	564309.0	564309.0	564554.0
947.0	220531.0	220531.0	220531.0	221496.0	221496.0	221496.0	221912.0	221912.0	222076.0	222222.0	222222.0	222222.0	222234.0	223352.0	224359.0	224359.0	224359.0	224541.0	224541.0	224631.0	224631.0	224726.0	225654.0	225774.0	225774.0	225774.0	225774.0	226100.0	226100.0	226100.0	226100.0	226324.0	226324.0	226504.0	226536.0
948.0	273583.0	273583.0	274873.0	274873.0	274873.0	274873.0	274873.0	275218.0	275288.0	275288.0	275288.0	275288.0	276065.0	283208.0	284249.0	284249.0	284423.0	284638.0	285782.0	287044.0	287044.0	287044.0	287044.0	287151.0	289625.0	289625.0	289625.0	290284.0	290284.0	290363.0	290363.0	292037.0	292596.0	292596.0	293117.0
949.0	440673.0	440673.0	441062.0	441261.0	441261.0	441380.0	441681.0	441681.0	442158.0	442158.0	442380.0	442380.0	442581.0	443103.0	444423.0	444490.0	444529.0	445832.0	445978.0	448010.0	448010.0	448010.0	449236.0	449273.0	450474.0	450474.0	451704.0	452003.0	454290.0	457520.0	458421.0	458696.0	458696.0	459793.0	462085.0
950.0	115118.0	115118.0	115118.0	115219.0	115219.0	115219.0	115473.0	115473.0	115473.0	115473.0	115473.0	115473.0	115473.0	115473.0	115547.0	115547.0	115547.0	116090.0	116090.0	119010.0	119010.0	119010.0	119010.0	119010.0	119010.0	119010.0	119010.0	119010.0	119322.0	119322.0	119322.0	120110.0	120503.0	120631.0	120631.0
951.0	682928.0	682928.0	682928.0	683226.0	685124.0	685359.0	688278.0	688765.0	690058.0	690307.0	690375.0	691329.0	694039.0	694694.0	698743.0	699522.0	700755.0	704086.0	704132.0	705353.0	705865.0	705986.0	709627.0	709627.0	710106.0	710106.0	710106.0	710106.0	710450.0	710812.0	711640.0	713213.0	714737.0	715361.0	716575.0
952.0	499569.0	499569.0	499739.0	499739.0	499739.0	499824.0	499824.0	499824.0	499914.0	503328.0	503328.0	503610.0	503610.0	504046.0	504201.0	505313.0	505313.0	505454.0	507775.0	508334.0	508334.0	508801.0	512222.0	512491.0	514072.0	514072.0	514072.0	514072.0	516169.0	516202.0	516202.0	517712.0	517712.0	517719.0	517767.0
953.0	160226.0	160226.0	160226.0	160449.0	160449.0	160818.0	160818.0	160818.0	160818.0	160818.0	160818.0	160818.0	160818.0	160818.0	160818.0	160818.0	160818.0	161318.0	161387.0	161483.0	161483.0	162464.0	162464.0	162464.0	162817.0	162817.0	163028.0	163028.0	163275.0	163275.0	163275.0	163349.0	164223.0	164223.0	164223.0
954.0	282223.0	282223.0	283491.0	283776.0	286271.0	286271.0	286271.0	286271.0	286965.0	286965.0	287345.0	287345.0	287824.0	288995.0	289676.0	289676.0	290398.0	290778.0	290778.0	291460.0	291460.0	291460.0	292066.0	292066.0	292066.0	292066.0	292637.0	292637.0	292637.0	292637.0	292637.0	292946.0	292946.0	292946.0	293420.0
955.0	433041.0	433041.0	433041.0	433041.0	433041.0	433322.0	433991.0	433991.0	433991.0	441340.0	441376.0	441376.0	442328.0	442328.0	443691.0	444315.0	444315.0	444914.0	445031.0	445429.0	445429.0	445616.0	445884.0	446658.0	446797.0	446797.0	447658.0	447658.0	447981.0	447981.0	447981.0	449056.0	449056.0	449515.0	449515.0
956.0	285137.0	285137.0	285769.0	285834.0	285834.0	286275.0	286734.0	287763.0	287763.0	287763.0	287763.0	287763.0	287895.0	288179.0	288391.0	288391.0	288391.0	288887.0	288887.0	288887.0	288887.0	289107.0	289893.0	289893.0	290249.0	290249.0	290374.0	290402.0	291901.0	292229.0	292229.0	292229.0	292694.0	292735.0	293317.0
957.0	465429.0	465429.0	465569.0	466185.0	466710.0	466781.0	466781.0	466902.0	467163.0	468504.0	471234.0	471571.0	472910.0	473602.0	473916.0	473916.0	474954.0	479864.0	481983.0	486166.0	486166.0	486231.0	487769.0	488090.0	488704.0	491221.0	491320.0	491580.0	491618.0	492520.0	493331.0	495329.0	496049.0	496049.0	497056.0
958.0	334585.0	334585.0	334585.0	334585.0	334585.0	335626.0	336042.0	336659.0	336659.0	336725.0	336725.0	336725.0	336725.0	337126.0	337126.0	337126.0	337126.0	340325.0	341198.0	341201.0	341626.0	343169.0	343690.0	344117.0	344804.0	344804.0	344804.0	344821.0	344875.0	345371.0	345371.0	345371.0	345371.0	345430.0	345468.0
959.0	224354.0	224354.0	224354.0	224367.0	224383.0	224383.0	225321.0	225459.0	225459.0	225459.0	225503.0	225503.0	225503.0	226075.0	226370.0	226370.0	226370.0	226557.0	226557.0	226557.0	226557.0	226557.0	226557.0	226751.0	226751.0	226813.0	227001.0	228035.0	228235.0	228999.0	228999.0	229641.0	229641.0	229657.0	230383.0
960.0	210699.0	210699.0	210898.0	210898.0	210947.0	210947.0	210947.0	210947.0	210947.0	210947.0	210947.0	210947.0	210947.0	211004.0	211604.0	211895.0	211935.0	211935.0	211935.0	211935.0	211935.0	211935.0	212013.0	212781.0	213303.0	213303.0	213303.0	213303.0	213374.0	213642.0	213642.0	213663.0	213748.0	213876.0	213886.0
961.0	468837.0	468837.0	468837.0	471389.0	471541.0	471541.0	471857.0	471857.0	471857.0	472035.0	472638.0	472638.0	476533.0	478204.0	479861.0	479861.0	481972.0	482970.0	483186.0	484900.0	485124.0	487990.0	493219.0	493361.0	494074.0	494612.0	494706.0	496903.0	497387.0	497474.0	497540.0	499714.0	499714.0	500971.0	501927.0
962.0	184128.0	184128.0	184128.0	184128.0	184128.0	184414.0	184414.0	184414.0	184414.0	184414.0	184414.0	184414.0	184721.0	184721.0	185174.0	185435.0	186080.0	188201.0	188201.0	188201.0	188201.0	188201.0	188286.0	188535.0	188687.0	188687.0	188687.0	188687.0	188883.0	189647.0	189647.0	189647.0	189647.0	189912.0	190095.0
963.0	277939.0	277939.0	277939.0	277984.0	277984.0	278246.0	278246.0	278356.0	278356.0	278356.0	278356.0	278356.0	278762.0	279243.0	279243.0	279243.0	280020.0	280020.0	280569.0	280965.0	280965.0	280965.0	280965.0	280995.0	283193.0	283193.0	284260.0	284612.0	284612.0	284612.0	284612.0	284612.0	287280.0	287449.0	287452.0
964.0	447552.0	447552.0	449177.0	449659.0	449659.0	449659.0	450117.0	450117.0	450452.0	453800.0	454201.0	454201.0	454622.0	454679.0	455015.0	455962.0	457158.0	458342.0	458342.0	458342.0	461513.0	461564.0	464579.0	464579.0	465230.0	465230.0	465230.0	467463.0	467463.0	467513.0	468199.0	468507.0	469120.0	469120.0	469179.0
965.0	1491845.0	1491845.0	1496962.0	1497044.0	1497837.0	1498318.0	1498531.0	1499278.0	1499322.0	1502199.0	1502570.0	1506470.0	1507678.0	1508954.0	1516566.0	1517034.0	1519224.0	1525145.0	1528934.0	1530265.0	1530265.0	1534400.0	1537002.0	1538561.0	1540794.0	1547409.0	1552385.0	1556013.0	1561517.0	1561758.0	1562565.0	1564914.0	1567652.0	1568175.0	1568435.0
966.0	1075322.0	1075322.0	1075395.0	1075395.0	1075395.0	1076337.0	1076337.0	1076406.0	1076406.0	1076406.0	1077463.0	1081496.0	1083226.0	1083226.0	1083868.0	1086563.0	1087039.0	1087929.0	1089380.0	1089497.0	1089497.0	1097451.0	1097451.0	1099507.0	1100705.0	1102125.0	1102125.0	1102125.0	1102764.0	1110404.0	1111838.0	1113196.0	1113537.0	1114554.0	1114761.0
967.0	1843415.0	1843415.0	1846387.0	1851738.0	1852078.0	1852078.0	1856015.0	1856777.0	1860379.0	1860731.0	1862447.0	1864920.0	1865637.0	1865979.0	1869536.0	1871522.0	1873389.0	1874867.0	1875462.0	1876109.0	1879374.0	1899343.0	1901471.0	1909011.0	1913879.0	1914123.0	1915130.0	1915588.0	1918340.0	1918436.0	1922064.0	1929372.0	1930943.0	1935898.0	1939442.0
968.0	1354215.0	1354215.0	1355812.0	1356918.0	1359186.0	1359659.0	1359659.0	1364575.0	1365188.0	1366006.0	1368477.0	1368915.0	1369188.0	1369873.0	1370064.0	1371038.0	1373234.0	1376346.0	1376876.0	1377514.0	1378564.0	1383866.0	1383866.0	1387990.0	1388034.0	1389176.0	1393617.0	1393712.0	1393773.0	1395567.0	1396455.0	1396506.0	1397756.0	1409405.0	1409531.0
969.0	1595670.0	1595670.0	1605599.0	1606226.0	1608183.0	1609051.0	1609396.0	1614812.0	1617881.0	1628202.0	1629300.0	1630020.0	1632905.0	1634292.0	1639600.0	1639600.0	1642515.0	1647818.0	1651704.0	1653971.0	1655335.0	1661860.0	1669653.0	1672846.0	1678782.0	1679067.0	1680954.0	1686066.0	1687803.0	1689357.0	1689357.0	1692519.0	1692693.0	1693887.0	1697452.0
970.0	324573.0	324573.0	324573.0	326192.0	326688.0	326822.0	326822.0	326822.0	328174.0	328292.0	328516.0	328516.0	328601.0	328601.0	328706.0	328706.0	328706.0	328706.0	328706.0	328796.0	329278.0	332632.0	333704.0	333704.0	333740.0	333927.0	334028.0	334092.0	334491.0	334491.0	334491.0	348468.0	348516.0	350630.0	350630.0
971.0	908266.0	908266.0	908365.0	908365.0	908933.0	908933.0	908933.0	908933.0	908933.0	908933.0	909305.0	909305.0	909305.0	909305.0	909434.0	909921.0	909960.0	910593.0	910642.0	911252.0	911489.0	913775.0	915517.0	915521.0	916347.0	916352.0	917620.0	917667.0	919175.0	919422.0	919443.0	919563.0	919775.0	919812.0	920288.0
972.0	423853.0	423853.0	425012.0	425012.0	427950.0	427950.0	428288.0	428352.0	428352.0	428352.0	431597.0	431597.0	431685.0	433459.0	435917.0	435917.0	436862.0	436862.0	437932.0	437932.0	437932.0	440010.0	440301.0	441343.0	447397.0	447397.0	448815.0	449717.0	450302.0	451004.0	451618.0	456196.0	456196.0	458717.0	460018.0
973.0	107844.0	107844.0	108893.0	108893.0	108893.0	108893.0	108893.0	108893.0	108893.0	108893.0	108893.0	108893.0	108893.0	108893.0	108893.0	108893.0	108893.0	108893.0	108893.0	108893.0	109414.0	109414.0	109414.0	109414.0	109414.0	109414.0	109414.0	109491.0	109491.0	109491.0	109779.0	109779.0	109779.0	109779.0	109779.0
974.0	363033.0	363033.0	363576.0	363576.0	363667.0	363667.0	365987.0	365987.0	366306.0	366306.0	366390.0	366545.0	366545.0	366707.0	366707.0	366707.0	366707.0	367323.0	367323.0	367323.0	367323.0	367764.0	367764.0	368459.0	368952.0	369048.0	369574.0	369574.0	369574.0	369574.0	369574.0	370689.0	372951.0	374899.0	375141.0
975.0	1089977.0	1089977.0	1091315.0	1092395.0	1093818.0	1093890.0	1099536.0	1102112.0	1107524.0	1110921.0	1111168.0	1114924.0	1116759.0	1122222.0	1127296.0	1127300.0	1130615.0	1131197.0	1133568.0	1135329.0	1136911.0	1139918.0	1143701.0	1150032.0	1150785.0	1155221.0	1157724.0	1160758.0	1166420.0	1170722.0	1173514.0	1173708.0	1173708.0	1174165.0	1175792.0
976.0	115683.0	115683.0	115683.0	115683.0	115683.0	115683.0	115683.0	115683.0	115851.0	115851.0	115851.0	115851.0	115851.0	115851.0	115851.0	115851.0	115851.0	115851.0	115851.0	115851.0	115851.0	115851.0	115851.0	115851.0	115851.0	115851.0	115851.0	117289.0	117289.0	117289.0	117289.0	118125.0	120093.0	121398.0	121598.0
977.0	750890.0	750890.0	751988.0	751988.0	752878.0	754659.0	754719.0	755204.0	756770.0	756770.0	758476.0	758498.0	758551.0	760415.0	761356.0	762043.0	763166.0	767375.0	768083.0	769082.0	769082.0	771747.0	773259.0	774883.0	775113.0	776876.0	777261.0	777288.0	780677.0	781221.0	781628.0	782421.0	784423.0	785730.0	785759.0
978.0	381818.0	381818.0	381818.0	381818.0	381818.0	381818.0	383391.0	383650.0	383741.0	384189.0	384739.0	384739.0	389449.0	389619.0	392669.0	392669.0	392718.0	394213.0	394213.0	394251.0	394251.0	397485.0	398619.0	399415.0	399455.0	399455.0	403722.0	403868.0	403868.0	403868.0	405196.0	405248.0	405248.0	412073.0	413239.0
979.0	388769.0	388769.0	388903.0	389168.0	389168.0	389333.0	390532.0	390847.0	391170.0	391170.0	393150.0	393150.0	393985.0	395187.0	395603.0	395646.0	395965.0	397331.0	397331.0	398337.0	398738.0	398851.0	399057.0	399102.0	399452.0	399605.0	399693.0	400396.0	400396.0	400426.0	400837.0	401036.0	402354.0	402628.0	403244.0
980.0	163268.0	163268.0	163650.0	163650.0	163650.0	163650.0	163650.0	163650.0	163650.0	163650.0	164552.0	165625.0	165625.0	165625.0	165625.0	165625.0	165625.0	165625.0	165625.0	165625.0	165625.0	165731.0	165731.0	165731.0	165822.0	165822.0	166845.0	166967.0	166967.0	166967.0	166967.0	166967.0	166967.0	166967.0	166967.0
981.0	482418.0	482418.0	482418.0	482418.0	482707.0	482707.0	482707.0	482875.0	482875.0	483005.0	483005.0	483048.0	483048.0	483048.0	483048.0	483048.0	483263.0	483263.0	483263.0	483263.0	483263.0	484040.0	484040.0	484068.0	484769.0	485826.0	486134.0	486134.0	486763.0	486763.0	486763.0	486763.0	486857.0	487031.0	487425.0
982.0	279265.0	279265.0	279265.0	279349.0	279349.0	280436.0	280436.0	280436.0	280436.0	280436.0	280436.0	280436.0	280436.0	280436.0	280436.0	280436.0	280436.0	280565.0	280616.0	280616.0	281084.0	282373.0	282373.0	282373.0	282601.0	282601.0	282601.0	282601.0	282601.0	282601.0	282601.0	282601.0	283253.0	283253.0	284017.0
983.0	655917.0	655917.0	655947.0	657192.0	657379.0	657486.0	657486.0	658172.0	658172.0	658172.0	664342.0	666746.0	666746.0	666746.0	670239.0	670239.0	670239.0	671270.0	673224.0	673224.0	674067.0	675513.0	678208.0	678757.0	678757.0	678757.0	679024.0	679024.0	681051.0	681386.0	681386.0	682273.0	682648.0	683849.0	684060.0
984.0	1081851.0	1081851.0	1086370.0	1087467.0	1088256.0	1089096.0	1089353.0	1091677.0	1092771.0	1092771.0	1094869.0	1095525.0	1095525.0	1095992.0	1101829.0	1102424.0	1104162.0	1105158.0	1106839.0	1109734.0	1110871.0	1114245.0	1114550.0	1116252.0	1117646.0	1117816.0	1120691.0	1122542.0	1124179.0	1124315.0	1126051.0	1129646.0	1130736.0	1133262.0	1134086.0
985.0	187434.0	187434.0	191553.0	191553.0	191553.0	191553.0	191914.0	191914.0	191961.0	191961.0	191961.0	191961.0	193402.0	194015.0	194153.0	194153.0	194153.0	194153.0	194153.0	194153.0	194153.0	194153.0	194153.0	194331.0	194344.0	200401.0	200560.0	200601.0	200747.0	200747.0	202614.0	202614.0	202614.0	202614.0	202614.0
986.0	521817.0	521817.0	524342.0	526898.0	528023.0	528250.0	528250.0	528501.0	529473.0	530000.0	530220.0	532338.0	533204.0	534872.0	535030.0	535406.0	535406.0	539140.0	539140.0	539897.0	539897.0	542247.0	542247.0	544066.0	544124.0	544124.0	545780.0	551191.0	554538.0	555941.0	557329.0	559103.0	559103.0	560035.0	560035.0
987.0	197768.0	197768.0	198043.0	198043.0	198043.0	198043.0	198342.0	198342.0	198971.0	198971.0	198971.0	198971.0	198971.0	198971.0	198971.0	198971.0	199151.0	199835.0	200405.0	200405.0	200405.0	200405.0	200405.0	200597.0	200597.0	200597.0	200597.0	200730.0	202415.0	202415.0	202778.0	203067.0	203067.0	203067.0	203331.0
988.0	296575.0	296575.0	296575.0	296575.0	297184.0	297184.0	297184.0	297699.0	297699.0	297817.0	297817.0	297817.0	297817.0	297971.0	298418.0	300328.0	300328.0	300328.0	300400.0	300400.0	300400.0	302496.0	302496.0	306105.0	306105.0	306105.0	306577.0	306577.0	306742.0	306742.0	307079.0	307079.0	307079.0	307079.0	307214.0
989.0	721640.0	721640.0	722120.0	722120.0	722120.0	722271.0	722271.0	722271.0	722815.0	723401.0	723679.0	724107.0	726087.0	726626.0	727921.0	727921.0	728683.0	730567.0	732260.0	734570.0	734570.0	735537.0	737442.0	739365.0	740142.0	740201.0	743793.0	744090.0	744090.0	744271.0	746404.0	747596.0	747596.0	748249.0	749739.0
990.0	231798.0	231798.0	231798.0	231798.0	231798.0	232505.0	232505.0	232505.0	232906.0	232906.0	232983.0	232983.0	232983.0	232983.0	234211.0	234211.0	234211.0	234211.0	234211.0	234818.0	234818.0	235084.0	235084.0	235285.0	235511.0	235610.0	235688.0	235688.0	235688.0	237352.0	237466.0	237738.0	237769.0	238323.0	238450.0
991.0	524990.0	524990.0	525515.0	525515.0	525698.0	526537.0	526537.0	529223.0	530862.0	531241.0	533091.0	536911.0	537344.0	539982.0	544187.0	544848.0	545332.0	548407.0	548529.0	551791.0	552273.0	553075.0	554132.0	554147.0	554147.0	565453.0	565747.0	567501.0	567838.0	569184.0	569552.0	569753.0	569753.0	570019.0	571125.0
992.0	389571.0	389571.0	390229.0	394484.0	400265.0	400649.0	403300.0	405244.0	409406.0	409903.0	409903.0	410867.0	411668.0	412198.0	418722.0	418917.0	420576.0	421307.0	421326.0	421326.0	421326.0	421326.0	421986.0	421986.0	421986.0	422390.0	422685.0	423077.0	423077.0	424276.0	424847.0	426029.0	426029.0	427550.0	428446.0
993.0	201269.0	201269.0	201269.0	201269.0	201269.0	201269.0	201269.0	201269.0	201269.0	201269.0	201269.0	201269.0	201269.0	201269.0	201269.0	201393.0	201393.0	201393.0	201393.0	202124.0	202124.0	202124.0	202124.0	202124.0	202124.0	202346.0	202346.0	202346.0	203020.0	203020.0	204061.0	204286.0	204286.0	204969.0	204969.0
994.0	285943.0	285943.0	285943.0	285943.0	285943.0	285943.0	285943.0	286411.0	286411.0	286576.0	286576.0	286576.0	286576.0	290752.0	290944.0	291184.0	291184.0	291355.0	291529.0	292465.0	292465.0	292465.0	292465.0	293697.0	293697.0	296128.0	296179.0	296179.0	298703.0	299225.0	299437.0	299973.0	299973.0	300521.0	300600.0
995.0	429419.0	429419.0	429419.0	430481.0	431879.0	431879.0	432016.0	432016.0	432348.0	432348.0	432494.0	432953.0	433613.0	434132.0	434202.0	434489.0	434805.0	436016.0	436016.0	436169.0	437193.0	437193.0	437322.0	439427.0	439612.0	439796.0	439796.0	441202.0	441202.0	442632.0	442632.0	443500.0	443500.0	444197.0	444506.0
996.0	223580.0	223580.0	225021.0	225095.0	225095.0	225095.0	225554.0	225554.0	225714.0	225714.0	225714.0	225872.0	225885.0	226821.0	226903.0	226903.0	226903.0	226903.0	228051.0	228652.0	231407.0	231407.0	231407.0	233209.0	233314.0	233314.0	233314.0	233314.0	233314.0	233314.0	233314.0	234156.0	234603.0	234612.0	234612.0
997.0	287290.0	287290.0	287771.0	288075.0	288075.0	288075.0	288075.0	288075.0	288075.0	288075.0	288075.0	288075.0	288075.0	288075.0	288269.0	288269.0	288676.0	288676.0	289060.0	289763.0	289800.0	289800.0	289800.0	291153.0	291492.0	291492.0	291578.0	291740.0	291901.0	292918.0	292918.0	293081.0	293081.0	293081.0	293296.0
998.0	305952.0	305952.0	305952.0	305952.0	305952.0	305952.0	305952.0	305952.0	305952.0	305972.0	305972.0	307087.0	307087.0	307087.0	307924.0	307924.0	307924.0	310560.0	311026.0	311181.0	311181.0	312583.0	312632.0	313795.0	313795.0	313795.0	313795.0	313795.0	317991.0	317991.0	317991.0	317991.0	317991.0	317991.0	317991.0
999.0	394326.0	394326.0	395213.0	395554.0	395554.0	395554.0	395554.0	395573.0	395889.0	395889.0	397062.0	397111.0	400828.0	403190.0	403899.0	405815.0	405815.0	408506.0	409248.0	410324.0	410324.0	410384.0	414301.0	414361.0	414529.0	414529.0	415709.0	416558.0	416558.0	416586.0	416798.0	417351.0	417498.0	420267.0	420835.0
1000.0	247737.0	247737.0	248042.0	248042.0	248067.0	248067.0	248067.0	248067.0	248067.0	248293.0	248293.0	248293.0	248293.0	248334.0	249237.0	249237.0	249237.0	250483.0	250601.0	250601.0	250601.0	250601.0	250821.0	253505.0	254064.0	254188.0	254446.0	254754.0	254754.0	256000.0	256995.0	257042.0	257755.0	257755.0	258176.0
1001.0	204792.0	204792.0	205806.0	205931.0	206099.0	206099.0	206099.0	206099.0	206099.0	206099.0	206099.0	206444.0	206604.0	206604.0	207044.0	207497.0	207702.0	209000.0	209416.0	209632.0	209632.0	209653.0	210071.0	210071.0	210509.0	211586.0	211586.0	211586.0	211586.0	211613.0	211850.0	211850.0	213498.0	213498.0	213512.0
1002.0	124734.0	124734.0	124734.0	124734.0	124734.0	124734.0	124734.0	124734.0	124734.0	124734.0	124734.0	125665.0	125665.0	126916.0	126916.0	128242.0	128643.0	128643.0	128643.0	128959.0	128959.0	130391.0	130562.0	130613.0	130613.0	130613.0	130613.0	130613.0	130613.0	130613.0	130613.0	130613.0	130613.0	130613.0	130613.0
1003.0	142221.0	142221.0	142221.0	142221.0	142221.0	142221.0	142221.0	142221.0	142221.0	142221.0	142221.0	142221.0	142221.0	142221.0	142328.0	142328.0	142328.0	142328.0	142331.0	142892.0	142892.0	142892.0	143236.0	143236.0	143236.0	143236.0	145386.0	145386.0	146125.0	146125.0	146125.0	146125.0	146125.0	146125.0	146125.0
1004.0	274492.0	274492.0	274492.0	274492.0	278922.0	279013.0	279554.0	279554.0	280560.0	280811.0	280811.0	280811.0	280811.0	280811.0	280811.0	280811.0	280811.0	280811.0	280811.0	280811.0	280811.0	280811.0	280811.0	282055.0	282191.0	282547.0	283523.0	283967.0	284592.0	284631.0	284715.0	284715.0	284715.0	285083.0	285083.0
1005.0	252569.0	252569.0	252569.0	252569.0	252569.0	252569.0	252569.0	252569.0	252569.0	252586.0	252586.0	252586.0	253780.0	253971.0	254071.0	254287.0	257759.0	258764.0	258764.0	258943.0	258943.0	258943.0	258987.0	259565.0	260162.0	260162.0	260162.0	260162.0	261790.0	261790.0	261983.0	261985.0	261985.0	263105.0	264079.0
1006.0	431283.0	431283.0	431356.0	431356.0	431356.0	432533.0	433001.0	434098.0	435165.0	435292.0	436259.0	436869.0	436869.0	437605.0	439562.0	440630.0	440630.0	442432.0	442716.0	442945.0	442945.0	442945.0	444030.0	445031.0	446577.0	447126.0	447126.0	447126.0	447350.0	447350.0	447350.0	447589.0	448050.0	448083.0	448570.0
1007.0	176474.0	176474.0	176474.0	176474.0	176474.0	176474.0	176474.0	176474.0	176474.0	176474.0	176474.0	176740.0	176740.0	177025.0	177025.0	177338.0	177338.0	180128.0	180142.0	180150.0	180150.0	180150.0	180353.0	180452.0	180474.0	180501.0	180501.0	182157.0	182231.0	182231.0	182231.0	182231.0	182452.0	182976.0	182976.0
1008.0	72486.0	72486.0	72486.0	72486.0	72526.0	72526.0	72526.0	72526.0	72779.0	72779.0	72779.0	72779.0	72779.0	72779.0	72779.0	72779.0	72779.0	72779.0	72779.0	73223.0	73223.0	73648.0	74707.0	74707.0	74707.0	75010.0	75197.0	75197.0	75465.0	75465.0	75465.0	75465.0	75465.0	75465.0	76103.0
1009.0	452393.0	452393.0	453180.0	453428.0	454264.0	454654.0	455186.0	455420.0	455448.0	456859.0	458042.0	458802.0	458802.0	461588.0	463550.0	464397.0	465073.0	466380.0	466833.0	470381.0	471321.0	472615.0	473953.0	474096.0	475031.0	475551.0	475551.0	479464.0	480818.0	480818.0	482324.0	482450.0	483171.0	483233.0	483467.0
1010.0	216046.0	216046.0	216046.0	216808.0	216808.0	216808.0	216808.0	216808.0	216808.0	216808.0	216808.0	217526.0	217526.0	217526.0	217526.0	217526.0	217556.0	218764.0	218764.0	218764.0	218764.0	218764.0	218764.0	218764.0	218764.0	218824.0	218824.0	218824.0	218824.0	218824.0	218824.0	218859.0	219021.0	219746.0	219782.0
1011.0	431424.0	431424.0	431438.0	432970.0	434159.0	434159.0	434247.0	434247.0	435018.0	435141.0	435141.0	435211.0	435213.0	436338.0	437270.0	437277.0	437277.0	437730.0	437730.0	437730.0	438382.0	438406.0	438406.0	438406.0	444145.0	444145.0	444621.0	444901.0	444901.0	444901.0	444901.0	446355.0	446355.0	447763.0	447959.0
1012.0	154635.0	154635.0	154684.0	154684.0	154684.0	154684.0	155253.0	155253.0	155253.0	155253.0	155253.0	155253.0	155253.0	155280.0	155424.0	155596.0	155596.0	155596.0	155596.0	155596.0	155596.0	155596.0	155596.0	155596.0	155770.0	155770.0	155875.0	155875.0	155990.0	155990.0	155990.0	157106.0	157106.0	157106.0	157261.0
1013.0	692223.0	692223.0	692447.0	692447.0	692447.0	692447.0	692447.0	692482.0	692876.0	692876.0	692876.0	692876.0	695287.0	695986.0	699772.0	701095.0	701302.0	702473.0	702548.0	709338.0	709338.0	710377.0	710377.0	710377.0	721698.0	721698.0	724579.0	725511.0	726667.0	727851.0	729921.0	731188.0	731544.0	732501.0	732501.0
1014.0	472384.0	472384.0	472894.0	475503.0	475503.0	476763.0	476763.0	476763.0	477914.0	478133.0	478133.0	478623.0	481471.0	482101.0	488436.0	488579.0	489315.0	489503.0	490182.0	490278.0	493109.0	495605.0	496801.0	502010.0	502952.0	504309.0	509390.0	509474.0	512543.0	515345.0	515812.0	516742.0	516742.0	518343.0	518959.0
1015.0	352166.0	352166.0	352291.0	353663.0	353663.0	353663.0	353663.0	353663.0	353663.0	353663.0	353663.0	354144.0	354804.0	354804.0	355218.0	355218.0	355218.0	355378.0	355378.0	355416.0	355485.0	357449.0	357494.0	357607.0	358409.0	358409.0	358679.0	358679.0	358811.0	358968.0	360161.0	360288.0	360323.0	360323.0	360413.0
1016.0	157239.0	157239.0	157239.0	157239.0	157239.0	157239.0	157239.0	157239.0	157239.0	157239.0	157239.0	157239.0	158525.0	158645.0	158720.0	158720.0	158720.0	158720.0	158720.0	158850.0	158850.0	158850.0	159935.0	159935.0	159935.0	160064.0	160064.0	160064.0	160064.0	160666.0	160666.0	161229.0	161774.0	161950.0	161974.0
1017.0	825705.0	825705.0	826096.0	827656.0	828644.0	828719.0	830460.0	832093.0	832397.0	833742.0	834746.0	834746.0	835273.0	838049.0	839934.0	843051.0	844002.0	847286.0	847286.0	849730.0	849874.0	850281.0	852622.0	853314.0	854989.0	855016.0	855016.0	856628.0	857284.0	857859.0	858408.0	859238.0	860866.0	863725.0	864912.0
1018.0	111181.0	111181.0	111181.0	111181.0	111181.0	111181.0	111181.0	111181.0	111181.0	111181.0	111181.0	111181.0	111181.0	111181.0	111181.0	111181.0	111181.0	111181.0	111366.0	111984.0	111984.0	113311.0	113632.0	113632.0	113632.0	113632.0	113632.0	113632.0	113632.0	113632.0	113632.0	113632.0	113632.0	113632.0	113715.0
1019.0	381750.0	381750.0	381898.0	381898.0	381898.0	381898.0	381898.0	381912.0	381912.0	381912.0	382908.0	382908.0	383562.0	383633.0	385719.0	385856.0	385884.0	387871.0	387871.0	389786.0	389786.0	391731.0	391731.0	391731.0	394793.0	394793.0	395365.0	395661.0	395661.0	398284.0	398887.0	398887.0	399331.0	399669.0	400029.0
1020.0	415569.0	415569.0	415751.0	416127.0	416338.0	416338.0	417014.0	417108.0	417108.0	417108.0	417108.0	417108.0	417234.0	417279.0	417335.0	417345.0	417345.0	417685.0	418036.0	418111.0	418111.0	418132.0	418374.0	419570.0	419825.0	421027.0	422877.0	422959.0	424234.0	424439.0	424439.0	424439.0	424592.0	424941.0	424941.0
1021.0	265849.0	265849.0	265849.0	265849.0	265849.0	266213.0	266298.0	266298.0	266298.0	266298.0	267098.0	267098.0	268546.0	268546.0	269366.0	269366.0	269366.0	269366.0	269366.0	269604.0	269604.0	271527.0	271527.0	271527.0	274660.0	275611.0	276079.0	277949.0	278768.0	278768.0	280097.0	280097.0	280097.0	281975.0	282133.0
1022.0	375076.0	375076.0	376018.0	376609.0	379241.0	380124.0	380124.0	380124.0	381396.0	381904.0	383074.0	383357.0	385469.0	392656.0	398220.0	398689.0	398689.0	399328.0	399496.0	400523.0	400769.0	402338.0	403636.0	403636.0	403636.0	403636.0	405427.0	406138.0	406138.0	406396.0	406691.0	407137.0	411262.0	411383.0	414188.0
1023.0	361494.0	361494.0	361518.0	361518.0	361518.0	361585.0	361585.0	361641.0	361641.0	362153.0	362415.0	362534.0	362684.0	362718.0	362863.0	362863.0	363121.0	364392.0	365144.0	365673.0	366086.0	367265.0	367412.0	367677.0	368235.0	368235.0	368235.0	368344.0	368380.0	368441.0	369326.0	369798.0	370488.0	370818.0	371334.0
1024.0	1066958.0	1066958.0	1067888.0	1068192.0	1069954.0	1070667.0	1072502.0	1076171.0	1076504.0	1080584.0	1085179.0	1085179.0	1088254.0	1088311.0	1093805.0	1093942.0	1095127.0	1095237.0	1097683.0	1097880.0	1101227.0	1103133.0	1103879.0	1105839.0	1105839.0	1105839.0	1107095.0	1107794.0	1109444.0	1109444.0	1109444.0	1109444.0	1110867.0	1112678.0	1115265.0
1025.0	695115.0	695115.0	695327.0	695375.0	702370.0	705052.0	709696.0	710291.0	711128.0	712129.0	715435.0	715928.0	716686.0	720195.0	726841.0	728303.0	731428.0	731479.0	734445.0	743801.0	745298.0	747338.0	748508.0	749653.0	750615.0	750615.0	750811.0	750811.0	751085.0	752759.0	752759.0	752939.0	757251.0	757251.0	757866.0
1026.0	613060.0	613060.0	615769.0	615828.0	616078.0	616185.0	617061.0	617061.0	617317.0	617317.0	617855.0	617855.0	618241.0	619543.0	619899.0	622902.0	625357.0	625423.0	625423.0	625994.0	626563.0	628155.0	629638.0	629900.0	632356.0	633028.0	633627.0	633685.0	634186.0	634238.0	634370.0	636379.0	636438.0	639788.0	641057.0
1027.0	409388.0	409388.0	409498.0	409498.0	410134.0	410197.0	410197.0	410729.0	410729.0	410729.0	411881.0	411881.0	411881.0	412434.0	413765.0	413903.0	415029.0	415119.0	415119.0	416597.0	417390.0	418267.0	418267.0	418337.0	420250.0	420250.0	420609.0	421500.0	423750.0	424451.0	425467.0	425467.0	425679.0	425679.0	425959.0
1028.0	64075.0	64075.0	64717.0	64717.0	64717.0	64717.0	64717.0	65135.0	65135.0	65135.0	65135.0	65135.0	65135.0	65135.0	65135.0	65135.0	65135.0	65135.0	65135.0	65135.0	65135.0	66557.0	66557.0	66557.0	66557.0	66557.0	66557.0	66557.0	66557.0	66595.0	66595.0	66595.0	66595.0	66604.0	66604.0
1029.0	885330.0	885330.0	896977.0	896977.0	902654.0	903275.0	904440.0	905411.0	906019.0	906860.0	908054.0	908619.0	908743.0	910395.0	912442.0	913451.0	914366.0	914624.0	917374.0	921220.0	924257.0	927769.0	929064.0	929557.0	934663.0	934663.0	936209.0	936544.0	940411.0	941505.0	941900.0	942085.0	942899.0	943162.0	944153.0
1030.0	572522.0	572522.0	572522.0	572590.0	574823.0	576404.0	576404.0	577604.0	578187.0	578501.0	579577.0	579577.0	580894.0	580894.0	581379.0	581408.0	581841.0	583016.0	583170.0	586483.0	586483.0	586610.0	587107.0	587547.0	587547.0	587547.0	587547.0	587547.0	589244.0	589706.0	589999.0	593902.0	595455.0	595455.0	595501.0
1031.0	254650.0	254650.0	254650.0	254650.0	254650.0	254650.0	254650.0	254650.0	254650.0	254650.0	254914.0	254914.0	254914.0	254914.0	254914.0	254914.0	254933.0	254933.0	254933.0	255403.0	255403.0	255842.0	255842.0	255842.0	255842.0	255842.0	255842.0	255842.0	255951.0	255951.0	255951.0	255951.0	255951.0	255951.0	255951.0
1032.0	403136.0	403136.0	403265.0	403265.0	403265.0	403265.0	403265.0	403572.0	403572.0	403572.0	403572.0	403785.0	405143.0	405143.0	405143.0	405587.0	405587.0	405587.0	405587.0	405645.0	406451.0	406640.0	406640.0	406640.0	406712.0	406712.0	406818.0	406818.0	406928.0	406928.0	407010.0	407533.0	407533.0	407533.0	408479.0
1033.0	216412.0	216412.0	216412.0	216947.0	216947.0	216947.0	216947.0	216947.0	216947.0	216947.0	218754.0	219269.0	221171.0	221171.0	221578.0	222197.0	222769.0	223599.0	224099.0	224099.0	224099.0	224099.0	224099.0	224099.0	224099.0	224135.0	224135.0	224294.0	224294.0	224294.0	224743.0	224743.0	224743.0	224743.0	225985.0
1034.0	426229.0	426229.0	426452.0	426846.0	429407.0	429619.0	429853.0	430129.0	430129.0	430651.0	430695.0	430695.0	430695.0	430932.0	431519.0	431773.0	431830.0	432303.0	434343.0	435121.0	436234.0	441566.0	441971.0	441971.0	441971.0	442029.0	442857.0	442968.0	442968.0	443474.0	443474.0	443474.0	443474.0	443692.0	444370.0
1035.0	453264.0	453264.0	453830.0	453830.0	453861.0	453861.0	453861.0	454645.0	454832.0	454836.0	454938.0	455286.0	455863.0	455863.0	456374.0	456666.0	456666.0	456708.0	457384.0	458858.0	458865.0	459878.0	459878.0	462093.0	462677.0	462727.0	467206.0	468095.0	468163.0	469765.0	469843.0	470408.0	470465.0	470465.0	471120.0
1036.0	116171.0	116171.0	116171.0	116171.0	116171.0	116171.0	116171.0	116171.0	116171.0	116171.0	116180.0	116180.0	116180.0	116180.0	116180.0	116180.0	117920.0	118132.0	118132.0	118132.0	118132.0	118358.0	118358.0	118358.0	118358.0	118358.0	118477.0	118477.0	118477.0	118477.0	118477.0	118477.0	118477.0	118718.0	119091.0
1037.0	431085.0	431085.0	432001.0	432057.0	432057.0	432153.0	432367.0	432932.0	432932.0	432932.0	433252.0	435674.0	435674.0	435674.0	435674.0	435674.0	435674.0	435674.0	435674.0	436071.0	437126.0	438235.0	438321.0	438321.0	438321.0	438336.0	438336.0	438564.0	438593.0	439409.0	439409.0	439409.0	440154.0	441885.0	442273.0
1038.0	116528.0	116528.0	116528.0	116528.0	116528.0	116528.0	116528.0	116528.0	116528.0	116528.0	116528.0	116528.0	116528.0	116528.0	116623.0	116623.0	116623.0	116623.0	116636.0	116636.0	116636.0	117082.0	117082.0	117082.0	117541.0	117541.0	117541.0	117541.0	117541.0	117541.0	117541.0	117541.0	117846.0	117846.0	117846.0
1039.0	486851.0	486851.0	492205.0	493192.0	493683.0	496358.0	496358.0	502809.0	503159.0	503709.0	506260.0	507013.0	507013.0	507645.0	509553.0	510105.0	510368.0	513164.0	513995.0	514072.0	518472.0	520949.0	520949.0	520949.0	521153.0	521153.0	521153.0	521304.0	521670.0	521670.0	521670.0	524916.0	525727.0	526298.0	526298.0
1040.0	198496.0	198496.0	198496.0	198496.0	198496.0	198496.0	199810.0	201736.0	201736.0	202894.0	202894.0	202894.0	202894.0	204500.0	204500.0	204500.0	205045.0	205675.0	206538.0	207878.0	207878.0	212831.0	213353.0	214090.0	214646.0	216140.0	216140.0	216140.0	216708.0	217302.0	217359.0	217399.0	217399.0	217399.0	218954.0
1041.0	206429.0	206429.0	208844.0	208844.0	209417.0	211668.0	211794.0	211918.0	211918.0	211918.0	212690.0	212690.0	212690.0	213121.0	213121.0	213121.0	213121.0	213349.0	213349.0	213349.0	213349.0	214252.0	214252.0	214252.0	217980.0	218753.0	218753.0	218753.0	219164.0	219164.0	220118.0	220261.0	220261.0	220377.0	220377.0
1042.0	1858534.0	1858534.0	1865274.0	1871015.0	1876094.0	1885258.0	1885720.0	1888936.0	1891365.0	1892088.0	1904025.0	1906206.0	1906734.0	1908536.0	1915954.0	1916605.0	1921389.0	1927333.0	1928400.0	1929283.0	1929879.0	1942609.0	1952607.0	1958102.0	1961501.0	1961766.0	1963061.0	1964192.0	1964408.0	1970137.0	1970200.0	1970220.0	1970883.0	1973738.0	1982105.0
1043.0	475873.0	475873.0	476621.0	478096.0	480635.0	485183.0	486754.0	487001.0	487355.0	487355.0	489716.0	491898.0	496024.0	499102.0	501535.0	502085.0	504579.0	505422.0	509416.0	510961.0	512658.0	513632.0	514078.0	514501.0	515607.0	515830.0	515934.0	515934.0	515934.0	518880.0	518880.0	519550.0	519742.0	519869.0	521443.0
1044.0	136058.0	136058.0	136058.0	136058.0	136058.0	136058.0	136058.0	136140.0	136241.0	136241.0	136414.0	136523.0	136999.0	137054.0	137054.0	137054.0	137054.0	137288.0	137288.0	137347.0	137443.0	137491.0	137491.0	137491.0	137491.0	138469.0	138469.0	138763.0	138763.0	138763.0	138763.0	140191.0	140191.0	141095.0	141441.0
1045.0	1254572.0	1254572.0	1254806.0	1255846.0	1257185.0	1260674.0	1264668.0	1269428.0	1274123.0	1280056.0	1289563.0	1291665.0	1292340.0	1294152.0	1303172.0	1304620.0	1307167.0	1312544.0	1312629.0	1316887.0	1328204.0	1333769.0	1338668.0	1339161.0	1340645.0	1344349.0	1347276.0	1347427.0	1347646.0	1347646.0	1350385.0	1352198.0	1353510.0	1355678.0	1356465.0
1046.0	215550.0	215550.0	215550.0	215550.0	215550.0	215709.0	215709.0	215709.0	215709.0	215709.0	216133.0	216665.0	216905.0	216905.0	216905.0	216981.0	216981.0	217025.0	217025.0	217025.0	217100.0	217102.0	217102.0	218539.0	218539.0	220903.0	220903.0	222410.0	222464.0	222464.0	222501.0	223005.0	223030.0	223030.0	223081.0
1047.0	859495.0	859495.0	860289.0	864468.0	865144.0	867532.0	867822.0	877762.0	881386.0	881837.0	883025.0	883228.0	883722.0	884435.0	884846.0	885715.0	886350.0	886701.0	887039.0	889066.0	889066.0	889594.0	890623.0	898308.0	898949.0	900652.0	900652.0	902019.0	902379.0	902755.0	905071.0	906032.0	906244.0	907665.0	909931.0
1048.0	209402.0	209402.0	209402.0	209402.0	209848.0	209848.0	209848.0	209848.0	209848.0	211023.0	212641.0	212935.0	212935.0	213345.0	213593.0	213944.0	213944.0	214330.0	214330.0	214330.0	214456.0	214456.0	215913.0	215913.0	215913.0	215913.0	216650.0	217045.0	218349.0	218399.0	218399.0	218399.0	218399.0	218399.0	218713.0
1049.0	367539.0	367539.0	367539.0	367539.0	368173.0	369562.0	369853.0	371922.0	372126.0	372391.0	373177.0	373177.0	373177.0	373177.0	373191.0	373191.0	373307.0	373861.0	373905.0	373953.0	373953.0	374269.0	374325.0	375714.0	376021.0	376021.0	376308.0	376356.0	377470.0	378016.0	378016.0	380056.0	381083.0	381827.0	381859.0
1050.0	289512.0	289512.0	289512.0	289580.0	289580.0	290132.0	290709.0	290822.0	290822.0	290822.0	292578.0	292578.0	292578.0	292578.0	292578.0	292578.0	292578.0	293157.0	293198.0	293389.0	293389.0	293389.0	296152.0	296152.0	296215.0	296762.0	296762.0	296762.0	297520.0	297520.0	298986.0	299625.0	299625.0	299625.0	299942.0
1051.0	467197.0	467197.0	467197.0	467776.0	468665.0	470664.0	472795.0	473095.0	473298.0	474178.0	475184.0	477893.0	478218.0	479571.0	479889.0	479940.0	481906.0	482116.0	482116.0	483182.0	483182.0	483947.0	484705.0	484914.0	485072.0	485183.0	486909.0	491880.0	492149.0	492149.0	492149.0	496417.0	496417.0	497437.0	497437.0
1052.0	2116583.0	2116583.0	2131034.0	2133107.0	2140511.0	2166909.0	2174092.0	2177391.0	2178272.0	2189519.0	2196477.0	2201608.0	2204676.0	2217187.0	2224901.0	2228088.0	2234565.0	2272267.0	2282905.0	2286619.0	2291177.0	2306850.0	2308472.0	2316724.0	2324842.0	2328282.0	2335662.0	2349039.0	2356552.0	2367826.0	2371514.0	2386875.0	2387968.0	2388503.0	2390537.0
1053.0	836978.0	836978.0	837162.0	839493.0	839493.0	842252.0	843473.0	850793.0	858980.0	860516.0	862256.0	865515.0	868680.0	869983.0	869987.0	874299.0	878041.0	879841.0	879939.0	880778.0	883173.0	890560.0	893070.0	896139.0	897487.0	900050.0	901021.0	901321.0	901417.0	903248.0	903248.0	905074.0	905074.0	906114.0	906493.0
1054.0	666284.0	666284.0	666284.0	666580.0	667440.0	667548.0	667599.0	670023.0	670206.0	671766.0	673534.0	673534.0	674210.0	674272.0	681499.0	683331.0	687038.0	688667.0	688823.0	688852.0	688852.0	689096.0	690372.0	691795.0	691943.0	692068.0	693822.0	695373.0	699170.0	701974.0	701974.0	703224.0	703468.0	705073.0	706084.0
1055.0	307575.0	307575.0	308331.0	308331.0	309396.0	310948.0	311443.0	312129.0	312129.0	312129.0	312773.0	312773.0	313253.0	313253.0	313253.0	313418.0	313541.0	314353.0	314353.0	314353.0	314402.0	314804.0	314929.0	315311.0	315799.0	315799.0	315799.0	315799.0	316890.0	316890.0	316890.0	319294.0	319294.0	320883.0	320883.0
1056.0	279477.0	279477.0	279477.0	279477.0	279477.0	281664.0	281664.0	281664.0	282123.0	282123.0	282123.0	282123.0	282195.0	282683.0	282856.0	282856.0	282955.0	283730.0	283730.0	283730.0	283730.0	283730.0	283730.0	283943.0	283943.0	283943.0	286250.0	286250.0	286940.0	287636.0	288916.0	288916.0	288916.0	290321.0	290321.0
1057.0	810764.0	810764.0	811883.0	811883.0	815578.0	828649.0	828947.0	829650.0	829650.0	830995.0	839653.0	840208.0	840208.0	840933.0	845200.0	846002.0	847707.0	847707.0	849719.0	850769.0	853310.0	853770.0	854162.0	854817.0	856819.0	858344.0	858344.0	861447.0	862530.0	864323.0	865427.0	867052.0	867719.0	868411.0	869017.0
1058.0	302571.0	302571.0	302571.0	303261.0	303599.0	303599.0	303599.0	303599.0	303599.0	304271.0	304460.0	304460.0	304460.0	304460.0	305619.0	305619.0	306993.0	307027.0	307509.0	307509.0	307556.0	307556.0	308126.0	308126.0	308126.0	308126.0	308501.0	308501.0	308501.0	308501.0	308501.0	308501.0	308501.0	308501.0	308743.0
1059.0	528657.0	528657.0	529214.0	529534.0	529600.0	533877.0	533924.0	534792.0	534792.0	537964.0	538679.0	538679.0	543866.0	543866.0	544078.0	544390.0	544390.0	545589.0	546117.0	547106.0	547218.0	547267.0	547640.0	547678.0	547678.0	547678.0	547678.0	547706.0	547706.0	548301.0	548415.0	550998.0	551489.0	552832.0	554036.0
1060.0	623680.0	623680.0	624856.0	625937.0	625937.0	626575.0	627873.0	629260.0	630401.0	630401.0	633647.0	633915.0	634003.0	634003.0	637570.0	638716.0	638859.0	638908.0	647601.0	649590.0	649590.0	649603.0	650820.0	653607.0	653607.0	654281.0	655668.0	656820.0	657305.0	659839.0	659839.0	661312.0	663502.0	665559.0	665927.0
1061.0	2690953.0	2690953.0	2693687.0	2697203.0	2702134.0	2712188.0	2713834.0	2717150.0	2721005.0	2722770.0	2725172.0	2726542.0	2731734.0	2742753.0	2766779.0	2768531.0	2769987.0	2780885.0	2785842.0	2788448.0	2791016.0	2792379.0	2797134.0	2809777.0	2811878.0	2816485.0	2820530.0	2820751.0	2822777.0	2823152.0	2823856.0	2826002.0	2829644.0	2832862.0	2834197.0
1062.0	758273.0	758273.0	758613.0	758613.0	758613.0	762865.0	763005.0	763201.0	763251.0	763848.0	765356.0	765873.0	766359.0	766461.0	771737.0	772007.0	773101.0	776713.0	777910.0	779767.0	794752.0	795838.0	798099.0	802378.0	802420.0	803929.0	804316.0	804316.0	804316.0	804355.0	804809.0	805103.0	805103.0	805103.0	805167.0
1063.0	249498.0	249498.0	249544.0	249908.0	249908.0	249908.0	249908.0	249908.0	249908.0	249908.0	249908.0	249908.0	250015.0	250015.0	250536.0	251539.0	251880.0	253340.0	253340.0	253340.0	253977.0	254704.0	254770.0	254922.0	254985.0	254985.0	255051.0	255085.0	255462.0	256929.0	256929.0	257383.0	257383.0	257777.0	257787.0
1064.0	230843.0	230843.0	230843.0	235742.0	235742.0	236060.0	236060.0	236396.0	236396.0	236396.0	236960.0	237614.0	240035.0	240412.0	241274.0	241274.0	242245.0	243858.0	243858.0	245131.0	251441.0	251441.0	251604.0	252220.0	253274.0	253321.0	253321.0	253447.0	259126.0	261765.0	262068.0	263404.0	263491.0	263663.0	263717.0
1065.0	288733.0	288733.0	288733.0	288733.0	291449.0	291573.0	291573.0	291573.0	291573.0	291573.0	291573.0	291573.0	293304.0	293418.0	295879.0	295879.0	295879.0	297879.0	298059.0	298074.0	301137.0	305437.0	305897.0	305897.0	307697.0	308448.0	312588.0	312918.0	314974.0	314974.0	314974.0	320242.0	320242.0	321398.0	321401.0
1066.0	211555.0	211555.0	211578.0	213012.0	213012.0	213253.0	213253.0	213253.0	213253.0	213253.0	213253.0	213253.0	214180.0	214180.0	214180.0	214180.0	214180.0	214651.0	214651.0	214651.0	214651.0	214651.0	216078.0	216078.0	216078.0	216078.0	216078.0	216078.0	216078.0	216096.0	216096.0	216096.0	216096.0	216096.0	216393.0
1067.0	441927.0	441927.0	444992.0	445139.0	445418.0	445418.0	446413.0	446654.0	447325.0	451698.0	451745.0	451745.0	452268.0	452461.0	452630.0	453870.0	454231.0	455173.0	455173.0	456062.0	456161.0	456161.0	456357.0	456415.0	456415.0	456843.0	456843.0	456843.0	457416.0	457416.0	457457.0	457943.0	457943.0	457943.0	457974.0
1068.0	478018.0	478018.0	478395.0	478395.0	478853.0	478853.0	480571.0	480571.0	480571.0	480920.0	481548.0	481734.0	482921.0	484487.0	486286.0	487682.0	487682.0	487820.0	487820.0	487820.0	487820.0	487820.0	489213.0	489213.0	489977.0	491140.0	491140.0	491140.0	491288.0	492564.0	493122.0	494454.0	495270.0	495958.0	496166.0
1069.0	140904.0	140904.0	141882.0	141882.0	141882.0	141882.0	141882.0	141906.0	141906.0	141906.0	141906.0	141906.0	141985.0	141985.0	143720.0	143720.0	143720.0	144650.0	145108.0	145108.0	146325.0	146419.0	146419.0	146422.0	146422.0	146422.0	146422.0	146422.0	146422.0	146932.0	146932.0	146932.0	146932.0	147283.0	147797.0
1070.0	349164.0	349164.0	349164.0	349541.0	350154.0	350154.0	351168.0	351236.0	351236.0	351706.0	352362.0	352362.0	352531.0	352580.0	352580.0	352580.0	353643.0	353869.0	354181.0	354366.0	354366.0	354618.0	354618.0	354618.0	354618.0	354767.0	354767.0	355055.0	355695.0	355695.0	355695.0	355964.0	355964.0	356329.0	356995.0
1071.0	445437.0	445437.0	445437.0	446035.0	446035.0	451331.0	451643.0	452577.0	453049.0	453665.0	455522.0	456976.0	457315.0	460265.0	464330.0	464330.0	464359.0	466584.0	466919.0	468137.0	468444.0	468444.0	468444.0	468974.0	468974.0	469392.0	469392.0	470599.0	470599.0	470686.0	474961.0	474961.0	474961.0	476271.0	477793.0
1072.0	517344.0	517344.0	517512.0	518498.0	519671.0	520772.0	521770.0	522028.0	522028.0	526052.0	526799.0	526799.0	528028.0	530896.0	531659.0	532712.0	533243.0	536180.0	539125.0	540322.0	540968.0	540968.0	540968.0	541737.0	542827.0	542827.0	542827.0	542827.0	545969.0	545969.0	547966.0	548278.0	548278.0	549099.0	549393.0
1073.0	569719.0	569719.0	570233.0	571053.0	571397.0	571752.0	571778.0	571778.0	572738.0	575528.0	576313.0	576313.0	578998.0	580861.0	581635.0	582297.0	582633.0	583185.0	584525.0	585051.0	585051.0	585820.0	586739.0	587132.0	588168.0	588315.0	588557.0	588557.0	588735.0	588735.0	588735.0	590227.0	590958.0	591090.0	592209.0
1074.0	324359.0	324359.0	325410.0	325410.0	325410.0	325410.0	325410.0	325578.0	325586.0	325586.0	325586.0	325586.0	326309.0	326309.0	326901.0	326901.0	326901.0	327191.0	330220.0	335782.0	335782.0	335852.0	336075.0	336075.0	336075.0	336075.0	340560.0	340627.0	341690.0	342463.0	342463.0	342463.0	342463.0	342463.0	342490.0
1075.0	306611.0	306611.0	306611.0	307160.0	307388.0	307388.0	307388.0	307388.0	307792.0	307792.0	313277.0	313277.0	313982.0	313982.0	315214.0	315214.0	316358.0	319951.0	319951.0	319951.0	321379.0	323733.0	324032.0	324032.0	324412.0	324412.0	324412.0	325526.0	325666.0	325935.0	325935.0	327287.0	327295.0	327401.0	328036.0
1076.0	709841.0	709841.0	711560.0	711560.0	711560.0	713009.0	713009.0	713063.0	713537.0	713537.0	715170.0	715311.0	719306.0	721025.0	721025.0	721025.0	721025.0	724713.0	724885.0	726027.0	726562.0	726808.0	726953.0	728909.0	728909.0	729160.0	729453.0	730315.0	732790.0	733473.0	735033.0	736583.0	736813.0	736922.0	738406.0
1077.0	336047.0	336047.0	336047.0	336047.0	336047.0	336047.0	336891.0	337883.0	337883.0	337883.0	339750.0	339750.0	339750.0	339750.0	339750.0	340632.0	341068.0	341773.0	341773.0	341773.0	341936.0	342984.0	343059.0	343876.0	343949.0	344114.0	344114.0	344167.0	346826.0	347177.0	347177.0	348173.0	348206.0	348950.0	349182.0
1078.0	1040122.0	1040122.0	1041734.0	1046489.0	1048127.0	1050567.0	1053330.0	1054012.0	1056945.0	1061612.0	1064577.0	1065583.0	1068609.0	1070038.0	1071529.0	1071994.0	1073935.0	1077327.0	1079028.0	1081990.0	1084906.0	1084939.0	1085531.0	1086132.0	1086412.0	1086924.0	1088491.0	1093192.0	1096080.0	1102304.0	1104518.0	1105320.0	1105850.0	1107986.0	1108607.0
1079.0	130525.0	130525.0	130525.0	130525.0	130525.0	130874.0	130874.0	130874.0	130874.0	130874.0	130874.0	130922.0	130922.0	131474.0	131816.0	131816.0	131816.0	131816.0	131816.0	131816.0	132017.0	132017.0	132236.0	132236.0	132236.0	132236.0	132236.0	132397.0	132397.0	132397.0	132397.0	132397.0	132587.0	132587.0	132988.0
1080.0	580955.0	580955.0	580955.0	580955.0	581028.0	581424.0	581770.0	581770.0	581770.0	582041.0	582687.0	583221.0	584740.0	585724.0	586612.0	586612.0	587292.0	591498.0	591656.0	593253.0	593253.0	593253.0	593253.0	594454.0	594564.0	594564.0	594797.0	594797.0	595562.0	595562.0	595943.0	598803.0	599129.0	599129.0	601415.0
1081.0	369617.0	369617.0	369617.0	369617.0	369617.0	369617.0	369617.0	369617.0	369921.0	369976.0	369976.0	370488.0	370488.0	370488.0	370753.0	370856.0	371229.0	371229.0	371229.0	371229.0	371229.0	371229.0	371391.0	371440.0	371915.0	372199.0	372199.0	372229.0	372707.0	373106.0	373106.0	373465.0	373465.0	373579.0	373824.0
1082.0	429776.0	429776.0	432647.0	432800.0	432800.0	434203.0	434203.0	434745.0	435631.0	435631.0	436264.0	436546.0	439272.0	452168.0	452328.0	454169.0	454169.0	456209.0	456209.0	459058.0	460613.0	460613.0	460656.0	463271.0	463705.0	463705.0	463705.0	464880.0	464880.0	465647.0	466231.0	471259.0	471765.0	472034.0	472639.0
1083.0	90936.0	90936.0	90936.0	90936.0	90936.0	90936.0	90936.0	90936.0	90936.0	90936.0	90936.0	90936.0	90936.0	90936.0	90936.0	90936.0	90936.0	90936.0	90936.0	90936.0	90936.0	90936.0	90936.0	90936.0	92586.0	92586.0	92586.0	92586.0	92586.0	92586.0	92586.0	92586.0	92586.0	92586.0	92586.0
1084.0	169480.0	169480.0	169480.0	170023.0	170023.0	170132.0	170132.0	170132.0	170132.0	170132.0	170132.0	170132.0	170132.0	170132.0	170132.0	170228.0	170228.0	171082.0	171082.0	171082.0	171615.0	171615.0	171615.0	172458.0	172458.0	172458.0	172576.0	172576.0	173047.0	173047.0	173199.0	173199.0	173846.0	173942.0	173981.0
1085.0	228820.0	228820.0	228820.0	229112.0	229236.0	229236.0	231788.0	233990.0	233990.0	233990.0	233990.0	233990.0	233990.0	233990.0	233990.0	234629.0	234629.0	237458.0	237559.0	238348.0	244334.0	246805.0	248469.0	248565.0	248938.0	249377.0	249377.0	250115.0	252603.0	253322.0	253322.0	253520.0	253520.0	253520.0	253881.0
1086.0	592202.0	592202.0	593398.0	594310.0	594310.0	595677.0	597711.0	599721.0	603821.0	603821.0	604458.0	604458.0	605076.0	605394.0	605763.0	605783.0	606005.0	606509.0	606663.0	613877.0	615502.0	615951.0	616937.0	618033.0	620046.0	620046.0	620219.0	620219.0	620328.0	620568.0	623484.0	626398.0	626398.0	626910.0	626910.0
1087.0	520811.0	520811.0	522521.0	522521.0	524447.0	524447.0	524447.0	525345.0	525686.0	526072.0	526072.0	526124.0	526124.0	526124.0	529814.0	529814.0	529814.0	542269.0	542269.0	542269.0	542269.0	542269.0	542577.0	542577.0	543341.0	543632.0	543632.0	543632.0	549478.0	550327.0	550327.0	552444.0	552444.0	552555.0	554105.0
1088.0	222908.0	222908.0	222908.0	223213.0	223213.0	223213.0	223213.0	223213.0	223457.0	223457.0	223457.0	223496.0	223676.0	225017.0	225837.0	225837.0	225837.0	226229.0	226229.0	226719.0	226719.0	226719.0	226719.0	226719.0	226830.0	228085.0	228085.0	228085.0	230258.0	231384.0	231384.0	231384.0	231499.0	231499.0	231967.0
1089.0	157194.0	157194.0	157194.0	157812.0	157812.0	157812.0	157812.0	157812.0	157812.0	157812.0	157812.0	157812.0	157812.0	157902.0	158117.0	158117.0	158117.0	158561.0	158561.0	158561.0	158561.0	158605.0	158605.0	158605.0	158842.0	159225.0	159225.0	159225.0	159225.0	159962.0	159962.0	160365.0	160365.0	160365.0	160365.0
1090.0	205040.0	205040.0	205040.0	205040.0	205040.0	205040.0	205040.0	205040.0	205040.0	205040.0	205040.0	205461.0	205461.0	205461.0	205461.0	205461.0	205461.0	205532.0	205532.0	205532.0	205532.0	205532.0	206051.0	206051.0	206051.0	207345.0	207345.0	207424.0	207424.0	207424.0	207424.0	207424.0	208140.0	208140.0	208262.0
1091.0	411490.0	411490.0	411783.0	411910.0	411910.0	411910.0	411910.0	411910.0	411953.0	414794.0	415298.0	415298.0	415298.0	415298.0	420567.0	420847.0	422950.0	423030.0	423030.0	423188.0	423684.0	425880.0	426888.0	426888.0	428501.0	428501.0	428893.0	429025.0	430402.0	430404.0	430404.0	434366.0	434497.0	438505.0	438505.0
1092.0	619793.0	619793.0	621445.0	621492.0	622041.0	622803.0	622803.0	622803.0	623485.0	623485.0	624778.0	624841.0	624982.0	624982.0	626996.0	626996.0	628480.0	628580.0	628580.0	628842.0	628842.0	631205.0	632664.0	633858.0	634122.0	634122.0	634219.0	634297.0	635503.0	635705.0	635705.0	635801.0	637789.0	639891.0	640316.0
1093.0	134491.0	134491.0	134491.0	134491.0	134491.0	134491.0	134491.0	134491.0	134491.0	134491.0	134491.0	134547.0	134547.0	134547.0	134547.0	134547.0	134894.0	134894.0	134894.0	134894.0	134894.0	135268.0	135268.0	135268.0	135396.0	135525.0	135997.0	138251.0	138251.0	138423.0	138423.0	138919.0	139579.0	139638.0	140154.0
1094.0	95380.0	95380.0	95380.0	95380.0	95380.0	95380.0	95380.0	95380.0	95386.0	95386.0	95386.0	95386.0	95386.0	95386.0	95459.0	95459.0	95508.0	95508.0	95508.0	95508.0	95508.0	95534.0	95534.0	95534.0	96802.0	97186.0	98049.0	98447.0	98447.0	98447.0	98447.0	98820.0	98820.0	98820.0	98820.0
1095.0	267512.0	267512.0	267512.0	267512.0	268675.0	268675.0	268675.0	268967.0	269539.0	269539.0	270475.0	270475.0	270628.0	272658.0	273836.0	274187.0	274187.0	274187.0	274395.0	274519.0	274668.0	276531.0	276531.0	276636.0	276636.0	276891.0	276891.0	276891.0	278177.0	278360.0	279621.0	279621.0	279621.0	279621.0	279621.0
1096.0	272040.0	272040.0	272040.0	272040.0	272438.0	272540.0	272540.0	272540.0	272540.0	272540.0	273418.0	273631.0	273631.0	274464.0	275567.0	275867.0	275867.0	275867.0	275867.0	276329.0	276329.0	280625.0	280896.0	281437.0	281437.0	281959.0	281959.0	281959.0	282590.0	282590.0	285973.0	287019.0	288182.0	288591.0	288888.0
1097.0	477595.0	477595.0	479334.0	479334.0	479334.0	479334.0	479334.0	480588.0	481792.0	482389.0	482739.0	483235.0	483335.0	483579.0	489608.0	493725.0	494729.0	497706.0	497706.0	497706.0	497706.0	501595.0	501952.0	505510.0	506997.0	506997.0	508067.0	508371.0	511213.0	511213.0	516704.0	518386.0	519613.0	521249.0	522351.0
1098.0	204462.0	204462.0	204462.0	204462.0	204492.0	204492.0	204492.0	204492.0	204492.0	204719.0	205423.0	205423.0	205423.0	205423.0	205423.0	205423.0	205423.0	205423.0	205423.0	205423.0	205423.0	205423.0	205423.0	205423.0	205618.0	207072.0	207072.0	207072.0	207072.0	207072.0	207072.0	207072.0	208502.0	209368.0	209368.0
1099.0	211178.0	211178.0	211178.0	211178.0	211178.0	211178.0	211178.0	211178.0	211178.0	211178.0	211178.0	211178.0	211178.0	212071.0	212071.0	212071.0	212071.0	212071.0	213439.0	213439.0	213439.0	214057.0	214781.0	217435.0	219319.0	219319.0	219319.0	219847.0	225954.0	225954.0	225954.0	225954.0	225954.0	225954.0	225954.0
1100.0	246512.0	246512.0	247271.0	247271.0	247271.0	247271.0	247282.0	248125.0	249571.0	249571.0	249662.0	249662.0	249662.0	249662.0	251353.0	251353.0	251353.0	251450.0	251494.0	251494.0	251514.0	252092.0	252781.0	252781.0	252781.0	252977.0	253508.0	254296.0	254296.0	254296.0	254331.0	255518.0	255518.0	255593.0	256361.0
1101.0	411778.0	411778.0	413471.0	413471.0	413471.0	413471.0	413471.0	413542.0	413542.0	413945.0	414821.0	414928.0	415143.0	415143.0	415406.0	415406.0	415406.0	416634.0	416773.0	416807.0	416807.0	419741.0	419741.0	420950.0	421337.0	422702.0	423324.0	424116.0	424138.0	424299.0	424715.0	425316.0	425984.0	427425.0	427609.0
1102.0	363445.0	363445.0	363843.0	363843.0	364435.0	364435.0	364435.0	364682.0	364682.0	364875.0	364875.0	365202.0	365202.0	365856.0	367766.0	368730.0	369463.0	369463.0	369463.0	369502.0	369502.0	375004.0	375004.0	376422.0	376563.0	376838.0	376941.0	378384.0	378833.0	379340.0	379573.0	379573.0	379573.0	379711.0	381265.0
1103.0	528062.0	528062.0	529028.0	529028.0	530571.0	530571.0	530939.0	530939.0	531126.0	531900.0	532312.0	532312.0	532312.0	532312.0	532536.0	532919.0	534176.0	534176.0	536106.0	536499.0	536533.0	538464.0	539592.0	540562.0	540562.0	540693.0	540693.0	540993.0	541211.0	541802.0	542259.0	544624.0	545025.0	545025.0	545400.0
1104.0	155119.0	155119.0	155119.0	155119.0	155119.0	155119.0	155119.0	155119.0	155119.0	155119.0	155119.0	155119.0	155119.0	155119.0	155119.0	155500.0	155500.0	155500.0	155500.0	155500.0	155500.0	155500.0	155500.0	155500.0	155500.0	155500.0	156622.0	157521.0	157521.0	157521.0	157521.0	157521.0	157521.0	157521.0	157786.0
1105.0	147457.0	147457.0	147457.0	147479.0	147479.0	147479.0	147479.0	147479.0	147479.0	147479.0	147479.0	148430.0	148430.0	148495.0	148495.0	148873.0	150046.0	150238.0	150385.0	150385.0	150385.0	150402.0	150684.0	150688.0	150858.0	150956.0	151405.0	153652.0	153652.0	153652.0	153652.0	153652.0	153910.0	154082.0	154082.0
1106.0	305850.0	305850.0	305850.0	305850.0	306335.0	306335.0	306335.0	306335.0	306335.0	307529.0	307689.0	307689.0	307704.0	308433.0	309512.0	311226.0	311438.0	311564.0	311564.0	311839.0	311839.0	314779.0	314779.0	319055.0	319055.0	319055.0	319055.0	319055.0	321647.0	323174.0	323174.0	324774.0	325755.0	330166.0	330268.0
1107.0	197343.0	197343.0	197343.0	197343.0	197503.0	201793.0	201793.0	201793.0	201793.0	201793.0	201793.0	203384.0	203384.0	203384.0	203885.0	203885.0	204052.0	204052.0	204375.0	204697.0	208565.0	208565.0	208565.0	208565.0	209682.0	209682.0	209682.0	209918.0	209918.0	209918.0	209918.0	209918.0	210256.0	210535.0	211359.0
1108.0	280033.0	280033.0	286543.0	287220.0	287220.0	287680.0	287680.0	287680.0	288591.0	288591.0	288591.0	288591.0	288591.0	288591.0	289070.0	289070.0	290163.0	291402.0	291402.0	291402.0	291402.0	291829.0	291829.0	292015.0	292015.0	292015.0	292495.0	292651.0	292888.0	292888.0	293097.0	295777.0	296179.0	296721.0	298440.0
1109.0	142156.0	142156.0	142156.0	142156.0	142156.0	142156.0	142156.0	142156.0	142156.0	142487.0	142487.0	142487.0	142487.0	142487.0	143700.0	143700.0	143700.0	144294.0	144294.0	144294.0	144294.0	144294.0	144370.0	144370.0	144370.0	144370.0	144370.0	144370.0	144370.0	145858.0	145858.0	146278.0	146278.0	146278.0	146540.0
1110.0	149702.0	149702.0	149702.0	149702.0	150242.0	150420.0	150420.0	150420.0	150420.0	150482.0	150842.0	150842.0	150842.0	150842.0	150842.0	150842.0	150842.0	150842.0	151255.0	151492.0	151492.0	152043.0	152043.0	152043.0	152043.0	152043.0	152043.0	152043.0	152043.0	153000.0	153000.0	153134.0	153188.0	153227.0	153227.0
1111.0	210738.0	210738.0	212472.0	213203.0	213203.0	213203.0	213203.0	213203.0	213203.0	213203.0	213203.0	213203.0	213203.0	213203.0	213960.0	213960.0	213960.0	214298.0	214298.0	214298.0	214815.0	216521.0	216521.0	216618.0	216817.0	216875.0	218056.0	218056.0	218056.0	218056.0	218056.0	218056.0	218056.0	218056.0	218056.0
1112.0	323357.0	323357.0	324603.0	325234.0	325234.0	325234.0	325234.0	325318.0	326425.0	326425.0	327637.0	327822.0	328025.0	329216.0	330472.0	330472.0	331270.0	331349.0	331581.0	331860.0	331860.0	333331.0	333379.0	333379.0	333379.0	333685.0	333685.0	333696.0	333696.0	333696.0	334024.0	334024.0	334024.0	334024.0	334543.0
1113.0	952148.0	952148.0	954486.0	956046.0	958620.0	963329.0	963329.0	963441.0	964129.0	967428.0	967487.0	970375.0	971253.0	976116.0	984593.0	988200.0	994318.0	996488.0	999205.0	1004189.0	1004189.0	1009049.0	1009899.0	1010760.0	1012101.0	1012965.0	1022085.0	1022683.0	1026520.0	1031626.0	1034669.0	1035195.0	1035679.0	1041383.0	1041383.0
1114.0	200969.0	200969.0	201734.0	201734.0	201734.0	201936.0	201936.0	201936.0	201936.0	201936.0	201936.0	201950.0	202404.0	202404.0	203825.0	203825.0	204411.0	204427.0	205274.0	205274.0	205274.0	205796.0	205796.0	205796.0	206006.0	206006.0	206006.0	206006.0	206166.0	206166.0	206166.0	206166.0	206166.0	206166.0	206166.0
1115.0	149530.0	149530.0	151142.0	151306.0	151306.0	151306.0	151306.0	151306.0	151306.0	151735.0	153498.0	153498.0	153498.0	153498.0	153822.0	153822.0	153822.0	154866.0	154866.0	154972.0	154972.0	155734.0	155992.0	155992.0	156615.0	156615.0	156615.0	156941.0	157104.0	157104.0	157560.0	157560.0	158260.0	158260.0	158350.0
1116.0	369381.0	369381.0	369381.0	370368.0	370368.0	370368.0	371263.0	371674.0	372071.0	374072.0	374496.0	378330.0	378330.0	378330.0	379211.0	379235.0	380029.0	380531.0	380531.0	382419.0	383619.0	390316.0	391238.0	391238.0	393569.0	394101.0	394122.0	394157.0	394917.0	399482.0	399925.0	401002.0	402799.0	402799.0	403688.0
1117.0	154735.0	154735.0	155266.0	155266.0	155266.0	155937.0	155937.0	155937.0	155942.0	155942.0	155974.0	155974.0	156023.0	156423.0	156423.0	156508.0	156508.0	156508.0	156613.0	156613.0	156613.0	158285.0	158285.0	159086.0	159086.0	159884.0	160104.0	160104.0	160472.0	160472.0	160472.0	160491.0	160491.0	160600.0	160837.0
1118.0	120549.0	120549.0	121118.0	121118.0	121132.0	121132.0	121132.0	121299.0	121299.0	121299.0	121299.0	121299.0	121299.0	121299.0	121930.0	121930.0	121977.0	122341.0	122341.0	122341.0	122341.0	122487.0	122487.0	122527.0	122717.0	122717.0	123505.0	123505.0	123505.0	123505.0	123505.0	124415.0	124415.0	124415.0	124415.0
1119.0	420432.0	420432.0	420432.0	421009.0	421009.0	421009.0	421009.0	421057.0	421374.0	424412.0	425761.0	426021.0	426307.0	426307.0	428292.0	428292.0	428449.0	430022.0	430088.0	430464.0	430536.0	430863.0	431655.0	431874.0	431874.0	431925.0	431990.0	432777.0	432799.0	433198.0	433536.0	433859.0	434875.0	434937.0	435143.0
1120.0	315701.0	315701.0	316259.0	317814.0	319329.0	321217.0	321217.0	321217.0	327277.0	327277.0	327277.0	327277.0	328328.0	331445.0	332825.0	333825.0	334396.0	336552.0	338777.0	341120.0	341471.0	342958.0	344381.0	344415.0	346624.0	347088.0	347088.0	347191.0	347752.0	347752.0	347752.0	349458.0	352370.0	353519.0	354546.0
1121.0	292929.0	292929.0	293301.0	293301.0	293301.0	293552.0	293552.0	293552.0	293552.0	293552.0	293552.0	293552.0	293552.0	293552.0	294307.0	294530.0	294530.0	294530.0	294530.0	294530.0	294530.0	296370.0	297743.0	297743.0	297916.0	299571.0	300190.0	300403.0	300415.0	300415.0	300415.0	300866.0	301004.0	301004.0	301004.0
1122.0	443158.0	443158.0	445732.0	445922.0	446833.0	446833.0	448143.0	448217.0	448798.0	448798.0	449611.0	449611.0	449611.0	449611.0	450045.0	450110.0	450144.0	452140.0	452531.0	453851.0	453851.0	454917.0	454986.0	456022.0	456283.0	457649.0	457997.0	458637.0	458769.0	459419.0	459419.0	459508.0	459701.0	460133.0	460133.0
1123.0	193941.0	193941.0	195788.0	195788.0	195788.0	195788.0	195788.0	195788.0	195788.0	195788.0	197757.0	197757.0	198594.0	198930.0	199407.0	200011.0	200011.0	200011.0	200011.0	200011.0	200011.0	201739.0	201739.0	201739.0	201739.0	201739.0	201739.0	202101.0	202101.0	202101.0	202101.0	202101.0	202146.0	202682.0	202682.0
1124.0	98056.0	98056.0	98056.0	98056.0	98056.0	98056.0	98056.0	98056.0	98056.0	98056.0	98056.0	98056.0	98056.0	98056.0	98056.0	98056.0	98056.0	98056.0	98056.0	98113.0	98113.0	98113.0	98113.0	98237.0	98237.0	99014.0	99014.0	99014.0	99014.0	99014.0	99014.0	99014.0	99014.0	99014.0	99014.0
1125.0	64745.0	64745.0	64745.0	64745.0	64745.0	64745.0	64745.0	64745.0	64745.0	64745.0	64745.0	64745.0	65942.0	65942.0	65942.0	65942.0	66763.0	66763.0	67870.0	67929.0	67929.0	67929.0	67929.0	67929.0	67929.0	67929.0	67958.0	68309.0	68309.0	68632.0	68632.0	68632.0	68632.0	68632.0	68632.0
1126.0	62413.0	62413.0	62413.0	62413.0	62413.0	62413.0	62413.0	62413.0	63142.0	63142.0	63142.0	63142.0	64321.0	64572.0	64572.0	64589.0	64589.0	65223.0	65223.0	65223.0	65223.0	65223.0	65223.0	65223.0	65223.0	65223.0	65223.0	65223.0	67740.0	67740.0	67740.0	67890.0	67890.0	67930.0	67930.0
1127.0	407906.0	407906.0	407906.0	407956.0	407956.0	408902.0	408902.0	409048.0	409323.0	409323.0	410817.0	410817.0	410817.0	413510.0	414885.0	415158.0	415158.0	415185.0	415202.0	415270.0	415631.0	417083.0	417900.0	417900.0	418737.0	418925.0	418985.0	418985.0	421151.0	421221.0	421418.0	421496.0	422074.0	422768.0	422780.0
1128.0	263828.0	263828.0	264877.0	264877.0	264877.0	264877.0	264877.0	265012.0	265012.0	267168.0	267168.0	267168.0	267168.0	267168.0	267543.0	267543.0	267543.0	267543.0	267543.0	268022.0	268022.0	268965.0	268965.0	270000.0	270297.0	270429.0	270429.0	270429.0	271135.0	271162.0	271162.0	271162.0	271162.0	271162.0	271772.0
1129.0	102692.0	102692.0	102692.0	102692.0	102692.0	102692.0	102692.0	102692.0	102692.0	102692.0	102692.0	102692.0	103464.0	103464.0	103464.0	103470.0	104328.0	104832.0	104832.0	104832.0	104832.0	104832.0	104832.0	105144.0	105144.0	105144.0	105144.0	105144.0	105144.0	105680.0	105680.0	105680.0	105680.0	105680.0	105680.0
1130.0	95296.0	95296.0	95396.0	95396.0	95396.0	95396.0	95396.0	95396.0	95396.0	98154.0	98154.0	98749.0	98749.0	98749.0	98749.0	98749.0	99538.0	99538.0	99538.0	99538.0	99538.0	99538.0	99538.0	100451.0	100477.0	101907.0	103098.0	103098.0	103141.0	103463.0	103538.0	103538.0	103538.0	104064.0	104064.0
1131.0	239226.0	239226.0	239668.0	239804.0	239804.0	239804.0	239804.0	240027.0	240070.0	240086.0	240598.0	241449.0	241449.0	242250.0	242250.0	242250.0	242888.0	242888.0	243146.0	244471.0	244471.0	244471.0	244471.0	244471.0	244471.0	244471.0	246179.0	247542.0	248426.0	248426.0	249165.0	252151.0	252220.0	253009.0	253900.0
1132.0	93122.0	93122.0	93122.0	93122.0	93122.0	93122.0	93122.0	93122.0	93122.0	93122.0	93122.0	93122.0	93122.0	93122.0	93122.0	93122.0	93122.0	93122.0	93122.0	93122.0	93122.0	93122.0	93122.0	93122.0	95138.0	95138.0	95138.0	95138.0	95138.0	95138.0	95138.0	95138.0	95265.0	95265.0	95265.0
1133.0	121240.0	121240.0	121240.0	121240.0	121240.0	121240.0	121240.0	121240.0	121515.0	121515.0	121515.0	121541.0	121541.0	121541.0	122758.0	122758.0	122758.0	123804.0	123804.0	123804.0	123804.0	123804.0	123804.0	123804.0	123804.0	124226.0	124328.0	124328.0	124328.0	124328.0	124328.0	124481.0	124481.0	124481.0	124745.0
1134.0	330076.0	330076.0	330076.0	330076.0	330490.0	330490.0	330490.0	330544.0	331018.0	333307.0	333307.0	334533.0	335220.0	335220.0	335220.0	335220.0	335220.0	336814.0	337330.0	337927.0	337927.0	337927.0	337927.0	337927.0	342437.0	343303.0	343674.0	344953.0	344953.0	344953.0	344953.0	344953.0	345115.0	345240.0	345452.0
1135.0	244362.0	244362.0	244362.0	244362.0	244362.0	244362.0	244362.0	244362.0	244512.0	244512.0	244579.0	244579.0	244805.0	244805.0	245043.0	245862.0	245862.0	247389.0	247389.0	247829.0	248021.0	248021.0	248422.0	249190.0	249190.0	249190.0	249529.0	249529.0	249529.0	249529.0	249529.0	251585.0	251585.0	251772.0	251772.0
1136.0	190080.0	190080.0	190080.0	190080.0	190080.0	190080.0	190080.0	190253.0	190685.0	190685.0	190685.0	191231.0	191231.0	191231.0	191231.0	191231.0	191451.0	192147.0	192147.0	192338.0	192338.0	192677.0	192677.0	193120.0	195300.0	195823.0	195823.0	195823.0	196012.0	196261.0	196261.0	196617.0	197450.0	197919.0	198330.0
1137.0	240875.0	240875.0	240875.0	240875.0	240875.0	240875.0	240875.0	240953.0	240953.0	240953.0	241120.0	241120.0	241120.0	241163.0	241163.0	241834.0	242696.0	243727.0	243727.0	243727.0	244251.0	244336.0	244469.0	244487.0	244636.0	245105.0	245105.0	245105.0	245105.0	245485.0	245485.0	245485.0	245924.0	247244.0	247444.0
1138.0	245248.0	245248.0	245248.0	245248.0	245248.0	245545.0	245545.0	246221.0	246221.0	246221.0	246221.0	246245.0	246245.0	246245.0	246784.0	246784.0	246784.0	247790.0	248499.0	248499.0	248499.0	249003.0	251463.0	251463.0	252372.0	252617.0	252800.0	252833.0	253823.0	253823.0	253823.0	253823.0	253823.0	255292.0	255731.0
1139.0	237733.0	237733.0	237733.0	238860.0	238860.0	238860.0	238860.0	238860.0	239489.0	239489.0	240342.0	240342.0	240342.0	240342.0	240342.0	240342.0	240342.0	242834.0	242834.0	242834.0	242834.0	242834.0	243042.0	243042.0	243511.0	243525.0	243525.0	243525.0	243715.0	243715.0	243862.0	244231.0	244265.0	244265.0	244497.0
1140.0	317511.0	317511.0	317511.0	323571.0	324215.0	325106.0	325106.0	325106.0	325953.0	325953.0	326293.0	326352.0	328974.0	329045.0	329302.0	329463.0	329463.0	332963.0	332963.0	332963.0	333011.0	333011.0	333011.0	333054.0	333054.0	333054.0	333481.0	333481.0	333481.0	333827.0	333827.0	333827.0	335509.0	335803.0	335803.0
1141.0	86964.0	86964.0	86964.0	86964.0	86964.0	86964.0	86964.0	86964.0	86964.0	86964.0	86964.0	86964.0	87095.0	87095.0	87095.0	87095.0	87095.0	87095.0	87095.0	87095.0	87095.0	87095.0	87095.0	87095.0	87095.0	87095.0	87095.0	87226.0	87226.0	87226.0	87226.0	87226.0	87226.0	87680.0	87680.0
1142.0	85220.0	85220.0	85220.0	85220.0	85220.0	85220.0	85220.0	85220.0	85518.0	85518.0	85518.0	85565.0	85565.0	85565.0	85565.0	85565.0	85565.0	87994.0	87994.0	88247.0	88247.0	88247.0	88716.0	88716.0	88716.0	88716.0	88716.0	88716.0	89044.0	89246.0	89345.0	89345.0	89613.0	89613.0	89613.0
1143.0	213145.0	213145.0	213739.0	214378.0	216488.0	216599.0	216599.0	216623.0	218078.0	218078.0	218078.0	218078.0	218182.0	218667.0	218825.0	218825.0	218825.0	220347.0	220347.0	220969.0	220969.0	220969.0	220969.0	221048.0	221243.0	221243.0	221243.0	221243.0	221662.0	222397.0	222777.0	224408.0	224671.0	225393.0	225512.0
1144.0	219526.0	219526.0	219526.0	219526.0	219526.0	219526.0	219526.0	219526.0	219526.0	219526.0	219526.0	219526.0	219763.0	219763.0	219965.0	219965.0	220038.0	220038.0	220038.0	220038.0	220038.0	220229.0	220853.0	220853.0	220853.0	220853.0	220853.0	222438.0	222726.0	222726.0	224461.0	224461.0	224461.0	225526.0	225533.0
1145.0	360475.0	360475.0	360475.0	360475.0	360475.0	360475.0	360976.0	360976.0	360976.0	360976.0	361263.0	361263.0	361263.0	363195.0	363273.0	363273.0	363273.0	364833.0	364833.0	364833.0	364833.0	364833.0	366015.0	366015.0	366015.0	370120.0	370120.0	370185.0	372807.0	372994.0	373072.0	374905.0	375028.0	375274.0	375348.0
1146.0	142434.0	142434.0	142434.0	142434.0	142434.0	142434.0	142434.0	142434.0	142434.0	142434.0	142434.0	142434.0	142434.0	142434.0	142434.0	142434.0	142434.0	142434.0	142434.0	142434.0	142434.0	142434.0	142434.0	142434.0	142668.0	143105.0	143105.0	143141.0	143141.0	143229.0	143229.0	143769.0	143769.0	144045.0	144314.0
1147.0	295830.0	295830.0	295830.0	295830.0	295830.0	295830.0	295830.0	295894.0	296707.0	297235.0	297787.0	297787.0	298123.0	300832.0	300832.0	301285.0	301285.0	302184.0	302428.0	302428.0	302428.0	302559.0	302559.0	302559.0	304928.0	305497.0	306373.0	306373.0	306971.0	307593.0	307593.0	307951.0	308523.0	308872.0	308872.0
1148.0	318476.0	318476.0	318671.0	318671.0	318671.0	318671.0	321031.0	321031.0	321544.0	321544.0	322116.0	322116.0	322116.0	322468.0	323061.0	323061.0	324100.0	324100.0	324263.0	324529.0	324529.0	324639.0	324639.0	325369.0	329269.0	331990.0	331990.0	332840.0	333883.0	333883.0	333883.0	334201.0	334235.0	335124.0	335124.0
1149.0	362952.0	362952.0	362952.0	364054.0	364054.0	364054.0	364054.0	364054.0	364054.0	364054.0	364446.0	364446.0	364446.0	364866.0	365033.0	365616.0	365616.0	366937.0	366937.0	367042.0	367042.0	367042.0	367042.0	367042.0	367042.0	367042.0	367042.0	367600.0	367600.0	367600.0	367600.0	368188.0	368188.0	368188.0	369275.0
1150.0	371283.0	371283.0	371283.0	371283.0	371283.0	371283.0	372281.0	372281.0	372281.0	373429.0	373429.0	375074.0	377252.0	378301.0	378807.0	378807.0	378807.0	380198.0	380198.0	380981.0	380981.0	380981.0	383294.0	383467.0	384833.0	384833.0	387690.0	387690.0	387690.0	388379.0	389936.0	390937.0	391169.0	391990.0	392007.0
1151.0	264333.0	264333.0	264333.0	264548.0	264548.0	264548.0	264548.0	264676.0	265847.0	265847.0	266503.0	266503.0	266630.0	266630.0	266630.0	266991.0	266991.0	267115.0	267604.0	267692.0	267692.0	267692.0	267692.0	268046.0	268046.0	268094.0	269813.0	270094.0	270094.0	272128.0	272128.0	272483.0	272954.0	273238.0	273520.0
1152.0	175983.0	175983.0	175983.0	176028.0	176087.0	176087.0	176127.0	176127.0	176127.0	176127.0	176127.0	176177.0	176177.0	176177.0	176401.0	176611.0	177076.0	177927.0	178154.0	178154.0	179138.0	179138.0	179352.0	179831.0	179831.0	179831.0	181158.0	181158.0	181787.0	182446.0	182446.0	182446.0	182560.0	182560.0	182602.0
1153.0	623110.0	623110.0	623110.0	623304.0	623342.0	627654.0	628035.0	630136.0	630136.0	630136.0	630316.0	630316.0	631143.0	632501.0	633233.0	633533.0	634214.0	635146.0	636241.0	636698.0	637410.0	637879.0	638642.0	639830.0	643584.0	643584.0	645037.0	645673.0	647393.0	647901.0	648742.0	648967.0	648967.0	651645.0	652342.0
1154.0	95984.0	95984.0	95984.0	95984.0	95984.0	95984.0	95984.0	95984.0	95984.0	95984.0	95984.0	95984.0	95984.0	95984.0	98085.0	98085.0	98085.0	98085.0	98085.0	98085.0	98085.0	98085.0	98085.0	98085.0	98085.0	98660.0	98660.0	99747.0	99747.0	99747.0	99747.0	100111.0	100111.0	100111.0	100111.0
1155.0	235236.0	235236.0	235236.0	235236.0	235236.0	235236.0	235236.0	236259.0	237861.0	237861.0	237898.0	238529.0	238529.0	239028.0	239249.0	239672.0	239672.0	239999.0	240151.0	240151.0	240151.0	240176.0	240862.0	240862.0	240862.0	240862.0	241130.0	241915.0	241983.0	241983.0	241983.0	241983.0	241983.0	242042.0	242054.0
1156.0	128012.0	128012.0	128012.0	128499.0	128499.0	128499.0	128499.0	128499.0	128499.0	128499.0	132926.0	132926.0	133101.0	133101.0	133101.0	133361.0	133361.0	133505.0	133608.0	133992.0	133992.0	133992.0	137153.0	139047.0	139047.0	139047.0	139161.0	139161.0	139161.0	139362.0	139362.0	139362.0	139362.0	139362.0	139574.0
1157.0	126667.0	126667.0	126667.0	126931.0	126931.0	126931.0	126931.0	126931.0	131909.0	131909.0	132417.0	132417.0	132914.0	132914.0	133937.0	133937.0	133937.0	134602.0	134794.0	134794.0	134794.0	134794.0	134794.0	134939.0	136803.0	136803.0	136803.0	137212.0	137212.0	137350.0	137500.0	137500.0	137500.0	137843.0	137930.0
1158.0	170572.0	170572.0	170572.0	170572.0	170572.0	170572.0	170668.0	170668.0	170668.0	170668.0	170913.0	170913.0	170913.0	170913.0	171075.0	171075.0	171075.0	172136.0	172136.0	174205.0	174205.0	174205.0	175104.0	175104.0	175430.0	175470.0	175507.0	175507.0	175507.0	175507.0	175740.0	175740.0	175740.0	175777.0	176523.0
1159.0	460016.0	460016.0	460016.0	461153.0	461153.0	461796.0	462844.0	463671.0	464521.0	464521.0	464521.0	466332.0	468271.0	469047.0	471649.0	471649.0	472177.0	473832.0	474287.0	474479.0	479171.0	479897.0	482337.0	484054.0	484404.0	484665.0	484665.0	488549.0	490145.0	490938.0	490938.0	491035.0	491035.0	491035.0	491686.0
1160.0	115543.0	115543.0	115574.0	115574.0	115574.0	115694.0	115694.0	115694.0	115694.0	115694.0	115993.0	115993.0	115993.0	115993.0	115993.0	116449.0	116723.0	117142.0	120787.0	120787.0	120787.0	120863.0	120863.0	120863.0	120863.0	120946.0	120946.0	121144.0	121144.0	121144.0	121144.0	121144.0	121468.0	122228.0	123572.0
1161.0	573389.0	573389.0	573389.0	573389.0	573459.0	573459.0	574013.0	574013.0	576852.0	576852.0	577532.0	577532.0	577611.0	577935.0	578719.0	579071.0	579383.0	586221.0	586221.0	586909.0	586909.0	588046.0	588435.0	589056.0	593123.0	593123.0	593387.0	593387.0	593723.0	594739.0	594973.0	595509.0	595509.0	596151.0	596665.0
1162.0	536987.0	536987.0	539081.0	539497.0	539497.0	541129.0	541858.0	542462.0	542733.0	543595.0	543595.0	543595.0	547136.0	548312.0	548312.0	549321.0	549382.0	551016.0	551419.0	552337.0	552510.0	553849.0	554861.0	559405.0	565230.0	565957.0	566698.0	567124.0	567253.0	571728.0	573046.0	573912.0	575218.0	575431.0	576914.0
1163.0	690870.0	690870.0	691115.0	691841.0	694647.0	695829.0	695829.0	704979.0	714434.0	714434.0	714434.0	714434.0	715462.0	720971.0	722200.0	722757.0	723685.0	723830.0	723830.0	732805.0	733025.0	733075.0	733923.0	733923.0	735793.0	736053.0	736053.0	736053.0	738732.0	743242.0	745280.0	745432.0	745432.0	745432.0	746340.0
1164.0	134859.0	134859.0	134859.0	134859.0	134859.0	134859.0	134859.0	134894.0	134928.0	134928.0	134928.0	134928.0	134928.0	135346.0	135488.0	135488.0	135628.0	136994.0	136994.0	136994.0	136994.0	136994.0	136994.0	137225.0	137335.0	137335.0	138548.0	138548.0	138548.0	138762.0	140217.0	140217.0	140217.0	140217.0	140272.0
1165.0	640667.0	640667.0	641677.0	643600.0	646253.0	646519.0	646519.0	646519.0	647488.0	648048.0	653692.0	654081.0	654081.0	654526.0	656344.0	659246.0	659891.0	662092.0	663099.0	665242.0	665242.0	666343.0	667926.0	668074.0	668766.0	669941.0	670601.0	675458.0	675859.0	676703.0	677245.0	678913.0	679859.0	680315.0	680360.0
1166.0	344116.0	344116.0	345846.0	346567.0	347773.0	347773.0	347773.0	347773.0	347773.0	347773.0	347773.0	349700.0	352903.0	352903.0	353026.0	353026.0	353115.0	357378.0	357695.0	357904.0	357904.0	357904.0	357904.0	357927.0	358021.0	358153.0	358153.0	358787.0	358914.0	360083.0	361337.0	362343.0	362343.0	364374.0	365797.0
1167.0	276498.0	276498.0	276498.0	276498.0	276628.0	276628.0	276628.0	276628.0	276628.0	276628.0	276628.0	276820.0	276820.0	276962.0	276962.0	276962.0	277242.0	277346.0	277346.0	277346.0	277385.0	277385.0	277385.0	277385.0	277857.0	278045.0	278045.0	278045.0	278045.0	278168.0	278168.0	278297.0	278297.0	278297.0	278297.0
1168.0	186584.0	186584.0	186584.0	186924.0	186924.0	187138.0	187138.0	187138.0	187233.0	188715.0	188715.0	188715.0	188737.0	188826.0	189052.0	189052.0	189210.0	189698.0	190044.0	191226.0	191226.0	191226.0	193898.0	193898.0	193898.0	193898.0	193898.0	193898.0	194833.0	194942.0	195009.0	195288.0	195288.0	196303.0	196303.0
1169.0	248638.0	248638.0	248917.0	251331.0	251331.0	251331.0	251819.0	251819.0	254405.0	254405.0	254556.0	255743.0	256303.0	257107.0	257551.0	257551.0	257551.0	257551.0	258266.0	259578.0	259596.0	260746.0	260746.0	261551.0	262554.0	262640.0	262723.0	263839.0	263839.0	264080.0	264416.0	264432.0	264432.0	264753.0	264892.0
1170.0	139443.0	139443.0	140437.0	141371.0	141371.0	141371.0	141371.0	141371.0	141371.0	142548.0	142548.0	142548.0	142548.0	142548.0	143067.0	143067.0	144784.0	145401.0	145401.0	145401.0	145401.0	145401.0	145401.0	145401.0	145401.0	145401.0	145946.0	145946.0	145946.0	145946.0	145946.0	145946.0	146751.0	146995.0	146995.0
1171.0	323046.0	323046.0	323488.0	323557.0	323557.0	323557.0	323917.0	324034.0	324213.0	324213.0	324797.0	324797.0	324942.0	325178.0	325325.0	325325.0	325448.0	326930.0	327340.0	327498.0	327498.0	328084.0	328084.0	328084.0	331064.0	331088.0	331618.0	332188.0	332239.0	332656.0	334587.0	335467.0	335495.0	336234.0	336234.0
1172.0	468324.0	468324.0	468751.0	468751.0	468751.0	468751.0	468751.0	470070.0	470070.0	470070.0	470070.0	470353.0	470353.0	470508.0	471928.0	472205.0	472205.0	476688.0	478432.0	478432.0	478903.0	479008.0	486324.0	487912.0	488573.0	488711.0	489200.0	489309.0	489564.0	490751.0	490788.0	490788.0	490788.0	490951.0	491307.0
1173.0	280761.0	280761.0	280761.0	281148.0	281148.0	281489.0	281489.0	281489.0	281654.0	281654.0	283310.0	283849.0	283849.0	283849.0	284368.0	284368.0	284441.0	287880.0	287880.0	289698.0	289698.0	290233.0	290802.0	291156.0	291156.0	291205.0	291237.0	291492.0	291492.0	291798.0	291798.0	291798.0	291853.0	291919.0	292867.0
1174.0	303413.0	303413.0	303456.0	303456.0	303456.0	303617.0	303617.0	303617.0	303617.0	303617.0	303882.0	304318.0	304318.0	305116.0	305116.0	305116.0	305380.0	308397.0	308397.0	308771.0	309455.0	309689.0	309891.0	310096.0	313157.0	313157.0	313157.0	313465.0	314097.0	315245.0	316061.0	316061.0	318541.0	319647.0	319647.0
1175.0	51388.0	51388.0	51388.0	51388.0	51388.0	51388.0	51388.0	51388.0	51388.0	51388.0	51388.0	51388.0	51388.0	51388.0	51388.0	51388.0	51388.0	51829.0	51829.0	51829.0	51829.0	51829.0	52560.0	52560.0	52633.0	52633.0	52633.0	52633.0	52633.0	52633.0	52633.0	53373.0	53373.0	53407.0	53407.0
1176.0	367372.0	367372.0	367534.0	367534.0	367534.0	367534.0	368066.0	368066.0	368158.0	368553.0	369363.0	369363.0	369628.0	369750.0	369924.0	370039.0	370114.0	371282.0	371993.0	372517.0	372911.0	373052.0	373052.0	373305.0	373305.0	373726.0	373849.0	374413.0	374587.0	374655.0	374829.0	375175.0	376231.0	376810.0	376872.0
1177.0	395000.0	395000.0	395000.0	395000.0	395000.0	395000.0	395000.0	399043.0	399831.0	400446.0	400446.0	401657.0	403320.0	403959.0	403959.0	404844.0	405347.0	405698.0	405801.0	405801.0	405801.0	405941.0	406815.0	406845.0	408528.0	408528.0	408528.0	408713.0	408713.0	410763.0	410921.0	410921.0	410921.0	411119.0	411119.0
1178.0	242616.0	242616.0	242616.0	242616.0	242756.0	242756.0	242756.0	242756.0	243211.0	243211.0	243211.0	243211.0	243410.0	243410.0	243410.0	243410.0	243410.0	243852.0	243852.0	244761.0	244761.0	244761.0	244761.0	244761.0	244761.0	244782.0	244782.0	244882.0	245326.0	245326.0	245326.0	245470.0	245761.0	245761.0	246788.0
1179.0	316860.0	316860.0	316860.0	319057.0	319794.0	321317.0	321414.0	321414.0	321414.0	321414.0	321414.0	321414.0	321528.0	321528.0	324274.0	324274.0	324274.0	324274.0	324274.0	324274.0	324969.0	324969.0	325756.0	325756.0	326670.0	326840.0	328304.0	329122.0	329909.0	329909.0	329909.0	331005.0	332694.0	333300.0	333520.0
1180.0	275681.0	275681.0	275681.0	277552.0	277552.0	277552.0	277552.0	277552.0	277552.0	277679.0	277948.0	278417.0	278417.0	278748.0	278748.0	278748.0	278748.0	282642.0	282668.0	282668.0	282852.0	283672.0	283672.0	283672.0	283672.0	283672.0	283672.0	283672.0	285014.0	285870.0	285870.0	285975.0	286345.0	286345.0	286701.0
1181.0	578756.0	578756.0	578756.0	578756.0	579500.0	580923.0	580960.0	581021.0	581411.0	582414.0	583055.0	583816.0	583816.0	584292.0	584950.0	587227.0	587500.0	590792.0	591334.0	591334.0	591826.0	591967.0	593111.0	594222.0	594309.0	594701.0	597928.0	598038.0	601182.0	601405.0	601731.0	606550.0	607284.0	607284.0	607911.0
1182.0	292374.0	292374.0	292374.0	292374.0	292374.0	292374.0	292374.0	292374.0	292573.0	292573.0	292573.0	292573.0	292588.0	292764.0	293329.0	293329.0	293329.0	293811.0	293811.0	293811.0	293811.0	293811.0	294343.0	294704.0	294757.0	296451.0	296466.0	296466.0	296541.0	296683.0	298850.0	299395.0	299609.0	300218.0	300460.0
1183.0	288030.0	288030.0	288052.0	288052.0	288052.0	288406.0	288406.0	288406.0	289024.0	289024.0	290005.0	290005.0	290005.0	290005.0	290081.0	290592.0	290592.0	292326.0	292470.0	292470.0	293607.0	293795.0	293795.0	294238.0	294238.0	294238.0	294821.0	296125.0	296398.0	296398.0	297000.0	297395.0	297415.0	297667.0	297728.0
1184.0	212821.0	212821.0	212821.0	213063.0	213063.0	213063.0	213063.0	213063.0	213450.0	213696.0	214189.0	214189.0	215292.0	216274.0	216814.0	216814.0	217597.0	217597.0	217620.0	217620.0	217700.0	219881.0	219881.0	219881.0	219881.0	219906.0	221812.0	221812.0	221812.0	221812.0	221840.0	222076.0	222152.0	222486.0	222486.0
1185.0	429665.0	429665.0	429665.0	431446.0	439181.0	440137.0	440559.0	440559.0	440559.0	441346.0	441346.0	441346.0	442076.0	445797.0	445797.0	445797.0	445871.0	449142.0	449360.0	450052.0	450216.0	450216.0	451443.0	452007.0	452462.0	452587.0	452587.0	453026.0	453062.0	457241.0	457241.0	457533.0	457533.0	463955.0	464312.0
1186.0	403725.0	403725.0	403725.0	403725.0	403725.0	403807.0	403909.0	403909.0	403931.0	403931.0	404001.0	404001.0	404001.0	417411.0	418267.0	418752.0	418949.0	420526.0	420526.0	421052.0	421052.0	422667.0	423289.0	423289.0	423439.0	427777.0	428767.0	428977.0	429612.0	430794.0	431722.0	431948.0	432345.0	432426.0	433514.0
1187.0	170802.0	170802.0	170802.0	170802.0	170802.0	170802.0	170802.0	170802.0	170802.0	170802.0	170856.0	172773.0	172773.0	172773.0	172773.0	172773.0	172773.0	172875.0	172875.0	172875.0	172875.0	172875.0	175692.0	175895.0	176118.0	176153.0	176153.0	176153.0	177224.0	177224.0	177224.0	177224.0	177265.0	177602.0	177602.0
1188.0	125837.0	125837.0	125837.0	125837.0	125837.0	125837.0	125837.0	126223.0	126223.0	126445.0	126445.0	126445.0	126445.0	126627.0	127037.0	127037.0	127037.0	127152.0	127562.0	127562.0	128421.0	128421.0	129964.0	130076.0	130280.0	130304.0	130304.0	130304.0	130304.0	130304.0	130304.0	130304.0	130480.0	130748.0	130748.0
1189.0	465663.0	465663.0	466421.0	470023.0	470693.0	470747.0	470747.0	470747.0	471541.0	473933.0	479841.0	479841.0	479987.0	480248.0	480248.0	480376.0	480376.0	480735.0	480735.0	481458.0	481566.0	481721.0	481758.0	482985.0	482985.0	483505.0	483699.0	483699.0	483699.0	483794.0	483794.0	485108.0	485455.0	485627.0	486120.0
1190.0	96035.0	96035.0	96035.0	96035.0	96035.0	96035.0	96035.0	96035.0	96035.0	96035.0	96035.0	96035.0	96035.0	96146.0	96363.0	96363.0	96363.0	96528.0	96528.0	96528.0	96528.0	96528.0	96528.0	96616.0	96616.0	96616.0	96616.0	96616.0	96616.0	96616.0	96995.0	96995.0	96995.0	96995.0	96995.0
1191.0	233663.0	233663.0	233663.0	233663.0	233663.0	233663.0	233663.0	233663.0	233663.0	233663.0	233663.0	233663.0	233663.0	233663.0	233830.0	233830.0	234376.0	234995.0	234995.0	236144.0	236144.0	236144.0	236770.0	236770.0	236770.0	236770.0	236770.0	236770.0	236770.0	237722.0	237722.0	238615.0	238615.0	240722.0	241026.0
1192.0	224071.0	224071.0	224071.0	224071.0	224071.0	224071.0	224937.0	224937.0	224937.0	224937.0	224937.0	224937.0	224937.0	224937.0	225007.0	225007.0	225044.0	225158.0	225490.0	225951.0	225951.0	225980.0	225980.0	226662.0	229084.0	231188.0	231275.0	231275.0	231581.0	231744.0	232818.0	235357.0	235357.0	235357.0	240130.0
1193.0	392930.0	392930.0	392930.0	392950.0	393200.0	393200.0	393200.0	393200.0	393721.0	394047.0	394188.0	394229.0	395193.0	395501.0	397021.0	397289.0	397487.0	397487.0	399741.0	401203.0	401203.0	404382.0	405379.0	405379.0	406410.0	408065.0	408065.0	408263.0	408263.0	408866.0	409119.0	409521.0	409521.0	410815.0	411410.0
1194.0	314051.0	314051.0	314051.0	314051.0	314051.0	314816.0	314881.0	315337.0	315642.0	317027.0	317714.0	318118.0	319671.0	319886.0	320094.0	320094.0	320094.0	320956.0	320956.0	321984.0	322446.0	322446.0	322957.0	323130.0	324148.0	324148.0	324148.0	324148.0	325359.0	325518.0	325518.0	326613.0	326901.0	326940.0	327197.0
1195.0	414396.0	414396.0	415389.0	415807.0	415886.0	416097.0	417044.0	417349.0	417349.0	417349.0	417349.0	417349.0	417349.0	417912.0	417912.0	417912.0	417912.0	417970.0	418095.0	418246.0	418560.0	418963.0	418963.0	418963.0	418963.0	420178.0	420178.0	420485.0	420485.0	420485.0	420669.0	420810.0	420810.0	420810.0	420902.0
1196.0	636906.0	636906.0	636906.0	638433.0	639141.0	643941.0	644843.0	648086.0	648358.0	648358.0	649214.0	649214.0	649214.0	650461.0	652136.0	652136.0	654538.0	655465.0	655465.0	657005.0	658612.0	658612.0	658612.0	661841.0	667832.0	670620.0	670620.0	671067.0	671067.0	672312.0	672377.0	672377.0	673845.0	675707.0	675913.0
1197.0	374639.0	374639.0	374878.0	375286.0	376565.0	377300.0	377360.0	378563.0	378563.0	379588.0	380649.0	380995.0	382719.0	383032.0	383032.0	383032.0	383271.0	383271.0	383832.0	384282.0	384698.0	386015.0	390168.0	392311.0	393255.0	394617.0	394862.0	394862.0	395359.0	396941.0	397166.0	397799.0	397914.0	399028.0	399323.0
1198.0	324180.0	324180.0	324180.0	324180.0	324180.0	324481.0	324697.0	324754.0	324754.0	324754.0	324754.0	328535.0	328745.0	328959.0	329798.0	330364.0	330971.0	330971.0	330971.0	330971.0	331533.0	333139.0	333224.0	337400.0	338540.0	338540.0	338600.0	338600.0	338602.0	338678.0	339349.0	339466.0	339687.0	339687.0	340576.0
1199.0	825317.0	825317.0	825317.0	825317.0	825317.0	825870.0	826058.0	828138.0	828581.0	829510.0	831505.0	831505.0	831991.0	835539.0	840697.0	842066.0	842409.0	842409.0	842409.0	844071.0	844071.0	844134.0	845380.0	845380.0	845601.0	845601.0	845601.0	845707.0	849580.0	850072.0	850184.0	850299.0	850299.0	850438.0	851368.0
1200.0	339608.0	339608.0	339608.0	341307.0	341307.0	344224.0	344224.0	344962.0	345265.0	345265.0	345265.0	345265.0	345407.0	345407.0	345407.0	345407.0	345912.0	347652.0	347652.0	349290.0	349290.0	349764.0	349764.0	349764.0	350103.0	350345.0	350345.0	350428.0	351689.0	353804.0	353804.0	354246.0	354598.0	354598.0	355491.0
1201.0	156575.0	156575.0	156717.0	156826.0	156826.0	156826.0	157332.0	157332.0	157332.0	157332.0	157332.0	157332.0	157332.0	158071.0	158099.0	159879.0	159879.0	159879.0	160342.0	160342.0	160342.0	160896.0	160896.0	160896.0	161104.0	161104.0	161104.0	161104.0	161104.0	161104.0	161104.0	161104.0	161104.0	161294.0	161294.0
1202.0	194514.0	194514.0	194564.0	194564.0	195113.0	195113.0	195113.0	195113.0	195113.0	195478.0	196192.0	196192.0	196192.0	196192.0	196192.0	196192.0	196192.0	196192.0	201898.0	201898.0	201898.0	201945.0	203915.0	203915.0	204448.0	204636.0	204636.0	204636.0	204648.0	204648.0	204648.0	204648.0	204648.0	204648.0	204648.0
1203.0	226370.0	226370.0	226370.0	226370.0	226370.0	226370.0	226397.0	226397.0	226397.0	226397.0	226397.0	226397.0	226397.0	226694.0	226694.0	226694.0	227243.0	227368.0	227368.0	227368.0	227368.0	227634.0	227634.0	227634.0	227634.0	227634.0	228051.0	228051.0	228412.0	228509.0	228509.0	229058.0	229058.0	229058.0	229131.0
1204.0	316061.0	316061.0	316061.0	316061.0	316174.0	319597.0	319597.0	320134.0	320134.0	321302.0	321302.0	321302.0	321943.0	322298.0	322298.0	322298.0	322317.0	322317.0	323040.0	323040.0	323040.0	323040.0	323040.0	323040.0	323040.0	323040.0	323641.0	323641.0	323641.0	323674.0	323674.0	323863.0	324856.0	324856.0	324856.0
1205.0	220299.0	220299.0	220332.0	220332.0	220332.0	220332.0	220332.0	220332.0	220631.0	220631.0	220631.0	220631.0	220924.0	220924.0	221276.0	221276.0	221276.0	221276.0	221276.0	222039.0	222510.0	223755.0	224120.0	224120.0	224225.0	224225.0	224584.0	224584.0	224584.0	224584.0	225590.0	225590.0	225590.0	225590.0	225590.0
1206.0	241474.0	241474.0	242013.0	242013.0	242548.0	242548.0	243456.0	244061.0	244061.0	244061.0	244653.0	244653.0	244653.0	244845.0	244956.0	245094.0	245094.0	246946.0	246946.0	249331.0	249338.0	249338.0	249338.0	249338.0	249338.0	249338.0	249515.0	250640.0	252713.0	252713.0	253978.0	253978.0	253978.0	254175.0	254409.0
1207.0	575333.0	575333.0	576986.0	577099.0	579997.0	581216.0	581216.0	581333.0	581333.0	581333.0	583072.0	583642.0	585208.0	586752.0	587222.0	587655.0	587877.0	587965.0	588317.0	589676.0	590875.0	590958.0	590958.0	591239.0	591239.0	591239.0	593328.0	593328.0	593328.0	593641.0	593641.0	593879.0	593879.0	595307.0	596980.0
1208.0	279822.0	279822.0	279822.0	279822.0	279822.0	279822.0	279822.0	279822.0	279822.0	279822.0	279822.0	281182.0	281182.0	281182.0	281498.0	281498.0	281498.0	281498.0	281498.0	281607.0	281607.0	281607.0	281768.0	281768.0	281879.0	282404.0	283603.0	284015.0	284222.0	284222.0	284253.0	284295.0	284328.0	285507.0	285507.0
1209.0	1347970.0	1347970.0	1348724.0	1352185.0	1355279.0	1355279.0	1356422.0	1368305.0	1368484.0	1368484.0	1371079.0	1371430.0	1374853.0	1384567.0	1387329.0	1387639.0	1389737.0	1390955.0	1393437.0	1394838.0	1397588.0	1398098.0	1400285.0	1401065.0	1401674.0	1403038.0	1403618.0	1404638.0	1406014.0	1410522.0	1410763.0	1413437.0	1413459.0	1415468.0	1418197.0
1210.0	470707.0	470707.0	472489.0	472489.0	472865.0	474673.0	474673.0	474673.0	475164.0	475164.0	475901.0	477110.0	479067.0	479341.0	481576.0	481759.0	482216.0	483067.0	484146.0	485208.0	485208.0	488701.0	493877.0	493877.0	493877.0	494207.0	494334.0	494334.0	494334.0	494623.0	496420.0	496420.0	496420.0	496816.0	496870.0
1211.0	409725.0	409725.0	411497.0	411497.0	411834.0	411946.0	411966.0	411966.0	411966.0	411998.0	411998.0	412187.0	412187.0	412747.0	413765.0	415347.0	415347.0	415347.0	415416.0	417100.0	417926.0	417926.0	418261.0	418715.0	419113.0	420000.0	420476.0	420563.0	420686.0	420845.0	420845.0	420845.0	420955.0	420955.0	421610.0
1212.0	583983.0	583983.0	584092.0	584092.0	584281.0	584281.0	584281.0	584578.0	584578.0	584578.0	586904.0	586968.0	587861.0	589469.0	590945.0	590945.0	592438.0	592438.0	592469.0	592525.0	592708.0	592708.0	592708.0	593042.0	596048.0	596151.0	597899.0	598285.0	599787.0	599787.0	600920.0	601066.0	602037.0	602431.0	603287.0
1213.0	721264.0	721264.0	721320.0	725345.0	727426.0	727662.0	731539.0	732189.0	732189.0	732189.0	735434.0	735434.0	735475.0	736102.0	737670.0	738708.0	738708.0	740799.0	742534.0	742715.0	742856.0	743593.0	743622.0	743630.0	744882.0	744882.0	744882.0	745018.0	751515.0	751984.0	751984.0	752232.0	752403.0	752403.0	753377.0
1214.0	533642.0	533642.0	534214.0	534214.0	534572.0	534664.0	535767.0	536507.0	536507.0	536507.0	537135.0	537135.0	537250.0	537250.0	539211.0	539369.0	539462.0	539854.0	540554.0	540850.0	540891.0	540987.0	541208.0	541208.0	541497.0	541526.0	541526.0	545618.0	546793.0	546793.0	546793.0	547435.0	547635.0	547953.0	548188.0
1215.0	561957.0	561957.0	562251.0	562251.0	562293.0	562293.0	562302.0	562727.0	562727.0	562727.0	562956.0	562956.0	563289.0	564468.0	564620.0	564620.0	565290.0	565390.0	566195.0	566485.0	566747.0	566814.0	567876.0	568329.0	569264.0	570578.0	570578.0	570732.0	570732.0	572638.0	573507.0	574825.0	575555.0	575813.0	576033.0
1216.0	543909.0	543909.0	543909.0	545458.0	545458.0	546110.0	546346.0	547426.0	547426.0	547574.0	552904.0	552904.0	553652.0	553718.0	555375.0	558777.0	558780.0	562664.0	562858.0	564063.0	564063.0	564063.0	567239.0	568989.0	570158.0	570372.0	570842.0	571157.0	574934.0	574934.0	574969.0	576277.0	576277.0	577648.0	580096.0
1217.0	311209.0	311209.0	311209.0	311209.0	311242.0	311242.0	311242.0	311242.0	311291.0	311291.0	312920.0	312920.0	312920.0	312920.0	312920.0	312920.0	312920.0	313062.0	313062.0	313062.0	313062.0	313062.0	315452.0	315452.0	315452.0	315452.0	315452.0	315452.0	315475.0	315475.0	315597.0	316904.0	317805.0	317805.0	318320.0
1218.0	1026310.0	1026310.0	1032544.0	1032733.0	1035691.0	1036456.0	1039395.0	1040146.0	1040316.0	1042681.0	1047325.0	1051646.0	1052981.0	1054424.0	1060311.0	1062680.0	1064010.0	1066598.0	1070630.0	1070977.0	1071361.0	1076085.0	1080597.0	1080811.0	1081202.0	1081345.0	1082237.0	1083214.0	1083445.0	1083755.0	1083806.0	1088205.0	1091218.0	1093241.0	1094525.0
1219.0	720252.0	720252.0	726995.0	726995.0	727902.0	728017.0	728017.0	728529.0	728529.0	729113.0	729862.0	730001.0	730522.0	730590.0	730855.0	733110.0	733110.0	734734.0	736569.0	736569.0	736569.0	739976.0	740051.0	741781.0	742271.0	742496.0	744730.0	745258.0	745945.0	747472.0	749769.0	750029.0	750084.0	751202.0	751923.0
1220.0	647056.0	647056.0	649017.0	649117.0	649469.0	649469.0	653125.0	653125.0	653785.0	664980.0	673150.0	676692.0	681208.0	681682.0	684818.0	689235.0	695973.0	699085.0	699085.0	700642.0	701023.0	702254.0	703914.0	703914.0	703914.0	703914.0	703914.0	706764.0	706764.0	713129.0	715585.0	717213.0	718324.0	718432.0	721299.0
1221.0	119118.0	119118.0	119118.0	119118.0	119118.0	119118.0	119118.0	119118.0	119118.0	119220.0	119220.0	119220.0	119220.0	119943.0	120033.0	120033.0	120033.0	120033.0	120033.0	120033.0	120033.0	120033.0	120033.0	120033.0	120033.0	120033.0	120033.0	120033.0	120033.0	120534.0	120615.0	120615.0	120615.0	120615.0	120615.0
1222.0	703964.0	703964.0	705644.0	705799.0	705799.0	706715.0	706985.0	706985.0	708256.0	708256.0	708579.0	708739.0	708950.0	708950.0	712482.0	712598.0	713399.0	716935.0	717269.0	718178.0	718951.0	719539.0	721427.0	721550.0	722866.0	723566.0	725340.0	726404.0	727486.0	727695.0	730341.0	730746.0	731463.0	731541.0	732080.0
1223.0	117894.0	117894.0	117894.0	117968.0	117968.0	117968.0	117968.0	117968.0	117968.0	117968.0	118084.0	118084.0	118084.0	118084.0	118531.0	118531.0	118531.0	118531.0	118644.0	118644.0	118644.0	118644.0	118664.0	118664.0	118664.0	118664.0	118664.0	118664.0	119064.0	119064.0	120689.0	120875.0	120875.0	120875.0	121132.0
1224.0	313247.0	313247.0	313535.0	313901.0	314154.0	314286.0	314432.0	314432.0	314432.0	314799.0	317290.0	317382.0	317382.0	317382.0	317382.0	318356.0	318453.0	319522.0	319522.0	320782.0	320970.0	320980.0	321189.0	322124.0	322320.0	322320.0	322449.0	322449.0	323311.0	323311.0	323311.0	323311.0	323677.0	323677.0	323849.0
1225.0	452785.0	452785.0	452785.0	452785.0	452785.0	452785.0	452910.0	452910.0	454614.0	454614.0	454779.0	455338.0	455570.0	455654.0	455654.0	455654.0	455654.0	458668.0	458668.0	458709.0	458709.0	458709.0	459093.0	459348.0	459626.0	459626.0	462121.0	462121.0	462277.0	463022.0	463545.0	465909.0	466523.0	467997.0	468222.0
1226.0	229355.0	229355.0	229355.0	229498.0	230314.0	230536.0	231232.0	231232.0	231327.0	231327.0	231327.0	231327.0	232087.0	232520.0	232520.0	232520.0	232520.0	233906.0	233906.0	233906.0	233906.0	233906.0	234135.0	234303.0	234350.0	234350.0	234350.0	234350.0	234350.0	234566.0	235175.0	235175.0	235175.0	235251.0	235251.0
1227.0	385609.0	385609.0	386134.0	386134.0	388721.0	392605.0	392605.0	393785.0	396075.0	396217.0	396518.0	396825.0	399315.0	399315.0	399315.0	399948.0	399948.0	403669.0	404548.0	404953.0	405560.0	406490.0	411355.0	411812.0	411812.0	411812.0	412803.0	412803.0	413543.0	413559.0	414391.0	414391.0	414391.0	414781.0	415519.0
1228.0	423601.0	423601.0	423747.0	423747.0	424520.0	425109.0	425109.0	425117.0	425739.0	425739.0	426428.0	426428.0	426428.0	426428.0	427507.0	427507.0	427507.0	431179.0	432797.0	433135.0	433135.0	433135.0	433135.0	433371.0	434612.0	434612.0	435291.0	435291.0	436284.0	437385.0	437876.0	438331.0	438331.0	438634.0	439954.0
[truncated: 892 more rows]
