# Supplementary material for: High-resolution data and maps of material stock, population, and employment in Austria from 1985 to 2018
Source: Data Brief. 2023 Feb 20;47:108997. doi: 10.1016/j.dib.2023.108997 (PMC9999155; doi:10.1016/j.dib.2023.108997)
Supplement: Supplementary file 1 [file mmc1.zip › data/stocks_buildingtotal_AT.csv]

zone	1984	1985	1986	1987	1988	1989	1990	1991	1992	1993	1994	1995	1996	1997	1998	1999	2000	2001	2002	2003	2004	2005	2006	2007	2008	2009	2010	2011	2012	2013	2014	2015	2016	2017	2018
1.0	3546320.0	3546320.0	3563152.0	3579324.0	3595604.0	3606398.0	3620260.0	3639021.0	3675304.0	3685643.0	3774442.0	3785298.0	3812917.0	3841611.0	3844538.0	3866028.0	3882475.0	3889727.0	3924130.0	3942358.0	3978985.0	3986089.0	4002370.0	4010676.0	4024659.0	4052016.0	4077195.0	4096587.0	4177499.0	4178819.0	4180264.0	4245781.0	4270578.0	4276071.0	4301932.0
2.0	766430.0	766430.0	766444.0	767383.0	767383.0	767383.0	767383.0	767383.0	768034.0	768679.0	768679.0	769785.0	769785.0	769785.0	769785.0	777390.0	777390.0	777712.0	777712.0	779226.0	780089.0	781854.0	785902.0	790378.0	790378.0	790378.0	790458.0	790458.0	794063.0	794063.0	794063.0	794063.0	797272.0	803877.0	804456.0
3.0	730298.0	730298.0	732832.0	735695.0	735695.0	736387.0	736387.0	736387.0	736942.0	736942.0	736942.0	736942.0	738316.0	738371.0	738371.0	738371.0	739334.0	740892.0	740892.0	740892.0	740892.0	742788.0	743112.0	743410.0	743410.0	744526.0	744526.0	747280.0	752897.0	752897.0	752897.0	753711.0	753711.0	753711.0	753711.0
4.0	516390.0	516390.0	516390.0	516390.0	516588.0	516623.0	516623.0	516623.0	521379.0	521379.0	526430.0	526430.0	526680.0	526680.0	528817.0	528817.0	529331.0	530099.0	531047.0	531047.0	531395.0	535639.0	535639.0	537101.0	537101.0	537101.0	537101.0	537101.0	538202.0	538677.0	539078.0	544848.0	549999.0	549999.0	549999.0
5.0	542445.0	542445.0	542445.0	542445.0	542445.0	542445.0	542565.0	546322.0	546322.0	559995.0	560900.0	560900.0	562692.0	562692.0	562692.0	562692.0	562808.0	562808.0	563265.0	564082.0	566807.0	567261.0	567298.0	567298.0	567334.0	567334.0	567334.0	567486.0	567586.0	568028.0	568189.0	568189.0	568988.0	568988.0	571916.0
6.0	1006039.0	1006039.0	1012296.0	1014605.0	1038334.0	1043731.0	1052663.0	1054049.0	1054913.0	1054913.0	1054913.0	1054913.0	1054913.0	1054954.0	1055441.0	1057739.0	1062818.0	1074764.0	1090870.0	1094617.0	1094617.0	1094617.0	1094745.0	1094897.0	1098311.0	1126721.0	1126721.0	1129558.0	1134905.0	1134905.0	1145193.0	1151980.0	1157020.0	1160491.0	1162151.0
7.0	327958.0	327958.0	327958.0	327958.0	327958.0	327958.0	327958.0	327958.0	328647.0	328980.0	330869.0	330877.0	333635.0	333635.0	333635.0	333635.0	334858.0	334858.0	335825.0	336465.0	336465.0	337633.0	338916.0	340059.0	340059.0	340059.0	340059.0	340059.0	340239.0	340445.0	340716.0	340716.0	340716.0	340716.0	341495.0
8.0	496741.0	496741.0	496741.0	496741.0	496741.0	496741.0	497038.0	497220.0	501206.0	501392.0	503348.0	506428.0	506978.0	510725.0	511369.0	514822.0	516897.0	516897.0	517097.0	517097.0	517097.0	518886.0	521290.0	522296.0	523312.0	523312.0	524075.0	526352.0	535567.0	535567.0	535567.0	535912.0	535912.0	535912.0	537329.0
9.0	839822.0	839822.0	839822.0	839903.0	842703.0	843444.0	843608.0	843702.0	843702.0	843702.0	843702.0	843702.0	851155.0	851432.0	851432.0	851432.0	851835.0	851835.0	851835.0	851835.0	851835.0	851835.0	852432.0	852432.0	852432.0	852432.0	852432.0	852432.0	859174.0	859174.0	859174.0	859174.0	859174.0	859661.0	859661.0
10.0	388354.0	388354.0	388444.0	388721.0	388721.0	388721.0	388721.0	388721.0	388962.0	399858.0	403239.0	403239.0	436267.0	436287.0	460006.0	460053.0	460345.0	460843.0	461305.0	466825.0	558257.0	558739.0	564376.0	578233.0	599252.0	606753.0	606753.0	644949.0	658108.0	659814.0	671847.0	686151.0	688506.0	690487.0	691544.0
11.0	674910.0	674910.0	675915.0	675915.0	675915.0	676347.0	677551.0	680158.0	680777.0	680777.0	681898.0	681898.0	683421.0	683895.0	684154.0	684154.0	684154.0	686124.0	686124.0	686124.0	686124.0	686513.0	686513.0	686606.0	686606.0	686606.0	687354.0	688408.0	693616.0	697352.0	697352.0	697352.0	701091.0	707995.0	709836.0
12.0	592283.0	592283.0	592283.0	592283.0	592283.0	592283.0	592283.0	593792.0	593792.0	593962.0	594020.0	595274.0	595346.0	595346.0	595346.0	600904.0	600904.0	600904.0	620879.0	620879.0	620879.0	620879.0	620879.0	620879.0	620879.0	621402.0	621438.0	621444.0	636501.0	636838.0	636838.0	637008.0	637542.0	637583.0	637770.0
13.0	377703.0	377703.0	377705.0	378154.0	378154.0	378154.0	378565.0	378565.0	379614.0	380566.0	381767.0	382794.0	383537.0	383537.0	383537.0	383537.0	383537.0	384419.0	384419.0	384419.0	387019.0	388139.0	388139.0	389637.0	389637.0	389817.0	389826.0	389826.0	394645.0	394645.0	395551.0	395551.0	395551.0	395551.0	395551.0
14.0	983950.0	983950.0	989117.0	989117.0	989117.0	990897.0	991431.0	994138.0	994138.0	994138.0	1033955.0	1035254.0	1037633.0	1037633.0	1037775.0	1038598.0	1041809.0	1048147.0	1056694.0	1077731.0	1080282.0	1088699.0	1090961.0	1090961.0	1090961.0	1090961.0	1100899.0	1100899.0	1110524.0	1110524.0	1111046.0	1112368.0	1114654.0	1115090.0	1115243.0
15.0	872365.0	872365.0	872365.0	872365.0	873439.0	873845.0	874652.0	874750.0	875008.0	875008.0	875008.0	875678.0	875678.0	875918.0	875918.0	876286.0	876944.0	876944.0	878334.0	878334.0	878334.0	878334.0	878938.0	881596.0	881596.0	881596.0	884668.0	884668.0	890350.0	890402.0	890633.0	890651.0	890651.0	890651.0	890651.0
16.0	461791.0	461791.0	461791.0	461791.0	461791.0	461791.0	461805.0	461805.0	461805.0	461805.0	461805.0	461805.0	461947.0	462285.0	462285.0	464337.0	473498.0	474344.0	474344.0	474344.0	474344.0	474344.0	474344.0	474344.0	474372.0	474372.0	474372.0	474372.0	474377.0	475116.0	477931.0	477995.0	477995.0	478730.0	479252.0
17.0	874258.0	874258.0	874590.0	876021.0	876021.0	877248.0	877248.0	877336.0	881014.0	881014.0	881014.0	881014.0	886662.0	890449.0	890472.0	890790.0	890790.0	895739.0	948360.0	949712.0	949712.0	949712.0	953928.0	966911.0	967926.0	969213.0	969213.0	973749.0	978169.0	978505.0	978505.0	987233.0	990968.0	997254.0	998368.0
18.0	811275.0	811275.0	811300.0	812210.0	814490.0	827316.0	827316.0	828489.0	829633.0	829633.0	830065.0	831227.0	844292.0	847454.0	848250.0	848740.0	849508.0	850138.0	850712.0	851329.0	851329.0	852736.0	856602.0	862984.0	862984.0	863933.0	870005.0	871025.0	874103.0	874103.0	874103.0	874114.0	874114.0	874703.0	874897.0
19.0	505080.0	505080.0	507949.0	508443.0	508443.0	508443.0	509531.0	510039.0	512617.0	512617.0	512971.0	512971.0	513732.0	514387.0	514387.0	514387.0	514387.0	514387.0	515053.0	515053.0	515247.0	515247.0	518180.0	521898.0	521898.0	523719.0	523719.0	524926.0	526082.0	535700.0	536322.0	536461.0	536963.0	537294.0	537294.0
20.0	558094.0	558094.0	558636.0	559923.0	559923.0	560414.0	560414.0	565743.0	565743.0	566359.0	570255.0	572145.0	573519.0	574680.0	574690.0	574690.0	575516.0	575516.0	578566.0	580238.0	583135.0	583399.0	583559.0	583735.0	585754.0	586239.0	586239.0	594540.0	598453.0	599333.0	600002.0	604513.0	609834.0	609866.0	609991.0
21.0	660534.0	660534.0	664573.0	664573.0	665781.0	670761.0	670761.0	672208.0	673034.0	679018.0	700699.0	702459.0	703355.0	705803.0	705835.0	716681.0	720486.0	723913.0	751085.0	754954.0	754954.0	758272.0	758482.0	758583.0	761974.0	762691.0	762691.0	762691.0	764128.0	765023.0	765999.0	767645.0	770895.0	770895.0	770895.0
22.0	67046.0	67046.0	67046.0	67046.0	67046.0	67046.0	67046.0	67046.0	67046.0	67046.0	67500.0	67500.0	67500.0	67500.0	67500.0	67500.0	67500.0	67500.0	67500.0	67500.0	68430.0	69011.0	70877.0	70877.0	70877.0	70877.0	70877.0	70877.0	72179.0	72179.0	72179.0	73186.0	73186.0	73186.0	73186.0
23.0	227754.0	227754.0	227754.0	228402.0	228402.0	228402.0	228402.0	228402.0	228402.0	228402.0	228402.0	228402.0	228402.0	228402.0	228402.0	228402.0	228402.0	228402.0	231469.0	231469.0	231469.0	231469.0	233115.0	233115.0	233115.0	233115.0	233115.0	233115.0	234293.0	234362.0	234362.0	234362.0	234362.0	234362.0	234362.0
24.0	228830.0	228830.0	228830.0	228830.0	229070.0	229070.0	229334.0	229374.0	229374.0	229374.0	229833.0	229833.0	230240.0	234139.0	234139.0	234139.0	234139.0	234139.0	234139.0	234139.0	234139.0	234139.0	234494.0	234494.0	234494.0	234494.0	234621.0	234621.0	235274.0	235274.0	235274.0	235274.0	236812.0	236812.0	236812.0
25.0	281002.0	281002.0	281002.0	281878.0	281878.0	281878.0	281878.0	281878.0	281878.0	281878.0	281878.0	281878.0	281878.0	281878.0	281878.0	281878.0	282404.0	286200.0	286200.0	286200.0	286200.0	286200.0	286200.0	286272.0	286272.0	286272.0	286272.0	286272.0	287666.0	287666.0	287666.0	287666.0	287790.0	288023.0	289002.0
26.0	155956.0	155956.0	155956.0	155956.0	155956.0	155956.0	155956.0	155956.0	156379.0	156379.0	156379.0	156379.0	156379.0	156379.0	158299.0	158501.0	158501.0	158501.0	158501.0	158657.0	158657.0	159166.0	159756.0	159756.0	159756.0	159756.0	159756.0	162206.0	163147.0	163194.0	163194.0	163194.0	163194.0	163279.0	163279.0
27.0	241912.0	241912.0	241912.0	241912.0	241912.0	241912.0	242600.0	242600.0	243383.0	243383.0	243427.0	247073.0	247073.0	247602.0	247602.0	247694.0	247720.0	247720.0	248136.0	248136.0	248327.0	248546.0	249937.0	250033.0	250187.0	250610.0	250610.0	250610.0	250610.0	250610.0	250610.0	252174.0	252174.0	252174.0	252174.0
28.0	226153.0	226153.0	226153.0	226153.0	226153.0	226153.0	226153.0	226216.0	226285.0	226285.0	227227.0	227227.0	227227.0	227966.0	227966.0	227966.0	227966.0	228009.0	228009.0	228009.0	228009.0	228009.0	228009.0	228009.0	228009.0	228009.0	228009.0	228009.0	228009.0	228009.0	228009.0	228683.0	228683.0	228683.0	228683.0
29.0	182557.0	182557.0	183531.0	183531.0	183531.0	183531.0	183531.0	183531.0	183531.0	183531.0	183531.0	183531.0	184401.0	184852.0	184852.0	184852.0	184852.0	184852.0	184852.0	184852.0	184852.0	184852.0	184852.0	185099.0	185099.0	185099.0	185099.0	185099.0	185121.0	185121.0	185121.0	185336.0	185336.0	185336.0	185430.0
30.0	979852.0	979852.0	992249.0	995891.0	996004.0	996367.0	996367.0	1006378.0	1010485.0	1011576.0	1021143.0	1025713.0	1033689.0	1049464.0	1050336.0	1092983.0	1101483.0	1115228.0	1159663.0	1186563.0	1191661.0	1194278.0	1196308.0	1203899.0	1237427.0	1239070.0	1239935.0	1308080.0	1308390.0	1308457.0	1308901.0	1308901.0	1308901.0	1308901.0	1308901.0
31.0	150974.0	150974.0	150974.0	150974.0	150974.0	150974.0	150974.0	152393.0	152393.0	152571.0	153874.0	153874.0	154037.0	154320.0	154320.0	154320.0	154320.0	154320.0	154320.0	155121.0	155121.0	155121.0	155121.0	155121.0	155121.0	155121.0	155121.0	155121.0	155121.0	155264.0	155264.0	155547.0	155547.0	155547.0	155547.0
32.0	170606.0	170606.0	170606.0	171054.0	171489.0	171489.0	171489.0	171489.0	171489.0	171489.0	171489.0	171489.0	171865.0	171865.0	171865.0	171865.0	171865.0	171865.0	171865.0	171865.0	171865.0	172699.0	172699.0	172699.0	172699.0	172699.0	172699.0	172699.0	172699.0	172699.0	172699.0	172699.0	172699.0	172699.0	172699.0
33.0	374195.0	374195.0	375434.0	375859.0	375859.0	376943.0	376943.0	376943.0	376943.0	376943.0	377564.0	377564.0	382475.0	382475.0	382475.0	382475.0	382475.0	386861.0	387128.0	387128.0	387128.0	387771.0	388541.0	388541.0	389226.0	389226.0	391920.0	391920.0	391920.0	391920.0	392311.0	392423.0	393409.0	393548.0	393548.0
34.0	188899.0	188899.0	188899.0	188899.0	188899.0	188899.0	188899.0	189091.0	189091.0	190204.0	190204.0	190204.0	190204.0	190259.0	192091.0	192091.0	192091.0	192091.0	192091.0	192091.0	192091.0	192091.0	192091.0	192091.0	192091.0	192091.0	192091.0	192091.0	192091.0	192091.0	192091.0	192101.0	192101.0	192101.0	192381.0
35.0	38650.0	38650.0	38650.0	38650.0	38650.0	38650.0	38650.0	38650.0	38650.0	38650.0	38650.0	38650.0	38650.0	38650.0	38650.0	38650.0	38650.0	38650.0	38650.0	38650.0	38650.0	38650.0	38650.0	38650.0	38650.0	38650.0	38650.0	38650.0	38650.0	38650.0	38650.0	38650.0	38835.0	38835.0	38835.0
36.0	231104.0	231104.0	231104.0	231104.0	231104.0	231129.0	231129.0	232263.0	232263.0	232263.0	232860.0	232860.0	233563.0	233563.0	233602.0	233602.0	233602.0	237095.0	237095.0	237095.0	237234.0	237234.0	237377.0	237377.0	237377.0	237377.0	237642.0	237642.0	237642.0	237642.0	237642.0	237805.0	237805.0	237897.0	238059.0
37.0	165432.0	165432.0	165619.0	166014.0	166014.0	166097.0	166097.0	166097.0	166097.0	166097.0	166097.0	166097.0	168388.0	168388.0	168388.0	168388.0	168436.0	168436.0	168436.0	168436.0	168436.0	168436.0	168503.0	169239.0	169239.0	169239.0	169239.0	169239.0	169239.0	169239.0	169239.0	169239.0	169239.0	169514.0	169892.0
38.0	283133.0	283133.0	283133.0	283133.0	283133.0	283763.0	283763.0	283763.0	283763.0	283763.0	283763.0	283763.0	284250.0	284250.0	284250.0	287227.0	287227.0	288477.0	289046.0	289046.0	289046.0	289046.0	289046.0	289046.0	289046.0	289046.0	291310.0	291310.0	291310.0	291310.0	292437.0	292437.0	292437.0	293786.0	293786.0
39.0	668805.0	668805.0	668805.0	669417.0	670210.0	671596.0	673564.0	673637.0	673637.0	673968.0	673968.0	673968.0	684031.0	697988.0	697988.0	698270.0	699216.0	701783.0	707073.0	711129.0	724511.0	724511.0	734279.0	737359.0	739196.0	744825.0	744825.0	750688.0	750754.0	750754.0	751129.0	753755.0	756472.0	756472.0	756472.0
40.0	329070.0	329070.0	330134.0	330134.0	330134.0	330134.0	330134.0	332366.0	332366.0	332366.0	332366.0	332366.0	332366.0	332366.0	332366.0	332366.0	332366.0	332366.0	332366.0	332366.0	332524.0	332524.0	332568.0	333497.0	333497.0	333497.0	333497.0	333497.0	334034.0	334034.0	334034.0	335051.0	335051.0	335614.0	335614.0
41.0	181667.0	181667.0	184502.0	184502.0	184502.0	184502.0	184502.0	184502.0	184502.0	184502.0	184502.0	184502.0	184502.0	184918.0	184930.0	184930.0	186010.0	186010.0	186971.0	186971.0	187921.0	187921.0	187921.0	187921.0	187921.0	188070.0	188070.0	188070.0	188076.0	188076.0	188076.0	188076.0	188076.0	189376.0	189376.0
42.0	303742.0	303742.0	304608.0	304608.0	304608.0	305633.0	305633.0	307329.0	311191.0	311191.0	311580.0	312180.0	312180.0	312180.0	315124.0	316592.0	316592.0	316592.0	317730.0	317730.0	319723.0	320449.0	320963.0	321435.0	321435.0	321435.0	329166.0	329225.0	330751.0	330912.0	337879.0	338208.0	338208.0	338234.0	338492.0
43.0	49073.0	49073.0	49073.0	49073.0	49073.0	49073.0	49073.0	49073.0	49073.0	49073.0	49073.0	49073.0	49073.0	49073.0	49073.0	49073.0	49073.0	49073.0	49073.0	49504.0	49504.0	49504.0	49504.0	49504.0	49504.0	49504.0	49504.0	49504.0	49504.0	49504.0	49504.0	49662.0	49662.0	49662.0	49662.0
44.0	56686.0	56686.0	56686.0	56686.0	56686.0	57005.0	57005.0	57005.0	57005.0	57005.0	57005.0	57005.0	57005.0	57005.0	57005.0	57005.0	57005.0	57005.0	57005.0	57005.0	57005.0	57005.0	57005.0	57005.0	57005.0	57005.0	57092.0	57092.0	57092.0	57092.0	57158.0	57158.0	57158.0	57158.0	57158.0
45.0	53372.0	53372.0	53372.0	53372.0	53372.0	53372.0	53372.0	53372.0	53372.0	53372.0	53372.0	53372.0	53372.0	53372.0	53372.0	53372.0	53372.0	53372.0	53372.0	53372.0	53372.0	53372.0	53372.0	53372.0	53372.0	53372.0	53372.0	53372.0	53372.0	53372.0	53372.0	53372.0	53372.0	53372.0	53372.0
46.0	32666.0	32666.0	32666.0	32666.0	32666.0	32666.0	32666.0	32666.0	32666.0	32666.0	32666.0	32666.0	32666.0	32666.0	32666.0	32666.0	32666.0	32666.0	32666.0	32666.0	32666.0	32666.0	32666.0	32666.0	32666.0	32666.0	32716.0	32716.0	32716.0	32716.0	32716.0	32716.0	32716.0	32716.0	32716.0
47.0	29435.0	29435.0	29435.0	29435.0	29435.0	29435.0	29435.0	29435.0	29435.0	29435.0	29435.0	29435.0	29435.0	29435.0	29435.0	29435.0	29435.0	29435.0	30203.0	30203.0	30203.0	30203.0	30203.0	30203.0	30203.0	30203.0	30203.0	30203.0	30203.0	30203.0	30203.0	30203.0	30203.0	30362.0	30409.0
48.0	2850.0	2850.0	2850.0	2850.0	2850.0	2850.0	2850.0	2850.0	2850.0	2850.0	2850.0	2850.0	2850.0	2850.0	2850.0	2850.0	2850.0	2850.0	2850.0	2850.0	2850.0	2850.0	2850.0	2850.0	2850.0	2850.0	2850.0	2850.0	2850.0	2850.0	2850.0	2850.0	2850.0	2850.0	2850.0
49.0	59539.0	59539.0	59539.0	59539.0	59539.0	59539.0	59539.0	59539.0	59539.0	59539.0	59539.0	59539.0	59539.0	59539.0	59539.0	59539.0	59539.0	59539.0	59539.0	59539.0	59539.0	59620.0	59620.0	59620.0	59620.0	59620.0	59620.0	59620.0	59620.0	59620.0	59620.0	59620.0	59620.0	59620.0	59620.0
50.0	59501.0	59501.0	59501.0	59501.0	59501.0	59780.0	59780.0	59780.0	59780.0	59780.0	59780.0	59780.0	59780.0	59807.0	59807.0	59807.0	59807.0	59807.0	59807.0	59807.0	59807.0	59807.0	59807.0	59807.0	59807.0	59807.0	59807.0	59807.0	59807.0	59807.0	59807.0	59807.0	59807.0	59807.0	59807.0
51.0	110550.0	110550.0	110550.0	110550.0	110550.0	110550.0	110550.0	110550.0	110550.0	110550.0	112616.0	113017.0	113582.0	113582.0	113582.0	113582.0	113582.0	113582.0	113582.0	114722.0	115566.0	115566.0	115820.0	115820.0	115820.0	115820.0	115820.0	115820.0	115820.0	115820.0	115820.0	115820.0	115832.0	115832.0	115934.0
52.0	109981.0	109981.0	109981.0	109981.0	109981.0	110166.0	110166.0	110166.0	110166.0	110166.0	110166.0	110166.0	110166.0	110166.0	110208.0	110208.0	110208.0	110208.0	110274.0	110434.0	110434.0	110434.0	110489.0	110489.0	110489.0	110489.0	110489.0	110489.0	110489.0	110489.0	110489.0	110503.0	110503.0	110543.0	110543.0
53.0	108160.0	108160.0	108160.0	108185.0	108185.0	108185.0	108185.0	108185.0	108185.0	108185.0	108185.0	108185.0	108185.0	108185.0	108185.0	108185.0	108279.0	108279.0	108632.0	108632.0	108632.0	108632.0	108632.0	108632.0	108632.0	110523.0	110523.0	110523.0	110523.0	110523.0	110523.0	110523.0	110523.0	110523.0	110523.0
54.0	327968.0	327968.0	327968.0	327968.0	327968.0	327968.0	327968.0	327968.0	328904.0	328904.0	328904.0	328904.0	331332.0	333915.0	333915.0	333915.0	333915.0	333915.0	333915.0	333915.0	333915.0	333915.0	334047.0	334047.0	341062.0	341062.0	341634.0	341999.0	341999.0	342166.0	342166.0	342195.0	342195.0	342820.0	344105.0
55.0	170291.0	170291.0	170291.0	170341.0	170341.0	170341.0	170341.0	170341.0	170341.0	170341.0	170341.0	170341.0	170341.0	170341.0	170341.0	170399.0	170599.0	170599.0	170599.0	171361.0	171361.0	171361.0	171361.0	171463.0	171463.0	171463.0	171463.0	171463.0	171463.0	171463.0	171463.0	171463.0	171463.0	171519.0	171519.0
56.0	277049.0	277049.0	277049.0	277049.0	277071.0	278285.0	278285.0	279855.0	281254.0	281254.0	281254.0	281475.0	421480.0	421501.0	423179.0	423179.0	425633.0	473719.0	520082.0	527940.0	527940.0	541517.0	555927.0	574925.0	575057.0	575057.0	575057.0	575057.0	575057.0	575057.0	575057.0	575310.0	575310.0	576357.0	581256.0
57.0	747391.0	747391.0	760155.0	760385.0	767199.0	768217.0	768610.0	772160.0	778205.0	778205.0	779389.0	779948.0	787980.0	821926.0	845016.0	857981.0	863956.0	881717.0	888762.0	896247.0	896393.0	896393.0	897016.0	898452.0	906769.0	910538.0	910538.0	910538.0	918103.0	920141.0	920141.0	922767.0	924371.0	926657.0	926752.0
58.0	145463.0	145463.0	146565.0	146565.0	146565.0	146565.0	146652.0	146652.0	146652.0	146652.0	146652.0	146652.0	146652.0	146652.0	146652.0	146652.0	146652.0	146652.0	146652.0	146652.0	146652.0	146652.0	146652.0	146652.0	146652.0	146899.0	146899.0	146899.0	147175.0	147175.0	147175.0	148328.0	150424.0	150424.0	150424.0
59.0	144239.0	144239.0	144239.0	144239.0	144239.0	144330.0	144330.0	145054.0	145054.0	145054.0	145054.0	145054.0	145214.0	145214.0	145214.0	145214.0	145214.0	145214.0	145762.0	145762.0	145762.0	145762.0	145850.0	145850.0	145850.0	145850.0	145850.0	145850.0	145850.0	145850.0	146566.0	146746.0	146746.0	146816.0	146816.0
60.0	138311.0	138311.0	138446.0	138446.0	138446.0	138446.0	138446.0	138446.0	138446.0	138446.0	138446.0	138446.0	138446.0	138446.0	138446.0	138446.0	138446.0	138446.0	138446.0	138446.0	138446.0	138446.0	138446.0	138446.0	138446.0	138446.0	138446.0	138565.0	138565.0	138565.0	138565.0	138565.0	138565.0	138565.0	138565.0
61.0	471031.0	471031.0	473604.0	474031.0	474031.0	474031.0	474276.0	477100.0	477100.0	479465.0	481315.0	483831.0	484256.0	496958.0	496958.0	497999.0	498032.0	500443.0	503151.0	507225.0	508882.0	512615.0	514100.0	516823.0	518608.0	518853.0	519732.0	519732.0	519732.0	519732.0	519732.0	519764.0	519764.0	521297.0	521586.0
62.0	365974.0	365974.0	366581.0	366581.0	366581.0	366581.0	366581.0	366581.0	366665.0	366665.0	366665.0	366665.0	366665.0	366665.0	366665.0	367117.0	368468.0	368468.0	368811.0	368950.0	368950.0	368950.0	368950.0	368986.0	370563.0	370563.0	370563.0	370563.0	370563.0	370563.0	370563.0	370563.0	371507.0	371919.0	371919.0
63.0	97187.0	97187.0	97187.0	97187.0	97187.0	97187.0	97187.0	97187.0	97195.0	97195.0	97195.0	97195.0	98200.0	98200.0	98200.0	98200.0	98200.0	99471.0	99471.0	99471.0	99471.0	99471.0	99471.0	99471.0	99829.0	99915.0	99915.0	99915.0	99915.0	99915.0	99915.0	99915.0	99915.0	99915.0	99915.0
64.0	246682.0	246682.0	247279.0	247279.0	247279.0	247279.0	247279.0	247279.0	247279.0	247279.0	247279.0	247279.0	247279.0	250505.0	250563.0	252584.0	252964.0	256104.0	256117.0	256117.0	256117.0	256117.0	256772.0	265254.0	291985.0	292720.0	299237.0	305772.0	308133.0	309586.0	310242.0	314577.0	316712.0	317611.0	318458.0
65.0	39595.0	39595.0	39595.0	39595.0	39595.0	39595.0	39595.0	39595.0	39595.0	39595.0	39595.0	39595.0	39595.0	39595.0	39595.0	39595.0	39595.0	39595.0	39595.0	39595.0	39595.0	39595.0	39595.0	39595.0	39595.0	39595.0	39595.0	39595.0	39595.0	39595.0	39595.0	39595.0	39595.0	39595.0	39595.0
66.0	252004.0	252004.0	252737.0	252922.0	252922.0	252922.0	252922.0	252922.0	252922.0	252922.0	252922.0	252922.0	252922.0	252922.0	260159.0	261092.0	261092.0	261489.0	261489.0	261652.0	261652.0	261652.0	261652.0	261652.0	261652.0	262802.0	263064.0	267285.0	268282.0	268282.0	268432.0	268481.0	268559.0	269373.0	269481.0
67.0	553953.0	553953.0	553953.0	553953.0	555786.0	556704.0	558774.0	560265.0	560914.0	560914.0	560914.0	560914.0	560964.0	563332.0	563332.0	563921.0	563921.0	563921.0	564068.0	564632.0	565223.0	565484.0	567082.0	567260.0	567260.0	567260.0	567260.0	568122.0	571796.0	571796.0	571796.0	573595.0	573607.0	574000.0	574480.0
68.0	235283.0	235283.0	237055.0	237055.0	237055.0	256323.0	256323.0	256412.0	256412.0	256412.0	256412.0	256412.0	256912.0	256912.0	256912.0	259488.0	259488.0	259488.0	259772.0	259923.0	259923.0	259923.0	260478.0	260544.0	260544.0	261019.0	261187.0	261187.0	266097.0	266097.0	266363.0	266586.0	266586.0	268746.0	268746.0
69.0	310898.0	310898.0	310898.0	311088.0	311088.0	311661.0	311661.0	311661.0	313406.0	313406.0	313547.0	314441.0	315286.0	315286.0	315286.0	315673.0	315673.0	315673.0	315999.0	315999.0	315999.0	316614.0	316614.0	316614.0	316614.0	316614.0	316614.0	316614.0	318069.0	318069.0	318069.0	318069.0	318069.0	318069.0	318069.0
70.0	736670.0	736670.0	738549.0	748037.0	748037.0	748220.0	748220.0	748220.0	748935.0	764305.0	765381.0	766506.0	772265.0	773120.0	779746.0	779818.0	801878.0	808098.0	812808.0	813356.0	813719.0	817264.0	821090.0	821124.0	826183.0	828182.0	828182.0	828182.0	835600.0	836131.0	836548.0	836734.0	840294.0	840294.0	840593.0
71.0	1914725.0	1914725.0	1919751.0	1921140.0	1921491.0	1922159.0	1922173.0	1934178.0	1937658.0	1939760.0	1949893.0	1954555.0	1954765.0	1960907.0	1966892.0	1969753.0	1981923.0	1987776.0	1997198.0	1997969.0	2006487.0	2009194.0	2012217.0	2026495.0	2055091.0	2066643.0	2071031.0	2071031.0	2075793.0	2075793.0	2076487.0	2089187.0	2107793.0	2113186.0	2115761.0
72.0	1344424.0	1344424.0	1344424.0	1344424.0	1352230.0	1383713.0	1383713.0	1412421.0	1417450.0	1419408.0	1421615.0	1425863.0	1427349.0	1430465.0	1430465.0	1436833.0	1438431.0	1439547.0	1448397.0	1452040.0	1454292.0	1458272.0	1472686.0	1472686.0	1476222.0	1476222.0	1476392.0	1476392.0	1484779.0	1484779.0	1488805.0	1491577.0	1491606.0	1491606.0	1492987.0
73.0	293348.0	293348.0	294887.0	294887.0	294887.0	295654.0	295654.0	302977.0	307079.0	307079.0	312682.0	312682.0	312710.0	312710.0	312710.0	315617.0	316753.0	317269.0	319667.0	321201.0	328799.0	335783.0	338653.0	362919.0	362919.0	362919.0	365826.0	365826.0	365826.0	381108.0	381108.0	389289.0	391608.0	393890.0	393890.0
74.0	793199.0	793199.0	793199.0	793199.0	793199.0	793572.0	793572.0	796413.0	797937.0	798024.0	798219.0	802441.0	803107.0	803501.0	803904.0	808137.0	808650.0	810401.0	810954.0	810954.0	811121.0	811121.0	811121.0	811121.0	811121.0	811482.0	811541.0	811541.0	812420.0	812420.0	814418.0	815565.0	817046.0	817046.0	817046.0
75.0	705525.0	705525.0	710892.0	711323.0	711323.0	712277.0	712277.0	712989.0	713005.0	713005.0	713005.0	716607.0	717281.0	717281.0	717283.0	717812.0	718456.0	718456.0	718471.0	718620.0	719613.0	719613.0	720482.0	720482.0	720627.0	721500.0	721500.0	723004.0	725301.0	725301.0	726153.0	726957.0	727461.0	729250.0	729250.0
76.0	319003.0	319003.0	319003.0	319130.0	319130.0	319130.0	319542.0	319542.0	319542.0	319542.0	320133.0	320133.0	320144.0	320144.0	320144.0	320186.0	320186.0	320186.0	320186.0	328042.0	328042.0	328042.0	328042.0	328042.0	334712.0	337653.0	337653.0	337653.0	339516.0	339516.0	339516.0	339516.0	339516.0	345703.0	345798.0
77.0	603992.0	603992.0	603992.0	604504.0	604504.0	604504.0	604818.0	604926.0	606149.0	606149.0	606149.0	606149.0	607238.0	607650.0	607650.0	607650.0	610232.0	615730.0	615730.0	616503.0	617046.0	617046.0	617046.0	617046.0	617046.0	617285.0	617285.0	617285.0	618005.0	618005.0	618005.0	621747.0	621747.0	622225.0	622379.0
78.0	358716.0	358716.0	358716.0	358739.0	358739.0	359476.0	363342.0	363342.0	363584.0	363584.0	364059.0	364287.0	364445.0	364445.0	365074.0	370145.0	373100.0	376461.0	378074.0	378074.0	378599.0	378599.0	378599.0	379252.0	379252.0	379252.0	379809.0	379809.0	380872.0	382973.0	383378.0	383378.0	383378.0	383378.0	383704.0
79.0	243240.0	243240.0	243240.0	243278.0	243278.0	243278.0	243278.0	243550.0	243550.0	243550.0	243788.0	243788.0	243788.0	244438.0	244567.0	244695.0	244695.0	244695.0	244730.0	244730.0	245172.0	245977.0	246336.0	246336.0	246336.0	247152.0	247152.0	247152.0	247469.0	250180.0	250180.0	250180.0	250180.0	250180.0	250181.0
80.0	632580.0	632580.0	632580.0	633955.0	635005.0	635005.0	635005.0	635981.0	635981.0	635981.0	636239.0	636239.0	636239.0	636239.0	636239.0	636239.0	636239.0	636239.0	639211.0	639211.0	639225.0	639225.0	639225.0	639225.0	639225.0	639225.0	639225.0	639225.0	642050.0	643075.0	643075.0	643931.0	643931.0	643931.0	644721.0
81.0	340064.0	340064.0	341088.0	341088.0	341088.0	341121.0	341832.0	342325.0	344392.0	344392.0	345614.0	345614.0	345614.0	346350.0	346627.0	347951.0	349263.0	349264.0	356481.0	357314.0	357408.0	357408.0	357408.0	357408.0	357408.0	357408.0	361477.0	361819.0	361850.0	361850.0	361850.0	363115.0	364239.0	364239.0	364252.0
82.0	270759.0	270759.0	270759.0	270759.0	270759.0	270784.0	270862.0	270862.0	270862.0	270862.0	271137.0	271137.0	271628.0	271628.0	271628.0	271628.0	271628.0	271628.0	273098.0	274790.0	274790.0	275256.0	275256.0	275256.0	275256.0	275256.0	275256.0	275256.0	278304.0	278304.0	279286.0	279286.0	279763.0	279763.0	279766.0
83.0	513151.0	513151.0	514562.0	514606.0	514606.0	517040.0	517828.0	518764.0	518907.0	518907.0	521250.0	521250.0	521250.0	524820.0	525051.0	526418.0	526515.0	530979.0	535976.0	539416.0	539499.0	539499.0	540580.0	540580.0	540580.0	540594.0	540594.0	540594.0	542392.0	545067.0	545067.0	545067.0	545067.0	545067.0	545067.0
84.0	179315.0	179315.0	179315.0	179315.0	179315.0	179315.0	179315.0	179315.0	179315.0	179315.0	179315.0	179315.0	179315.0	179315.0	179315.0	179315.0	183107.0	183172.0	183172.0	183172.0	183172.0	183172.0	183384.0	183384.0	183384.0	183384.0	183384.0	183384.0	184210.0	184210.0	184210.0	184210.0	184210.0	184210.0	184210.0
85.0	1458458.0	1458458.0	1460466.0	1460480.0	1460480.0	1460518.0	1460778.0	1462239.0	1463745.0	1463788.0	1465428.0	1467424.0	1467424.0	1468390.0	1473799.0	1473804.0	1473804.0	1479255.0	1485701.0	1493735.0	1494844.0	1495486.0	1497077.0	1498664.0	1498989.0	1503975.0	1513444.0	1513444.0	1535060.0	1540336.0	1540336.0	1543701.0	1553235.0	1557415.0	1560513.0
86.0	1123944.0	1123944.0	1124596.0	1124918.0	1125955.0	1125955.0	1125982.0	1125982.0	1127022.0	1127022.0	1128401.0	1131935.0	1133128.0	1133128.0	1133698.0	1133710.0	1138002.0	1138002.0	1138713.0	1138713.0	1140009.0	1142211.0	1142920.0	1143709.0	1143759.0	1145481.0	1145481.0	1145481.0	1151064.0	1151088.0	1151088.0	1151726.0	1153139.0	1153139.0	1153440.0
87.0	1058811.0	1058811.0	1069756.0	1069934.0	1069934.0	1070860.0	1071881.0	1073750.0	1098233.0	1100944.0	1100944.0	1118135.0	1118325.0	1124645.0	1126681.0	1126681.0	1129417.0	1137112.0	1138924.0	1140332.0	1141270.0	1144284.0	1146265.0	1146761.0	1146761.0	1156887.0	1160627.0	1165348.0	1168836.0	1169023.0	1171308.0	1171308.0	1173632.0	1174773.0	1174950.0
88.0	323770.0	323770.0	323770.0	323770.0	323770.0	324769.0	324769.0	324769.0	326756.0	326756.0	327733.0	331173.0	331810.0	331810.0	331810.0	332583.0	332583.0	332583.0	333395.0	333395.0	333395.0	333395.0	334633.0	334633.0	334633.0	335202.0	335202.0	335202.0	336302.0	336302.0	336302.0	336822.0	336822.0	337500.0	337500.0
89.0	1296277.0	1296277.0	1297222.0	1297917.0	1297917.0	1307373.0	1308046.0	1308360.0	1316281.0	1316701.0	1316939.0	1318320.0	1345526.0	1346866.0	1346866.0	1346973.0	1350907.0	1351591.0	1359634.0	1360512.0	1361602.0	1366271.0	1386624.0	1417023.0	1451276.0	1454097.0	1454209.0	1456181.0	1469315.0	1472087.0	1472087.0	1477853.0	1481411.0	1483591.0	1483599.0
90.0	551679.0	551679.0	554329.0	554329.0	554329.0	554958.0	554958.0	563935.0	563935.0	563935.0	564928.0	564928.0	564928.0	565031.0	572300.0	572300.0	572300.0	572796.0	572796.0	572796.0	572796.0	572840.0	577817.0	577941.0	583937.0	584099.0	584099.0	584482.0	584484.0	586019.0	586521.0	587437.0	587437.0	590162.0	590162.0
91.0	1919976.0	1919976.0	1921159.0	1921159.0	1923062.0	1926283.0	1926283.0	1926283.0	1926591.0	1928655.0	1930833.0	1930833.0	1931348.0	1932520.0	1934915.0	1934915.0	1942055.0	1943857.0	1946320.0	1950191.0	1950966.0	1950966.0	1953592.0	1955853.0	1958108.0	1958108.0	1958620.0	1968210.0	1975062.0	1975062.0	1975877.0	1979395.0	1991574.0	2005961.0	2007974.0
92.0	1194530.0	1194530.0	1201373.0	1201373.0	1204597.0	1204597.0	1204597.0	1208300.0	1209341.0	1209380.0	1209520.0	1209520.0	1210041.0	1215532.0	1216745.0	1220490.0	1228939.0	1229601.0	1229884.0	1230715.0	1230715.0	1232747.0	1237662.0	1238586.0	1239104.0	1240657.0	1241377.0	1247388.0	1250931.0	1254144.0	1254146.0	1254683.0	1258357.0	1258597.0	1259284.0
93.0	1468061.0	1468061.0	1468504.0	1468515.0	1468515.0	1470003.0	1470003.0	1470003.0	1470216.0	1470216.0	1470216.0	1476088.0	1482364.0	1482576.0	1483127.0	1483127.0	1488393.0	1488421.0	1491145.0	1491145.0	1491145.0	1491145.0	1493947.0	1494193.0	1494195.0	1494385.0	1494756.0	1494805.0	1500618.0	1500618.0	1501461.0	1503176.0	1508358.0	1512482.0	1512539.0
94.0	618042.0	618042.0	622069.0	622069.0	622069.0	622069.0	622069.0	622069.0	622069.0	622069.0	622069.0	622069.0	622733.0	622931.0	627500.0	629141.0	662002.0	668588.0	668588.0	671525.0	671525.0	671525.0	673742.0	673757.0	677510.0	679125.0	679125.0	679125.0	681258.0	685686.0	685686.0	687774.0	687965.0	688131.0	690038.0
95.0	1182685.0	1182685.0	1185200.0	1186900.0	1188576.0	1194961.0	1194961.0	1195013.0	1195013.0	1196472.0	1197430.0	1200224.0	1205138.0	1209341.0	1220926.0	1233518.0	1233653.0	1233987.0	1237097.0	1238049.0	1238189.0	1239447.0	1247313.0	1263065.0	1264823.0	1265932.0	1275231.0	1306353.0	1311015.0	1323106.0	1324079.0	1324767.0	1351216.0	1353308.0	1353989.0
96.0	1017132.0	1017132.0	1017976.0	1017976.0	1018614.0	1018614.0	1018614.0	1018816.0	1019408.0	1020039.0	1025763.0	1026894.0	1028937.0	1030092.0	1030092.0	1030092.0	1031134.0	1031824.0	1032539.0	1033753.0	1033753.0	1035595.0	1053404.0	1053698.0	1053881.0	1053881.0	1053966.0	1054308.0	1069144.0	1069144.0	1069184.0	1069184.0	1069184.0	1069184.0	1069184.0
97.0	2443662.0	2443662.0	2471616.0	2471911.0	2474126.0	2483997.0	2489167.0	2507108.0	2512422.0	2525443.0	2539066.0	2560728.0	2597577.0	2647367.0	2654348.0	2659159.0	2671565.0	2675366.0	2690600.0	2733040.0	2757282.0	2772872.0	2789381.0	2802509.0	2802567.0	2807041.0	2816796.0	2845932.0	2908794.0	2913145.0	2923136.0	2935213.0	2942447.0	2953375.0	2953958.0
98.0	733765.0	733765.0	736471.0	736471.0	737246.0	739821.0	739821.0	740530.0	749822.0	784011.0	787623.0	787623.0	787623.0	787826.0	787826.0	787826.0	788223.0	788223.0	790072.0	790072.0	790072.0	790072.0	790114.0	790310.0	790703.0	799115.0	799115.0	799148.0	800515.0	800871.0	803736.0	805393.0	805396.0	805396.0	805507.0
99.0	598377.0	598377.0	598377.0	598377.0	598485.0	601701.0	601701.0	602600.0	603429.0	603515.0	604122.0	604122.0	604418.0	604418.0	610645.0	613712.0	624371.0	627107.0	632334.0	632558.0	633048.0	633048.0	639322.0	639322.0	639322.0	639322.0	640460.0	641684.0	643813.0	646935.0	646935.0	646935.0	647715.0	650350.0	650350.0
100.0	839470.0	839470.0	844939.0	844939.0	845001.0	845001.0	845001.0	845001.0	846274.0	846274.0	846302.0	846302.0	849475.0	850039.0	850039.0	850039.0	851964.0	852007.0	856458.0	857217.0	857217.0	857217.0	884830.0	884830.0	885832.0	890693.0	890693.0	890783.0	905484.0	905925.0	906195.0	906195.0	906293.0	906327.0	906647.0
101.0	1938953.0	1938953.0	1946885.0	1946890.0	1950622.0	1951619.0	1952154.0	1989170.0	2029651.0	2035388.0	2039443.0	2053009.0	2057532.0	2093529.0	2216399.0	2224435.0	2243404.0	2264320.0	2283999.0	2289624.0	2302866.0	2352775.0	2401645.0	2408249.0	2441217.0	2461070.0	2464994.0	2531550.0	2556931.0	2563632.0	2580447.0	2612688.0	2619214.0	2644611.0	2650053.0
102.0	1297314.0	1297314.0	1297936.0	1298126.0	1298126.0	1298978.0	1298978.0	1298978.0	1305705.0	1308789.0	1308789.0	1308789.0	1313833.0	1319263.0	1320523.0	1323148.0	1325568.0	1327223.0	1330743.0	1330743.0	1332376.0	1332376.0	1332376.0	1332376.0	1332470.0	1332470.0	1332470.0	1333462.0	1342595.0	1342595.0	1342595.0	1343516.0	1344038.0	1344999.0	1345095.0
103.0	800470.0	800470.0	801029.0	801029.0	801649.0	802882.0	802882.0	802930.0	802930.0	802930.0	808074.0	808074.0	808074.0	809657.0	809657.0	809657.0	818578.0	825171.0	826610.0	826631.0	826631.0	827448.0	838128.0	840315.0	840318.0	841296.0	841741.0	841741.0	847728.0	853214.0	864423.0	865250.0	872654.0	874678.0	875951.0
104.0	657315.0	657315.0	658653.0	658653.0	658653.0	659116.0	659116.0	660176.0	661489.0	661489.0	661489.0	661850.0	662354.0	665133.0	665133.0	665133.0	665133.0	665567.0	677639.0	677649.0	677649.0	677677.0	679176.0	683750.0	683750.0	685778.0	685778.0	685778.0	687611.0	687611.0	688376.0	688454.0	688817.0	689229.0	691659.0
105.0	1200533.0	1200533.0	1203031.0	1203415.0	1204275.0	1204752.0	1204752.0	1207677.0	1210742.0	1213171.0	1215608.0	1215919.0	1223542.0	1223642.0	1224194.0	1227714.0	1228913.0	1232203.0	1240237.0	1240305.0	1249033.0	1251913.0	1256841.0	1307793.0	1340895.0	1347901.0	1359485.0	1363440.0	1366292.0	1366360.0	1366360.0	1370927.0	1386190.0	1475563.0	1475828.0
106.0	1387057.0	1387057.0	1394853.0	1394853.0	1394853.0	1395943.0	1396198.0	1396212.0	1396221.0	1397301.0	1397322.0	1397322.0	1398376.0	1398376.0	1398376.0	1398376.0	1416673.0	1422879.0	1427007.0	1427346.0	1427953.0	1428584.0	1434178.0	1455268.0	1456136.0	1458087.0	1458087.0	1458434.0	1473146.0	1477291.0	1477291.0	1479019.0	1479019.0	1480052.0	1483290.0
107.0	491646.0	491646.0	491929.0	492278.0	492278.0	492278.0	492278.0	492278.0	492278.0	492278.0	492278.0	492278.0	492278.0	492278.0	492278.0	492278.0	492278.0	492278.0	492278.0	492278.0	493177.0	493264.0	493264.0	493814.0	493814.0	493814.0	493814.0	495163.0	501128.0	501128.0	501128.0	501128.0	501128.0	501128.0	503429.0
108.0	874176.0	874176.0	874577.0	874892.0	876521.0	879960.0	879960.0	879960.0	880044.0	886908.0	886908.0	887465.0	888050.0	888050.0	889146.0	889146.0	892012.0	892012.0	892012.0	892373.0	892373.0	892373.0	893266.0	893266.0	893266.0	893631.0	893631.0	916940.0	1059344.0	1064754.0	1065041.0	1068607.0	1068607.0	1072153.0	1072320.0
109.0	388916.0	388916.0	389024.0	389024.0	389024.0	389541.0	389578.0	390090.0	390090.0	390234.0	393352.0	393680.0	394025.0	395746.0	401058.0	401787.0	411629.0	415329.0	417267.0	417730.0	418114.0	418329.0	423104.0	423236.0	423574.0	424000.0	424000.0	425435.0	425435.0	425449.0	425838.0	426298.0	426387.0	426390.0	427124.0
110.0	220249.0	220249.0	222920.0	222920.0	222960.0	222960.0	222960.0	226453.0	226453.0	227257.0	227661.0	227661.0	227833.0	227851.0	237629.0	238525.0	239894.0	239894.0	240182.0	240454.0	240454.0	241402.0	248694.0	249073.0	251737.0	254788.0	255516.0	257054.0	260549.0	260549.0	262265.0	262265.0	262449.0	262449.0	264746.0
111.0	415756.0	415756.0	415756.0	415756.0	415756.0	435105.0	435105.0	435105.0	435564.0	435622.0	435622.0	435622.0	435622.0	435867.0	435867.0	435867.0	435867.0	435867.0	435867.0	435867.0	435925.0	435925.0	435925.0	435925.0	436470.0	437406.0	438421.0	438421.0	450477.0	532179.0	532179.0	532179.0	532179.0	532179.0	533061.0
112.0	1205216.0	1205216.0	1206077.0	1206651.0	1207617.0	1207787.0	1207787.0	1207913.0	1209735.0	1209735.0	1209735.0	1212336.0	1213556.0	1213556.0	1213556.0	1215736.0	1215750.0	1219319.0	1221986.0	1221986.0	1233852.0	1235324.0	1239231.0	1240136.0	1244070.0	1246560.0	1258638.0	1259811.0	1262716.0	1264970.0	1265007.0	1265828.0	1268294.0	1270345.0	1271119.0
113.0	518542.0	518542.0	518914.0	519517.0	520190.0	520439.0	520439.0	521584.0	521716.0	521716.0	521716.0	521716.0	521957.0	522748.0	522748.0	522748.0	522748.0	522748.0	523849.0	523934.0	524566.0	524675.0	525091.0	525091.0	525439.0	527276.0	527452.0	532424.0	534470.0	535752.0	535752.0	536090.0	537109.0	537164.0	537164.0
114.0	410441.0	410441.0	432480.0	434463.0	434463.0	434463.0	438411.0	438411.0	438411.0	438411.0	438411.0	438411.0	438780.0	438780.0	438780.0	439102.0	439102.0	439180.0	439180.0	439180.0	439180.0	439978.0	440300.0	440300.0	440300.0	440300.0	440300.0	440300.0	440542.0	440542.0	440542.0	440754.0	440754.0	440754.0	440754.0
115.0	559843.0	559843.0	559843.0	560407.0	561780.0	561780.0	561780.0	569446.0	571250.0	571250.0	572320.0	572320.0	572566.0	572566.0	572566.0	572893.0	573238.0	576986.0	576986.0	576986.0	576986.0	576986.0	576986.0	576986.0	576986.0	577385.0	577385.0	577385.0	579914.0	579914.0	579914.0	580631.0	580631.0	581219.0	581219.0
116.0	640570.0	640570.0	643197.0	643554.0	646978.0	647979.0	648585.0	648585.0	653229.0	654222.0	654222.0	654222.0	656210.0	656538.0	656538.0	656538.0	656986.0	657373.0	657711.0	663701.0	663750.0	663750.0	665404.0	665404.0	666353.0	666353.0	666515.0	668032.0	669258.0	669258.0	669258.0	669523.0	669837.0	669837.0	670065.0
117.0	157839.0	157839.0	157839.0	157839.0	157839.0	157839.0	157839.0	157839.0	157839.0	157839.0	157839.0	157839.0	157839.0	157839.0	157839.0	157839.0	158059.0	158059.0	158059.0	158723.0	159227.0	159227.0	159227.0	159227.0	159227.0	159227.0	159227.0	159227.0	159227.0	159227.0	159227.0	159227.0	159315.0	159756.0	159968.0
118.0	502695.0	502695.0	515032.0	515032.0	515241.0	515241.0	515241.0	515469.0	515469.0	515469.0	515469.0	515469.0	515469.0	516145.0	517371.0	522796.0	522796.0	523051.0	529250.0	529250.0	529250.0	529990.0	529990.0	529990.0	529990.0	529990.0	530054.0	530054.0	530089.0	530243.0	530463.0	533160.0	533160.0	533902.0	533902.0
119.0	287014.0	287014.0	293230.0	293676.0	294193.0	294461.0	294461.0	295648.0	295669.0	295669.0	295973.0	297426.0	298708.0	299790.0	300434.0	300903.0	300938.0	301200.0	301200.0	301200.0	301200.0	301262.0	301262.0	301388.0	301388.0	301388.0	301388.0	301388.0	301388.0	301388.0	301388.0	301388.0	301388.0	301517.0	301531.0
120.0	561846.0	561846.0	561846.0	562748.0	562979.0	563505.0	563930.0	563930.0	564594.0	565732.0	565968.0	565968.0	566870.0	567297.0	567297.0	567297.0	569345.0	573627.0	573627.0	573627.0	574679.0	574953.0	575299.0	575299.0	575299.0	575832.0	575832.0	575832.0	575832.0	575832.0	575832.0	576013.0	578489.0	578489.0	578590.0
121.0	280035.0	280035.0	280035.0	280035.0	280035.0	280035.0	280035.0	280035.0	280035.0	289846.0	292779.0	292779.0	301772.0	301772.0	301772.0	308741.0	308741.0	309242.0	311762.0	311762.0	313266.0	313266.0	313299.0	316096.0	316096.0	316096.0	316096.0	316096.0	316398.0	316398.0	316398.0	316398.0	316398.0	316398.0	316759.0
122.0	530461.0	530461.0	530504.0	530504.0	530504.0	530504.0	530504.0	530757.0	531823.0	531823.0	531974.0	531974.0	532844.0	532844.0	532903.0	532903.0	532903.0	533105.0	533148.0	533148.0	533148.0	533148.0	533318.0	533318.0	533318.0	533318.0	533318.0	533318.0	533318.0	533318.0	533406.0	536726.0	536726.0	536726.0	537120.0
123.0	679684.0	679684.0	681997.0	682490.0	682490.0	683799.0	684092.0	685175.0	686671.0	686671.0	687521.0	687521.0	688319.0	688539.0	695569.0	695569.0	695569.0	695569.0	695569.0	696910.0	697118.0	701278.0	713503.0	713503.0	713503.0	718430.0	718430.0	720077.0	730519.0	730519.0	730736.0	731260.0	731260.0	736547.0	737293.0
124.0	632225.0	632225.0	632225.0	632589.0	632631.0	635409.0	635409.0	636402.0	652186.0	652186.0	652186.0	652186.0	656052.0	656058.0	656058.0	659140.0	659565.0	662146.0	662212.0	662212.0	662212.0	662323.0	664100.0	664100.0	664100.0	664782.0	664782.0	664782.0	666082.0	666082.0	666620.0	668369.0	668369.0	670437.0	670437.0
125.0	452832.0	452832.0	452832.0	457231.0	457231.0	457231.0	457231.0	468554.0	468554.0	468554.0	468554.0	468554.0	468554.0	468558.0	469013.0	475647.0	496702.0	509641.0	520186.0	520358.0	522323.0	531534.0	531534.0	531534.0	531566.0	536077.0	536077.0	536077.0	537368.0	558652.0	560157.0	565978.0	567456.0	569487.0	569597.0
126.0	602105.0	602105.0	602105.0	602105.0	602105.0	602542.0	603156.0	603264.0	604890.0	605396.0	605396.0	605396.0	605396.0	605859.0	605859.0	605859.0	605859.0	606304.0	606400.0	606400.0	606400.0	608196.0	608196.0	608196.0	608196.0	608196.0	608196.0	608196.0	608732.0	608732.0	609858.0	609963.0	611270.0	611850.0	611850.0
127.0	1214839.0	1214839.0	1232483.0	1233779.0	1234005.0	1243555.0	1252071.0	1268125.0	1276306.0	1276389.0	1278699.0	1278699.0	1280654.0	1282976.0	1283013.0	1283013.0	1283013.0	1290736.0	1302002.0	1302061.0	1324418.0	1327956.0	1329914.0	1339656.0	1340399.0	1345453.0	1346284.0	1346355.0	1372019.0	1373663.0	1379039.0	1379047.0	1379795.0	1385380.0	1386169.0
128.0	439916.0	439916.0	439916.0	439916.0	439916.0	439916.0	439916.0	440879.0	440879.0	440879.0	440879.0	440879.0	441422.0	444095.0	444095.0	444988.0	447814.0	447814.0	452794.0	457149.0	457149.0	457149.0	459170.0	460087.0	460092.0	461314.0	461314.0	461314.0	467650.0	472452.0	478029.0	484258.0	486626.0	486626.0	486626.0
129.0	214185.0	214185.0	214185.0	214185.0	215598.0	215598.0	215598.0	215598.0	215598.0	215598.0	215724.0	215724.0	216221.0	216221.0	216221.0	216667.0	216667.0	216822.0	217484.0	217484.0	217484.0	217484.0	217484.0	217484.0	217484.0	217484.0	217576.0	217576.0	217576.0	218379.0	218379.0	218553.0	218553.0	218553.0	218553.0
130.0	266736.0	266736.0	266736.0	267292.0	267292.0	267332.0	267567.0	269095.0	269095.0	269095.0	269095.0	269095.0	269095.0	269095.0	269095.0	269835.0	269835.0	269835.0	269876.0	269876.0	269876.0	269876.0	272195.0	272195.0	272195.0	272195.0	272195.0	272443.0	272876.0	272876.0	272876.0	272876.0	273628.0	273740.0	273962.0
131.0	222785.0	222785.0	222945.0	222945.0	222945.0	223842.0	223842.0	223842.0	223842.0	223842.0	224750.0	224750.0	225362.0	225384.0	225384.0	225384.0	227739.0	229159.0	229159.0	229159.0	229159.0	245710.0	248855.0	248855.0	248855.0	248855.0	248855.0	249952.0	249952.0	249952.0	249952.0	250093.0	250093.0	250923.0	250923.0
132.0	400752.0	400752.0	400752.0	400752.0	400752.0	401577.0	401577.0	401577.0	401738.0	401738.0	402875.0	402877.0	403010.0	403010.0	403010.0	403010.0	403010.0	404651.0	405194.0	405914.0	406009.0	406009.0	406077.0	406077.0	406681.0	408846.0	408995.0	408995.0	409751.0	409794.0	409794.0	411924.0	411924.0	411924.0	411924.0
133.0	491564.0	491564.0	497819.0	502408.0	502972.0	504461.0	507212.0	522251.0	530322.0	534242.0	537079.0	538801.0	539506.0	539506.0	546432.0	546884.0	546884.0	547437.0	550753.0	553947.0	555443.0	555443.0	568355.0	587962.0	588000.0	588000.0	588000.0	588267.0	590081.0	590081.0	590081.0	590081.0	590081.0	590081.0	590081.0
134.0	603783.0	603783.0	605212.0	605212.0	605212.0	615812.0	635421.0	637906.0	638640.0	639763.0	640717.0	640717.0	642253.0	643182.0	647644.0	647644.0	647644.0	647644.0	649373.0	662145.0	662145.0	662145.0	662716.0	668779.0	669552.0	704577.0	704577.0	709030.0	712364.0	712364.0	712364.0	712364.0	713489.0	714220.0	714220.0
135.0	229906.0	229906.0	229906.0	229906.0	230456.0	230456.0	230456.0	230456.0	230456.0	230456.0	230456.0	230456.0	230456.0	230832.0	230858.0	230858.0	231253.0	231253.0	232129.0	232129.0	234417.0	234417.0	234794.0	234943.0	234943.0	235460.0	235460.0	235959.0	237309.0	237335.0	237335.0	237335.0	237726.0	238798.0	239076.0
136.0	263919.0	263919.0	263919.0	263919.0	263919.0	263952.0	266728.0	273521.0	274551.0	274551.0	274551.0	274551.0	274551.0	274551.0	274551.0	274551.0	274551.0	274551.0	276038.0	276038.0	277138.0	277138.0	277596.0	277596.0	277596.0	277596.0	277596.0	277596.0	279315.0	279626.0	279636.0	279760.0	282936.0	284140.0	284140.0
137.0	179623.0	179623.0	179623.0	179623.0	179623.0	179623.0	179623.0	179623.0	179912.0	179912.0	179912.0	179912.0	179912.0	179931.0	179931.0	179931.0	179984.0	179984.0	179984.0	179984.0	179984.0	179984.0	179984.0	179984.0	179984.0	179984.0	179984.0	179984.0	179984.0	179984.0	179984.0	179984.0	179984.0	180003.0	180003.0
138.0	168316.0	168316.0	168316.0	168316.0	168316.0	168316.0	168316.0	168316.0	168316.0	168316.0	168316.0	168316.0	168316.0	168316.0	168316.0	168316.0	168316.0	168316.0	168316.0	168316.0	168316.0	169532.0	169532.0	169532.0	169532.0	169532.0	169532.0	172194.0	172194.0	172194.0	172194.0	172236.0	172236.0	172236.0	172236.0
139.0	160833.0	160833.0	160833.0	160833.0	160833.0	160972.0	160972.0	160972.0	160972.0	160972.0	161151.0	161151.0	161151.0	161295.0	161295.0	161295.0	161295.0	161295.0	161295.0	161295.0	161295.0	161295.0	161432.0	161432.0	161432.0	161432.0	161980.0	161980.0	161986.0	161986.0	162097.0	162110.0	162110.0	162110.0	162110.0
140.0	448642.0	448642.0	448837.0	449825.0	452675.0	453488.0	453488.0	468311.0	472616.0	491804.0	497661.0	497661.0	498754.0	499312.0	499554.0	500464.0	500464.0	501059.0	518593.0	518593.0	521032.0	522923.0	524234.0	530162.0	530991.0	530991.0	532270.0	535871.0	549127.0	550854.0	553401.0	556050.0	556050.0	556315.0	556315.0
141.0	629427.0	629427.0	629427.0	629427.0	629427.0	629427.0	629427.0	629615.0	629615.0	629615.0	629615.0	630077.0	630077.0	630077.0	630077.0	635354.0	640516.0	641809.0	641809.0	641809.0	647248.0	647613.0	648667.0	649224.0	650433.0	650433.0	650433.0	653037.0	654061.0	654061.0	654061.0	659684.0	663739.0	663739.0	663887.0
142.0	257392.0	257392.0	257392.0	257392.0	257392.0	257392.0	257392.0	258614.0	258614.0	258614.0	258614.0	258614.0	258614.0	258614.0	258614.0	258614.0	258614.0	258614.0	258614.0	258614.0	258614.0	258614.0	258853.0	258853.0	258853.0	258853.0	258853.0	258853.0	258853.0	258853.0	258933.0	258933.0	258933.0	258933.0	258933.0
143.0	326862.0	326862.0	327468.0	327468.0	327468.0	327468.0	329010.0	331409.0	333201.0	339528.0	340124.0	341067.0	341067.0	341067.0	341067.0	341215.0	341215.0	342592.0	350679.0	353123.0	353123.0	360042.0	369872.0	369872.0	373333.0	374855.0	374904.0	376114.0	377612.0	381154.0	381206.0	381482.0	381682.0	386835.0	387038.0
144.0	1056393.0	1056393.0	1062184.0	1072887.0	1074247.0	1076222.0	1086769.0	1097044.0	1097078.0	1097078.0	1097184.0	1097825.0	1100090.0	1100090.0	1101060.0	1101182.0	1101182.0	1119404.0	1121288.0	1132199.0	1132427.0	1136133.0	1136847.0	1139377.0	1141131.0	1141131.0	1141131.0	1141145.0	1150009.0	1151012.0	1151012.0	1168590.0	1172587.0	1173819.0	1173819.0
145.0	246994.0	246994.0	247292.0	248809.0	248809.0	248973.0	248973.0	248973.0	249108.0	249108.0	249108.0	249108.0	249269.0	249276.0	249276.0	251087.0	255601.0	256405.0	257994.0	258375.0	259436.0	260774.0	260774.0	260774.0	264244.0	267140.0	268026.0	268579.0	268740.0	268740.0	269113.0	269113.0	269113.0	269113.0	270177.0
146.0	244485.0	244485.0	245087.0	245977.0	245977.0	245977.0	245977.0	245982.0	245982.0	245982.0	245982.0	245982.0	246137.0	246137.0	247597.0	247597.0	247597.0	247759.0	268769.0	268769.0	273899.0	288099.0	298203.0	298271.0	298412.0	298827.0	299499.0	299587.0	299820.0	300076.0	300076.0	300076.0	300076.0	301999.0	302142.0
147.0	351460.0	351460.0	351511.0	351623.0	353555.0	353563.0	353688.0	353688.0	356860.0	356860.0	356860.0	356860.0	356860.0	357162.0	357202.0	357202.0	357202.0	357202.0	357202.0	358408.0	358408.0	358408.0	358412.0	358412.0	358412.0	358412.0	358412.0	358412.0	358536.0	358604.0	358604.0	358604.0	358604.0	358604.0	358604.0
148.0	184127.0	184127.0	185944.0	185944.0	185944.0	186840.0	186840.0	186840.0	187688.0	187688.0	187688.0	187688.0	187688.0	187688.0	187688.0	187688.0	187688.0	187976.0	188022.0	188022.0	188283.0	188283.0	189125.0	189125.0	189125.0	189125.0	189125.0	189125.0	189125.0	189125.0	189125.0	189696.0	189696.0	189696.0	189696.0
149.0	349984.0	349984.0	350091.0	350091.0	350439.0	350439.0	350439.0	351615.0	361410.0	362807.0	363310.0	363310.0	366245.0	366245.0	366952.0	368712.0	374726.0	374726.0	374726.0	374726.0	375023.0	375334.0	375784.0	375784.0	375850.0	375891.0	378439.0	378439.0	379453.0	379870.0	379870.0	379870.0	380182.0	380361.0	380466.0
150.0	270111.0	270111.0	270111.0	270111.0	270111.0	270111.0	270111.0	270111.0	270111.0	270111.0	271195.0	271976.0	271976.0	271976.0	271976.0	271976.0	272259.0	272259.0	272259.0	272331.0	272375.0	272375.0	273494.0	273494.0	273494.0	273494.0	273494.0	273494.0	273494.0	273494.0	273494.0	273999.0	274112.0	274112.0	274112.0
151.0	589738.0	589738.0	590503.0	590538.0	590657.0	590657.0	590657.0	591114.0	595835.0	595932.0	595942.0	595942.0	597562.0	599938.0	600978.0	612124.0	618002.0	633732.0	633732.0	634022.0	637287.0	637385.0	643449.0	654432.0	658551.0	666338.0	667261.0	667429.0	670917.0	672806.0	673438.0	673464.0	673748.0	676108.0	676108.0
152.0	177426.0	177426.0	177426.0	177426.0	177426.0	177426.0	177426.0	177749.0	177953.0	177953.0	177953.0	177953.0	177953.0	177953.0	177953.0	177953.0	177953.0	177953.0	177953.0	177953.0	179040.0	179040.0	179229.0	179229.0	179229.0	179229.0	179229.0	179229.0	179552.0	179552.0	179552.0	179552.0	179552.0	179552.0	179552.0
153.0	446411.0	446411.0	446411.0	446425.0	446425.0	446425.0	446425.0	446425.0	446425.0	446425.0	446425.0	446425.0	447419.0	447419.0	447419.0	447950.0	447950.0	448113.0	448450.0	448546.0	448546.0	448546.0	448732.0	449933.0	449933.0	449933.0	449933.0	449933.0	449933.0	449933.0	449933.0	449933.0	449933.0	449933.0	449933.0
154.0	176600.0	176600.0	176600.0	176600.0	176600.0	176600.0	176600.0	176616.0	177121.0	177121.0	177241.0	177241.0	177241.0	177443.0	177741.0	177741.0	177811.0	177811.0	178072.0	178072.0	178072.0	178072.0	178724.0	178724.0	178724.0	178724.0	178724.0	178724.0	179148.0	179148.0	179148.0	179148.0	179148.0	179148.0	179435.0
155.0	569299.0	569299.0	570461.0	570461.0	571333.0	571333.0	571333.0	571333.0	571333.0	571333.0	574904.0	574904.0	576309.0	576309.0	576454.0	576454.0	576454.0	576454.0	585966.0	585966.0	585966.0	586099.0	587018.0	587299.0	588213.0	588213.0	588213.0	588213.0	595811.0	596809.0	596809.0	596956.0	596956.0	598360.0	598360.0
156.0	2373153.0	2373153.0	2376368.0	2382256.0	2384386.0	2395388.0	2414357.0	2430970.0	2439239.0	2453819.0	2471783.0	2480459.0	2504084.0	2517459.0	2520104.0	2532141.0	2540920.0	2541842.0	2560393.0	2564307.0	2585258.0	2585258.0	2603306.0	2613444.0	2683160.0	2689387.0	2721914.0	2726292.0	2729057.0	2730672.0	2742246.0	2750378.0	2754051.0	2757664.0	2762800.0
157.0	1464872.0	1464872.0	1473882.0	1475031.0	1508944.0	1509589.0	1519741.0	1533727.0	1534384.0	1539006.0	1539006.0	1540603.0	1541434.0	1542518.0	1546879.0	1548203.0	1550102.0	1550890.0	1565025.0	1569367.0	1571445.0	1572306.0	1588888.0	1590886.0	1606999.0	1662102.0	1670153.0	1675591.0	1677331.0	1678774.0	1682653.0	1687198.0	1694303.0	1695560.0	1696217.0
158.0	978702.0	978702.0	981344.0	983175.0	1000206.0	1001738.0	1001738.0	1001738.0	1008337.0	1008337.0	1008337.0	1015744.0	1016156.0	1020889.0	1022290.0	1023728.0	1023728.0	1026052.0	1033779.0	1041673.0	1052961.0	1052961.0	1055862.0	1061277.0	1064143.0	1065852.0	1066129.0	1066537.0	1071821.0	1071821.0	1072265.0	1084638.0	1091184.0	1092192.0	1097821.0
159.0	453254.0	453254.0	455475.0	455475.0	455738.0	455738.0	456244.0	456244.0	461617.0	461617.0	462983.0	463569.0	463896.0	464060.0	488095.0	488095.0	488095.0	494265.0	494290.0	494290.0	495940.0	495998.0	498469.0	498469.0	498839.0	498839.0	498839.0	501661.0	501661.0	501661.0	502307.0	503331.0	503331.0	503341.0	504436.0
160.0	459748.0	459748.0	462610.0	464176.0	464176.0	464176.0	464176.0	464413.0	464838.0	464838.0	465206.0	465206.0	465597.0	468710.0	470832.0	470832.0	470832.0	470832.0	484701.0	484701.0	484701.0	493896.0	494316.0	494316.0	494316.0	494590.0	494874.0	495471.0	496445.0	496445.0	497145.0	501100.0	501100.0	501100.0	502260.0
161.0	216724.0	216724.0	216724.0	216724.0	216799.0	216799.0	216799.0	216799.0	216799.0	216799.0	216799.0	216799.0	217031.0	217031.0	217031.0	217031.0	217031.0	217031.0	217058.0	217058.0	217058.0	217058.0	217149.0	217245.0	217245.0	217245.0	217245.0	217245.0	217899.0	217899.0	218327.0	218327.0	218327.0	218327.0	218327.0
162.0	467362.0	467362.0	467362.0	467362.0	467362.0	467362.0	467362.0	468699.0	470011.0	470011.0	470011.0	470011.0	470011.0	470011.0	470011.0	475921.0	475982.0	475982.0	476213.0	476213.0	476213.0	476337.0	477057.0	477660.0	478360.0	478360.0	478360.0	478360.0	478414.0	478414.0	478414.0	478510.0	478510.0	481361.0	481361.0
163.0	317403.0	317403.0	317797.0	317797.0	317797.0	319041.0	319041.0	319156.0	319156.0	319156.0	319156.0	319156.0	319156.0	330944.0	330944.0	330944.0	332401.0	332401.0	332762.0	332987.0	332987.0	338140.0	338576.0	338576.0	339844.0	340207.0	340464.0	342677.0	342852.0	342852.0	350670.0	350670.0	352505.0	352505.0	352505.0
164.0	440563.0	440563.0	445866.0	446727.0	446727.0	451724.0	453051.0	473672.0	475558.0	475570.0	495499.0	496513.0	496513.0	498521.0	510114.0	511681.0	515326.0	524409.0	525956.0	525956.0	525956.0	526908.0	526930.0	527189.0	532075.0	532219.0	532228.0	534560.0	539811.0	539811.0	539811.0	539811.0	539811.0	540880.0	540954.0
165.0	329814.0	329814.0	329814.0	330712.0	331382.0	331821.0	331821.0	331821.0	331821.0	331821.0	331821.0	332245.0	332245.0	332859.0	332859.0	332859.0	333416.0	333416.0	333416.0	334598.0	339447.0	339447.0	339447.0	339447.0	339447.0	339447.0	339447.0	339447.0	343060.0	343060.0	345172.0	345172.0	345172.0	345172.0	345172.0
166.0	343028.0	343028.0	343028.0	345399.0	345399.0	345399.0	345399.0	348479.0	348479.0	351285.0	351580.0	351580.0	351580.0	351792.0	351792.0	351792.0	351792.0	355356.0	357204.0	357508.0	357508.0	357508.0	358859.0	358859.0	358859.0	358859.0	358904.0	361057.0	361235.0	361454.0	361454.0	361454.0	362346.0	363109.0	363257.0
167.0	315887.0	315887.0	315887.0	315887.0	315887.0	315887.0	315887.0	315887.0	317060.0	317060.0	317060.0	317060.0	317060.0	318609.0	318609.0	324242.0	329115.0	347123.0	347123.0	347201.0	347748.0	347748.0	355272.0	355272.0	355272.0	355272.0	355272.0	355272.0	356041.0	356041.0	356041.0	356041.0	356041.0	356041.0	356381.0
168.0	218349.0	218349.0	220605.0	220605.0	220605.0	220892.0	221290.0	221290.0	222505.0	222505.0	222505.0	222505.0	222505.0	222578.0	222578.0	223284.0	223284.0	226744.0	226744.0	226744.0	226744.0	226744.0	230191.0	230191.0	230191.0	230706.0	230756.0	232143.0	232659.0	234039.0	234039.0	234039.0	234039.0	234039.0	234039.0
169.0	157703.0	157703.0	157703.0	157703.0	157703.0	157703.0	157703.0	157703.0	157703.0	157703.0	157703.0	157703.0	157973.0	157973.0	160061.0	160061.0	160061.0	160061.0	160438.0	160438.0	160625.0	160625.0	160625.0	160625.0	160625.0	160625.0	160625.0	160625.0	160625.0	160625.0	160625.0	160625.0	160625.0	160625.0	160625.0
170.0	171449.0	171449.0	171449.0	172447.0	172447.0	172447.0	175388.0	175388.0	176254.0	176254.0	176254.0	176254.0	176611.0	176611.0	182178.0	182178.0	182178.0	184082.0	184082.0	187740.0	192036.0	192036.0	194433.0	196311.0	200820.0	200820.0	200820.0	200820.0	203471.0	203471.0	203471.0	204546.0	206652.0	206652.0	206652.0
171.0	96639.0	96639.0	96639.0	96639.0	96639.0	96726.0	96726.0	96726.0	96726.0	96726.0	96726.0	96726.0	96775.0	96775.0	96775.0	96775.0	96775.0	97062.0	97604.0	97604.0	97604.0	97604.0	97604.0	97604.0	97604.0	97604.0	97604.0	97604.0	97604.0	97604.0	97604.0	97604.0	97604.0	97604.0	97604.0
172.0	18268062.0	18268062.0	18405579.0	18484279.0	18559420.0	18602011.0	18738478.0	18814289.0	18931942.0	18993707.0	19159675.0	19237998.0	19338181.0	19526983.0	19653500.0	19761369.0	19869358.0	19999050.0	20061538.0	20207706.0	20247958.0	21158374.0	21318780.0	21508549.0	21626557.0	21709141.0	21773299.0	21922262.0	21958241.0	22018085.0	22089588.0	22131205.0	22227980.0	22298159.0	22328346.0
173.0	13148826.0	13148826.0	13179839.0	13202320.0	13248854.0	13291005.0	13322418.0	13370079.0	13410817.0	13485963.0	13581996.0	13626547.0	13704944.0	13794692.0	13823822.0	13852929.0	13872913.0	13905043.0	13956941.0	13978706.0	14090081.0	14152854.0	14220199.0	14264638.0	14306634.0	14355280.0	14400089.0	14452410.0	14513341.0	14551757.0	14567197.0	14606560.0	14631661.0	14656695.0	14683628.0
174.0	384542.0	384542.0	384542.0	385344.0	385344.0	385344.0	385344.0	385344.0	385344.0	386221.0	389193.0	389193.0	389193.0	390136.0	391805.0	393512.0	393512.0	393512.0	398628.0	398628.0	398628.0	398899.0	402337.0	402337.0	402337.0	402337.0	408379.0	412311.0	412311.0	414194.0	414194.0	414194.0	414194.0	415058.0	415479.0
175.0	2610144.0	2610144.0	2620541.0	2620541.0	2658464.0	2658464.0	2663842.0	2666381.0	2667972.0	2668689.0	2674746.0	2674746.0	2684176.0	2684176.0	2694918.0	2721607.0	2730215.0	2740398.0	2749193.0	2753499.0	2769476.0	2775179.0	2801143.0	2814676.0	2815203.0	2815282.0	2823406.0	2823704.0	2824958.0	2830891.0	2832470.0	2832470.0	2833238.0	2838501.0	2860406.0
176.0	823392.0	823392.0	823392.0	823392.0	823392.0	823392.0	823392.0	823392.0	823392.0	823392.0	823392.0	823392.0	825169.0	825169.0	828377.0	828377.0	828377.0	833396.0	833396.0	833396.0	833396.0	833396.0	850329.0	850449.0	852440.0	858756.0	858800.0	861464.0	861464.0	863672.0	867240.0	867240.0	867240.0	867452.0	867452.0
177.0	1828300.0	1828300.0	1831351.0	1831351.0	1833016.0	1833016.0	1833016.0	1837412.0	1837412.0	1845036.0	1872805.0	1874374.0	1874374.0	1882241.0	1895489.0	1897248.0	1898487.0	1898714.0	1900871.0	1904224.0	1910037.0	1913581.0	1929093.0	1933165.0	1935481.0	1935879.0	1939829.0	1951099.0	1958952.0	1960839.0	1972588.0	1976542.0	1987979.0	1988741.0	1988741.0
178.0	425886.0	425886.0	425886.0	425886.0	425886.0	426124.0	426124.0	426124.0	426390.0	426390.0	426444.0	426444.0	427732.0	445008.0	445058.0	445281.0	445281.0	445281.0	445335.0	445335.0	464915.0	464915.0	469798.0	469849.0	470263.0	470263.0	475058.0	477767.0	480223.0	480223.0	480223.0	480223.0	480223.0	480223.0	480253.0
179.0	519171.0	519171.0	519171.0	519171.0	528201.0	528201.0	528201.0	529253.0	529253.0	529253.0	529253.0	529253.0	529788.0	529788.0	529788.0	529788.0	535851.0	535851.0	535851.0	536510.0	536510.0	536510.0	537664.0	541985.0	545215.0	545215.0	545215.0	546040.0	546040.0	546040.0	546226.0	546226.0	546394.0	547543.0	564087.0
180.0	620050.0	620050.0	620050.0	620050.0	620050.0	620183.0	620183.0	620183.0	620455.0	621180.0	623395.0	627130.0	627130.0	627130.0	627258.0	627258.0	627258.0	627258.0	627258.0	627258.0	627258.0	627258.0	628473.0	628803.0	628803.0	628803.0	628803.0	628803.0	628803.0	628803.0	628803.0	629278.0	629367.0	630024.0	630024.0
181.0	1282812.0	1282812.0	1283266.0	1284441.0	1288483.0	1288483.0	1288483.0	1288800.0	1288863.0	1289804.0	1306929.0	1315358.0	1322112.0	1325538.0	1326644.0	1327026.0	1327026.0	1336234.0	1336710.0	1338377.0	1339998.0	1375410.0	1386866.0	1396219.0	1403433.0	1408302.0	1414317.0	1418486.0	1432225.0	1432732.0	1438171.0	1439362.0	1444626.0	1449156.0	1451661.0
182.0	887360.0	887360.0	889959.0	890482.0	891581.0	891581.0	891825.0	896367.0	896367.0	896367.0	897981.0	899915.0	900006.0	900383.0	901529.0	908590.0	910280.0	910280.0	911024.0	911024.0	912498.0	913094.0	939078.0	941738.0	949694.0	950809.0	950809.0	950996.0	953492.0	954877.0	954877.0	955076.0	961412.0	968005.0	969392.0
183.0	2252550.0	2252550.0	2257616.0	2265304.0	2265384.0	2266511.0	2268638.0	2276104.0	2279539.0	2280857.0	2284015.0	2291520.0	2291736.0	2303448.0	2305291.0	2305291.0	2311269.0	2327430.0	2357767.0	2362488.0	2362488.0	2384194.0	2386366.0	2387614.0	2408328.0	2418672.0	2426091.0	2427736.0	2437415.0	2446074.0	2451203.0	2453092.0	2458530.0	2458934.0	2462363.0
184.0	937216.0	937216.0	939017.0	939330.0	939330.0	939898.0	939898.0	940454.0	941200.0	944756.0	944756.0	945045.0	949668.0	956214.0	967673.0	972332.0	982986.0	984485.0	990359.0	1010815.0	1014335.0	1078396.0	1099361.0	1103663.0	1107871.0	1110693.0	1122013.0	1123190.0	1123190.0	1128820.0	1132242.0	1132242.0	1147158.0	1147993.0	1150535.0
185.0	375511.0	375511.0	378180.0	378180.0	378458.0	378458.0	378458.0	378532.0	378532.0	378532.0	379513.0	379513.0	379624.0	379624.0	379624.0	379624.0	380929.0	380929.0	380929.0	380929.0	381060.0	383879.0	383913.0	383913.0	383913.0	385391.0	386944.0	386944.0	386944.0	391040.0	391040.0	391276.0	391503.0	393967.0	393967.0
186.0	409199.0	409199.0	409199.0	409199.0	409199.0	409248.0	409248.0	409248.0	409248.0	409298.0	409298.0	410416.0	411463.0	411463.0	411463.0	411463.0	412928.0	417700.0	417700.0	417808.0	417808.0	421062.0	421062.0	421062.0	421062.0	421386.0	421822.0	423969.0	425136.0	425159.0	425159.0	425729.0	425729.0	425729.0	425729.0
187.0	605003.0	605003.0	605633.0	605633.0	605633.0	606313.0	606313.0	607458.0	607710.0	607827.0	608653.0	608713.0	608926.0	609013.0	609013.0	610879.0	610879.0	613478.0	617712.0	617901.0	617901.0	634919.0	637381.0	638785.0	639699.0	639699.0	641855.0	643675.0	643675.0	647466.0	647758.0	650508.0	650508.0	651532.0	653781.0
188.0	240351.0	240351.0	240584.0	242507.0	242507.0	242507.0	242507.0	242507.0	242507.0	243509.0	243509.0	243509.0	243509.0	243509.0	243660.0	243660.0	243660.0	244777.0	244777.0	244777.0	244777.0	249283.0	250184.0	250184.0	250348.0	250348.0	250348.0	250348.0	250348.0	250348.0	250348.0	250348.0	250348.0	250348.0	252006.0
189.0	358505.0	358505.0	358505.0	358505.0	358632.0	358632.0	358632.0	358632.0	359896.0	359896.0	363024.0	363024.0	364852.0	365558.0	365558.0	365558.0	365947.0	367183.0	367183.0	367183.0	367183.0	368568.0	368836.0	370102.0	370102.0	370272.0	370272.0	370272.0	370389.0	370985.0	370985.0	371218.0	371240.0	372970.0	372970.0
190.0	766105.0	766105.0	768166.0	784299.0	784299.0	786707.0	786707.0	786707.0	791948.0	798284.0	798726.0	799209.0	802962.0	802962.0	803270.0	803345.0	806999.0	808450.0	825867.0	825867.0	825867.0	863636.0	873100.0	873100.0	877509.0	878078.0	881249.0	881249.0	881317.0	881317.0	881317.0	884767.0	884767.0	886383.0	886407.0
191.0	455938.0	455938.0	455938.0	455938.0	455938.0	457043.0	457043.0	457594.0	457594.0	457825.0	457825.0	457937.0	458082.0	458082.0	458082.0	458082.0	458447.0	470304.0	470343.0	470343.0	470343.0	477510.0	477510.0	480414.0	483718.0	486057.0	486315.0	486509.0	488322.0	491193.0	491193.0	492380.0	503447.0	506675.0	506675.0
192.0	679737.0	679737.0	681806.0	682157.0	682157.0	682448.0	683875.0	688153.0	689017.0	690595.0	690865.0	691185.0	695378.0	697160.0	697160.0	697160.0	700487.0	701437.0	701741.0	701886.0	701886.0	714676.0	714676.0	714676.0	714676.0	715333.0	715333.0	717768.0	718090.0	718090.0	718232.0	718232.0	718809.0	718809.0	718809.0
193.0	770894.0	770894.0	772163.0	778340.0	778340.0	778340.0	779498.0	780373.0	780373.0	780373.0	782725.0	784919.0	787348.0	787348.0	789968.0	789968.0	790647.0	790838.0	790838.0	790838.0	790838.0	803168.0	804518.0	817708.0	817708.0	820704.0	821334.0	821836.0	822512.0	824909.0	825606.0	826769.0	831463.0	836884.0	837535.0
194.0	632315.0	632315.0	632315.0	632315.0	632315.0	632315.0	632315.0	632315.0	634100.0	634100.0	640452.0	640501.0	641969.0	642208.0	642370.0	642370.0	642652.0	643210.0	650454.0	665112.0	665802.0	690673.0	695946.0	702472.0	703218.0	710363.0	750877.0	751261.0	751261.0	751261.0	751261.0	751261.0	756479.0	756739.0	756944.0
195.0	201891.0	201891.0	201920.0	201932.0	201932.0	201932.0	201932.0	201932.0	201932.0	201932.0	201945.0	201945.0	201945.0	201983.0	201983.0	201983.0	201983.0	201983.0	201983.0	202888.0	202888.0	204631.0	204631.0	205363.0	205725.0	205725.0	206726.0	206726.0	206726.0	206726.0	206726.0	206726.0	206886.0	207162.0	207628.0
196.0	501034.0	501034.0	501034.0	501034.0	501034.0	503593.0	503593.0	503593.0	503717.0	503717.0	503717.0	504036.0	507544.0	507544.0	507544.0	507544.0	507544.0	511437.0	512306.0	513630.0	513630.0	513918.0	518316.0	519108.0	519108.0	519108.0	522378.0	523972.0	528606.0	528606.0	529615.0	529615.0	529615.0	529615.0	529615.0
197.0	373479.0	373479.0	373479.0	373479.0	373479.0	373666.0	373666.0	373666.0	373666.0	373666.0	373666.0	373666.0	373666.0	373666.0	373666.0	373666.0	373666.0	373666.0	375019.0	387426.0	387426.0	397310.0	397310.0	397392.0	397392.0	397392.0	397490.0	397766.0	397766.0	399020.0	399828.0	400230.0	401069.0	401069.0	401508.0
198.0	191977.0	191977.0	191977.0	191977.0	191977.0	191977.0	191977.0	191977.0	191977.0	191977.0	191977.0	191977.0	191977.0	191977.0	191977.0	191977.0	191977.0	192958.0	193287.0	193287.0	193287.0	193287.0	193287.0	193287.0	193335.0	193335.0	193335.0	193335.0	193420.0	193702.0	193702.0	193702.0	194707.0	194707.0	197658.0
199.0	664802.0	664802.0	665385.0	666163.0	666163.0	666163.0	666163.0	673973.0	675982.0	677445.0	680538.0	683166.0	684857.0	688365.0	695930.0	699413.0	706214.0	706447.0	707475.0	707709.0	709087.0	732243.0	733574.0	733574.0	733929.0	735005.0	736834.0	739433.0	739433.0	741032.0	750465.0	754723.0	754723.0	764097.0	768336.0
200.0	1675136.0	1675136.0	1699871.0	1712308.0	1717873.0	1742670.0	1755065.0	1761817.0	1763335.0	1763335.0	1776785.0	1781607.0	1796143.0	1798038.0	1798635.0	1802059.0	1828089.0	1830809.0	1833786.0	1839228.0	1839228.0	1850824.0	1861001.0	1861001.0	1904986.0	1912403.0	1923261.0	1923309.0	1928134.0	1929042.0	1947755.0	1949796.0	1950453.0	1955840.0	1955951.0
201.0	594425.0	594425.0	595291.0	595291.0	595291.0	596208.0	598422.0	598422.0	598422.0	598422.0	603438.0	603438.0	605988.0	605988.0	605988.0	611465.0	611465.0	611465.0	611585.0	611919.0	613674.0	613712.0	617779.0	617779.0	617779.0	619335.0	619402.0	620972.0	620972.0	620972.0	621528.0	621599.0	621599.0	621804.0	621804.0
202.0	121258.0	121258.0	121258.0	121258.0	121258.0	121258.0	121258.0	121258.0	121258.0	121258.0	121258.0	121258.0	121258.0	121258.0	121258.0	121649.0	121649.0	121649.0	121649.0	121649.0	121649.0	121649.0	121649.0	121649.0	122276.0	122288.0	122288.0	122288.0	122288.0	122288.0	122288.0	122735.0	122735.0	122735.0	123022.0
203.0	455418.0	455418.0	455418.0	455768.0	458218.0	458218.0	458218.0	459745.0	459745.0	460364.0	460535.0	460764.0	461147.0	461215.0	461215.0	461215.0	461215.0	461215.0	461496.0	461916.0	462256.0	462417.0	463042.0	463042.0	465086.0	466190.0	466190.0	466190.0	466190.0	466241.0	466241.0	466301.0	466395.0	466429.0	466570.0
204.0	1150430.0	1150430.0	1157054.0	1157054.0	1157054.0	1163818.0	1164969.0	1169216.0	1169216.0	1169307.0	1183687.0	1189580.0	1189968.0	1192146.0	1193720.0	1193720.0	1198709.0	1212782.0	1212782.0	1212782.0	1212782.0	1228290.0	1228330.0	1233017.0	1241105.0	1241563.0	1243930.0	1252399.0	1257147.0	1257147.0	1257147.0	1258581.0	1258907.0	1258907.0	1259235.0
205.0	172368.0	172368.0	172368.0	172368.0	172368.0	172368.0	172368.0	172368.0	172368.0	172585.0	172765.0	172765.0	172765.0	172765.0	172765.0	172765.0	172765.0	172765.0	172765.0	172765.0	172765.0	172765.0	172765.0	172765.0	172776.0	172776.0	172776.0	172776.0	172776.0	172776.0	172776.0	172776.0	172776.0	172776.0	172776.0
206.0	216791.0	216791.0	220087.0	220087.0	220087.0	220142.0	220142.0	220142.0	220142.0	220142.0	220142.0	220142.0	220142.0	220142.0	220142.0	220142.0	220928.0	220928.0	221952.0	221952.0	221952.0	223131.0	223131.0	223131.0	223131.0	223131.0	223131.0	223131.0	225712.0	225712.0	225712.0	225934.0	225934.0	225934.0	226264.0
207.0	338319.0	338319.0	339052.0	339052.0	339129.0	339265.0	339265.0	339407.0	339407.0	339407.0	339407.0	341273.0	341273.0	341273.0	341273.0	341600.0	341842.0	341842.0	341842.0	342409.0	342409.0	350797.0	351016.0	352153.0	352231.0	352231.0	352231.0	352474.0	354567.0	354567.0	354567.0	354567.0	354567.0	354567.0	354823.0
208.0	355166.0	355166.0	355166.0	355166.0	355166.0	355166.0	355166.0	355166.0	355166.0	355166.0	355166.0	355553.0	355553.0	355553.0	355553.0	355553.0	355553.0	355553.0	355553.0	355553.0	355553.0	356414.0	356414.0	356414.0	356414.0	356414.0	356414.0	356414.0	356414.0	356683.0	356683.0	356837.0	356837.0	356837.0	356837.0
209.0	572076.0	572076.0	572258.0	572734.0	572764.0	573295.0	573295.0	575022.0	575254.0	577921.0	584160.0	584160.0	588698.0	588870.0	591766.0	595230.0	595740.0	595740.0	597054.0	598554.0	598741.0	601799.0	602154.0	605680.0	607657.0	608287.0	608287.0	608287.0	608287.0	608287.0	627298.0	627298.0	627298.0	628064.0	628441.0
210.0	907340.0	907340.0	908469.0	909264.0	909264.0	909264.0	919871.0	921517.0	922096.0	925666.0	925666.0	925666.0	936618.0	936649.0	942142.0	943496.0	943548.0	943548.0	946553.0	949291.0	958261.0	977560.0	979813.0	979911.0	980189.0	980947.0	980947.0	983132.0	985088.0	986915.0	989553.0	989553.0	989702.0	989702.0	989702.0
211.0	626255.0	626255.0	632389.0	634700.0	634700.0	634700.0	637236.0	645944.0	660816.0	664094.0	674862.0	674862.0	675146.0	682243.0	683065.0	683330.0	683442.0	683442.0	688366.0	704949.0	712285.0	734520.0	737655.0	739185.0	741213.0	745332.0	745332.0	747126.0	747126.0	747126.0	747126.0	748349.0	750592.0	752238.0	754168.0
212.0	373680.0	373680.0	377157.0	377157.0	377157.0	377157.0	377157.0	377157.0	382015.0	382015.0	382049.0	382049.0	388451.0	388451.0	389021.0	389021.0	389021.0	389021.0	389021.0	390330.0	390330.0	392579.0	392579.0	392579.0	392579.0	392579.0	392579.0	392626.0	392626.0	392656.0	392704.0	392704.0	392704.0	392704.0	399333.0
213.0	220212.0	220212.0	220212.0	220212.0	220212.0	220212.0	220212.0	220212.0	220212.0	220212.0	220215.0	220215.0	220719.0	221552.0	221552.0	221552.0	221552.0	221552.0	221552.0	222176.0	222176.0	225214.0	225214.0	225214.0	226349.0	226349.0	226903.0	228834.0	228834.0	229385.0	229385.0	229385.0	229385.0	229385.0	229385.0
214.0	271688.0	271688.0	271945.0	271970.0	273871.0	273871.0	274268.0	274268.0	275675.0	275675.0	276177.0	276177.0	276177.0	276177.0	276177.0	278346.0	279003.0	292510.0	292510.0	292548.0	293169.0	295997.0	295997.0	296426.0	296427.0	296427.0	296427.0	296427.0	296991.0	315337.0	315337.0	315337.0	315337.0	315337.0	315337.0
215.0	983420.0	983420.0	983481.0	983715.0	987180.0	987303.0	987303.0	987816.0	989179.0	989179.0	991815.0	994686.0	994691.0	1002515.0	1006751.0	1010201.0	1011241.0	1022366.0	1028669.0	1034050.0	1035000.0	1045887.0	1047817.0	1049368.0	1052864.0	1054023.0	1067360.0	1073556.0	1080205.0	1087567.0	1092994.0	1095328.0	1101993.0	1103475.0	1103972.0
216.0	3237310.0	3237310.0	3254150.0	3266325.0	3342540.0	3355900.0	3359282.0	3368336.0	3371429.0	3414189.0	3446086.0	3479138.0	3518330.0	3569804.0	3614624.0	3619028.0	3627375.0	3754950.0	3771571.0	3776619.0	3816829.0	3916676.0	3946200.0	3994468.0	3999455.0	4025822.0	4030543.0	4031764.0	4034619.0	4038376.0	4040776.0	4045564.0	4049709.0	4073646.0	4077224.0
217.0	627510.0	627510.0	630864.0	630864.0	632413.0	634465.0	635176.0	638464.0	640073.0	640073.0	640073.0	640073.0	645187.0	647450.0	647934.0	649033.0	649033.0	649033.0	653348.0	655755.0	656577.0	657420.0	657420.0	660821.0	660952.0	663199.0	663199.0	665000.0	670376.0	670376.0	670376.0	670376.0	670376.0	670376.0	670882.0
218.0	354816.0	354816.0	354816.0	354908.0	354908.0	355333.0	355333.0	356628.0	356628.0	357515.0	357515.0	358297.0	359458.0	360144.0	360509.0	360509.0	362001.0	362001.0	362001.0	362001.0	362001.0	362001.0	362001.0	362001.0	362609.0	363973.0	363973.0	366130.0	372135.0	375222.0	375222.0	375885.0	375885.0	375885.0	375885.0
219.0	473437.0	473437.0	473437.0	473437.0	473437.0	473437.0	473499.0	473499.0	473499.0	473919.0	478708.0	478708.0	478770.0	479165.0	479165.0	480636.0	481960.0	481960.0	482848.0	483154.0	483154.0	484417.0	484417.0	485440.0	485440.0	486152.0	486974.0	487919.0	487919.0	487919.0	487919.0	487919.0	489847.0	489873.0	489873.0
220.0	606141.0	606141.0	607544.0	615752.0	617983.0	617983.0	617983.0	619245.0	619283.0	619283.0	619283.0	619647.0	619848.0	619848.0	619848.0	619848.0	619974.0	619974.0	626846.0	628297.0	628624.0	639271.0	641905.0	650308.0	651528.0	651657.0	651657.0	651960.0	651960.0	651960.0	651960.0	651960.0	651960.0	652032.0	652032.0
221.0	282667.0	282667.0	283549.0	283602.0	283802.0	283802.0	283802.0	283992.0	283992.0	283992.0	291861.0	292637.0	292835.0	294455.0	299313.0	299313.0	299313.0	299410.0	302469.0	302469.0	303210.0	303261.0	303375.0	303964.0	304163.0	304209.0	304895.0	304895.0	312828.0	315896.0	315896.0	315896.0	316872.0	316872.0	319423.0
222.0	562781.0	562781.0	562781.0	562781.0	562781.0	563381.0	563381.0	563381.0	563381.0	563381.0	563381.0	563381.0	563381.0	570489.0	571430.0	572213.0	572213.0	574165.0	575119.0	576164.0	576438.0	576438.0	576438.0	577205.0	577420.0	581342.0	584085.0	584085.0	584085.0	584085.0	584085.0	584085.0	584085.0	584085.0	584085.0
223.0	553031.0	553031.0	553248.0	553248.0	553248.0	554950.0	554950.0	554950.0	556040.0	556826.0	556826.0	557671.0	557671.0	572555.0	581475.0	583005.0	583005.0	584572.0	584572.0	584738.0	597964.0	598099.0	598635.0	599439.0	599439.0	599439.0	601817.0	604475.0	605765.0	605765.0	605765.0	613581.0	613581.0	613769.0	623810.0
224.0	286299.0	286299.0	286478.0	286478.0	287357.0	287357.0	288158.0	288158.0	288158.0	288158.0	288158.0	289297.0	289297.0	289297.0	291831.0	291831.0	291831.0	292216.0	292216.0	292216.0	292216.0	292216.0	292216.0	292216.0	292276.0	300090.0	302437.0	302437.0	308486.0	308807.0	308807.0	308807.0	310659.0	310659.0	310711.0
225.0	394325.0	394325.0	394325.0	394325.0	394570.0	394570.0	394570.0	394570.0	394570.0	394570.0	394570.0	394570.0	396498.0	398206.0	399346.0	399346.0	401958.0	402092.0	402556.0	402884.0	402884.0	402967.0	403187.0	403187.0	403187.0	403456.0	403584.0	403723.0	403723.0	403723.0	403723.0	403723.0	403948.0	404709.0	405749.0
226.0	908768.0	908768.0	908768.0	909487.0	919227.0	919324.0	919324.0	919324.0	919324.0	919618.0	920636.0	920636.0	921923.0	921923.0	939834.0	948152.0	949615.0	949721.0	949721.0	950009.0	953646.0	966783.0	967556.0	971957.0	973748.0	973748.0	978263.0	978263.0	982687.0	983074.0	983074.0	983142.0	983142.0	985167.0	985167.0
227.0	700195.0	700195.0	700195.0	706096.0	706096.0	706096.0	706096.0	707263.0	710872.0	710940.0	714846.0	715089.0	718264.0	718264.0	728961.0	728961.0	728961.0	731559.0	732331.0	735434.0	735534.0	735534.0	735534.0	737151.0	748190.0	748190.0	755073.0	755073.0	755073.0	755073.0	755073.0	755304.0	755304.0	755304.0	755304.0
228.0	202008.0	202008.0	204062.0	204062.0	204062.0	204062.0	205522.0	205522.0	205522.0	206117.0	206117.0	206117.0	206117.0	206117.0	206117.0	206117.0	206117.0	206117.0	206117.0	206117.0	206117.0	206518.0	206518.0	206518.0	206518.0	206518.0	207083.0	207083.0	209480.0	209480.0	209480.0	209480.0	209480.0	209480.0	209480.0
229.0	259998.0	259998.0	259998.0	259998.0	259998.0	259998.0	259998.0	259998.0	259998.0	260060.0	260060.0	260060.0	260060.0	260060.0	262182.0	262182.0	262182.0	262182.0	262226.0	266416.0	267112.0	267112.0	275037.0	275037.0	275037.0	275670.0	275670.0	275670.0	275670.0	275670.0	275670.0	275670.0	275670.0	275900.0	275900.0
230.0	307694.0	307694.0	307694.0	307808.0	307957.0	307957.0	307957.0	308039.0	308039.0	308039.0	308039.0	308039.0	308039.0	308039.0	310519.0	310519.0	310519.0	310854.0	310906.0	310906.0	310906.0	311510.0	311772.0	311863.0	312430.0	312430.0	317468.0	317468.0	317555.0	318859.0	318859.0	318859.0	318859.0	319857.0	324597.0
231.0	429782.0	429782.0	431032.0	431304.0	431626.0	431679.0	431679.0	431679.0	431679.0	433801.0	433801.0	433801.0	433835.0	433835.0	441103.0	441103.0	441103.0	443667.0	444568.0	445728.0	445728.0	448947.0	449390.0	452673.0	453244.0	453429.0	454162.0	454221.0	454221.0	455495.0	455495.0	455495.0	455495.0	455495.0	455495.0
232.0	286698.0	286698.0	286698.0	286725.0	286725.0	286725.0	286725.0	286725.0	286725.0	286725.0	286725.0	289760.0	289760.0	289760.0	291470.0	291470.0	291510.0	291510.0	294870.0	294870.0	294870.0	294870.0	294870.0	295200.0	295200.0	295200.0	295616.0	295616.0	295753.0	297898.0	297898.0	297898.0	298020.0	298075.0	299173.0
233.0	497655.0	497655.0	498374.0	498374.0	498374.0	498374.0	498374.0	498374.0	498374.0	498374.0	498512.0	498864.0	498864.0	498864.0	499294.0	499294.0	500380.0	500479.0	500479.0	505523.0	505523.0	510530.0	511857.0	511964.0	511964.0	511964.0	512629.0	512767.0	515403.0	515899.0	516580.0	516580.0	516580.0	516580.0	516676.0
234.0	684176.0	684176.0	684195.0	684195.0	684195.0	684195.0	684195.0	684236.0	684236.0	684236.0	684236.0	685042.0	685042.0	685042.0	685488.0	685488.0	685488.0	685488.0	686195.0	686545.0	686612.0	686818.0	687919.0	687919.0	687919.0	687919.0	690348.0	690348.0	690348.0	690853.0	690853.0	691251.0	691251.0	691479.0	693526.0
235.0	239467.0	239467.0	239467.0	239467.0	239467.0	239467.0	239467.0	239467.0	239467.0	239467.0	239467.0	239467.0	241016.0	241016.0	241406.0	243036.0	243036.0	243036.0	243036.0	243036.0	243036.0	244139.0	244336.0	244336.0	244336.0	244336.0	244428.0	244428.0	244428.0	244428.0	244428.0	244428.0	244428.0	244428.0	244455.0
236.0	331536.0	331536.0	331536.0	331886.0	331886.0	331886.0	331886.0	331886.0	331886.0	331886.0	331886.0	331886.0	331886.0	331943.0	333831.0	333831.0	334173.0	334173.0	334173.0	334173.0	337336.0	342535.0	345923.0	346289.0	347240.0	349080.0	349248.0	349248.0	349248.0	355479.0	355479.0	355479.0	355628.0	355628.0	355628.0
237.0	443339.0	443339.0	444005.0	444005.0	444005.0	444005.0	444005.0	444005.0	444005.0	444005.0	444005.0	444973.0	444973.0	444973.0	446415.0	446846.0	447902.0	448151.0	448151.0	448184.0	448184.0	448184.0	448184.0	448184.0	448184.0	448184.0	448184.0	448294.0	448294.0	448294.0	448294.0	448294.0	448319.0	454510.0	462284.0
238.0	638482.0	638482.0	638482.0	638482.0	638482.0	639026.0	640185.0	640185.0	641295.0	641295.0	641970.0	642406.0	642406.0	642406.0	655044.0	655044.0	656711.0	659198.0	659198.0	659198.0	661748.0	662205.0	662205.0	662729.0	662729.0	662729.0	664870.0	664922.0	666409.0	666476.0	666961.0	666961.0	669952.0	669952.0	670686.0
239.0	1240292.0	1240292.0	1241209.0	1241671.0	1241671.0	1241671.0	1242157.0	1242228.0	1242228.0	1244481.0	1244481.0	1244764.0	1246792.0	1246792.0	1253495.0	1253495.0	1253495.0	1261336.0	1266172.0	1268094.0	1268774.0	1284274.0	1284274.0	1284362.0	1286078.0	1288320.0	1288320.0	1288566.0	1288566.0	1288566.0	1288570.0	1288570.0	1289141.0	1289957.0	1290030.0
240.0	494396.0	494396.0	494396.0	494396.0	494396.0	494396.0	494396.0	500117.0	503410.0	503410.0	504740.0	504829.0	504829.0	505584.0	510451.0	517168.0	517168.0	520124.0	520385.0	522314.0	522314.0	529341.0	533225.0	536740.0	536740.0	538099.0	541991.0	541991.0	541991.0	541991.0	543647.0	543647.0	543647.0	543647.0	548394.0
241.0	429240.0	429240.0	429240.0	429240.0	429240.0	429422.0	429422.0	429422.0	429422.0	429850.0	431320.0	431320.0	431320.0	431320.0	431320.0	431320.0	431320.0	432129.0	432129.0	432129.0	432129.0	433042.0	433042.0	433042.0	433042.0	433042.0	434151.0	434151.0	434151.0	434434.0	434434.0	434925.0	434925.0	434925.0	435081.0
242.0	370658.0	370658.0	371763.0	372147.0	373077.0	373077.0	373077.0	374279.0	377973.0	378198.0	380488.0	380488.0	387319.0	395367.0	413146.0	418921.0	423391.0	424432.0	425080.0	428914.0	457870.0	485227.0	551445.0	566422.0	572868.0	573781.0	580544.0	581758.0	583900.0	583900.0	583900.0	583900.0	584122.0	587011.0	587037.0
243.0	1537615.0	1537615.0	1543295.0	1543295.0	1545068.0	1545068.0	1547148.0	1547148.0	1547394.0	1547394.0	1551611.0	1552809.0	1553732.0	1553732.0	1558557.0	1559944.0	1561824.0	1563583.0	1568516.0	1568889.0	1574304.0	1583037.0	1585070.0	1595752.0	1596314.0	1599722.0	1608828.0	1615779.0	1618237.0	1619580.0	1629806.0	1629806.0	1629806.0	1637187.0	1637973.0
244.0	4080327.0	4080327.0	4125722.0	4169018.0	4176694.0	4205759.0	4211752.0	4226795.0	4236997.0	4252075.0	4259052.0	4293066.0	4299198.0	4321596.0	4374862.0	4376157.0	4409112.0	4434923.0	4456712.0	4457349.0	4466940.0	4593810.0	4648261.0	4684456.0	4695834.0	4725486.0	4731077.0	4750337.0	4758069.0	4768439.0	4771316.0	4772197.0	4775137.0	4775806.0	4781472.0
245.0	533454.0	533454.0	533454.0	534358.0	534358.0	534358.0	534358.0	534358.0	534358.0	534358.0	534358.0	534358.0	534358.0	539784.0	545134.0	545134.0	545134.0	545134.0	545134.0	545134.0	545134.0	545134.0	545134.0	548319.0	548319.0	548319.0	555828.0	555828.0	555828.0	557342.0	557342.0	557342.0	559574.0	573450.0	573868.0
246.0	426740.0	426740.0	427299.0	429736.0	429736.0	429736.0	429736.0	429898.0	430830.0	430830.0	430830.0	430830.0	430830.0	430830.0	434008.0	434008.0	434008.0	434947.0	439266.0	440740.0	441122.0	444465.0	446293.0	446293.0	448289.0	448289.0	450265.0	451352.0	451387.0	451387.0	451387.0	451623.0	452316.0	452316.0	458186.0
247.0	243460.0	243460.0	244175.0	244175.0	244175.0	244175.0	244175.0	244175.0	244175.0	244175.0	244175.0	244175.0	244175.0	244175.0	244175.0	244175.0	244175.0	244175.0	244175.0	245633.0	245633.0	245633.0	247929.0	248912.0	248912.0	249286.0	249286.0	249481.0	249481.0	249481.0	249481.0	249662.0	249662.0	249662.0	259309.0
248.0	427550.0	427550.0	427550.0	427550.0	427550.0	427550.0	427550.0	427550.0	427550.0	427550.0	429908.0	429908.0	429908.0	429908.0	431899.0	431899.0	431899.0	431913.0	431913.0	433774.0	435062.0	435062.0	435062.0	435062.0	435186.0	435186.0	435186.0	435186.0	435186.0	435307.0	435343.0	435343.0	435343.0	435343.0	449798.0
249.0	286317.0	286317.0	286317.0	286317.0	286317.0	286317.0	286317.0	286317.0	286638.0	289770.0	296525.0	307835.0	312285.0	314129.0	321261.0	335553.0	336135.0	336135.0	336135.0	336135.0	336135.0	336451.0	339712.0	339712.0	339712.0	343362.0	344439.0	344483.0	344483.0	346462.0	347208.0	347208.0	347208.0	347208.0	347208.0
250.0	572116.0	572116.0	572142.0	572142.0	572142.0	572142.0	572142.0	572142.0	572142.0	572142.0	572142.0	572142.0	572200.0	572200.0	575325.0	575325.0	575763.0	575763.0	575763.0	575763.0	575763.0	575763.0	575763.0	575832.0	575832.0	575832.0	576934.0	576934.0	576934.0	576934.0	576934.0	576934.0	577041.0	577041.0	577393.0
251.0	639136.0	639136.0	640154.0	640857.0	641553.0	643867.0	643867.0	654440.0	657938.0	657938.0	657938.0	657938.0	657938.0	659183.0	662156.0	662156.0	665319.0	668299.0	669042.0	671613.0	672814.0	686210.0	688339.0	690740.0	691959.0	691959.0	698414.0	698414.0	699018.0	699018.0	700591.0	700591.0	704981.0	704981.0	704981.0
252.0	604343.0	604343.0	604343.0	604343.0	604343.0	604343.0	604343.0	604343.0	606151.0	606560.0	606560.0	607107.0	607107.0	607107.0	607987.0	608838.0	608976.0	608976.0	608976.0	609984.0	613980.0	617065.0	617431.0	617431.0	618459.0	618656.0	621248.0	621248.0	622985.0	624057.0	624261.0	624261.0	624261.0	627000.0	627000.0
253.0	158205.0	158205.0	160322.0	160322.0	160322.0	160530.0	160530.0	160530.0	160530.0	160530.0	160530.0	160530.0	160581.0	160581.0	160581.0	160581.0	160581.0	160581.0	160581.0	160581.0	160581.0	161396.0	161396.0	161396.0	161396.0	161396.0	161396.0	161660.0	161660.0	161660.0	161660.0	161660.0	161660.0	161660.0	161660.0
254.0	2205531.0	2205531.0	2215555.0	2215568.0	2219461.0	2220488.0	2229745.0	2232283.0	2249993.0	2253277.0	2261845.0	2263644.0	2263688.0	2271536.0	2273173.0	2274678.0	2281710.0	2284270.0	2292986.0	2299958.0	2303272.0	2311225.0	2315332.0	2315332.0	2315332.0	2315479.0	2315479.0	2319665.0	2327414.0	2327798.0	2328395.0	2329573.0	2329604.0	2332522.0	2342153.0
255.0	191501.0	191501.0	191501.0	191502.0	191609.0	194140.0	194170.0	194206.0	194206.0	194206.0	194206.0	194206.0	194206.0	194206.0	194206.0	194206.0	195652.0	195652.0	195652.0	195652.0	195652.0	196399.0	196399.0	196399.0	196399.0	196399.0	196399.0	196399.0	196399.0	196399.0	196399.0	196399.0	196399.0	196399.0	196469.0
256.0	539269.0	539269.0	539269.0	539269.0	539269.0	539269.0	539269.0	541076.0	542343.0	552967.0	552967.0	554251.0	554251.0	554251.0	556950.0	556950.0	558148.0	558148.0	560395.0	560395.0	563289.0	563359.0	563359.0	564562.0	566971.0	567099.0	567331.0	568443.0	569578.0	569679.0	577659.0	581183.0	581183.0	581183.0	581209.0
257.0	221582.0	221582.0	221582.0	221582.0	221582.0	221582.0	221582.0	221582.0	221582.0	221582.0	221582.0	221582.0	221582.0	221582.0	221582.0	221582.0	221582.0	221582.0	221582.0	221582.0	221582.0	223562.0	223562.0	223562.0	223562.0	223562.0	223562.0	223562.0	224181.0	224251.0	224764.0	235354.0	235354.0	235585.0	235585.0
258.0	149658.0	149658.0	149675.0	149675.0	149882.0	149882.0	149882.0	150002.0	150002.0	150002.0	154072.0	154510.0	154510.0	154510.0	154510.0	154510.0	154510.0	154510.0	154510.0	154510.0	154510.0	154510.0	154539.0	154734.0	154826.0	154826.0	154826.0	154865.0	154865.0	156462.0	156462.0	156462.0	156462.0	156462.0	156462.0
259.0	380588.0	380588.0	394608.0	397747.0	398692.0	398692.0	398692.0	398692.0	398692.0	398692.0	398972.0	398972.0	406610.0	406644.0	409266.0	409266.0	412016.0	412016.0	412016.0	412016.0	412100.0	413976.0	413976.0	413976.0	413976.0	413976.0	420076.0	420076.0	420076.0	420076.0	420076.0	420076.0	420076.0	420186.0	420394.0
260.0	2416203.0	2416203.0	2423588.0	2431300.0	2431300.0	2435467.0	2439534.0	2439912.0	2441629.0	2447362.0	2449006.0	2450222.0	2458241.0	2458420.0	2459948.0	2459968.0	2461679.0	2463908.0	2487520.0	2487808.0	2490179.0	2490678.0	2500274.0	2507006.0	2510099.0	2530506.0	2535278.0	2537030.0	2547034.0	2547345.0	2553365.0	2560836.0	2563544.0	2567029.0	2567480.0
261.0	174359.0	174359.0	174476.0	174476.0	174476.0	174476.0	174476.0	174476.0	174476.0	174476.0	174476.0	174476.0	174476.0	174674.0	174719.0	174719.0	174719.0	174719.0	174719.0	174719.0	174719.0	177233.0	178783.0	178783.0	178783.0	178901.0	178901.0	178901.0	178901.0	178901.0	178901.0	179003.0	179217.0	179217.0	179217.0
262.0	231342.0	231342.0	233066.0	233066.0	233066.0	233066.0	233066.0	234459.0	235627.0	235627.0	235717.0	254838.0	254838.0	254838.0	254838.0	255031.0	255031.0	255094.0	255094.0	255094.0	255251.0	255251.0	255251.0	260591.0	260591.0	265443.0	266964.0	266964.0	266964.0	266964.0	266964.0	266964.0	266964.0	267326.0	267626.0
263.0	797668.0	797668.0	797668.0	797668.0	797668.0	798443.0	798443.0	806136.0	810802.0	811002.0	811002.0	812139.0	813677.0	813677.0	836967.0	840419.0	840894.0	842666.0	844255.0	849305.0	853786.0	855494.0	855494.0	857536.0	858297.0	858297.0	858780.0	858780.0	858780.0	858841.0	859166.0	859166.0	859166.0	859347.0	860293.0
264.0	1524018.0	1524018.0	1558981.0	1559297.0	1560812.0	1560812.0	1564193.0	1564193.0	1567923.0	1571347.0	1571347.0	1572120.0	1576790.0	1585838.0	1594011.0	1605008.0	1618919.0	1618940.0	1618944.0	1620969.0	1623573.0	1634767.0	1664868.0	1669875.0	1673843.0	1681080.0	1699479.0	1701646.0	1701646.0	1713012.0	1717893.0	1729928.0	1731637.0	1732966.0	1737139.0
265.0	317475.0	317475.0	317881.0	318958.0	325768.0	330867.0	335383.0	337598.0	341289.0	341289.0	341700.0	341700.0	345541.0	347931.0	348240.0	348240.0	348240.0	350444.0	350444.0	360725.0	362120.0	362120.0	363668.0	363668.0	363668.0	363668.0	363668.0	363668.0	363923.0	365217.0	367496.0	367548.0	367548.0	367647.0	367647.0
266.0	1309653.0	1309653.0	1309939.0	1336130.0	1345504.0	1345504.0	1345888.0	1346544.0	1346544.0	1346544.0	1346544.0	1350975.0	1353655.0	1354242.0	1354298.0	1354417.0	1354513.0	1354513.0	1354513.0	1354513.0	1354513.0	1354558.0	1354734.0	1354734.0	1373172.0	1394070.0	1394733.0	1394998.0	1399531.0	1399677.0	1400193.0	1400193.0	1400684.0	1401164.0	1401597.0
267.0	373563.0	373563.0	373860.0	376151.0	376266.0	376554.0	376554.0	376554.0	376554.0	376681.0	378046.0	378376.0	378376.0	378376.0	379876.0	379876.0	379876.0	379876.0	379995.0	379995.0	380042.0	381035.0	381035.0	381035.0	381035.0	381035.0	381108.0	381108.0	381108.0	381108.0	382097.0	382097.0	382236.0	382329.0	390837.0
268.0	826885.0	826885.0	836648.0	838251.0	838730.0	846558.0	847904.0	850931.0	852285.0	853600.0	854252.0	859081.0	859081.0	864979.0	867740.0	869001.0	869052.0	869052.0	873931.0	876797.0	877090.0	896088.0	896147.0	903618.0	904838.0	906984.0	907809.0	945464.0	948957.0	954331.0	955106.0	955418.0	955418.0	957588.0	957818.0
269.0	1834824.0	1834824.0	1834824.0	1835014.0	1838418.0	1838418.0	1838418.0	1838418.0	1841641.0	1847152.0	1849951.0	1849951.0	1853052.0	1861383.0	1863750.0	1866156.0	1868135.0	1869285.0	1869310.0	1873640.0	1879621.0	1885910.0	1907153.0	1909382.0	1909648.0	1911266.0	1912109.0	1913209.0	1915135.0	1917035.0	1923349.0	1923423.0	1924753.0	1929745.0	1932546.0
270.0	1171988.0	1171988.0	1194888.0	1206831.0	1212907.0	1220322.0	1228356.0	1247640.0	1254765.0	1263089.0	1264235.0	1265268.0	1266414.0	1266483.0	1270353.0	1277690.0	1277871.0	1350392.0	1358832.0	1363556.0	1363556.0	1364426.0	1371397.0	1377498.0	1379572.0	1382093.0	1383875.0	1384703.0	1384821.0	1385185.0	1387517.0	1388068.0	1388113.0	1396407.0	1396470.0
271.0	911522.0	911522.0	911607.0	911857.0	913773.0	915734.0	915734.0	916473.0	950756.0	950756.0	951917.0	980628.0	980791.0	986033.0	986119.0	986119.0	1007548.0	1009637.0	1020078.0	1027258.0	1033017.0	1033681.0	1034140.0	1040033.0	1049085.0	1053700.0	1053700.0	1053700.0	1059499.0	1059499.0	1060080.0	1060080.0	1066960.0	1067527.0	1068562.0
272.0	1111941.0	1111941.0	1115201.0	1116384.0	1120440.0	1120440.0	1121481.0	1124465.0	1124822.0	1128632.0	1130964.0	1130964.0	1131860.0	1149271.0	1155517.0	1163499.0	1165978.0	1175561.0	1175561.0	1178168.0	1186829.0	1199538.0	1206844.0	1208009.0	1213123.0	1218430.0	1235701.0	1264554.0	1264554.0	1264554.0	1264675.0	1267093.0	1268124.0	1292954.0	1293641.0
273.0	222081.0	222081.0	222213.0	222213.0	222213.0	222213.0	222213.0	222213.0	222213.0	222213.0	222213.0	222213.0	222213.0	222213.0	222213.0	222291.0	222376.0	222376.0	222376.0	222686.0	222686.0	222885.0	222885.0	222885.0	222968.0	222997.0	222997.0	222997.0	222997.0	222997.0	222997.0	223011.0	223011.0	223011.0	223011.0
274.0	1646571.0	1646571.0	1653082.0	1655992.0	1663341.0	1672144.0	1685332.0	1694445.0	1695468.0	1696843.0	1702971.0	1706968.0	1715377.0	1715980.0	1720472.0	1727826.0	1730285.0	1730285.0	1730953.0	1739100.0	1747541.0	1784855.0	1809075.0	1810585.0	1812170.0	1817726.0	1821456.0	1839763.0	1851949.0	1854431.0	1857410.0	1885138.0	1900497.0	1914659.0	1920327.0
275.0	1355801.0	1355801.0	1356591.0	1356591.0	1356591.0	1356591.0	1360203.0	1362595.0	1362595.0	1362595.0	1362966.0	1362966.0	1362966.0	1362966.0	1372636.0	1372636.0	1372636.0	1373340.0	1373340.0	1373340.0	1373472.0	1375449.0	1375449.0	1375614.0	1375660.0	1375660.0	1376081.0	1376468.0	1378773.0	1381181.0	1383116.0	1383492.0	1384783.0	1385128.0	1401863.0
276.0	616251.0	616251.0	621384.0	621630.0	626277.0	626277.0	626277.0	626277.0	650468.0	655987.0	656469.0	674094.0	684890.0	686999.0	705571.0	706092.0	712474.0	734233.0	736866.0	739258.0	743523.0	749429.0	750655.0	750655.0	770412.0	817578.0	818551.0	818961.0	820474.0	820474.0	821497.0	827155.0	840191.0	843859.0	850370.0
277.0	516097.0	516097.0	521112.0	521298.0	522678.0	524460.0	524460.0	524460.0	525520.0	525520.0	525520.0	526179.0	526179.0	530840.0	543839.0	543839.0	545020.0	545020.0	545031.0	545085.0	545289.0	545639.0	545996.0	546520.0	546882.0	546882.0	549199.0	549244.0	549294.0	550926.0	554183.0	555052.0	555052.0	560232.0	565493.0
278.0	394596.0	394596.0	394596.0	394596.0	394878.0	394896.0	394896.0	394896.0	394993.0	394993.0	394993.0	397048.0	397048.0	397048.0	410863.0	410863.0	410863.0	410863.0	410863.0	410863.0	410863.0	411916.0	411916.0	411916.0	412517.0	413248.0	413340.0	413501.0	417110.0	417578.0	417578.0	417668.0	417668.0	419328.0	424607.0
279.0	1342509.0	1342509.0	1342509.0	1347535.0	1386024.0	1390315.0	1390560.0	1390670.0	1391347.0	1391347.0	1391347.0	1404542.0	1417804.0	1420043.0	1420043.0	1420125.0	1423733.0	1430137.0	1431903.0	1432829.0	1433261.0	1437557.0	1437557.0	1438867.0	1438867.0	1438973.0	1439029.0	1439029.0	1439917.0	1443097.0	1443097.0	1445395.0	1447930.0	1447959.0	1448115.0
280.0	220495.0	220495.0	222267.0	222267.0	222699.0	225588.0	225588.0	226041.0	226041.0	226041.0	226041.0	228957.0	228957.0	228957.0	229586.0	229586.0	229586.0	229586.0	245268.0	245268.0	245268.0	262661.0	262661.0	262661.0	269661.0	273336.0	273647.0	273647.0	273647.0	273647.0	273647.0	274181.0	274181.0	274181.0	274181.0
281.0	795415.0	795415.0	798075.0	798075.0	798233.0	801749.0	807656.0	807656.0	807656.0	810770.0	810770.0	810770.0	811241.0	811281.0	840978.0	842972.0	842972.0	843729.0	848045.0	848045.0	850352.0	850739.0	853933.0	881663.0	899191.0	899765.0	901578.0	903763.0	903763.0	903763.0	903763.0	907353.0	909622.0	916020.0	917495.0
282.0	1010985.0	1010985.0	1017921.0	1018007.0	1018231.0	1018805.0	1018805.0	1018805.0	1019079.0	1019885.0	1021129.0	1021129.0	1021129.0	1022954.0	1023172.0	1032559.0	1032721.0	1032721.0	1032721.0	1032721.0	1032882.0	1046201.0	1046938.0	1046938.0	1048582.0	1049552.0	1050469.0	1052231.0	1054290.0	1055745.0	1069090.0	1093895.0	1106083.0	1109704.0	1111507.0
283.0	570714.0	570714.0	570714.0	570714.0	570714.0	575873.0	576661.0	577306.0	577306.0	577486.0	577486.0	577613.0	577731.0	578520.0	578520.0	578520.0	578520.0	578520.0	580790.0	580790.0	581573.0	581942.0	581942.0	581942.0	581942.0	581942.0	581942.0	581942.0	584119.0	584649.0	584649.0	584649.0	584649.0	584649.0	588622.0
284.0	3815475.0	3815475.0	3838984.0	3849507.0	3882986.0	3901581.0	3930031.0	3948065.0	3953424.0	3980358.0	4009571.0	4019551.0	4026006.0	4029655.0	4038298.0	4048933.0	4050452.0	4065172.0	4073179.0	4081060.0	4095098.0	4116507.0	4121743.0	4128033.0	4160654.0	4198318.0	4202643.0	4203350.0	4227798.0	4238713.0	4242098.0	4255106.0	4280708.0	4298039.0	4310991.0
285.0	1157282.0	1157282.0	1162757.0	1162757.0	1163847.0	1165125.0	1165125.0	1186195.0	1186195.0	1187286.0	1187286.0	1189424.0	1189478.0	1196208.0	1202447.0	1212512.0	1212925.0	1238021.0	1250610.0	1271916.0	1285027.0	1287957.0	1288700.0	1305524.0	1356944.0	1356944.0	1360238.0	1362424.0	1363228.0	1363228.0	1363228.0	1370137.0	1370159.0	1370265.0	1370265.0
286.0	1114587.0	1114587.0	1115443.0	1116216.0	1116216.0	1116216.0	1116216.0	1117369.0	1117369.0	1117369.0	1117369.0	1117369.0	1117369.0	1117369.0	1117369.0	1117369.0	1119187.0	1119187.0	1119187.0	1135247.0	1135286.0	1136935.0	1138727.0	1140581.0	1143676.0	1147452.0	1147452.0	1147452.0	1151935.0	1154308.0	1154308.0	1163936.0	1164030.0	1164030.0	1164153.0
287.0	815690.0	815690.0	827751.0	830077.0	836351.0	843642.0	844374.0	855971.0	861816.0	863858.0	865895.0	865895.0	867176.0	872444.0	873149.0	884773.0	896260.0	910753.0	921060.0	923443.0	924183.0	931178.0	934326.0	938320.0	938346.0	946614.0	949196.0	953232.0	964287.0	968863.0	970810.0	992912.0	992912.0	992912.0	992946.0
288.0	214224.0	214224.0	216319.0	216319.0	216319.0	216319.0	216319.0	216588.0	216588.0	227125.0	227125.0	227125.0	227125.0	227125.0	227125.0	227125.0	227125.0	227125.0	227125.0	227373.0	227373.0	234778.0	234778.0	234778.0	234778.0	234778.0	234778.0	234778.0	234953.0	234953.0	234953.0	234953.0	235137.0	248741.0	250937.0
289.0	394352.0	394352.0	398747.0	398747.0	401443.0	402952.0	402952.0	402952.0	402952.0	402952.0	407086.0	407254.0	407254.0	407759.0	408380.0	410220.0	410220.0	411097.0	411311.0	412372.0	412372.0	412372.0	412372.0	412403.0	413636.0	413636.0	413636.0	413636.0	415179.0	415179.0	415179.0	415179.0	415179.0	415179.0	415211.0
290.0	2438439.0	2438439.0	2448836.0	2448999.0	2456433.0	2471630.0	2477060.0	2483020.0	2496435.0	2498904.0	2507621.0	2511638.0	2516296.0	2524995.0	2525729.0	2529714.0	2530932.0	2588358.0	2626962.0	2638882.0	2641100.0	2678414.0	2692608.0	2702602.0	2703091.0	2741192.0	2742996.0	2742996.0	2744187.0	2753329.0	2756281.0	2758602.0	2759328.0	2766339.0	2770054.0
291.0	398153.0	398153.0	398153.0	398153.0	398153.0	398153.0	398153.0	398153.0	398153.0	398153.0	398153.0	398854.0	399003.0	399976.0	399976.0	399976.0	399976.0	399976.0	400500.0	400764.0	400764.0	414266.0	414266.0	414266.0	414287.0	414363.0	414363.0	414363.0	414363.0	414363.0	414363.0	414363.0	414363.0	414363.0	414363.0
292.0	831848.0	831848.0	834777.0	834777.0	834903.0	834903.0	834903.0	836329.0	836329.0	836329.0	836329.0	837493.0	837493.0	837493.0	838100.0	838100.0	838100.0	838257.0	843110.0	844048.0	847486.0	851251.0	851251.0	851251.0	851396.0	978835.0	989108.0	989140.0	989957.0	989957.0	994364.0	1045092.0	1054464.0	1055977.0	1055977.0
293.0	5676739.0	5676739.0	5682074.0	5728880.0	5733808.0	5737462.0	5751395.0	5788469.0	5823883.0	5826303.0	5868485.0	5892097.0	5904231.0	5921321.0	5935122.0	5953578.0	5968292.0	6014781.0	6043236.0	6111438.0	6117328.0	6153581.0	6181129.0	6198672.0	6225179.0	6243786.0	6252495.0	6272759.0	6277605.0	6288084.0	6297967.0	6306032.0	6306644.0	6316401.0	6320290.0
294.0	187770.0	187770.0	187770.0	187770.0	187770.0	187770.0	187770.0	187770.0	187770.0	187770.0	187770.0	187770.0	187770.0	187857.0	188327.0	188327.0	188327.0	188327.0	188327.0	188327.0	189083.0	189083.0	189083.0	189083.0	189083.0	189083.0	189083.0	189083.0	189083.0	189083.0	189083.0	189488.0	189537.0	189952.0	189952.0
295.0	3083814.0	3083814.0	3093984.0	3117281.0	3126738.0	3128241.0	3130327.0	3132052.0	3133799.0	3141917.0	3143615.0	3143895.0	3150715.0	3155583.0	3174931.0	3200755.0	3206298.0	3233543.0	3239604.0	3253529.0	3262520.0	3298711.0	3304998.0	3317463.0	3321625.0	3324824.0	3330481.0	3330989.0	3332964.0	3332964.0	3334378.0	3335069.0	3336573.0	3336647.0	3340303.0
296.0	366887.0	366887.0	366887.0	366887.0	366887.0	366991.0	369846.0	369875.0	370211.0	373544.0	373544.0	373544.0	375210.0	375373.0	376430.0	376430.0	376514.0	387261.0	387261.0	387261.0	388162.0	424349.0	429050.0	433276.0	434884.0	436616.0	437483.0	437483.0	438173.0	438173.0	438985.0	438985.0	438985.0	438985.0	441249.0
297.0	252469.0	252469.0	255819.0	255819.0	255878.0	261244.0	261244.0	265022.0	265022.0	265022.0	266029.0	266029.0	266029.0	267273.0	270322.0	270322.0	270322.0	270322.0	270322.0	270322.0	270322.0	272785.0	272785.0	272785.0	272928.0	273553.0	279205.0	279205.0	279205.0	279205.0	279205.0	279274.0	279274.0	279641.0	279641.0
298.0	301378.0	301378.0	301378.0	301378.0	301378.0	301378.0	301378.0	301378.0	301944.0	301944.0	301944.0	301944.0	301944.0	301944.0	301944.0	301944.0	301944.0	301944.0	301944.0	306941.0	306941.0	306974.0	307820.0	309075.0	310390.0	311482.0	311482.0	311482.0	311482.0	312794.0	312794.0	312794.0	312794.0	312794.0	313190.0
299.0	202631.0	202631.0	202632.0	202915.0	203242.0	203242.0	203242.0	203242.0	203242.0	203242.0	204712.0	204714.0	204714.0	205304.0	205304.0	207346.0	207346.0	207346.0	207346.0	207346.0	210669.0	212781.0	212781.0	212781.0	212781.0	212781.0	212781.0	212781.0	212781.0	212892.0	212892.0	212892.0	212892.0	212892.0	214099.0
300.0	280111.0	280111.0	280111.0	280111.0	280111.0	280111.0	280111.0	280111.0	280423.0	280423.0	280423.0	280700.0	280700.0	281009.0	281185.0	281185.0	281185.0	281185.0	281185.0	281185.0	281185.0	281249.0	281249.0	281249.0	282343.0	282343.0	285921.0	285921.0	285921.0	285947.0	287917.0	287917.0	287917.0	287917.0	289343.0
301.0	255163.0	255163.0	256248.0	258257.0	258257.0	258257.0	258370.0	261770.0	261872.0	262191.0	262191.0	262631.0	262631.0	263645.0	264629.0	264629.0	264811.0	265444.0	265444.0	266009.0	266009.0	268432.0	269762.0	269762.0	269762.0	269762.0	280056.0	281232.0	282673.0	282673.0	282939.0	282939.0	282939.0	282939.0	282939.0
302.0	626487.0	626487.0	626551.0	627647.0	627647.0	629200.0	629794.0	629794.0	629794.0	629794.0	632331.0	636603.0	636603.0	636603.0	637046.0	638486.0	638885.0	639192.0	640822.0	641809.0	641809.0	647102.0	647430.0	647892.0	648023.0	648110.0	648110.0	648892.0	648892.0	648892.0	651629.0	652410.0	652410.0	652533.0	652673.0
303.0	171231.0	171231.0	171406.0	172131.0	172131.0	172131.0	172131.0	172131.0	172131.0	172131.0	172131.0	172131.0	172131.0	172131.0	172131.0	172131.0	172131.0	172131.0	172131.0	172131.0	172131.0	172131.0	172131.0	172131.0	172131.0	172131.0	172131.0	172131.0	172131.0	172131.0	172131.0	172131.0	172131.0	172131.0	172131.0
304.0	6125574.0	6125574.0	6137890.0	6144287.0	6167296.0	6189434.0	6200504.0	6241572.0	6271941.0	6302377.0	6353292.0	6394065.0	6497934.0	6537084.0	6568946.0	6652288.0	6676693.0	6696149.0	6820327.0	6885537.0	6896947.0	6921737.0	6962323.0	7032519.0	7060727.0	7061036.0	7085382.0	7125689.0	7139890.0	7145709.0	7159550.0	7180322.0	7190279.0	7205266.0	7215071.0
305.0	12746933.0	12746933.0	12882141.0	12929343.0	13035480.0	13217578.0	13268636.0	13401198.0	13534293.0	13712226.0	13844221.0	13854948.0	13937595.0	14036823.0	14111110.0	14163300.0	14264923.0	14435835.0	14576052.0	14629329.0	14656142.0	14694519.0	14779627.0	14874857.0	14921969.0	14931730.0	14954090.0	15012607.0	15283828.0	15304989.0	15333946.0	15372964.0	15403797.0	15459190.0	15497420.0
306.0	3086106.0	3086106.0	3086948.0	3120069.0	3127229.0	3155757.0	3192152.0	3205015.0	3207470.0	3218042.0	3224530.0	3225184.0	3232008.0	3238092.0	3256291.0	3259830.0	3261175.0	3292412.0	3301846.0	3308858.0	3310574.0	3332981.0	3344104.0	3346389.0	3346755.0	3354861.0	3355783.0	3356050.0	3390334.0	3393432.0	3393432.0	3397037.0	3399095.0	3405874.0	3407506.0
307.0	11140179.0	11140179.0	11177459.0	11204684.0	11249743.0	11311010.0	11351716.0	11463728.0	11513022.0	11538007.0	11613764.0	11738783.0	11787887.0	11895543.0	11969582.0	12032081.0	12077943.0	12123989.0	12147277.0	12178121.0	12184397.0	12201749.0	12244356.0	12263692.0	12280228.0	12307904.0	12315374.0	12363729.0	12483968.0	12539313.0	12563659.0	12617407.0	12656087.0	12691229.0	12705000.0
308.0	564633.0	564633.0	564633.0	571865.0	598173.0	598173.0	598173.0	598720.0	598720.0	598720.0	600835.0	600921.0	613725.0	614251.0	623568.0	623568.0	624106.0	639004.0	640523.0	674717.0	674717.0	678643.0	683405.0	683405.0	683721.0	683721.0	684074.0	684885.0	693889.0	694444.0	696444.0	697175.0	699198.0	699518.0	702208.0
309.0	7568903.0	7568903.0	7589637.0	7609283.0	7675003.0	7714430.0	7752617.0	7813831.0	7827910.0	7836775.0	7883732.0	7921023.0	7937049.0	7953343.0	8008745.0	8064126.0	8075696.0	8164825.0	8231407.0	8236235.0	8279727.0	8301278.0	8326179.0	8333497.0	8345468.0	8387429.0	8410556.0	8418498.0	8506403.0	8535176.0	8548411.0	8561648.0	8586732.0	8595566.0	8608918.0
310.0	1039035.0	1039035.0	1039035.0	1040378.0	1040378.0	1040378.0	1040469.0	1040491.0	1062355.0	1067708.0	1093446.0	1096841.0	1104286.0	1106938.0	1110402.0	1114781.0	1114781.0	1122403.0	1125036.0	1125977.0	1125977.0	1129365.0	1132049.0	1134260.0	1139763.0	1139763.0	1146095.0	1150764.0	1160268.0	1166578.0	1167378.0	1177853.0	1194118.0	1195437.0	1198526.0
311.0	1073988.0	1073988.0	1076032.0	1076032.0	1077391.0	1077843.0	1083123.0	1084090.0	1084090.0	1084272.0	1094924.0	1097814.0	1097952.0	1098526.0	1098526.0	1101013.0	1102136.0	1116197.0	1148478.0	1149073.0	1153129.0	1163583.0	1167662.0	1173194.0	1173194.0	1183018.0	1194493.0	1205483.0	1231307.0	1236571.0	1237067.0	1247331.0	1256996.0	1260984.0	1264317.0
312.0	912425.0	912425.0	917148.0	917774.0	918679.0	918679.0	922783.0	934293.0	936907.0	937124.0	938883.0	940289.0	944282.0	946990.0	947126.0	947126.0	947173.0	947173.0	953774.0	954941.0	959049.0	964022.0	964116.0	964116.0	964116.0	964736.0	964736.0	966137.0	970110.0	973708.0	973708.0	974921.0	978988.0	979537.0	980217.0
313.0	400589.0	400589.0	402291.0	402905.0	410818.0	410818.0	410818.0	412975.0	412975.0	413433.0	414043.0	414566.0	417043.0	417043.0	417043.0	417043.0	417043.0	418917.0	418917.0	419689.0	419689.0	420283.0	421687.0	421687.0	422052.0	422052.0	422749.0	422749.0	426523.0	433803.0	433803.0	433803.0	433803.0	434600.0	434803.0
314.0	1049771.0	1049771.0	1057888.0	1069566.0	1071078.0	1071362.0	1075991.0	1081289.0	1114425.0	1142545.0	1190638.0	1349007.0	1357142.0	1377286.0	1385326.0	1396191.0	1414948.0	1454575.0	1461676.0	1466656.0	1477140.0	1494077.0	1540270.0	1599500.0	1607111.0	1622471.0	1625402.0	1629926.0	1631731.0	1632824.0	1639556.0	1641729.0	1643115.0	1653858.0	1657060.0
315.0	526449.0	526449.0	526449.0	529121.0	530494.0	531018.0	531018.0	531656.0	531656.0	532629.0	532803.0	532803.0	532803.0	532803.0	532803.0	533636.0	533636.0	533988.0	534599.0	534599.0	534599.0	544988.0	554999.0	555262.0	559329.0	559713.0	563065.0	563170.0	563835.0	564286.0	564489.0	566581.0	567981.0	570048.0	570987.0
316.0	188137.0	188137.0	188137.0	188137.0	188137.0	188675.0	188675.0	189065.0	189065.0	189065.0	189065.0	189065.0	189065.0	189066.0	189684.0	189684.0	190148.0	190148.0	190148.0	190329.0	190341.0	191631.0	192348.0	192348.0	193919.0	194094.0	194094.0	194272.0	194429.0	194429.0	194429.0	194429.0	194429.0	194429.0	196355.0
317.0	614865.0	614865.0	614865.0	615265.0	615265.0	615525.0	615525.0	615779.0	617017.0	617461.0	618621.0	618621.0	619312.0	620418.0	623171.0	623171.0	623689.0	624808.0	624911.0	625483.0	633497.0	634619.0	635192.0	635487.0	635487.0	635487.0	635487.0	635487.0	643507.0	645183.0	645183.0	645734.0	648446.0	649791.0	651787.0
318.0	402053.0	402053.0	402053.0	402117.0	402117.0	402117.0	402117.0	402385.0	402385.0	402385.0	402821.0	403799.0	409631.0	413738.0	413833.0	413833.0	413891.0	416617.0	416617.0	416617.0	416617.0	417332.0	417332.0	419759.0	420504.0	420504.0	420504.0	421197.0	422330.0	423344.0	424915.0	425653.0	426562.0	426707.0	426913.0
319.0	1330693.0	1330693.0	1331815.0	1338787.0	1341547.0	1344212.0	1344845.0	1345752.0	1346076.0	1352969.0	1356901.0	1356986.0	1361177.0	1363881.0	1365518.0	1366018.0	1369610.0	1378221.0	1382539.0	1384039.0	1386960.0	1388042.0	1391332.0	1396084.0	1399648.0	1418315.0	1419493.0	1420337.0	1423843.0	1425567.0	1426160.0	1429809.0	1437068.0	1441738.0	1460579.0
320.0	837922.0	837922.0	838546.0	839461.0	841233.0	842345.0	843477.0	846040.0	846040.0	846699.0	846726.0	847120.0	850301.0	853164.0	853872.0	854567.0	855122.0	870561.0	875347.0	875863.0	878996.0	878996.0	880102.0	880310.0	880310.0	880486.0	880486.0	881001.0	882332.0	882841.0	882841.0	886905.0	886905.0	887432.0	889781.0
321.0	904961.0	904961.0	905549.0	905581.0	906220.0	906564.0	906714.0	906714.0	907108.0	908528.0	908528.0	908528.0	919815.0	919951.0	920937.0	921864.0	921864.0	921864.0	921864.0	923725.0	923725.0	928945.0	928945.0	928945.0	930153.0	930153.0	930153.0	935842.0	939285.0	941929.0	944279.0	948630.0	948883.0	951869.0	952562.0
322.0	717975.0	717975.0	717984.0	718744.0	718744.0	719716.0	723037.0	733118.0	733413.0	741610.0	746062.0	749709.0	750160.0	750160.0	752509.0	866446.0	868395.0	879785.0	884217.0	884657.0	885792.0	889627.0	891119.0	896807.0	906164.0	924352.0	925054.0	929418.0	937319.0	941501.0	948964.0	955763.0	960641.0	964820.0	969668.0
323.0	732841.0	732841.0	732841.0	732841.0	733421.0	736642.0	737369.0	737369.0	737892.0	737904.0	741391.0	741391.0	741391.0	741501.0	743224.0	743224.0	743224.0	744232.0	744760.0	744831.0	745680.0	750048.0	750068.0	752433.0	753727.0	753727.0	755521.0	756342.0	759448.0	759617.0	761201.0	761640.0	761640.0	764986.0	766423.0
324.0	668690.0	668690.0	669310.0	669310.0	669310.0	670249.0	670249.0	670249.0	671198.0	672253.0	673216.0	673216.0	673216.0	673216.0	674712.0	674712.0	674712.0	678464.0	678464.0	678487.0	681205.0	681407.0	683843.0	685228.0	685361.0	686158.0	686837.0	686976.0	697511.0	697829.0	697829.0	698645.0	698645.0	698645.0	698950.0
325.0	289902.0	289902.0	290121.0	290218.0	290218.0	290218.0	290332.0	290332.0	292008.0	292008.0	292008.0	292008.0	292008.0	292726.0	292726.0	293111.0	293233.0	293522.0	293522.0	304319.0	305382.0	305709.0	310591.0	311859.0	313430.0	314244.0	314244.0	314954.0	320185.0	320291.0	322797.0	323691.0	324267.0	326088.0	326478.0
326.0	372338.0	372338.0	372338.0	372338.0	372338.0	374390.0	374390.0	374659.0	374875.0	374875.0	374875.0	374875.0	374875.0	374875.0	375844.0	378003.0	378411.0	378411.0	378411.0	378411.0	378411.0	378651.0	378651.0	378745.0	378745.0	378745.0	379530.0	379530.0	382612.0	382612.0	382612.0	382612.0	382691.0	382691.0	382691.0
327.0	267820.0	267820.0	267820.0	267820.0	267820.0	268232.0	268232.0	268232.0	268232.0	268232.0	268232.0	268232.0	268232.0	268232.0	268232.0	268232.0	268232.0	268232.0	269371.0	269371.0	269371.0	269543.0	269543.0	269543.0	271687.0	271687.0	271776.0	271776.0	273494.0	273494.0	273595.0	273595.0	274474.0	274474.0	274474.0
328.0	764461.0	764461.0	764461.0	764461.0	764461.0	764474.0	764474.0	771597.0	785588.0	791490.0	799069.0	799885.0	799885.0	801094.0	815160.0	815612.0	815612.0	830840.0	837958.0	837958.0	841154.0	844524.0	851479.0	860266.0	861066.0	861066.0	861066.0	889181.0	928920.0	928929.0	931993.0	933172.0	933172.0	939531.0	939554.0
329.0	952817.0	952817.0	957238.0	959324.0	962493.0	967459.0	970361.0	979059.0	979088.0	985295.0	996195.0	996827.0	1004750.0	1017927.0	1026321.0	1031752.0	1064189.0	1066889.0	1067739.0	1078677.0	1080539.0	1083559.0	1089241.0	1098144.0	1098467.0	1099885.0	1107375.0	1110579.0	1112393.0	1113698.0	1127970.0	1136193.0	1144189.0	1145060.0	1148614.0
330.0	1070541.0	1070541.0	1070789.0	1070789.0	1072654.0	1073273.0	1074591.0	1074591.0	1078477.0	1084388.0	1085841.0	1086860.0	1086994.0	1089823.0	1095723.0	1097110.0	1098024.0	1111885.0	1113753.0	1113753.0	1121357.0	1133129.0	1133129.0	1133549.0	1135080.0	1135080.0	1137700.0	1137700.0	1145711.0	1149445.0	1150712.0	1150781.0	1152260.0	1155971.0	1159182.0
331.0	3074575.0	3074575.0	3112648.0	3154012.0	3170041.0	3172409.0	3182501.0	3192144.0	3204115.0	3223873.0	3229399.0	3230811.0	3237653.0	3244769.0	3247470.0	3256356.0	3256395.0	3270173.0	3298965.0	3306156.0	3311029.0	3350208.0	3357426.0	3375564.0	3413444.0	3422101.0	3425768.0	3438781.0	3440718.0	3449906.0	3466755.0	3479196.0	3482798.0	3501564.0	3511345.0
332.0	684816.0	684816.0	685526.0	686235.0	687292.0	687292.0	689486.0	690408.0	690408.0	707243.0	721715.0	734531.0	736068.0	736068.0	736804.0	737313.0	737757.0	739469.0	740045.0	744318.0	760240.0	761591.0	767390.0	782716.0	797706.0	798799.0	800719.0	801095.0	803098.0	807578.0	813407.0	813875.0	814963.0	822203.0	828214.0
333.0	1051696.0	1051696.0	1053192.0	1056656.0	1056656.0	1056656.0	1057429.0	1058339.0	1061348.0	1062126.0	1084686.0	1084686.0	1085143.0	1091773.0	1091773.0	1095478.0	1096325.0	1110257.0	1110835.0	1110835.0	1110835.0	1110865.0	1114516.0	1116479.0	1117010.0	1117832.0	1117840.0	1117840.0	1138021.0	1138021.0	1139010.0	1139895.0	1139895.0	1140733.0	1142196.0
334.0	581207.0	581207.0	581207.0	582135.0	582135.0	582565.0	583746.0	583954.0	584061.0	584061.0	584061.0	584061.0	584061.0	584061.0	585734.0	587277.0	589604.0	590799.0	594128.0	597169.0	600302.0	600686.0	600740.0	601437.0	601831.0	602849.0	602849.0	602849.0	608768.0	609614.0	610242.0	612685.0	612979.0	613727.0	614312.0
335.0	373213.0	373213.0	373213.0	373213.0	373213.0	373213.0	373213.0	373213.0	373425.0	373425.0	373425.0	373425.0	373425.0	373425.0	373425.0	375301.0	375301.0	377049.0	377049.0	378251.0	378251.0	378504.0	378817.0	381459.0	382540.0	388499.0	389311.0	389311.0	393692.0	393692.0	393692.0	393692.0	393692.0	394007.0	395307.0
336.0	571060.0	571060.0	571173.0	571383.0	572000.0	572000.0	572000.0	572000.0	572385.0	572385.0	574500.0	575941.0	577184.0	577598.0	577598.0	577598.0	577598.0	578563.0	580769.0	581587.0	583363.0	592595.0	592595.0	593912.0	593912.0	598094.0	598179.0	598570.0	599403.0	599403.0	600175.0	600175.0	602298.0	602439.0	604042.0
337.0	610893.0	610893.0	610893.0	610893.0	610935.0	614855.0	616806.0	616806.0	619339.0	619638.0	621380.0	622470.0	622595.0	622595.0	624366.0	625491.0	625491.0	629310.0	629822.0	629822.0	630307.0	632601.0	633118.0	633118.0	634776.0	634798.0	637939.0	639971.0	650995.0	651440.0	651943.0	653388.0	659593.0	662342.0	662544.0
338.0	471684.0	471684.0	471684.0	471684.0	471787.0	471914.0	471914.0	471914.0	471914.0	471914.0	471914.0	471914.0	471914.0	471914.0	474503.0	474512.0	474538.0	476691.0	476862.0	476868.0	479347.0	479347.0	481615.0	481615.0	482606.0	482818.0	487545.0	488168.0	494044.0	501791.0	503664.0	503723.0	504305.0	504971.0	508051.0
339.0	544589.0	544589.0	544589.0	544589.0	544589.0	544589.0	544795.0	546231.0	546231.0	546231.0	546939.0	546939.0	547217.0	547217.0	547608.0	547696.0	549116.0	549584.0	549600.0	552245.0	552245.0	552373.0	558340.0	561420.0	561420.0	561744.0	561744.0	561856.0	567253.0	567591.0	568280.0	572836.0	573133.0	575000.0	575939.0
340.0	1145372.0	1145372.0	1145372.0	1155178.0	1157338.0	1157610.0	1157610.0	1161394.0	1161419.0	1161419.0	1173142.0	1179384.0	1183517.0	1183517.0	1185171.0	1185171.0	1185171.0	1185488.0	1186330.0	1186538.0	1186585.0	1190624.0	1190624.0	1193539.0	1193572.0	1193899.0	1212405.0	1229177.0	1238265.0	1247747.0	1247747.0	1247858.0	1251306.0	1251520.0	1253925.0
341.0	504971.0	504971.0	505054.0	505054.0	507844.0	507844.0	507844.0	508776.0	508776.0	508776.0	508776.0	508776.0	508776.0	509052.0	509121.0	510055.0	510055.0	511143.0	511143.0	511408.0	511541.0	512429.0	513971.0	513971.0	514867.0	514927.0	515568.0	516292.0	526702.0	526702.0	526702.0	527191.0	527191.0	528007.0	528007.0
342.0	592683.0	592683.0	593943.0	594887.0	597051.0	597051.0	598041.0	606243.0	606313.0	606313.0	607991.0	607991.0	609172.0	610122.0	612588.0	612588.0	613193.0	616561.0	617834.0	619621.0	619621.0	620206.0	621281.0	625202.0	626354.0	628252.0	628252.0	628252.0	632415.0	632494.0	632841.0	634706.0	638840.0	639776.0	640647.0
343.0	419596.0	419596.0	425184.0	425822.0	425822.0	425923.0	425923.0	426062.0	427229.0	427229.0	429703.0	429703.0	432871.0	432871.0	432871.0	433573.0	434605.0	434605.0	435431.0	435431.0	435431.0	435431.0	435783.0	436856.0	436856.0	436856.0	436856.0	436856.0	447699.0	447699.0	447749.0	449519.0	453920.0	455225.0	456248.0
344.0	2064007.0	2064007.0	2073184.0	2125351.0	2154559.0	2161163.0	2170997.0	2220993.0	2221773.0	2226332.0	2267379.0	2268331.0	2272247.0	2273585.0	2273585.0	2274514.0	2275310.0	2280408.0	2297406.0	2312479.0	2329450.0	2334058.0	2341917.0	2343456.0	2343456.0	2346212.0	2349073.0	2349840.0	2360891.0	2364000.0	2370951.0	2396520.0	2399548.0	2403588.0	2409671.0
345.0	4895312.0	4895312.0	4908510.0	4911149.0	4914000.0	4921254.0	4922235.0	4955626.0	4963745.0	4969761.0	4996419.0	5003497.0	5014006.0	5049300.0	5066939.0	5073264.0	5080958.0	5082242.0	5108105.0	5121674.0	5130410.0	5143300.0	5154760.0	5164846.0	5178983.0	5186072.0	5186573.0	5193945.0	5288557.0	5323592.0	5323726.0	5330098.0	5331333.0	5339037.0	5340716.0
346.0	1725283.0	1725283.0	1742469.0	1746893.0	1754818.0	1754931.0	1759516.0	1782462.0	1784776.0	1789668.0	1790265.0	1793193.0	1798568.0	1801893.0	1809704.0	1813105.0	1815124.0	1815903.0	1819665.0	1824082.0	1827446.0	1827446.0	1832821.0	1836478.0	1839343.0	1839343.0	1843815.0	1845627.0	1851997.0	1852258.0	1852542.0	1857254.0	1857801.0	1861621.0	1870159.0
347.0	2488201.0	2488201.0	2506211.0	2511633.0	2517405.0	2528632.0	2534572.0	2541699.0	2554833.0	2564129.0	2574134.0	2575646.0	2583552.0	2587434.0	2594619.0	2612008.0	2615500.0	2630048.0	2702488.0	2713278.0	2722891.0	2723296.0	2724920.0	2735245.0	2741116.0	2752616.0	2764961.0	2793182.0	2836881.0	2862476.0	2877980.0	2907764.0	2927385.0	2935575.0	2940342.0
348.0	896570.0	896570.0	904150.0	905436.0	913545.0	914689.0	914689.0	915523.0	916065.0	939050.0	970917.0	973591.0	973808.0	978854.0	986923.0	986923.0	986923.0	988656.0	992402.0	996633.0	997030.0	997030.0	1003931.0	1003931.0	1004011.0	1008764.0	1008764.0	1008764.0	1025570.0	1025570.0	1026502.0	1026502.0	1027247.0	1031026.0	1031687.0
349.0	121038.0	121038.0	121038.0	121038.0	121038.0	121038.0	121038.0	121038.0	121038.0	121038.0	121038.0	121038.0	121038.0	121038.0	121038.0	121038.0	121038.0	121056.0	121538.0	121538.0	121538.0	121687.0	121687.0	121687.0	121687.0	121687.0	121687.0	121687.0	124589.0	126083.0	126207.0	126207.0	126338.0	126338.0	126338.0
350.0	457753.0	457753.0	457753.0	457753.0	457753.0	457888.0	457888.0	457965.0	459444.0	459444.0	463423.0	463423.0	464792.0	464792.0	464792.0	464899.0	464899.0	464899.0	464905.0	464991.0	464991.0	464991.0	464991.0	476570.0	476570.0	476570.0	476570.0	476570.0	477272.0	477272.0	478795.0	478825.0	480462.0	481630.0	483005.0
351.0	311380.0	311380.0	313654.0	314200.0	314721.0	314721.0	315228.0	315228.0	317668.0	317668.0	317668.0	317668.0	318094.0	318094.0	319469.0	319469.0	319469.0	319469.0	319806.0	319806.0	320353.0	320801.0	322491.0	322771.0	325170.0	325328.0	325328.0	325328.0	325328.0	325636.0	326377.0	326377.0	328404.0	328404.0	328456.0
352.0	362306.0	362306.0	366443.0	366443.0	366457.0	366581.0	367387.0	367519.0	367519.0	367982.0	367982.0	367982.0	369601.0	369781.0	370333.0	370438.0	371203.0	372511.0	372742.0	372742.0	373062.0	373062.0	373594.0	373594.0	373755.0	373755.0	374016.0	374236.0	377179.0	377444.0	377682.0	378428.0	379625.0	380161.0	380161.0
353.0	539676.0	539676.0	540139.0	540139.0	540139.0	540139.0	541137.0	541137.0	556294.0	556294.0	556532.0	556532.0	556688.0	556688.0	557955.0	557955.0	557955.0	558122.0	560162.0	560167.0	560568.0	560568.0	560568.0	560568.0	560568.0	560828.0	560828.0	560828.0	561767.0	561767.0	561767.0	561767.0	561767.0	561767.0	561767.0
354.0	265539.0	265539.0	266130.0	266130.0	266130.0	276076.0	276076.0	276139.0	276139.0	276139.0	276398.0	276994.0	279365.0	279365.0	285995.0	285995.0	285995.0	285995.0	285995.0	285995.0	287830.0	287830.0	287830.0	287830.0	287830.0	287830.0	287830.0	287830.0	291292.0	291292.0	291292.0	296372.0	298710.0	298710.0	298710.0
355.0	1714582.0	1714582.0	1717715.0	1719771.0	1726334.0	1729707.0	1729707.0	1739585.0	1740222.0	1740222.0	1741779.0	1742176.0	1744365.0	1745289.0	1755884.0	1757954.0	1761624.0	1762345.0	1769450.0	1769450.0	1772468.0	1778800.0	1791638.0	1805621.0	1813714.0	1847302.0	1847302.0	1860812.0	1876572.0	1886598.0	1888982.0	1892218.0	1905462.0	1910571.0	1913086.0
356.0	1266642.0	1266642.0	1268830.0	1270822.0	1272646.0	1276342.0	1279473.0	1280886.0	1281655.0	1328840.0	1331197.0	1333930.0	1342065.0	1346594.0	1347008.0	1347575.0	1390675.0	1415287.0	1429137.0	1435670.0	1442630.0	1483294.0	1491213.0	1491213.0	1497451.0	1497451.0	1497507.0	1497507.0	1522715.0	1524266.0	1527483.0	1531602.0	1533480.0	1533480.0	1534133.0
357.0	446399.0	446399.0	446946.0	446946.0	446946.0	448235.0	448235.0	448235.0	451020.0	456093.0	457697.0	459379.0	460156.0	461615.0	464206.0	468535.0	469809.0	469809.0	473895.0	473895.0	473895.0	473895.0	475568.0	477647.0	478261.0	478261.0	479147.0	479924.0	486058.0	486058.0	495823.0	498305.0	509613.0	514153.0	517202.0
358.0	1106392.0	1106392.0	1113128.0	1113790.0	1114943.0	1120072.0	1120300.0	1135746.0	1136446.0	1137404.0	1168900.0	1196001.0	1205194.0	1207637.0	1208303.0	1210406.0	1210406.0	1211918.0	1224208.0	1229359.0	1231904.0	1248822.0	1250653.0	1263586.0	1268738.0	1268858.0	1271614.0	1277729.0	1289973.0	1297093.0	1301793.0	1305572.0	1311806.0	1324306.0	1324409.0
359.0	610164.0	610164.0	614297.0	614297.0	614297.0	614297.0	615817.0	615817.0	617460.0	617460.0	617544.0	617544.0	622769.0	622769.0	623563.0	623563.0	624287.0	627450.0	627450.0	629933.0	629933.0	632562.0	632562.0	633091.0	633868.0	633868.0	633868.0	633868.0	636128.0	636128.0	636128.0	636534.0	636534.0	640197.0	640197.0
360.0	1646808.0	1646808.0	1653010.0	1654285.0	1658345.0	1662706.0	1662706.0	1662706.0	1670939.0	1670939.0	1681218.0	1700457.0	1708451.0	1719508.0	1723047.0	1729814.0	1731964.0	1731964.0	1736720.0	1736720.0	1737834.0	1739184.0	1743745.0	1753961.0	1755483.0	1761353.0	1764423.0	1765979.0	1778943.0	1789877.0	1791817.0	1806897.0	1809928.0	1813321.0	1815728.0
361.0	868898.0	868898.0	873362.0	876856.0	876856.0	877691.0	881410.0	881410.0	885934.0	889451.0	889831.0	889831.0	889831.0	896994.0	904305.0	907468.0	908502.0	908502.0	908502.0	910511.0	910901.0	911615.0	928410.0	928410.0	929300.0	929300.0	933167.0	934610.0	942536.0	945686.0	945686.0	946868.0	948447.0	948619.0	949732.0
362.0	693714.0	693714.0	696421.0	699166.0	720770.0	720770.0	721585.0	723342.0	723927.0	724849.0	727139.0	730448.0	731438.0	734595.0	735165.0	735205.0	743066.0	743968.0	745898.0	747106.0	748690.0	749380.0	749380.0	755389.0	755389.0	757026.0	757026.0	757536.0	761666.0	761666.0	761666.0	762114.0	762114.0	762117.0	762132.0
363.0	657376.0	657376.0	658892.0	658892.0	669486.0	669839.0	669839.0	669853.0	670364.0	670364.0	670364.0	680638.0	680732.0	681190.0	681190.0	683992.0	685532.0	695305.0	695305.0	697563.0	700051.0	700051.0	706294.0	707117.0	707833.0	707833.0	708423.0	710116.0	713248.0	715182.0	715182.0	715182.0	715182.0	715182.0	717946.0
364.0	704554.0	704554.0	706594.0	706594.0	707178.0	707901.0	707901.0	707901.0	719131.0	719131.0	727328.0	729347.0	733314.0	741700.0	743450.0	743494.0	743526.0	754027.0	761575.0	765418.0	767210.0	770055.0	770582.0	770582.0	773782.0	774173.0	779821.0	782096.0	791046.0	791046.0	791139.0	796401.0	799717.0	829057.0	833832.0
365.0	222494.0	222494.0	222494.0	222494.0	223800.0	223800.0	223800.0	223800.0	224480.0	225370.0	225370.0	225370.0	225513.0	225513.0	225513.0	225770.0	225770.0	225770.0	225770.0	225770.0	225770.0	225770.0	225770.0	225770.0	225949.0	225949.0	225949.0	225949.0	227654.0	230224.0	232653.0	232653.0	232653.0	234455.0	234455.0
366.0	453127.0	453127.0	453127.0	455293.0	455294.0	458955.0	460232.0	460236.0	460236.0	460236.0	461226.0	462293.0	462293.0	464850.0	464850.0	464850.0	464906.0	464906.0	489002.0	489002.0	493715.0	496251.0	504698.0	504789.0	504789.0	504942.0	506826.0	512186.0	517309.0	524134.0	525080.0	526524.0	526524.0	527018.0	527063.0
367.0	477205.0	477205.0	479483.0	499864.0	500277.0	500277.0	500544.0	504985.0	504985.0	504985.0	505090.0	505090.0	505090.0	506153.0	506165.0	506215.0	513079.0	513079.0	534669.0	544807.0	544807.0	566255.0	566255.0	570199.0	570199.0	587653.0	587653.0	587653.0	591029.0	591029.0	592906.0	592906.0	592906.0	592906.0	593141.0
368.0	5380730.0	5380730.0	5425633.0	5453713.0	5479913.0	5498152.0	5505750.0	5543715.0	5620764.0	5636646.0	5663808.0	5684076.0	5698298.0	5707408.0	5732107.0	5772704.0	5790727.0	5808641.0	5852555.0	5860808.0	5872425.0	5903783.0	5939526.0	5945360.0	6050218.0	6068569.0	6073892.0	6076447.0	6151697.0	6152484.0	6166013.0	6201114.0	6210024.0	6222202.0	6231434.0
369.0	878021.0	878021.0	883562.0	883562.0	885323.0	892430.0	892438.0	892447.0	892640.0	893353.0	949713.0	953845.0	955158.0	956437.0	956437.0	962901.0	973655.0	977073.0	1011969.0	1027105.0	1027389.0	1033268.0	1033540.0	1063208.0	1063208.0	1067969.0	1073404.0	1073404.0	1076447.0	1084950.0	1085737.0	1085737.0	1085737.0	1085737.0	1133554.0
370.0	225406.0	225406.0	225406.0	227397.0	227397.0	227397.0	227397.0	227612.0	227612.0	227612.0	227612.0	227612.0	227612.0	227759.0	227759.0	227759.0	227759.0	227759.0	228786.0	228786.0	228786.0	228786.0	228786.0	228786.0	228786.0	228786.0	228786.0	228786.0	230901.0	230901.0	231582.0	231680.0	231680.0	231680.0	231680.0
371.0	321659.0	321659.0	321669.0	322151.0	322151.0	322165.0	322165.0	323122.0	325527.0	326769.0	339048.0	339048.0	339343.0	339343.0	339427.0	339457.0	339686.0	340276.0	340277.0	340277.0	340371.0	340371.0	340824.0	340824.0	340824.0	340858.0	341229.0	342310.0	344841.0	344881.0	344914.0	348425.0	348425.0	348933.0	348933.0
372.0	360660.0	360660.0	363232.0	363232.0	363232.0	363232.0	363353.0	363353.0	363353.0	363353.0	363353.0	363353.0	363353.0	363353.0	363494.0	363494.0	363494.0	363709.0	367275.0	367544.0	369421.0	369421.0	369421.0	369421.0	369598.0	369598.0	369598.0	369598.0	371117.0	371117.0	371117.0	371117.0	371117.0	371118.0	371118.0
373.0	517227.0	517227.0	522418.0	522668.0	523547.0	523936.0	523936.0	523936.0	524416.0	525228.0	525857.0	527132.0	527840.0	528075.0	542428.0	543522.0	543522.0	556222.0	556387.0	557640.0	557640.0	557640.0	576827.0	576827.0	576827.0	576827.0	576827.0	576905.0	579470.0	580421.0	591954.0	592180.0	593891.0	597497.0	598244.0
374.0	187533.0	187533.0	187533.0	189598.0	189598.0	189598.0	189598.0	191891.0	194679.0	194679.0	195146.0	195146.0	195146.0	195146.0	195146.0	195146.0	196266.0	198872.0	198872.0	199021.0	199021.0	199101.0	204429.0	204429.0	204429.0	204744.0	204744.0	204744.0	205525.0	205886.0	205886.0	205886.0	205886.0	205886.0	205886.0
375.0	2522503.0	2522503.0	2552260.0	2556873.0	2590041.0	2610179.0	2622953.0	2668816.0	2671086.0	2678361.0	2682644.0	2699827.0	2749877.0	2757245.0	2788892.0	2804261.0	2810852.0	2840421.0	2866731.0	2879811.0	2887122.0	2889984.0	2912182.0	2949468.0	2963982.0	2990409.0	2998065.0	2998494.0	3066859.0	3068565.0	3099354.0	3165457.0	3180180.0	3200040.0	3202020.0
376.0	1319821.0	1319821.0	1324291.0	1328081.0	1332335.0	1341043.0	1378124.0	1382805.0	1392327.0	1392327.0	1393434.0	1399415.0	1431120.0	1458530.0	1461426.0	1462914.0	1468043.0	1473330.0	1483882.0	1483882.0	1485425.0	1489222.0	1495233.0	1495749.0	1495817.0	1504318.0	1504318.0	1510885.0	1539884.0	1543156.0	1546766.0	1587606.0	1599994.0	1693725.0	1713844.0
377.0	609282.0	609282.0	613892.0	613923.0	618412.0	629191.0	629613.0	637423.0	641696.0	641772.0	641772.0	641865.0	644954.0	645575.0	649585.0	653760.0	653760.0	653760.0	653800.0	653912.0	653912.0	654608.0	655599.0	655599.0	656004.0	657415.0	657415.0	657415.0	662318.0	662623.0	663094.0	663391.0	663713.0	664215.0	664394.0
378.0	739027.0	739027.0	740003.0	740161.0	740161.0	740195.0	741520.0	744243.0	745277.0	746833.0	746833.0	746833.0	746833.0	746833.0	747083.0	749378.0	749378.0	749448.0	753930.0	754405.0	754588.0	754588.0	762570.0	766961.0	766961.0	766961.0	766961.0	766961.0	771640.0	773386.0	774139.0	774139.0	774139.0	774139.0	775348.0
379.0	1971475.0	1971475.0	1972741.0	1980716.0	1980716.0	1986935.0	1986935.0	1989755.0	1991334.0	1992448.0	1995776.0	1995776.0	1998823.0	2000174.0	2009342.0	2011535.0	2012638.0	2028251.0	2052744.0	2058876.0	2059689.0	2061805.0	2075076.0	2083278.0	2101106.0	2109865.0	2112603.0	2112603.0	2117678.0	2124516.0	2128058.0	2130156.0	2136285.0	2149386.0	2153153.0
380.0	391794.0	391794.0	395440.0	395440.0	395563.0	396485.0	397755.0	401507.0	402476.0	402476.0	405647.0	405647.0	405671.0	406118.0	407339.0	414971.0	418064.0	418064.0	426590.0	429980.0	434581.0	434581.0	436346.0	437290.0	437300.0	437300.0	437371.0	437371.0	441025.0	442559.0	442559.0	443989.0	444225.0	444290.0	445099.0
381.0	485424.0	485424.0	485424.0	488493.0	488493.0	489296.0	489296.0	494251.0	496947.0	497344.0	498279.0	498279.0	498279.0	498279.0	498286.0	500606.0	500606.0	500606.0	501133.0	501133.0	502804.0	502804.0	505836.0	506713.0	506713.0	507022.0	507022.0	507429.0	508838.0	508838.0	510752.0	513812.0	513812.0	515170.0	515340.0
382.0	538361.0	538361.0	538706.0	538706.0	538706.0	538706.0	538706.0	538706.0	538706.0	539754.0	541516.0	541516.0	542400.0	542471.0	542740.0	542740.0	544587.0	544587.0	545240.0	547953.0	557508.0	557620.0	558992.0	563014.0	563014.0	567693.0	576701.0	581391.0	587447.0	587447.0	587447.0	587447.0	589420.0	589420.0	590724.0
383.0	277249.0	277249.0	277249.0	277249.0	277249.0	277249.0	277249.0	277249.0	277249.0	277249.0	277249.0	277249.0	277249.0	277249.0	277249.0	277249.0	277249.0	277249.0	277249.0	277249.0	277249.0	277249.0	277249.0	277249.0	277249.0	277249.0	277249.0	277249.0	277300.0	277300.0	277300.0	277300.0	277300.0	280042.0	280155.0
384.0	1413785.0	1413785.0	1421745.0	1424430.0	1427122.0	1441898.0	1455298.0	1456094.0	1466342.0	1474107.0	1478541.0	1478578.0	1481544.0	1482549.0	1483336.0	1485348.0	1485881.0	1488401.0	1490299.0	1491772.0	1491833.0	1495543.0	1498874.0	1501491.0	1504301.0	1516836.0	1519500.0	1523627.0	1575091.0	1577047.0	1577411.0	1584097.0	1586132.0	1598125.0	1599094.0
385.0	432327.0	432327.0	432327.0	433328.0	433449.0	433504.0	433504.0	433504.0	433504.0	437067.0	437067.0	437067.0	437067.0	437067.0	437067.0	437067.0	437067.0	439014.0	439014.0	439808.0	439808.0	440651.0	440651.0	440942.0	440942.0	443392.0	443449.0	445160.0	445740.0	451019.0	451019.0	451857.0	451857.0	451857.0	451857.0
386.0	681456.0	681456.0	684114.0	684114.0	684114.0	684114.0	684114.0	684670.0	686311.0	686847.0	687623.0	687623.0	688240.0	690375.0	690978.0	692716.0	692716.0	692821.0	692821.0	693183.0	693666.0	693820.0	702544.0	702544.0	703210.0	703794.0	704905.0	704906.0	708544.0	709510.0	711107.0	714798.0	717709.0	719052.0	721075.0
387.0	639018.0	639018.0	639214.0	639214.0	639214.0	645400.0	645964.0	646791.0	657773.0	661307.0	666596.0	666895.0	701685.0	718120.0	723168.0	728611.0	740962.0	741776.0	742017.0	750255.0	766590.0	766590.0	770137.0	775610.0	775610.0	775610.0	776370.0	776370.0	777057.0	777178.0	778858.0	781053.0	781053.0	781053.0	781053.0
388.0	451599.0	451599.0	452470.0	453930.0	454416.0	454647.0	454647.0	455418.0	455905.0	455905.0	457209.0	457209.0	457632.0	458312.0	458312.0	461557.0	461557.0	461557.0	461944.0	461995.0	466836.0	466836.0	468723.0	468723.0	468723.0	468723.0	468814.0	468814.0	469894.0	470018.0	471115.0	471186.0	471186.0	471767.0	472178.0
389.0	880371.0	880371.0	881297.0	882460.0	884823.0	884864.0	884864.0	887061.0	893463.0	896788.0	901981.0	907981.0	909521.0	909521.0	914303.0	917006.0	917493.0	921610.0	924569.0	926386.0	926570.0	932537.0	940064.0	940241.0	940543.0	940543.0	942470.0	942488.0	961622.0	963355.0	963355.0	965131.0	966916.0	973947.0	979677.0
390.0	891200.0	891200.0	892054.0	892054.0	892054.0	892082.0	892082.0	894267.0	894772.0	895289.0	895598.0	895598.0	902517.0	908469.0	911810.0	914230.0	915634.0	921062.0	921062.0	923038.0	923568.0	923570.0	924870.0	944417.0	945914.0	945914.0	946665.0	946665.0	950325.0	952741.0	959048.0	959048.0	960674.0	964910.0	965330.0
391.0	371916.0	371916.0	371916.0	372052.0	372052.0	372052.0	372052.0	372052.0	386898.0	386898.0	386898.0	400700.0	400700.0	400700.0	400700.0	400700.0	400930.0	400930.0	406268.0	406268.0	407795.0	408214.0	408214.0	409559.0	409559.0	414561.0	414561.0	414561.0	420452.0	420452.0	422586.0	425966.0	425966.0	426509.0	426509.0
392.0	752268.0	752268.0	754745.0	754745.0	757177.0	761022.0	762430.0	771641.0	788473.0	810183.0	811731.0	812740.0	825610.0	825615.0	825647.0	829425.0	830180.0	831801.0	832195.0	833056.0	834412.0	845839.0	857492.0	860028.0	860414.0	862435.0	867167.0	868306.0	875809.0	875809.0	877389.0	988940.0	990936.0	992279.0	995670.0
393.0	1402304.0	1402304.0	1422399.0	1434050.0	1462536.0	1463414.0	1463574.0	1471607.0	1587484.0	1596752.0	1635240.0	1635911.0	1655338.0	1683254.0	1737581.0	1759296.0	1766257.0	1767093.0	1773378.0	1773519.0	1779062.0	1797418.0	1814077.0	1822718.0	1823027.0	1827481.0	1829394.0	1831226.0	1861285.0	1862646.0	1865779.0	1873535.0	1882325.0	1903643.0	1904410.0
394.0	510565.0	510565.0	513271.0	514501.0	516390.0	519168.0	520066.0	520871.0	525463.0	525463.0	525463.0	527891.0	529142.0	529942.0	529942.0	529942.0	535665.0	535665.0	535665.0	546062.0	546062.0	548600.0	549125.0	556350.0	556350.0	556350.0	556350.0	557673.0	561327.0	561327.0	562830.0	565893.0	570398.0	572739.0	577080.0
395.0	2466954.0	2466954.0	2473700.0	2475730.0	2538789.0	2547991.0	2559528.0	2579432.0	2601936.0	2630545.0	2657893.0	2661342.0	2668982.0	2683931.0	2692293.0	2704276.0	2709951.0	2717950.0	2725646.0	2728123.0	2730187.0	2741414.0	2754971.0	2775309.0	2851958.0	2874980.0	2877219.0	2903250.0	2914301.0	2915732.0	2915732.0	2922738.0	2925664.0	2963929.0	2968490.0
396.0	244770.0	244770.0	244924.0	244924.0	244924.0	244924.0	244924.0	247193.0	247193.0	247193.0	249668.0	249944.0	250115.0	251018.0	253044.0	256472.0	256472.0	256472.0	256472.0	258553.0	258553.0	258775.0	258845.0	259212.0	259212.0	259212.0	259212.0	259212.0	265002.0	265002.0	265002.0	265090.0	265090.0	265090.0	265090.0
397.0	404869.0	404869.0	405692.0	405692.0	405874.0	496077.0	504685.0	506532.0	522797.0	522797.0	522797.0	522797.0	523062.0	525163.0	526438.0	527764.0	528159.0	528159.0	528476.0	539843.0	540008.0	543457.0	544197.0	544197.0	545161.0	545161.0	545161.0	545161.0	551339.0	551339.0	551339.0	561752.0	566860.0	570290.0	582962.0
398.0	1151864.0	1151864.0	1151864.0	1154924.0	1163021.0	1185208.0	1198363.0	1300303.0	1310692.0	1312212.0	1318646.0	1318646.0	1363359.0	1401355.0	1410608.0	1415765.0	1472667.0	1499403.0	1500258.0	1500258.0	1500258.0	1508010.0	1508869.0	1510046.0	1548407.0	1550962.0	1555301.0	1559386.0	1576649.0	1576649.0	1578912.0	1590331.0	1592150.0	1596232.0	1613512.0
399.0	309037.0	309037.0	317542.0	320458.0	320458.0	452848.0	457785.0	457785.0	463177.0	466196.0	469179.0	469179.0	474938.0	479563.0	479648.0	479648.0	479648.0	479648.0	479648.0	479648.0	481244.0	482398.0	486267.0	487298.0	487298.0	487298.0	487298.0	487298.0	488153.0	488153.0	488749.0	488749.0	492013.0	493828.0	494504.0
400.0	406413.0	406413.0	406413.0	406413.0	406413.0	406413.0	406413.0	406413.0	407654.0	407654.0	422398.0	422398.0	422398.0	427569.0	427705.0	433521.0	433521.0	433521.0	433926.0	433926.0	435101.0	437127.0	439476.0	444498.0	445479.0	445479.0	445479.0	448504.0	450766.0	450766.0	451483.0	451483.0	452318.0	452365.0	452365.0
401.0	266902.0	266902.0	269041.0	269041.0	269479.0	269698.0	269698.0	269698.0	272072.0	272072.0	275356.0	275356.0	276375.0	277208.0	277208.0	278441.0	278814.0	278814.0	278814.0	280257.0	280257.0	280285.0	280285.0	280285.0	280285.0	280285.0	281525.0	281525.0	281525.0	281525.0	282962.0	283387.0	283387.0	283387.0	283412.0
402.0	515217.0	515217.0	516271.0	516968.0	536508.0	543461.0	548582.0	568854.0	570401.0	581065.0	595538.0	595538.0	599223.0	604456.0	606982.0	609928.0	611304.0	613063.0	613186.0	613186.0	613186.0	616720.0	620126.0	621596.0	622478.0	622834.0	622834.0	622834.0	622834.0	623546.0	623546.0	624632.0	624632.0	624632.0	625167.0
403.0	9519672.0	9519672.0	9750843.0	9795215.0	9842337.0	9920017.0	9935596.0	10102079.0	10175355.0	10189416.0	10251512.0	10258661.0	10291493.0	10303499.0	10347600.0	10471628.0	10496858.0	10555040.0	10650395.0	10686547.0	10790272.0	10932433.0	10991945.0	11059759.0	11081556.0	11099223.0	11116706.0	11117316.0	11262791.0	11270356.0	11293363.0	11306556.0	11315120.0	11323533.0	11332422.0
404.0	504874.0	504874.0	504874.0	507279.0	510689.0	514552.0	521550.0	527155.0	539598.0	540119.0	549551.0	552608.0	555122.0	556631.0	558976.0	558976.0	558976.0	561383.0	562765.0	563370.0	563370.0	563370.0	563433.0	563433.0	563433.0	564453.0	564693.0	564693.0	572691.0	572691.0	572691.0	575953.0	575953.0	579934.0	579934.0
405.0	209534.0	209534.0	221453.0	221453.0	222481.0	228722.0	228722.0	232461.0	232465.0	232483.0	232483.0	234435.0	234435.0	234509.0	234509.0	234509.0	234609.0	237121.0	239265.0	239265.0	239265.0	239265.0	239265.0	239265.0	242542.0	242542.0	242542.0	242562.0	242800.0	242800.0	242874.0	252298.0	253355.0	254588.0	254588.0
406.0	68454.0	68454.0	68454.0	68454.0	68454.0	68454.0	68454.0	68454.0	68464.0	69009.0	69009.0	69009.0	69009.0	69686.0	69686.0	69686.0	69686.0	69686.0	69686.0	69686.0	69686.0	69686.0	69686.0	69686.0	69686.0	69686.0	69686.0	69686.0	69686.0	69686.0	69686.0	69686.0	70391.0	70391.0	70391.0
407.0	970788.0	970788.0	971804.0	975738.0	980420.0	981099.0	981099.0	982077.0	984592.0	985947.0	987778.0	991811.0	993381.0	995614.0	996991.0	998149.0	1002014.0	1002286.0	1007612.0	1008611.0	1008611.0	1011642.0	1011850.0	1011850.0	1012867.0	1014345.0	1014345.0	1014345.0	1016782.0	1016782.0	1019227.0	1019878.0	1019878.0	1020593.0	1020593.0
408.0	859616.0	859616.0	861000.0	865425.0	866943.0	866943.0	867186.0	871369.0	871369.0	878762.0	878762.0	878762.0	879396.0	883998.0	883998.0	883998.0	883998.0	883998.0	885386.0	885386.0	885386.0	885386.0	890284.0	897866.0	899961.0	908028.0	909641.0	911303.0	911415.0	911415.0	916154.0	918507.0	924418.0	926194.0	926194.0
409.0	504315.0	504315.0	504653.0	504663.0	504663.0	504957.0	504957.0	505845.0	506863.0	506863.0	506863.0	506863.0	507359.0	522508.0	525628.0	525628.0	525628.0	528817.0	528932.0	529623.0	532657.0	534135.0	535059.0	535491.0	536615.0	537051.0	537051.0	537051.0	537925.0	537925.0	537925.0	538514.0	538677.0	538680.0	538688.0
410.0	2003161.0	2003161.0	2003180.0	2004276.0	2017323.0	2024469.0	2025643.0	2035749.0	2039114.0	2040629.0	2055086.0	2055086.0	2060036.0	2111614.0	2112290.0	2112290.0	2123666.0	2123666.0	2137381.0	2143010.0	2144112.0	2144225.0	2149943.0	2164436.0	2170139.0	2171692.0	2182728.0	2183719.0	2186601.0	2195709.0	2200264.0	2206211.0	2206246.0	2214515.0	2220437.0
411.0	323899.0	323899.0	323899.0	323899.0	323899.0	324456.0	324475.0	324475.0	324475.0	324475.0	324567.0	326061.0	326061.0	326061.0	327253.0	327253.0	327253.0	327253.0	327253.0	327253.0	327253.0	327417.0	327417.0	328200.0	329688.0	329688.0	329688.0	329688.0	330185.0	330663.0	330859.0	330859.0	331160.0	331750.0	332904.0
412.0	799299.0	799299.0	799299.0	799299.0	799299.0	799299.0	799299.0	802011.0	802011.0	803641.0	804242.0	804820.0	806834.0	808384.0	808384.0	811313.0	813424.0	813424.0	815337.0	816013.0	816013.0	818293.0	820713.0	820713.0	821670.0	821670.0	821670.0	821670.0	823052.0	823052.0	823052.0	823104.0	823104.0	823122.0	824332.0
413.0	255335.0	255335.0	255383.0	255383.0	255383.0	255383.0	255554.0	255554.0	255554.0	256705.0	256705.0	257482.0	257482.0	259036.0	259036.0	259036.0	259965.0	259965.0	259965.0	264830.0	265386.0	265386.0	267105.0	267197.0	267351.0	272442.0	272442.0	272442.0	272442.0	272442.0	272442.0	272442.0	272442.0	272442.0	272442.0
414.0	535463.0	535463.0	535463.0	535637.0	535934.0	535934.0	535934.0	535934.0	535934.0	536757.0	536813.0	536813.0	539310.0	539310.0	539310.0	539731.0	544074.0	544074.0	544074.0	544074.0	544074.0	544074.0	544074.0	544996.0	544996.0	544996.0	545000.0	545000.0	546188.0	548435.0	549051.0	549051.0	549239.0	549725.0	549926.0
415.0	931722.0	931722.0	936253.0	937488.0	938897.0	942407.0	942407.0	942864.0	942864.0	945107.0	948037.0	948106.0	953185.0	953185.0	953740.0	953740.0	953740.0	954253.0	955210.0	962848.0	968993.0	970427.0	986410.0	989905.0	990154.0	990519.0	991012.0	991675.0	992354.0	992530.0	997107.0	1000564.0	1004807.0	1005732.0	1013504.0
416.0	2890394.0	2890394.0	2900193.0	2910054.0	3006279.0	3030978.0	3036961.0	3040627.0	3047765.0	3055510.0	3065410.0	3083440.0	3101326.0	3114256.0	3117189.0	3137478.0	3165369.0	3166896.0	3189533.0	3191144.0	3205574.0	3225435.0	3240641.0	3241512.0	3247387.0	3249740.0	3249816.0	3253164.0	3268270.0	3272230.0	3310746.0	3314988.0	3330657.0	3336487.0	3337864.0
417.0	186912.0	186912.0	188369.0	188672.0	189885.0	189885.0	189885.0	190400.0	190400.0	190400.0	191163.0	191836.0	193250.0	193250.0	193250.0	193250.0	193250.0	193652.0	193652.0	193652.0	193652.0	193652.0	193652.0	195675.0	195675.0	195690.0	195690.0	195806.0	196646.0	196646.0	196646.0	196646.0	196968.0	197482.0	200376.0
418.0	3433621.0	3433621.0	3460041.0	3486835.0	3492363.0	3524367.0	3524367.0	3554236.0	3562471.0	3597049.0	3600586.0	3605753.0	3644869.0	3688745.0	3699803.0	3711048.0	3715654.0	3738263.0	3809394.0	3817816.0	3827757.0	3842086.0	3868931.0	3885143.0	3895696.0	3914291.0	3937980.0	3953400.0	3958026.0	3958026.0	3963018.0	3968325.0	3975370.0	3985850.0	3987807.0
419.0	79934.0	79934.0	79934.0	79934.0	79934.0	80021.0	80021.0	80021.0	80021.0	80021.0	80021.0	80021.0	80021.0	80021.0	80021.0	80021.0	80021.0	81482.0	81482.0	81482.0	81482.0	81482.0	81482.0	81771.0	81771.0	81771.0	81771.0	81771.0	82628.0	82628.0	82628.0	82628.0	82628.0	82628.0	82628.0
420.0	404297.0	404297.0	404938.0	405335.0	406011.0	406901.0	406949.0	406949.0	413267.0	413267.0	420528.0	420528.0	421887.0	422425.0	422425.0	425296.0	425296.0	425296.0	425303.0	425303.0	432929.0	437774.0	437774.0	437774.0	437774.0	437774.0	437774.0	437774.0	437774.0	437774.0	437774.0	438844.0	439247.0	443101.0	443101.0
421.0	442645.0	442645.0	443528.0	443528.0	443528.0	443663.0	444220.0	444836.0	445469.0	445469.0	446857.0	449131.0	449131.0	449351.0	449351.0	449351.0	449351.0	449351.0	449351.0	449351.0	488150.0	488150.0	488672.0	488672.0	488672.0	528369.0	528369.0	541706.0	541706.0	542564.0	542564.0	542564.0	549234.0	560108.0	560228.0
422.0	381564.0	381564.0	381564.0	381564.0	381564.0	381564.0	381564.0	382335.0	382335.0	382335.0	382335.0	382335.0	382335.0	386237.0	386237.0	386237.0	386237.0	386237.0	386237.0	387330.0	387330.0	387330.0	387859.0	387859.0	387859.0	389673.0	389673.0	389673.0	389834.0	390520.0	390520.0	392761.0	394072.0	394072.0	394072.0
423.0	916857.0	916857.0	917974.0	917974.0	917974.0	921191.0	921411.0	923157.0	924031.0	925038.0	926278.0	926814.0	928076.0	928076.0	928076.0	928076.0	928076.0	928776.0	934695.0	934695.0	934695.0	935986.0	938223.0	938235.0	938235.0	938235.0	938235.0	938270.0	946846.0	946846.0	946941.0	946941.0	947316.0	947316.0	947316.0
424.0	517498.0	517498.0	517498.0	517498.0	517873.0	517873.0	522012.0	522262.0	522422.0	522422.0	522802.0	522802.0	524479.0	525820.0	528142.0	530940.0	536319.0	536319.0	540275.0	540275.0	544286.0	544436.0	544436.0	544436.0	544627.0	545421.0	550812.0	550812.0	551086.0	551520.0	554401.0	557314.0	558462.0	558462.0	558462.0
425.0	355092.0	355092.0	355343.0	355627.0	356431.0	357345.0	357771.0	358720.0	358720.0	358977.0	361598.0	363029.0	363029.0	363124.0	363774.0	363774.0	363774.0	363774.0	364488.0	365970.0	365970.0	365970.0	365970.0	367017.0	367017.0	367017.0	367017.0	367017.0	368036.0	368036.0	368036.0	368036.0	370716.0	370716.0	370716.0
426.0	1199590.0	1199590.0	1199662.0	1200677.0	1201821.0	1210841.0	1212504.0	1222084.0	1229342.0	1238030.0	1252210.0	1253060.0	1257694.0	1261067.0	1262266.0	1262273.0	1272536.0	1272710.0	1290994.0	1295541.0	1295613.0	1295625.0	1298855.0	1299935.0	1299935.0	1300273.0	1302205.0	1303173.0	1305242.0	1308034.0	1309935.0	1312755.0	1314737.0	1318409.0	1319575.0
427.0	1107480.0	1107480.0	1115558.0	1115558.0	1123487.0	1125409.0	1127602.0	1135473.0	1137467.0	1142291.0	1144462.0	1159713.0	1166924.0	1167590.0	1167752.0	1178126.0	1178126.0	1178494.0	1191032.0	1193766.0	1193766.0	1193766.0	1195112.0	1195112.0	1198072.0	1198149.0	1216697.0	1225469.0	1229215.0	1229215.0	1233001.0	1233440.0	1234097.0	1234795.0	1234795.0
428.0	184220.0	184220.0	184715.0	184715.0	184715.0	184715.0	184715.0	184725.0	184725.0	184725.0	184766.0	184766.0	184766.0	184774.0	184955.0	184955.0	184955.0	184955.0	184955.0	184955.0	185082.0	185082.0	185082.0	185945.0	185945.0	185945.0	185945.0	185945.0	186450.0	186450.0	186450.0	186479.0	186479.0	186486.0	186904.0
429.0	963830.0	963830.0	965233.0	965259.0	965350.0	965359.0	965359.0	969001.0	969072.0	969179.0	975599.0	976982.0	978567.0	978567.0	979584.0	979584.0	979890.0	979890.0	979890.0	980834.0	987873.0	987873.0	994242.0	994506.0	994506.0	1002499.0	1007595.0	1009704.0	1009944.0	1009944.0	1009944.0	1011191.0	1011191.0	1014068.0	1016675.0
430.0	632098.0	632098.0	632273.0	633113.0	636786.0	643881.0	647551.0	650772.0	665998.0	676828.0	695681.0	698980.0	712198.0	728792.0	731472.0	735228.0	737900.0	742844.0	748927.0	753212.0	757552.0	761181.0	800031.0	804590.0	810025.0	826730.0	839429.0	842220.0	844015.0	847474.0	853596.0	860420.0	860475.0	865676.0	869307.0
431.0	808361.0	808361.0	808361.0	808361.0	809854.0	812636.0	812636.0	814428.0	814566.0	814586.0	814586.0	814586.0	814586.0	815574.0	815574.0	815574.0	815893.0	818686.0	818994.0	818994.0	820310.0	826353.0	827426.0	828152.0	828152.0	828732.0	829632.0	834157.0	834157.0	834157.0	834205.0	835333.0	835333.0	836244.0	836637.0
432.0	465684.0	465684.0	465700.0	465815.0	466390.0	467667.0	467667.0	467787.0	471934.0	471934.0	471934.0	471934.0	471934.0	471934.0	471934.0	472313.0	472313.0	472730.0	476121.0	476121.0	476121.0	476121.0	477591.0	477591.0	477591.0	477788.0	477788.0	479121.0	479495.0	479724.0	479724.0	479724.0	481890.0	481890.0	481890.0
433.0	559802.0	559802.0	562832.0	562832.0	562832.0	562832.0	562832.0	562875.0	567495.0	569516.0	570755.0	575161.0	575161.0	576314.0	580565.0	581124.0	581124.0	581124.0	582577.0	591162.0	592044.0	592044.0	593358.0	597533.0	617717.0	617717.0	617717.0	617790.0	617790.0	617790.0	620382.0	620382.0	620382.0	630493.0	631207.0
434.0	813453.0	813453.0	814619.0	815292.0	820958.0	842756.0	850809.0	850880.0	861319.0	861319.0	866448.0	866448.0	869355.0	869355.0	869382.0	869507.0	869507.0	872303.0	872303.0	872303.0	873101.0	873101.0	873477.0	886148.0	887476.0	890328.0	890366.0	894459.0	903019.0	904123.0	905088.0	905182.0	910685.0	910685.0	911550.0
435.0	643779.0	643779.0	643878.0	643878.0	643878.0	643878.0	644019.0	644019.0	644019.0	644019.0	644019.0	644019.0	644019.0	645401.0	645401.0	645401.0	645401.0	645401.0	647201.0	647201.0	647201.0	647201.0	647201.0	647247.0	648212.0	649461.0	649461.0	649461.0	650763.0	650763.0	650836.0	650836.0	650881.0	650881.0	650881.0
436.0	64316.0	64316.0	64316.0	64316.0	64316.0	64381.0	64381.0	64495.0	64495.0	64495.0	64495.0	64495.0	64495.0	65881.0	65881.0	65881.0	65881.0	65881.0	65881.0	65881.0	65881.0	65881.0	65890.0	65890.0	65890.0	65890.0	65890.0	65890.0	65890.0	65890.0	65890.0	65890.0	66824.0	66824.0	66824.0
437.0	556113.0	556113.0	556113.0	556113.0	557223.0	557398.0	557398.0	558507.0	558507.0	558563.0	559213.0	559417.0	559417.0	560135.0	560135.0	560135.0	560135.0	560135.0	561509.0	561509.0	561509.0	562110.0	562110.0	567579.0	568740.0	570126.0	570126.0	570126.0	571459.0	571459.0	575234.0	577308.0	577308.0	578588.0	579011.0
438.0	393142.0	393142.0	393373.0	402763.0	402807.0	405891.0	408064.0	409319.0	410595.0	415537.0	415537.0	426942.0	443408.0	443767.0	448406.0	448406.0	460930.0	460930.0	460930.0	460930.0	460930.0	461743.0	464192.0	473390.0	473390.0	473390.0	473996.0	480214.0	480648.0	480648.0	481606.0	483597.0	483613.0	486544.0	486544.0
439.0	551815.0	551815.0	552133.0	552133.0	552133.0	555811.0	555811.0	556570.0	556600.0	556600.0	560106.0	562989.0	562989.0	563258.0	565286.0	565341.0	565370.0	566496.0	566611.0	566611.0	566611.0	566622.0	566622.0	566626.0	566626.0	566628.0	566628.0	566628.0	566726.0	566737.0	566826.0	572394.0	573807.0	575628.0	575628.0
440.0	895045.0	895045.0	901013.0	902216.0	905848.0	907873.0	907873.0	909358.0	910614.0	912596.0	913791.0	917612.0	922746.0	925181.0	925181.0	925324.0	929503.0	931984.0	935015.0	952662.0	953544.0	953708.0	958850.0	986799.0	997182.0	1010163.0	1025314.0	1033175.0	1063583.0	1067067.0	1073395.0	1087575.0	1087575.0	1089757.0	1090029.0
441.0	353863.0	353863.0	360454.0	361275.0	361275.0	370030.0	378496.0	378496.0	378496.0	378496.0	378857.0	378857.0	378857.0	381124.0	381191.0	383422.0	384587.0	384587.0	384987.0	388179.0	388179.0	388179.0	388285.0	388285.0	388523.0	388638.0	388638.0	389857.0	390488.0	391852.0	396929.0	397592.0	398091.0	398099.0	398099.0
442.0	1899024.0	1899024.0	1903845.0	1903845.0	1905724.0	1912023.0	1919119.0	1922269.0	1929683.0	1933644.0	1934652.0	1935195.0	1952528.0	1963573.0	1968546.0	1969349.0	1969366.0	1972796.0	1979126.0	1979968.0	1980499.0	1980641.0	1993013.0	1994726.0	1999994.0	2001799.0	2001799.0	2006535.0	2032192.0	2032192.0	2035340.0	2042463.0	2046944.0	2055608.0	2065902.0
443.0	403368.0	403368.0	403368.0	403368.0	403368.0	403368.0	403368.0	403368.0	403901.0	403901.0	403901.0	403901.0	405756.0	405756.0	405756.0	405756.0	405756.0	405756.0	406006.0	406821.0	408815.0	409167.0	409167.0	409167.0	409167.0	409167.0	411899.0	413512.0	414060.0	414060.0	414060.0	414073.0	414073.0	414536.0	416670.0
444.0	614705.0	614705.0	615220.0	615220.0	615407.0	616243.0	616543.0	621210.0	621946.0	623721.0	624947.0	630102.0	632849.0	636186.0	638567.0	640007.0	641876.0	644669.0	653543.0	653693.0	661150.0	663712.0	682418.0	694113.0	706774.0	715252.0	725267.0	726638.0	749314.0	754205.0	765216.0	767232.0	768825.0	770609.0	771553.0
445.0	273939.0	273939.0	273939.0	273939.0	273939.0	273939.0	273939.0	273939.0	273939.0	273939.0	273939.0	273939.0	273939.0	273939.0	273997.0	273997.0	273997.0	273997.0	274955.0	274955.0	274955.0	275379.0	275379.0	275379.0	275379.0	275878.0	275878.0	275878.0	276443.0	276443.0	282256.0	282256.0	282256.0	284137.0	286093.0
446.0	641012.0	641012.0	641492.0	641492.0	641492.0	641755.0	641755.0	645292.0	645479.0	645479.0	645939.0	645939.0	645939.0	645939.0	645939.0	645939.0	645939.0	645940.0	647671.0	647671.0	647751.0	647751.0	647846.0	647868.0	647868.0	650206.0	651875.0	651986.0	656281.0	657358.0	658780.0	663167.0	663167.0	664396.0	664450.0
447.0	1833298.0	1833298.0	1833788.0	1834437.0	1836039.0	1840750.0	1840750.0	1854174.0	1857663.0	1857663.0	1858241.0	1864318.0	1868024.0	1868897.0	1869375.0	1869721.0	1870086.0	1873739.0	1885362.0	1890458.0	1890812.0	1894964.0	1895056.0	1948824.0	1948952.0	1949164.0	1950011.0	1953020.0	1959681.0	1960814.0	1967700.0	1968475.0	1969674.0	1973614.0	1981237.0
448.0	666289.0	666289.0	666289.0	669179.0	669179.0	669179.0	669179.0	669737.0	670317.0	670317.0	670317.0	670370.0	698028.0	698028.0	698028.0	698977.0	698977.0	699101.0	703852.0	703852.0	703852.0	703852.0	704459.0	710171.0	710677.0	710739.0	717924.0	717924.0	722137.0	722406.0	722406.0	722424.0	723782.0	730231.0	732596.0
449.0	212060.0	212060.0	212060.0	212060.0	212060.0	212060.0	212060.0	212060.0	212060.0	212654.0	212759.0	212759.0	212759.0	212956.0	212956.0	214965.0	214965.0	214965.0	221590.0	221590.0	221846.0	221931.0	223598.0	224152.0	224152.0	224152.0	224186.0	224186.0	224186.0	224186.0	224763.0	225063.0	225063.0	225063.0	225063.0
450.0	430522.0	430522.0	431087.0	434565.0	438879.0	439935.0	439935.0	439935.0	439935.0	444237.0	444711.0	444711.0	445203.0	445203.0	459428.0	459942.0	460606.0	461428.0	463545.0	463545.0	463702.0	463702.0	463975.0	463975.0	463975.0	463975.0	463975.0	464122.0	464122.0	465276.0	465276.0	465276.0	465276.0	465276.0	465276.0
451.0	231011.0	231011.0	231011.0	231351.0	231765.0	231777.0	231777.0	231777.0	232710.0	232710.0	232710.0	232955.0	232955.0	233303.0	234461.0	234461.0	235162.0	235162.0	236441.0	236701.0	237645.0	237645.0	237645.0	237645.0	237645.0	237645.0	237645.0	237645.0	237645.0	237645.0	237933.0	237970.0	237970.0	237970.0	238011.0
452.0	296217.0	296217.0	297120.0	297120.0	297120.0	297859.0	297859.0	297859.0	297859.0	297859.0	297859.0	297859.0	297859.0	298442.0	298442.0	298442.0	298671.0	298671.0	300413.0	300413.0	300448.0	300448.0	300448.0	300735.0	302074.0	302074.0	302074.0	302074.0	302074.0	302074.0	302074.0	302074.0	302099.0	302099.0	302188.0
453.0	2185482.0	2185482.0	2185879.0	2193093.0	2200105.0	2205214.0	2214280.0	2226301.0	2235897.0	2258324.0	2291583.0	2301546.0	2318236.0	2325511.0	2326338.0	2330542.0	2338519.0	2340199.0	2356201.0	2364928.0	2364928.0	2371770.0	2396366.0	2401137.0	2403877.0	2403877.0	2419244.0	2420458.0	2421687.0	2423597.0	2423726.0	2431411.0	2433946.0	2435179.0	2456310.0
454.0	645330.0	645330.0	645330.0	645857.0	646872.0	647199.0	647274.0	647859.0	647859.0	647859.0	650391.0	650391.0	650975.0	650975.0	651304.0	651304.0	651357.0	651523.0	653992.0	653992.0	654919.0	654919.0	654919.0	658284.0	658351.0	658351.0	658987.0	658987.0	658987.0	658987.0	658987.0	658987.0	659152.0	659152.0	659152.0
455.0	387137.0	387137.0	387137.0	387137.0	389363.0	389426.0	389426.0	389426.0	389426.0	389426.0	389745.0	390539.0	394513.0	394554.0	395308.0	395308.0	395323.0	395344.0	397931.0	398010.0	398010.0	398010.0	398010.0	398010.0	398010.0	399438.0	400725.0	400845.0	400845.0	401685.0	401685.0	401685.0	401685.0	401921.0	401921.0
456.0	469354.0	469354.0	469354.0	470862.0	471391.0	474032.0	474032.0	474032.0	474401.0	474401.0	475724.0	475724.0	477011.0	477611.0	480108.0	480641.0	480641.0	480743.0	483566.0	483832.0	489148.0	489748.0	492440.0	498626.0	498626.0	498761.0	499809.0	518173.0	529868.0	529868.0	529868.0	530040.0	530040.0	531892.0	534392.0
457.0	246149.0	246149.0	246149.0	256159.0	256159.0	259536.0	259536.0	259536.0	261582.0	261697.0	261697.0	261697.0	261697.0	261697.0	262846.0	262846.0	275219.0	275219.0	275219.0	275219.0	276048.0	277162.0	277162.0	280212.0	280370.0	280370.0	280370.0	280370.0	280370.0	280649.0	280649.0	280649.0	280649.0	280698.0	280876.0
458.0	115826.0	115826.0	115826.0	115826.0	115826.0	115826.0	115826.0	116000.0	116190.0	116190.0	116190.0	117783.0	117783.0	117783.0	117783.0	118939.0	118939.0	118939.0	119155.0	119155.0	119155.0	119155.0	119345.0	119345.0	119345.0	119345.0	119345.0	119345.0	119345.0	119345.0	119345.0	119345.0	119630.0	119630.0	119630.0
459.0	1817533.0	1817533.0	1818877.0	1821903.0	1822618.0	1822627.0	1824937.0	1826362.0	1826698.0	1830404.0	1835887.0	1836001.0	1838967.0	1839041.0	1840691.0	1842284.0	1842900.0	1850601.0	1860499.0	1865408.0	1865562.0	1868146.0	1875973.0	1885167.0	1889282.0	1889993.0	1892013.0	1892013.0	1894477.0	1894763.0	1896792.0	1898558.0	1907987.0	1908227.0	1908294.0
460.0	180026.0	180026.0	180026.0	180026.0	180962.0	180962.0	180962.0	180962.0	180962.0	180962.0	181154.0	181908.0	181908.0	181908.0	181908.0	181908.0	181908.0	181908.0	181908.0	181908.0	181908.0	181908.0	181908.0	181908.0	182070.0	182111.0	182111.0	182111.0	182111.0	182111.0	182111.0	182111.0	182361.0	182361.0	182361.0
461.0	340639.0	340639.0	341064.0	341064.0	342425.0	342425.0	342425.0	343909.0	343909.0	343946.0	346211.0	346211.0	346211.0	347057.0	347081.0	347081.0	348043.0	348043.0	348984.0	348984.0	349440.0	350275.0	350275.0	350275.0	350429.0	350788.0	350788.0	350788.0	350982.0	352563.0	352614.0	355336.0	355382.0	355382.0	355382.0
462.0	613336.0	613336.0	613336.0	613336.0	613336.0	613363.0	613363.0	614535.0	614535.0	614535.0	616202.0	616202.0	619463.0	619652.0	619792.0	621429.0	621429.0	623220.0	632117.0	632117.0	632278.0	632278.0	632487.0	633523.0	633523.0	633523.0	634805.0	634805.0	635611.0	636321.0	636783.0	636783.0	638850.0	639787.0	640181.0
463.0	749776.0	749776.0	750313.0	752461.0	758134.0	761581.0	761581.0	764581.0	772534.0	774162.0	774171.0	774171.0	774536.0	774536.0	777520.0	777550.0	777550.0	777607.0	781464.0	781531.0	782984.0	782984.0	782984.0	784868.0	785599.0	789595.0	789595.0	789595.0	790761.0	790904.0	791211.0	791211.0	792320.0	792321.0	792321.0
464.0	228684.0	228684.0	228684.0	228929.0	229123.0	229123.0	230091.0	230091.0	230091.0	230091.0	230121.0	230121.0	230307.0	230307.0	230573.0	230573.0	231150.0	231150.0	232185.0	232185.0	233143.0	233143.0	233514.0	233514.0	233514.0	234486.0	234486.0	234486.0	236252.0	237132.0	237132.0	237132.0	237132.0	237132.0	237132.0
465.0	354921.0	354921.0	354921.0	355997.0	355997.0	356412.0	357888.0	357888.0	358523.0	358523.0	358523.0	358523.0	361440.0	363646.0	363750.0	363750.0	364637.0	365226.0	365431.0	366189.0	366189.0	369075.0	369075.0	369075.0	369150.0	369150.0	369482.0	369610.0	369610.0	369610.0	369610.0	369950.0	369950.0	370004.0	370041.0
466.0	2208055.0	2208055.0	2217358.0	2222142.0	2242275.0	2298938.0	2313540.0	2315374.0	2349810.0	2352974.0	2357883.0	2358822.0	2369065.0	2369193.0	2403070.0	2411256.0	2414202.0	2414537.0	2435355.0	2458884.0	2459099.0	2477141.0	2479187.0	2479286.0	2485232.0	2485246.0	2486744.0	2487979.0	2487979.0	2487979.0	2492570.0	2494354.0	2503619.0	2512733.0	2512913.0
467.0	380991.0	380991.0	381149.0	381149.0	381149.0	381149.0	381149.0	381149.0	381149.0	381198.0	381461.0	381461.0	382526.0	382538.0	382936.0	382936.0	383659.0	383659.0	390340.0	391555.0	393557.0	398987.0	407993.0	408208.0	408208.0	408208.0	408208.0	408208.0	408208.0	408208.0	408208.0	408505.0	408505.0	408713.0	408713.0
468.0	406945.0	406945.0	409854.0	409854.0	409854.0	410105.0	410105.0	410105.0	410527.0	410527.0	411464.0	411464.0	412697.0	413502.0	413502.0	413626.0	413626.0	415106.0	415878.0	416417.0	416765.0	416765.0	416765.0	416765.0	416765.0	416765.0	416765.0	416765.0	416765.0	417377.0	417377.0	417377.0	417377.0	424823.0	424823.0
469.0	930484.0	930484.0	932740.0	933674.0	933674.0	937078.0	939797.0	939797.0	940339.0	940339.0	940810.0	940810.0	941256.0	944955.0	945246.0	945492.0	945492.0	948469.0	950446.0	951022.0	952168.0	952168.0	952168.0	952667.0	952667.0	952667.0	952667.0	952667.0	952908.0	953752.0	953752.0	956493.0	956493.0	959100.0	959100.0
470.0	173725.0	173725.0	173725.0	173725.0	173725.0	173725.0	173725.0	173837.0	173837.0	173837.0	174309.0	174309.0	174309.0	174309.0	174309.0	174309.0	174309.0	174309.0	174566.0	174566.0	174566.0	174566.0	174566.0	174566.0	174566.0	174566.0	174566.0	174566.0	174566.0	176163.0	176163.0	176163.0	176163.0	176318.0	176318.0
471.0	948726.0	948726.0	956452.0	960897.0	963698.0	965847.0	965992.0	966768.0	968691.0	971042.0	972522.0	973198.0	974113.0	980643.0	985963.0	985963.0	990966.0	992972.0	998763.0	1000603.0	1001438.0	1001438.0	1011501.0	1011831.0	1014591.0	1015571.0	1021456.0	1022684.0	1023493.0	1023976.0	1026297.0	1027360.0	1027789.0	1028417.0	1028451.0
472.0	487531.0	487531.0	487531.0	488283.0	494697.0	494697.0	494697.0	494697.0	494982.0	495553.0	496422.0	496422.0	496422.0	497718.0	498370.0	498817.0	498817.0	498817.0	502336.0	502336.0	504380.0	504380.0	504380.0	504862.0	505404.0	505404.0	509415.0	509607.0	510498.0	510498.0	512942.0	512942.0	514608.0	514608.0	514960.0
473.0	438052.0	438052.0	438052.0	438052.0	438455.0	440443.0	440443.0	443316.0	443719.0	443719.0	447965.0	447965.0	448210.0	449728.0	449728.0	449728.0	449728.0	450334.0	451706.0	451706.0	451706.0	451706.0	455820.0	455820.0	456354.0	457707.0	459722.0	459722.0	459722.0	459722.0	459728.0	460029.0	460029.0	462464.0	462464.0
474.0	605238.0	605238.0	608656.0	608656.0	608895.0	611358.0	611826.0	614286.0	615956.0	619420.0	621282.0	621282.0	621420.0	621420.0	622776.0	622776.0	622776.0	622776.0	624723.0	626694.0	633193.0	633693.0	633861.0	635823.0	637848.0	637932.0	637932.0	637932.0	637932.0	637932.0	644894.0	645048.0	647099.0	647120.0	647120.0
475.0	571923.0	571923.0	572088.0	572088.0	572088.0	572193.0	572509.0	572630.0	574188.0	574188.0	574188.0	574188.0	574188.0	574188.0	574341.0	574341.0	574341.0	574341.0	576677.0	577067.0	577067.0	577671.0	577671.0	578278.0	578278.0	578278.0	578278.0	578278.0	578278.0	578278.0	578278.0	579420.0	579572.0	579572.0	579572.0
476.0	526688.0	526688.0	528158.0	530228.0	530237.0	533512.0	533512.0	536399.0	538475.0	538934.0	538934.0	538934.0	538934.0	539700.0	539700.0	541167.0	541167.0	541167.0	543709.0	543709.0	543804.0	544217.0	544720.0	544733.0	544733.0	544733.0	544733.0	544733.0	545973.0	545973.0	550371.0	550670.0	550700.0	550819.0	550819.0
477.0	375423.0	375423.0	375507.0	375507.0	375507.0	376633.0	376633.0	377007.0	377057.0	377057.0	377780.0	377780.0	377780.0	377780.0	380999.0	382612.0	382682.0	382682.0	383176.0	383176.0	384564.0	389106.0	390044.0	390044.0	390044.0	390044.0	392642.0	392642.0	392984.0	392984.0	392984.0	392984.0	393333.0	393756.0	393756.0
478.0	384409.0	384409.0	384736.0	384736.0	386170.0	386170.0	386170.0	386170.0	386170.0	386170.0	387283.0	387283.0	387283.0	387569.0	387569.0	387749.0	387749.0	387959.0	388973.0	388973.0	389652.0	389652.0	390053.0	390233.0	390233.0	390233.0	392062.0	392062.0	392062.0	392062.0	392062.0	392639.0	392639.0	392754.0	392754.0
479.0	3558912.0	3558912.0	3584790.0	3613782.0	3616387.0	3630386.0	3630386.0	3638877.0	3640490.0	3648609.0	3654925.0	3656693.0	3661855.0	3672432.0	3691624.0	3698433.0	3720472.0	3728478.0	3734841.0	3737130.0	3738589.0	3740169.0	3746636.0	3759178.0	3764053.0	3771445.0	3771445.0	3786070.0	3799576.0	3803591.0	3814721.0	3815917.0	3833567.0	3840602.0	3845750.0
480.0	203292.0	203292.0	203963.0	203963.0	203963.0	204107.0	204107.0	204107.0	204107.0	204107.0	204377.0	204377.0	204377.0	208883.0	208883.0	208883.0	208883.0	208883.0	208883.0	208883.0	208883.0	208883.0	208883.0	208967.0	208967.0	208967.0	208967.0	208967.0	208967.0	208967.0	209412.0	209412.0	209552.0	210294.0	210294.0
481.0	714067.0	714067.0	720613.0	722472.0	726234.0	727167.0	727167.0	727167.0	729997.0	729997.0	742468.0	743040.0	743040.0	744923.0	745815.0	746166.0	746628.0	746710.0	750776.0	751556.0	754882.0	755712.0	756333.0	756688.0	759290.0	759461.0	761898.0	788381.0	788381.0	788381.0	792185.0	794677.0	796151.0	799412.0	800230.0
482.0	458095.0	458095.0	458095.0	458095.0	458095.0	458564.0	458564.0	458987.0	459134.0	459520.0	459526.0	459526.0	459526.0	460854.0	460854.0	460854.0	460854.0	460854.0	462591.0	462591.0	462591.0	462591.0	462591.0	462626.0	462626.0	462626.0	462626.0	462684.0	463335.0	463335.0	463342.0	464201.0	464201.0	464266.0	464266.0
483.0	323864.0	323864.0	323924.0	323929.0	323929.0	325756.0	325756.0	326394.0	326907.0	328477.0	328477.0	328477.0	328477.0	329725.0	329725.0	329725.0	329725.0	329725.0	331895.0	331895.0	332030.0	332030.0	332030.0	332030.0	332030.0	332030.0	332030.0	332735.0	332735.0	332735.0	332770.0	332770.0	333168.0	333257.0	333523.0
484.0	494357.0	494357.0	495677.0	495677.0	496335.0	496453.0	496453.0	496453.0	496589.0	496589.0	497318.0	497318.0	497318.0	497952.0	499889.0	499889.0	499889.0	500130.0	502079.0	502146.0	502146.0	502165.0	502165.0	502372.0	502372.0	502372.0	502372.0	502372.0	503114.0	503114.0	503114.0	503114.0	503114.0	503114.0	503114.0
485.0	442835.0	442835.0	442835.0	442835.0	442835.0	442919.0	442919.0	443081.0	443081.0	443081.0	443126.0	443126.0	443126.0	443704.0	443704.0	443704.0	443787.0	443787.0	446302.0	446302.0	446302.0	446302.0	446302.0	446442.0	447223.0	447240.0	447240.0	447301.0	447713.0	447713.0	447713.0	447805.0	448038.0	448230.0	449012.0
486.0	1487929.0	1487929.0	1492169.0	1492169.0	1492213.0	1505057.0	1505057.0	1511550.0	1512091.0	1528899.0	1534311.0	1534720.0	1536304.0	1558578.0	1561168.0	1568380.0	1575627.0	1577249.0	1590398.0	1590398.0	1590420.0	1594405.0	1596618.0	1598785.0	1599931.0	1600016.0	1600016.0	1600046.0	1604375.0	1604375.0	1611839.0	1613328.0	1613332.0	1613462.0	1614572.0
487.0	372137.0	372137.0	372314.0	372314.0	372314.0	372388.0	372388.0	372426.0	372426.0	372426.0	372426.0	372426.0	372426.0	372734.0	372818.0	372818.0	372818.0	372818.0	372818.0	373243.0	374068.0	374068.0	374068.0	374068.0	374068.0	374068.0	374068.0	374068.0	374068.0	374068.0	374068.0	374129.0	374129.0	374129.0	374288.0
488.0	260735.0	260735.0	261623.0	261623.0	261623.0	261623.0	261623.0	261623.0	261623.0	261623.0	261623.0	261623.0	261623.0	261623.0	261623.0	261623.0	261623.0	261724.0	263750.0	263750.0	263750.0	263750.0	263750.0	263750.0	263750.0	263750.0	263750.0	265273.0	265437.0	265437.0	265437.0	265437.0	266143.0	266297.0	266297.0
489.0	302284.0	302284.0	302676.0	302676.0	302676.0	304123.0	304123.0	304846.0	305507.0	305507.0	305807.0	305807.0	305807.0	306169.0	306169.0	306169.0	307473.0	307473.0	308307.0	308307.0	308307.0	308482.0	308482.0	308485.0	308485.0	308485.0	308485.0	308485.0	308485.0	308485.0	308485.0	308485.0	308485.0	309780.0	309780.0
490.0	809288.0	809288.0	810355.0	810355.0	810495.0	811468.0	811468.0	812762.0	816386.0	818070.0	819223.0	819223.0	819994.0	821559.0	823128.0	823412.0	826428.0	826428.0	829290.0	829290.0	829376.0	832744.0	832744.0	832744.0	832744.0	832744.0	833366.0	834267.0	835693.0	835693.0	835746.0	839819.0	839834.0	841374.0	841512.0
491.0	1013744.0	1013744.0	1014002.0	1014002.0	1014002.0	1016511.0	1016860.0	1021467.0	1023702.0	1025755.0	1029974.0	1029974.0	1029974.0	1031874.0	1038794.0	1038794.0	1038794.0	1041467.0	1049388.0	1056126.0	1057927.0	1066579.0	1068090.0	1070059.0	1071109.0	1071109.0	1072776.0	1075430.0	1075747.0	1075747.0	1075747.0	1076371.0	1076371.0	1076468.0	1077379.0
492.0	835725.0	835725.0	838849.0	838849.0	838957.0	845714.0	845714.0	846860.0	847196.0	848766.0	848766.0	850372.0	850372.0	850372.0	852022.0	852022.0	852349.0	852349.0	852349.0	852349.0	852349.0	852349.0	852349.0	852896.0	852896.0	854455.0	855198.0	855198.0	855198.0	855825.0	857754.0	857850.0	858519.0	859905.0	861580.0
493.0	874860.0	874860.0	875807.0	876005.0	881169.0	890249.0	890249.0	897277.0	897895.0	897920.0	897920.0	897920.0	898924.0	899149.0	899390.0	899511.0	899853.0	902839.0	907266.0	907538.0	907538.0	907538.0	907538.0	911193.0	911193.0	914380.0	917610.0	919374.0	922034.0	922034.0	922048.0	922048.0	922338.0	922471.0	922757.0
494.0	303063.0	303063.0	304646.0	304819.0	304819.0	304819.0	304819.0	304850.0	304850.0	304850.0	304850.0	304850.0	306007.0	306007.0	306206.0	306241.0	306241.0	306241.0	306251.0	306251.0	306269.0	306278.0	306278.0	306278.0	306278.0	306323.0	310116.0	310477.0	310477.0	310477.0	310477.0	310477.0	310478.0	310483.0	310483.0
495.0	604774.0	604774.0	612087.0	612087.0	622189.0	623773.0	624538.0	631139.0	635462.0	635508.0	635872.0	639207.0	641062.0	649543.0	655834.0	655963.0	657311.0	657361.0	680673.0	680876.0	687739.0	690544.0	696316.0	696316.0	696691.0	698061.0	698061.0	699211.0	699211.0	699464.0	701133.0	703486.0	703906.0	704912.0	705805.0
496.0	493996.0	493996.0	494570.0	494570.0	494570.0	494570.0	494570.0	494570.0	495572.0	495572.0	495923.0	495923.0	498691.0	498716.0	499192.0	499192.0	499192.0	499192.0	505008.0	505738.0	505738.0	509905.0	510915.0	510915.0	510915.0	511366.0	511614.0	511614.0	511838.0	511838.0	511838.0	511979.0	512355.0	512756.0	512809.0
497.0	621453.0	621453.0	621453.0	621453.0	621453.0	621581.0	621581.0	621633.0	623502.0	623502.0	623585.0	623585.0	623585.0	624442.0	624877.0	624877.0	626134.0	626134.0	627266.0	627266.0	627266.0	635700.0	635700.0	635700.0	635700.0	635700.0	635700.0	635700.0	635700.0	635700.0	636903.0	636903.0	636990.0	637728.0	637798.0
498.0	1050102.0	1050102.0	1054079.0	1057795.0	1057795.0	1066546.0	1068113.0	1074728.0	1077021.0	1077021.0	1079088.0	1080141.0	1080981.0	1088771.0	1089029.0	1092800.0	1092800.0	1092800.0	1104169.0	1104775.0	1106647.0	1115826.0	1118938.0	1118938.0	1121292.0	1121472.0	1121472.0	1122921.0	1124180.0	1124180.0	1124180.0	1124234.0	1129005.0	1129005.0	1129875.0
499.0	1338710.0	1338710.0	1339973.0	1349146.0	1355864.0	1363215.0	1363215.0	1365656.0	1367020.0	1367528.0	1368865.0	1382363.0	1386571.0	1388416.0	1389407.0	1389407.0	1391025.0	1391601.0	1394794.0	1400466.0	1400466.0	1418764.0	1418764.0	1418839.0	1418912.0	1418912.0	1425468.0	1428968.0	1430328.0	1430328.0	1437581.0	1439696.0	1447558.0	1447863.0	1449131.0
500.0	730655.0	730655.0	730899.0	732785.0	732785.0	735255.0	738316.0	738316.0	739229.0	741546.0	742869.0	742869.0	742869.0	742869.0	742869.0	743703.0	743703.0	743703.0	747348.0	747703.0	751055.0	751055.0	751993.0	751993.0	752846.0	753042.0	753042.0	753910.0	754875.0	757494.0	757732.0	757732.0	770618.0	772206.0	772741.0
501.0	2053333.0	2053333.0	2069735.0	2070984.0	2072272.0	2110827.0	2120318.0	2133566.0	2142612.0	2144695.0	2188227.0	2190365.0	2209826.0	2244925.0	2267386.0	2269220.0	2280102.0	2286046.0	2294173.0	2327192.0	2327192.0	2328754.0	2339236.0	2354384.0	2354688.0	2355364.0	2358475.0	2358907.0	2358907.0	2366191.0	2374855.0	2376179.0	2386963.0	2388502.0	2392040.0
502.0	703517.0	703517.0	703517.0	703845.0	705253.0	705654.0	705654.0	705654.0	705654.0	705654.0	708342.0	708342.0	742488.0	746967.0	749194.0	749194.0	749194.0	750911.0	752717.0	754193.0	754193.0	754193.0	754193.0	754193.0	755465.0	755465.0	756117.0	756117.0	763761.0	763795.0	763795.0	765096.0	765389.0	765973.0	767446.0
503.0	406932.0	406932.0	406932.0	406932.0	407134.0	407134.0	407134.0	407134.0	407484.0	407484.0	407484.0	407484.0	407484.0	407872.0	407872.0	407872.0	407872.0	407872.0	409993.0	410226.0	410226.0	413798.0	413798.0	413798.0	414912.0	414912.0	414912.0	415006.0	415006.0	415006.0	415006.0	415006.0	415006.0	415006.0	415006.0
504.0	358550.0	358550.0	358727.0	359454.0	359454.0	359454.0	359454.0	359454.0	359638.0	359638.0	359638.0	359638.0	359638.0	359638.0	359638.0	359638.0	359638.0	359638.0	360702.0	360702.0	360702.0	360702.0	360702.0	360702.0	362169.0	362169.0	362169.0	362169.0	362169.0	362169.0	363698.0	363700.0	363700.0	363700.0	363973.0
505.0	316965.0	316965.0	318216.0	319403.0	319403.0	319633.0	319633.0	319633.0	319633.0	319846.0	320193.0	320193.0	321073.0	321316.0	321503.0	321503.0	321503.0	322588.0	322588.0	322689.0	322689.0	322689.0	322689.0	322966.0	322966.0	322966.0	322966.0	322966.0	322966.0	322966.0	323035.0	323035.0	323054.0	323122.0	323305.0
506.0	388947.0	388947.0	388947.0	389319.0	389319.0	389832.0	389832.0	390225.0	390225.0	391986.0	391986.0	391986.0	391986.0	391986.0	391986.0	391986.0	391986.0	391986.0	392590.0	392590.0	395269.0	396841.0	396841.0	398948.0	398948.0	398948.0	398948.0	398948.0	400499.0	400499.0	401332.0	402556.0	402556.0	402556.0	402556.0
507.0	307354.0	307354.0	307354.0	307354.0	307354.0	307354.0	307354.0	307354.0	314570.0	314570.0	314570.0	314570.0	314694.0	315929.0	315929.0	315929.0	315929.0	315929.0	316313.0	316313.0	317929.0	317929.0	317929.0	317929.0	317929.0	318926.0	318926.0	318926.0	318926.0	318926.0	318926.0	318926.0	321522.0	321522.0	321594.0
508.0	402205.0	402205.0	402727.0	402727.0	402727.0	402760.0	402760.0	403510.0	404023.0	404023.0	405650.0	405650.0	405650.0	405927.0	405927.0	405927.0	405927.0	405927.0	405927.0	405927.0	405927.0	405927.0	405927.0	405927.0	405927.0	405927.0	405927.0	405927.0	406942.0	406942.0	407029.0	408248.0	408248.0	408248.0	408248.0
509.0	375345.0	375345.0	377868.0	377868.0	377868.0	377868.0	377868.0	378052.0	378052.0	378052.0	379559.0	379684.0	379684.0	379684.0	380159.0	380185.0	380185.0	380185.0	380185.0	381440.0	382820.0	385334.0	388158.0	388300.0	388300.0	388300.0	389161.0	389161.0	389161.0	389161.0	389161.0	389161.0	389161.0	390307.0	390855.0
510.0	490995.0	490995.0	493221.0	494468.0	494468.0	496287.0	496287.0	500755.0	502654.0	503998.0	503998.0	503998.0	504716.0	504745.0	527015.0	529998.0	529998.0	530692.0	532471.0	536644.0	536644.0	536644.0	536644.0	538132.0	538132.0	538533.0	538533.0	543928.0	544999.0	545693.0	547648.0	547931.0	547931.0	548573.0	548573.0
511.0	598326.0	598326.0	598326.0	598326.0	598326.0	598326.0	598326.0	598475.0	599825.0	599825.0	599917.0	599917.0	599928.0	599928.0	601459.0	601793.0	601793.0	601845.0	603650.0	605567.0	605618.0	605618.0	613379.0	618002.0	618364.0	619125.0	619125.0	619193.0	619193.0	619193.0	620650.0	620650.0	620807.0	620807.0	622108.0
512.0	883544.0	883544.0	885567.0	885567.0	885567.0	885991.0	886229.0	886229.0	886370.0	886370.0	886571.0	886571.0	887174.0	888022.0	888061.0	888061.0	888798.0	888798.0	893216.0	894523.0	895060.0	895363.0	896259.0	896259.0	898519.0	898519.0	898519.0	898519.0	900064.0	901172.0	902470.0	910373.0	911192.0	912485.0	913640.0
513.0	285702.0	285702.0	285709.0	285709.0	285709.0	285747.0	285747.0	285747.0	285747.0	285747.0	285747.0	285747.0	285747.0	285747.0	286097.0	286097.0	286097.0	286097.0	286097.0	286097.0	286097.0	286097.0	286097.0	286097.0	286097.0	286097.0	286097.0	286097.0	286420.0	286420.0	286597.0	286597.0	286599.0	286599.0	286840.0
514.0	1188978.0	1188978.0	1192428.0	1201533.0	1205059.0	1208835.0	1232216.0	1241913.0	1247137.0	1252195.0	1257367.0	1257367.0	1275018.0	1276000.0	1276676.0	1277744.0	1277744.0	1279997.0	1283286.0	1283286.0	1284920.0	1285484.0	1291552.0	1295127.0	1305119.0	1307967.0	1309698.0	1320367.0	1333638.0	1339830.0	1347621.0	1352050.0	1353690.0	1355978.0	1356606.0
515.0	439547.0	439547.0	439547.0	440011.0	440011.0	440011.0	440612.0	441501.0	446164.0	446164.0	447246.0	447246.0	447705.0	447705.0	447705.0	447705.0	447705.0	447950.0	448215.0	448215.0	448215.0	449509.0	449645.0	449753.0	449753.0	449753.0	449753.0	450364.0	450364.0	450364.0	450364.0	451245.0	451245.0	454460.0	454460.0
516.0	1106074.0	1106074.0	1106167.0	1106778.0	1108227.0	1116032.0	1116032.0	1117254.0	1120909.0	1121334.0	1125611.0	1127003.0	1133815.0	1137600.0	1138754.0	1140375.0	1140889.0	1140889.0	1141751.0	1141751.0	1142105.0	1142273.0	1147773.0	1151868.0	1156559.0	1156668.0	1157338.0	1160615.0	1160847.0	1162365.0	1164341.0	1170033.0	1170345.0	1172992.0	1176423.0
517.0	484082.0	484082.0	484631.0	485266.0	485266.0	485790.0	485790.0	485790.0	485927.0	485927.0	491969.0	491969.0	491969.0	492533.0	492666.0	493552.0	493552.0	493552.0	493739.0	493739.0	493739.0	494120.0	494379.0	494392.0	494392.0	494558.0	494911.0	495102.0	495103.0	495103.0	495211.0	496777.0	497118.0	497362.0	498023.0
518.0	581663.0	581663.0	583547.0	585891.0	586451.0	586451.0	586451.0	591749.0	591749.0	591749.0	593091.0	593091.0	599583.0	599583.0	599583.0	602129.0	602129.0	602129.0	605153.0	605153.0	605617.0	605633.0	606558.0	606558.0	606558.0	606558.0	606558.0	610430.0	611654.0	611654.0	611720.0	611742.0	611742.0	612180.0	613503.0
519.0	746600.0	746600.0	746611.0	747024.0	806188.0	807130.0	809160.0	821431.0	821431.0	822257.0	833400.0	833400.0	841302.0	862845.0	863652.0	863652.0	863652.0	870206.0	875273.0	876706.0	904991.0	904991.0	924288.0	927457.0	929199.0	931113.0	931194.0	931194.0	1053525.0	1053525.0	1088831.0	1144276.0	1154606.0	1164597.0	1165613.0
520.0	987606.0	987606.0	987606.0	991338.0	994133.0	994133.0	994133.0	995385.0	995910.0	995910.0	996324.0	997099.0	1003146.0	1004276.0	1006020.0	1008543.0	1011328.0	1012049.0	1013415.0	1014696.0	1023808.0	1025593.0	1031708.0	1031708.0	1032212.0	1034868.0	1037760.0	1042406.0	1043128.0	1044449.0	1044449.0	1044449.0	1049740.0	1051837.0	1052709.0
521.0	1003622.0	1003622.0	1005499.0	1007103.0	1007420.0	1014206.0	1014681.0	1015462.0	1016103.0	1017610.0	1019279.0	1019296.0	1020688.0	1022699.0	1032299.0	1033357.0	1035573.0	1035805.0	1039619.0	1040848.0	1044696.0	1045412.0	1046108.0	1046920.0	1047600.0	1047984.0	1049098.0	1051545.0	1055505.0	1055505.0	1058597.0	1060432.0	1062235.0	1066371.0	1067901.0
522.0	3234916.0	3234916.0	3263181.0	3277383.0	3297387.0	3326302.0	3332116.0	3344268.0	3359255.0	3390069.0	3400311.0	3445712.0	3467234.0	3488377.0	3516826.0	3568641.0	3569692.0	3573998.0	3590527.0	3592712.0	3605617.0	3631848.0	3692642.0	3703933.0	3704267.0	3705852.0	3742524.0	3746816.0	3755885.0	3759469.0	3764102.0	3765573.0	3783004.0	3812813.0	3832861.0
523.0	1842211.0	1842211.0	1870891.0	1871701.0	1877335.0	1889848.0	1901074.0	1916521.0	1920875.0	1924744.0	1937868.0	1939414.0	1956419.0	1961003.0	1967264.0	1991935.0	1997563.0	2005209.0	2009034.0	2009034.0	2009034.0	2013572.0	2019424.0	2019424.0	2021373.0	2021961.0	2022755.0	2025401.0	2026425.0	2026425.0	2027329.0	2027329.0	2028187.0	2028205.0	2028205.0
524.0	437857.0	437857.0	437857.0	439780.0	439780.0	439928.0	439928.0	441563.0	441563.0	441563.0	441563.0	441563.0	441563.0	442055.0	442368.0	442368.0	442368.0	442382.0	450155.0	450155.0	450155.0	450155.0	451156.0	451194.0	451194.0	452588.0	452588.0	452588.0	452588.0	452588.0	453142.0	453142.0	453884.0	454079.0	454158.0
525.0	1447076.0	1447076.0	1463842.0	1473831.0	1485467.0	1513517.0	1513517.0	1521311.0	1544907.0	1549588.0	1558938.0	1562643.0	1565045.0	1566211.0	1581951.0	1582636.0	1582918.0	1589162.0	1611000.0	1615708.0	1616631.0	1643062.0	1649911.0	1662220.0	1667824.0	1681683.0	1696679.0	1704686.0	1713169.0	1714107.0	1714890.0	1718397.0	1729818.0	1730878.0	1732186.0
526.0	385172.0	385172.0	385172.0	385172.0	385172.0	385643.0	385643.0	385643.0	386739.0	386739.0	386739.0	386739.0	386739.0	388717.0	388717.0	388717.0	390333.0	390845.0	394331.0	394331.0	397409.0	397409.0	397753.0	397753.0	397753.0	397753.0	403018.0	403314.0	405978.0	405978.0	407184.0	410224.0	410224.0	411208.0	411215.0
527.0	1074123.0	1074123.0	1077144.0	1078521.0	1079601.0	1081534.0	1081534.0	1085867.0	1086607.0	1087033.0	1089074.0	1089741.0	1097549.0	1100884.0	1101588.0	1101654.0	1101654.0	1102010.0	1103335.0	1104834.0	1110595.0	1110608.0	1113032.0	1114469.0	1116615.0	1124119.0	1129241.0	1132467.0	1143572.0	1143804.0	1145814.0	1146254.0	1150014.0	1153270.0	1153429.0
528.0	574853.0	574853.0	582208.0	589464.0	592568.0	592568.0	592568.0	592619.0	602876.0	602876.0	602876.0	602876.0	603213.0	603213.0	619258.0	621287.0	630709.0	633370.0	641351.0	642508.0	653532.0	708350.0	715990.0	715990.0	716282.0	716346.0	721465.0	722688.0	725166.0	725671.0	725671.0	727056.0	738204.0	750197.0	754500.0
529.0	265960.0	265960.0	267500.0	267500.0	267500.0	268579.0	268579.0	269525.0	272019.0	272019.0	275945.0	275945.0	275945.0	276229.0	276229.0	276229.0	276248.0	276248.0	278056.0	278527.0	278527.0	278527.0	278527.0	279408.0	279408.0	282357.0	282562.0	282562.0	282562.0	285031.0	287415.0	287415.0	287415.0	301139.0	301343.0
530.0	434661.0	434661.0	435916.0	435916.0	435916.0	435916.0	435916.0	436232.0	436480.0	437033.0	437033.0	437033.0	438431.0	438431.0	438431.0	443565.0	443565.0	443986.0	449337.0	449337.0	450313.0	463734.0	467766.0	480793.0	502828.0	503091.0	504254.0	511011.0	512740.0	516119.0	523536.0	567704.0	569852.0	571301.0	574521.0
531.0	3746008.0	3746008.0	3792407.0	3832604.0	3907757.0	3929373.0	3935413.0	4003225.0	4049025.0	4062411.0	4090119.0	4090119.0	4135486.0	4138169.0	4148464.0	4157027.0	4160298.0	4175256.0	4210802.0	4223122.0	4252415.0	4302643.0	4332312.0	4343228.0	4363813.0	4395918.0	4404570.0	4423816.0	4432043.0	4432290.0	4444529.0	4445356.0	4457258.0	4464186.0	4464293.0
532.0	533150.0	533150.0	533340.0	534261.0	534261.0	534261.0	534261.0	534261.0	537628.0	537628.0	537935.0	537935.0	538594.0	539248.0	539745.0	539786.0	539786.0	539802.0	540144.0	542269.0	542440.0	542662.0	551043.0	553085.0	553085.0	556751.0	556933.0	556961.0	558506.0	558963.0	560089.0	562658.0	563029.0	564918.0	565319.0
533.0	3731057.0	3731057.0	3748704.0	3759790.0	3792181.0	3810490.0	3817138.0	3830426.0	3856944.0	3879793.0	3889296.0	3897290.0	3922249.0	3947092.0	3958699.0	3960939.0	3971118.0	3993015.0	4060337.0	4071998.0	4076287.0	4085697.0	4117603.0	4135874.0	4147401.0	4186344.0	4187148.0	4280749.0	4285815.0	4290166.0	4296338.0	4312620.0	4315939.0	4327182.0	4331842.0
534.0	88932.0	88932.0	88932.0	88932.0	88932.0	89217.0	89217.0	89217.0	89217.0	89217.0	89217.0	89217.0	89217.0	89217.0	89217.0	89217.0	89217.0	89262.0	89262.0	89262.0	89262.0	89262.0	89262.0	89262.0	89262.0	89262.0	89262.0	89262.0	89262.0	89262.0	89262.0	89262.0	89262.0	89262.0	89262.0
535.0	430499.0	430499.0	430499.0	430499.0	430581.0	430581.0	430581.0	430581.0	431057.0	431057.0	431075.0	431075.0	431317.0	431317.0	431608.0	431821.0	431917.0	432320.0	432320.0	432320.0	432845.0	432845.0	433318.0	433318.0	433318.0	433318.0	433318.0	434031.0	434031.0	434128.0	434391.0	434850.0	434850.0	437089.0	437089.0
536.0	276869.0	276869.0	276869.0	276869.0	276869.0	276869.0	276869.0	277014.0	277581.0	277581.0	277581.0	277581.0	277581.0	277581.0	277581.0	277707.0	277707.0	277707.0	277707.0	278046.0	278261.0	278261.0	278261.0	278261.0	278261.0	278944.0	279071.0	282490.0	282490.0	282490.0	283048.0	283764.0	283764.0	284591.0	284848.0
537.0	322001.0	322001.0	322001.0	322001.0	322001.0	322001.0	322001.0	322001.0	322001.0	322001.0	322001.0	322001.0	322001.0	322001.0	322300.0	322300.0	325020.0	325020.0	325020.0	325020.0	325020.0	325127.0	325127.0	325376.0	325376.0	325753.0	326906.0	326906.0	327462.0	327462.0	327462.0	327661.0	327661.0	327661.0	327661.0
538.0	912696.0	912696.0	915466.0	915466.0	919743.0	921447.0	921447.0	925749.0	925845.0	925845.0	933498.0	933498.0	938416.0	939308.0	947799.0	947799.0	947799.0	948153.0	949617.0	949617.0	949983.0	949983.0	951754.0	954448.0	956765.0	956765.0	959877.0	960989.0	961055.0	964708.0	966451.0	968404.0	968510.0	968511.0	971192.0
539.0	575375.0	575375.0	575979.0	575979.0	576952.0	577206.0	577206.0	578067.0	578067.0	578067.0	578327.0	578327.0	578965.0	578965.0	578965.0	582179.0	582179.0	583017.0	583017.0	583636.0	586001.0	586001.0	586001.0	586001.0	586001.0	586381.0	590555.0	590555.0	597761.0	597761.0	597804.0	598951.0	598951.0	598951.0	598951.0
540.0	733023.0	733023.0	740955.0	740956.0	744443.0	745590.0	745590.0	745797.0	746314.0	746314.0	746314.0	746314.0	746344.0	771158.0	773265.0	781203.0	781203.0	782637.0	785107.0	785375.0	785375.0	785399.0	787212.0	823543.0	824720.0	824720.0	827513.0	830425.0	830573.0	830573.0	831945.0	832985.0	835224.0	840236.0	841495.0
541.0	1199227.0	1199227.0	1199265.0	1199664.0	1201965.0	1208001.0	1209180.0	1210604.0	1211302.0	1213152.0	1231764.0	1231764.0	1239189.0	1242785.0	1249832.0	1256225.0	1260631.0	1262621.0	1269170.0	1272683.0	1272683.0	1276323.0	1280676.0	1288483.0	1291835.0	1293466.0	1296447.0	1296488.0	1299238.0	1300634.0	1300634.0	1300823.0	1302229.0	1302606.0	1304733.0
542.0	451732.0	451732.0	451732.0	451732.0	452149.0	453089.0	453089.0	453089.0	453521.0	453521.0	453521.0	453521.0	453521.0	453941.0	454029.0	454029.0	454029.0	454029.0	457962.0	460323.0	460893.0	460994.0	461873.0	462247.0	463715.0	464228.0	466695.0	466695.0	466695.0	468246.0	468676.0	468676.0	472022.0	472393.0	474043.0
543.0	344573.0	344573.0	344722.0	346206.0	346206.0	346553.0	346553.0	346821.0	348964.0	348964.0	349847.0	349847.0	350269.0	351060.0	351877.0	352797.0	352797.0	357238.0	358437.0	361926.0	361926.0	362227.0	363229.0	365433.0	365893.0	367538.0	369519.0	369519.0	371437.0	371437.0	372401.0	372401.0	372521.0	372521.0	372677.0
544.0	291606.0	291606.0	291606.0	291606.0	291606.0	291816.0	291816.0	291816.0	291927.0	292388.0	292389.0	292389.0	292389.0	292389.0	292389.0	292389.0	293067.0	294528.0	294528.0	295367.0	295367.0	295367.0	295367.0	295367.0	295367.0	295367.0	295367.0	295367.0	295370.0	295370.0	295370.0	295370.0	295370.0	295370.0	295370.0
545.0	1834668.0	1834668.0	1846987.0	1848089.0	1852641.0	1852641.0	1853424.0	1857414.0	1857513.0	1857513.0	1865326.0	1865326.0	1871998.0	1882059.0	1889895.0	1889895.0	1893551.0	1897295.0	1904640.0	1920128.0	1922488.0	1930999.0	1934240.0	1942241.0	1942241.0	1942998.0	1948771.0	1952988.0	1953521.0	1953765.0	1954890.0	1956594.0	1957482.0	1959130.0	1962459.0
546.0	322706.0	322706.0	322805.0	322805.0	322819.0	323008.0	323008.0	323008.0	323008.0	323590.0	324193.0	324193.0	324814.0	324844.0	325944.0	325944.0	328459.0	328459.0	328868.0	328888.0	328888.0	328888.0	328888.0	330391.0	330391.0	330391.0	330391.0	332592.0	333873.0	333873.0	334747.0	336561.0	336561.0	337078.0	337134.0
547.0	1098701.0	1098701.0	1101950.0	1103175.0	1103385.0	1107072.0	1108318.0	1115606.0	1116731.0	1116869.0	1120434.0	1123231.0	1127728.0	1144959.0	1146418.0	1146999.0	1148779.0	1151027.0	1163332.0	1166054.0	1169884.0	1184235.0	1184937.0	1185979.0	1192420.0	1192666.0	1193627.0	1197635.0	1208318.0	1208318.0	1209607.0	1210484.0	1210484.0	1210838.0	1212489.0
548.0	365457.0	365457.0	368692.0	369500.0	369956.0	369956.0	369956.0	369956.0	371029.0	371029.0	371029.0	371029.0	371167.0	371791.0	371791.0	371791.0	371791.0	371791.0	371791.0	371791.0	371791.0	373645.0	377038.0	377038.0	379903.0	380907.0	380907.0	380907.0	381594.0	381594.0	382024.0	382042.0	382042.0	382042.0	382581.0
549.0	658092.0	658092.0	658313.0	660603.0	662918.0	662918.0	663665.0	664436.0	667632.0	668014.0	668015.0	668523.0	668523.0	671025.0	677430.0	678320.0	681129.0	681129.0	690884.0	690884.0	694907.0	694907.0	694907.0	696175.0	699661.0	699661.0	703879.0	704006.0	704171.0	704171.0	704171.0	704248.0	705074.0	706339.0	708197.0
550.0	415252.0	415252.0	415252.0	415252.0	415252.0	415252.0	415252.0	415252.0	415252.0	415693.0	415693.0	415693.0	415693.0	415693.0	415693.0	415693.0	415693.0	415693.0	416116.0	416116.0	416116.0	416116.0	416116.0	416116.0	416116.0	416116.0	416116.0	416286.0	416286.0	416286.0	417241.0	417241.0	417241.0	417241.0	417241.0
551.0	667190.0	667190.0	667817.0	667817.0	682812.0	687115.0	697750.0	697750.0	697750.0	697750.0	700423.0	700423.0	700682.0	700735.0	701272.0	701272.0	703481.0	703481.0	704653.0	708704.0	723432.0	723545.0	724037.0	728265.0	730451.0	730451.0	740818.0	747265.0	749404.0	750475.0	750475.0	751064.0	754948.0	755796.0	755796.0
552.0	522066.0	522066.0	525104.0	525104.0	525104.0	537248.0	539397.0	539397.0	546613.0	546710.0	549278.0	559377.0	561978.0	571253.0	571864.0	572326.0	572326.0	572785.0	572785.0	572785.0	609184.0	609184.0	613874.0	614164.0	616119.0	617124.0	617864.0	619622.0	619622.0	620547.0	624861.0	625348.0	625836.0	628972.0	629082.0
553.0	488141.0	488141.0	489097.0	491087.0	491557.0	494433.0	494433.0	494987.0	494987.0	495943.0	496099.0	496099.0	496605.0	496618.0	496618.0	496618.0	496618.0	496909.0	496918.0	496924.0	497150.0	497306.0	497686.0	498542.0	501411.0	504359.0	504359.0	504440.0	509132.0	509132.0	509132.0	509716.0	509716.0	509840.0	510646.0
554.0	480000.0	480000.0	480000.0	480000.0	480000.0	480000.0	480000.0	480199.0	480199.0	480199.0	480308.0	480308.0	480373.0	480655.0	480843.0	480843.0	480843.0	481842.0	482278.0	482278.0	482429.0	482429.0	487669.0	488321.0	488321.0	488562.0	489260.0	496891.0	497822.0	497822.0	497822.0	497822.0	497822.0	497822.0	497822.0
555.0	415057.0	415057.0	415440.0	415440.0	415440.0	415440.0	415440.0	415440.0	416000.0	416000.0	416000.0	416409.0	417614.0	417614.0	419990.0	419990.0	419990.0	419990.0	420862.0	420875.0	420875.0	422200.0	422926.0	422926.0	423005.0	423005.0	424407.0	424576.0	429033.0	429033.0	429367.0	430257.0	430469.0	430905.0	430970.0
556.0	369931.0	369931.0	369931.0	369931.0	369931.0	369931.0	369931.0	370280.0	370280.0	370280.0	370280.0	370280.0	370581.0	371778.0	371778.0	371778.0	371778.0	371839.0	371839.0	372068.0	372699.0	373314.0	373314.0	374272.0	374272.0	374272.0	374272.0	374561.0	374561.0	374561.0	374561.0	374788.0	375834.0	379747.0	379850.0
557.0	339219.0	339219.0	339219.0	339219.0	339410.0	339410.0	340097.0	340097.0	340097.0	340097.0	340742.0	340742.0	340742.0	340742.0	340742.0	340742.0	340742.0	340742.0	340742.0	340742.0	340742.0	341348.0	341348.0	341348.0	341348.0	341348.0	341348.0	341348.0	342182.0	342182.0	343174.0	344158.0	344158.0	344158.0	344672.0
558.0	322198.0	322198.0	322198.0	322198.0	322198.0	322482.0	322482.0	322482.0	322631.0	322631.0	322823.0	322823.0	322823.0	322823.0	322823.0	323345.0	323389.0	323389.0	324437.0	324792.0	324792.0	324824.0	325136.0	325136.0	325136.0	325136.0	325136.0	327085.0	327228.0	327228.0	327451.0	328100.0	328196.0	330558.0	331063.0
559.0	183160.0	183160.0	183160.0	183160.0	183161.0	183351.0	183397.0	183742.0	183742.0	183743.0	183889.0	183889.0	188769.0	192494.0	192494.0	192494.0	192494.0	192494.0	192494.0	192494.0	192494.0	192796.0	192796.0	193915.0	193915.0	193915.0	193915.0	193921.0	196870.0	196870.0	196870.0	196870.0	196870.0	198562.0	198601.0
560.0	552625.0	552625.0	555401.0	555810.0	555810.0	555810.0	555810.0	555810.0	558299.0	558720.0	558720.0	558720.0	558735.0	558735.0	559985.0	561307.0	561307.0	561307.0	561587.0	561587.0	561587.0	561587.0	561717.0	565434.0	565961.0	565961.0	565961.0	565961.0	565961.0	565961.0	565961.0	565961.0	565961.0	566128.0	566128.0
561.0	313205.0	313205.0	313205.0	314762.0	314762.0	314762.0	314762.0	314762.0	314762.0	314762.0	314762.0	314762.0	314762.0	315316.0	315458.0	315458.0	315458.0	316630.0	316630.0	316630.0	316630.0	316630.0	316630.0	317430.0	317430.0	317430.0	317430.0	323183.0	325549.0	325549.0	325549.0	325549.0	325549.0	326530.0	326530.0
562.0	487742.0	487742.0	487742.0	487742.0	487742.0	487903.0	487903.0	487903.0	488002.0	488002.0	488002.0	488002.0	488337.0	488337.0	488407.0	488407.0	488407.0	488456.0	491072.0	491981.0	492248.0	492248.0	492248.0	492248.0	493173.0	493173.0	493245.0	493427.0	493427.0	493427.0	493427.0	493438.0	493438.0	493438.0	493991.0
563.0	163122.0	163122.0	163122.0	163122.0	163187.0	165923.0	165923.0	167579.0	168971.0	168971.0	168971.0	168971.0	168971.0	168971.0	168971.0	168971.0	168971.0	168971.0	169692.0	169707.0	170334.0	170334.0	172152.0	172152.0	172557.0	173037.0	173037.0	173269.0	173269.0	173909.0	173909.0	173909.0	174063.0	174674.0	174674.0
564.0	544106.0	544106.0	544106.0	544106.0	544106.0	544106.0	544106.0	544106.0	544106.0	544106.0	544160.0	545973.0	545973.0	545973.0	545973.0	545973.0	545973.0	545973.0	545973.0	545973.0	545973.0	546015.0	548801.0	549021.0	549021.0	549519.0	549862.0	549862.0	550504.0	550504.0	552449.0	552449.0	553318.0	553796.0	555904.0
565.0	236344.0	236344.0	236344.0	236344.0	236344.0	240064.0	240064.0	240064.0	240064.0	240983.0	244559.0	244736.0	249709.0	252661.0	255529.0	265346.0	265409.0	265997.0	270255.0	270255.0	274710.0	275152.0	277597.0	279247.0	282266.0	282266.0	282860.0	282860.0	283515.0	283515.0	286617.0	287106.0	287106.0	287381.0	287381.0
566.0	1032197.0	1032197.0	1045227.0	1045227.0	1057982.0	1064509.0	1066193.0	1069542.0	1069787.0	1074396.0	1074489.0	1075678.0	1075678.0	1077118.0	1077118.0	1078107.0	1078107.0	1082777.0	1101580.0	1101852.0	1112951.0	1114545.0	1123115.0	1124487.0	1126691.0	1127914.0	1127914.0	1127914.0	1173427.0	1174444.0	1174444.0	1174444.0	1174444.0	1176854.0	1179344.0
567.0	443927.0	443927.0	443927.0	460056.0	460056.0	463948.0	464121.0	470346.0	470482.0	471785.0	472007.0	474494.0	474494.0	477302.0	477302.0	477302.0	477312.0	477312.0	478713.0	478713.0	480508.0	496116.0	499699.0	502895.0	503989.0	503989.0	509149.0	509149.0	522330.0	522618.0	522718.0	525884.0	525884.0	525919.0	525932.0
568.0	237187.0	237187.0	237892.0	237892.0	237892.0	237892.0	237892.0	237892.0	237892.0	237892.0	237892.0	237892.0	237892.0	237892.0	237892.0	237892.0	237892.0	238756.0	238756.0	238756.0	238756.0	238756.0	238756.0	238756.0	240713.0	240713.0	241396.0	241451.0	251646.0	251646.0	251646.0	251668.0	252830.0	252830.0	253330.0
569.0	329150.0	329150.0	329560.0	330585.0	330585.0	330585.0	330585.0	330861.0	331744.0	331744.0	331744.0	331744.0	331744.0	331758.0	331758.0	331777.0	331777.0	331879.0	332256.0	332300.0	332300.0	332650.0	332650.0	332650.0	332733.0	333541.0	333541.0	333541.0	335401.0	335401.0	335401.0	335470.0	336423.0	336423.0	336423.0
570.0	923505.0	923505.0	924543.0	931879.0	932384.0	941183.0	944692.0	945995.0	946126.0	946126.0	949992.0	950125.0	955154.0	956747.0	959643.0	973798.0	973798.0	983715.0	986669.0	988017.0	988017.0	1016651.0	1030089.0	1030526.0	1030874.0	1033063.0	1033063.0	1033063.0	1049666.0	1049666.0	1049666.0	1051699.0	1051699.0	1051699.0	1053187.0
571.0	965145.0	965145.0	965957.0	965957.0	965957.0	965957.0	965957.0	965957.0	965957.0	965957.0	965957.0	965957.0	965957.0	966001.0	966001.0	966001.0	966219.0	966219.0	967057.0	968434.0	968434.0	970315.0	970691.0	970691.0	970725.0	970725.0	970725.0	970725.0	970725.0	970725.0	971151.0	971151.0	971151.0	971151.0	975166.0
572.0	308630.0	308630.0	312179.0	314217.0	314221.0	316463.0	316495.0	316495.0	316495.0	316495.0	326977.0	326977.0	326977.0	326977.0	328250.0	329223.0	329785.0	332037.0	335426.0	335907.0	335907.0	336281.0	336312.0	336312.0	338268.0	338268.0	338268.0	338268.0	343369.0	344041.0	358291.0	359281.0	359281.0	359923.0	360366.0
573.0	217410.0	217410.0	217630.0	217630.0	220838.0	220838.0	220988.0	220988.0	220988.0	220988.0	220988.0	220988.0	220988.0	220988.0	220988.0	225149.0	225149.0	227657.0	227835.0	227835.0	227835.0	227835.0	228306.0	232057.0	232057.0	236772.0	236772.0	236772.0	239200.0	240746.0	240746.0	240746.0	245652.0	245652.0	247477.0
574.0	1272730.0	1272730.0	1272730.0	1272730.0	1272730.0	1273954.0	1273954.0	1278387.0	1278387.0	1278387.0	1278387.0	1278892.0	1278892.0	1279424.0	1280404.0	1280404.0	1280404.0	1280814.0	1280814.0	1280875.0	1281516.0	1291953.0	1292148.0	1292208.0	1292748.0	1292748.0	1293882.0	1296857.0	1299450.0	1299973.0	1302318.0	1302318.0	1302634.0	1304139.0	1312463.0
575.0	888023.0	888023.0	889714.0	889714.0	890089.0	893495.0	893495.0	893773.0	894157.0	895846.0	897168.0	897168.0	897428.0	899308.0	901897.0	901897.0	901897.0	905431.0	905630.0	905985.0	906318.0	909037.0	914376.0	914461.0	917653.0	917653.0	917653.0	919586.0	929030.0	930029.0	932353.0	934650.0	934650.0	934650.0	934755.0
576.0	884876.0	884876.0	885402.0	888254.0	888980.0	889591.0	894705.0	894705.0	895196.0	895196.0	895264.0	895327.0	896904.0	901128.0	913060.0	913060.0	913060.0	916237.0	916237.0	916479.0	916479.0	937835.0	939973.0	940021.0	940196.0	940196.0	940196.0	942793.0	968589.0	970644.0	970644.0	970644.0	970644.0	970753.0	971589.0
577.0	700953.0	700953.0	702849.0	702849.0	702849.0	703623.0	703623.0	703623.0	703863.0	704938.0	707128.0	707128.0	707667.0	708554.0	710265.0	710305.0	710354.0	711149.0	711149.0	711412.0	712040.0	727710.0	728338.0	729669.0	731037.0	731037.0	731037.0	731037.0	732252.0	732252.0	732252.0	732375.0	732530.0	732530.0	734037.0
578.0	470769.0	470769.0	470769.0	470769.0	470769.0	470769.0	470769.0	470769.0	470769.0	470769.0	471847.0	471847.0	471847.0	471847.0	471847.0	471847.0	471847.0	475039.0	479286.0	479286.0	480475.0	480475.0	482036.0	482036.0	482036.0	482063.0	482063.0	482127.0	487663.0	487663.0	487818.0	491458.0	495565.0	496521.0	496608.0
579.0	1032506.0	1032506.0	1034220.0	1034220.0	1034755.0	1047333.0	1047333.0	1047661.0	1049450.0	1050192.0	1057744.0	1057744.0	1065102.0	1067299.0	1068426.0	1068809.0	1070700.0	1095885.0	1122895.0	1122895.0	1123800.0	1127973.0	1134056.0	1134298.0	1136037.0	1138913.0	1174532.0	1191382.0	1203388.0	1203711.0	1206119.0	1210289.0	1236438.0	1244207.0	1246098.0
580.0	331573.0	331573.0	333471.0	334205.0	335560.0	335911.0	335911.0	335930.0	337353.0	337353.0	337860.0	337860.0	337860.0	337999.0	337999.0	337999.0	338599.0	340123.0	340901.0	345293.0	345293.0	346314.0	346601.0	349299.0	349299.0	349299.0	349299.0	349299.0	350340.0	351293.0	351293.0	353139.0	353402.0	355470.0	355470.0
581.0	660987.0	660987.0	660987.0	661020.0	661020.0	661020.0	662452.0	662774.0	663212.0	664192.0	667210.0	667210.0	668928.0	668928.0	669042.0	669042.0	669125.0	673947.0	676085.0	678733.0	685268.0	687049.0	687719.0	690434.0	698292.0	704064.0	713855.0	717183.0	726328.0	726328.0	727450.0	732889.0	732889.0	732889.0	733568.0
582.0	149414.0	149414.0	149414.0	149414.0	149414.0	149414.0	149414.0	149414.0	149414.0	149414.0	149525.0	149532.0	149649.0	149649.0	150390.0	150390.0	150390.0	150390.0	150390.0	150390.0	150390.0	150390.0	150655.0	150655.0	150655.0	150655.0	150655.0	150655.0	158766.0	158766.0	158766.0	158766.0	158766.0	159660.0	160778.0
583.0	668440.0	668440.0	680268.0	680268.0	680268.0	680268.0	680268.0	681240.0	681862.0	682507.0	682801.0	682801.0	683399.0	685852.0	685852.0	685852.0	686518.0	687273.0	689022.0	689288.0	689312.0	689312.0	690457.0	690457.0	690564.0	693542.0	693542.0	694109.0	696695.0	697100.0	697308.0	698245.0	698494.0	699936.0	699936.0
584.0	410450.0	410450.0	410705.0	411265.0	411265.0	411265.0	411265.0	411265.0	411265.0	411265.0	412488.0	412488.0	412488.0	412508.0	413876.0	413876.0	414565.0	414986.0	416324.0	416324.0	416324.0	418028.0	418028.0	418028.0	418028.0	418028.0	418028.0	418028.0	418028.0	418326.0	420000.0	421216.0	421333.0	427093.0	427511.0
585.0	232241.0	232241.0	233126.0	236178.0	236707.0	236707.0	236782.0	243744.0	243744.0	243744.0	244013.0	244133.0	244133.0	244903.0	244903.0	244931.0	244931.0	245451.0	245451.0	245451.0	245451.0	245451.0	245451.0	245451.0	249502.0	250752.0	250752.0	251248.0	251248.0	251248.0	252509.0	252509.0	252509.0	252509.0	252509.0
586.0	398333.0	398333.0	399014.0	399014.0	399014.0	399014.0	399014.0	399014.0	399108.0	400780.0	402409.0	402409.0	402783.0	407701.0	409615.0	411987.0	413210.0	417661.0	417661.0	417661.0	419048.0	419048.0	419048.0	419048.0	419048.0	419830.0	419830.0	419830.0	422446.0	422564.0	422789.0	423130.0	424681.0	425009.0	425009.0
587.0	596615.0	596615.0	598511.0	598842.0	600217.0	601428.0	601887.0	602642.0	605913.0	606163.0	611544.0	612348.0	614253.0	614279.0	617118.0	617118.0	619690.0	621430.0	622059.0	628810.0	629804.0	639232.0	647315.0	647603.0	647987.0	647987.0	647987.0	659539.0	662072.0	662072.0	668284.0	668748.0	672619.0	675718.0	689295.0
588.0	778863.0	778863.0	779456.0	779456.0	781350.0	783170.0	783480.0	783923.0	793807.0	793807.0	795455.0	795949.0	795949.0	797209.0	798712.0	799705.0	804580.0	807685.0	811041.0	812071.0	812071.0	814289.0	814491.0	814491.0	816740.0	819106.0	819415.0	820158.0	825343.0	826884.0	831686.0	831927.0	832526.0	832526.0	835680.0
589.0	278096.0	278096.0	280112.0	280112.0	280112.0	280112.0	280112.0	280112.0	280518.0	280518.0	280957.0	280957.0	280957.0	281161.0	283860.0	284013.0	284279.0	284347.0	285772.0	285772.0	285772.0	291958.0	291958.0	291958.0	291958.0	295141.0	295474.0	295474.0	295732.0	295732.0	295860.0	295860.0	295860.0	297125.0	299507.0
590.0	243320.0	243320.0	246626.0	246626.0	246626.0	246626.0	246626.0	246626.0	248364.0	248364.0	249735.0	249735.0	249829.0	252403.0	253579.0	253579.0	254459.0	256667.0	257504.0	257504.0	257511.0	257511.0	257511.0	258694.0	258694.0	258694.0	258694.0	258694.0	258694.0	258694.0	258694.0	260709.0	261378.0	261378.0	261378.0
591.0	382896.0	382896.0	382952.0	382962.0	382962.0	383363.0	384530.0	386695.0	386695.0	386695.0	388323.0	388323.0	389052.0	389988.0	389988.0	392791.0	394223.0	407369.0	407665.0	407665.0	407665.0	407665.0	407665.0	407665.0	407665.0	407665.0	407665.0	407665.0	412431.0	412431.0	412555.0	412555.0	422918.0	425383.0	428310.0
592.0	368745.0	368745.0	377973.0	377973.0	377973.0	377973.0	378310.0	378310.0	378310.0	378310.0	378310.0	378310.0	378310.0	381247.0	388289.0	393627.0	393627.0	395380.0	395853.0	395853.0	396474.0	396474.0	401476.0	409182.0	411985.0	411985.0	411985.0	411985.0	413381.0	413381.0	413381.0	413535.0	413535.0	413655.0	413655.0
593.0	1111556.0	1111556.0	1115850.0	1118682.0	1135589.0	1136141.0	1141258.0	1144101.0	1173498.0	1176442.0	1188715.0	1188715.0	1190928.0	1199064.0	1226054.0	1228442.0	1250480.0	1268696.0	1385867.0	1395431.0	1395431.0	1418628.0	1418920.0	1433032.0	1440212.0	1444029.0	1444029.0	1450777.0	1460070.0	1460070.0	1461468.0	1461850.0	1463016.0	1466991.0	1468761.0
594.0	845679.0	845679.0	846420.0	846420.0	848086.0	848086.0	850983.0	859032.0	862904.0	866270.0	876568.0	876568.0	876568.0	883286.0	887605.0	888126.0	888723.0	897859.0	899671.0	901849.0	902178.0	905741.0	909135.0	909282.0	909282.0	913334.0	913754.0	913754.0	925659.0	926111.0	928760.0	929475.0	932313.0	932724.0	932980.0
595.0	464997.0	464997.0	466572.0	466572.0	466572.0	468642.0	468642.0	468642.0	468642.0	468642.0	471446.0	471446.0	471870.0	471870.0	471977.0	471977.0	471977.0	474271.0	474271.0	478253.0	478253.0	478253.0	478253.0	478253.0	478384.0	480746.0	481467.0	481467.0	484807.0	484807.0	484807.0	490575.0	493506.0	496307.0	496307.0
596.0	268696.0	268696.0	274289.0	274289.0	274289.0	274289.0	274289.0	274289.0	274289.0	274289.0	275051.0	275051.0	275051.0	275051.0	275051.0	277241.0	277241.0	283054.0	283054.0	284114.0	284889.0	284889.0	285268.0	285268.0	285268.0	285268.0	285268.0	286797.0	287874.0	287874.0	287874.0	288558.0	290831.0	290831.0	290893.0
597.0	1694930.0	1694930.0	1706509.0	1711156.0	1718802.0	1720486.0	1720522.0	1722004.0	1730155.0	1731083.0	1743643.0	1748731.0	1764811.0	1777217.0	1841142.0	1844591.0	1863201.0	1894567.0	1897313.0	1913009.0	1914800.0	1915198.0	1930586.0	1938678.0	1942723.0	1954086.0	1959472.0	1973210.0	2011523.0	2017490.0	2018771.0	2018862.0	2026243.0	2036698.0	2039823.0
598.0	571767.0	571767.0	572138.0	572329.0	572329.0	572329.0	572329.0	572329.0	572329.0	572329.0	572762.0	572762.0	573216.0	576528.0	576528.0	576905.0	579048.0	586779.0	598560.0	602048.0	604599.0	604599.0	606243.0	606243.0	606243.0	606243.0	606559.0	606559.0	607370.0	607370.0	607668.0	607697.0	607697.0	607722.0	607865.0
599.0	655792.0	655792.0	655986.0	656170.0	656434.0	656978.0	656978.0	656978.0	657006.0	657006.0	657006.0	657006.0	657006.0	664980.0	667483.0	667483.0	667483.0	670039.0	670106.0	670106.0	670391.0	691124.0	691341.0	707745.0	713740.0	718939.0	726761.0	732329.0	743240.0	743240.0	743240.0	745934.0	746286.0	748544.0	749247.0
600.0	306829.0	306829.0	306829.0	306829.0	306829.0	306829.0	306829.0	306829.0	306829.0	308404.0	308578.0	308578.0	310153.0	310153.0	310412.0	310412.0	310500.0	313889.0	314007.0	315461.0	315581.0	315965.0	315965.0	317584.0	317779.0	317779.0	318129.0	318129.0	318675.0	321048.0	321850.0	322568.0	322568.0	323247.0	323302.0
601.0	839094.0	839094.0	846925.0	846925.0	853825.0	855458.0	855998.0	855998.0	857734.0	857766.0	870261.0	870261.0	872701.0	873673.0	885324.0	895094.0	897564.0	911755.0	915986.0	917185.0	917966.0	919934.0	925589.0	930963.0	939879.0	940219.0	940219.0	940219.0	945051.0	945423.0	945423.0	948180.0	951682.0	961521.0	963052.0
602.0	415418.0	415418.0	419150.0	419150.0	419150.0	419183.0	419183.0	419183.0	432659.0	432659.0	433662.0	433662.0	436736.0	477512.0	477512.0	477512.0	477512.0	479542.0	479881.0	479881.0	485858.0	488165.0	489191.0	489191.0	499291.0	500616.0	500616.0	500796.0	501661.0	502236.0	505028.0	507598.0	510069.0	510636.0	512292.0
603.0	1557723.0	1557723.0	1569666.0	1572294.0	1572448.0	1605800.0	1611272.0	1626221.0	1627542.0	1637016.0	1639452.0	1641787.0	1652250.0	1658024.0	1672188.0	1678295.0	1679067.0	1707936.0	1719122.0	1735544.0	1741496.0	1748483.0	1753996.0	1780104.0	1796981.0	1802515.0	1807383.0	1813134.0	1822934.0	1824526.0	1830536.0	1860785.0	1860895.0	1895421.0	1901804.0
604.0	923479.0	923479.0	927333.0	927333.0	927396.0	927396.0	927396.0	927396.0	928202.0	930041.0	931170.0	933924.0	933924.0	935845.0	937034.0	937398.0	937398.0	945313.0	952535.0	955057.0	956701.0	961465.0	962058.0	962058.0	963478.0	966378.0	966378.0	967434.0	983815.0	983815.0	984603.0	985771.0	993608.0	993608.0	994663.0
605.0	488906.0	488906.0	490689.0	490689.0	490689.0	490689.0	491639.0	492331.0	493147.0	493147.0	493894.0	493894.0	493894.0	493894.0	493894.0	494533.0	494600.0	494600.0	494600.0	497416.0	498474.0	500362.0	500364.0	500570.0	500570.0	500570.0	500570.0	500605.0	500944.0	501824.0	501824.0	502825.0	502825.0	509846.0	513337.0
606.0	584571.0	584571.0	585334.0	585697.0	586171.0	586171.0	586171.0	586824.0	586824.0	590277.0	592903.0	592903.0	593036.0	597658.0	597816.0	597816.0	597816.0	599280.0	600243.0	601537.0	601537.0	601657.0	601657.0	602759.0	602945.0	602945.0	602945.0	602945.0	603925.0	603950.0	604777.0	606214.0	608188.0	609237.0	610791.0
607.0	826158.0	826158.0	833183.0	833183.0	834476.0	834476.0	839162.0	846512.0	847508.0	850511.0	853030.0	853363.0	854067.0	854716.0	854716.0	854716.0	856265.0	859519.0	860669.0	862277.0	862277.0	863738.0	867615.0	878052.0	878108.0	878415.0	879778.0	882995.0	887737.0	887737.0	887737.0	887904.0	889528.0	889983.0	890834.0
608.0	439337.0	439337.0	439337.0	439491.0	439491.0	439491.0	439795.0	439795.0	439795.0	550967.0	559272.0	559530.0	560883.0	561238.0	561238.0	561488.0	570624.0	572586.0	572615.0	572615.0	572869.0	573435.0	588389.0	613548.0	619186.0	627519.0	627519.0	627519.0	629034.0	629034.0	629034.0	629034.0	629034.0	629135.0	629349.0
609.0	326681.0	326681.0	327774.0	327774.0	327774.0	327774.0	327774.0	327774.0	327774.0	327774.0	332517.0	332517.0	334181.0	334181.0	334181.0	334181.0	334181.0	337644.0	337826.0	339375.0	339375.0	339375.0	339375.0	339375.0	339375.0	339375.0	339375.0	339375.0	339953.0	339953.0	340431.0	340431.0	340431.0	340431.0	340522.0
610.0	396796.0	396796.0	397824.0	397824.0	397824.0	397824.0	397824.0	397824.0	397824.0	397824.0	397824.0	397824.0	397824.0	397824.0	397824.0	397824.0	397824.0	401936.0	401936.0	401936.0	402119.0	402119.0	402119.0	406666.0	407979.0	407979.0	407979.0	407979.0	411117.0	412565.0	413095.0	413095.0	413095.0	413095.0	413095.0
611.0	370798.0	370798.0	371105.0	371160.0	371205.0	371225.0	371225.0	371381.0	371674.0	371674.0	373672.0	373672.0	373672.0	375116.0	393728.0	393728.0	393728.0	395989.0	397453.0	397693.0	400839.0	401451.0	402040.0	402040.0	402383.0	402782.0	404612.0	406823.0	417345.0	422106.0	427376.0	427815.0	428035.0	428035.0	428035.0
612.0	436041.0	436041.0	438226.0	438400.0	438400.0	439851.0	439851.0	439851.0	439851.0	439851.0	439851.0	439851.0	439883.0	439883.0	439883.0	439883.0	439883.0	440968.0	440968.0	441011.0	441011.0	441011.0	441954.0	442172.0	442273.0	442273.0	442273.0	442273.0	445269.0	445269.0	446796.0	446796.0	446981.0	446981.0	446981.0
613.0	1905683.0	1905683.0	1908156.0	1926470.0	1926954.0	1933882.0	1938754.0	1941818.0	1958055.0	1969814.0	1988632.0	1995581.0	1998121.0	2004696.0	2060978.0	2071702.0	2074402.0	2140507.0	2177412.0	2189610.0	2194979.0	2217303.0	2222806.0	2236463.0	2238259.0	2239508.0	2259004.0	2259004.0	2293528.0	2295073.0	2295073.0	2295240.0	2295674.0	2301232.0	2301464.0
614.0	384478.0	384478.0	385374.0	385374.0	385374.0	385569.0	385940.0	385940.0	387308.0	387308.0	387414.0	390838.0	391715.0	391715.0	391715.0	391715.0	391715.0	391784.0	391830.0	391830.0	391830.0	391830.0	391862.0	391862.0	391862.0	400094.0	400094.0	400094.0	400774.0	400774.0	400774.0	400774.0	400774.0	405394.0	405664.0
615.0	344136.0	344136.0	344136.0	344136.0	344185.0	344185.0	344185.0	344185.0	344185.0	347798.0	351704.0	351704.0	351704.0	351926.0	352145.0	352145.0	352862.0	353176.0	353957.0	353957.0	355383.0	355383.0	355383.0	355383.0	355383.0	355497.0	355497.0	355497.0	356947.0	356947.0	356947.0	356947.0	357838.0	358675.0	358675.0
616.0	473580.0	473580.0	473580.0	473580.0	473580.0	476056.0	476133.0	477574.0	483855.0	487583.0	487720.0	489620.0	489620.0	490053.0	490490.0	490490.0	490490.0	497930.0	498207.0	498207.0	499853.0	499853.0	499853.0	500692.0	501853.0	501853.0	503898.0	504962.0	510607.0	510607.0	512244.0	513474.0	513474.0	516422.0	519332.0
617.0	509947.0	509947.0	514904.0	514904.0	514904.0	514904.0	515112.0	517514.0	520050.0	520050.0	520050.0	520050.0	520268.0	521257.0	521257.0	521257.0	521257.0	521947.0	522559.0	525852.0	525852.0	527992.0	527992.0	527992.0	527992.0	528475.0	528475.0	528880.0	539428.0	541866.0	543969.0	544198.0	546566.0	547854.0	549067.0
618.0	311662.0	311662.0	311662.0	311662.0	311817.0	311950.0	311950.0	311950.0	312322.0	312322.0	312322.0	312322.0	312798.0	312798.0	312798.0	312798.0	312798.0	312798.0	313881.0	320143.0	320143.0	320143.0	320143.0	321034.0	322935.0	327588.0	327588.0	327588.0	327915.0	327915.0	328506.0	328506.0	328506.0	328506.0	328506.0
619.0	514993.0	514993.0	516109.0	519348.0	527606.0	527661.0	527661.0	527946.0	528253.0	529290.0	529290.0	530001.0	530731.0	530940.0	530940.0	530940.0	531588.0	531588.0	531698.0	531763.0	532314.0	532314.0	532553.0	534022.0	534022.0	537889.0	537889.0	538738.0	539318.0	539318.0	539838.0	540780.0	544884.0	545439.0	545556.0
620.0	656689.0	656689.0	656694.0	657030.0	660583.0	660583.0	660675.0	663157.0	663262.0	663312.0	669915.0	682656.0	684612.0	685647.0	685647.0	685683.0	685835.0	685835.0	687345.0	687500.0	687500.0	687500.0	687500.0	691364.0	691364.0	691410.0	691410.0	691410.0	691410.0	691410.0	692205.0	692307.0	692307.0	692741.0	693371.0
621.0	430875.0	430875.0	430875.0	430875.0	431199.0	431199.0	431199.0	431199.0	431651.0	431651.0	434044.0	434057.0	434057.0	434057.0	434057.0	434057.0	434063.0	434063.0	438528.0	438891.0	438941.0	441326.0	447881.0	460035.0	465491.0	467493.0	467493.0	467493.0	467877.0	467978.0	469187.0	469917.0	469917.0	469941.0	469941.0
622.0	669962.0	669962.0	674387.0	676245.0	676516.0	676516.0	676516.0	678539.0	681064.0	681064.0	685184.0	685184.0	685184.0	687397.0	689004.0	689004.0	689004.0	690867.0	691480.0	691480.0	691598.0	691598.0	691598.0	691598.0	691598.0	692567.0	692567.0	692567.0	693128.0	694892.0	696214.0	696531.0	697055.0	698743.0	699049.0
623.0	159355.0	159355.0	159355.0	159355.0	159355.0	159355.0	159355.0	159355.0	159355.0	159355.0	159355.0	159355.0	159355.0	159355.0	159355.0	159355.0	159355.0	159355.0	159355.0	159355.0	159355.0	159355.0	159355.0	159355.0	159355.0	160044.0	160044.0	160044.0	160044.0	160044.0	160044.0	160044.0	160044.0	160715.0	160715.0
624.0	276835.0	276835.0	276835.0	277238.0	277902.0	277902.0	277902.0	277902.0	277902.0	277902.0	277902.0	277902.0	278007.0	278007.0	279423.0	279423.0	279550.0	279550.0	279886.0	280017.0	280017.0	280017.0	280152.0	280162.0	280162.0	281142.0	281971.0	284138.0	284295.0	284295.0	284295.0	284444.0	284444.0	284444.0	284444.0
625.0	290438.0	290438.0	291077.0	291077.0	292367.0	292367.0	292367.0	293553.0	293553.0	293936.0	293936.0	293936.0	293936.0	294048.0	294048.0	294048.0	294344.0	294344.0	294344.0	294344.0	295227.0	295227.0	295401.0	295534.0	295534.0	295534.0	295534.0	295534.0	295567.0	295567.0	295570.0	295570.0	295932.0	296169.0	296169.0
626.0	1143361.0	1143361.0	1143415.0	1144435.0	1144685.0	1145113.0	1145113.0	1150307.0	1150314.0	1150314.0	1151411.0	1151411.0	1152856.0	1154710.0	1154710.0	1156769.0	1158028.0	1158206.0	1161597.0	1162311.0	1162384.0	1164074.0	1164132.0	1177563.0	1181408.0	1182019.0	1183152.0	1187838.0	1191178.0	1198736.0	1200483.0	1200796.0	1203364.0	1203567.0	1205342.0
627.0	426714.0	426714.0	426719.0	427065.0	427065.0	429247.0	429247.0	429247.0	429838.0	429838.0	429972.0	430986.0	431120.0	431672.0	431672.0	431672.0	431672.0	432242.0	436469.0	436708.0	436708.0	436708.0	436708.0	436842.0	436842.0	442049.0	442049.0	442099.0	442273.0	442273.0	442273.0	442273.0	442273.0	444998.0	445025.0
628.0	696135.0	696135.0	697016.0	698805.0	723506.0	724526.0	724526.0	724526.0	728867.0	728959.0	731991.0	733696.0	734323.0	737405.0	739299.0	739299.0	739299.0	739299.0	747186.0	747225.0	747225.0	747718.0	753088.0	767248.0	774794.0	774814.0	774814.0	774814.0	774824.0	774824.0	777467.0	777468.0	777468.0	815724.0	822184.0
629.0	432345.0	432345.0	432345.0	433179.0	433179.0	433939.0	433939.0	434628.0	434628.0	438107.0	438754.0	440248.0	441092.0	441092.0	441332.0	441332.0	441332.0	441473.0	441473.0	445968.0	445968.0	445968.0	445968.0	446725.0	446725.0	447055.0	447627.0	447692.0	447692.0	450737.0	450737.0	450737.0	450737.0	451336.0	451548.0
630.0	463764.0	463764.0	465087.0	465966.0	467570.0	471835.0	471835.0	471835.0	471835.0	472515.0	473156.0	473738.0	474115.0	474496.0	474496.0	476907.0	476907.0	478704.0	480638.0	480638.0	480707.0	480707.0	480989.0	480989.0	480989.0	480989.0	480989.0	481656.0	481688.0	482602.0	484114.0	484114.0	484841.0	484841.0	485645.0
631.0	664361.0	664361.0	664361.0	664361.0	664361.0	664361.0	664361.0	664477.0	664477.0	664477.0	664477.0	664477.0	667213.0	669888.0	669888.0	669888.0	669888.0	678470.0	679898.0	679898.0	679898.0	683036.0	683036.0	683036.0	683036.0	685058.0	685058.0	685851.0	686759.0	686861.0	686861.0	688204.0	694257.0	694505.0	694505.0
632.0	324462.0	324462.0	324462.0	324462.0	324462.0	324462.0	324462.0	324462.0	325689.0	326302.0	326302.0	326302.0	332496.0	332496.0	332496.0	332496.0	332496.0	332636.0	332636.0	334214.0	334214.0	334214.0	334214.0	334214.0	334214.0	334214.0	334214.0	334824.0	334824.0	334824.0	335997.0	335997.0	335997.0	335997.0	335997.0
633.0	402933.0	402933.0	402933.0	402936.0	402936.0	403497.0	403497.0	403497.0	403497.0	403497.0	403497.0	403497.0	403504.0	405447.0	405447.0	405447.0	405447.0	405447.0	405447.0	406162.0	406162.0	406162.0	406162.0	406162.0	406162.0	406177.0	406177.0	406182.0	407107.0	407107.0	407110.0	407131.0	408248.0	408509.0	408537.0
634.0	344219.0	344219.0	344219.0	344219.0	346726.0	346900.0	346900.0	347639.0	347984.0	347984.0	348229.0	348229.0	350944.0	351009.0	351009.0	351151.0	353113.0	353113.0	353113.0	353113.0	353113.0	353113.0	353200.0	353767.0	359502.0	360946.0	360946.0	360946.0	360946.0	360946.0	360946.0	360946.0	360946.0	360946.0	360946.0
635.0	300890.0	300890.0	300890.0	300890.0	300920.0	300920.0	300920.0	300920.0	300920.0	300920.0	300920.0	300920.0	300920.0	300920.0	301129.0	301129.0	301129.0	301129.0	302741.0	302741.0	302741.0	302741.0	306856.0	308099.0	308099.0	308099.0	308099.0	308099.0	308115.0	308115.0	308115.0	308115.0	308115.0	309187.0	309187.0
636.0	328161.0	328161.0	328311.0	328413.0	328496.0	328496.0	328496.0	331051.0	331432.0	331432.0	331432.0	331432.0	332703.0	333160.0	333184.0	333184.0	333184.0	333184.0	333989.0	333989.0	334764.0	335026.0	335026.0	335026.0	335026.0	336229.0	336229.0	336229.0	337301.0	337301.0	337301.0	337301.0	337301.0	338684.0	341339.0
637.0	2928280.0	2928280.0	2950273.0	2957712.0	2969892.0	3029613.0	3031279.0	3048485.0	3052729.0	3064952.0	3068439.0	3069815.0	3083150.0	3096866.0	3121663.0	3122686.0	3123321.0	3152760.0	3185215.0	3193731.0	3213375.0	3219402.0	3233837.0	3359536.0	3442851.0	3477915.0	3485792.0	3490493.0	3494606.0	3497596.0	3500053.0	3504588.0	3513667.0	3515105.0	3522184.0
638.0	635935.0	635935.0	635935.0	637719.0	637725.0	637893.0	637931.0	639799.0	639849.0	640369.0	642889.0	643128.0	646182.0	646182.0	646767.0	646767.0	648028.0	648028.0	648550.0	648550.0	648736.0	651537.0	652439.0	653128.0	653128.0	653944.0	653944.0	653944.0	654021.0	654021.0	654021.0	659083.0	659083.0	659386.0	661679.0
639.0	3052564.0	3052564.0	3055289.0	3061307.0	3071400.0	3074346.0	3076839.0	3118752.0	3123459.0	3131827.0	3142434.0	3152851.0	3153768.0	3165358.0	3166667.0	3173929.0	3182086.0	3203780.0	3217071.0	3218910.0	3258807.0	3290123.0	3293160.0	3298371.0	3299634.0	3302016.0	3309118.0	3337018.0	3346283.0	3350264.0	3388656.0	3413346.0	3450773.0	3460443.0	3464967.0
640.0	412119.0	412119.0	413780.0	413780.0	414103.0	414103.0	414315.0	414315.0	414315.0	415035.0	415035.0	415087.0	416690.0	417049.0	417049.0	418966.0	419008.0	419008.0	423779.0	427481.0	427481.0	427481.0	427481.0	427481.0	429209.0	429817.0	430495.0	430495.0	430646.0	431015.0	431198.0	431198.0	431468.0	432456.0	433544.0
641.0	206455.0	206455.0	206681.0	206855.0	206855.0	206855.0	206855.0	206855.0	206855.0	206855.0	206855.0	206855.0	207192.0	208943.0	208943.0	208943.0	208943.0	208943.0	211049.0	211049.0	211049.0	211049.0	211169.0	211169.0	211273.0	212030.0	212030.0	212030.0	213104.0	213595.0	213595.0	213595.0	213595.0	213595.0	213743.0
642.0	433527.0	433527.0	435753.0	436367.0	436655.0	436655.0	436655.0	438764.0	439222.0	439222.0	439222.0	439222.0	439242.0	439242.0	440202.0	440487.0	440487.0	440657.0	445787.0	446434.0	447603.0	447603.0	450220.0	450220.0	450746.0	452756.0	452828.0	452828.0	452828.0	452828.0	452828.0	454532.0	456899.0	456941.0	456941.0
643.0	2286108.0	2286108.0	2286675.0	2288217.0	2289472.0	2291312.0	2306019.0	2308697.0	2313125.0	2328825.0	2332574.0	2336513.0	2342234.0	2344539.0	2393984.0	2401425.0	2404190.0	2410091.0	2423799.0	2426004.0	2426938.0	2427076.0	2436945.0	2438067.0	2443756.0	2447175.0	2456549.0	2457724.0	2462003.0	2464475.0	2467430.0	2477028.0	2492496.0	2500298.0	2502043.0
644.0	289973.0	289973.0	289973.0	289973.0	290099.0	290434.0	290434.0	290694.0	290694.0	290694.0	290694.0	290694.0	290694.0	290694.0	290694.0	291248.0	291248.0	291248.0	291248.0	291395.0	291395.0	291460.0	291460.0	291460.0	294071.0	294071.0	294071.0	296673.0	297376.0	297376.0	299328.0	299328.0	299328.0	299328.0	299328.0
645.0	321018.0	321018.0	321181.0	321181.0	321232.0	321233.0	321233.0	321233.0	321575.0	321575.0	321575.0	321837.0	321860.0	322686.0	322686.0	322724.0	322724.0	322724.0	323035.0	323059.0	323059.0	323059.0	323059.0	324241.0	324241.0	324257.0	324264.0	324264.0	324594.0	324594.0	324616.0	324631.0	324631.0	324631.0	324636.0
646.0	607474.0	607474.0	608751.0	608751.0	608751.0	608751.0	609741.0	609741.0	610039.0	610039.0	610039.0	610039.0	610039.0	610512.0	610978.0	610978.0	610978.0	611876.0	612965.0	613427.0	613427.0	613427.0	613427.0	614279.0	614294.0	626746.0	627207.0	627207.0	628460.0	628460.0	634436.0	634533.0	634533.0	634533.0	634533.0
647.0	617603.0	617603.0	617603.0	619026.0	619026.0	619026.0	619026.0	623572.0	623572.0	627294.0	628045.0	628316.0	629570.0	634002.0	634676.0	634676.0	634676.0	634676.0	635244.0	637373.0	637373.0	637726.0	638261.0	640329.0	640330.0	641256.0	641465.0	641465.0	641465.0	641465.0	641627.0	641627.0	641628.0	642001.0	645570.0
648.0	573892.0	573892.0	580649.0	581231.0	581264.0	581264.0	581264.0	581556.0	581556.0	581556.0	581737.0	581737.0	584047.0	584233.0	585994.0	586122.0	586122.0	586122.0	586122.0	597287.0	597935.0	597935.0	597991.0	598918.0	598918.0	598918.0	598918.0	598918.0	600768.0	600768.0	600768.0	600768.0	601492.0	602273.0	602937.0
649.0	219085.0	219085.0	219085.0	219085.0	219085.0	219085.0	219085.0	219085.0	219085.0	219085.0	219085.0	219085.0	219085.0	219318.0	219355.0	219355.0	219355.0	219355.0	220775.0	220775.0	220775.0	220823.0	220823.0	221100.0	221100.0	223255.0	223255.0	223255.0	223255.0	223603.0	223603.0	223603.0	223603.0	223603.0	223603.0
650.0	588779.0	588779.0	588779.0	589924.0	590120.0	590120.0	590255.0	590671.0	590671.0	590671.0	591629.0	591629.0	592403.0	592403.0	593584.0	593584.0	593899.0	593899.0	595653.0	595653.0	595653.0	595653.0	595653.0	595762.0	595762.0	597285.0	597285.0	597285.0	597472.0	597472.0	598598.0	598598.0	599093.0	599118.0	599118.0
651.0	827983.0	827983.0	830256.0	830256.0	832034.0	832034.0	833614.0	834444.0	838632.0	842943.0	842943.0	842943.0	843350.0	846449.0	846449.0	846449.0	846449.0	846449.0	847202.0	847202.0	847202.0	848099.0	853452.0	853452.0	854082.0	854082.0	854082.0	854296.0	855098.0	855362.0	855362.0	865529.0	887051.0	887749.0	888571.0
652.0	1900046.0	1900046.0	1901178.0	1907491.0	1956653.0	1964337.0	1969932.0	1974438.0	1978761.0	1981189.0	1986756.0	1989075.0	1995688.0	1997383.0	2009562.0	2015900.0	2018495.0	2026868.0	2049671.0	2055515.0	2061008.0	2070301.0	2077781.0	2105786.0	2135379.0	2147943.0	2151245.0	2155045.0	2202834.0	2207922.0	2272643.0	2302444.0	2305307.0	2321526.0	2323697.0
653.0	201071.0	201071.0	201071.0	201071.0	201858.0	201858.0	201858.0	204366.0	204366.0	204366.0	204869.0	204869.0	204869.0	204869.0	204869.0	204869.0	204869.0	205386.0	205386.0	205386.0	205386.0	205386.0	205386.0	205386.0	205386.0	205386.0	206054.0	206054.0	206054.0	206054.0	206054.0	206054.0	206054.0	206657.0	206657.0
654.0	408261.0	408261.0	414376.0	414485.0	414485.0	414485.0	414485.0	414485.0	414485.0	421259.0	424747.0	424747.0	426302.0	426302.0	426302.0	427451.0	427621.0	428204.0	428338.0	429142.0	429142.0	431674.0	431674.0	432533.0	432558.0	499875.0	499875.0	499875.0	505189.0	508670.0	508670.0	511401.0	512241.0	525614.0	562687.0
655.0	1773779.0	1773779.0	1805043.0	1812006.0	1812006.0	1886933.0	1895391.0	1906646.0	1935099.0	1944850.0	1981335.0	2019054.0	2028056.0	2035568.0	2051452.0	2091807.0	2106862.0	2115626.0	2126038.0	2130087.0	2130087.0	2151455.0	2162203.0	2166348.0	2185546.0	2187174.0	2187174.0	2187174.0	2207633.0	2210584.0	2210584.0	2211705.0	2232751.0	2234002.0	2235460.0
656.0	949744.0	949744.0	954599.0	956301.0	962080.0	965751.0	966076.0	972593.0	974893.0	982419.0	984716.0	985359.0	990825.0	999572.0	999572.0	999572.0	999572.0	1000355.0	1001104.0	1001835.0	1011104.0	1011696.0	1012418.0	1012457.0	1012457.0	1012833.0	1013030.0	1013030.0	1014716.0	1014716.0	1014716.0	1014716.0	1015175.0	1015175.0	1015234.0
657.0	3060112.0	3060112.0	3081030.0	3089801.0	3126641.0	3132240.0	3132975.0	3163603.0	3201166.0	3202716.0	3211362.0	3217337.0	3219586.0	3338354.0	3396023.0	3438971.0	3441706.0	3447894.0	3451606.0	3457683.0	3461294.0	3467121.0	3490032.0	3501555.0	3512428.0	3515783.0	3516112.0	3520116.0	3558985.0	3561496.0	3578491.0	3589542.0	3596371.0	3603753.0	3615838.0
658.0	314004.0	314004.0	315671.0	316602.0	316602.0	316602.0	316602.0	316602.0	318216.0	318216.0	318216.0	318216.0	318216.0	318306.0	322571.0	324053.0	326569.0	327270.0	327885.0	328131.0	328131.0	329181.0	329243.0	332039.0	333841.0	333841.0	333841.0	333841.0	334175.0	336464.0	336464.0	338399.0	339337.0	341781.0	341781.0
659.0	331559.0	331559.0	331559.0	331559.0	333642.0	333642.0	333642.0	334801.0	335068.0	335068.0	335825.0	337075.0	337075.0	337075.0	337075.0	338355.0	340143.0	340143.0	341624.0	341708.0	341783.0	341783.0	345452.0	348878.0	348878.0	348878.0	348878.0	351978.0	353011.0	353011.0	353011.0	354324.0	354324.0	354324.0	354324.0
660.0	928612.0	928612.0	930081.0	930081.0	945141.0	945141.0	945369.0	957014.0	957014.0	958573.0	962206.0	977306.0	985645.0	985743.0	985743.0	985743.0	986891.0	986891.0	986891.0	986891.0	986891.0	989791.0	995799.0	995799.0	1016652.0	1016652.0	1017172.0	1032117.0	1071095.0	1071095.0	1071426.0	1071426.0	1071426.0	1072014.0	1072022.0
661.0	2740546.0	2740546.0	2771559.0	2797600.0	2800804.0	2811525.0	2837812.0	2861203.0	2896772.0	2905486.0	2922555.0	2930525.0	2948393.0	2961153.0	3010640.0	3046390.0	3082490.0	3098848.0	3108975.0	3114325.0	3114741.0	3129622.0	3152385.0	3157297.0	3157761.0	3160607.0	3173119.0	3174055.0	3199587.0	3199587.0	3199909.0	3213745.0	3213745.0	3218579.0	3220900.0
662.0	509197.0	509197.0	518520.0	528149.0	529598.0	532661.0	532661.0	533825.0	533936.0	534537.0	558870.0	558870.0	574364.0	579437.0	579437.0	580294.0	580294.0	585767.0	585819.0	589537.0	592377.0	598876.0	599477.0	599859.0	599859.0	600977.0	603526.0	603526.0	604762.0	606938.0	629185.0	646076.0	650855.0	651608.0	651854.0
663.0	609689.0	609689.0	610592.0	610592.0	612098.0	612880.0	615043.0	616448.0	616929.0	617946.0	618949.0	623487.0	624361.0	624361.0	626519.0	627024.0	628240.0	628240.0	628362.0	628362.0	630531.0	632163.0	633605.0	636585.0	636609.0	636609.0	636609.0	636897.0	648026.0	649054.0	650079.0	652430.0	652430.0	652430.0	652430.0
664.0	469144.0	469144.0	479438.0	480197.0	480197.0	480197.0	480670.0	487919.0	494842.0	494842.0	495208.0	495475.0	496885.0	507495.0	507495.0	509469.0	509974.0	512760.0	513855.0	515013.0	515013.0	515812.0	515812.0	519515.0	519515.0	520050.0	520050.0	520050.0	523231.0	523610.0	525091.0	525091.0	526238.0	528746.0	528746.0
665.0	231245.0	231245.0	232605.0	232605.0	232605.0	232605.0	238005.0	238391.0	238391.0	239376.0	239376.0	239376.0	241504.0	241504.0	241613.0	241613.0	241613.0	243425.0	244338.0	244338.0	244338.0	244454.0	245479.0	245479.0	245479.0	245479.0	245479.0	245479.0	247802.0	247802.0	247802.0	247802.0	248011.0	248011.0	248011.0
666.0	1266568.0	1266568.0	1267719.0	1268757.0	1292503.0	1306678.0	1370646.0	1409712.0	1410523.0	1421813.0	1425015.0	1430553.0	1431239.0	1489239.0	1501773.0	1513639.0	1514725.0	1518313.0	1522890.0	1523299.0	1525659.0	1544987.0	1548545.0	1553837.0	1561947.0	1607828.0	1609021.0	1619642.0	1637664.0	1637664.0	1644917.0	1687899.0	1687899.0	1701990.0	1702367.0
667.0	1486988.0	1486988.0	1494585.0	1496731.0	1506204.0	1507375.0	1507375.0	1546093.0	1546849.0	1563821.0	1565109.0	1565109.0	1566267.0	1566561.0	1587473.0	1611771.0	1614496.0	1619455.0	1648968.0	1654075.0	1657811.0	1674613.0	1677910.0	1678830.0	1678830.0	1678830.0	1679308.0	1679308.0	1687037.0	1687037.0	1690442.0	1693593.0	1700815.0	1702210.0	1704145.0
668.0	3893375.0	3893375.0	3925623.0	3938683.0	3955202.0	3977400.0	3981478.0	4000580.0	4001877.0	4013182.0	4024502.0	4032187.0	4053347.0	4053347.0	4058762.0	4062865.0	4065311.0	4069758.0	4072150.0	4076674.0	4078040.0	4093021.0	4102368.0	4106178.0	4110352.0	4110352.0	4110352.0	4115251.0	4167616.0	4168953.0	4168953.0	4178257.0	4179439.0	4182626.0	4184139.0
669.0	833432.0	833432.0	840301.0	841395.0	842497.0	857650.0	857801.0	869349.0	872468.0	872468.0	878838.0	878996.0	897837.0	899477.0	900041.0	906144.0	907317.0	912976.0	918307.0	929321.0	933430.0	945529.0	946328.0	951767.0	958174.0	958237.0	958237.0	959487.0	990221.0	990221.0	990221.0	993996.0	999541.0	1011369.0	1014622.0
670.0	2881452.0	2881452.0	2898220.0	2900589.0	2900589.0	2908620.0	2909226.0	2922558.0	2922558.0	2927268.0	2930830.0	2933657.0	2936439.0	2941715.0	2950797.0	2951260.0	2951872.0	2959886.0	2959886.0	2959886.0	2971741.0	2971824.0	2986305.0	2992422.0	2993690.0	3010285.0	3010285.0	3011923.0	3020823.0	3021830.0	3039161.0	3042524.0	3043448.0	3050327.0	3050552.0
671.0	3352872.0	3352872.0	3359416.0	3378637.0	3403996.0	3413543.0	3414175.0	3422491.0	3425582.0	3427106.0	3463221.0	3467349.0	3488577.0	3532469.0	3549444.0	3553705.0	3556938.0	3563230.0	3575753.0	3605263.0	3630382.0	3634308.0	3643762.0	3648507.0	3667090.0	3686899.0	3697521.0	3703332.0	3743315.0	3743315.0	3751966.0	3751966.0	3753497.0	3753926.0	3760047.0
672.0	3092484.0	3092484.0	3117218.0	3178638.0	3241289.0	3331166.0	3341448.0	3413480.0	3438362.0	3451685.0	3455359.0	3480571.0	3543845.0	3628251.0	3655815.0	3678296.0	3727565.0	3734166.0	3753086.0	3754166.0	3764296.0	3776478.0	3778079.0	3794745.0	3801353.0	3811613.0	3811613.0	3818181.0	3854156.0	3858096.0	3877276.0	3906231.0	3909701.0	3911169.0	3912888.0
673.0	428308.0	428308.0	430229.0	430989.0	431148.0	431148.0	431148.0	432128.0	433563.0	433563.0	434299.0	434299.0	434299.0	436058.0	437991.0	438960.0	438960.0	438960.0	443635.0	443803.0	443803.0	443803.0	445252.0	445252.0	445252.0	445252.0	446299.0	446299.0	451589.0	466694.0	467524.0	467618.0	467618.0	469010.0	469247.0
674.0	62693.0	62693.0	64055.0	64055.0	64055.0	64055.0	64119.0	64119.0	64119.0	64119.0	64119.0	64119.0	64119.0	64119.0	64119.0	64431.0	64431.0	64431.0	64431.0	64431.0	64431.0	64431.0	64431.0	64431.0	64431.0	64431.0	64431.0	64431.0	65586.0	65586.0	65586.0	65586.0	65756.0	65756.0	65756.0
675.0	534988.0	534988.0	540504.0	540504.0	541924.0	542639.0	542639.0	543445.0	543920.0	543920.0	543920.0	543920.0	545040.0	549973.0	550313.0	550313.0	550313.0	550693.0	550693.0	550693.0	550693.0	550967.0	551095.0	551549.0	551549.0	552938.0	552938.0	553004.0	555863.0	555985.0	555985.0	555985.0	557326.0	557326.0	559524.0
676.0	505863.0	505863.0	509961.0	511607.0	511607.0	512678.0	514409.0	514730.0	516443.0	516443.0	516443.0	516794.0	516794.0	516794.0	517762.0	517992.0	517992.0	520587.0	520587.0	520587.0	520587.0	520587.0	521892.0	524056.0	524435.0	524435.0	524976.0	526346.0	531011.0	531011.0	531059.0	531059.0	531059.0	531703.0	532976.0
677.0	510929.0	510929.0	517121.0	517571.0	520503.0	526730.0	526730.0	528156.0	528929.0	528929.0	529845.0	529845.0	529845.0	537310.0	537506.0	537506.0	541838.0	542028.0	542271.0	544960.0	554038.0	562210.0	575156.0	575156.0	575156.0	575156.0	575156.0	575156.0	576702.0	578694.0	578900.0	578900.0	578900.0	578900.0	580693.0
678.0	94096.0	94096.0	94096.0	94194.0	94194.0	94194.0	94194.0	94194.0	94194.0	94194.0	94194.0	94194.0	94194.0	94194.0	94194.0	94194.0	94194.0	94194.0	94194.0	94194.0	94194.0	94194.0	94194.0	94194.0	94194.0	94194.0	94194.0	94194.0	94194.0	94194.0	94194.0	94194.0	94442.0	94442.0	95993.0
679.0	47158.0	47158.0	47728.0	47728.0	47728.0	47728.0	47728.0	47728.0	47728.0	47728.0	47728.0	47728.0	47728.0	47728.0	47728.0	47728.0	47728.0	47728.0	47728.0	47728.0	47728.0	47728.0	47728.0	48183.0	48183.0	48183.0	48183.0	48183.0	49550.0	49550.0	49550.0	49550.0	49550.0	49550.0	49550.0
680.0	309506.0	309506.0	312093.0	312147.0	312147.0	312147.0	312147.0	312147.0	312147.0	312147.0	312147.0	312147.0	312326.0	314474.0	314474.0	330844.0	330844.0	330844.0	330844.0	330844.0	330844.0	330844.0	330844.0	330844.0	331508.0	331508.0	331508.0	331508.0	332139.0	332139.0	332139.0	332139.0	334151.0	336864.0	336864.0
681.0	505309.0	505309.0	510766.0	510766.0	510766.0	510886.0	510886.0	512662.0	526474.0	527035.0	528566.0	528950.0	530241.0	530938.0	532778.0	533901.0	534162.0	535021.0	535021.0	535123.0	537674.0	537674.0	537674.0	538910.0	538910.0	538910.0	538910.0	538910.0	546025.0	546025.0	546025.0	546103.0	546234.0	546335.0	546456.0
682.0	168785.0	168785.0	170105.0	170105.0	170105.0	170105.0	170105.0	170105.0	170105.0	170105.0	170105.0	170105.0	170105.0	170105.0	170163.0	171000.0	171000.0	171000.0	171000.0	171000.0	171000.0	171000.0	171000.0	171000.0	171000.0	171666.0	171666.0	172041.0	172398.0	172398.0	172398.0	172398.0	173051.0	174457.0	174550.0
683.0	1379116.0	1379116.0	1423714.0	1428037.0	1429429.0	1431035.0	1432457.0	1433971.0	1504199.0	1506425.0	1508329.0	1508329.0	1508523.0	1510244.0	1515656.0	1519002.0	1522545.0	1523891.0	1526518.0	1532753.0	1533863.0	1533863.0	1534740.0	1536043.0	1536043.0	1536043.0	1537926.0	1537926.0	1586287.0	1597128.0	1597128.0	1597215.0	1598072.0	1599430.0	1602668.0
684.0	610716.0	610716.0	614745.0	614772.0	614772.0	615160.0	615160.0	615480.0	615480.0	615480.0	619348.0	619348.0	620674.0	620674.0	621700.0	621700.0	621700.0	621731.0	621731.0	621731.0	621731.0	621731.0	624061.0	624061.0	624212.0	624284.0	624284.0	624284.0	629331.0	629365.0	629365.0	629365.0	629365.0	631436.0	631981.0
685.0	202205.0	202205.0	205114.0	206970.0	206970.0	206970.0	206970.0	206970.0	206970.0	206970.0	212843.0	218901.0	218901.0	218901.0	218901.0	218901.0	218901.0	219117.0	219117.0	219117.0	219117.0	219117.0	219117.0	219117.0	219117.0	219117.0	219117.0	219117.0	220264.0	220264.0	220264.0	220264.0	220283.0	220283.0	220283.0
686.0	217020.0	217020.0	217020.0	217020.0	217020.0	217020.0	217020.0	217020.0	217020.0	217020.0	217020.0	217111.0	217724.0	217724.0	217724.0	217724.0	217724.0	217724.0	217724.0	218022.0	218022.0	218022.0	218304.0	218304.0	218304.0	218304.0	218304.0	218304.0	218873.0	218873.0	218873.0	218873.0	219255.0	219477.0	219477.0
687.0	541044.0	541044.0	553369.0	553369.0	553594.0	554317.0	555336.0	555336.0	555336.0	555874.0	555874.0	555987.0	555987.0	555987.0	555987.0	556619.0	556783.0	556783.0	557462.0	557842.0	557842.0	559487.0	559487.0	559487.0	559487.0	559487.0	559487.0	559487.0	571115.0	578597.0	580054.0	580054.0	583184.0	583508.0	583537.0
688.0	161478.0	161478.0	172302.0	172302.0	172302.0	177626.0	180483.0	181887.0	182573.0	182573.0	182573.0	182573.0	182573.0	182573.0	182573.0	182573.0	182576.0	182576.0	182576.0	182576.0	182576.0	182576.0	182856.0	183015.0	183015.0	183015.0	183015.0	183015.0	183015.0	183015.0	183015.0	183015.0	183015.0	183015.0	183015.0
689.0	504303.0	504303.0	504776.0	504776.0	504776.0	506247.0	506247.0	511526.0	517722.0	519148.0	519536.0	531249.0	531249.0	532675.0	533258.0	534097.0	534109.0	534109.0	534109.0	534109.0	540030.0	540524.0	544782.0	559657.0	559657.0	559657.0	560705.0	560705.0	560705.0	560705.0	560705.0	563646.0	564866.0	564866.0	565573.0
690.0	3164856.0	3164856.0	3202628.0	3203861.0	3204744.0	3222231.0	3230061.0	3294049.0	3305921.0	3312665.0	3346101.0	3346173.0	3361097.0	3388090.0	3394669.0	3412301.0	3453159.0	3458313.0	3471969.0	3473478.0	3485948.0	3486768.0	3504167.0	3508148.0	3508148.0	3513002.0	3513002.0	3526721.0	3562484.0	3566143.0	3611199.0	3612823.0	3628940.0	3643924.0	3645060.0
691.0	75774.0	75774.0	80616.0	80616.0	80616.0	80616.0	80616.0	80616.0	80616.0	80616.0	80616.0	80616.0	80616.0	80616.0	80616.0	80984.0	80984.0	80984.0	80984.0	81169.0	81169.0	81169.0	81169.0	81169.0	81169.0	81169.0	81169.0	81169.0	83561.0	83561.0	83561.0	83561.0	83561.0	83561.0	83561.0
692.0	441987.0	441987.0	444740.0	445519.0	449307.0	452953.0	452953.0	452953.0	453141.0	454025.0	456060.0	456857.0	456857.0	456857.0	457645.0	458244.0	458244.0	459780.0	459780.0	459780.0	459780.0	459780.0	461447.0	461448.0	461448.0	461508.0	461508.0	461508.0	473068.0	473278.0	473278.0	473278.0	473278.0	473278.0	473278.0
693.0	627171.0	627171.0	634682.0	639502.0	642993.0	642993.0	654608.0	654608.0	654608.0	654608.0	655907.0	655907.0	655907.0	657233.0	657233.0	657233.0	657961.0	658021.0	658021.0	666749.0	667004.0	667004.0	667845.0	705288.0	706813.0	710121.0	710121.0	710121.0	715830.0	720986.0	721327.0	721327.0	721340.0	722305.0	722305.0
694.0	95723.0	95723.0	95723.0	95723.0	95723.0	96368.0	96368.0	98121.0	98121.0	98121.0	98121.0	98121.0	98121.0	98121.0	105305.0	105305.0	105305.0	105305.0	105305.0	105305.0	105305.0	105305.0	105305.0	105305.0	105305.0	105305.0	105305.0	105305.0	108871.0	108871.0	108897.0	108897.0	109954.0	109954.0	109954.0
695.0	832877.0	832877.0	833581.0	833623.0	834104.0	836188.0	836188.0	836188.0	846274.0	846274.0	848140.0	848140.0	848519.0	849252.0	854591.0	854757.0	858689.0	863382.0	863860.0	863860.0	866634.0	868486.0	869206.0	869971.0	871729.0	880109.0	881065.0	881537.0	898966.0	900261.0	901680.0	905548.0	915300.0	922475.0	926806.0
696.0	80195.0	80195.0	84460.0	84460.0	84460.0	84974.0	84974.0	84974.0	84974.0	84974.0	85089.0	85089.0	85089.0	85089.0	85089.0	85089.0	85089.0	85089.0	85751.0	85751.0	85751.0	85751.0	85751.0	85751.0	85751.0	85751.0	85751.0	85751.0	87982.0	87982.0	87982.0	87982.0	87982.0	88574.0	88574.0
697.0	1513350.0	1513350.0	1519868.0	1520554.0	1521458.0	1521458.0	1521458.0	1524573.0	1524719.0	1524719.0	1527740.0	1529213.0	1531902.0	1533162.0	1533177.0	1533177.0	1533177.0	1533399.0	1536617.0	1536907.0	1537390.0	1538672.0	1538672.0	1544412.0	1544666.0	1544666.0	1544666.0	1544666.0	1565756.0	1565756.0	1568784.0	1569808.0	1570113.0	1570113.0	1570456.0
698.0	90287.0	90287.0	92852.0	92852.0	92852.0	92852.0	92852.0	92852.0	92852.0	92852.0	92852.0	92852.0	92852.0	92852.0	92852.0	92852.0	92852.0	92852.0	92852.0	92852.0	92852.0	92852.0	92852.0	92852.0	92852.0	92852.0	92852.0	92852.0	92852.0	92852.0	92852.0	92984.0	92984.0	92984.0	92984.0
699.0	573438.0	573438.0	573765.0	573791.0	573791.0	573791.0	575347.0	578319.0	578794.0	578794.0	579794.0	579794.0	580731.0	580731.0	581146.0	582539.0	582539.0	582539.0	582539.0	583710.0	584135.0	585050.0	588755.0	590019.0	590298.0	590298.0	591842.0	592260.0	594322.0	594322.0	594322.0	594468.0	595601.0	598504.0	600405.0
700.0	402820.0	402820.0	404919.0	404919.0	404919.0	404919.0	405626.0	405626.0	405626.0	405626.0	405626.0	405626.0	405626.0	405626.0	406687.0	407536.0	407594.0	407594.0	408150.0	408150.0	410072.0	410072.0	410072.0	410122.0	410122.0	410390.0	410390.0	410390.0	416108.0	416108.0	416108.0	416108.0	416749.0	416749.0	416749.0
701.0	190940.0	190940.0	191148.0	191817.0	195623.0	199085.0	199085.0	199085.0	199085.0	199085.0	199116.0	199116.0	199116.0	201361.0	201431.0	201431.0	201431.0	201445.0	201536.0	201536.0	201536.0	201536.0	201536.0	201536.0	201536.0	201536.0	201536.0	201536.0	202664.0	202664.0	202886.0	209193.0	220999.0	222551.0	223030.0
702.0	49552.0	49552.0	49658.0	49828.0	49828.0	49828.0	49828.0	49828.0	49828.0	49828.0	49828.0	49828.0	49828.0	51069.0	51069.0	51069.0	51069.0	51069.0	51069.0	51069.0	51069.0	51069.0	51069.0	51069.0	51069.0	51069.0	51069.0	51069.0	52205.0	52205.0	52205.0	52205.0	52205.0	52205.0	52205.0
703.0	429237.0	429237.0	437171.0	437458.0	440604.0	442352.0	444719.0	444871.0	460761.0	462836.0	462836.0	463338.0	464758.0	466826.0	470916.0	470916.0	471209.0	472859.0	473977.0	487477.0	488619.0	494974.0	504658.0	514711.0	514711.0	514711.0	515275.0	519903.0	520622.0	521668.0	522281.0	522834.0	523114.0	523114.0	523169.0
704.0	874617.0	874617.0	874691.0	874970.0	875442.0	875624.0	875754.0	876205.0	876562.0	876562.0	876587.0	876587.0	876768.0	878262.0	878262.0	878262.0	878480.0	879220.0	880317.0	880745.0	880745.0	880774.0	881121.0	881767.0	881809.0	882052.0	882052.0	882265.0	890341.0	891714.0	893114.0	893114.0	893114.0	894219.0	897110.0
705.0	239284.0	239284.0	239284.0	241060.0	241081.0	245965.0	245965.0	253840.0	253840.0	259930.0	260846.0	261592.0	262386.0	264143.0	265759.0	266020.0	269406.0	269406.0	269406.0	269993.0	270646.0	270646.0	272282.0	272282.0	272319.0	272526.0	272526.0	272526.0	273182.0	273182.0	273899.0	274183.0	274183.0	275775.0	275775.0
706.0	258861.0	258861.0	260182.0	260182.0	260590.0	260590.0	260590.0	260590.0	261887.0	261887.0	261887.0	261887.0	261887.0	261887.0	261984.0	261984.0	261984.0	261984.0	261984.0	262408.0	262408.0	262408.0	264103.0	264103.0	264103.0	264103.0	264103.0	264103.0	270462.0	270462.0	270462.0	270462.0	270462.0	270462.0	270462.0
707.0	3164316.0	3164316.0	3206558.0	3222831.0	3224828.0	3226261.0	3226961.0	3227682.0	3231926.0	3232950.0	3233387.0	3233816.0	3242110.0	3247633.0	3256283.0	3256475.0	3256925.0	3276687.0	3285067.0	3292299.0	3296603.0	3303465.0	3308047.0	3336974.0	3340799.0	3340799.0	3345028.0	3346558.0	3407781.0	3420037.0	3422087.0	3433955.0	3436336.0	3439486.0	3447879.0
708.0	383409.0	383409.0	388924.0	388924.0	389143.0	393040.0	393040.0	395178.0	395178.0	395178.0	400294.0	400294.0	402296.0	407787.0	412391.0	412391.0	420077.0	420077.0	420788.0	420788.0	423501.0	423531.0	431988.0	433839.0	433839.0	434631.0	434631.0	435799.0	458087.0	464922.0	464922.0	465052.0	465052.0	466051.0	468878.0
709.0	76218.0	76218.0	77214.0	77214.0	77214.0	77214.0	77214.0	77214.0	77214.0	77214.0	77214.0	77214.0	77214.0	77214.0	77214.0	77214.0	77214.0	77214.0	77214.0	77214.0	77214.0	77214.0	77214.0	77214.0	77214.0	77214.0	77214.0	77214.0	80057.0	80057.0	80057.0	80085.0	80085.0	80085.0	80085.0
710.0	60167.0	60167.0	60212.0	60212.0	60212.0	60257.0	60257.0	60257.0	60257.0	60257.0	60257.0	60257.0	60257.0	60257.0	60257.0	60257.0	60257.0	60257.0	60257.0	60627.0	60627.0	60627.0	60627.0	60627.0	60627.0	60627.0	60627.0	60627.0	62283.0	62283.0	62283.0	62283.0	62283.0	62283.0	62283.0
711.0	363056.0	363056.0	383365.0	387275.0	387275.0	387275.0	387275.0	387275.0	388921.0	388921.0	388921.0	388921.0	402922.0	402922.0	402922.0	402922.0	407483.0	407483.0	407483.0	408453.0	409815.0	410522.0	410522.0	422735.0	423065.0	423065.0	423065.0	423065.0	425041.0	425680.0	425680.0	425770.0	426844.0	426844.0	426844.0
712.0	346960.0	346960.0	351872.0	355621.0	355621.0	356855.0	358502.0	358753.0	358831.0	360338.0	360338.0	360338.0	360644.0	360644.0	362604.0	362604.0	362604.0	362604.0	362604.0	362604.0	362991.0	363303.0	363639.0	363639.0	363639.0	363639.0	363713.0	363713.0	364373.0	364373.0	364419.0	364419.0	364419.0	364419.0	370026.0
713.0	168492.0	168492.0	168492.0	168492.0	168492.0	168492.0	168492.0	168492.0	168492.0	169202.0	172659.0	172659.0	172659.0	172659.0	172659.0	172659.0	172659.0	172659.0	172898.0	174077.0	174077.0	174077.0	174077.0	174077.0	174077.0	174077.0	174077.0	174314.0	175695.0	175695.0	175908.0	175908.0	175908.0	175908.0	175908.0
714.0	788780.0	788780.0	800130.0	800130.0	800130.0	809018.0	814927.0	814927.0	814927.0	814927.0	814927.0	814927.0	816323.0	816323.0	816323.0	816323.0	816323.0	816745.0	816745.0	816745.0	816745.0	816745.0	817088.0	817088.0	817088.0	818070.0	818070.0	818070.0	822642.0	822642.0	822642.0	822642.0	822642.0	822642.0	822970.0
715.0	284520.0	284520.0	284842.0	284842.0	284933.0	285046.0	285046.0	285117.0	285461.0	285461.0	285461.0	285461.0	285549.0	285549.0	285549.0	285694.0	285694.0	285694.0	285694.0	288710.0	289317.0	289317.0	289317.0	291454.0	291454.0	291454.0	291454.0	291454.0	292995.0	293582.0	293582.0	294347.0	294347.0	294347.0	295028.0
716.0	441707.0	441707.0	457602.0	468639.0	468639.0	477165.0	489255.0	490004.0	490170.0	490239.0	490239.0	490587.0	497710.0	497710.0	497710.0	498686.0	498686.0	498798.0	499368.0	499368.0	499368.0	499368.0	500898.0	500898.0	501184.0	501877.0	501877.0	501877.0	501877.0	503327.0	503327.0	503327.0	503327.0	503327.0	503327.0
717.0	145154.0	145154.0	145154.0	145154.0	145154.0	145154.0	145154.0	145154.0	145154.0	145154.0	145154.0	145154.0	145154.0	145154.0	145154.0	145154.0	147158.0	147158.0	147158.0	147158.0	147158.0	147158.0	147256.0	147256.0	147256.0	147256.0	147256.0	147256.0	147691.0	147691.0	147691.0	147691.0	147845.0	147845.0	148272.0
718.0	600545.0	600545.0	603531.0	603531.0	603531.0	618738.0	618738.0	619277.0	622639.0	622639.0	622639.0	622639.0	624143.0	624456.0	626905.0	628253.0	628253.0	630465.0	631795.0	631825.0	631825.0	634382.0	634382.0	636272.0	636967.0	638051.0	638051.0	638051.0	660334.0	664493.0	666468.0	671969.0	671969.0	673455.0	673457.0
719.0	578339.0	578339.0	579816.0	580145.0	580607.0	581890.0	581890.0	583746.0	583810.0	583810.0	583810.0	583810.0	584193.0	584193.0	584228.0	587608.0	587608.0	587807.0	590072.0	590072.0	592033.0	592277.0	600022.0	600022.0	600022.0	600848.0	600848.0	604134.0	615499.0	615499.0	615499.0	615916.0	615990.0	616010.0	616065.0
720.0	1260475.0	1260475.0	1274089.0	1275215.0	1277730.0	1283086.0	1283284.0	1288943.0	1300634.0	1304392.0	1306764.0	1306764.0	1307609.0	1314454.0	1329227.0	1335642.0	1342156.0	1369199.0	1395177.0	1396789.0	1403822.0	1412491.0	1413534.0	1418500.0	1427914.0	1429540.0	1434104.0	1439719.0	1449400.0	1455475.0	1457396.0	1457580.0	1464547.0	1468091.0	1472517.0
721.0	174433.0	174433.0	176746.0	176778.0	176778.0	176778.0	176778.0	178074.0	178074.0	178074.0	178074.0	178074.0	178074.0	178540.0	178540.0	178540.0	178540.0	178540.0	178540.0	180608.0	180608.0	180608.0	180738.0	180738.0	180738.0	182575.0	182575.0	183338.0	187058.0	187058.0	187368.0	187368.0	187368.0	187368.0	188805.0
722.0	446509.0	446509.0	446509.0	446509.0	446509.0	446544.0	446544.0	446792.0	446996.0	446996.0	446996.0	447807.0	448046.0	448046.0	448046.0	448406.0	448406.0	448406.0	448406.0	448902.0	448930.0	450610.0	450610.0	450610.0	450610.0	450610.0	450610.0	450610.0	459039.0	459039.0	459950.0	459950.0	461023.0	461702.0	462718.0
723.0	518738.0	518738.0	518738.0	518738.0	518738.0	520547.0	520547.0	520547.0	522986.0	522986.0	528236.0	528236.0	534737.0	534737.0	534737.0	534737.0	534737.0	534737.0	535832.0	535832.0	535865.0	538642.0	538642.0	538642.0	540030.0	540482.0	540482.0	541020.0	551164.0	551164.0	552335.0	553115.0	553115.0	553146.0	553223.0
724.0	297426.0	297426.0	299404.0	299404.0	299967.0	299967.0	299967.0	299967.0	299967.0	299967.0	303302.0	303355.0	303649.0	319511.0	325276.0	325756.0	326062.0	327121.0	327121.0	328073.0	328242.0	330399.0	330399.0	332155.0	332540.0	334005.0	334702.0	345212.0	349953.0	350191.0	350191.0	354595.0	354595.0	354595.0	354595.0
725.0	560135.0	560135.0	560135.0	560135.0	560135.0	560452.0	563542.0	571386.0	571603.0	571603.0	577415.0	577441.0	577441.0	578225.0	578300.0	578373.0	578373.0	580832.0	586408.0	586408.0	586934.0	587096.0	587425.0	587842.0	587842.0	589311.0	589311.0	590654.0	598312.0	598312.0	600483.0	604649.0	607912.0	607912.0	609467.0
726.0	396064.0	396064.0	398770.0	399024.0	399024.0	399024.0	399024.0	399390.0	399390.0	399390.0	399444.0	399444.0	399604.0	400246.0	400246.0	400246.0	402544.0	404395.0	413561.0	414353.0	414353.0	414480.0	414480.0	414480.0	414480.0	414480.0	414480.0	414480.0	418582.0	418593.0	418593.0	422536.0	422536.0	423517.0	424141.0
727.0	231409.0	231409.0	234001.0	234001.0	234207.0	234207.0	234641.0	234683.0	234683.0	234683.0	234683.0	234683.0	234683.0	234683.0	234683.0	234683.0	234905.0	242839.0	244796.0	244966.0	244966.0	244966.0	247459.0	248041.0	249662.0	249662.0	250010.0	250010.0	252151.0	254533.0	254533.0	256658.0	256658.0	258593.0	259380.0
728.0	2441339.0	2441339.0	2448606.0	2449004.0	2464286.0	2502353.0	2502424.0	2509573.0	2517041.0	2518287.0	2555172.0	2556826.0	2558025.0	2564323.0	2565415.0	2565415.0	2572096.0	2573338.0	2576286.0	2586123.0	2604340.0	2606727.0	2613538.0	2619328.0	2619328.0	2626358.0	2629896.0	2631072.0	2634963.0	2635525.0	2639347.0	2641718.0	2650967.0	2653531.0	2656029.0
729.0	342300.0	342300.0	342305.0	342314.0	342314.0	343284.0	343284.0	343373.0	346996.0	346996.0	350676.0	350676.0	350676.0	352677.0	355183.0	355183.0	358161.0	358161.0	363702.0	363702.0	364420.0	365909.0	372347.0	373703.0	374148.0	382178.0	384893.0	386984.0	389567.0	389678.0	397869.0	399447.0	402595.0	403926.0	405122.0
730.0	418790.0	418790.0	419539.0	419539.0	419539.0	424076.0	424076.0	424076.0	424076.0	424076.0	424076.0	424076.0	424076.0	424076.0	424076.0	426103.0	427126.0	428109.0	429704.0	430503.0	430789.0	432428.0	432816.0	432816.0	432816.0	433043.0	433070.0	433070.0	433646.0	433646.0	433900.0	433900.0	434206.0	434206.0	435851.0
731.0	508570.0	508570.0	513855.0	513855.0	516401.0	517234.0	518526.0	520226.0	521858.0	525687.0	527019.0	527188.0	529819.0	532071.0	538141.0	539725.0	540124.0	542571.0	546772.0	546985.0	548180.0	551583.0	554334.0	555291.0	555298.0	556880.0	560830.0	561309.0	568515.0	568515.0	572951.0	573778.0	574353.0	575027.0	576364.0
732.0	278598.0	278598.0	279220.0	279220.0	280427.0	280427.0	280480.0	280781.0	280781.0	280781.0	280781.0	280781.0	280781.0	280904.0	281817.0	282366.0	282366.0	282366.0	282366.0	282366.0	282366.0	285187.0	285187.0	285432.0	285432.0	285432.0	285432.0	285811.0	299298.0	299925.0	299925.0	303527.0	303527.0	303527.0	303527.0
733.0	704147.0	704147.0	705445.0	705445.0	705445.0	705445.0	705445.0	705445.0	705445.0	705938.0	707181.0	707181.0	707181.0	707892.0	707892.0	707892.0	708934.0	714761.0	717317.0	717317.0	717371.0	727954.0	729209.0	730775.0	730909.0	736851.0	736851.0	736851.0	746363.0	746805.0	747141.0	748138.0	750124.0	751751.0	751855.0
734.0	330973.0	330973.0	330973.0	331031.0	331031.0	340994.0	340994.0	340996.0	342003.0	342003.0	342003.0	342003.0	342067.0	342067.0	342067.0	342067.0	342067.0	344528.0	344528.0	347344.0	347344.0	347830.0	348421.0	350662.0	350662.0	350662.0	350820.0	351167.0	358563.0	358563.0	358563.0	359145.0	359194.0	360064.0	360237.0
735.0	104163.0	104163.0	104163.0	104163.0	104163.0	104163.0	104163.0	104163.0	104163.0	104163.0	104232.0	104232.0	104232.0	104232.0	104232.0	104232.0	104232.0	104232.0	104232.0	104232.0	104232.0	104232.0	104232.0	104232.0	104232.0	104232.0	104232.0	104232.0	104232.0	104232.0	104232.0	104232.0	104232.0	104232.0	104390.0
736.0	394028.0	394028.0	394028.0	394028.0	394028.0	394028.0	394028.0	395012.0	395012.0	395012.0	395329.0	395329.0	395329.0	396988.0	396988.0	397231.0	397231.0	397231.0	397231.0	397231.0	398616.0	398616.0	398616.0	399865.0	403512.0	403830.0	404735.0	404735.0	408652.0	408652.0	411722.0	412375.0	412630.0	412710.0	412710.0
737.0	420672.0	420672.0	421413.0	421532.0	421532.0	423401.0	423438.0	425238.0	426228.0	426531.0	426713.0	426945.0	426970.0	426970.0	426970.0	426970.0	427086.0	428744.0	430758.0	431506.0	433780.0	433780.0	435314.0	440350.0	440350.0	440641.0	442054.0	445569.0	447183.0	447790.0	449401.0	450432.0	450432.0	453750.0	453750.0
738.0	161727.0	161727.0	168117.0	168117.0	168117.0	168817.0	168817.0	168817.0	169370.0	169370.0	169543.0	169722.0	169722.0	169722.0	169835.0	169835.0	169835.0	170159.0	170159.0	170362.0	170362.0	170362.0	170362.0	170362.0	170362.0	170362.0	170362.0	170362.0	170362.0	170362.0	170362.0	170362.0	170362.0	173348.0	173348.0
739.0	341554.0	341554.0	345969.0	345969.0	346092.0	346092.0	346092.0	347332.0	347332.0	348617.0	348931.0	348931.0	348931.0	348931.0	348931.0	348931.0	349073.0	355273.0	355926.0	361057.0	365139.0	365139.0	365139.0	365661.0	369154.0	371327.0	372901.0	372901.0	385649.0	385649.0	385649.0	385649.0	385813.0	385813.0	385864.0
740.0	1487322.0	1487322.0	1507475.0	1524710.0	1524710.0	1527429.0	1529691.0	1534321.0	1535090.0	1536360.0	1538073.0	1539101.0	1563112.0	1574804.0	1582914.0	1584782.0	1593847.0	1595106.0	1596748.0	1602340.0	1608163.0	1608163.0	1617495.0	1620083.0	1620126.0	1622148.0	1627269.0	1627269.0	1639903.0	1640576.0	1640685.0	1642621.0	1643845.0	1643869.0	1644433.0
741.0	118436.0	118436.0	119302.0	119302.0	119302.0	119660.0	119660.0	119660.0	119660.0	119835.0	119835.0	119835.0	119835.0	119835.0	122533.0	124062.0	124062.0	124062.0	124062.0	124208.0	124208.0	124539.0	124539.0	124629.0	124629.0	124629.0	124629.0	124629.0	125627.0	125627.0	135570.0	139302.0	139302.0	139806.0	140612.0
742.0	604963.0	604963.0	605718.0	607689.0	607689.0	616485.0	632951.0	634449.0	658705.0	658705.0	659458.0	659458.0	661999.0	662807.0	663437.0	679372.0	679372.0	681437.0	683531.0	684088.0	685598.0	687491.0	688684.0	688684.0	689646.0	690486.0	691104.0	693795.0	698127.0	699941.0	702818.0	720102.0	721663.0	729722.0	731396.0
743.0	1022696.0	1022696.0	1033111.0	1036048.0	1043620.0	1060237.0	1066152.0	1076113.0	1076173.0	1078879.0	1082036.0	1082036.0	1082110.0	1129628.0	1136725.0	1141010.0	1147012.0	1151532.0	1151532.0	1153475.0	1172422.0	1174849.0	1176111.0	1176392.0	1183384.0	1184260.0	1184718.0	1184718.0	1190011.0	1190521.0	1193628.0	1196810.0	1199458.0	1199458.0	1208267.0
744.0	767141.0	767141.0	773221.0	773221.0	773348.0	773348.0	773348.0	773348.0	774258.0	774258.0	776105.0	776105.0	776855.0	784082.0	784797.0	785286.0	785366.0	791110.0	791327.0	794915.0	798808.0	800033.0	801163.0	801403.0	801935.0	803084.0	803402.0	804606.0	809992.0	810219.0	814021.0	814271.0	821245.0	821316.0	823148.0
745.0	431096.0	431096.0	431821.0	437188.0	443752.0	448256.0	448675.0	448675.0	448675.0	450447.0	450780.0	451583.0	454552.0	457532.0	458617.0	458617.0	464445.0	466877.0	466877.0	467174.0	467661.0	468304.0	469043.0	469940.0	469940.0	473302.0	474665.0	475160.0	476727.0	476727.0	476727.0	477046.0	477046.0	479176.0	479176.0
746.0	886915.0	886915.0	897920.0	897920.0	899184.0	902768.0	904224.0	905647.0	907772.0	907772.0	908933.0	908933.0	912006.0	912006.0	916460.0	920352.0	922800.0	923261.0	925262.0	927521.0	928162.0	928364.0	928583.0	931810.0	934725.0	938136.0	942584.0	950248.0	957283.0	961942.0	964413.0	966116.0	970222.0	971776.0	973313.0
747.0	507099.0	507099.0	507307.0	507307.0	507307.0	507307.0	508316.0	508936.0	508936.0	508936.0	515397.0	517236.0	517435.0	520870.0	524396.0	525383.0	525383.0	526243.0	527068.0	528793.0	529037.0	529037.0	534580.0	535948.0	536102.0	536377.0	536699.0	536699.0	542574.0	542574.0	542574.0	542574.0	543636.0	544200.0	544651.0
748.0	303878.0	303878.0	304275.0	304275.0	304275.0	304275.0	304275.0	304606.0	304606.0	304606.0	304647.0	304647.0	304647.0	304647.0	305103.0	305103.0	305103.0	305863.0	306586.0	306617.0	306931.0	309068.0	310035.0	310035.0	310035.0	310780.0	310780.0	310876.0	317996.0	319093.0	320564.0	320564.0	324505.0	324505.0	324505.0
749.0	103789.0	103789.0	103789.0	103789.0	103789.0	104187.0	104187.0	104347.0	104347.0	104347.0	104347.0	104347.0	104347.0	104633.0	105996.0	105996.0	105996.0	105996.0	105996.0	106234.0	106234.0	106234.0	106234.0	106234.0	106234.0	106234.0	106234.0	106234.0	106234.0	106234.0	106234.0	106234.0	106234.0	106234.0	106415.0
750.0	378469.0	378469.0	379421.0	379528.0	379528.0	379528.0	379528.0	382148.0	387371.0	390244.0	410529.0	411663.0	422868.0	423289.0	423289.0	423289.0	423772.0	424118.0	424118.0	427104.0	438897.0	438897.0	438973.0	438973.0	438973.0	438973.0	438973.0	446904.0	451924.0	451924.0	452063.0	452063.0	452449.0	452449.0	452449.0
751.0	217186.0	217186.0	221631.0	222586.0	222586.0	222586.0	222586.0	223420.0	223420.0	223420.0	223420.0	223420.0	224471.0	224471.0	224471.0	224823.0	224823.0	226188.0	226869.0	229481.0	229481.0	229481.0	231162.0	231162.0	231162.0	231162.0	233493.0	234746.0	237004.0	237004.0	237800.0	237800.0	237800.0	237800.0	237884.0
752.0	1494752.0	1494752.0	1502850.0	1502850.0	1502850.0	1510687.0	1510687.0	1512415.0	1514828.0	1514828.0	1552151.0	1554601.0	1557332.0	1557433.0	1565248.0	1582149.0	1587074.0	1599552.0	1601716.0	1603779.0	1603795.0	1613241.0	1613311.0	1616176.0	1616888.0	1617051.0	1617051.0	1629357.0	1634721.0	1643959.0	1645316.0	1649043.0	1649043.0	1654014.0	1660240.0
753.0	431392.0	431392.0	431392.0	431889.0	439564.0	439564.0	440955.0	440955.0	440955.0	441630.0	441630.0	441630.0	441630.0	441630.0	443366.0	443366.0	443384.0	445486.0	445692.0	447153.0	447385.0	447500.0	489606.0	489606.0	489965.0	491358.0	491358.0	491484.0	508633.0	508662.0	508662.0	508977.0	508977.0	508977.0	508977.0
754.0	501839.0	501839.0	504373.0	504784.0	505041.0	505442.0	505442.0	505442.0	506138.0	506138.0	506138.0	506138.0	506138.0	506523.0	507070.0	507070.0	507177.0	507193.0	507193.0	507193.0	507610.0	516588.0	517073.0	517241.0	517241.0	517280.0	517708.0	521305.0	522446.0	522557.0	522631.0	523008.0	523415.0	523486.0	523486.0
755.0	1408499.0	1408499.0	1419623.0	1419667.0	1422856.0	1434365.0	1434365.0	1436598.0	1453411.0	1459552.0	1461026.0	1462794.0	1464634.0	1467263.0	1468722.0	1473036.0	1475256.0	1485847.0	1487405.0	1500477.0	1500880.0	1502349.0	1507037.0	1507037.0	1507037.0	1507207.0	1507397.0	1511896.0	1515760.0	1515878.0	1515878.0	1517298.0	1518061.0	1518913.0	1520270.0
756.0	531827.0	531827.0	531873.0	535930.0	536752.0	536752.0	536752.0	536752.0	536752.0	536752.0	539119.0	539182.0	544628.0	544878.0	545305.0	545433.0	545433.0	552157.0	555524.0	557792.0	558566.0	558668.0	562269.0	562516.0	562570.0	562570.0	562570.0	564476.0	568454.0	568454.0	571990.0	573301.0	573547.0	573744.0	573766.0
757.0	743620.0	743620.0	744336.0	744605.0	751342.0	751544.0	751544.0	752339.0	756224.0	758433.0	762175.0	763996.0	763996.0	764185.0	764825.0	765182.0	765182.0	765741.0	765741.0	765741.0	765741.0	765741.0	766770.0	767176.0	768779.0	769136.0	769136.0	769136.0	769136.0	769516.0	769516.0	770899.0	770899.0	774164.0	774516.0
758.0	529174.0	529174.0	529174.0	541229.0	542444.0	542941.0	542941.0	542941.0	545029.0	545313.0	546545.0	548011.0	548143.0	548143.0	549245.0	549245.0	549245.0	549245.0	550961.0	550961.0	550996.0	559399.0	559481.0	559481.0	563748.0	563748.0	563748.0	563748.0	566794.0	566794.0	567621.0	567621.0	569339.0	569339.0	569339.0
759.0	1106937.0	1106937.0	1108573.0	1108850.0	1108850.0	1111394.0	1111394.0	1113670.0	1113670.0	1113670.0	1116742.0	1127439.0	1127439.0	1128130.0	1129728.0	1129728.0	1134751.0	1136061.0	1143481.0	1143481.0	1151867.0	1151867.0	1166085.0	1167467.0	1175232.0	1177945.0	1177945.0	1178209.0	1199085.0	1200696.0	1200863.0	1202714.0	1213871.0	1218045.0	1219195.0
760.0	1494953.0	1494953.0	1505537.0	1509870.0	1513751.0	1524287.0	1527594.0	1538544.0	1552245.0	1553529.0	1561989.0	1573039.0	1593211.0	1597809.0	1607323.0	1607863.0	1607893.0	1631075.0	1634855.0	1635751.0	1667805.0	1667805.0	1670883.0	1670883.0	1677886.0	1680429.0	1686273.0	1686745.0	1693618.0	1699475.0	1702867.0	1705524.0	1707057.0	1707057.0	1711127.0
761.0	272454.0	272454.0	272454.0	272454.0	272454.0	272532.0	272532.0	273041.0	273171.0	273171.0	274802.0	275981.0	275981.0	275981.0	278451.0	278451.0	278451.0	278451.0	279441.0	279825.0	279825.0	279825.0	280788.0	280788.0	280788.0	281056.0	281056.0	284793.0	287195.0	287195.0	287408.0	288595.0	291136.0	292180.0	292633.0
762.0	193763.0	193763.0	193864.0	193864.0	193864.0	193864.0	193864.0	193864.0	193864.0	194513.0	194513.0	194513.0	194513.0	194513.0	194513.0	194513.0	197947.0	198154.0	198220.0	198684.0	198684.0	198684.0	200680.0	200680.0	200680.0	200680.0	202231.0	202392.0	211334.0	211334.0	211334.0	211334.0	211334.0	211334.0	211334.0
763.0	2164966.0	2164966.0	2164966.0	2168854.0	2169910.0	2170608.0	2173050.0	2194864.0	2194942.0	2194942.0	2199683.0	2200932.0	2201252.0	2202025.0	2203751.0	2203857.0	2204305.0	2207148.0	2207148.0	2207148.0	2207256.0	2216886.0	2232051.0	2233849.0	2241493.0	2241493.0	2241704.0	2241704.0	2245015.0	2245633.0	2250761.0	2250912.0	2250912.0	2253080.0	2263301.0
764.0	1385685.0	1385685.0	1386341.0	1386341.0	1386341.0	1401551.0	1401551.0	1404617.0	1404617.0	1410893.0	1410893.0	1411026.0	1411562.0	1413397.0	1413662.0	1415698.0	1415763.0	1415763.0	1418730.0	1423363.0	1431762.0	1433203.0	1433203.0	1434048.0	1445991.0	1451889.0	1452394.0	1453324.0	1454414.0	1454799.0	1458214.0	1461068.0	1461700.0	1461700.0	1470424.0
765.0	514533.0	514533.0	516875.0	517132.0	517132.0	517132.0	517132.0	522024.0	558518.0	559986.0	559986.0	559986.0	560536.0	563386.0	609413.0	610573.0	610573.0	667411.0	672552.0	672602.0	672602.0	672602.0	677549.0	678796.0	682883.0	685505.0	685505.0	685505.0	697981.0	697981.0	700994.0	700994.0	700994.0	700994.0	700994.0
766.0	370031.0	370031.0	370031.0	375434.0	375434.0	375434.0	375434.0	375434.0	375434.0	375434.0	375683.0	375683.0	375848.0	375848.0	375848.0	376132.0	377228.0	378012.0	378012.0	378012.0	378012.0	378012.0	380040.0	380040.0	381434.0	381812.0	381812.0	382938.0	385345.0	386119.0	390490.0	390490.0	391022.0	391724.0	392731.0
767.0	1314815.0	1314815.0	1321224.0	1321280.0	1325159.0	1325159.0	1325159.0	1325159.0	1325555.0	1325555.0	1325555.0	1325555.0	1325555.0	1325555.0	1325644.0	1327637.0	1327637.0	1327637.0	1327637.0	1333829.0	1334322.0	1336713.0	1337733.0	1338358.0	1338358.0	1342084.0	1342084.0	1342084.0	1346919.0	1347537.0	1350012.0	1354059.0	1354059.0	1354059.0	1355094.0
768.0	759669.0	759669.0	759669.0	759669.0	759669.0	761080.0	761085.0	761621.0	761883.0	761985.0	763311.0	763311.0	773117.0	774716.0	774773.0	775927.0	775927.0	777525.0	777684.0	777684.0	778148.0	784701.0	785218.0	786741.0	790140.0	791051.0	798723.0	799666.0	804705.0	804705.0	804865.0	804865.0	805195.0	805268.0	805268.0
769.0	150400.0	150400.0	150400.0	150400.0	150400.0	150400.0	150400.0	150400.0	150400.0	150400.0	150400.0	150400.0	150400.0	150505.0	150505.0	150505.0	150505.0	150505.0	150505.0	150505.0	150505.0	150505.0	150505.0	151414.0	151508.0	151508.0	151508.0	151508.0	151508.0	151508.0	151508.0	151508.0	151508.0	151508.0	151918.0
770.0	1549803.0	1549803.0	1549803.0	1549998.0	1553379.0	1554705.0	1557048.0	1559553.0	1561159.0	1562223.0	1569269.0	1569294.0	1572949.0	1579073.0	1582135.0	1583769.0	1586449.0	1601542.0	1603355.0	1604447.0	1606733.0	1618280.0	1625991.0	1626069.0	1639926.0	1648178.0	1658226.0	1661589.0	1670130.0	1672111.0	1683016.0	1685735.0	1691300.0	1694149.0	1701735.0
771.0	440544.0	440544.0	440544.0	440544.0	484371.0	484371.0	484371.0	484371.0	484908.0	485101.0	485101.0	485133.0	487870.0	502449.0	503543.0	503543.0	535413.0	537777.0	537777.0	537848.0	537848.0	550251.0	550332.0	552580.0	554354.0	554845.0	554845.0	554845.0	555187.0	555593.0	566526.0	567753.0	585889.0	585889.0	585889.0
772.0	268706.0	268706.0	268706.0	268850.0	268850.0	268869.0	268869.0	268869.0	268869.0	268968.0	270832.0	270832.0	270832.0	273422.0	273698.0	273698.0	274930.0	274930.0	274930.0	274930.0	275300.0	275561.0	276172.0	276172.0	276172.0	276172.0	276172.0	276172.0	276664.0	276664.0	276664.0	276895.0	277505.0	277505.0	282123.0
773.0	377455.0	377455.0	378261.0	378261.0	379972.0	379972.0	379972.0	379972.0	379972.0	380392.0	390473.0	390473.0	390893.0	391041.0	392918.0	392918.0	392918.0	392958.0	393889.0	393889.0	393889.0	395113.0	395113.0	395113.0	395113.0	395113.0	395113.0	395402.0	395967.0	396057.0	396296.0	396296.0	396935.0	399278.0	399278.0
774.0	266139.0	266139.0	266139.0	266139.0	266546.0	266546.0	266546.0	267078.0	271973.0	271973.0	274967.0	274967.0	274967.0	274967.0	274967.0	274967.0	274967.0	274967.0	274967.0	274967.0	274967.0	276143.0	276155.0	276155.0	276155.0	276155.0	276915.0	276915.0	276915.0	276915.0	277194.0	277911.0	277911.0	278151.0	278151.0
775.0	1196442.0	1196442.0	1197440.0	1207963.0	1208882.0	1209013.0	1211485.0	1225116.0	1226286.0	1228780.0	1236203.0	1237935.0	1241470.0	1241470.0	1241857.0	1245044.0	1249000.0	1266461.0	1266485.0	1267168.0	1267168.0	1267168.0	1272256.0	1272817.0	1276115.0	1276446.0	1276942.0	1276942.0	1287722.0	1289590.0	1289812.0	1289812.0	1289812.0	1290471.0	1295015.0
776.0	584883.0	584883.0	584883.0	584883.0	585454.0	585454.0	585454.0	586131.0	586876.0	588240.0	593924.0	593924.0	593924.0	594099.0	595775.0	595775.0	596041.0	596041.0	596041.0	600031.0	600031.0	600800.0	600800.0	602573.0	602573.0	603611.0	605600.0	605968.0	609918.0	610860.0	612007.0	612007.0	612456.0	613762.0	613773.0
777.0	290730.0	290730.0	290730.0	290730.0	290851.0	290851.0	290851.0	290851.0	290851.0	291387.0	291855.0	291855.0	291855.0	292413.0	293151.0	294637.0	294637.0	296135.0	296135.0	296513.0	296513.0	318783.0	319729.0	319729.0	319729.0	320076.0	320076.0	320076.0	321515.0	321515.0	321515.0	321515.0	321515.0	321778.0	322977.0
778.0	1489408.0	1489408.0	1497297.0	1498041.0	1502661.0	1505515.0	1505681.0	1506975.0	1506975.0	1518514.0	1521010.0	1521010.0	1521954.0	1528579.0	1528579.0	1540149.0	1542522.0	1604636.0	1607840.0	1609307.0	1613330.0	1613807.0	1614408.0	1618530.0	1623626.0	1629475.0	1629475.0	1633653.0	1678147.0	1678147.0	1681328.0	1695641.0	1727818.0	1733436.0	1746155.0
779.0	759991.0	759991.0	761804.0	761804.0	761871.0	761871.0	761883.0	763022.0	763022.0	763364.0	769709.0	769841.0	770453.0	773270.0	777064.0	777064.0	777093.0	779704.0	782365.0	782365.0	790433.0	790433.0	805887.0	807151.0	807151.0	808326.0	809239.0	809935.0	817089.0	817175.0	817378.0	818651.0	821272.0	822858.0	823178.0
780.0	386930.0	386930.0	387119.0	387226.0	387226.0	387226.0	387226.0	387226.0	387226.0	387226.0	387226.0	387979.0	387979.0	388578.0	389002.0	389332.0	389332.0	389755.0	390951.0	390951.0	391185.0	391249.0	391940.0	400768.0	459837.0	467366.0	468218.0	468218.0	470636.0	470701.0	470701.0	472273.0	472273.0	474048.0	474671.0
781.0	510181.0	510181.0	511786.0	512018.0	513134.0	516230.0	516230.0	517625.0	528742.0	529778.0	537709.0	537709.0	537709.0	538583.0	544908.0	545287.0	545292.0	554470.0	559912.0	560399.0	560399.0	560399.0	564083.0	564083.0	564083.0	564083.0	564083.0	564083.0	573288.0	573731.0	575495.0	579502.0	586810.0	589574.0	591634.0
782.0	923835.0	923835.0	925936.0	929026.0	930508.0	930965.0	930965.0	931447.0	931904.0	931904.0	932139.0	933736.0	935360.0	935360.0	935402.0	937046.0	938082.0	940933.0	944122.0	952397.0	952397.0	952397.0	955020.0	955020.0	956316.0	961090.0	972616.0	973539.0	978066.0	978066.0	981991.0	983771.0	984564.0	992120.0	992140.0
783.0	538603.0	538603.0	538603.0	538603.0	538795.0	540014.0	540014.0	540766.0	540766.0	540766.0	543011.0	543011.0	543011.0	543011.0	543011.0	543499.0	543499.0	550589.0	553839.0	555688.0	555688.0	556264.0	559155.0	563710.0	563710.0	563710.0	563710.0	563710.0	566040.0	566040.0	566040.0	566040.0	568827.0	568890.0	568948.0
784.0	1098841.0	1098841.0	1098899.0	1098922.0	1099854.0	1125777.0	1141813.0	1145022.0	1146028.0	1146913.0	1155787.0	1155809.0	1155859.0	1156263.0	1163032.0	1163039.0	1170958.0	1172186.0	1177832.0	1178059.0	1178949.0	1186200.0	1188829.0	1189326.0	1198668.0	1202773.0	1209959.0	1209959.0	1234836.0	1238986.0	1242249.0	1244733.0	1263165.0	1272688.0	1275474.0
785.0	353583.0	353583.0	354455.0	354455.0	354953.0	355279.0	355279.0	355558.0	355882.0	355882.0	356247.0	356247.0	356247.0	356247.0	356247.0	356247.0	356247.0	356247.0	356861.0	356861.0	356861.0	356861.0	356861.0	356861.0	356861.0	356861.0	356861.0	356958.0	356958.0	356958.0	356958.0	359499.0	359499.0	359499.0	359499.0
786.0	757952.0	757952.0	758639.0	762819.0	764321.0	785896.0	785896.0	804297.0	808531.0	808859.0	811392.0	813270.0	813270.0	813760.0	814323.0	814906.0	814948.0	816012.0	820421.0	820427.0	822812.0	827108.0	827805.0	829566.0	829787.0	829787.0	831355.0	831355.0	831941.0	832007.0	838721.0	850116.0	850495.0	851823.0	852424.0
787.0	551853.0	551853.0	551995.0	552361.0	553302.0	553302.0	553302.0	553818.0	554010.0	554767.0	555505.0	555505.0	555505.0	556059.0	556059.0	556059.0	556059.0	557786.0	557786.0	558353.0	562139.0	563097.0	571373.0	572269.0	572269.0	572797.0	573826.0	574011.0	585378.0	586096.0	593049.0	594150.0	594785.0	595037.0	596533.0
788.0	1195318.0	1195318.0	1195477.0	1195993.0	1197011.0	1204717.0	1204717.0	1206427.0	1207932.0	1208017.0	1211127.0	1211127.0	1211209.0	1213504.0	1214083.0	1214961.0	1215191.0	1215215.0	1220653.0	1221018.0	1221018.0	1235344.0	1237361.0	1258080.0	1258080.0	1258080.0	1262047.0	1263296.0	1267664.0	1269931.0	1270338.0	1307652.0	1318020.0	1318774.0	1323829.0
789.0	406780.0	406780.0	406939.0	406939.0	407252.0	407416.0	407435.0	407988.0	407988.0	407988.0	408005.0	408068.0	408068.0	408120.0	408533.0	408533.0	412397.0	414814.0	414953.0	416029.0	416055.0	423942.0	437821.0	439764.0	441400.0	441400.0	441400.0	441400.0	472450.0	472475.0	472475.0	473264.0	474235.0	474364.0	476125.0
790.0	465599.0	465599.0	466470.0	466483.0	468235.0	468712.0	468712.0	471476.0	471476.0	474228.0	477800.0	477800.0	477800.0	477800.0	477800.0	479201.0	479903.0	480965.0	480965.0	480965.0	480965.0	480965.0	481571.0	492101.0	492101.0	499199.0	501074.0	502872.0	505186.0	505385.0	506168.0	507850.0	509085.0	509456.0	509456.0
791.0	684452.0	684452.0	693755.0	699388.0	699467.0	702837.0	702876.0	706312.0	706672.0	706672.0	708200.0	708976.0	713218.0	717139.0	718046.0	719346.0	721999.0	725263.0	726469.0	734792.0	742856.0	749383.0	749844.0	751114.0	751114.0	751114.0	751245.0	751664.0	760766.0	761944.0	762685.0	763361.0	788710.0	791282.0	802508.0
792.0	1180690.0	1180690.0	1191105.0	1192212.0	1192212.0	1193636.0	1193636.0	1196299.0	1209464.0	1209613.0	1216677.0	1216677.0	1229153.0	1233870.0	1247128.0	1257097.0	1263630.0	1270884.0	1284323.0	1290227.0	1305162.0	1321219.0	1344093.0	1344093.0	1345025.0	1350538.0	1350538.0	1351618.0	1355558.0	1355558.0	1359174.0	1362752.0	1368340.0	1369051.0	1371092.0
793.0	1481802.0	1481802.0	1485963.0	1495740.0	1497025.0	1498725.0	1500276.0	1501291.0	1503913.0	1505102.0	1506303.0	1507226.0	1515464.0	1519334.0	1521403.0	1522222.0	1522241.0	1523093.0	1524825.0	1525162.0	1525575.0	1525575.0	1535412.0	1535823.0	1537875.0	1541828.0	1549129.0	1549129.0	1553518.0	1554519.0	1563669.0	1563928.0	1565848.0	1570139.0	1571440.0
794.0	601916.0	601916.0	606036.0	606036.0	606036.0	608721.0	609048.0	611016.0	611074.0	622392.0	623616.0	623616.0	624269.0	625750.0	625974.0	626110.0	626518.0	629889.0	640645.0	642397.0	642397.0	647740.0	660037.0	664075.0	667372.0	667372.0	670184.0	674813.0	674856.0	674856.0	690781.0	695631.0	703046.0	710022.0	711909.0
795.0	619930.0	619930.0	621402.0	621770.0	621770.0	621770.0	622586.0	622586.0	623695.0	626145.0	626349.0	626349.0	627424.0	628793.0	631827.0	636990.0	637594.0	638577.0	638800.0	638972.0	643213.0	643213.0	643213.0	643213.0	643917.0	646499.0	646499.0	646499.0	646550.0	647750.0	648257.0	648257.0	652145.0	653667.0	655097.0
796.0	4240163.0	4240163.0	4291738.0	4314654.0	4323289.0	4353415.0	4361192.0	4370014.0	4414942.0	4430567.0	4454735.0	4463843.0	4491745.0	4499354.0	4525732.0	4534999.0	4558039.0	4585919.0	4637448.0	4659590.0	4682911.0	4743191.0	4791760.0	4809729.0	4831321.0	4855004.0	4913822.0	4926206.0	4941181.0	4945423.0	4950922.0	4956019.0	4962404.0	4970081.0	4973791.0
797.0	385202.0	385202.0	385202.0	385202.0	385202.0	387290.0	387290.0	387290.0	387364.0	387709.0	388780.0	388780.0	388972.0	390135.0	390135.0	392369.0	393353.0	393353.0	396517.0	396517.0	397236.0	405796.0	409332.0	409523.0	409523.0	409523.0	409523.0	409523.0	410424.0	410424.0	412288.0	412311.0	412311.0	413538.0	413798.0
798.0	373157.0	373157.0	373157.0	374867.0	375343.0	375343.0	375343.0	375750.0	375859.0	376476.0	376738.0	376738.0	379470.0	382388.0	383797.0	384771.0	384771.0	384771.0	385722.0	386609.0	386609.0	386609.0	386609.0	388343.0	388343.0	388574.0	388574.0	388574.0	388574.0	388574.0	388574.0	388574.0	388574.0	388889.0	388889.0
799.0	1991309.0	1991309.0	1992165.0	1993071.0	1994694.0	2007986.0	2008002.0	2023527.0	2026732.0	2029463.0	2032640.0	2042052.0	2043540.0	2045571.0	2049147.0	2049430.0	2052868.0	2052868.0	2207376.0	2211102.0	2227434.0	2272846.0	2418664.0	2444203.0	2448482.0	2449686.0	2452548.0	2464341.0	2487853.0	2496717.0	2535045.0	2567657.0	2575659.0	2579072.0	2579105.0
800.0	1385122.0	1385122.0	1385238.0	1389832.0	1390425.0	1395216.0	1397800.0	1400161.0	1405106.0	1406637.0	1406710.0	1406710.0	1406710.0	1409229.0	1413620.0	1414174.0	1416135.0	1421316.0	1429500.0	1429500.0	1429500.0	1431879.0	1436975.0	1437600.0	1438297.0	1440892.0	1441854.0	1441854.0	1442977.0	1443268.0	1448963.0	1449321.0	1452741.0	1452749.0	1457065.0
801.0	307871.0	307871.0	307926.0	307926.0	307926.0	307926.0	307926.0	307926.0	308666.0	308666.0	313432.0	313432.0	313689.0	313689.0	313689.0	313941.0	313941.0	313941.0	313941.0	313941.0	313967.0	315561.0	315973.0	315973.0	315973.0	315973.0	315973.0	315973.0	316133.0	317914.0	318544.0	322052.0	323183.0	325074.0	325074.0
802.0	5516625.0	5516625.0	5582151.0	5588448.0	5598959.0	5606680.0	5615431.0	5633809.0	5636038.0	5638354.0	5651579.0	5653708.0	5665373.0	5680823.0	5683918.0	5688496.0	5691307.0	5697145.0	5711366.0	5716014.0	5721932.0	5730014.0	5754770.0	5768792.0	5795181.0	5802141.0	5804416.0	5815646.0	5824923.0	5832974.0	5838490.0	5858292.0	5867493.0	5883102.0	5888747.0
803.0	291612.0	291612.0	291612.0	291771.0	295209.0	296345.0	297601.0	297601.0	297637.0	298826.0	298905.0	298905.0	299367.0	299367.0	299367.0	299367.0	299367.0	299367.0	300679.0	300679.0	300679.0	300679.0	301553.0	301553.0	301553.0	301553.0	301553.0	301553.0	301553.0	301553.0	301642.0	301642.0	301642.0	301642.0	301642.0
804.0	851377.0	851377.0	851377.0	852292.0	852292.0	853674.0	854825.0	854825.0	854965.0	855088.0	855452.0	857404.0	860109.0	861443.0	861443.0	861443.0	861443.0	862778.0	865281.0	866859.0	866968.0	867642.0	867642.0	869102.0	869616.0	869616.0	871520.0	871520.0	871520.0	873710.0	873710.0	873716.0	873716.0	873755.0	873897.0
805.0	471378.0	471378.0	472027.0	472027.0	472485.0	472842.0	473261.0	473641.0	473810.0	473985.0	473985.0	474022.0	474277.0	475277.0	477346.0	477346.0	477346.0	477346.0	482352.0	482352.0	482653.0	483899.0	484996.0	495569.0	495569.0	495569.0	495569.0	495569.0	495588.0	500143.0	501049.0	501049.0	501049.0	501326.0	506849.0
806.0	1208323.0	1208323.0	1214568.0	1214640.0	1216483.0	1217280.0	1217280.0	1217997.0	1220565.0	1220660.0	1221419.0	1221419.0	1229978.0	1231523.0	1235526.0	1237844.0	1242273.0	1242354.0	1243964.0	1243964.0	1244341.0	1244341.0	1244446.0	1245242.0	1245647.0	1245647.0	1252878.0	1252914.0	1259662.0	1260775.0	1260775.0	1262892.0	1262892.0	1266839.0	1268262.0
807.0	813080.0	813080.0	814376.0	814376.0	814765.0	814811.0	815154.0	815820.0	816443.0	817717.0	821513.0	821584.0	824543.0	831611.0	836907.0	836907.0	836910.0	851410.0	860147.0	861708.0	864416.0	864675.0	864995.0	864995.0	864995.0	867095.0	867550.0	869156.0	870832.0	870839.0	879764.0	881901.0	882403.0	885603.0	886527.0
808.0	467090.0	467090.0	468579.0	468579.0	468579.0	469034.0	469034.0	469644.0	469669.0	469669.0	469754.0	469754.0	470633.0	472752.0	472752.0	473157.0	474363.0	474934.0	477214.0	478074.0	478684.0	479484.0	479484.0	479484.0	481021.0	481021.0	481098.0	481098.0	481120.0	481120.0	481120.0	481120.0	481120.0	481120.0	481120.0
809.0	524562.0	524562.0	524952.0	525834.0	525834.0	525839.0	525839.0	525865.0	525865.0	525865.0	525865.0	525865.0	526261.0	526458.0	526913.0	529263.0	529263.0	529263.0	529832.0	530193.0	532845.0	533145.0	536668.0	536668.0	536766.0	536885.0	536885.0	536885.0	536885.0	537881.0	537881.0	537881.0	537881.0	537881.0	537922.0
810.0	363336.0	363336.0	363336.0	363973.0	363973.0	363973.0	363973.0	364198.0	364198.0	364198.0	364198.0	364198.0	364871.0	365080.0	369278.0	369278.0	370772.0	371040.0	372671.0	372671.0	372671.0	373983.0	376159.0	382928.0	383537.0	385433.0	385433.0	386829.0	386829.0	387022.0	387022.0	388159.0	388159.0	388159.0	388768.0
811.0	1934975.0	1934975.0	1935745.0	1936888.0	1941922.0	1948815.0	1950603.0	1952249.0	1953303.0	1955950.0	1960387.0	1960387.0	1963250.0	1966358.0	1970958.0	1971661.0	1971661.0	1971767.0	1982477.0	1982931.0	1988222.0	1996516.0	1996526.0	1998170.0	2002306.0	2002769.0	2005342.0	2011181.0	2011181.0	2012812.0	2013877.0	2021580.0	2028865.0	2031776.0	2031803.0
812.0	662765.0	662765.0	662765.0	662765.0	662765.0	662765.0	662765.0	662765.0	662765.0	663196.0	663207.0	663560.0	664027.0	665486.0	666686.0	666686.0	666686.0	667403.0	669086.0	669162.0	669162.0	670451.0	671103.0	678033.0	681283.0	685183.0	687556.0	687556.0	687715.0	687715.0	688290.0	688373.0	688373.0	688373.0	688373.0
813.0	1302118.0	1302118.0	1303082.0	1304705.0	1308697.0	1311320.0	1311320.0	1316195.0	1333595.0	1342267.0	1360767.0	1373755.0	1375834.0	1391487.0	1422853.0	1429374.0	1441051.0	1442753.0	1447440.0	1449059.0	1461327.0	1464920.0	1465556.0	1474884.0	1477759.0	1477759.0	1484807.0	1486150.0	1488591.0	1488591.0	1488928.0	1489765.0	1495617.0	1496033.0	1497155.0
814.0	2002817.0	2002817.0	2008778.0	2010290.0	2014193.0	2023264.0	2032295.0	2037598.0	2039893.0	2044626.0	2062185.0	2065539.0	2080875.0	2090963.0	2094976.0	2098283.0	2102670.0	2104603.0	2131026.0	2135819.0	2136479.0	2157964.0	2157964.0	2158338.0	2166186.0	2166186.0	2169943.0	2169943.0	2194906.0	2194906.0	2195474.0	2197356.0	2211471.0	2212353.0	2223585.0
815.0	487171.0	487171.0	487171.0	487171.0	487171.0	488567.0	488936.0	490512.0	491139.0	491139.0	492927.0	492927.0	493462.0	493506.0	494298.0	494298.0	494298.0	494298.0	498411.0	498411.0	498411.0	498727.0	498928.0	498928.0	500809.0	500904.0	503043.0	503424.0	503424.0	503424.0	505746.0	508658.0	509274.0	509588.0	510556.0
816.0	385167.0	385167.0	385636.0	385636.0	385636.0	385636.0	385636.0	385636.0	387970.0	387970.0	388734.0	388734.0	391874.0	391874.0	391874.0	392122.0	392122.0	392122.0	399480.0	399480.0	399825.0	400870.0	401604.0	401604.0	401845.0	401845.0	403669.0	404353.0	405477.0	405477.0	406453.0	406959.0	406959.0	407138.0	407150.0
817.0	437778.0	437778.0	448321.0	448321.0	449479.0	449588.0	449588.0	455402.0	455402.0	455402.0	455402.0	455402.0	455402.0	458172.0	458556.0	458556.0	458556.0	458556.0	467030.0	467030.0	467030.0	467030.0	467030.0	467030.0	467030.0	467030.0	467128.0	467128.0	467128.0	467128.0	472412.0	479356.0	479356.0	479668.0	479982.0
818.0	1084579.0	1084579.0	1088515.0	1089610.0	1091742.0	1106476.0	1106514.0	1146100.0	1150493.0	1151617.0	1151930.0	1151930.0	1152174.0	1167295.0	1188275.0	1189243.0	1191406.0	1204395.0	1218941.0	1219545.0	1221944.0	1221944.0	1241295.0	1243684.0	1244717.0	1244717.0	1246277.0	1247126.0	1258523.0	1262429.0	1293897.0	1313487.0	1318875.0	1320858.0	1323063.0
819.0	211491.0	211491.0	214269.0	214269.0	214269.0	214473.0	214473.0	214687.0	214687.0	214687.0	220550.0	220550.0	220550.0	220642.0	221553.0	221553.0	221553.0	221688.0	235514.0	236766.0	236766.0	236766.0	238888.0	238888.0	238888.0	238888.0	238888.0	238888.0	239257.0	239257.0	239257.0	239257.0	239257.0	240092.0	243798.0
820.0	993299.0	993299.0	995391.0	1001314.0	1013218.0	1031150.0	1031150.0	1032919.0	1039249.0	1049205.0	1050558.0	1052280.0	1053355.0	1053355.0	1064312.0	1064312.0	1066795.0	1072292.0	1088609.0	1099408.0	1104928.0	1106008.0	1113516.0	1115104.0	1115104.0	1115104.0	1127345.0	1129383.0	1137648.0	1140500.0	1144965.0	1147182.0	1157423.0	1159517.0	1159517.0
821.0	1162092.0	1162092.0	1165869.0	1167224.0	1201336.0	1212738.0	1216419.0	1226338.0	1235684.0	1236601.0	1241561.0	1241561.0	1242820.0	1245474.0	1248323.0	1250741.0	1256436.0	1256436.0	1256452.0	1261511.0	1272409.0	1274282.0	1277376.0	1285870.0	1294745.0	1301676.0	1310008.0	1326942.0	1342080.0	1343518.0	1345079.0	1353815.0	1354765.0	1362186.0	1363151.0
822.0	403179.0	403179.0	405481.0	409465.0	410336.0	410470.0	410470.0	411880.0	412235.0	412744.0	414640.0	418723.0	419844.0	419844.0	420161.0	423290.0	425236.0	432091.0	433190.0	433401.0	453759.0	453981.0	454536.0	479735.0	479823.0	479881.0	479881.0	479881.0	485600.0	500268.0	500268.0	500268.0	501419.0	501419.0	504287.0
823.0	768954.0	768954.0	768954.0	768954.0	768954.0	768954.0	770023.0	771085.0	771085.0	771085.0	774093.0	774665.0	774780.0	774780.0	774780.0	776108.0	776108.0	776108.0	776492.0	776492.0	782111.0	782111.0	782111.0	782111.0	782111.0	782111.0	782111.0	782111.0	786657.0	786657.0	786883.0	786883.0	786916.0	786916.0	786916.0
824.0	480941.0	480941.0	480941.0	481138.0	481138.0	481138.0	482022.0	482959.0	484009.0	484009.0	484510.0	485067.0	485067.0	485067.0	485067.0	485067.0	485067.0	485067.0	485067.0	485105.0	485421.0	485421.0	486160.0	486201.0	486657.0	486657.0	499285.0	499285.0	511651.0	512701.0	512701.0	512976.0	514335.0	514968.0	514994.0
825.0	354096.0	354096.0	354096.0	354096.0	354096.0	354096.0	354096.0	354096.0	354096.0	354096.0	354096.0	355792.0	355792.0	355792.0	356394.0	356394.0	356394.0	356509.0	356509.0	356509.0	356509.0	356509.0	356939.0	357743.0	357743.0	357743.0	359599.0	359599.0	362373.0	362494.0	362494.0	362494.0	362494.0	362625.0	362635.0
826.0	240980.0	240980.0	240980.0	240980.0	240980.0	241699.0	241699.0	241699.0	241699.0	244595.0	244595.0	244595.0	244595.0	244595.0	244595.0	244984.0	245220.0	245828.0	245889.0	245889.0	245889.0	246367.0	246548.0	246548.0	246548.0	246548.0	246548.0	246548.0	248956.0	249022.0	249022.0	249022.0	249022.0	249022.0	249381.0
827.0	309924.0	309924.0	309924.0	310555.0	310555.0	310555.0	311249.0	311249.0	311249.0	311653.0	313394.0	313394.0	313394.0	313394.0	313394.0	313394.0	313394.0	313394.0	313443.0	313443.0	313595.0	313595.0	313623.0	313623.0	313623.0	313623.0	313629.0	316410.0	317123.0	317123.0	317123.0	317201.0	317201.0	317201.0	317201.0
828.0	200551.0	200551.0	200551.0	201090.0	201090.0	201311.0	201311.0	201425.0	201537.0	201537.0	201537.0	201537.0	201537.0	201537.0	201613.0	202166.0	202166.0	202363.0	202363.0	203117.0	203117.0	203160.0	203520.0	203520.0	203602.0	203602.0	204043.0	204043.0	205960.0	205960.0	205960.0	205960.0	205960.0	205960.0	205960.0
829.0	618184.0	618184.0	623199.0	626131.0	626131.0	627040.0	628160.0	630348.0	640781.0	641062.0	644827.0	644827.0	649297.0	650382.0	650382.0	650745.0	650963.0	650963.0	653275.0	653413.0	653413.0	659069.0	662864.0	662953.0	662953.0	666523.0	666523.0	666642.0	669159.0	669159.0	669651.0	670944.0	670944.0	670944.0	670996.0
830.0	815928.0	815928.0	817173.0	817173.0	821532.0	821532.0	821532.0	822578.0	822899.0	822899.0	822899.0	822899.0	823170.0	839442.0	846087.0	846320.0	846320.0	846320.0	846848.0	846848.0	847268.0	847268.0	852109.0	852226.0	852226.0	852226.0	852226.0	852583.0	864077.0	864077.0	864077.0	864128.0	864255.0	866989.0	867168.0
831.0	528412.0	528412.0	529580.0	530784.0	531496.0	531496.0	531496.0	531496.0	533768.0	533768.0	540411.0	540411.0	540411.0	541471.0	549408.0	550713.0	554092.0	554268.0	562686.0	562686.0	566721.0	569732.0	576118.0	576118.0	576550.0	579162.0	580327.0	585856.0	588158.0	588286.0	588286.0	592900.0	595320.0	596387.0	596914.0
832.0	1004424.0	1004424.0	1006988.0	1007797.0	1008090.0	1008733.0	1010057.0	1021349.0	1044674.0	1044674.0	1045189.0	1045189.0	1053649.0	1055411.0	1059211.0	1065805.0	1067621.0	1067621.0	1077757.0	1077932.0	1081423.0	1082087.0	1089144.0	1090350.0	1091707.0	1100539.0	1100539.0	1101600.0	1139448.0	1139628.0	1141241.0	1146288.0	1147641.0	1155061.0	1155073.0
833.0	352626.0	352626.0	353270.0	353270.0	353270.0	353270.0	353270.0	353270.0	353270.0	353270.0	353270.0	353270.0	353270.0	353270.0	353270.0	353836.0	354654.0	354654.0	354654.0	354654.0	354654.0	355265.0	355265.0	355265.0	355265.0	355265.0	355265.0	355265.0	355835.0	356185.0	361786.0	362592.0	362592.0	364070.0	364070.0
834.0	1018126.0	1018126.0	1018126.0	1018451.0	1018479.0	1021869.0	1021869.0	1021869.0	1022322.0	1024015.0	1026774.0	1026774.0	1026917.0	1033036.0	1033507.0	1055336.0	1055942.0	1058003.0	1066957.0	1071369.0	1082813.0	1086744.0	1106292.0	1121888.0	1121888.0	1125122.0	1128115.0	1129107.0	1132192.0	1132192.0	1132397.0	1133958.0	1133958.0	1135457.0	1136163.0
835.0	502681.0	502681.0	504087.0	507715.0	514251.0	514251.0	514251.0	514570.0	514779.0	517704.0	519397.0	519397.0	519551.0	520416.0	530291.0	541311.0	541311.0	541311.0	541311.0	541657.0	542657.0	542657.0	542981.0	542981.0	543583.0	544465.0	544465.0	544465.0	545020.0	545020.0	545832.0	545852.0	547566.0	548840.0	551791.0
836.0	468544.0	468544.0	468544.0	468544.0	468886.0	469429.0	471430.0	472145.0	473348.0	473446.0	475727.0	475727.0	475727.0	475727.0	475727.0	475960.0	482000.0	482000.0	482505.0	482505.0	482505.0	482505.0	484323.0	486740.0	489443.0	489443.0	489443.0	489443.0	493925.0	493934.0	493934.0	493934.0	497996.0	498218.0	498264.0
837.0	180388.0	180388.0	180388.0	180388.0	180388.0	181078.0	181078.0	181078.0	181078.0	181078.0	181450.0	181450.0	182336.0	182336.0	182923.0	182923.0	182923.0	182923.0	182923.0	182923.0	182923.0	182923.0	182923.0	182923.0	183327.0	183462.0	183462.0	183462.0	186647.0	186647.0	186647.0	186647.0	186647.0	186647.0	186647.0
838.0	89196.0	89196.0	89196.0	89196.0	89196.0	89611.0	89611.0	89808.0	89808.0	89808.0	89961.0	89961.0	89961.0	89961.0	89972.0	90001.0	90001.0	90001.0	90001.0	90308.0	91452.0	91911.0	91943.0	91943.0	91943.0	94070.0	94943.0	94975.0	98243.0	98243.0	98243.0	98280.0	98295.0	98295.0	99606.0
839.0	502529.0	502529.0	502529.0	502529.0	518319.0	518319.0	518368.0	518368.0	518368.0	518657.0	522027.0	522027.0	522027.0	525952.0	527291.0	527291.0	527291.0	527291.0	527291.0	527291.0	527291.0	527291.0	529393.0	529393.0	529393.0	531122.0	531205.0	531205.0	552199.0	552509.0	553193.0	553193.0	559193.0	559193.0	559193.0
840.0	322761.0	322761.0	322761.0	322781.0	322781.0	322781.0	325164.0	329578.0	329805.0	329805.0	329816.0	330164.0	330400.0	331576.0	333855.0	335481.0	336168.0	336258.0	338210.0	338659.0	338659.0	338920.0	338932.0	345757.0	348539.0	350275.0	350275.0	350806.0	359303.0	360638.0	360638.0	361059.0	362853.0	368256.0	368559.0
841.0	353274.0	353274.0	358923.0	358923.0	358923.0	358923.0	358923.0	358923.0	360085.0	361360.0	361369.0	361369.0	361369.0	361634.0	363563.0	364011.0	364752.0	368201.0	370347.0	370347.0	372491.0	372491.0	373428.0	373428.0	373774.0	373774.0	373955.0	374712.0	376927.0	376927.0	377125.0	377125.0	377311.0	377311.0	377686.0
842.0	237981.0	237981.0	237981.0	237981.0	237981.0	238806.0	238806.0	238842.0	238842.0	238842.0	238842.0	238960.0	238960.0	239004.0	239004.0	239016.0	239016.0	239016.0	239310.0	239310.0	239310.0	239310.0	239310.0	239650.0	239650.0	240403.0	240403.0	240403.0	240581.0	240581.0	241282.0	242177.0	242177.0	242618.0	242618.0
843.0	1314071.0	1314071.0	1315400.0	1315469.0	1317701.0	1337836.0	1337836.0	1361616.0	1366017.0	1371316.0	1378004.0	1378004.0	1378347.0	1424836.0	1425184.0	1433956.0	1439992.0	1441499.0	1481944.0	1485688.0	1492076.0	1495360.0	1495768.0	1495768.0	1495815.0	1499404.0	1499816.0	1499911.0	1511597.0	1513778.0	1513778.0	1519233.0	1527625.0	1530640.0	1530642.0
844.0	1010410.0	1010410.0	1024164.0	1025958.0	1035605.0	1047402.0	1053467.0	1067574.0	1072210.0	1093568.0	1109911.0	1109911.0	1111563.0	1112606.0	1113709.0	1115953.0	1116284.0	1119230.0	1126368.0	1129906.0	1133420.0	1138667.0	1143648.0	1144650.0	1148114.0	1152158.0	1153315.0	1171923.0	1178224.0	1178918.0	1188650.0	1190829.0	1194927.0	1197308.0	1201483.0
845.0	408737.0	408737.0	409302.0	409302.0	411839.0	412379.0	412379.0	428236.0	429232.0	429232.0	429232.0	429232.0	429232.0	429637.0	434567.0	434567.0	434567.0	434567.0	434567.0	434693.0	434693.0	434693.0	434798.0	434798.0	436089.0	436431.0	436431.0	436431.0	451720.0	451720.0	451768.0	452135.0	452758.0	452758.0	452847.0
846.0	721538.0	721538.0	723011.0	723911.0	724106.0	724106.0	724312.0	725198.0	725466.0	725913.0	727194.0	729548.0	742715.0	744212.0	744688.0	745983.0	746081.0	751484.0	751547.0	752078.0	752869.0	753203.0	753270.0	754273.0	756189.0	757691.0	763772.0	764716.0	798379.0	798379.0	800261.0	800261.0	800261.0	800392.0	800397.0
847.0	277343.0	277343.0	282418.0	282418.0	282418.0	282418.0	282418.0	282830.0	285546.0	285546.0	285546.0	286638.0	286638.0	288785.0	290888.0	290979.0	290979.0	290979.0	290979.0	291329.0	291439.0	291439.0	292043.0	292043.0	292043.0	292901.0	292901.0	292901.0	302016.0	303166.0	303166.0	303619.0	303619.0	303816.0	303816.0
848.0	473794.0	473794.0	474673.0	474673.0	482091.0	521840.0	523804.0	524357.0	524857.0	525189.0	525701.0	525701.0	525701.0	535901.0	535917.0	536214.0	536359.0	539702.0	539770.0	539770.0	539937.0	539937.0	540652.0	545963.0	547169.0	551709.0	553730.0	553730.0	557736.0	598216.0	598216.0	603880.0	613547.0	613616.0	613631.0
849.0	431414.0	431414.0	440748.0	440748.0	440748.0	441417.0	443490.0	443490.0	443490.0	443490.0	443490.0	443808.0	444264.0	444264.0	444264.0	444264.0	444264.0	444264.0	444264.0	445003.0	446261.0	446392.0	446392.0	446480.0	446648.0	446648.0	446788.0	446788.0	446788.0	448412.0	448514.0	448514.0	448514.0	449443.0	449443.0
850.0	401396.0	401396.0	401589.0	401611.0	401611.0	401667.0	401667.0	403506.0	403506.0	403506.0	404333.0	404333.0	405246.0	405246.0	405246.0	405413.0	405413.0	405413.0	406957.0	406957.0	406957.0	406957.0	406957.0	406957.0	407288.0	407288.0	407288.0	407288.0	408196.0	408325.0	408325.0	408537.0	408706.0	408706.0	408706.0
851.0	1018117.0	1018117.0	1022174.0	1022435.0	1026950.0	1061606.0	1072511.0	1074603.0	1075107.0	1076560.0	1079066.0	1080067.0	1102473.0	1110015.0	1110015.0	1111515.0	1118402.0	1118584.0	1123470.0	1124253.0	1130628.0	1130628.0	1137819.0	1140113.0	1140113.0	1154957.0	1156016.0	1156016.0	1161407.0	1171521.0	1171521.0	1173490.0	1177240.0	1179997.0	1182064.0
852.0	537166.0	537166.0	537166.0	537166.0	542656.0	548386.0	548386.0	548570.0	549919.0	550897.0	551137.0	551137.0	552853.0	552869.0	552869.0	552869.0	553291.0	553291.0	554627.0	554627.0	555431.0	555431.0	555431.0	556429.0	556429.0	564673.0	565667.0	565667.0	567030.0	567030.0	568167.0	568167.0	568950.0	568950.0	568950.0
853.0	943925.0	943925.0	945257.0	957857.0	958147.0	960389.0	960726.0	964694.0	970688.0	970688.0	970925.0	970925.0	972192.0	972192.0	972192.0	974629.0	974629.0	979586.0	983364.0	983985.0	985486.0	985517.0	990795.0	994066.0	996341.0	996655.0	996655.0	996781.0	999771.0	1003943.0	1006088.0	1006088.0	1006088.0	1006355.0	1006634.0
854.0	563150.0	563150.0	564011.0	565627.0	565627.0	565672.0	566857.0	566857.0	566857.0	568344.0	568417.0	568417.0	569343.0	570483.0	570966.0	571501.0	573673.0	576027.0	579271.0	579271.0	580629.0	581384.0	581384.0	581384.0	581491.0	581491.0	582249.0	583269.0	585651.0	585651.0	585721.0	586853.0	588163.0	590092.0	590092.0
855.0	86444.0	86444.0	86444.0	86444.0	86444.0	86520.0	86520.0	86520.0	87135.0	87135.0	87135.0	87135.0	87135.0	87160.0	87160.0	87204.0	87408.0	87408.0	87408.0	87705.0	87705.0	87705.0	87705.0	87705.0	87705.0	87705.0	89896.0	89896.0	89896.0	89896.0	89896.0	89896.0	89896.0	91634.0	92402.0
856.0	485015.0	485015.0	486132.0	487791.0	487818.0	488287.0	488474.0	488474.0	488700.0	488700.0	490416.0	490416.0	490416.0	491258.0	492047.0	492047.0	492047.0	492047.0	493208.0	493208.0	495222.0	496242.0	496909.0	496909.0	497926.0	497926.0	497926.0	497926.0	497926.0	497926.0	498154.0	498154.0	498154.0	499765.0	500030.0
857.0	900444.0	900444.0	900444.0	902292.0	909411.0	917561.0	917776.0	917812.0	918697.0	919394.0	921835.0	925373.0	926920.0	926944.0	927552.0	929064.0	929509.0	931713.0	937181.0	945008.0	945008.0	945074.0	947782.0	948096.0	949899.0	950788.0	950788.0	951670.0	952056.0	953098.0	959965.0	959965.0	959965.0	960454.0	960573.0
858.0	443672.0	443672.0	443672.0	444276.0	444276.0	445137.0	445137.0	445240.0	446756.0	449004.0	450271.0	450271.0	450271.0	451443.0	451458.0	451458.0	451458.0	451458.0	451458.0	451738.0	451738.0	452439.0	452546.0	452966.0	453677.0	459258.0	459258.0	459258.0	462171.0	462171.0	463810.0	463810.0	463863.0	464851.0	464907.0
859.0	1367995.0	1367995.0	1373592.0	1373968.0	1375648.0	1377187.0	1386522.0	1390710.0	1391511.0	1391807.0	1392261.0	1397443.0	1399029.0	1399236.0	1401274.0	1402068.0	1404435.0	1404490.0	1405907.0	1406007.0	1406856.0	1410229.0	1412874.0	1414226.0	1420040.0	1420523.0	1426639.0	1426639.0	1427955.0	1429902.0	1430310.0	1430907.0	1434014.0	1434977.0	1438859.0
860.0	615736.0	615736.0	615736.0	616174.0	616174.0	617617.0	617869.0	617869.0	617869.0	618309.0	618309.0	618309.0	621732.0	632199.0	634945.0	647117.0	647117.0	647117.0	650243.0	650785.0	650785.0	650785.0	653486.0	655674.0	655674.0	655674.0	655935.0	656044.0	657361.0	658225.0	658679.0	658679.0	658702.0	658736.0	659032.0
861.0	145699.0	145699.0	145699.0	145699.0	146116.0	146116.0	146743.0	146743.0	147569.0	147569.0	147569.0	147569.0	147569.0	147569.0	147569.0	147569.0	147569.0	147569.0	147881.0	147881.0	147881.0	147881.0	148628.0	148628.0	148628.0	148628.0	148628.0	148628.0	148628.0	148628.0	148628.0	148721.0	148721.0	148752.0	148752.0
862.0	322019.0	322019.0	322019.0	322019.0	322019.0	322019.0	322019.0	322019.0	322019.0	324448.0	324448.0	324448.0	324574.0	324574.0	324574.0	324574.0	324574.0	326181.0	326181.0	326321.0	326321.0	326321.0	326321.0	326321.0	326321.0	327273.0	329799.0	330193.0	330193.0	330193.0	330193.0	330193.0	330193.0	330781.0	330781.0
863.0	994575.0	994575.0	994575.0	994612.0	994612.0	994812.0	995885.0	1014510.0	1015150.0	1015150.0	1015811.0	1015811.0	1019063.0	1031339.0	1045085.0	1046663.0	1050594.0	1052254.0	1055219.0	1069962.0	1071077.0	1071266.0	1076187.0	1076187.0	1077259.0	1077259.0	1079132.0	1081783.0	1082869.0	1085143.0	1085895.0	1087427.0	1087427.0	1088551.0	1092560.0
864.0	464165.0	464165.0	464522.0	464522.0	466434.0	466556.0	466556.0	467265.0	467265.0	467384.0	467724.0	467724.0	470032.0	472043.0	472043.0	472354.0	472354.0	472646.0	473880.0	474251.0	475555.0	476310.0	476310.0	476310.0	477345.0	477345.0	477639.0	477639.0	477792.0	478524.0	479307.0	479575.0	481127.0	481356.0	481944.0
865.0	548476.0	548476.0	548476.0	548476.0	548476.0	548476.0	549808.0	550369.0	550369.0	550369.0	551117.0	551211.0	551211.0	551211.0	552638.0	552638.0	552638.0	557089.0	557089.0	557089.0	557405.0	557405.0	557504.0	557504.0	557608.0	557608.0	559772.0	559851.0	559851.0	559851.0	560282.0	560976.0	560976.0	562997.0	563267.0
866.0	513134.0	513134.0	516824.0	516824.0	517573.0	517573.0	517573.0	517573.0	517573.0	517573.0	530753.0	531118.0	531118.0	531423.0	535248.0	535248.0	535248.0	537002.0	537223.0	538923.0	539625.0	539937.0	539937.0	561455.0	561973.0	561973.0	567113.0	568703.0	570020.0	570577.0	570577.0	570579.0	570579.0	570918.0	570918.0
867.0	203082.0	203082.0	203082.0	203082.0	203082.0	203832.0	203832.0	203940.0	203940.0	203940.0	204158.0	204158.0	204314.0	204314.0	204314.0	204314.0	204381.0	204381.0	204381.0	204381.0	204381.0	204381.0	204381.0	204381.0	205015.0	205015.0	205015.0	205381.0	205381.0	205381.0	205381.0	206431.0	206431.0	206431.0	206481.0
868.0	560763.0	560763.0	560827.0	562184.0	562540.0	563326.0	563566.0	563585.0	563736.0	565058.0	565058.0	565058.0	566188.0	566196.0	570840.0	570840.0	570840.0	570840.0	571712.0	573246.0	573246.0	573246.0	573323.0	573323.0	573337.0	573337.0	573337.0	574700.0	574700.0	574700.0	576862.0	579795.0	579977.0	579977.0	580359.0
869.0	606464.0	606464.0	606602.0	606602.0	606602.0	608295.0	608295.0	608336.0	608336.0	608336.0	611519.0	611519.0	612000.0	612000.0	612134.0	623952.0	624154.0	624529.0	634781.0	634955.0	688351.0	688351.0	688422.0	690762.0	690968.0	690968.0	693558.0	693558.0	699455.0	699455.0	699758.0	710740.0	710799.0	720510.0	721456.0
870.0	653266.0	653266.0	656403.0	659304.0	661316.0	661316.0	661412.0	661412.0	673912.0	673912.0	678384.0	678475.0	678475.0	679580.0	680190.0	681138.0	683655.0	684567.0	690470.0	690470.0	690470.0	690907.0	690907.0	691196.0	691806.0	691806.0	691848.0	692399.0	692669.0	692669.0	696694.0	696694.0	696694.0	698193.0	698193.0
871.0	335652.0	335652.0	335652.0	335803.0	336187.0	337871.0	337871.0	337871.0	346020.0	346259.0	346259.0	346873.0	348041.0	348041.0	351144.0	352809.0	352809.0	353108.0	353284.0	353791.0	353791.0	353791.0	353791.0	353801.0	353801.0	353801.0	354194.0	354218.0	354218.0	354218.0	354218.0	354284.0	354723.0	354723.0	354723.0
872.0	620160.0	620160.0	620160.0	620160.0	620509.0	620509.0	620509.0	622482.0	622482.0	623165.0	623235.0	623235.0	623623.0	623623.0	623623.0	623623.0	623623.0	623664.0	626504.0	626504.0	628173.0	633377.0	633377.0	633377.0	634404.0	634404.0	634404.0	634404.0	634714.0	634714.0	634795.0	634795.0	642570.0	644643.0	645453.0
873.0	1299013.0	1299013.0	1300031.0	1301829.0	1304074.0	1309476.0	1311234.0	1311637.0	1311686.0	1311686.0	1312256.0	1312256.0	1312429.0	1312429.0	1313855.0	1313855.0	1313855.0	1314094.0	1314561.0	1319121.0	1319171.0	1319171.0	1319705.0	1319705.0	1320716.0	1320882.0	1320882.0	1320882.0	1320882.0	1323326.0	1327523.0	1329254.0	1329506.0	1329514.0	1329730.0
874.0	467683.0	467683.0	467683.0	468207.0	473603.0	475136.0	477333.0	477333.0	477333.0	477333.0	478516.0	478516.0	479249.0	479281.0	480831.0	481190.0	481190.0	481190.0	482690.0	482690.0	482861.0	482861.0	482861.0	496941.0	500377.0	500517.0	502523.0	502669.0	505125.0	505125.0	520105.0	520736.0	520736.0	520841.0	521075.0
875.0	417024.0	417024.0	417024.0	430574.0	430574.0	440088.0	440088.0	444619.0	444619.0	444619.0	444642.0	444642.0	444825.0	444825.0	445737.0	445737.0	447983.0	447983.0	449170.0	449170.0	449440.0	449694.0	449694.0	449962.0	449962.0	449962.0	450540.0	450540.0	452804.0	452804.0	453764.0	456960.0	457022.0	457022.0	457025.0
876.0	4717857.0	4717857.0	4746219.0	4753131.0	4770504.0	4794777.0	4801971.0	4815796.0	4831043.0	4837443.0	4879721.0	4879721.0	4928069.0	4986626.0	5002076.0	5008091.0	5013553.0	5018965.0	5033029.0	5069277.0	5074672.0	5078379.0	5082920.0	5119286.0	5128194.0	5134135.0	5144693.0	5155509.0	5173539.0	5173962.0	5188054.0	5228708.0	5251418.0	5268827.0	5271334.0
877.0	44205292.0	44205292.0	44323783.0	44553408.0	44785958.0	44887709.0	45126560.0	45288534.0	45384694.0	45526412.0	45696322.0	45768112.0	45963120.0	46280454.0	46422930.0	46528652.0	46675378.0	47044599.0	47267306.0	47456313.0	47576185.0	47665403.0	47745987.0	47883422.0	48113889.0	48204192.0	48286327.0	48352014.0	48498398.0	48522627.0	48592256.0	48653836.0	48690226.0	48735986.0	48809058.0
878.0	7924564.0	7924564.0	7949471.0	7978703.0	8024063.0	8032865.0	8059113.0	8096517.0	8109574.0	8139437.0	8163540.0	8174857.0	8224969.0	8234983.0	8244632.0	8263489.0	8270078.0	8295118.0	8459542.0	8541655.0	8552505.0	8564952.0	8585500.0	8606725.0	8621502.0	8642483.0	8646437.0	8681338.0	8685804.0	8688484.0	8695096.0	8701146.0	8718678.0	8733802.0	8762969.0
879.0	13811862.0	13811862.0	13979470.0	14033479.0	14104238.0	14267091.0	14321128.0	14464190.0	14534527.0	14590912.0	14751774.0	14805730.0	14864848.0	15003808.0	15075099.0	15170281.0	15274667.0	15458062.0	15549705.0	15581475.0	15650471.0	15750871.0	15838975.0	15894982.0	15917151.0	15940875.0	16009700.0	16094098.0	16126540.0	16214805.0	16305041.0	16347512.0	16403686.0	16474694.0	16506252.0
880.0	1695089.0	1695089.0	1695089.0	1698886.0	1707578.0	1707643.0	1711103.0	1711103.0	1713325.0	1713496.0	1713496.0	1713496.0	1722576.0	1724264.0	1742590.0	1756620.0	1763328.0	1776763.0	1776763.0	1780270.0	1781148.0	1792000.0	1799947.0	1803265.0	1803668.0	1851420.0	1853098.0	1855969.0	1856172.0	1858937.0	1858937.0	1859184.0	1872619.0	1876048.0	1876082.0
881.0	882554.0	882554.0	884571.0	884571.0	885704.0	885704.0	890894.0	890894.0	890894.0	890894.0	890894.0	890894.0	893124.0	893327.0	897087.0	897087.0	897835.0	900954.0	900954.0	905210.0	905210.0	924920.0	927113.0	931412.0	944281.0	945545.0	946337.0	946421.0	952492.0	953584.0	953584.0	953837.0	953848.0	957090.0	958863.0
882.0	169798.0	169798.0	169798.0	169798.0	169798.0	169798.0	169798.0	169798.0	169798.0	169798.0	170881.0	170881.0	170881.0	171446.0	171446.0	171446.0	171446.0	171446.0	172551.0	172551.0	172551.0	172551.0	174038.0	174659.0	174659.0	175250.0	176780.0	194306.0	194489.0	195250.0	195441.0	195675.0	196274.0	196816.0	197206.0
883.0	3875878.0	3875878.0	3911502.0	3920432.0	3961530.0	4010079.0	4027302.0	4059404.0	4067940.0	4082438.0	4130143.0	4135727.0	4141493.0	4188157.0	4373775.0	4451640.0	4462501.0	4480324.0	4490935.0	4497998.0	4501379.0	4502418.0	4537339.0	4555798.0	4577642.0	4584873.0	4597803.0	4639703.0	4673109.0	4721131.0	4725644.0	4730619.0	4735092.0	4752379.0	4769798.0
884.0	992739.0	992739.0	997673.0	1001490.0	1002117.0	1002117.0	1002654.0	1003699.0	1005303.0	1006529.0	1006529.0	1006529.0	1007525.0	1007935.0	1016104.0	1016539.0	1016969.0	1021819.0	1021819.0	1032595.0	1032595.0	1032595.0	1034589.0	1043599.0	1050028.0	1050028.0	1053535.0	1053813.0	1057234.0	1058200.0	1073782.0	1077289.0	1078285.0	1080354.0	1083306.0
885.0	651027.0	651027.0	651027.0	671028.0	671028.0	671028.0	671982.0	676318.0	677243.0	678442.0	678442.0	680336.0	680336.0	680336.0	683387.0	716093.0	716093.0	722398.0	722398.0	723669.0	723669.0	725389.0	726997.0	727429.0	766015.0	766015.0	768258.0	768258.0	771667.0	771976.0	772983.0	773151.0	783179.0	784479.0	786299.0
886.0	591045.0	591045.0	591324.0	592448.0	592448.0	595544.0	595544.0	595544.0	595962.0	595983.0	596606.0	596606.0	596721.0	596721.0	598229.0	598229.0	598229.0	601217.0	601695.0	602291.0	602762.0	602762.0	603799.0	604063.0	604063.0	604063.0	604063.0	604593.0	608787.0	609047.0	610477.0	610477.0	610477.0	612346.0	612626.0
887.0	232890.0	232890.0	234802.0	235583.0	235583.0	235583.0	235583.0	235583.0	235583.0	235583.0	273815.0	273815.0	273815.0	273815.0	274906.0	274906.0	274961.0	274961.0	274961.0	274961.0	274961.0	275308.0	275308.0	276003.0	276003.0	276003.0	276003.0	276235.0	276235.0	277263.0	277263.0	277263.0	277263.0	277825.0	282280.0
888.0	312253.0	312253.0	314516.0	318964.0	318964.0	318964.0	318964.0	318964.0	322178.0	322178.0	322178.0	322759.0	322759.0	322759.0	340269.0	340269.0	340330.0	350585.0	351708.0	351708.0	355508.0	356136.0	362519.0	376118.0	377904.0	378841.0	383279.0	385835.0	387056.0	390056.0	390956.0	393857.0	394172.0	395113.0	395119.0
889.0	353867.0	353867.0	360949.0	360949.0	382843.0	385154.0	386085.0	388040.0	394226.0	401891.0	404051.0	405229.0	406060.0	406259.0	407798.0	407798.0	407989.0	407989.0	408337.0	410347.0	412114.0	413004.0	413004.0	422609.0	441141.0	441141.0	441699.0	442212.0	443330.0	444802.0	444802.0	446545.0	446545.0	448433.0	449189.0
890.0	140666.0	140666.0	140666.0	140666.0	140666.0	141432.0	141432.0	142421.0	142421.0	142421.0	142421.0	142421.0	142421.0	142657.0	143851.0	143851.0	143851.0	144863.0	144930.0	144930.0	144930.0	144930.0	144930.0	144930.0	148043.0	148043.0	148692.0	148692.0	148692.0	148783.0	149444.0	149444.0	149444.0	149444.0	149444.0
891.0	373783.0	373783.0	373796.0	374107.0	374107.0	374107.0	374107.0	374107.0	374107.0	374107.0	374153.0	382422.0	382610.0	386119.0	390046.0	391139.0	391139.0	392255.0	395995.0	396817.0	396817.0	396817.0	407742.0	408338.0	409481.0	409481.0	412092.0	412092.0	413553.0	417589.0	417677.0	418299.0	419458.0	420209.0	421402.0
892.0	890513.0	890513.0	895395.0	895544.0	905721.0	914469.0	916253.0	916806.0	918989.0	921747.0	922570.0	922570.0	923249.0	924499.0	928083.0	928083.0	929346.0	931152.0	933757.0	934636.0	939350.0	956291.0	956291.0	959182.0	959182.0	965530.0	975856.0	975856.0	978596.0	978596.0	978596.0	979775.0	981557.0	981635.0	986370.0
893.0	625257.0	625257.0	628299.0	628299.0	630879.0	630879.0	630879.0	630879.0	631903.0	632618.0	632618.0	632901.0	632901.0	632935.0	633571.0	633571.0	634935.0	634935.0	635060.0	636792.0	636792.0	637032.0	647878.0	649080.0	650980.0	651072.0	652778.0	655651.0	659430.0	664795.0	669318.0	670914.0	671644.0	678254.0	682622.0
894.0	527203.0	527203.0	529465.0	529959.0	529959.0	529959.0	529959.0	529959.0	531563.0	531563.0	531661.0	532502.0	532502.0	533381.0	533701.0	533816.0	534033.0	536282.0	538914.0	539367.0	539367.0	550532.0	554229.0	558911.0	559808.0	559808.0	560817.0	560817.0	560817.0	561514.0	562561.0	563747.0	563747.0	567747.0	568761.0
895.0	237113.0	237113.0	242111.0	242161.0	249435.0	249787.0	249787.0	249787.0	249872.0	249872.0	251976.0	251976.0	251976.0	251976.0	251976.0	251976.0	252183.0	252183.0	252183.0	252183.0	252520.0	252712.0	252712.0	253788.0	253788.0	253788.0	253788.0	253912.0	253912.0	270291.0	277012.0	277012.0	277012.0	277012.0	277012.0
896.0	297220.0	297220.0	297220.0	297322.0	297322.0	297322.0	297322.0	297374.0	297374.0	297374.0	297374.0	297374.0	297374.0	297374.0	299727.0	299727.0	299897.0	300996.0	300996.0	300996.0	301167.0	302470.0	302470.0	302695.0	302695.0	302809.0	302937.0	302937.0	302937.0	303238.0	303238.0	304411.0	304503.0	305660.0	306471.0
897.0	1238754.0	1238754.0	1241866.0	1242223.0	1251113.0	1256674.0	1263693.0	1283880.0	1285719.0	1288795.0	1292062.0	1296206.0	1296545.0	1297038.0	1324581.0	1326263.0	1326592.0	1340369.0	1341488.0	1348825.0	1348825.0	1373231.0	1397619.0	1402928.0	1468618.0	1469663.0	1479031.0	1503220.0	1504991.0	1522998.0	1539184.0	1539959.0	1550857.0	1566388.0	1568748.0
898.0	641370.0	641370.0	642167.0	642167.0	642211.0	642211.0	642211.0	642315.0	642315.0	642315.0	659655.0	661239.0	662716.0	666291.0	667033.0	668707.0	670490.0	671009.0	673805.0	673993.0	673993.0	676302.0	686974.0	694291.0	701111.0	702437.0	705142.0	705460.0	707186.0	709567.0	713562.0	718181.0	719986.0	722827.0	722906.0
899.0	365368.0	365368.0	366864.0	367066.0	367066.0	367066.0	367066.0	367066.0	367066.0	367066.0	367066.0	367066.0	367558.0	368081.0	368255.0	368255.0	370888.0	374503.0	375475.0	375475.0	375475.0	375475.0	375976.0	376221.0	376221.0	380661.0	380661.0	380661.0	383962.0	388988.0	389917.0	390192.0	390276.0	390276.0	390311.0
900.0	1583944.0	1583944.0	1592556.0	1593179.0	1606306.0	1606750.0	1606750.0	1613364.0	1617632.0	1617632.0	1621635.0	1624324.0	1634268.0	1638385.0	1650139.0	1680338.0	1680549.0	1692747.0	1707913.0	1718458.0	1725054.0	1743167.0	1750002.0	1750187.0	1750187.0	1751271.0	1758118.0	1759919.0	1771758.0	1772450.0	1778247.0	1782455.0	1806272.0	1812465.0	1818111.0
901.0	580382.0	580382.0	596534.0	596534.0	596534.0	596900.0	597087.0	597087.0	597087.0	597274.0	597274.0	598899.0	599205.0	599205.0	599249.0	599249.0	611381.0	611861.0	611861.0	612191.0	612191.0	612191.0	612191.0	612191.0	612408.0	612408.0	612994.0	612994.0	619991.0	643179.0	644439.0	644591.0	645167.0	645167.0	645167.0
902.0	304227.0	304227.0	306637.0	310568.0	310602.0	310602.0	310602.0	310606.0	310606.0	310607.0	310607.0	310655.0	310655.0	310716.0	315374.0	315421.0	315421.0	315590.0	315931.0	315931.0	315931.0	315931.0	316327.0	316779.0	316779.0	317302.0	319394.0	320965.0	323142.0	323595.0	328621.0	328933.0	335781.0	335781.0	337857.0
903.0	204551.0	204551.0	204551.0	204551.0	204551.0	204551.0	204597.0	204597.0	204597.0	204597.0	204597.0	204597.0	204597.0	204597.0	205299.0	205299.0	205299.0	205299.0	205299.0	205418.0	205418.0	206536.0	206536.0	206536.0	206536.0	206536.0	206536.0	206662.0	210432.0	210432.0	210631.0	210631.0	210631.0	217730.0	218400.0
904.0	402531.0	402531.0	402947.0	403438.0	403438.0	406092.0	406092.0	408798.0	409891.0	417327.0	417327.0	417327.0	417327.0	417378.0	420871.0	422362.0	426245.0	426566.0	426566.0	426566.0	426628.0	428309.0	428309.0	430252.0	430252.0	440643.0	461481.0	461481.0	465421.0	469675.0	469675.0	495383.0	500333.0	501991.0	502880.0
905.0	863866.0	863866.0	867982.0	867982.0	867982.0	867982.0	867982.0	867982.0	868469.0	872002.0	872920.0	873498.0	873498.0	873946.0	878527.0	885233.0	885233.0	893531.0	918418.0	918556.0	922301.0	927699.0	928401.0	928703.0	952392.0	968051.0	975228.0	975759.0	995970.0	995970.0	1000425.0	1082251.0	1104718.0	1125925.0	1126913.0
906.0	979318.0	979318.0	980845.0	984719.0	986607.0	986607.0	986607.0	991849.0	998059.0	998059.0	1000630.0	1003175.0	1003330.0	1004849.0	1014485.0	1041905.0	1044904.0	1047282.0	1049405.0	1054178.0	1055012.0	1057361.0	1123953.0	1131242.0	1141979.0	1146771.0	1153800.0	1162434.0	1207315.0	1332677.0	1345772.0	1405964.0	1525128.0	1544084.0	1548717.0
907.0	738098.0	738098.0	755518.0	756720.0	767516.0	769230.0	769842.0	770225.0	771184.0	776342.0	777981.0	779261.0	779366.0	779530.0	782966.0	785142.0	788687.0	789496.0	790757.0	793028.0	793028.0	794420.0	798563.0	798724.0	798724.0	800399.0	807890.0	809539.0	812512.0	813398.0	815541.0	815541.0	815541.0	817726.0	820091.0
908.0	221862.0	221862.0	221862.0	221862.0	221862.0	221862.0	222624.0	222624.0	222624.0	222624.0	223491.0	223491.0	223491.0	223491.0	223540.0	223540.0	223540.0	223540.0	223540.0	225456.0	225866.0	225884.0	225884.0	225884.0	225884.0	225942.0	225942.0	225942.0	225942.0	225965.0	227855.0	227855.0	229806.0	233813.0	234493.0
909.0	224833.0	224833.0	224833.0	224833.0	224833.0	231839.0	231839.0	231839.0	232909.0	232909.0	232909.0	232909.0	232909.0	232909.0	232909.0	232909.0	232909.0	233976.0	233976.0	233976.0	233976.0	233976.0	233976.0	233976.0	234093.0	234093.0	234190.0	234190.0	234320.0	235126.0	235997.0	238284.0	238284.0	238307.0	238307.0
910.0	255944.0	255944.0	257109.0	257109.0	258673.0	258879.0	261234.0	261588.0	275005.0	276014.0	276014.0	276014.0	278628.0	280394.0	282883.0	282883.0	291431.0	291431.0	291782.0	291782.0	293761.0	297227.0	297227.0	297227.0	297227.0	297227.0	300550.0	300550.0	319691.0	319691.0	319691.0	320004.0	320004.0	320004.0	320004.0
911.0	481494.0	481494.0	484358.0	484401.0	484814.0	484814.0	484814.0	484814.0	484814.0	485885.0	486018.0	486018.0	486018.0	486268.0	487277.0	487277.0	487692.0	487692.0	487692.0	487692.0	487692.0	487692.0	487692.0	489884.0	490508.0	490508.0	490508.0	491779.0	491779.0	492095.0	492264.0	493664.0	493730.0	493730.0	495352.0
912.0	356510.0	356510.0	356510.0	356510.0	356510.0	359636.0	359636.0	359636.0	359636.0	359884.0	359884.0	360534.0	360581.0	365733.0	365733.0	365733.0	365733.0	366748.0	366748.0	366748.0	366748.0	369052.0	369052.0	369052.0	370393.0	372822.0	374236.0	375475.0	379787.0	379787.0	379787.0	380861.0	382792.0	382792.0	382792.0
913.0	232842.0	232842.0	232842.0	232842.0	232842.0	232897.0	232897.0	232897.0	232897.0	232897.0	232897.0	233140.0	233140.0	233275.0	233880.0	233880.0	233880.0	236626.0	241259.0	242285.0	242285.0	245580.0	246104.0	246104.0	251892.0	252104.0	252104.0	252104.0	252104.0	252104.0	252104.0	252400.0	252663.0	252663.0	252663.0
914.0	199426.0	199426.0	201030.0	201030.0	201030.0	201030.0	201030.0	201030.0	201030.0	201055.0	201195.0	201204.0	201204.0	201479.0	244081.0	244081.0	250577.0	250577.0	250577.0	254187.0	269574.0	269574.0	269574.0	276983.0	277823.0	277823.0	281202.0	281539.0	283902.0	283964.0	283964.0	283964.0	284905.0	284905.0	284905.0
915.0	477159.0	477159.0	478947.0	478947.0	478947.0	479999.0	479999.0	479999.0	479999.0	479999.0	479999.0	479999.0	480077.0	480077.0	480455.0	480455.0	480455.0	480717.0	480717.0	489590.0	489954.0	490124.0	490124.0	490362.0	491115.0	491115.0	491242.0	491242.0	492317.0	493611.0	493611.0	493748.0	493748.0	493748.0	494095.0
916.0	1033931.0	1033931.0	1040016.0	1042512.0	1042512.0	1045208.0	1046902.0	1047965.0	1049633.0	1049633.0	1076667.0	1082478.0	1084811.0	1088569.0	1094391.0	1094391.0	1094391.0	1100369.0	1100369.0	1100821.0	1102717.0	1102717.0	1104933.0	1104933.0	1104933.0	1104933.0	1111544.0	1111784.0	1111784.0	1114604.0	1120430.0	1120430.0	1120962.0	1121323.0	1123005.0
917.0	627907.0	627907.0	627907.0	630553.0	631157.0	631157.0	631157.0	632338.0	632338.0	632761.0	633187.0	633385.0	634165.0	634165.0	634985.0	635032.0	648038.0	652992.0	656838.0	658272.0	658328.0	661253.0	661374.0	661971.0	662182.0	663069.0	663841.0	663841.0	669146.0	670113.0	671398.0	672132.0	672956.0	673168.0	673168.0
918.0	152557.0	152557.0	152557.0	152557.0	152557.0	152557.0	152557.0	152557.0	152557.0	152557.0	152557.0	152557.0	152557.0	154005.0	155753.0	156033.0	156124.0	159358.0	159358.0	159358.0	159358.0	159358.0	159358.0	160648.0	162414.0	162640.0	166749.0	167095.0	168711.0	169000.0	169000.0	169911.0	169949.0	169973.0	170139.0
919.0	123212.0	123212.0	123212.0	123212.0	123228.0	123228.0	123228.0	123228.0	123228.0	124134.0	124134.0	124134.0	124134.0	124134.0	124134.0	124134.0	124134.0	124134.0	124134.0	124134.0	124134.0	126096.0	127418.0	127755.0	127755.0	127755.0	127755.0	127755.0	127755.0	127755.0	127755.0	127755.0	128504.0	128504.0	128504.0
920.0	1079416.0	1079416.0	1105546.0	1105546.0	1107067.0	1115738.0	1115738.0	1127230.0	1134426.0	1134426.0	1136166.0	1137501.0	1139748.0	1141037.0	1167174.0	1195172.0	1201650.0	1233223.0	1264313.0	1264784.0	1274122.0	1277278.0	1302897.0	1310781.0	1316958.0	1316958.0	1327483.0	1327483.0	1337571.0	1339628.0	1339986.0	1348494.0	1353634.0	1353829.0	1355593.0
921.0	288691.0	288691.0	289525.0	289525.0	290571.0	291324.0	291421.0	291421.0	291602.0	291602.0	291662.0	291662.0	291796.0	291796.0	294473.0	294473.0	294473.0	295572.0	295871.0	295871.0	295871.0	295985.0	297278.0	297544.0	297821.0	297821.0	299571.0	301240.0	301618.0	302115.0	302115.0	302115.0	302379.0	302379.0	302569.0
922.0	571574.0	571574.0	577804.0	577804.0	578072.0	578072.0	579381.0	580354.0	584545.0	584773.0	585189.0	586223.0	605908.0	616789.0	637258.0	646244.0	646244.0	646359.0	649905.0	649905.0	649905.0	656640.0	658547.0	667710.0	668422.0	669072.0	675440.0	675440.0	682087.0	687640.0	702171.0	706730.0	707463.0	707463.0	708066.0
923.0	191270.0	191270.0	191270.0	191270.0	193536.0	193536.0	193536.0	193536.0	196440.0	196696.0	196696.0	196696.0	196696.0	196696.0	197774.0	197774.0	197774.0	200183.0	200183.0	200183.0	200183.0	201177.0	201177.0	201769.0	201769.0	201769.0	201769.0	201769.0	204349.0	204349.0	204349.0	204349.0	204724.0	204724.0	204724.0
924.0	168953.0	168953.0	168953.0	168953.0	168953.0	168953.0	168953.0	168953.0	169444.0	169444.0	169444.0	169502.0	169502.0	169502.0	170324.0	170324.0	171833.0	173127.0	175349.0	175349.0	175349.0	175349.0	175349.0	175349.0	175349.0	175349.0	178743.0	178915.0	178915.0	178915.0	180771.0	180771.0	183027.0	183027.0	183468.0
925.0	611623.0	611623.0	613514.0	613514.0	613514.0	613514.0	613514.0	628933.0	630029.0	630808.0	632641.0	634968.0	637245.0	637245.0	640180.0	640180.0	646231.0	646231.0	647174.0	683582.0	683582.0	693584.0	694543.0	694543.0	695120.0	722161.0	723574.0	723970.0	729935.0	736253.0	747284.0	748780.0	748887.0	750830.0	751960.0
926.0	1067396.0	1067396.0	1069220.0	1069361.0	1069361.0	1070380.0	1072055.0	1072055.0	1079033.0	1079033.0	1083832.0	1086721.0	1094044.0	1102325.0	1104254.0	1108085.0	1108085.0	1110068.0	1113637.0	1117878.0	1118629.0	1121616.0	1128604.0	1133784.0	1137210.0	1138076.0	1139323.0	1143612.0	1153450.0	1156217.0	1167388.0	1170906.0	1177143.0	1179986.0	1182957.0
927.0	756550.0	756550.0	761362.0	761362.0	763060.0	763060.0	770646.0	770646.0	770646.0	770646.0	776796.0	777887.0	789457.0	789510.0	790599.0	790599.0	799699.0	806381.0	807948.0	807948.0	812683.0	815051.0	826348.0	826348.0	826348.0	826348.0	826348.0	826348.0	826444.0	826444.0	826444.0	827772.0	849730.0	863479.0	863479.0
928.0	881293.0	881293.0	886744.0	888156.0	888631.0	889311.0	889311.0	889311.0	890902.0	891031.0	896293.0	898835.0	899527.0	900779.0	906930.0	906930.0	907220.0	914215.0	914805.0	924736.0	932604.0	944773.0	951161.0	958885.0	970849.0	974183.0	974183.0	977154.0	977892.0	989429.0	994092.0	998740.0	1003391.0	1005639.0	1009693.0
929.0	688788.0	688788.0	688788.0	690212.0	690212.0	691505.0	704037.0	708894.0	709752.0	710302.0	710302.0	710302.0	710302.0	714463.0	716242.0	716813.0	724234.0	728836.0	730726.0	745451.0	750320.0	756211.0	758285.0	762104.0	779876.0	788964.0	793298.0	805517.0	809428.0	813053.0	824390.0	828978.0	834838.0	842377.0	843761.0
930.0	276463.0	276463.0	276637.0	277540.0	277540.0	277540.0	277540.0	277540.0	278750.0	278750.0	278750.0	278750.0	278750.0	278750.0	278750.0	279788.0	279788.0	279788.0	279788.0	279788.0	279788.0	280048.0	280608.0	280608.0	282931.0	282931.0	283061.0	283061.0	284141.0	284141.0	284142.0	284548.0	284548.0	287160.0	287160.0
931.0	824938.0	824938.0	825890.0	829209.0	829819.0	832045.0	838479.0	838825.0	841918.0	843555.0	845539.0	846631.0	848419.0	849052.0	850364.0	850562.0	852075.0	855033.0	856765.0	862166.0	878982.0	879468.0	880924.0	891928.0	891928.0	892588.0	893310.0	893310.0	895800.0	897147.0	905385.0	909104.0	912362.0	918652.0	920287.0
932.0	529604.0	529604.0	529604.0	529604.0	529604.0	530725.0	530725.0	530725.0	535264.0	542201.0	556400.0	567772.0	570008.0	574280.0	575147.0	585843.0	586650.0	586650.0	586666.0	588275.0	592657.0	594945.0	595713.0	602492.0	603385.0	603539.0	604127.0	604804.0	605528.0	607074.0	607630.0	612387.0	614619.0	615145.0	617386.0
933.0	683254.0	683254.0	684146.0	685141.0	685971.0	694991.0	694991.0	695984.0	696418.0	696418.0	696418.0	696530.0	696530.0	696775.0	700632.0	702010.0	703263.0	704203.0	718811.0	721902.0	722010.0	722467.0	722519.0	725490.0	725979.0	725979.0	726372.0	726411.0	726942.0	727693.0	727876.0	729003.0	734604.0	735382.0	737405.0
934.0	609297.0	609297.0	609401.0	609428.0	615129.0	615129.0	615238.0	616083.0	616501.0	619374.0	619374.0	619374.0	619374.0	619895.0	622045.0	622078.0	630853.0	630925.0	631779.0	634758.0	636436.0	636602.0	637040.0	637534.0	638549.0	647401.0	647401.0	647610.0	649894.0	655077.0	660319.0	660689.0	660914.0	661215.0	665575.0
935.0	401802.0	401802.0	401802.0	402065.0	402065.0	402065.0	402065.0	402065.0	402065.0	402065.0	402709.0	402709.0	402709.0	403206.0	403471.0	403471.0	404146.0	406370.0	406586.0	406798.0	406798.0	407369.0	407369.0	408435.0	408435.0	408981.0	410317.0	410359.0	410730.0	411556.0	411556.0	411596.0	411694.0	413802.0	413802.0
936.0	395950.0	395950.0	395950.0	395950.0	395950.0	395950.0	395950.0	396409.0	404038.0	404038.0	404038.0	404038.0	404893.0	404949.0	405088.0	409489.0	411091.0	412759.0	413581.0	413623.0	413623.0	413735.0	415369.0	415787.0	415918.0	415981.0	416305.0	416494.0	418885.0	418885.0	421063.0	423580.0	424639.0	424760.0	424858.0
937.0	391774.0	391774.0	391774.0	392047.0	392047.0	392047.0	392047.0	392047.0	392386.0	392386.0	392640.0	392640.0	392640.0	393258.0	393258.0	394791.0	398305.0	399017.0	399017.0	401670.0	401670.0	402392.0	402392.0	403003.0	403003.0	403003.0	403003.0	404021.0	404248.0	404422.0	406383.0	406383.0	406434.0	406434.0	407325.0
938.0	1431626.0	1431626.0	1435228.0	1469526.0	1477584.0	1483363.0	1483617.0	1490481.0	1490631.0	1491688.0	1492357.0	1497359.0	1509970.0	1512236.0	1521502.0	1521930.0	1525259.0	1532846.0	1534179.0	1537738.0	1540214.0	1543066.0	1544835.0	1546317.0	1553169.0	1556054.0	1556054.0	1558119.0	1568142.0	1578080.0	1586494.0	1591198.0	1595831.0	1597442.0	1599766.0
939.0	386404.0	386404.0	386795.0	386795.0	386795.0	386795.0	388050.0	388050.0	388050.0	388050.0	389272.0	389272.0	390712.0	391264.0	392373.0	393359.0	393779.0	393779.0	394089.0	397594.0	397594.0	397594.0	402531.0	403910.0	405739.0	405739.0	409963.0	410065.0	411548.0	411548.0	411548.0	412325.0	412768.0	413791.0	413987.0
940.0	461246.0	461246.0	462400.0	462400.0	462694.0	462804.0	463142.0	463142.0	463339.0	464716.0	464716.0	464716.0	464764.0	464889.0	465528.0	465528.0	465528.0	466784.0	470219.0	470257.0	470257.0	470257.0	472414.0	476726.0	477278.0	477278.0	477278.0	477937.0	478108.0	478108.0	478598.0	479200.0	479200.0	479261.0	480332.0
941.0	305776.0	305776.0	307886.0	307886.0	307886.0	308781.0	310144.0	310144.0	310940.0	311533.0	311533.0	312033.0	314882.0	314901.0	327111.0	328107.0	336758.0	339896.0	342234.0	351911.0	352285.0	357340.0	361065.0	361065.0	361065.0	361486.0	361486.0	362459.0	362459.0	362462.0	362462.0	369535.0	383225.0	384255.0	384681.0
942.0	189564.0	189564.0	189564.0	189564.0	189935.0	189935.0	189935.0	189935.0	189935.0	189935.0	189935.0	189935.0	189935.0	190278.0	190491.0	190491.0	190491.0	190491.0	190491.0	190491.0	190491.0	190491.0	191703.0	192006.0	196710.0	196725.0	196771.0	197048.0	197074.0	197074.0	197074.0	197681.0	198585.0	198585.0	198607.0
943.0	117462.0	117462.0	117733.0	117733.0	117733.0	117733.0	117733.0	117733.0	117733.0	117733.0	117733.0	117733.0	118053.0	118053.0	118053.0	118053.0	118053.0	119220.0	119220.0	119220.0	122053.0	122053.0	122230.0	122230.0	126735.0	126735.0	126735.0	126751.0	126751.0	126751.0	126751.0	126751.0	126751.0	126751.0	126751.0
944.0	440112.0	440112.0	442356.0	443886.0	443972.0	443972.0	444111.0	444188.0	444188.0	444188.0	444188.0	444726.0	445514.0	446125.0	446125.0	446125.0	446125.0	446815.0	453767.0	454809.0	455500.0	456964.0	458128.0	458128.0	463190.0	465298.0	470308.0	470977.0	473788.0	485423.0	485423.0	490542.0	491468.0	493945.0	494277.0
945.0	660351.0	660351.0	660541.0	661202.0	661202.0	661745.0	661745.0	662253.0	662313.0	663418.0	663891.0	664125.0	673731.0	674384.0	685753.0	688634.0	707531.0	710088.0	710357.0	713377.0	713377.0	713516.0	719824.0	721516.0	724256.0	724256.0	724256.0	725108.0	725108.0	725108.0	725108.0	725748.0	725748.0	725793.0	726089.0
946.0	761624.0	761624.0	764561.0	765664.0	765739.0	766747.0	771277.0	773416.0	778383.0	778797.0	779353.0	780733.0	782824.0	783309.0	785194.0	785194.0	785208.0	789695.0	796671.0	796895.0	797510.0	798755.0	798755.0	800873.0	806907.0	808974.0	810436.0	813080.0	823348.0	827042.0	827931.0	835910.0	836073.0	836119.0	837216.0
947.0	279079.0	279079.0	279079.0	280060.0	280060.0	280060.0	284211.0	284211.0	284380.0	284531.0	284531.0	284531.0	284543.0	285907.0	299756.0	299756.0	299756.0	299943.0	299943.0	300037.0	300037.0	300137.0	301089.0	301213.0	301213.0	301213.0	301213.0	301556.0	301556.0	301556.0	301556.0	301866.0	301866.0	302122.0	302192.0
948.0	375766.0	375766.0	377078.0	377078.0	377078.0	377078.0	377078.0	377453.0	379409.0	379409.0	379409.0	379409.0	380220.0	390617.0	393428.0	393428.0	396531.0	397686.0	399957.0	401245.0	401245.0	401245.0	401245.0	401355.0	403869.0	403869.0	403869.0	404543.0	404543.0	404762.0	404762.0	407698.0	410432.0	410432.0	411684.0
949.0	588188.0	588188.0	588857.0	589064.0	589064.0	589187.0	595741.0	595741.0	596310.0	596310.0	596565.0	596565.0	596771.0	604593.0	606150.0	606219.0	606260.0	608039.0	608199.0	612541.0	612541.0	612541.0	613840.0	614452.0	616166.0	617983.0	619246.0	619585.0	622520.0	626287.0	628335.0	637126.0	637126.0	638260.0	649762.0
950.0	135572.0	135572.0	135572.0	135676.0	135676.0	135676.0	136057.0	136057.0	136057.0	136057.0	136057.0	136057.0	136057.0	136057.0	136132.0	136132.0	136132.0	137219.0	137219.0	141839.0	141839.0	141839.0	141839.0	141839.0	141839.0	141839.0	141839.0	141839.0	142204.0	142204.0	142204.0	146288.0	146732.0	146985.0	146985.0
951.0	911957.0	911957.0	911957.0	912267.0	914344.0	914758.0	922799.0	923304.0	924715.0	926630.0	927020.0	931059.0	935437.0	936211.0	942606.0	943510.0	950899.0	966756.0	967596.0	968914.0	970161.0	971356.0	979514.0	979514.0	980304.0	980304.0	980304.0	980335.0	980917.0	981345.0	982189.0	984319.0	990193.0	994329.0	996544.0
952.0	650458.0	650458.0	650633.0	650796.0	650796.0	650883.0	650883.0	650883.0	650977.0	656025.0	656025.0	656318.0	656318.0	656797.0	657343.0	658481.0	658481.0	658630.0	661361.0	661991.0	661991.0	668095.0	673673.0	673948.0	696872.0	696872.0	697109.0	697393.0	700018.0	700490.0	700490.0	709260.0	709260.0	709279.0	709330.0
953.0	251384.0	251384.0	251384.0	251617.0	252820.0	255167.0	255167.0	255167.0	255167.0	255167.0	255167.0	255167.0	255167.0	255167.0	255167.0	255167.0	255167.0	255678.0	255749.0	255847.0	255847.0	257972.0	257972.0	257972.0	258336.0	258336.0	258553.0	258553.0	258806.0	258806.0	258806.0	258884.0	259890.0	259890.0	259890.0
954.0	341620.0	341620.0	342913.0	343205.0	346194.0	346194.0	346194.0	346194.0	347852.0	347852.0	348245.0	348245.0	348742.0	349945.0	350644.0	350644.0	351385.0	351775.0	351775.0	352525.0	352525.0	352525.0	354178.0	354178.0	354178.0	354178.0	354766.0	354766.0	354766.0	354766.0	354766.0	355084.0	355084.0	355084.0	355576.0
955.0	549288.0	549288.0	549288.0	549288.0	549288.0	549997.0	550687.0	552533.0	552533.0	562293.0	562330.0	562330.0	563507.0	563507.0	565297.0	565935.0	565935.0	566546.0	566693.0	567324.0	567324.0	567515.0	567792.0	568893.0	569036.0	570598.0	572758.0	573110.0	573531.0	573917.0	573917.0	576193.0	576193.0	576667.0	576667.0
956.0	346340.0	346340.0	347511.0	347837.0	347837.0	348297.0	349333.0	350388.0	350562.0	350562.0	350779.0	350779.0	350914.0	351384.0	351602.0	351602.0	351602.0	352111.0	352111.0	352111.0	352111.0	352357.0	353167.0	353167.0	353869.0	353869.0	354361.0	354392.0	356783.0	357121.0	357121.0	357121.0	358336.0	358378.0	359104.0
957.0	709438.0	709438.0	710774.0	711430.0	712161.0	713727.0	713727.0	714184.0	714499.0	718413.0	722831.0	723768.0	725141.0	726962.0	728960.0	728960.0	732098.0	759413.0	764152.0	769082.0	769082.0	769149.0	774513.0	774844.0	779043.0	784836.0	785080.0	785349.0	785389.0	786727.0	788069.0	790852.0	792365.0	795506.0	804465.0
958.0	477999.0	477999.0	477999.0	479096.0	479096.0	480160.0	480583.0	482890.0	482890.0	482959.0	482959.0	482959.0	482959.0	483370.0	483811.0	483811.0	483811.0	490701.0	491859.0	491878.0	492313.0	499753.0	500972.0	501405.0	502110.0	502110.0	502110.0	504538.0	505384.0	505943.0	505943.0	505943.0	505943.0	506004.0	507341.0
959.0	278496.0	278496.0	278496.0	281853.0	282891.0	282891.0	286372.0	286516.0	286516.0	286516.0	286562.0	286689.0	286689.0	287272.0	287579.0	287579.0	287579.0	287775.0	288737.0	290729.0	290729.0	292498.0	292498.0	292701.0	297044.0	297177.0	297899.0	299174.0	300734.0	301686.0	301686.0	302369.0	302369.0	303201.0	304001.0
960.0	234725.0	234725.0	234931.0	234931.0	234982.0	234982.0	234982.0	234982.0	234982.0	234982.0	234982.0	234982.0	234982.0	235220.0	235847.0	236247.0	236320.0	236320.0	236320.0	236359.0	236359.0	236359.0	236444.0	237233.0	237769.0	237769.0	237769.0	237769.0	238028.0	238304.0	238304.0	238326.0	238415.0	238547.0	238719.0
961.0	577869.0	577869.0	577913.0	580872.0	581452.0	581452.0	581799.0	581799.0	581799.0	581983.0	582603.0	582603.0	588817.0	590705.0	598115.0	598115.0	600728.0	601767.0	601991.0	603751.0	603984.0	612566.0	618084.0	618230.0	622311.0	623349.0	624684.0	628078.0	628575.0	634086.0	634155.0	643835.0	643835.0	647711.0	649544.0
962.0	251832.0	251832.0	251832.0	251832.0	251832.0	252192.0	252192.0	252192.0	252192.0	252192.0	252192.0	252192.0	252510.0	252556.0	253592.0	253862.0	254515.0	256680.0	256680.0	256680.0	256680.0	256680.0	256922.0	257838.0	258259.0	258259.0	258259.0	258259.0	258461.0	259762.0	259762.0	259762.0	259762.0	260036.0	260530.0
963.0	428742.0	428742.0	428742.0	428881.0	428881.0	431550.0	431856.0	435519.0	435519.0	435519.0	435519.0	435519.0	436628.0	437704.0	437704.0	437704.0	438499.0	438499.0	441437.0	441869.0	441869.0	442265.0	442477.0	442509.0	445202.0	445202.0	446727.0	447088.0	449294.0	449294.0	449294.0	449294.0	453595.0	453819.0	453843.0
964.0	576247.0	576247.0	577910.0	578462.0	578462.0	578667.0	579193.0	579193.0	579533.0	585275.0	585690.0	585690.0	586123.0	586605.0	586971.0	587940.0	589165.0	592603.0	592603.0	592603.0	601118.0	602664.0	607193.0	607193.0	608490.0	608490.0	608700.0	611086.0	611086.0	611139.0	613897.0	614226.0	614854.0	614854.0	615165.0
965.0	3025643.0	3025643.0	3031488.0	3031572.0	3032720.0	3034941.0	3035158.0	3037504.0	3037981.0	3040907.0	3044281.0	3051955.0	3053186.0	3054828.0	3064464.0	3064940.0	3067599.0	3082623.0	3087247.0	3090303.0	3090303.0	3106760.0	3114181.0	3115763.0	3118826.0	3126219.0	3132795.0	3136490.0	3143570.0	3143817.0	3146110.0	3148942.0	3153689.0	3159476.0	3159744.0
966.0	2719675.0	2719675.0	2724638.0	2727018.0	2727018.0	2745917.0	2745917.0	2746432.0	2750246.0	2754156.0	2759844.0	2764764.0	2769659.0	2769659.0	2772592.0	2778008.0	2782600.0	2785255.0	2787864.0	2788313.0	2788313.0	2815527.0	2815581.0	2827847.0	2835165.0	2836990.0	2836990.0	2836990.0	2839412.0	2865618.0	2870158.0	2883144.0	2887921.0	2896063.0	2900180.0
967.0	4913030.0	4913030.0	4932198.0	4939502.0	4945876.0	4957372.0	4985532.0	4994371.0	4998214.0	4998574.0	5003021.0	5009511.0	5010770.0	5016370.0	5029680.0	5033761.0	5038330.0	5044848.0	5048990.0	5054190.0	5058430.0	5114700.0	5132773.0	5155273.0	5175568.0	5177286.0	5180623.0	5192107.0	5195432.0	5198039.0	5206773.0	5239051.0	5251697.0	5260097.0	5273198.0
968.0	3706383.0	3706383.0	3710305.0	3719098.0	3736612.0	3738084.0	3738084.0	3743214.0	3743840.0	3899085.0	3901877.0	3921828.0	3922254.0	3925435.0	3943399.0	3955330.0	3995584.0	4039134.0	4042488.0	4043277.0	4056124.0	4097950.0	4100555.0	4123077.0	4153502.0	4155476.0	4188930.0	4189833.0	4192031.0	4196064.0	4200317.0	4201671.0	4205503.0	4226053.0	4233921.0
969.0	3773351.0	3773351.0	3804092.0	3822355.0	3836417.0	3841234.0	3842122.0	3852132.0	3874763.0	3891489.0	3894294.0	3899913.0	3906281.0	3913415.0	3932000.0	3932359.0	3944424.0	3963868.0	3975081.0	3983459.0	3985299.0	4019624.0	4032066.0	4047024.0	4055414.0	4062925.0	4075953.0	4083237.0	4092036.0	4094945.0	4097358.0	4112897.0	4114691.0	4120447.0	4135701.0
970.0	489160.0	489160.0	489207.0	491023.0	491572.0	491711.0	491711.0	491831.0	495459.0	495581.0	495987.0	495987.0	496388.0	496388.0	497106.0	497106.0	497106.0	497106.0	497106.0	498069.0	498557.0	503670.0	504759.0	504759.0	504796.0	506131.0	506236.0	506302.0	507574.0	507574.0	508148.0	532288.0	532374.0	538005.0	538005.0
971.0	2322677.0	2322677.0	2323909.0	2325426.0	2327930.0	2330046.0	2330046.0	2330235.0	2330505.0	2330505.0	2332656.0	2332784.0	2332784.0	2332784.0	2332916.0	2333647.0	2333688.0	2337410.0	2337461.0	2340218.0	2340940.0	2357440.0	2359354.0	2360920.0	2362089.0	2362097.0	2363779.0	2363828.0	2365810.0	2366597.0	2366621.0	2367340.0	2367764.0	2367803.0	2368455.0
972.0	626493.0	626493.0	628017.0	628017.0	632973.0	632973.0	634091.0	634197.0	634197.0	634201.0	647063.0	647063.0	647154.0	652278.0	660409.0	660409.0	662162.0	666088.0	667189.0	667189.0	667189.0	673414.0	676278.0	684237.0	690422.0	690422.0	696796.0	698776.0	706919.0	707639.0	708961.0	718578.0	718578.0	723813.0	725562.0
973.0	313293.0	313293.0	314626.0	314626.0	314626.0	314626.0	314626.0	314626.0	314626.0	314626.0	314626.0	314626.0	314626.0	314626.0	314626.0	314626.0	314626.0	314626.0	314626.0	314626.0	315659.0	315659.0	315659.0	317609.0	317609.0	317609.0	317609.0	317686.0	317686.0	318932.0	320612.0	320612.0	320612.0	320612.0	320612.0
974.0	486563.0	486563.0	487120.0	487120.0	488952.0	489200.0	492171.0	492171.0	492527.0	492527.0	492614.0	492848.0	492848.0	496060.0	496060.0	496060.0	496060.0	502544.0	502544.0	502544.0	502544.0	503804.0	503804.0	504521.0	505064.0	512079.0	512892.0	512892.0	512892.0	512892.0	512892.0	514089.0	516458.0	523125.0	523633.0
975.0	2605697.0	2605697.0	2645621.0	2721144.0	2743915.0	2787842.0	2894622.0	2925856.0	2937131.0	2945768.0	2947669.0	2953304.0	2959010.0	2967703.0	3024814.0	3024989.0	3030239.0	3094605.0	3101585.0	3138095.0	3142011.0	3162568.0	3177127.0	3217866.0	3234056.0	3254166.0	3265306.0	3268566.0	3280629.0	3286844.0	3306256.0	3306898.0	3306898.0	3329202.0	3333927.0
976.0	306459.0	306459.0	306459.0	306459.0	306459.0	306459.0	306459.0	306971.0	307143.0	307143.0	307143.0	307143.0	307143.0	307143.0	308693.0	308693.0	308693.0	308693.0	308693.0	308693.0	308693.0	308693.0	308693.0	312531.0	312531.0	312531.0	312531.0	314725.0	314725.0	314725.0	314725.0	321807.0	326859.0	330317.0	330627.0
977.0	1283337.0	1283337.0	1308568.0	1328238.0	1329900.0	1334321.0	1352970.0	1374558.0	1388325.0	1390249.0	1394477.0	1398322.0	1401420.0	1403724.0	1435973.0	1441436.0	1444731.0	1451244.0	1454304.0	1469634.0	1469634.0	1481487.0	1493228.0	1553913.0	1555176.0	1572659.0	1592363.0	1594005.0	1619534.0	1621954.0	1623591.0	1629321.0	1634176.0	1636630.0	1640815.0
978.0	573602.0	573602.0	573602.0	573602.0	573602.0	573602.0	592737.0	593974.0	594068.0	596700.0	597263.0	597263.0	618336.0	618512.0	637667.0	637667.0	637763.0	642685.0	642685.0	648360.0	648360.0	659614.0	664847.0	665661.0	665702.0	665702.0	671300.0	671449.0	671449.0	671449.0	693840.0	695415.0	695415.0	703850.0	706345.0
979.0	560888.0	560888.0	563228.0	568276.0	568276.0	569343.0	576780.0	578033.0	579931.0	579931.0	583783.0	583783.0	585601.0	594925.0	597970.0	598014.0	598623.0	620507.0	620507.0	624407.0	625528.0	625754.0	627184.0	628509.0	631795.0	668170.0	668262.0	674372.0	679128.0	680409.0	680886.0	696479.0	699915.0	701087.0	701983.0
980.0	206679.0	206679.0	207795.0	207795.0	207795.0	207795.0	207795.0	207795.0	207795.0	207795.0	208749.0	209894.0	209894.0	209894.0	209894.0	209894.0	209894.0	209894.0	209894.0	209894.0	209894.0	210019.0	210019.0	210031.0	210163.0	210163.0	211260.0	211422.0	211422.0	211422.0	211422.0	211422.0	211422.0	211422.0	211422.0
981.0	921928.0	921928.0	921928.0	926824.0	927120.0	927120.0	927120.0	930849.0	930849.0	930982.0	932555.0	937962.0	937962.0	937962.0	937962.0	937962.0	946503.0	951561.0	952831.0	953416.0	953416.0	957713.0	957713.0	957742.0	960443.0	968839.0	969161.0	969161.0	969804.0	969910.0	969910.0	970788.0	971239.0	971416.0	971886.0
982.0	1196605.0	1196605.0	1196605.0	1196690.0	1196729.0	1197826.0	1197826.0	1197826.0	1197826.0	1197826.0	1197826.0	1197826.0	1197826.0	1197826.0	1197826.0	1197826.0	1197826.0	1200105.0	1203011.0	1203011.0	1204281.0	1208392.0	1208392.0	1208392.0	1208751.0	1208751.0	1209104.0	1210599.0	1210599.0	1210599.0	1210599.0	1211773.0	1218731.0	1219534.0	1220644.0
983.0	1079134.0	1079134.0	1082578.0	1087386.0	1089330.0	1089510.0	1089510.0	1091248.0	1091320.0	1095955.0	1120013.0	1122681.0	1122681.0	1122681.0	1130678.0	1132674.0	1132674.0	1134231.0	1136420.0	1136420.0	1138155.0	1144673.0	1150534.0	1151257.0	1151257.0	1151257.0	1168272.0	1168272.0	1186387.0	1186800.0	1186800.0	1188027.0	1188676.0	1189966.0	1190184.0
984.0	2049871.0	2049871.0	2061315.0	2064559.0	2074834.0	2083423.0	2084291.0	2088321.0	2096551.0	2117815.0	2119947.0	2121054.0	2121886.0	2142656.0	2163323.0	2172006.0	2175988.0	2195354.0	2200478.0	2213436.0	2214597.0	2220405.0	2226043.0	2303704.0	2325847.0	2326021.0	2334532.0	2343006.0	2349292.0	2349648.0	2368047.0	2382079.0	2386846.0	2394248.0	2407492.0
985.0	243719.0	243719.0	251264.0	251264.0	251264.0	251390.0	252708.0	252708.0	252983.0	252983.0	252983.0	252983.0	254442.0	255071.0	255214.0	255214.0	255214.0	255214.0	255214.0	255214.0	255309.0	255522.0	255522.0	255705.0	255719.0	262248.0	263090.0	263132.0	263282.0	263282.0	265295.0	265295.0	265295.0	265295.0	265295.0
986.0	868668.0	868668.0	875159.0	877756.0	880470.0	880703.0	880703.0	883326.0	884319.0	884970.0	886235.0	908239.0	912781.0	914575.0	926766.0	927153.0	927153.0	934860.0	937488.0	938265.0	940661.0	951938.0	951938.0	955572.0	963288.0	963288.0	965892.0	974970.0	982514.0	986595.0	989320.0	1000155.0	1004483.0	1005901.0	1005901.0
987.0	228599.0	228599.0	228880.0	228880.0	228880.0	228880.0	230396.0	230396.0	231042.0	231042.0	231042.0	231042.0	231042.0	231042.0	231042.0	231042.0	231226.0	232201.0	234384.0	234384.0	234384.0	234384.0	234384.0	234581.0	234581.0	234581.0	234625.0	234875.0	236685.0	236685.0	237058.0	237417.0	237466.0	237466.0	237739.0
988.0	386616.0	386616.0	386616.0	386616.0	387243.0	387243.0	387243.0	387769.0	387769.0	387889.0	387889.0	387889.0	387889.0	388048.0	388505.0	390444.0	390444.0	390444.0	390518.0	390518.0	390518.0	392660.0	392660.0	399162.0	399162.0	399162.0	399984.0	399984.0	400303.0	400303.0	400645.0	400645.0	400645.0	400645.0	400786.0
989.0	1013853.0	1013853.0	1022342.0	1022342.0	1024229.0	1024385.0	1024385.0	1026427.0	1033932.0	1050717.0	1051003.0	1051678.0	1053709.0	1054264.0	1059901.0	1059901.0	1061103.0	1070004.0	1071718.0	1086038.0	1086038.0	1089888.0	1091888.0	1093937.0	1097703.0	1100455.0	1111588.0	1111893.0	1118409.0	1119988.0	1126718.0	1128027.0	1128027.0	1133087.0	1135706.0
990.0	271537.0	271537.0	272163.0	272163.0	272163.0	272889.0	272889.0	273157.0	273568.0	273568.0	273648.0	273648.0	273648.0	274089.0	275373.0	275373.0	275809.0	275809.0	275809.0	276431.0	276431.0	277064.0	277531.0	277796.0	281624.0	283108.0	283188.0	283188.0	283188.0	286238.0	286354.0	286630.0	286664.0	287419.0	288022.0
991.0	1391420.0	1391420.0	1391960.0	1391960.0	1399426.0	1400519.0	1401901.0	1408296.0	1411518.0	1411910.0	1414427.0	1418444.0	1419081.0	1421799.0	1445743.0	1446633.0	1450040.0	1466769.0	1467270.0	1471638.0	1478474.0	1479297.0	1484720.0	1484820.0	1489904.0	1530268.0	1530887.0	1535759.0	1536280.0	1537921.0	1549588.0	1549881.0	1549881.0	1550573.0	1555401.0
992.0	675991.0	675991.0	676780.0	696927.0	716627.0	717034.0	729282.0	731276.0	737971.0	739339.0	741895.0	752059.0	771267.0	772498.0	785547.0	787681.0	789685.0	800852.0	801429.0	801597.0	801597.0	801686.0	802360.0	802617.0	803863.0	804319.0	811891.0	812294.0	812294.0	814242.0	815315.0	824308.0	824347.0	826456.0	829227.0
993.0	216853.0	216853.0	216853.0	216853.0	216853.0	217067.0	217067.0	217067.0	217067.0	217067.0	217067.0	217067.0	217067.0	217067.0	217067.0	217196.0	217196.0	217196.0	217196.0	217948.0	217948.0	217948.0	217948.0	217948.0	217948.0	218175.0	218175.0	218175.0	219731.0	219731.0	220797.0	221030.0	221030.0	221855.0	221855.0
994.0	401686.0	401686.0	401686.0	401686.0	401686.0	401686.0	401686.0	403050.0	403050.0	403399.0	403399.0	403399.0	403399.0	407675.0	407874.0	409248.0	409248.0	426109.0	428456.0	429411.0	445062.0	445804.0	450232.0	466207.0	466207.0	516406.0	533613.0	533613.0	542960.0	545410.0	546421.0	547002.0	547002.0	553696.0	554331.0
995.0	548537.0	548537.0	548537.0	549675.0	551434.0	551434.0	551652.0	551652.0	551993.0	551993.0	566805.0	575238.0	575943.0	576487.0	576816.0	578457.0	578785.0	582703.0	582703.0	586860.0	588450.0	588450.0	588583.0	592236.0	592495.0	592683.0	592683.0	594559.0	594559.0	596034.0	596034.0	605601.0	605601.0	609054.0	610673.0
996.0	264551.0	264551.0	271787.0	271865.0	271865.0	271865.0	272336.0	272336.0	272503.0	272503.0	274197.0	274603.0	274617.0	275601.0	275902.0	275902.0	275902.0	275902.0	277067.0	277821.0	280848.0	280947.0	281001.0	284059.0	284374.0	284374.0	284374.0	284374.0	284374.0	284374.0	284604.0	285473.0	286392.0	286577.0	286577.0
997.0	343949.0	343949.0	345120.0	345544.0	345544.0	345544.0	345544.0	345544.0	345544.0	345544.0	345544.0	345544.0	345574.0	345574.0	345968.0	345968.0	346390.0	346390.0	346785.0	347505.0	347543.0	347543.0	347543.0	360959.0	362550.0	365838.0	365926.0	366091.0	367029.0	368474.0	368474.0	369144.0	370791.0	370910.0	371619.0
998.0	348360.0	348360.0	348360.0	348360.0	348360.0	348360.0	348360.0	348360.0	348360.0	348399.0	348399.0	349540.0	349540.0	349540.0	350450.0	350450.0	350450.0	353417.0	353892.0	354128.0	354128.0	359235.0	359286.0	361738.0	361738.0	361738.0	361738.0	361752.0	381700.0	381700.0	381700.0	381700.0	382482.0	382482.0	382482.0
999.0	474649.0	474649.0	475552.0	475906.0	475906.0	475906.0	475906.0	475947.0	476270.0	476270.0	477841.0	477892.0	481881.0	484685.0	485418.0	490117.0	490117.0	493417.0	498387.0	499507.0	499507.0	502628.0	507654.0	507893.0	508068.0	508068.0	512109.0	513005.0	513039.0	513371.0	513673.0	514678.0	514832.0	518004.0	518761.0
1000.0	318530.0	318530.0	318849.0	318849.0	318875.0	318875.0	318875.0	318875.0	318875.0	320069.0	320069.0	320069.0	320069.0	320111.0	321039.0	321039.0	321039.0	325812.0	325932.0	325932.0	325932.0	325932.0	326207.0	331240.0	331899.0	332038.0	332415.0	343528.0	343528.0	345129.0	346162.0	346211.0	347071.0	347071.0	348289.0
1001.0	435523.0	435523.0	436562.0	436807.0	440363.0	440363.0	440363.0	440363.0	440363.0	440363.0	440363.0	440715.0	441807.0	441807.0	442260.0	442728.0	442940.0	456022.0	456976.0	457197.0	457197.0	457382.0	458377.0	458377.0	458920.0	461199.0	461199.0	461199.0	461199.0	461418.0	462354.0	462354.0	464721.0	464721.0	464779.0
1002.0	143636.0	143636.0	143636.0	143636.0	143636.0	143636.0	143636.0	143636.0	143636.0	143636.0	143636.0	144592.0	144592.0	145882.0	145882.0	157447.0	157977.0	157977.0	157977.0	158303.0	158303.0	161158.0	161335.0	164708.0	168237.0	168237.0	168237.0	168237.0	168237.0	168237.0	168237.0	168237.0	168237.0	168237.0	168237.0
1003.0	155617.0	155617.0	155617.0	155617.0	155617.0	155617.0	155617.0	155617.0	155617.0	155617.0	155617.0	155617.0	155617.0	155617.0	155726.0	155726.0	155726.0	155726.0	155729.0	156307.0	156307.0	156307.0	156660.0	156660.0	156660.0	156660.0	158849.0	158849.0	160648.0	160648.0	160648.0	160675.0	160675.0	160675.0	160899.0
1004.0	394401.0	394401.0	394414.0	394414.0	403591.0	403808.0	408698.0	427425.0	459340.0	459598.0	459598.0	459598.0	459598.0	459598.0	459598.0	459598.0	472883.0	473879.0	473879.0	473879.0	473879.0	473879.0	473879.0	475376.0	479191.0	481737.0	485787.0	490043.0	491352.0	491393.0	491700.0	491700.0	491700.0	495297.0	497432.0
1005.0	291967.0	291967.0	291967.0	291967.0	291967.0	291967.0	291967.0	291967.0	291967.0	292006.0	292006.0	292006.0	293228.0	293545.0	293648.0	293921.0	297438.0	298466.0	298596.0	299038.0	299038.0	301708.0	301775.0	302364.0	305892.0	305892.0	305892.0	305892.0	319604.0	319604.0	319857.0	319861.0	319861.0	321092.0	322513.0
1006.0	506694.0	506694.0	506769.0	506794.0	506794.0	508281.0	508974.0	510108.0	511281.0	511411.0	512400.0	513346.0	513346.0	514193.0	516178.0	517271.0	517271.0	519104.0	519395.0	519736.0	519736.0	519736.0	521103.0	522320.0	523901.0	524549.0	524549.0	524549.0	524805.0	524805.0	524805.0	525053.0	526108.0	526142.0	527260.0
1007.0	228758.0	228758.0	228758.0	228758.0	228758.0	228758.0	228758.0	228758.0	228758.0	228758.0	228758.0	229032.0	229032.0	229327.0	229327.0	229651.0	229651.0	232504.0	232519.0	237716.0	237716.0	237766.0	424284.0	424388.0	431124.0	432304.0	432304.0	434002.0	505013.0	505013.0	506504.0	506504.0	508542.0	509216.0	509539.0
1008.0	90616.0	90616.0	90616.0	90616.0	90658.0	90658.0	90658.0	90658.0	90918.0	90918.0	90918.0	90918.0	90918.0	90918.0	90918.0	90918.0	92055.0	92055.0	92055.0	93182.0	93182.0	94712.0	98655.0	98655.0	98655.0	102004.0	102255.0	102255.0	102530.0	102530.0	102530.0	102530.0	102530.0	102530.0	103293.0
1009.0	667675.0	667675.0	671977.0	675016.0	675874.0	676364.0	677425.0	680154.0	681431.0	685928.0	687150.0	690248.0	690248.0	695892.0	699609.0	705112.0	706505.0	708843.0	709308.0	715071.0	719860.0	724179.0	727408.0	728892.0	732654.0	737078.0	737078.0	741306.0	743221.0	743221.0	747497.0	748893.0	750448.0	775240.0	778493.0
1010.0	247795.0	247795.0	247795.0	251405.0	251405.0	251405.0	251405.0	251405.0	251405.0	251405.0	251405.0	252760.0	252760.0	252760.0	260800.0	260800.0	260832.0	264819.0	264819.0	264819.0	264819.0	264819.0	264819.0	264819.0	290918.0	290981.0	290981.0	290981.0	290981.0	290981.0	290981.0	291018.0	291187.0	292036.0	292075.0
1011.0	578319.0	578319.0	578334.0	586694.0	594084.0	594084.0	594175.0	594175.0	594964.0	595089.0	595941.0	596355.0	596363.0	599532.0	600528.0	600535.0	600535.0	604136.0	604136.0	604136.0	604804.0	604829.0	604829.0	604829.0	611142.0	611213.0	611703.0	611992.0	611992.0	611992.0	611992.0	622806.0	622806.0	639631.0	639868.0
1012.0	184742.0	184742.0	184794.0	184794.0	184794.0	184794.0	185378.0	185378.0	185378.0	185378.0	185378.0	185378.0	185378.0	185410.0	185559.0	186164.0	186164.0	186164.0	186164.0	186164.0	186164.0	186164.0	186164.0	186164.0	186346.0	186346.0	186454.0	186454.0	186572.0	186572.0	186610.0	188039.0	188039.0	188039.0	188199.0
1013.0	912813.0	912813.0	915268.0	915268.0	915268.0	915268.0	915268.0	915311.0	915717.0	915717.0	915717.0	915717.0	918311.0	919027.0	923571.0	929534.0	930863.0	937207.0	940644.0	948559.0	948559.0	971152.0	971152.0	971152.0	1010523.0	1010523.0	1018265.0	1019425.0	1034428.0	1035710.0	1049279.0	1055849.0	1056710.0	1060169.0	1060169.0
1014.0	713045.0	713045.0	713601.0	716258.0	716258.0	720813.0	720813.0	720813.0	722980.0	723207.0	723207.0	724885.0	729648.0	730295.0	748139.0	769435.0	771153.0	772812.0	799273.0	805935.0	813554.0	822906.0	826803.0	833982.0	851195.0	876707.0	882211.0	883591.0	893445.0	899951.0	904800.0	905804.0	906919.0	910542.0	911516.0
1015.0	509815.0	509815.0	509973.0	511603.0	515104.0	515104.0	515104.0	518433.0	518433.0	518433.0	529840.0	531960.0	535151.0	535151.0	541567.0	541567.0	541567.0	551814.0	551814.0	551864.0	552219.0	560142.0	568121.0	568391.0	569249.0	569476.0	569908.0	570243.0	570644.0	570806.0	580495.0	580707.0	581139.0	584963.0	585330.0
1016.0	171044.0	171044.0	171044.0	171044.0	171044.0	171044.0	171044.0	171044.0	171044.0	171044.0	171044.0	171044.0	172365.0	172488.0	172593.0	172593.0	172593.0	172818.0	172818.0	172952.0	172952.0	172952.0	174066.0	174066.0	174066.0	174334.0	174334.0	174334.0	174334.0	174952.0	174952.0	176449.0	178309.0	179186.0	179211.0
1017.0	1388663.0	1388663.0	1389066.0	1393858.0	1396022.0	1398170.0	1400428.0	1415848.0	1418672.0	1420048.0	1421713.0	1423089.0	1424898.0	1430850.0	1445763.0	1449875.0	1452813.0	1466265.0	1466265.0	1471686.0	1471964.0	1474592.0	1496221.0	1508562.0	1516771.0	1516878.0	1518260.0	1520331.0	1525872.0	1529550.0	1530116.0	1536223.0	1540977.0	1548993.0	1550655.0
1018.0	148364.0	148364.0	148364.0	148364.0	148364.0	148364.0	148364.0	148364.0	148364.0	148364.0	148364.0	148364.0	148364.0	148364.0	148364.0	148364.0	148364.0	148364.0	148554.0	149429.0	149429.0	151743.0	153750.0	153750.0	153750.0	153750.0	153750.0	153750.0	153750.0	153750.0	153750.0	153750.0	153750.0	153750.0	153837.0
1019.0	475655.0	475655.0	475807.0	475807.0	475807.0	475807.0	475807.0	476136.0	476136.0	476136.0	477256.0	477256.0	478097.0	478170.0	480309.0	480470.0	480524.0	482540.0	482668.0	485360.0	485360.0	489029.0	489029.0	489029.0	492152.0	492152.0	492738.0	493232.0	493232.0	496137.0	496752.0	496752.0	497209.0	497558.0	498677.0
1020.0	1033058.0	1033058.0	1033863.0	1034453.0	1034669.0	1034669.0	1035356.0	1037231.0	1037231.0	1037231.0	1037231.0	1037486.0	1037613.0	1037659.0	1038968.0	1038978.0	1038978.0	1039352.0	1040493.0	1040794.0	1040794.0	1043715.0	1044835.0	1046405.0	1046666.0	1048409.0	1050499.0	1053494.0	1054797.0	1055006.0	1055217.0	1055217.0	1058694.0	1061643.0	1061643.0
1021.0	334025.0	334025.0	334025.0	334025.0	334025.0	334566.0	334654.0	334654.0	334654.0	334654.0	335489.0	335489.0	340210.0	340210.0	341081.0	341081.0	341081.0	341081.0	341426.0	341776.0	341776.0	343756.0	343756.0	350799.0	382481.0	383491.0	385143.0	387105.0	388452.0	388955.0	391542.0	392400.0	393186.0	395188.0	396010.0
1022.0	1008736.0	1008736.0	1009696.0	1012063.0	1018105.0	1028728.0	1030985.0	1030985.0	1032277.0	1035858.0	1038136.0	1039636.0	1048097.0	1055385.0	1061214.0	1066173.0	1066173.0	1071409.0	1071583.0	1072628.0	1074705.0	1082788.0	1084992.0	1084992.0	1084992.0	1084992.0	1088399.0	1095859.0	1095859.0	1096125.0	1101984.0	1102440.0	1110926.0	1128030.0	1133297.0
1023.0	1045642.0	1045642.0	1048048.0	1048048.0	1048048.0	1048762.0	1054748.0	1057032.0	1057032.0	1059545.0	1059813.0	1061434.0	1062683.0	1063909.0	1065405.0	1065405.0	1066553.0	1072786.0	1074241.0	1076987.0	1077960.0	1088038.0	1089238.0	1090295.0	1091549.0	1091717.0	1091717.0	1093980.0	1094363.0	1098810.0	1101356.0	1112757.0	1115658.0	1117335.0	1119188.0
1024.0	1932180.0	1932180.0	1934395.0	1934707.0	1936882.0	1957226.0	1959085.0	1968755.0	1969095.0	1973246.0	1981262.0	1984416.0	1989419.0	1993223.0	2007218.0	2008400.0	2009613.0	2013936.0	2023313.0	2025537.0	2030654.0	2047795.0	2048590.0	2051342.0	2052390.0	2052390.0	2053713.0	2055838.0	2057962.0	2058127.0	2069705.0	2069966.0	2071884.0	2081768.0	2093388.0
1025.0	1187431.0	1187431.0	1189167.0	1189917.0	1206288.0	1235992.0	1254336.0	1256427.0	1258409.0	1262019.0	1270531.0	1272840.0	1291837.0	1295772.0	1315882.0	1318507.0	1325878.0	1326637.0	1342675.0	1355761.0	1359247.0	1365563.0	1367855.0	1369933.0	1380520.0	1380830.0	1382189.0	1382551.0	1382829.0	1391978.0	1409729.0	1419831.0	1424264.0	1437639.0	1447414.0
1026.0	1398734.0	1398734.0	1405273.0	1405530.0	1405835.0	1405975.0	1407519.0	1410962.0	1414115.0	1414115.0	1428035.0	1429210.0	1438975.0	1446354.0	1461397.0	1482942.0	1495248.0	1512232.0	1521025.0	1525261.0	1526593.0	1530421.0	1540105.0	1542382.0	1550419.0	1554135.0	1559042.0	1571396.0	1573364.0	1578732.0	1584817.0	1590929.0	1591955.0	1602576.0	1609347.0
1027.0	594483.0	594483.0	596127.0	601716.0	605294.0	613430.0	613430.0	613971.0	615642.0	616006.0	619764.0	619764.0	623884.0	625074.0	632513.0	634810.0	642354.0	643264.0	643264.0	644771.0	646681.0	650364.0	650364.0	650709.0	654873.0	654873.0	657683.0	658595.0	661879.0	666353.0	667887.0	667887.0	668104.0	668104.0	669930.0
1028.0	79794.0	79794.0	80449.0	80449.0	80449.0	80449.0	80449.0	80910.0	80910.0	80910.0	80910.0	80910.0	80910.0	80910.0	80923.0	80923.0	80923.0	80923.0	80923.0	80923.0	80923.0	82372.0	82372.0	82372.0	82372.0	82372.0	82381.0	82393.0	82393.0	82479.0	82479.0	82479.0	82479.0	82515.0	82515.0
1029.0	1441515.0	1441515.0	1461529.0	1461529.0	1470612.0	1476441.0	1483679.0	1485359.0	1487877.0	1489154.0	1498733.0	1504792.0	1505461.0	1507623.0	1510405.0	1513153.0	1532444.0	1535705.0	1540544.0	1544759.0	1549146.0	1559468.0	1563345.0	1564293.0	1577767.0	1577767.0	1580318.0	1582247.0	1589349.0	1591389.0	1592190.0	1592380.0	1595069.0	1596960.0	1602693.0
1030.0	772504.0	772504.0	773523.0	773593.0	776110.0	779531.0	779531.0	782840.0	785123.0	785487.0	791541.0	791541.0	793012.0	800693.0	807031.0	807599.0	808041.0	817644.0	819905.0	834965.0	834965.0	835096.0	835608.0	836055.0	838428.0	838428.0	840355.0	842691.0	846560.0	848892.0	849192.0	856310.0	857888.0	865696.0	868997.0
1031.0	524258.0	524258.0	524258.0	524258.0	524258.0	524258.0	524258.0	524258.0	524258.0	524258.0	524529.0	524529.0	524529.0	524529.0	524529.0	524529.0	524548.0	524548.0	524548.0	526066.0	526066.0	527663.0	527663.0	527663.0	527663.0	527663.0	527663.0	527663.0	527777.0	527777.0	527777.0	527777.0	527777.0	527777.0	527777.0
1032.0	647220.0	647220.0	648039.0	648039.0	648039.0	648039.0	648039.0	648353.0	648353.0	648353.0	648353.0	649319.0	652064.0	652077.0	652077.0	654000.0	654000.0	654000.0	654000.0	654145.0	656182.0	657743.0	661828.0	661828.0	661901.0	661901.0	662357.0	662357.0	662470.0	662470.0	662555.0	663423.0	663423.0	663423.0	664897.0
1033.0	426761.0	426761.0	426811.0	427400.0	427400.0	427400.0	429545.0	430684.0	430684.0	435918.0	441315.0	441842.0	444153.0	444153.0	446682.0	447403.0	448692.0	449676.0	450517.0	450517.0	450738.0	453360.0	453360.0	453360.0	453360.0	453509.0	453509.0	453674.0	453674.0	453985.0	456281.0	456281.0	456281.0	456281.0	457568.0
1034.0	583874.0	583874.0	584101.0	585195.0	588613.0	588834.0	590227.0	590513.0	590513.0	591888.0	591934.0	591934.0	591934.0	592178.0	592841.0	593213.0	593272.0	595134.0	601290.0	602087.0	610297.0	622980.0	623496.0	623496.0	623496.0	623555.0	624756.0	625032.0	625032.0	625561.0	625561.0	625561.0	625561.0	625842.0	626536.0
1035.0	877079.0	877079.0	877851.0	877851.0	879633.0	879633.0	886550.0	887356.0	887551.0	887557.0	901635.0	901990.0	904670.0	904670.0	905627.0	906124.0	906124.0	935692.0	936387.0	938146.0	938153.0	942346.0	946265.0	955352.0	960967.0	961812.0	996285.0	999578.0	999647.0	1001577.0	1002338.0	1004750.0	1004829.0	1007460.0	1010832.0
1036.0	171968.0	171968.0	171968.0	171968.0	171968.0	171968.0	171968.0	171968.0	171968.0	171968.0	171977.0	173210.0	173210.0	173210.0	173210.0	173210.0	174988.0	175204.0	175204.0	175204.0	175204.0	178030.0	178030.0	178030.0	179104.0	179104.0	179227.0	179227.0	179227.0	179227.0	179227.0	179227.0	179227.0	179552.0	180287.0
1037.0	755663.0	755663.0	759807.0	759914.0	759914.0	790605.0	790825.0	791399.0	791399.0	791399.0	791728.0	794672.0	794674.0	794674.0	794674.0	794674.0	794674.0	794674.0	794674.0	797062.0	798146.0	800501.0	802173.0	802173.0	802173.0	802206.0	802206.0	802438.0	802470.0	803314.0	803314.0	803314.0	804228.0	806253.0	807407.0
1038.0	152694.0	152694.0	152694.0	152694.0	152694.0	152694.0	152694.0	152694.0	152694.0	152694.0	152694.0	152694.0	152694.0	152694.0	152792.0	152792.0	152792.0	152792.0	152806.0	152806.0	152806.0	153266.0	153266.0	153266.0	153734.0	153734.0	153734.0	153734.0	153734.0	153734.0	153734.0	153734.0	154047.0	154047.0	154047.0
1039.0	659011.0	659011.0	667056.0	668066.0	668597.0	671365.0	671365.0	682612.0	684690.0	685258.0	687914.0	690858.0	690858.0	691508.0	695120.0	695959.0	701064.0	704985.0	707831.0	708606.0	715470.0	722123.0	722652.0	722652.0	723721.0	723721.0	723721.0	724301.0	725629.0	725629.0	726549.0	730142.0	733976.0	734960.0	734960.0
1040.0	386870.0	386870.0	389919.0	389919.0	389919.0	389919.0	392046.0	394194.0	394194.0	395368.0	395368.0	395368.0	395368.0	397014.0	397014.0	397014.0	397572.0	399852.0	402184.0	408741.0	408741.0	423924.0	424475.0	425394.0	426393.0	428266.0	428266.0	428266.0	429174.0	429787.0	429846.0	431863.0	434186.0	434186.0	436457.0
1041.0	284312.0	284312.0	286844.0	286844.0	287428.0	307742.0	308013.0	308141.0	308141.0	308141.0	309081.0	309081.0	312508.0	352858.0	352954.0	352954.0	352993.0	353227.0	353227.0	353227.0	353482.0	354671.0	355143.0	355143.0	359319.0	360259.0	360259.0	360259.0	360884.0	365570.0	456938.0	459674.0	459971.0	460091.0	460091.0
1042.0	3476735.0	3476735.0	3502621.0	3532383.0	3581629.0	3610318.0	3613666.0	3687657.0	3728310.0	3739568.0	3819399.0	3833952.0	3835890.0	3841780.0	3869082.0	3871416.0	3918779.0	3937153.0	3938722.0	3944740.0	3945471.0	3983867.0	4045721.0	4068089.0	4087620.0	4089010.0	4093701.0	4094869.0	4097931.0	4105835.0	4128970.0	4129985.0	4144929.0	4158759.0	4177134.0
1043.0	1228430.0	1228430.0	1231033.0	1238827.0	1265568.0	1310646.0	1336372.0	1336628.0	1364657.0	1371333.0	1397229.0	1404002.0	1413055.0	1417950.0	1423321.0	1446121.0	1465211.0	1506746.0	1539699.0	1549910.0	1560753.0	1562493.0	1586054.0	1613981.0	1617576.0	1619161.0	1620092.0	1623522.0	1638300.0	1665373.0	1666996.0	1676017.0	1683545.0	1687786.0	1697180.0
1044.0	170727.0	170727.0	170727.0	170727.0	170727.0	170727.0	170727.0	170823.0	171090.0	171090.0	171267.0	174310.0	174799.0	174856.0	174856.0	174856.0	174856.0	175096.0	175096.0	175217.0	201985.0	202050.0	202050.0	202050.0	202050.0	203140.0	203140.0	203442.0	203442.0	203442.0	203846.0	205324.0	205324.0	206359.0	206758.0
1045.0	2741925.0	2741925.0	2768623.0	2769698.0	2774990.0	2816950.0	2835578.0	2847294.0	2857175.0	2900801.0	2978016.0	3087595.0	3096076.0	3103892.0	3124350.0	3130641.0	3133447.0	3234647.0	3280610.0	3309574.0	3332491.0	3396469.0	3462395.0	3471029.0	3520029.0	3524517.0	3550607.0	3551089.0	3558255.0	3598851.0	3609182.0	3627438.0	3672378.0	3677923.0	3689466.0
1046.0	282277.0	282277.0	282277.0	282277.0	282277.0	282440.0	282440.0	282440.0	282440.0	282440.0	282877.0	287618.0	287866.0	287866.0	287866.0	288035.0	288035.0	289086.0	289086.0	289086.0	289163.0	289165.0	289165.0	291086.0	291308.0	294837.0	294837.0	296386.0	303057.0	303426.0	304192.0	305071.0	307070.0	307113.0	307937.0
1047.0	2223796.0	2223796.0	2260510.0	2274930.0	2285941.0	2334682.0	2341964.0	2379817.0	2387523.0	2406994.0	2486597.0	2487293.0	2492760.0	2503317.0	2533317.0	2555517.0	2574599.0	2590616.0	2678317.0	2697371.0	2697865.0	2775211.0	2782832.0	2827268.0	2842699.0	2865870.0	2882657.0	3079656.0	3093685.0	3113133.0	3122511.0	3129925.0	3157572.0	3169581.0	3187062.0
1048.0	261094.0	261094.0	261094.0	261094.0	261573.0	261573.0	261573.0	261573.0	261573.0	263175.0	265213.0	265676.0	265676.0	266102.0	266918.0	267283.0	267283.0	267734.0	267734.0	267734.0	267863.0	267863.0	271862.0	271862.0	271862.0	271862.0	274416.0	296010.0	297754.0	297807.0	297807.0	297807.0	297807.0	297807.0	298829.0
1049.0	472701.0	472701.0	480849.0	480849.0	481549.0	483120.0	483441.0	491683.0	491894.0	492166.0	493250.0	493250.0	493283.0	493283.0	494350.0	494350.0	494470.0	505399.0	505444.0	505600.0	505600.0	505925.0	507309.0	508760.0	509076.0	509076.0	509371.0	509482.0	526577.0	527672.0	527672.0	529887.0	531597.0	532380.0	532413.0
1050.0	348896.0	348896.0	348896.0	349441.0	349441.0	350154.0	350740.0	357253.0	357253.0	357253.0	359053.0	359053.0	359053.0	359282.0	360456.0	360456.0	361600.0	362215.0	362915.0	363113.0	363113.0	363113.0	366105.0	366105.0	366169.0	366732.0	366732.0	366732.0	372800.0	372800.0	374303.0	374961.0	374961.0	375529.0	378620.0
1051.0	564928.0	564928.0	564928.0	565587.0	567154.0	569204.0	571879.0	572328.0	572536.0	573479.0	574978.0	577789.0	578123.0	579732.0	580061.0	580116.0	582172.0	582388.0	582388.0	583977.0	583977.0	585642.0	588367.0	589197.0	597382.0	601390.0	603878.0	612692.0	618169.0	618169.0	618169.0	624204.0	624302.0	625356.0	627062.0
1052.0	3739366.0	3739366.0	3785871.0	3799785.0	3833393.0	4002319.0	4059655.0	4078455.0	4083931.0	4099548.0	4128053.0	4141073.0	4157646.0	4175882.0	4194355.0	4212093.0	4227539.0	4317397.0	4331529.0	4342303.0	4367830.0	4415761.0	4445763.0	4482746.0	4518653.0	4527614.0	4548267.0	4562862.0	4588587.0	4605926.0	4651050.0	4672693.0	4676370.0	4679149.0	4681466.0
1053.0	1164492.0	1164492.0	1165359.0	1168122.0	1186623.0	1198040.0	1203363.0	1219020.0	1229828.0	1231379.0	1234132.0	1261861.0	1270920.0	1291851.0	1301469.0	1309906.0	1331724.0	1334458.0	1334559.0	1354192.0	1372462.0	1387493.0	1400799.0	1407328.0	1420635.0	1427625.0	1429916.0	1430331.0	1430432.0	1433881.0	1473376.0	1475562.0	1475562.0	1478403.0	1487403.0
1054.0	892322.0	892322.0	892322.0	892631.0	893514.0	894067.0	894120.0	899844.0	900629.0	902975.0	906173.0	906173.0	906899.0	906962.0	918913.0	923989.0	927746.0	930574.0	930762.0	930813.0	930813.0	931116.0	932423.0	934198.0	934372.0	936223.0	938008.0	939587.0	947335.0	952420.0	954211.0	961534.0	961784.0	965118.0	969421.0
1055.0	386940.0	386940.0	387715.0	387715.0	389144.0	390734.0	391247.0	391951.0	391951.0	391951.0	392614.0	392614.0	393108.0	393108.0	393108.0	396713.0	397118.0	398183.0	398490.0	398490.0	398657.0	399068.0	399596.0	399989.0	400801.0	400801.0	400801.0	400801.0	403140.0	403140.0	403140.0	405589.0	405589.0	407582.0	407582.0
1056.0	328452.0	328452.0	328452.0	328452.0	328452.0	330702.0	330702.0	330702.0	331205.0	331205.0	331205.0	331205.0	331279.0	331783.0	331963.0	331963.0	332108.0	332906.0	338112.0	338112.0	338112.0	343561.0	343561.0	344428.0	344428.0	344461.0	351226.0	351431.0	356400.0	357242.0	358960.0	358960.0	358960.0	360389.0	360389.0
1057.0	1658506.0	1658506.0	1679069.0	1680937.0	1747290.0	1777855.0	1782719.0	1809154.0	1809154.0	1811135.0	1834003.0	1838548.0	1845623.0	1854827.0	1859910.0	1860737.0	1883467.0	1904677.0	1924698.0	1927203.0	1933797.0	1934536.0	1934938.0	1999747.0	2016461.0	2024291.0	2024291.0	2027577.0	2046654.0	2062742.0	2065267.0	2079772.0	2088756.0	2092731.0	2095334.0
1058.0	387741.0	387741.0	387741.0	388445.0	388791.0	388791.0	388791.0	388791.0	388791.0	389478.0	389671.0	389671.0	389671.0	389671.0	391088.0	391088.0	392505.0	393107.0	393605.0	393605.0	393668.0	393668.0	396097.0	396097.0	396097.0	396097.0	396484.0	396484.0	396879.0	396879.0	396879.0	396879.0	396879.0	396879.0	397133.0
1059.0	747514.0	747514.0	748086.0	748419.0	749182.0	755515.0	755983.0	759841.0	759841.0	768285.0	769248.0	769248.0	775456.0	775456.0	776423.0	777567.0	777567.0	779232.0	780568.0	785752.0	791875.0	791970.0	793069.0	793562.0	798377.0	798377.0	798377.0	798861.0	799685.0	802358.0	802949.0	805725.0	806260.0	807647.0	809740.0
1060.0	805295.0	805295.0	806499.0	807608.0	809806.0	810464.0	811792.0	813550.0	814729.0	814729.0	819210.0	819487.0	819578.0	819578.0	823708.0	824878.0	831031.0	831082.0	883560.0	888343.0	888411.0	888572.0	891664.0	894512.0	894512.0	895193.0	896614.0	898389.0	898889.0	901492.0	901492.0	903162.0	907257.0	911178.0	911996.0
1061.0	4733866.0	4733866.0	4749386.0	4773323.0	4791518.0	4876187.0	4897386.0	4955999.0	4966078.0	4975083.0	5005460.0	5015813.0	5027704.0	5078368.0	5143443.0	5147577.0	5149069.0	5179112.0	5185910.0	5196224.0	5296223.0	5310834.0	5329333.0	5342813.0	5348625.0	5356255.0	5368320.0	5383661.0	5390361.0	5400103.0	5401957.0	5409072.0	5419745.0	5424950.0	5429403.0
1062.0	1065653.0	1065653.0	1067307.0	1068018.0	1068018.0	1072364.0	1072510.0	1072712.0	1072931.0	1073608.0	1076452.0	1077178.0	1077676.0	1077781.0	1083345.0	1083622.0	1084751.0	1092405.0	1093632.0	1096327.0	1113970.0	1115306.0	1118093.0	1126203.0	1128040.0	1130016.0	1130415.0	1130734.0	1130734.0	1130775.0	1131242.0	1131820.0	1131820.0	1131820.0	1133236.0
1063.0	361037.0	361037.0	361928.0	368396.0	368396.0	368979.0	369432.0	371459.0	371459.0	372227.0	372227.0	372626.0	372737.0	372871.0	373689.0	375074.0	376103.0	380295.0	381337.0	381973.0	382626.0	383660.0	385502.0	386688.0	386897.0	386897.0	389164.0	389402.0	391613.0	394506.0	394506.0	394970.0	395715.0	396578.0	398134.0
1064.0	326682.0	326682.0	326682.0	332340.0	332340.0	332665.0	332665.0	333071.0	333071.0	333071.0	333653.0	334325.0	336783.0	338942.0	339856.0	339856.0	341010.0	346101.0	346101.0	348729.0	358492.0	358492.0	358658.0	364199.0	371182.0	371231.0	373177.0	373405.0	383323.0	387153.0	391411.0	399808.0	399955.0	401215.0	401511.0
1065.0	402023.0	402023.0	402023.0	402023.0	405183.0	406149.0	406149.0	406149.0	406149.0	406149.0	408400.0	408400.0	410880.0	418715.0	428295.0	428295.0	428295.0	430404.0	437385.0	438252.0	441628.0	446191.0	446665.0	446665.0	448999.0	449891.0	454118.0	457548.0	461321.0	461321.0	461321.0	470067.0	470067.0	472756.0	474533.0
1066.0	254199.0	254199.0	255607.0	257068.0	257068.0	257337.0	257337.0	257337.0	257337.0	257337.0	257337.0	257337.0	258286.0	258286.0	258286.0	258286.0	258286.0	260610.0	260610.0	260610.0	260610.0	260610.0	263137.0	263137.0	263137.0	263137.0	263708.0	263708.0	263708.0	263727.0	263727.0	263727.0	263727.0	263727.0	264032.0
1067.0	645703.0	645703.0	657682.0	657902.0	660623.0	660623.0	661637.0	662012.0	662700.0	667140.0	667538.0	667538.0	668650.0	668855.0	669145.0	670797.0	671165.0	676541.0	676541.0	677477.0	681135.0	682013.0	685758.0	685817.0	685817.0	687801.0	687801.0	687865.0	690610.0	690610.0	690651.0	691147.0	691147.0	691147.0	691356.0
1068.0	549430.0	549430.0	549828.0	549989.0	550663.0	550663.0	553646.0	553646.0	553646.0	554013.0	554780.0	554972.0	556224.0	559069.0	565517.0	566954.0	566954.0	567915.0	567915.0	567915.0	567915.0	567915.0	569337.0	569364.0	571314.0	573076.0	573076.0	573076.0	573230.0	574606.0	575190.0	576690.0	577661.0	578833.0	579048.0
1069.0	156903.0	156903.0	157908.0	157908.0	157908.0	157908.0	157908.0	157997.0	157997.0	157997.0	157997.0	157997.0	158079.0	158079.0	159968.0	159968.0	159968.0	160923.0	161393.0	161393.0	162638.0	162735.0	162735.0	162738.0	162738.0	162738.0	162738.0	162738.0	162738.0	163264.0	163264.0	163264.0	163264.0	163624.0	164323.0
1070.0	439730.0	439730.0	439730.0	440148.0	443733.0	443733.0	444768.0	444839.0	444839.0	445376.0	446050.0	446050.0	446221.0	446271.0	446313.0	446313.0	447714.0	447999.0	451627.0	451959.0	451959.0	452221.0	452221.0	452221.0	452221.0	452378.0	452378.0	452671.0	456762.0	456762.0	456762.0	457040.0	457040.0	458096.0	458975.0
1071.0	587643.0	587643.0	587643.0	588259.0	590543.0	608989.0	610206.0	611164.0	611648.0	612279.0	625037.0	629242.0	629588.0	635484.0	639846.0	639846.0	646813.0	649627.0	649971.0	651212.0	662526.0	662709.0	662709.0	664383.0	664383.0	664811.0	664811.0	670314.0	670325.0	670739.0	676088.0	676088.0	676181.0	680361.0	683020.0
1072.0	720851.0	720851.0	721269.0	722356.0	723730.0	724957.0	726849.0	727368.0	727368.0	731901.0	732916.0	732916.0	734177.0	738124.0	758119.0	759210.0	759761.0	764336.0	769941.0	771166.0	771869.0	771869.0	771869.0	772659.0	774563.0	774563.0	777056.0	777056.0	780274.0	780274.0	782518.0	783349.0	783349.0	786491.0	791811.0
1073.0	1042674.0	1042674.0	1057046.0	1059109.0	1062592.0	1066155.0	1074133.0	1074133.0	1076758.0	1088423.0	1101935.0	1105708.0	1108810.0	1114932.0	1117028.0	1118115.0	1119415.0	1123454.0	1124958.0	1127687.0	1128467.0	1129252.0	1135431.0	1137691.0	1141909.0	1142577.0	1144654.0	1144654.0	1150734.0	1150734.0	1150734.0	1154115.0	1156962.0	1157687.0	1162550.0
1074.0	531246.0	531246.0	532522.0	532522.0	532522.0	532522.0	532522.0	532699.0	532707.0	532707.0	532707.0	532753.0	535076.0	535076.0	535768.0	535768.0	535788.0	536710.0	539819.0	548743.0	548743.0	549329.0	549637.0	549637.0	549870.0	549870.0	555498.0	555568.0	572411.0	573275.0	573275.0	573275.0	573534.0	573534.0	573562.0
1075.0	378066.0	378066.0	378066.0	378629.0	378865.0	378865.0	378865.0	378865.0	379291.0	379291.0	420442.0	420442.0	421763.0	421763.0	423299.0	423299.0	424703.0	432129.0	432129.0	432129.0	435772.0	441976.0	454122.0	454122.0	454514.0	454514.0	454514.0	457165.0	458592.0	458868.0	458868.0	460984.0	461102.0	461488.0	463112.0
1076.0	1098932.0	1098932.0	1102312.0	1102385.0	1102526.0	1104588.0	1104588.0	1110905.0	1112825.0	1113050.0	1116918.0	1118694.0	1125381.0	1130581.0	1130921.0	1131748.0	1131748.0	1143309.0	1146495.0	1149497.0	1151704.0	1152025.0	1152417.0	1154423.0	1154708.0	1157762.0	1158252.0	1161762.0	1165530.0	1166357.0	1185204.0	1198704.0	1200526.0	1200713.0	1209678.0
1077.0	484620.0	484620.0	484620.0	484620.0	484620.0	500301.0	502060.0	516840.0	516840.0	516840.0	523429.0	523429.0	523429.0	523429.0	523429.0	524326.0	524855.0	527950.0	527950.0	527950.0	528148.0	529227.0	529304.0	530138.0	530213.0	530382.0	530382.0	530437.0	535205.0	535565.0	535565.0	536601.0	536795.0	537594.0	537886.0
1078.0	2045334.0	2045334.0	2048989.0	2064840.0	2069495.0	2080986.0	2092401.0	2094492.0	2112846.0	2136106.0	2139112.0	2140681.0	2156480.0	2160057.0	2168849.0	2170345.0	2191411.0	2221043.0	2233246.0	2245453.0	2255848.0	2255883.0	2261265.0	2262006.0	2262294.0	2263879.0	2268168.0	2292085.0	2306052.0	2327742.0	2333286.0	2336787.0	2341931.0	2353217.0	2358597.0
1079.0	146826.0	146826.0	146826.0	146826.0	146826.0	147185.0	147185.0	147185.0	147196.0	147196.0	147196.0	147263.0	147263.0	147828.0	148177.0	148177.0	148177.0	148177.0	148177.0	148177.0	148383.0	148383.0	148606.0	148606.0	148606.0	148606.0	148606.0	148789.0	148789.0	148789.0	148789.0	148789.0	148981.0	149066.0	149583.0
1080.0	670000.0	670000.0	670000.0	670000.0	670223.0	670718.0	671073.0	671073.0	671073.0	671353.0	672015.0	672674.0	677139.0	678798.0	679714.0	679714.0	680728.0	685751.0	685916.0	687769.0	687769.0	687769.0	687796.0	689323.0	689456.0	690007.0	690268.0	690268.0	691051.0	691051.0	691443.0	697708.0	698833.0	698833.0	701305.0
1081.0	457696.0	457696.0	457696.0	457696.0	457696.0	457696.0	457696.0	457696.0	458009.0	458418.0	458418.0	458939.0	458973.0	458973.0	459246.0	460155.0	460536.0	460749.0	460749.0	460749.0	460749.0	460749.0	460914.0	460969.0	461523.0	461829.0	461829.0	461861.0	462985.0	463496.0	463496.0	464020.0	464020.0	464139.0	464394.0
1082.0	628535.0	628535.0	633288.0	633979.0	634960.0	639338.0	639736.0	640290.0	641770.0	641770.0	642461.0	642902.0	645691.0	660932.0	661136.0	663221.0	663221.0	665473.0	665473.0	668496.0	670305.0	671030.0	673260.0	678531.0	680699.0	680699.0	680699.0	681894.0	681894.0	682684.0	683725.0	690797.0	692611.0	693066.0	694741.0
1083.0	152335.0	152335.0	152402.0	152402.0	152402.0	152402.0	152402.0	152402.0	152402.0	152402.0	152402.0	152402.0	152402.0	152893.0	152893.0	152893.0	152893.0	152893.0	152893.0	152893.0	152893.0	152893.0	152893.0	152893.0	158052.0	158052.0	158052.0	158052.0	159021.0	159021.0	159021.0	159021.0	159021.0	159021.0	159021.0
1084.0	213347.0	213347.0	213347.0	213901.0	213901.0	214013.0	214013.0	214013.0	214013.0	214013.0	214013.0	214013.0	214013.0	214013.0	214013.0	216637.0	216637.0	217526.0	217526.0	217526.0	218076.0	218076.0	218076.0	219902.0	219902.0	219902.0	220023.0	220023.0	220872.0	220872.0	221029.0	221029.0	222036.0	222137.0	222177.0
1085.0	331252.0	331252.0	331252.0	331556.0	331684.0	331684.0	335103.0	337394.0	337394.0	337394.0	337394.0	337394.0	337394.0	337394.0	338252.0	340898.0	340898.0	346370.0	359087.0	359900.0	366208.0	371613.0	381736.0	382102.0	382546.0	386253.0	394639.0	409090.0	418632.0	422351.0	422351.0	427603.0	427603.0	428080.0	428456.0
1086.0	1416755.0	1416755.0	1426313.0	1427248.0	1427248.0	1429267.0	1431356.0	1434794.0	1441501.0	1441501.0	1447550.0	1447550.0	1456364.0	1463515.0	1472046.0	1475185.0	1477275.0	1520080.0	1521800.0	1547697.0	1549427.0	1549889.0	1551937.0	1553613.0	1556094.0	1556480.0	1556656.0	1556656.0	1563015.0	1580911.0	1584686.0	1588112.0	1588112.0	1591602.0	1594152.0
1087.0	647608.0	647608.0	650834.0	650834.0	653203.0	653203.0	653203.0	654378.0	654743.0	655367.0	655367.0	655419.0	655419.0	655419.0	659194.0	659194.0	659194.0	683069.0	683069.0	683069.0	683069.0	683069.0	684025.0	684025.0	684831.0	685128.0	685128.0	685128.0	695026.0	695899.0	696125.0	698387.0	698387.0	698697.0	701736.0
1088.0	263982.0	263982.0	263982.0	264296.0	264296.0	264296.0	264296.0	264296.0	264547.0	264547.0	264547.0	265890.0	266077.0	267616.0	268461.0	268461.0	268461.0	268866.0	268866.0	269369.0	269369.0	269369.0	269484.0	269484.0	269598.0	270878.0	270963.0	270963.0	273552.0	275041.0	275041.0	275041.0	275623.0	275623.0	276108.0
1089.0	187730.0	187730.0	187730.0	188365.0	188365.0	188365.0	188365.0	188365.0	188365.0	188365.0	188365.0	188365.0	188365.0	188718.0	188942.0	188942.0	189174.0	189629.0	189629.0	189629.0	189629.0	192814.0	192814.0	192814.0	193056.0	193546.0	193546.0	194429.0	194429.0	196951.0	196951.0	197965.0	197965.0	197965.0	197965.0
1090.0	298363.0	298363.0	298363.0	298363.0	298363.0	298363.0	298363.0	298363.0	298363.0	298363.0	298898.0	299330.0	299330.0	299330.0	299330.0	299330.0	299330.0	299580.0	299580.0	299580.0	299580.0	300188.0	300927.0	300927.0	300927.0	302240.0	303202.0	303329.0	303329.0	303329.0	303329.0	303946.0	304688.0	304688.0	304821.0
1091.0	659553.0	659553.0	659850.0	661094.0	661094.0	661094.0	661094.0	661094.0	673828.0	720971.0	721489.0	721489.0	724112.0	733515.0	749288.0	751088.0	754971.0	770419.0	771562.0	771728.0	773199.0	783935.0	789923.0	789923.0	795551.0	804983.0	806963.0	812159.0	824935.0	824937.0	824937.0	831797.0	834942.0	843942.0	843942.0
1092.0	852890.0	852890.0	854632.0	856515.0	858443.0	859219.0	859219.0	859219.0	859987.0	859987.0	861302.0	863613.0	863758.0	863758.0	869007.0	869007.0	871294.0	871396.0	872131.0	873007.0	873007.0	876974.0	878582.0	903022.0	904150.0	904150.0	904250.0	904330.0	905606.0	905852.0	905852.0	905952.0	915783.0	919683.0	920177.0
1093.0	168399.0	168399.0	168399.0	168399.0	168399.0	168399.0	168399.0	168399.0	168399.0	168399.0	168399.0	168456.0	168456.0	168456.0	168456.0	168456.0	168943.0	168943.0	168943.0	168943.0	168943.0	169324.0	169324.0	170443.0	175518.0	177074.0	177562.0	179880.0	179880.0	180056.0	180056.0	183420.0	184461.0	184846.0	185638.0
1094.0	120326.0	120326.0	120326.0	120326.0	120326.0	120326.0	120326.0	120326.0	120332.0	120332.0	120332.0	120332.0	120332.0	120332.0	120408.0	120424.0	120529.0	121098.0	121098.0	121098.0	121098.0	121150.0	121150.0	121150.0	122448.0	125011.0	125898.0	126309.0	126309.0	126309.0	126309.0	126881.0	126881.0	126881.0	126881.0
1095.0	531039.0	531039.0	531039.0	531039.0	532219.0	532219.0	532219.0	551021.0	551613.0	551613.0	564881.0	574688.0	574964.0	602772.0	613476.0	613899.0	613899.0	613899.0	620827.0	620973.0	621410.0	630016.0	638761.0	638869.0	641482.0	641744.0	641744.0	641744.0	665137.0	691548.0	728347.0	735765.0	739464.0	739464.0	739464.0
1096.0	419094.0	419094.0	419094.0	419094.0	419501.0	430686.0	430686.0	430686.0	430686.0	430686.0	433007.0	433229.0	446557.0	447417.0	449511.0	449819.0	449819.0	449819.0	449819.0	451422.0	456497.0	488831.0	489110.0	489664.0	493891.0	498277.0	498277.0	498277.0	519052.0	519052.0	527034.0	530660.0	545900.0	549898.0	550666.0
1097.0	629416.0	629416.0	633595.0	633595.0	633595.0	633595.0	633595.0	635315.0	642346.0	642963.0	657280.0	670912.0	671881.0	672129.0	686843.0	694237.0	705524.0	722597.0	722597.0	722597.0	722597.0	735429.0	795092.0	798856.0	801125.0	801125.0	805094.0	805409.0	809086.0	809086.0	815233.0	817605.0	819810.0	821493.0	823175.0
1098.0	243520.0	243520.0	243520.0	243520.0	243634.0	243634.0	243634.0	243634.0	243634.0	244504.0	245265.0	245265.0	245265.0	245265.0	245265.0	245265.0	245265.0	245265.0	245265.0	245265.0	245265.0	245265.0	245265.0	245265.0	245465.0	247354.0	247354.0	247354.0	247354.0	247354.0	247354.0	247354.0	250652.0	251992.0	251992.0
1099.0	250148.0	250148.0	250148.0	250148.0	250148.0	250148.0	250148.0	250148.0	250148.0	250148.0	250148.0	250148.0	250148.0	253540.0	253540.0	253540.0	253540.0	253540.0	262897.0	262897.0	262897.0	263531.0	264456.0	270648.0	276426.0	276426.0	276426.0	277161.0	283545.0	283545.0	283545.0	283545.0	283545.0	283545.0	283545.0
1100.0	325850.0	325850.0	331120.0	331120.0	331120.0	331120.0	331133.0	332677.0	334368.0	334368.0	334462.0	334462.0	334462.0	334462.0	336189.0	336189.0	336189.0	338386.0	338453.0	338453.0	338475.0	340410.0	341484.0	341484.0	341489.0	341689.0	342237.0	344380.0	344380.0	344848.0	345084.0	346301.0	346301.0	346389.0	348241.0
1101.0	554223.0	554223.0	557100.0	557100.0	559717.0	596364.0	596364.0	596437.0	596437.0	619674.0	620569.0	621519.0	623633.0	633001.0	637041.0	637041.0	637041.0	641436.0	641582.0	643303.0	644024.0	657829.0	657829.0	661839.0	662238.0	663630.0	666390.0	667200.0	667223.0	667390.0	669487.0	670334.0	676188.0	679745.0	680260.0
1102.0	452282.0	452282.0	452821.0	452821.0	455445.0	455445.0	455445.0	455700.0	455700.0	455898.0	455898.0	456234.0	456234.0	456983.0	458937.0	459924.0	461215.0	461215.0	461215.0	461254.0	461254.0	473343.0	473343.0	476634.0	476779.0	477337.0	477443.0	480470.0	480928.0	481945.0	482182.0	482910.0	482967.0	483216.0	485897.0
1103.0	679067.0	679067.0	680278.0	680278.0	681846.0	681846.0	684613.0	684613.0	687285.0	690196.0	692755.0	692755.0	693837.0	693837.0	703363.0	712714.0	725929.0	728475.0	733335.0	735027.0	735380.0	739360.0	742638.0	743637.0	743637.0	743771.0	745098.0	747576.0	748752.0	751141.0	751760.0	755053.0	758661.0	761022.0	762228.0
1104.0	203364.0	203364.0	203364.0	203364.0	203364.0	203364.0	203364.0	203364.0	203364.0	203364.0	203364.0	203364.0	203364.0	203364.0	203364.0	203752.0	203752.0	205176.0	205176.0	205176.0	205176.0	205176.0	205176.0	205176.0	205176.0	205176.0	206312.0	207225.0	207225.0	207225.0	207225.0	207225.0	207225.0	207225.0	208154.0
1105.0	210941.0	210941.0	211114.0	211152.0	211152.0	211152.0	211152.0	211152.0	211152.0	211152.0	211152.0	212637.0	212639.0	222089.0	227881.0	229654.0	231256.0	231454.0	232129.0	232293.0	232363.0	234619.0	235780.0	236186.0	237756.0	237857.0	238316.0	247190.0	247190.0	248957.0	250942.0	250942.0	254366.0	257846.0	260468.0
1106.0	385277.0	385277.0	385277.0	385277.0	385773.0	385773.0	385773.0	385773.0	385773.0	387215.0	387380.0	387380.0	387408.0	388415.0	391773.0	394751.0	395514.0	396000.0	396000.0	396284.0	396284.0	400573.0	400573.0	406176.0	406176.0	406176.0	406176.0	406176.0	408910.0	411913.0	411913.0	413579.0	418260.0	426164.0	426279.0
1107.0	318159.0	318159.0	318159.0	318159.0	319170.0	324392.0	324392.0	324392.0	324392.0	324392.0	324392.0	329322.0	329322.0	329322.0	330615.0	330615.0	333097.0	333097.0	333434.0	333768.0	337711.0	337711.0	337711.0	337711.0	340751.0	340751.0	340751.0	344113.0	344113.0	344113.0	344113.0	344113.0	344697.0	344986.0	346620.0
1108.0	408574.0	408574.0	418700.0	419399.0	419399.0	419876.0	419876.0	422615.0	423548.0	423548.0	423548.0	423548.0	423548.0	423548.0	424334.0	424334.0	434698.0	438219.0	438219.0	438219.0	438219.0	438661.0	438661.0	439016.0	439016.0	439016.0	440340.0	440552.0	470127.0	470127.0	470363.0	475858.0	476468.0	477722.0	480110.0
1109.0	164074.0	164074.0	164074.0	164074.0	164074.0	164074.0	164074.0	164074.0	164074.0	164466.0	164466.0	164466.0	164466.0	164466.0	165917.0	165917.0	165917.0	167004.0	167004.0	167004.0	167004.0	167004.0	167083.0	167105.0	167105.0	167105.0	167105.0	167105.0	167685.0	169339.0	169339.0	169774.0	169774.0	169774.0	170208.0
1110.0	173307.0	173307.0	173307.0	173307.0	174379.0	174563.0	174563.0	174563.0	174563.0	175088.0	175455.0	175455.0	175455.0	175455.0	175455.0	175455.0	175455.0	175455.0	175882.0	177631.0	177631.0	181267.0	181267.0	181267.0	181267.0	181267.0	181291.0	181291.0	181291.0	182833.0	182833.0	182971.0	183027.0	183240.0	183240.0
1111.0	279635.0	279635.0	281568.0	282570.0	282570.0	282570.0	282570.0	282570.0	282570.0	282570.0	282570.0	282570.0	282570.0	282570.0	283347.0	283347.0	283347.0	283694.0	283694.0	283694.0	284914.0	288363.0	288363.0	288997.0	289202.0	289346.0	291475.0	291475.0	291475.0	291475.0	291475.0	292275.0	292275.0	292275.0	292275.0
1112.0	451061.0	451061.0	454380.0	458463.0	458463.0	458463.0	458463.0	458551.0	462040.0	462040.0	473348.0	473538.0	479700.0	480914.0	485315.0	493397.0	496002.0	496366.0	497182.0	514413.0	523942.0	529348.0	584341.0	584977.0	584977.0	593587.0	593587.0	594219.0	594219.0	594219.0	595631.0	595631.0	595631.0	598568.0	602714.0
1113.0	3509345.0	3509345.0	3523237.0	3532966.0	3557699.0	3580621.0	3583030.0	3589248.0	3598489.0	3602813.0	3602874.0	3610489.0	3635842.0	3646313.0	3688946.0	3705981.0	3720001.0	3748543.0	3754019.0	3774800.0	3776982.0	3853331.0	3883980.0	3889565.0	3903448.0	3909341.0	3928310.0	3934061.0	3939176.0	3954472.0	3958614.0	3962157.0	3968746.0	3985208.0	3990151.0
1114.0	260284.0	260284.0	262025.0	263047.0	263047.0	263253.0	263253.0	263253.0	263253.0	269161.0	269161.0	270392.0	271546.0	271546.0	273021.0	273021.0	274132.0	274306.0	275193.0	275193.0	275193.0	279073.0	279073.0	279073.0	279291.0	279291.0	279291.0	279291.0	279487.0	279487.0	279807.0	279807.0	279807.0	279807.0	279807.0
1115.0	186123.0	186123.0	187759.0	187975.0	187975.0	187975.0	187975.0	187975.0	187975.0	188462.0	190526.0	190526.0	190526.0	190526.0	190858.0	190942.0	190942.0	192188.0	192188.0	192298.0	192298.0	193148.0	194024.0	194032.0	194900.0	194900.0	194900.0	196943.0	198462.0	198462.0	198933.0	198933.0	200135.0	200135.0	200346.0
1116.0	660088.0	660088.0	661568.0	662581.0	662581.0	662581.0	663494.0	663918.0	664329.0	667640.0	689259.0	693880.0	706770.0	746673.0	750879.0	788725.0	803873.0	825190.0	825190.0	876541.0	880351.0	915714.0	927602.0	927602.0	968218.0	979565.0	985799.0	993124.0	995247.0	1014757.0	1015210.0	1016731.0	1038227.0	1038227.0	1044061.0
1117.0	226288.0	226288.0	227085.0	227085.0	227085.0	227772.0	227772.0	227772.0	227777.0	227777.0	227810.0	227810.0	227915.0	228324.0	228324.0	228411.0	228411.0	228411.0	228565.0	228565.0	228565.0	230620.0	230620.0	232284.0	234458.0	235630.0	238352.0	238352.0	238733.0	239201.0	242845.0	243388.0	243388.0	245557.0	247104.0
1118.0	165498.0	165498.0	166078.0	166078.0	166093.0	166093.0	166093.0	166778.0	166778.0	166778.0	166778.0	166778.0	166778.0	166928.0	168339.0	168339.0	168394.0	168791.0	168791.0	168791.0	168791.0	169330.0	170846.0	170887.0	171156.0	171156.0	172364.0	172364.0	178147.0	178209.0	178322.0	179265.0	179265.0	179265.0	179265.0
1119.0	553741.0	553741.0	553741.0	554406.0	555284.0	555284.0	555284.0	555334.0	555660.0	558969.0	561503.0	561771.0	562335.0	562335.0	566956.0	569638.0	580377.0	588765.0	592134.0	592750.0	592877.0	594733.0	598735.0	598958.0	598958.0	599010.0	602714.0	605771.0	606037.0	606446.0	609438.0	610133.0	611351.0	612667.0	613257.0
1120.0	539395.0	539395.0	563791.0	568216.0	569751.0	571704.0	578933.0	578933.0	597477.0	597477.0	597477.0	598150.0	600069.0	603242.0	609725.0	619413.0	619999.0	622195.0	624458.0	633762.0	634123.0	640945.0	650531.0	650676.0	653070.0	653547.0	654322.0	656745.0	660074.0	660074.0	660181.0	665861.0	672095.0	673271.0	678417.0
1121.0	345326.0	345326.0	345711.0	345711.0	345711.0	345967.0	345967.0	345967.0	345967.0	345967.0	345967.0	345967.0	345967.0	345967.0	346741.0	346968.0	346968.0	346968.0	347467.0	347942.0	347942.0	350692.0	352093.0	352093.0	352330.0	354106.0	357685.0	357908.0	358835.0	358835.0	358835.0	359301.0	359445.0	359445.0	359445.0
1122.0	565349.0	565349.0	571728.0	571925.0	573122.0	573122.0	574622.0	574707.0	576030.0	576030.0	576864.0	576864.0	576864.0	576864.0	577339.0	577671.0	578580.0	581023.0	583678.0	596354.0	596354.0	599903.0	599974.0	602612.0	603004.0	606478.0	606843.0	611049.0	611851.0	612518.0	612866.0	613193.0	613977.0	614753.0	616575.0
1123.0	211931.0	211931.0	213800.0	213800.0	213800.0	213800.0	213800.0	213800.0	213800.0	213800.0	215820.0	215820.0	216680.0	217022.0	217649.0	218596.0	218596.0	218596.0	218596.0	218596.0	218596.0	220398.0	220398.0	220398.0	220398.0	220398.0	220398.0	220770.0	220770.0	220770.0	220770.0	220770.0	221058.0	221670.0	221670.0
1124.0	106138.0	106138.0	106138.0	106138.0	106138.0	106138.0	106138.0	106138.0	106138.0	106138.0	106138.0	106138.0	106138.0	106138.0	106138.0	106138.0	106138.0	106138.0	106138.0	106197.0	106197.0	106197.0	106197.0	106325.0	106325.0	107128.0	107128.0	107128.0	107128.0	107128.0	107128.0	107128.0	107128.0	107128.0	107534.0
1125.0	75908.0	75908.0	75908.0	75908.0	75908.0	75908.0	75908.0	75908.0	75908.0	75908.0	75908.0	75908.0	77245.0	77245.0	77245.0	77245.0	78271.0	78271.0	80349.0	80410.0	80410.0	80410.0	80410.0	80410.0	80410.0	80410.0	80483.0	80945.0	80945.0	81424.0	81424.0	81424.0	81424.0	81424.0	81424.0
1126.0	131416.0	131416.0	131416.0	131416.0	131416.0	131416.0	131416.0	131416.0	133125.0	133125.0	133125.0	133125.0	134805.0	135062.0	135062.0	135082.0	135082.0	135733.0	135733.0	135733.0	135733.0	135733.0	135733.0	135733.0	135733.0	135733.0	135733.0	135733.0	139456.0	139456.0	139456.0	139645.0	139645.0	139686.0	139686.0
1127.0	560772.0	560772.0	560772.0	562404.0	562404.0	563752.0	563752.0	563904.0	590868.0	591336.0	597526.0	606195.0	606195.0	631329.0	634408.0	634688.0	634688.0	635885.0	639885.0	647448.0	649365.0	651585.0	658333.0	659679.0	660539.0	663896.0	664921.0	664921.0	668940.0	670101.0	672448.0	672529.0	673126.0	673891.0	673904.0
1128.0	310287.0	310287.0	311388.0	311388.0	311388.0	311388.0	311388.0	311529.0	311529.0	314545.0	314545.0	314545.0	314545.0	314545.0	314936.0	314936.0	314936.0	314936.0	314936.0	315443.0	315443.0	317478.0	317478.0	319402.0	319772.0	319910.0	319910.0	319910.0	320671.0	320699.0	320699.0	320699.0	320699.0	320699.0	321329.0
1129.0	123157.0	123157.0	123157.0	123157.0	123157.0	123157.0	123157.0	123157.0	123157.0	123157.0	123157.0	123157.0	124166.0	124166.0	124166.0	124172.0	125045.0	125563.0	125563.0	125563.0	125563.0	125563.0	125563.0	126028.0	126028.0	126028.0	126028.0	126028.0	126028.0	126576.0	126576.0	126576.0	126576.0	126576.0	126576.0
1130.0	151906.0	151906.0	152008.0	152008.0	152008.0	152008.0	152008.0	152008.0	152008.0	157834.0	157834.0	158516.0	158516.0	158516.0	158516.0	158516.0	159325.0	159325.0	159325.0	159325.0	159325.0	159325.0	159325.0	160259.0	160286.0	162891.0	164116.0	164116.0	164161.0	164673.0	164750.0	164750.0	164750.0	165707.0	165707.0
1131.0	468030.0	468030.0	468549.0	468692.0	468692.0	468692.0	468692.0	469478.0	469522.0	469539.0	470066.0	487117.0	487117.0	487938.0	487988.0	487988.0	490572.0	490572.0	491153.0	495469.0	495469.0	495469.0	495469.0	495469.0	499065.0	499065.0	501428.0	502879.0	518055.0	518055.0	520084.0	523515.0	523641.0	524739.0	526037.0
1132.0	147759.0	147759.0	147759.0	147759.0	147759.0	147759.0	147759.0	147759.0	147759.0	147759.0	147759.0	147759.0	147759.0	147759.0	147759.0	147759.0	147759.0	147759.0	147759.0	147759.0	147759.0	147759.0	147759.0	147759.0	149829.0	149829.0	149829.0	149829.0	149829.0	149829.0	149829.0	149829.0	149959.0	149959.0	149959.0
1133.0	145601.0	145601.0	145601.0	145601.0	145601.0	145601.0	145601.0	145601.0	145882.0	145882.0	145882.0	145926.0	145926.0	145926.0	147163.0	147163.0	147163.0	150017.0	150017.0	150017.0	150017.0	150017.0	150017.0	150017.0	150017.0	150478.0	150812.0	150812.0	150812.0	150812.0	150812.0	150973.0	150973.0	150973.0	151518.0
1134.0	481562.0	481562.0	481893.0	481893.0	482319.0	482319.0	482319.0	483165.0	483649.0	485987.0	485987.0	492794.0	493506.0	493506.0	493506.0	493506.0	493506.0	496608.0	497367.0	497983.0	497983.0	497983.0	497983.0	497983.0	502605.0	508322.0	510102.0	515467.0	519561.0	519561.0	519561.0	519561.0	522513.0	524071.0	524417.0
1135.0	272644.0	272644.0	272644.0	272644.0	272644.0	272644.0	272644.0	272644.0	272883.0	272883.0	272953.0	272953.0	273188.0	273188.0	273432.0	274270.0	274270.0	282520.0	282520.0	282973.0	283480.0	283480.0	285431.0	287917.0	287917.0	287917.0	288604.0	288604.0	288604.0	288604.0	288604.0	292040.0	292040.0	292232.0	292232.0
1136.0	255835.0	255835.0	256844.0	256844.0	256844.0	256844.0	256844.0	257407.0	257848.0	257848.0	257848.0	258409.0	258409.0	258409.0	258409.0	258409.0	258635.0	259448.0	259448.0	259643.0	259643.0	261576.0	261576.0	262033.0	266041.0	266584.0	266584.0	266584.0	266777.0	267036.0	267036.0	267398.0	268256.0	269055.0	269481.0
1137.0	322108.0	322108.0	322108.0	322108.0	322108.0	322108.0	322108.0	322250.0	322250.0	322250.0	322424.0	322876.0	322876.0	323766.0	323766.0	324450.0	325332.0	327980.0	327980.0	327980.0	328557.0	328840.0	329557.0	329828.0	330407.0	330884.0	330884.0	330884.0	330884.0	332382.0	332382.0	332382.0	332834.0	335965.0	336371.0
1138.0	368900.0	368900.0	368900.0	369727.0	370022.0	370484.0	370828.0	371525.0	371525.0	371525.0	371525.0	371596.0	371596.0	371596.0	373107.0	373751.0	373751.0	376579.0	379063.0	379063.0	379063.0	379581.0	382083.0	382083.0	383033.0	383286.0	385307.0	386849.0	388027.0	388027.0	388027.0	388027.0	388698.0	393300.0	394317.0
1139.0	291029.0	291029.0	291029.0	292218.0	292218.0	292218.0	292218.0	292218.0	293016.0	293016.0	293993.0	293993.0	293993.0	293993.0	293993.0	293993.0	293993.0	296597.0	296597.0	296996.0	296996.0	298607.0	300084.0	300084.0	300567.0	300582.0	300582.0	300582.0	302599.0	302599.0	302948.0	303468.0	303653.0	303653.0	303893.0
1140.0	381080.0	381080.0	381080.0	389309.0	394290.0	398128.0	398128.0	398128.0	401589.0	401589.0	402738.0	402799.0	406050.0	406946.0	411001.0	411583.0	411583.0	417633.0	417822.0	417822.0	417871.0	418082.0	418082.0	418443.0	418443.0	418443.0	419461.0	419461.0	419461.0	419983.0	423545.0	424360.0	428465.0	429158.0	429158.0
1141.0	108520.0	108520.0	108520.0	108520.0	108520.0	108520.0	108520.0	108520.0	108520.0	108520.0	108520.0	108520.0	108656.0	108656.0	108656.0	108656.0	108656.0	108656.0	108656.0	108656.0	108656.0	108656.0	108656.0	108656.0	108656.0	108656.0	108656.0	108832.0	108832.0	108832.0	108832.0	108832.0	108832.0	109445.0	109445.0
1142.0	101228.0	101228.0	101228.0	101228.0	101228.0	101228.0	101228.0	101228.0	101534.0	101534.0	101534.0	101630.0	101630.0	101630.0	101630.0	101630.0	101630.0	129810.0	129810.0	130071.0	130071.0	130957.0	131722.0	131722.0	131722.0	131722.0	131722.0	131722.0	132069.0	132648.0	132761.0	132761.0	133039.0	133039.0	133039.0
1143.0	400036.0	400036.0	401687.0	404156.0	406376.0	406537.0	406538.0	412902.0	420395.0	420395.0	420395.0	420395.0	420505.0	432015.0	432214.0	432214.0	432214.0	433771.0	433771.0	434410.0	434410.0	434410.0	434410.0	434494.0	452992.0	452992.0	452992.0	452992.0	464478.0	465229.0	465616.0	469323.0	470010.0	475425.0	475640.0
1144.0	263680.0	263680.0	263680.0	263680.0	263680.0	263680.0	263680.0	263680.0	263680.0	263680.0	263680.0	263680.0	263924.0	263924.0	264129.0	264129.0	264203.0	264203.0	264203.0	264203.0	264203.0	264434.0	281606.0	281606.0	281606.0	281606.0	281606.0	283232.0	283529.0	283529.0	287684.0	287684.0	287684.0	299970.0	299979.0
1145.0	465177.0	465177.0	465177.0	465177.0	465177.0	465177.0	465685.0	465685.0	467969.0	467969.0	468980.0	468980.0	468980.0	471046.0	471126.0	471126.0	471126.0	475939.0	475939.0	475939.0	475939.0	475939.0	477149.0	477149.0	477149.0	481361.0	481404.0	481471.0	484564.0	484758.0	484838.0	486779.0	487243.0	487498.0	487575.0
1146.0	174329.0	174329.0	174329.0	174329.0	174329.0	174329.0	174329.0	174329.0	174329.0	174329.0	174329.0	174329.0	174329.0	174329.0	174329.0	174329.0	174329.0	174329.0	174329.0	174329.0	174329.0	174329.0	174329.0	174329.0	174573.0	175047.0	175047.0	175129.0	175129.0	175269.0	175269.0	175849.0	175849.0	176138.0	176422.0
1147.0	369899.0	369899.0	369899.0	369899.0	369899.0	369899.0	369899.0	369969.0	370805.0	371346.0	391775.0	391775.0	392121.0	402210.0	402210.0	403058.0	403058.0	404770.0	407413.0	407413.0	407413.0	414515.0	415065.0	415065.0	419837.0	420443.0	421473.0	421473.0	422089.0	422906.0	423498.0	423914.0	435357.0	435715.0	435715.0
1148.0	443098.0	443098.0	444087.0	444087.0	444087.0	444087.0	446676.0	446676.0	447206.0	447206.0	447793.0	447793.0	447793.0	448154.0	449403.0	449403.0	450463.0	451552.0	452485.0	452856.0	452856.0	453213.0	453213.0	454824.0	468371.0	477423.0	477423.0	478292.0	479414.0	479414.0	479414.0	480784.0	481044.0	481984.0	481984.0
1149.0	435706.0	435706.0	435706.0	437388.0	437388.0	437388.0	437388.0	437388.0	437388.0	437388.0	439039.0	439039.0	439039.0	439470.0	439643.0	440239.0	440239.0	441970.0	441970.0	442079.0	442079.0	442079.0	442079.0	442079.0	442079.0	442079.0	442079.0	448065.0	448065.0	448065.0	448065.0	448667.0	448667.0	448667.0	449854.0
1150.0	458284.0	458284.0	458284.0	458284.0	458284.0	458284.0	459303.0	459303.0	459303.0	460470.0	460470.0	470164.0	472402.0	473508.0	474178.0	474178.0	474178.0	476950.0	476950.0	477768.0	477768.0	477768.0	481302.0	481683.0	483544.0	485189.0	489222.0	489222.0	489222.0	489925.0	491521.0	492549.0	493132.0	497617.0	498595.0
1151.0	398696.0	398696.0	398913.0	399134.0	399134.0	399134.0	399134.0	399265.0	400461.0	400461.0	401201.0	401201.0	401333.0	401333.0	401333.0	401963.0	401963.0	405632.0	406738.0	406829.0	406829.0	408094.0	408094.0	408457.0	408783.0	408875.0	422329.0	422624.0	422624.0	424690.0	424690.0	425059.0	426137.0	426438.0	426737.0
1152.0	225372.0	225372.0	225372.0	225418.0	225478.0	225478.0	225520.0	225520.0	225520.0	225520.0	225520.0	225572.0	225572.0	225572.0	225803.0	226261.0	226962.0	227837.0	228072.0	228072.0	229330.0	229330.0	230354.0	231966.0	231966.0	231966.0	233569.0	233569.0	238780.0	240128.0	240128.0	240128.0	240246.0	240272.0	240317.0
1153.0	1017721.0	1017721.0	1017721.0	1019303.0	1021081.0	1027437.0	1031561.0	1035911.0	1036171.0	1036171.0	1038727.0	1038727.0	1039573.0	1042164.0	1043197.0	1043592.0	1054395.0	1059383.0	1063027.0	1063559.0	1064279.0	1065260.0	1070898.0	1072776.0	1076782.0	1076782.0	1078372.0	1079425.0	1096915.0	1101328.0	1102282.0	1102841.0	1104475.0	1109725.0	1110934.0
1154.0	113338.0	113338.0	113338.0	113338.0	113338.0	113338.0	113338.0	113338.0	113338.0	113338.0	113338.0	113338.0	113338.0	113338.0	115504.0	115504.0	115504.0	115504.0	115504.0	115504.0	115504.0	115504.0	115504.0	115504.0	115504.0	116154.0	116154.0	117910.0	117910.0	117910.0	117910.0	118285.0	118285.0	118285.0	118285.0
1155.0	333939.0	333939.0	333939.0	333939.0	333939.0	333939.0	333939.0	334992.0	336820.0	336820.0	336858.0	337548.0	337548.0	338143.0	338370.0	338980.0	338980.0	340479.0	340673.0	340673.0	340673.0	346386.0	347880.0	347880.0	347880.0	347880.0	348227.0	350478.0	350548.0	354953.0	354953.0	354953.0	354953.0	355019.0	355033.0
1156.0	156033.0	156033.0	156033.0	157369.0	157369.0	157369.0	157369.0	157369.0	157369.0	157369.0	162893.0	162893.0	163215.0	163215.0	163215.0	163652.0	163652.0	163805.0	163911.0	164307.0	164307.0	164307.0	169848.0	174416.0	174416.0	174416.0	174533.0	174533.0	174533.0	175051.0	175051.0	175051.0	175051.0	175051.0	175268.0
1157.0	152299.0	152299.0	152299.0	152569.0	152569.0	152569.0	152569.0	152569.0	157807.0	157807.0	158327.0	158327.0	158835.0	158835.0	159941.0	159941.0	159941.0	160623.0	160819.0	160819.0	160819.0	160819.0	160819.0	161039.0	162942.0	162942.0	162942.0	163359.0	163359.0	163504.0	163683.0	163683.0	163683.0	164037.0	164127.0
1158.0	219205.0	219205.0	219205.0	219205.0	219205.0	219205.0	219304.0	219304.0	219304.0	219304.0	219584.0	219584.0	219584.0	219584.0	219810.0	219810.0	219810.0	220900.0	220900.0	224671.0	224671.0	224671.0	225598.0	225598.0	225935.0	225977.0	226014.0	226014.0	226014.0	226014.0	226314.0	226314.0	226314.0	226543.0	227311.0
1159.0	657586.0	657586.0	657586.0	661853.0	661853.0	662517.0	663592.0	664438.0	710319.0	710319.0	710319.0	713059.0	715047.0	746052.0	749279.0	749279.0	749826.0	756845.0	757527.0	758330.0	763119.0	780614.0	784563.0	788131.0	788524.0	788847.0	788847.0	799372.0	801106.0	801922.0	801922.0	802024.0	802024.0	803547.0	805134.0
1160.0	132543.0	132543.0	132576.0	132576.0	132576.0	132701.0	132701.0	132701.0	132701.0	132701.0	133143.0	133143.0	133143.0	133143.0	133143.0	133611.0	133893.0	134324.0	141487.0	141487.0	141487.0	141565.0	141565.0	141565.0	141565.0	141787.0	141787.0	141993.0	141993.0	141993.0	141993.0	141993.0	142389.0	143418.0	145006.0
1161.0	794075.0	794075.0	794075.0	794075.0	794149.0	794149.0	796231.0	796231.0	800038.0	800038.0	800733.0	804501.0	819518.0	821397.0	822201.0	822561.0	825361.0	834183.0	834183.0	838652.0	841530.0	855316.0	855744.0	872548.0	881605.0	881605.0	882367.0	882367.0	883378.0	886712.0	887711.0	888309.0	889153.0	889815.0	900124.0
1162.0	951875.0	951875.0	954016.0	954443.0	954443.0	956531.0	957356.0	960109.0	964133.0	965008.0	965008.0	965008.0	969813.0	972762.0	976418.0	979891.0	980040.0	984707.0	985545.0	986481.0	986763.0	988427.0	990506.0	999456.0	1005904.0	1006652.0	1007574.0	1008011.0	1012680.0	1021972.0	1024000.0	1025090.0	1027497.0	1028859.0	1031345.0
1163.0	1216396.0	1216396.0	1218758.0	1223568.0	1227504.0	1234790.0	1234790.0	1245170.0	1255855.0	1255855.0	1259749.0	1259749.0	1260798.0	1292605.0	1295897.0	1298939.0	1302240.0	1308666.0	1313649.0	1345414.0	1346414.0	1347164.0	1351069.0	1351069.0	1352979.0	1353250.0	1358038.0	1358982.0	1363463.0	1372339.0	1381530.0	1381688.0	1381688.0	1381688.0	1389561.0
1164.0	154249.0	154249.0	154249.0	154249.0	154249.0	154249.0	154249.0	154692.0	155463.0	155463.0	155463.0	155463.0	155463.0	155891.0	156036.0	156036.0	156351.0	157738.0	157738.0	157738.0	157738.0	157738.0	157738.0	159126.0	159239.0	159239.0	160486.0	160486.0	160486.0	160705.0	162205.0	162205.0	162205.0	162205.0	162261.0
1165.0	897620.0	897620.0	900568.0	913242.0	918869.0	919225.0	921983.0	928848.0	929847.0	930426.0	942814.0	943348.0	950589.0	955635.0	957713.0	961001.0	964098.0	970188.0	975968.0	980870.0	980870.0	982638.0	984766.0	984983.0	985759.0	987002.0	987683.0	996005.0	997374.0	998397.0	999970.0	1004460.0	1005760.0	1006273.0	1007634.0
1166.0	503265.0	503265.0	505276.0	506018.0	510614.0	510614.0	510614.0	510614.0	510614.0	510614.0	510614.0	512581.0	516193.0	516315.0	516441.0	516441.0	516532.0	524974.0	528489.0	529903.0	529903.0	529903.0	530510.0	531365.0	531462.0	531614.0	531614.0	532259.0	535045.0	536242.0	538381.0	539447.0	539447.0	543655.0	545633.0
1167.0	318466.0	318466.0	318466.0	318466.0	318605.0	318605.0	318605.0	318605.0	318605.0	318605.0	318605.0	318802.0	318802.0	318952.0	318952.0	318952.0	319242.0	319787.0	319787.0	319787.0	319828.0	319828.0	319828.0	319828.0	321058.0	321262.0	321262.0	321262.0	321262.0	321600.0	321600.0	321734.0	321734.0	321734.0	321734.0
1168.0	243131.0	243131.0	243131.0	250167.0	250167.0	250390.0	250390.0	250390.0	250488.0	251999.0	252172.0	252172.0	252195.0	252287.0	254536.0	254536.0	254699.0	268215.0	268568.0	269916.0	269916.0	269916.0	274868.0	274868.0	274868.0	274868.0	274868.0	274868.0	293993.0	294520.0	294591.0	294903.0	294903.0	298172.0	298172.0
1169.0	310086.0	310086.0	310371.0	314311.0	315711.0	315711.0	316561.0	316561.0	320121.0	320121.0	320320.0	321532.0	322107.0	323225.0	323685.0	323685.0	323850.0	323850.0	325210.0	326925.0	326944.0	332291.0	332291.0	333909.0	335005.0	335096.0	335192.0	337579.0	337579.0	337824.0	338175.0	338192.0	338192.0	338877.0	339039.0
1170.0	190873.0	190873.0	191884.0	201353.0	202953.0	202953.0	202953.0	202953.0	202953.0	204159.0	204159.0	204159.0	204159.0	204159.0	209500.0	209500.0	216264.0	219067.0	219067.0	219067.0	219067.0	219067.0	219067.0	219067.0	219067.0	219067.0	219627.0	219627.0	219627.0	219627.0	219627.0	219627.0	220507.0	220765.0	220765.0
1171.0	383344.0	383344.0	383799.0	384634.0	384634.0	384634.0	385005.0	386787.0	386973.0	386973.0	387618.0	387618.0	387800.0	388042.0	388592.0	388592.0	389191.0	390719.0	391143.0	391387.0	391387.0	392105.0	392159.0	392159.0	396417.0	396443.0	397447.0	398148.0	400976.0	401410.0	404148.0	405320.0	405402.0	412842.0	412901.0
1172.0	584191.0	584191.0	584632.0	584632.0	584632.0	584632.0	584632.0	587024.0	587024.0	587024.0	587024.0	587318.0	587354.0	587569.0	590270.0	591771.0	591771.0	599005.0	601496.0	601621.0	603091.0	603199.0	613158.0	615056.0	615737.0	615929.0	619453.0	619880.0	620229.0	621490.0	622384.0	622384.0	622624.0	623267.0	625122.0
1173.0	537641.0	537641.0	540644.0	541040.0	543673.0	581189.0	581189.0	583153.0	584750.0	588482.0	590312.0	602116.0	602116.0	602700.0	603231.0	604539.0	660640.0	666154.0	666154.0	668004.0	668004.0	668553.0	669139.0	669507.0	669507.0	669557.0	670133.0	670434.0	670434.0	671532.0	671631.0	671631.0	672047.0	672158.0	675295.0
1174.0	365944.0	365944.0	411278.0	411278.0	411278.0	411442.0	411442.0	411442.0	411442.0	411442.0	414185.0	417588.0	417588.0	418416.0	418416.0	418416.0	418687.0	421795.0	421795.0	422186.0	423188.0	440726.0	440933.0	441535.0	452502.0	452502.0	452502.0	452818.0	455923.0	457686.0	458526.0	458526.0	461571.0	462986.0	462986.0
1175.0	62894.0	62894.0	62894.0	62894.0	62894.0	62894.0	62894.0	62894.0	62894.0	62894.0	62894.0	62894.0	62894.0	62894.0	62894.0	62894.0	62894.0	63348.0	63348.0	63348.0	63348.0	63348.0	64097.0	64097.0	64173.0	64173.0	64173.0	64173.0	64173.0	64173.0	64173.0	65126.0	65126.0	65538.0	65538.0
1176.0	493184.0	493184.0	493351.0	493351.0	493351.0	493351.0	493934.0	493934.0	494029.0	494432.0	495256.0	495256.0	495529.0	513621.0	514278.0	515554.0	517703.0	522204.0	533908.0	534449.0	536538.0	536764.0	537652.0	538663.0	540746.0	544996.0	546585.0	547670.0	547851.0	547922.0	548104.0	552552.0	555517.0	557168.0	558871.0
1177.0	520750.0	520750.0	520750.0	520750.0	520750.0	520750.0	520750.0	526297.0	527109.0	530785.0	531537.0	532785.0	538819.0	539866.0	539866.0	542747.0	544264.0	545174.0	545283.0	548356.0	548356.0	548505.0	553808.0	555279.0	559552.0	559552.0	559552.0	559743.0	559743.0	561850.0	562468.0	562468.0	562468.0	562791.0	562791.0
1178.0	308357.0	308357.0	308357.0	308357.0	308501.0	308501.0	308501.0	308501.0	309410.0	309410.0	309410.0	309410.0	309619.0	309619.0	310600.0	311090.0	311090.0	311547.0	311547.0	313345.0	313345.0	313345.0	313345.0	313918.0	314995.0	317676.0	321080.0	333802.0	334308.0	334958.0	337159.0	338078.0	339445.0	339546.0	341443.0
1179.0	398398.0	398398.0	398398.0	400631.0	401445.0	403000.0	403102.0	403102.0	403102.0	403102.0	403102.0	403102.0	403219.0	403219.0	406016.0	406016.0	406016.0	406016.0	406016.0	406016.0	406870.0	406870.0	407678.0	407678.0	408749.0	408925.0	413482.0	415236.0	417106.0	417106.0	417106.0	418285.0	420840.0	427267.0	427677.0
1180.0	314354.0	314354.0	314354.0	316269.0	316269.0	316269.0	316269.0	316269.0	316269.0	316404.0	316681.0	317164.0	317164.0	317509.0	317509.0	317509.0	317509.0	325548.0	325575.0	325575.0	325773.0	326874.0	326874.0	326874.0	326874.0	326874.0	326874.0	326874.0	328466.0	329385.0	329385.0	329644.0	330565.0	330565.0	331158.0
1181.0	1105366.0	1105366.0	1119539.0	1119849.0	1128994.0	1139373.0	1139411.0	1150707.0	1158405.0	1162957.0	1184666.0	1186232.0	1186297.0	1189709.0	1199776.0	1204315.0	1220987.0	1239251.0	1250759.0	1269514.0	1270464.0	1285333.0	1301298.0	1309649.0	1314740.0	1317901.0	1374611.0	1384132.0	1396090.0	1407945.0	1409327.0	1416436.0	1418406.0	1418616.0	1424691.0
1182.0	400523.0	400523.0	400523.0	400523.0	400523.0	400523.0	400523.0	400523.0	401230.0	401230.0	401230.0	401230.0	401379.0	403828.0	409210.0	409210.0	409210.0	415497.0	415497.0	422522.0	424176.0	424295.0	428146.0	428521.0	430357.0	433604.0	433947.0	433947.0	438408.0	438555.0	440958.0	446304.0	450697.0	453661.0	454499.0
1183.0	332533.0	332533.0	332556.0	332556.0	332556.0	332927.0	332927.0	332927.0	333563.0	333563.0	334910.0	334926.0	334926.0	334926.0	335021.0	335548.0	336109.0	338195.0	338344.0	338849.0	340981.0	341175.0	341175.0	341662.0	341662.0	341664.0	342274.0	343701.0	344010.0	344010.0	345250.0	345657.0	345679.0	346216.0	346280.0
1184.0	275207.0	275207.0	275207.0	275481.0	275481.0	275481.0	275481.0	275481.0	275879.0	276135.0	278056.0	278056.0	279306.0	284704.0	285380.0	285380.0	288390.0	288390.0	290288.0	290288.0	292923.0	295143.0	295143.0	295143.0	299695.0	300682.0	302625.0	302625.0	303806.0	303806.0	303835.0	304075.0	304153.0	304919.0	304956.0
1185.0	1046357.0	1046357.0	1047888.0	1049704.0	1058620.0	1071623.0	1072056.0	1072056.0	1072056.0	1073294.0	1078659.0	1079289.0	1084821.0	1089579.0	1089866.0	1089866.0	1090750.0	1111815.0	1112435.0	1114108.0	1114275.0	1114275.0	1115527.0	1116105.0	1122628.0	1122799.0	1125024.0	1126255.0	1126386.0	1137945.0	1137945.0	1139944.0	1139944.0	1148068.0	1149214.0
1186.0	549970.0	549970.0	549970.0	549970.0	549970.0	550054.0	550159.0	550159.0	550182.0	550182.0	550255.0	550255.0	550255.0	567141.0	568826.0	569322.0	569608.0	571244.0	572225.0	573712.0	574524.0	576649.0	577635.0	577635.0	577789.0	582281.0	583981.0	584517.0	585567.0	586791.0	587754.0	588870.0	589342.0	589427.0	591505.0
1187.0	233799.0	233799.0	233799.0	233799.0	233799.0	233799.0	235240.0	235240.0	235240.0	235240.0	235297.0	241701.0	241701.0	241701.0	241701.0	241701.0	241701.0	246565.0	246565.0	246565.0	246565.0	246565.0	252025.0	252236.0	252466.0	252503.0	252503.0	252503.0	253622.0	257291.0	257291.0	257291.0	257333.0	257685.0	257685.0
1188.0	268313.0	268313.0	268313.0	268313.0	269099.0	269099.0	269099.0	269494.0	269494.0	269789.0	269789.0	269789.0	269789.0	269976.0	270398.0	270398.0	270398.0	270789.0	272893.0	272893.0	275269.0	287548.0	289137.0	291781.0	294527.0	295093.0	295093.0	296485.0	299108.0	299108.0	299108.0	299108.0	299393.0	301508.0	301508.0
1189.0	711909.0	711909.0	714305.0	723432.0	724732.0	724792.0	724792.0	724792.0	725736.0	729299.0	743651.0	743651.0	743888.0	745877.0	752292.0	752564.0	752564.0	766329.0	766329.0	769989.0	772682.0	775943.0	777799.0	781790.0	781790.0	783259.0	789390.0	792030.0	792800.0	792899.0	792899.0	794506.0	795189.0	801131.0	802279.0
1190.0	120452.0	120452.0	120743.0	120743.0	120743.0	120743.0	120743.0	120743.0	120743.0	120743.0	120743.0	120743.0	120743.0	120856.0	121112.0	121112.0	121112.0	121284.0	121284.0	121284.0	121284.0	121284.0	121284.0	121376.0	121376.0	121376.0	121376.0	121376.0	121376.0	121376.0	121854.0	121854.0	121854.0	121854.0	121854.0
1191.0	300817.0	300817.0	300817.0	300817.0	300817.0	300817.0	300817.0	301397.0	304735.0	304735.0	304735.0	304735.0	304735.0	306865.0	311850.0	311850.0	316591.0	317815.0	317815.0	319384.0	319384.0	319384.0	320548.0	320548.0	320548.0	320548.0	320548.0	320548.0	320548.0	321512.0	321512.0	324163.0	324163.0	326459.0	327036.0
1192.0	339790.0	339790.0	339996.0	339996.0	339996.0	340024.0	340918.0	340918.0	340964.0	340964.0	340964.0	340964.0	340964.0	340964.0	341061.0	341061.0	341100.0	341438.0	341781.0	342441.0	342441.0	342509.0	343834.0	351281.0	356840.0	362541.0	363074.0	363074.0	363421.0	363591.0	364955.0	372068.0	372068.0	372068.0	381664.0
1193.0	472150.0	472150.0	472150.0	472689.0	472947.0	472947.0	472947.0	472947.0	473593.0	474063.0	474209.0	474251.0	476571.0	476892.0	478451.0	478757.0	478983.0	480020.0	484816.0	486326.0	486326.0	490344.0	491377.0	491377.0	492444.0	494912.0	494912.0	495117.0	495117.0	495738.0	496137.0	496861.0	496861.0	498697.0	499503.0
1194.0	515315.0	515315.0	515315.0	515315.0	515315.0	525256.0	525385.0	526062.0	526374.0	529055.0	530157.0	530568.0	542932.0	543151.0	546231.0	546231.0	546231.0	565766.0	565766.0	566827.0	568943.0	568943.0	570765.0	570944.0	576681.0	576681.0	576681.0	576681.0	578192.0	579691.0	579691.0	580816.0	581142.0	581211.0	581477.0
1195.0	568343.0	568343.0	569398.0	570539.0	570736.0	572433.0	573407.0	576092.0	576092.0	576092.0	576092.0	576092.0	576295.0	576873.0	576873.0	576873.0	576873.0	576933.0	578732.0	579192.0	579513.0	580503.0	580503.0	580503.0	580503.0	581832.0	581832.0	582148.0	582148.0	582148.0	582347.0	582493.0	582493.0	582493.0	583401.0
1196.0	994083.0	994083.0	994083.0	995635.0	996365.0	1023247.0	1028929.0	1034320.0	1034778.0	1034778.0	1037728.0	1037744.0	1038552.0	1039937.0	1043806.0	1043806.0	1047362.0	1076492.0	1076492.0	1078243.0	1084271.0	1084271.0	1085962.0	1091968.0	1119199.0	1126085.0	1127728.0	1128494.0	1128494.0	1137288.0	1138622.0	1139439.0	1140943.0	1144779.0	1145005.0
1197.0	684759.0	684759.0	685503.0	685920.0	693590.0	702458.0	705539.0	707097.0	707141.0	709911.0	714504.0	716258.0	743634.0	750842.0	751852.0	751852.0	752100.0	759283.0	762106.0	767505.0	769276.0	771326.0	777260.0	785832.0	792943.0	802168.0	806006.0	807733.0	809318.0	813434.0	824695.0	825600.0	847571.0	850396.0	851747.0
1198.0	395137.0	395137.0	395137.0	395137.0	396046.0	396355.0	396574.0	396632.0	399694.0	399694.0	399694.0	405659.0	406157.0	406377.0	407229.0	413519.0	414133.0	414133.0	414133.0	414133.0	415250.0	420581.0	421077.0	425920.0	427096.0	427096.0	427618.0	427719.0	427927.0	428006.0	428974.0	429513.0	429741.0	429741.0	430653.0
1199.0	1207209.0	1207209.0	1207209.0	1208721.0	1208721.0	1209309.0	1209738.0	1212021.0	1212513.0	1214032.0	1217203.0	1217203.0	1217701.0	1221315.0	1226790.0	1228186.0	1228539.0	1228539.0	1230077.0	1234097.0	1234097.0	1234162.0	1235469.0	1235612.0	1235839.0	1235839.0	1235839.0	1235991.0	1242733.0	1243241.0	1245090.0	1245209.0	1245209.0	1245353.0	1247086.0
1200.0	475450.0	475450.0	475450.0	477335.0	477335.0	483719.0	483719.0	484748.0	486365.0	486365.0	486365.0	486365.0	486512.0	487752.0	487824.0	487896.0	489105.0	490877.0	490877.0	494836.0	494889.0	495814.0	495814.0	495814.0	496166.0	496475.0	496475.0	496561.0	499417.0	501555.0	501555.0	503795.0	505562.0	505562.0	506485.0
1201.0	190994.0	190994.0	191145.0	191259.0	191259.0	191259.0	191775.0	192423.0	192423.0	192423.0	192423.0	192423.0	192423.0	194701.0	194730.0	197669.0	197669.0	197669.0	198146.0	198146.0	198146.0	198715.0	198715.0	198715.0	199057.0	199057.0	199057.0	199057.0	199057.0	199057.0	199057.0	199057.0	199057.0	199252.0	199252.0
1202.0	311567.0	311567.0	311793.0	311793.0	313652.0	313652.0	313652.0	313652.0	313652.0	314106.0	314832.0	314832.0	314832.0	314832.0	314832.0	314832.0	314832.0	318556.0	324378.0	324378.0	324378.0	325799.0	328618.0	328618.0	329159.0	329351.0	330323.0	330323.0	350640.0	353058.0	353093.0	354026.0	354026.0	354026.0	354026.0
1203.0	281191.0	281191.0	281191.0	281191.0	281191.0	281191.0	281219.0	281219.0	281219.0	281219.0	281219.0	281219.0	281219.0	281527.0	281527.0	281527.0	282093.0	282397.0	282397.0	282397.0	282397.0	282671.0	282671.0	282671.0	282671.0	282671.0	283098.0	283098.0	283546.0	283646.0	283646.0	284313.0	284313.0	284313.0	286206.0
1204.0	400427.0	400427.0	400427.0	400427.0	400551.0	404053.0	404053.0	404603.0	404603.0	405799.0	405799.0	405799.0	406455.0	406820.0	406820.0	406820.0	406840.0	406840.0	407579.0	411339.0	411339.0	411527.0	411527.0	411527.0	411795.0	411795.0	413054.0	415945.0	415945.0	428907.0	428907.0	429100.0	430121.0	430121.0	430121.0
1205.0	571867.0	571867.0	573519.0	573519.0	573519.0	573519.0	573519.0	573519.0	573825.0	573825.0	578214.0	578214.0	579649.0	579649.0	588598.0	588598.0	589733.0	589733.0	589733.0	592977.0	593528.0	598115.0	599243.0	601492.0	602336.0	602833.0	606110.0	606110.0	606110.0	608496.0	614428.0	618527.0	618527.0	620943.0	621200.0
1206.0	378158.0	378158.0	381905.0	381905.0	385075.0	386591.0	387529.0	437295.0	439177.0	439177.0	439786.0	439786.0	439786.0	439985.0	446766.0	448299.0	452820.0	454712.0	454712.0	457316.0	465260.0	467350.0	467350.0	481103.0	481103.0	481103.0	481954.0	488975.0	491858.0	491858.0	493149.0	502794.0	502794.0	502996.0	520723.0
1207.0	804626.0	804626.0	806419.0	806534.0	811347.0	814985.0	814985.0	815105.0	815105.0	815105.0	816871.0	817456.0	819057.0	821738.0	822219.0	822663.0	826200.0	826291.0	826682.0	828067.0	831358.0	832468.0	832468.0	832755.0	832755.0	832755.0	835467.0	835467.0	836273.0	836596.0	836596.0	836840.0	836840.0	839116.0	847114.0
1208.0	353872.0	353872.0	353872.0	353872.0	353872.0	355109.0	355109.0	355109.0	355109.0	355109.0	355109.0	356495.0	356495.0	356495.0	356820.0	356820.0	356820.0	361282.0	364873.0	367626.0	367626.0	367626.0	367884.0	367884.0	368000.0	368716.0	371466.0	372432.0	373747.0	373902.0	374572.0	378503.0	378740.0	381725.0	381725.0
1209.0	1876748.0	1876748.0	1879432.0	1884040.0	1889203.0	1889695.0	1895559.0	1925777.0	1925961.0	1925961.0	1930898.0	1933694.0	1939455.0	1949817.0	1963833.0	1973661.0	1980853.0	1982422.0	1986286.0	1996973.0	2012877.0	2014101.0	2018036.0	2020467.0	2023647.0	2025435.0	2026260.0	2038341.0	2041736.0	2047714.0	2048476.0	2053564.0	2053588.0	2059433.0	2064973.0
[truncated: 911 more rows]
