# Supplementary material for: High-resolution data and maps of material stock, population, and employment in Austria from 1985 to 2018
Source: Data Brief. 2023 Feb 20;47:108997. doi: 10.1016/j.dib.2023.108997 (PMC9999155; doi:10.1016/j.dib.2023.108997)
Supplement: Supplementary file 1 [file mmc1.zip › data/stocks_infratotal_AT.csv]

zone	1984	1985	1986	1987	1988	1989	1990	1991	1992	1993	1994	1995	1996	1997	1998	1999	2000	2001	2002	2003	2004	2005	2006	2007	2008	2009	2010	2011	2012	2013	2014	2015	2016	2017	2018
1	2505409	2505409	2515663	2525041	2532544	2551656	2554666	2562623	2582536	2584355	2609373	2615114	2625677	2642108	2645097	2652883	2660128	2667881	2698746	2722263	2742891	2754616	2767206	2772128	2780985	2791366	2801455	2807876	2843713	2843762	2844384	2864149	2870845	2873572	2891304
2	574154	574154	574154	574154	574154	574154	574154	574154	574154	574256	574256	574309	574309	574309	574309	576547	576547	576733	576733	577432	577450	580660	581927	582882	582882	582882	582882	582882	584039	584039	584039	584039	585651	587870	588197
3	580231	580231	580571	580997	580997	581002	581002	581002	581408	581408	581408	581408	581408	581408	581408	581408	581839	581906	581906	581906	581906	582321	582321	582386	582386	582538	582538	583110	585893	585963	585963	585963	585963	585963	585963
4	628101	628101	628922	628922	629098	629380	629380	629380	633439	633439	635594	635594	636644	636644	636754	636754	637010	637010	637010	637010	637321	647018	647018	647264	647264	647264	647264	647264	648343	654697	657525	658583	661644	661644	661866
5	1047119	1047119	1048095	1048095	1048095	1048095	1052491	1054439	1054439	1056060	1056060	1056060	1056089	1056089	1056089	1056089	1056089	1056089	1056666	1056697	1057520	1057520	1057526	1057526	1057847	1057847	1057847	1057847	1057847	1058165	1058165	1058165	1058165	1058165	1059301
6	1045315	1045315	1047356	1047356	1048565	1048570	1048587	1051207	1051732	1051732	1051732	1051732	1051732	1051732	1052350	1052350	1053400	1057469	1060596	1060737	1060737	1060737	1060743	1060743	1061130	1074434	1075253	1089943	1091649	1091649	1092344	1092691	1097647	1097826	1097849
7	249800	249800	249800	249800	249800	249800	249800	249800	249800	249800	264788	265805	266565	266565	266565	266565	267047	267047	267203	267850	267850	268613	269344	269684	269684	269684	269684	269684	270025	270310	270916	270916	270916	270916	271231
8	439583	439583	439583	439583	439583	439583	439883	440165	440646	440646	440733	440929	440929	441187	441187	442331	442331	442331	442420	442420	442420	442435	443540	443876	444719	444719	444725	444752	445589	445589	445589	445589	445589	445589	446179
9	622032	622032	622032	622653	623871	625847	625847	625865	625865	625865	625865	631586	650042	652910	652910	652910	654771	654771	654771	654771	654771	654771	654828	654828	654828	654828	654828	654828	656463	656463	656463	656463	656463	656598	656598
10	592686	592686	592690	592712	592712	592712	592712	592712	592712	594468	595121	595121	595330	595500	599003	599277	600410	600537	600537	600539	635513	635567	636199	638917	641494	641876	641876	642897	643495	643541	646858	647587	647624	647648	647696
11	325176	325176	325673	325673	325673	326052	326573	328141	329147	329147	329905	329905	331622	331932	332314	332314	332314	334526	334526	334526	334526	335002	335002	335002	335002	335002	335331	336298	337486	337981	337981	337981	340783	341840	343012
12	364036	364036	364036	364036	364036	364036	364036	364280	364280	364380	364380	364401	364401	364401	364401	366837	366837	366837	372212	372212	372212	372212	372212	372212	372212	372591	372763	372763	374911	374926	374926	374966	374971	374971	375170
13	402021	402021	402021	402399	402399	402399	403054	403054	403790	404578	405186	407053	407058	407058	407058	407058	407058	407058	407058	407058	407234	407234	407234	408294	408294	408294	408294	408294	410399	410399	419114	419114	419114	419162	419162
14	746556	746556	747201	747201	747201	747570	747632	747632	747632	747632	749314	749481	749675	749712	749987	750718	750805	751523	752447	752481	752614	752704	755095	755095	755095	755095	755095	755095	756628	756628	757190	757240	757914	757914	757932
15	798542	798542	798542	798595	798595	798595	798906	799044	799328	799328	799328	799328	806564	806627	806627	806652	807270	807270	807371	807371	809115	809115	809697	810214	813616	819217	820668	820668	821677	823708	823708	829341	829341	829341	829341
16	424416	424416	424416	424416	424416	424416	424416	424416	424416	424416	424416	424416	425212	425523	425523	426721	427068	427101	427101	427101	427101	427101	427101	427101	427180	427180	427180	427180	428764	432754	507389	507615	507615	507703	507703
17	479648	479648	483511	483698	483698	483733	483733	483774	484933	484933	484933	484933	486065	487191	488404	489980	489980	490187	500192	500192	500192	500192	509643	510151	510160	510666	510666	513108	513743	513805	513805	530106	530321	535331	537048
18	761371	761371	761371	761695	761695	764145	764145	764227	765027	765027	765364	765406	767406	768287	768460	768828	769084	769307	770824	771062	771062	771349	771349	774751	774751	776992	778974	779308	805904	805904	805904	806059	806059	806143	806375
19	479145	479145	480574	480574	480574	483065	487760	488732	488732	488732	488913	488913	488913	488913	488913	488913	488913	488913	488913	488913	488913	488913	492605	493774	493774	493827	493827	493999	494275	494668	494683	495361	495361	495998	495998
20	337436	337436	338185	338607	338607	339258	339258	340950	340950	341830	341956	342009	342604	342988	343156	343156	344915	345327	346727	347807	348037	348037	348038	348429	349860	349860	349860	351507	351632	351663	351736	352306	354429	355193	355376
21	803761	803761	804183	804183	804328	805292	805292	805492	805492	816888	818917	818917	818917	819025	819025	819262	820313	820551	822676	823619	823619	823619	836679	838134	838279	838279	838279	838279	839595	839598	839598	839660	839781	839781	839781
22	116694	116694	116694	116694	116694	116694	116694	116694	116694	116702	116729	116729	116729	116729	116729	116729	116729	116729	116729	116729	116729	116729	117784	117784	117784	117784	117784	117784	117784	117784	117784	118066	118066	118066	118066
23	267562	267562	267562	267723	267775	267775	267775	267775	267775	267775	267775	267775	267775	267775	267775	267775	267775	267775	269078	269078	269078	269078	269688	269688	269688	269688	269688	269688	270388	270388	270388	270388	270388	270388	270402
24	277476	277476	277476	277476	277476	277476	277962	277962	277962	277962	277962	277962	277962	279198	279198	279198	279198	279198	279198	279198	279198	279198	279350	279350	279350	279350	279396	279396	279599	279599	279599	279599	279865	279865	279865
25	215819	215819	215819	217187	217187	217187	217187	217187	217187	217187	217187	217187	217187	217187	217187	217187	217693	220079	220079	220079	220079	220079	220079	220112	220112	220112	220112	220112	220449	220449	220480	220953	221011	221011	221210
26	339793	339793	339811	339811	339811	339811	339811	339811	339811	339811	339811	339811	339811	339811	340372	340742	340742	340742	340742	341259	341259	341259	341459	341459	341459	341459	341459	341459	341459	341459	341459	341459	341459	341459	341459
27	550823	550823	550823	550823	550823	550995	551010	551010	551010	551719	553832	555068	555068	555068	555068	555452	555561	555561	555561	555561	555735	556010	556775	557234	557589	557902	557902	557902	557902	557902	557902	557990	557990	557990	557990
28	852415	852415	852415	852415	852415	852415	852415	852800	853322	853322	853322	853322	853322	853322	853322	853322	853322	853828	853828	853828	853828	853828	853828	853828	853828	853828	853828	853828	854294	854294	854294	854302	854302	854302	854302
29	639942	639942	640348	640348	640348	640348	640348	640348	640348	640348	640348	640348	641152	641671	641671	641671	641671	641671	641671	641671	641671	641671	641671	641753	641753	641753	641753	641753	641944	641944	641944	642325	642325	642325	642641
30	1418341	1418341	1421144	1421674	1422447	1423446	1423500	1426182	1427783	1427783	1428093	1428323	1429648	1431362	1431728	1446531	1448924	1449534	1471743	1482145	1487535	1489664	1490147	1491302	1501768	1501949	1502744	1524602	1525521	1525678	1526189	1526189	1526189	1526189	1526189
31	302157	302157	302157	302157	302157	302157	302157	302979	302979	302979	302979	302979	302980	303502	303502	303502	303502	303502	303502	304321	304321	304321	304321	304321	304321	304321	304321	304321	304630	304978	304978	304991	304991	304991	304991
32	812321	812321	812321	812321	812844	812844	812844	812844	812844	812844	812844	812844	813265	813265	813265	813265	813265	813265	813265	813265	813265	813265	813265	813265	813265	813265	813265	813265	813265	813265	813265	813265	813265	813265	813265
33	1387748	1387748	1388003	1388324	1388324	1388324	1388324	1388324	1388324	1388324	1388345	1388345	1388345	1388345	1388345	1388345	1388345	1388585	1388585	1388585	1388585	1388974	1389163	1389163	1389163	1389163	1389542	1389542	1389542	1389610	1389789	1389985	1389985	1389985	1389985
34	350305	350305	350305	350305	350305	350305	350305	350713	350713	351809	351809	351809	351809	351877	351877	351877	351877	351877	351877	351877	351877	351877	351877	351877	351877	351877	351877	351877	351877	351877	351877	351997	351997	351997	352002
35	299450	299450	299450	299450	299450	299450	299450	299450	299450	299450	299450	299450	299450	299450	299450	299450	299450	299450	299450	299450	299450	299450	299450	299450	299450	299450	299450	299450	299450	299450	299450	299450	299526	299526	299526
36	539624	539624	539624	539624	539624	540010	540010	540010	540010	540010	541431	541431	541431	541431	541898	541898	541898	541898	541898	541898	541959	541959	542400	542400	542400	542400	542454	542454	542454	542454	542454	542543	542543	542924	542924
37	326306	326306	326752	326950	327268	327268	327268	327268	327268	327268	327268	327268	327268	327268	327268	327268	327882	327882	327882	327882	327882	327882	328056	328196	328196	328196	328196	328196	328196	328196	328196	328196	328196	328196	328196
38	523287	523287	523287	523287	523287	524316	524316	524316	524316	524316	524316	524316	525380	525380	525380	525680	525680	526235	526795	526795	526795	526795	526795	526795	526795	526795	526795	526795	526795	526795	527138	527138	527138	527768	527768
39	777927	777927	777927	777927	778858	780006	780060	780060	780060	780060	780060	780060	784620	796375	796375	796908	797422	798505	800976	804636	810026	810026	811007	812521	820425	821725	821725	821735	821742	821742	821742	822582	822817	822817	822817
40	269265	269265	270222	270222	270222	270222	270222	270222	270222	270222	270222	270222	270222	270222	270222	270222	270222	270222	270222	270222	270222	270222	270222	270369	270369	270369	270369	270369	270696	270696	270696	271503	271503	271901	271901
41	592087	592087	595390	595390	595390	595652	595652	595652	595652	595652	595652	595801	595801	596452	596932	596932	597266	597266	597599	597599	598289	598289	598289	598289	598289	598439	598439	598597	598740	598740	598740	598777	598777	598777	598777
42	1187673	1187673	1187782	1187782	1187782	1188138	1188138	1188138	1188138	1188138	1188251	1188960	1188960	1188960	1189485	1189868	1189868	1189868	1192946	1192946	1192946	1193211	1193534	1194776	1194776	1194776	1195101	1195177	1196138	1196431	1196431	1196634	1196634	1196978	1196979
43	113603	113603	113603	113603	113603	113603	113603	113603	113603	113603	113603	113603	113603	113603	113603	113603	113603	113603	113603	113603	113603	113603	113603	113603	113603	113603	113603	113603	113802	113802	113802	113802	113802	113802	113802
44	148312	148312	148312	148312	148312	148312	148312	148312	148312	148312	148312	148312	148312	148312	148312	148312	148312	148312	148312	148312	148312	148312	148312	148312	148312	148312	148780	148780	148780	148780	148880	148880	148880	148880	148880
45	169981	169981	169981	169981	169981	170091	170091	170091	170091	170278	170278	170278	170278	170278	170278	170278	170278	170278	170278	170278	170278	170278	170278	170278	170278	170278	170278	170278	170278	170278	170278	170278	170278	170278	170278
46	239190	239190	239190	239190	239190	239190	239190	239190	239190	239190	239190	239190	239190	239190	239190	239190	239190	239190	239190	239190	239190	239190	239190	239190	239190	239190	239422	239422	239422	239422	239422	239422	239422	239422	239422
47	125712	125712	125712	125712	125712	125712	125712	125712	125712	125712	125712	125712	125712	125712	125712	125712	125734	125734	125826	125826	125826	125826	125826	125826	125826	125826	125826	125826	125826	125826	125826	125826	125826	126740	126740
48	41349	41349	41349	41349	41349	41349	41349	41349	41349	41349	41349	41349	41349	41349	41349	41349	41349	41349	41349	41349	41349	41349	41349	41349	41349	41349	41349	41349	41349	41349	41349	41349	41349	41349	41349
49	143310	143310	143310	143310	143310	143310	143310	143310	143310	143310	143310	143310	143310	143310	143310	143310	143310	143310	143310	143310	143310	143310	143310	143310	143310	143310	143310	143310	143310	143310	143310	143310	143310	143473	143473
50	248846	248846	248846	248846	248846	248927	248927	248927	248927	248927	248927	248927	248927	249522	249522	249522	249522	249522	249522	249522	249522	249522	249522	249522	249522	249522	249522	249522	249522	249522	249522	249522	249522	249522	249522
51	230519	230519	230519	230519	230519	230519	230519	230519	230519	230519	230790	231922	232231	232231	232231	232231	232231	232231	232231	232890	233521	233521	233528	233528	233528	233528	233528	233631	233631	233631	233631	233631	233631	233631	233638
52	367405	367405	367405	367405	367405	367509	367509	367509	367509	367509	367509	367509	367509	367509	367662	367662	367662	367662	367764	367764	368069	368069	368655	368655	368672	368672	368672	368672	368672	368672	368672	368932	368932	368962	368962
53	342703	342703	342703	342703	342703	342703	342703	342703	342703	342703	342703	342703	342703	342703	342703	342703	342703	342703	343029	343029	343029	343029	343029	343029	343029	343261	343261	343261	343261	343261	343261	343261	343261	343261	343261
54	693464	693464	693464	693464	693464	693464	693464	693464	693474	693474	693474	693474	693474	693702	693702	693702	693702	693702	693702	693702	693702	693702	693966	693966	697639	697639	697702	697884	697884	698177	698177	698845	698845	698887	699061
55	799568	799568	799568	799568	799568	799568	799568	799568	799568	799568	799568	799568	799568	799568	799568	799732	799737	799777	799777	801586	801586	801586	801586	802444	802444	804505	804505	804505	804505	804505	804505	804853	804853	804910	804910
56	909123	909123	909123	909123	909123	909780	909780	909780	909780	909780	909780	910117	937118	937645	938277	938277	940946	944402	950046	952202	952202	954348	954605	959419	959419	959419	959419	959419	959419	959419	959419	959469	959507	960146	961395
57	2088800	2088800	2092696	2093812	2097873	2097873	2098093	2098743	2104247	2104247	2104247	2105322	2111307	2113419	2119620	2119969	2120455	2129873	2139922	2143459	2143506	2143506	2144122	2144268	2144560	2148830	2148830	2148830	2149526	2149784	2149784	2150736	2151527	2151896	2151896
58	685007	685007	685322	685322	685322	685322	685558	685558	685558	685558	685664	685664	685664	685664	685664	685664	685664	685664	685664	685664	685664	685664	685664	685664	685664	685664	685664	685664	686487	686621	686621	686801	686887	686887	686887
59	547591	547591	547591	547591	547591	547654	547654	548338	548338	548338	548338	548367	548367	548367	548605	548605	548760	548760	548994	548994	548994	548994	548994	548994	548994	548994	548994	548994	548994	548994	549310	549455	549455	549455	550039
60	675948	675948	676691	676691	676691	676691	676691	676691	676691	676691	676691	676691	676691	676691	676691	676691	676691	676691	676691	676691	676691	676691	676691	676691	676691	676792	676792	677034	677034	677034	677034	677034	677034	677034	677034
61	887948	887948	891842	891860	891860	891860	892293	892785	892785	893385	894188	894188	894804	894957	894957	895181	896023	896110	896793	897467	897467	897468	897468	897501	898006	898383	898716	898716	898716	898745	898745	898745	901633	902149	902176
62	1509927	1509927	1511219	1511219	1511219	1511357	1511357	1511357	1511647	1511647	1511647	1511930	1511930	1511930	1511930	1512113	1512113	1512113	1512139	1512271	1512271	1512271	1512271	1512428	1512578	1512578	1512676	1512676	1512676	1512676	1512676	1512676	1513826	1514254	1514254
63	489254	489254	489254	489254	489254	489254	489254	489254	489855	489855	489855	489855	490330	490330	490330	490330	490330	490471	490471	490471	490471	490471	490471	490471	491062	491477	491477	491477	491477	491477	491477	491477	491477	491477	491787
64	576388	576388	576726	576726	578122	578122	578122	578122	578122	578122	578122	578122	578122	578628	578628	581886	581911	583601	583601	583757	583757	583757	584526	585262	585263	585263	585270	585570	585570	586826	586828	586828	586828	586828	586828
65	245987	245987	245987	245987	245987	245987	245987	245987	245987	245987	245987	245987	245987	245987	245987	245987	245987	245987	245987	245987	245987	245987	245987	245987	245987	245987	245987	245987	245987	245987	245987	245987	245987	245987	245987
66	238255	238255	238863	238863	238863	238863	238863	238863	238863	238863	238863	238863	238863	238863	239212	239212	239212	239241	239241	239241	239241	239241	239241	239241	239241	239760	239944	241706	241706	241706	241706	241706	241706	241706	241706
67	688358	688358	688358	688358	688496	688605	688609	689603	690190	690190	690208	690208	690249	691566	691566	692120	692120	692120	692575	692575	692724	694580	695454	695454	695454	695454	695454	695716	696430	696430	696430	696562	696681	696729	696983
68	212753	212753	212828	212828	212828	213301	213301	213301	213301	213301	213301	213301	213469	213469	213469	213469	213469	213469	213863	213863	213863	213863	255812	259506	259506	259817	260205	260205	260711	260711	260711	260851	260851	260875	260875
69	259409	259409	259409	259476	259476	259784	259784	259784	259784	259784	260161	260548	260548	260548	260548	260548	260548	260548	260867	260867	260867	261157	261157	261157	261157	261157	261157	261157	261292	261292	261292	261292	261292	261292	261292
70	549299	549299	549892	550443	550443	550876	550876	550876	550902	551689	551704	552632	553832	553977	553987	554175	593005	593415	593619	593619	593619	594206	595423	596525	598919	599917	599917	599917	603630	603968	603968	604495	604495	604495	604495
71	1310554	1310554	1311940	1313046	1313363	1313743	1313743	1318179	1318217	1318633	1320180	1320902	1321506	1322297	1325755	1326340	1333330	1335029	1338095	1338278	1341157	1342767	1343523	1355876	1368778	1377515	1378646	1378646	1384240	1384240	1386065	1387821	1388513	1397764	1398824
72	611617	611617	611617	611617	612522	612606	612606	613330	615290	615621	615697	616049	620544	621907	621907	622444	625071	625361	626554	627630	627755	627786	631595	631595	632197	632231	632520	632520	633366	633366	635066	636586	636586	636586	636911
73	455624	455624	456081	456081	456081	456369	456369	456369	456478	456478	458643	458643	458643	458643	458678	458811	458811	458970	460008	460115	460470	461195	480033	485754	485754	485754	486122	486122	486217	487148	487148	488436	488436	489427	489427
74	795844	795844	795844	795844	795844	796397	796397	796695	798011	798333	798990	799803	800213	800635	800907	803050	803891	804183	804690	804690	805384	805384	806083	806083	806083	806265	808198	808198	808515	808515	808538	809195	809711	809711	809711
75	427075	427075	427400	427400	427400	427400	427400	427818	427875	427875	427875	428016	428425	428425	429059	429059	429388	429388	429388	429390	430932	430932	431821	431821	431893	432311	432311	432743	432795	432795	433324	433440	433803	434314	434314
76	245451	245451	245451	245451	245451	245451	245499	245499	245499	245499	245524	245524	245540	245540	245540	245564	245564	245564	245564	246549	246549	246549	246549	246549	247715	248336	248336	248336	248336	248336	248336	248336	248336	249263	249263
77	366075	366075	366075	366094	366094	366094	366403	366417	367521	367521	367521	367521	368245	368818	368818	368818	368818	371759	371759	372050	372050	372050	372050	372050	372050	372492	372492	372492	372675	372675	372675	374037	374037	374145	374145
78	565335	565335	565335	565335	565335	565543	565819	565819	566183	566183	566183	566183	566183	566183	566462	567687	567687	567687	568560	568669	568669	568669	568669	568882	568882	568882	568882	568882	568890	569061	569061	569061	569061	569061	569061
79	466206	466206	466206	466206	466206	466206	466206	466318	466318	466318	466744	466744	466744	466925	466925	466940	466958	466958	467744	467744	468539	468585	469117	469117	469117	469335	469335	469335	470327	471209	471209	471209	471209	471209	471290
80	671901	671901	671901	672123	672123	672485	672485	673391	673391	673391	673729	673729	673729	673729	673729	673777	673959	673959	675221	675420	675420	675420	675420	675420	675420	675420	675450	675450	675796	675805	675805	675876	675876	675876	675893
81	245937	245937	246248	246248	246248	246248	246453	246454	246454	246454	246588	246588	246588	246588	246954	247080	247080	247080	247080	247090	247090	247090	247090	247090	247090	247090	247472	247472	247472	247472	247472	247509	248107	248107	248107
82	205479	205479	205479	205479	205479	205479	205909	205909	205909	205909	206081	206081	206283	206283	206283	206283	206283	206283	206283	206470	206470	206576	206576	206576	206576	206576	206576	206576	207214	207214	207957	207957	208195	208195	208195
83	577386	577386	577386	577488	577488	578089	578429	578669	579171	579171	580330	580330	580330	580774	580774	580775	580786	581087	582268	582268	582268	582268	591543	591543	591543	591700	591700	591700	591916	592389	592389	592389	592389	592389	592389
84	222078	222078	222078	222078	222078	222078	222078	222078	222493	222493	222493	222493	222493	222809	222809	222809	222926	222926	222926	222926	222926	222926	230955	230955	230955	230955	230955	230955	231513	231513	231513	231513	231513	231513	231513
85	834151	834151	834911	835290	835290	835735	835899	836177	836374	836614	836985	836985	836985	837195	837596	837596	837596	838531	840040	840870	841078	841615	842509	842617	842617	842937	843340	843342	844039	844109	844109	844951	845024	845518	845892
86	770892	770892	771004	771222	773573	773573	773597	773597	773957	773957	774279	774491	774512	774512	774534	774549	775570	775570	775823	775823	775823	776332	776508	776718	776746	776746	776746	776746	777267	777290	777290	778413	778806	778806	778849
87	998932	998932	999600	1001364	1001364	1002608	1005709	1054406	1057571	1058707	1058707	1063080	1072790	1072970	1073426	1073426	1074077	1076281	1078069	1080173	1086116	1109312	1157052	1175639	1175639	1178190	1179915	1180568	1184724	1185321	1185331	1185331	1185332	1185815	1188429
88	255670	255670	255670	255670	255670	255670	255670	255670	255821	255821	255890	255964	255964	255964	255964	255964	255964	255964	256352	256352	256352	256352	256532	256532	256532	256887	256887	256887	257070	257070	257070	257427	257427	257564	257564
89	796093	796093	796623	797154	797154	798022	798302	799792	804293	804293	807409	807858	813758	814200	814200	814200	819877	819877	823839	824564	825945	826101	834976	837766	841586	842997	842997	842997	843910	844543	844543	845751	846053	846309	846309
90	452065	452065	452066	452066	452066	452171	452171	456295	456295	456295	456334	456334	456334	456422	481548	481548	481548	481961	481961	481961	481961	482013	550928	551426	555100	555107	555107	555670	555670	556478	556854	557119	557119	557470	557470
91	1222288	1222288	1222395	1222436	1223229	1224783	1224967	1224967	1225301	1298522	1300686	1300686	1305304	1306345	1306536	1306536	1307287	1307345	1309426	1311268	1311373	1311373	1312501	1312501	1312618	1312618	1312618	1315201	1316522	1316522	1316646	1317103	1319514	1320207	1320207
92	866107	866107	866378	866378	866378	866378	866378	866378	866378	866378	867474	867474	867474	867474	867686	868380	868970	868970	869326	869515	869515	869630	869731	869731	870235	870235	870235	871107	882668	882717	882717	883049	885780	886158	886158
93	831978	831978	831978	831978	831978	832596	832596	832596	832810	832810	832810	833996	834480	836483	836483	836483	837340	837382	837622	837622	837622	837622	837872	837897	837897	837897	838206	838206	838765	838765	838765	839303	839534	841036	841036
94	368054	368054	368328	368328	368328	368328	368328	368328	368328	368328	368328	368328	368330	368330	370291	371185	383341	386159	386194	387549	387549	387549	388183	388183	388956	388986	388986	388986	389112	391160	391160	391295	391295	391318	391476
95	862206	862206	863205	863364	864350	865120	865120	865120	865120	865120	865347	871532	882522	932061	950796	951262	951265	953046	953046	953496	953508	954285	1034708	1068400	1068726	1069283	1070547	1072855	1076740	1080952	1080952	1080952	1082324	1083561	1083563
96	705428	705428	705745	705745	705848	705857	705857	706094	706131	707385	707616	707666	708462	710320	710320	710320	710320	710406	710736	710844	710844	711241	715399	715493	716206	716206	716270	716347	726902	726902	727828	727828	727946	727946	727946
97	1497619	1497619	1500994	1501287	1502189	1504892	1505305	1530313	1553542	1589601	1592593	1595295	1601068	1614023	1615279	1617412	1622160	1622741	1627463	1641654	1663212	1665980	1683033	1687581	1687922	1687933	1692893	1699439	1717591	1718154	1718711	1721939	1723897	1731656	1731656
98	1149813	1149813	1158391	1158391	1158466	1160917	1160917	1168404	1389024	1623398	1636850	1637078	1637078	1637120	1637120	1637120	1637476	1637476	1637991	1637991	1637991	1637991	1638030	1638095	1638271	1641169	1641169	1641264	1657550	1657819	1657822	1667570	1667570	1667570	1667570
99	473885	473885	473885	473914	474015	474015	474015	474424	474472	474472	474472	474472	474767	474767	481676	481676	484357	484599	485133	489982	489982	489982	706781	706781	706781	706781	706781	706782	707896	707896	707896	707896	707896	707896	707896
100	702017	702017	702052	702261	702485	702485	702485	702485	703364	703414	703993	703993	706376	706593	706593	706593	707280	707748	709081	709502	709502	709502	710147	710147	710147	712100	712100	712100	714543	714543	714636	714636	714678	714860	715185
101	1636076	1636076	1637266	1638116	1640119	1654171	1661817	1726933	1747936	1761835	1771349	1776515	1779100	1788876	1825352	1828612	1829760	1833102	1835557	1836257	1836927	1897948	2013527	2016597	2019838	2022252	2031478	2066083	2081585	2082910	2083005	2096571	2113310	2127324	2142657
102	808983	808983	808983	809366	809366	809713	809839	809839	811983	811983	811983	811983	812117	813206	814973	814973	815260	815260	816178	816178	816467	816467	816467	816467	816821	816821	816821	816821	820965	820965	820965	820965	821176	821185	821251
103	795666	795666	795666	795666	795666	797449	797449	800323	800323	800323	800540	800540	800540	800645	800645	800645	801933	804256	804480	804881	804881	805165	805972	805978	806070	806198	806198	806198	806846	806914	806914	807089	807111	807481	807588
104	642402	642402	642402	642402	642402	642402	642402	642402	642402	642576	642576	642933	643538	643538	643538	643538	643538	643627	645525	645525	645525	645525	645525	645689	645689	645705	645705	645705	646059	646059	646136	646145	646145	646147	646161
105	550301	550301	550493	550620	550620	550802	550802	550802	551059	551059	551239	551699	552039	552490	552490	552909	553800	554506	554916	554916	554951	554958	555005	556119	556135	556135	556327	557301	557719	557719	557719	557888	558077	558176	558292
106	722946	722946	729529	729529	729590	730649	730680	732022	732106	844085	844085	844085	846370	846370	846370	846370	848589	849261	850792	850801	850838	850843	852024	856936	857030	857030	857030	857217	861369	861911	861911	862047	862047	862267	862793
107	338236	338236	338926	338965	338965	338965	338965	338965	338965	338965	338965	338965	338965	338965	338965	338965	338965	338965	338965	338965	339657	339915	339915	340057	340057	340057	340057	340687	343414	343414	343414	343414	343414	343414	343615
108	764632	764632	765860	766200	774272	774472	774472	774472	776926	914364	914364	914613	917917	917979	918056	918056	919057	919057	919057	919252	919252	919252	919513	919513	919513	919515	919515	919526	939330	939330	939330	939346	939346	942436	942436
109	403010	403010	403010	403010	403010	403010	403010	403065	403065	403065	403065	403065	403065	403065	415234	415871	416144	416272	416284	416284	416451	419664	525389	525458	525458	525458	525458	526254	526254	526254	526254	526577	526577	526577	526883
110	298935	298935	299618	299618	299737	299737	299737	303670	303720	304486	304565	304565	304565	304658	307449	312336	312717	312717	314571	321993	321993	327513	607181	615216	616223	651294	651294	651294	652085	652085	652085	652085	652615	652615	652696
111	191634	191634	191634	191634	191634	191634	191634	191634	191634	191983	191983	191983	191983	192147	192147	192147	192147	192147	192147	192147	192147	192147	192147	192147	192257	192606	193772	193772	200878	205559	205559	205559	205559	205559	205559
112	970215	970215	970524	970556	970634	970841	970841	971147	971652	971652	971652	971693	972299	972299	972299	972508	972815	973233	973365	973541	973931	975884	976864	977118	981918	982077	982425	982969	983602	983793	983793	984326	985739	986380	987479
113	704229	704229	704566	704566	704566	704566	704566	705190	705190	705190	705190	705190	705190	705516	705516	705516	705516	705830	706302	706612	706931	706975	706975	706975	707286	707286	707334	707682	707730	707730	707730	708058	708110	708574	708574
114	653946	653946	654026	654367	654508	654508	654508	654508	654508	654830	654830	654830	655486	655486	655486	655977	655977	655977	655977	655977	655977	656295	656295	656295	656295	656295	656295	656295	656295	656295	656295	658307	658307	658307	658307
115	875236	875236	875236	875531	875702	875702	875702	876767	876767	876767	877584	877584	879150	879150	879150	880272	880320	880333	880333	880333	880441	880441	880441	880692	880692	880692	880692	880692	880969	880969	880969	880969	880969	881283	881283
116	652585	652585	655273	657084	657084	657449	658400	658435	662070	662183	662183	662183	662359	662485	662485	662485	662689	663012	663012	666299	667286	667286	667562	667562	667607	667607	667836	668382	669196	669196	669196	669518	669732	669732	670702
117	255775	255775	255775	255775	255775	255775	255775	255775	256074	256074	256074	256074	256074	256074	256074	256074	256298	256298	256298	256696	257009	257009	257009	257009	257009	257009	257143	257143	257446	257446	257446	257446	257446	257625	257962
118	691960	691960	693337	693337	693689	693689	693689	693807	693807	693807	693807	693807	693956	694436	694856	695408	695408	696514	696791	696791	696791	697295	697295	697295	697295	697295	697295	697295	697295	697295	697295	697346	697346	697351	697351
119	388381	388381	389032	390742	391758	391759	391789	392147	392328	392328	392328	392328	394197	394839	394839	395575	396134	396315	396315	396315	396315	396315	396315	396560	396560	396560	396560	396560	396560	396560	396560	396560	396560	396560	396600
120	1197827	1197827	1197827	1198555	1198555	1199129	1199129	1199129	1199784	1200029	1203246	1203246	1203567	1203892	1203892	1203892	1204007	1204525	1204525	1204810	1205111	1205641	1205642	1205642	1206608	1206987	1207080	1207350	1207350	1207350	1207350	1207575	1207831	1208005	1208005
121	554949	554949	554949	554949	554949	554949	554949	554949	554949	562484	573240	573240	577966	577966	577966	578417	578417	578514	579171	579171	582445	582445	582738	589108	589108	589108	589108	589108	589672	589672	589672	589672	589672	589672	589672
122	912784	912784	913202	913202	913202	913202	913202	913202	913548	913548	913548	913548	913548	913548	914581	914581	914581	914581	914593	914593	914593	914593	914894	915210	915210	915210	915210	915210	915498	915498	916156	956015	956015	956030	956334
123	819642	819642	819702	819748	820714	820767	820767	821471	821532	821532	821532	821532	821532	822097	839121	839121	839121	839169	839169	839169	839278	839357	839637	839637	839637	839788	839788	839830	840413	840413	840683	840730	840730	840782	840792
124	642311	642311	642311	642696	643070	643356	643356	643356	646314	646314	646317	646317	648152	648225	648225	648597	648597	648853	649217	649217	649217	650623	650623	650623	650623	651111	651111	651111	651148	651148	652228	652228	652228	652228	652679
125	466461	466461	466461	466604	466604	466604	466604	469637	471627	471627	472125	472125	472125	474897	483736	491892	493038	499051	501823	502281	502727	503473	503473	503473	504147	504215	504215	504215	504484	506220	507571	508477	509280	509280	509280
126	1025898	1025898	1025898	1025898	1025898	1025958	1026210	1026210	1027860	1028451	1028451	1028451	1028451	1028949	1028949	1028949	1028949	1028949	1029144	1029144	1029144	1029144	1029144	1029144	1029144	1029497	1029497	1029497	1030306	1030306	1031519	1031527	1032028	1032030	1032030
127	705617	705617	706299	706574	707232	716287	721386	737289	739283	739401	740538	742449	743164	743204	743581	743581	743581	744780	748770	750361	752314	752902	753297	754101	754379	763699	764142	764151	769058	769334	770176	770337	771266	772085	772127
128	1052315	1052315	1052315	1052315	1052315	1052315	1052315	1052344	1052682	1052682	1052682	1052682	1052682	1053298	1053298	1054275	1054275	1054275	1054275	1054333	1054333	1054333	1054333	1054333	1054333	1054334	1054334	1054334	1055229	1055744	1055744	1056089	1056089	1056089	1056089
129	306983	306983	307036	307036	308697	308697	308879	308879	308879	308879	308927	308927	308933	308933	308933	308933	308933	308933	308933	309010	309010	309010	309010	309010	309321	309321	309543	309543	309543	309584	309584	310078	310078	310078	310078
130	299914	299914	299914	299922	299922	299946	300353	300974	300974	300974	301490	301490	301490	301490	301490	301506	301506	301506	301595	301595	301595	301595	311008	311008	311008	311008	311008	311392	311726	311726	311726	311726	311744	312124	312157
131	336026	336026	336047	336047	336125	336125	336125	336125	336125	336125	336749	336749	337019	337064	337064	337064	338406	339074	339074	339074	339113	344590	344590	344590	344590	344590	344590	344888	344888	344888	344888	345512	345512	346412	346412
132	778032	778032	778119	778119	778119	779027	779027	779027	779417	779417	779569	779639	779985	779985	779985	779985	779985	784347	791106	793500	794775	794775	795160	795160	795174	795174	795182	795219	795219	795969	796184	808916	808916	808916	808916
133	578157	578157	580175	580660	580823	581873	582127	585153	586088	587324	587461	587606	587842	587842	598388	598459	598459	606384	682290	701338	701732	701732	703595	712055	712397	712397	712397	712785	712878	712878	712878	712878	712878	712878	712878
134	1033558	1033558	1039436	1040270	1040729	1042984	1043798	1043877	1047930	1048273	1048273	1048273	1050026	1050365	1053812	1053812	1053812	1053812	1055423	1055423	1055423	1055423	1062278	1062945	1063050	1063333	1063333	1063714	1064919	1064919	1064919	1064919	1065421	1065473	1065473
135	323102	323102	323102	323102	323299	323299	323299	323299	323367	323367	323378	323442	323442	323937	323963	323963	324026	324026	324493	324493	324570	324570	325844	325916	325916	325931	325972	325972	326356	326356	326356	326356	326532	326820	327650
136	262057	262057	262057	262057	262057	262057	262431	262882	262982	262982	262982	262982	262982	262982	262982	262982	262982	262982	262982	262982	263304	263304	263304	263304	263304	263304	263304	263304	263304	263304	263495	263495	263946	264866	264866
137	239697	239697	239697	239697	239697	239697	239697	239697	240043	240043	240043	240043	240043	240401	240401	240401	240809	240809	240809	240872	240872	240872	240872	240872	240872	240872	240872	240872	240872	240872	240872	240872	240872	240872	240872
138	155450	155450	155450	155450	155450	155450	155450	155450	155450	155450	155450	155450	155450	155450	155450	155450	155450	155450	155450	155450	155450	155450	155450	155450	155450	155450	155450	155450	155450	155450	155450	155496	155496	155496	155496
139	228550	228550	228550	228550	228550	228813	228813	228813	228813	228813	228813	228813	228813	229356	229356	229356	229356	229356	229356	229356	229356	229356	229427	229427	229427	229427	229427	229427	229995	229995	232311	233394	233394	233394	233394
140	559561	559561	559687	561191	564962	564962	564962	565937	565937	569503	576977	576977	580911	581134	581316	584076	584076	587762	590490	590666	590666	593346	596328	596862	597203	597203	597621	598722	600899	601219	603180	603180	603180	603486	603486
141	1161872	1161872	1161872	1161872	1161872	1161872	1161872	1161872	1161872	1161872	1161872	1161872	1161872	1161872	1161872	1161872	1161872	1162028	1162028	1162028	1162126	1162781	1163010	1163010	1163137	1163137	1163137	1163157	1163157	1163157	1163157	1164496	1165014	1165014	1165577
142	819928	819928	819928	819928	819928	819928	819928	820281	820281	820281	820281	820281	820281	820281	820281	820281	820281	820281	820281	820281	820281	820281	820385	820385	820385	820385	820385	820385	820385	820385	820385	820385	820385	820385	820385
143	343781	343781	344368	344368	344368	344368	345700	345700	346664	347790	348177	349010	349364	349364	349364	349364	349364	350284	351337	351337	351337	351944	354249	354249	354304	354668	354822	355008	355331	355331	355514	355514	355514	356595	356876
144	972856	972856	977657	981625	983939	984111	984111	989454	990225	990225	990489	995014	1000666	1000666	1001017	1003415	1003415	1015659	1015819	1015819	1016061	1016061	1016082	1016376	1016676	1016676	1016676	1018049	1019089	1019606	1019606	1020654	1021347	1021347	1021347
145	545867	545867	546276	546276	546276	546289	546289	546289	546289	546289	546289	546289	546349	546670	546670	546670	546711	546818	547179	547239	547239	547665	547665	547665	547665	548088	548193	549057	549199	549199	549199	549199	549208	549208	549351
146	531882	531882	532787	532787	532787	532787	532787	533100	533100	533100	533100	533100	533100	533100	535586	535586	535586	536007	543450	543450	544644	552087	552988	553950	553950	554709	554709	555555	555928	556012	556012	556012	556012	556433	556433
147	570900	570900	571075	571116	571116	571116	571550	571668	571737	571737	571737	571737	572016	572525	572760	572760	572760	572760	573069	574118	574118	574118	574118	574118	574118	574118	574298	574298	574298	574298	574298	574340	574340	574340	574340
148	463266	463266	463266	463266	463266	463611	463611	463611	463611	463611	463611	463611	463611	463611	463611	463611	463611	463783	463959	463959	464103	464103	465120	465120	465120	465120	465120	465120	465120	465120	465120	465792	466057	466342	466342
149	714668	714668	723645	723645	723645	723645	723645	723671	724486	724734	724734	724734	726588	726588	726588	726588	726588	726588	726954	726954	726954	726954	726954	726954	727182	727636	727638	727638	728102	728417	728417	728417	728417	728417	728467
150	597143	597143	597143	597143	597143	597143	597143	597143	597143	597143	597190	597413	597413	597413	597413	597413	597413	597413	597413	597413	597413	597413	597619	597619	597619	597619	597619	597619	597619	597619	597619	598108	598109	598109	598207
151	1259044	1259044	1265832	1267893	1275691	1275691	1275691	1276063	1276495	1276667	1276776	1276776	1276788	1277060	1277060	1278001	1278273	1281129	1281439	1281614	1281614	1282395	1282789	1283119	1283119	1283119	1283989	1284039	1284818	1284818	1284818	1284818	1284818	1285235	1285235
152	417771	417771	417771	417771	417771	417771	417771	417771	417795	417795	417795	417795	417835	417835	417835	417835	417835	417835	419449	419449	419475	419475	448546	448546	448546	448546	448546	448546	448626	448626	448626	448626	448626	448626	448626
153	641065	641065	641065	641428	641428	641428	641428	641586	641586	641586	641586	641586	641591	641591	641602	641973	641973	642008	642008	642008	642008	642008	642316	642757	642757	642757	642757	642757	642805	642805	642805	642805	642805	642805	642805
154	262309	262309	262309	262309	262309	262525	262525	262698	262705	262705	263027	263027	263027	263027	263369	263369	263369	263369	263369	263369	263369	263369	263788	263788	263788	263788	263788	263788	264126	264126	264126	264126	264126	264126	264126
155	1136945	1136945	1136945	1136945	1136945	1136945	1136945	1136945	1136945	1136945	1137140	1137140	1138128	1138667	1139147	1139147	1139147	1139147	1140327	1140327	1140327	1140830	1142902	1142913	1143224	1143224	1143224	1143224	1144061	1144061	1144061	1144251	1144251	1144733	1144733
156	1695582	1695582	1696128	1697776	1699218	1709710	1712094	1716300	1730070	1732263	1735417	1739543	1742618	1745635	1756271	1758411	1765250	1769176	1771245	1772004	1784921	1784921	1808328	1811930	1872396	1872919	1881713	1881900	1883812	1884227	1885875	1887677	1889358	1892119	1893425
157	1492698	1492698	1492874	1493219	1495148	1495574	1496286	1499963	1500137	1500250	1500250	1500847	1500982	1500982	1501698	1502302	1502302	1502302	1502302	1502497	1503436	1512373	1515352	1516593	1518451	1521279	1522339	1523089	1523678	1523975	1525340	1528358	1528781	1529488	1529690
158	1042115	1042115	1042136	1042136	1043927	1044012	1044012	1044012	1047331	1047331	1047331	1048796	1048796	1049998	1049998	1050042	1050042	1050042	1051425	1051425	1052287	1052287	1084819	1085481	1085498	1086112	1086112	1086112	1088471	1088471	1088471	1088471	1088471	1088471	1088563
159	463556	463556	464341	464341	464341	464341	464341	464877	465309	465309	465309	465515	465515	465515	466428	466556	466622	467044	468943	468943	469445	469445	469707	469707	470321	470321	470321	470918	470918	470918	471288	471430	471745	472182	472182
160	475308	475308	475308	475308	475308	475308	475308	475622	475622	475622	475622	475622	475622	476475	477051	477051	477591	477591	478615	478615	478615	481914	482064	482064	482064	482065	482065	482493	482867	482867	483063	484142	484142	484142	484294
161	576663	576663	576663	576663	576972	576972	576972	576972	576972	576972	576972	576972	576972	576972	576972	576972	576972	577091	579914	579914	579914	579914	600051	603448	603448	603448	603448	603448	604039	604039	604077	604401	604401	604401	604401
162	957894	957894	957894	957894	957894	957894	958082	958082	960744	960744	960744	960744	960744	960744	960744	962382	962409	962409	962614	962614	962614	962614	962972	962972	963889	963889	963889	963889	963897	963897	963897	963897	963897	964453	964453
163	581252	581252	581368	581368	581368	581561	581581	581890	581890	581890	581890	581890	581890	584212	584212	584212	584212	584212	584790	585127	585127	585583	585583	585583	585583	585583	585620	585620	585620	585620	585830	585830	585930	585930	585930
164	569035	569035	572799	573082	573082	573456	574115	574677	574952	575609	579407	581547	581547	582984	586906	587712	592055	595805	596433	596433	596433	596642	596642	596642	597172	597569	598831	598912	598912	598912	598912	598912	598912	599751	599751
165	681281	681281	681281	681354	681403	681452	681452	681452	681452	681452	681452	681464	681464	681464	681464	681464	681464	681464	681464	681489	681536	681536	681536	681536	681536	681536	681536	681536	681536	681536	681536	681536	681781	681781	681781
166	516240	516240	516240	516240	516240	516240	516240	516240	516240	516240	516603	516603	516603	516603	516846	516846	516846	517021	517021	517163	517163	517163	517218	517218	517218	517218	518097	518451	518451	518690	518690	518690	518962	518962	518962
167	414419	414419	414419	414419	414419	414419	414419	414419	415000	415000	415000	415000	415000	417175	417175	417634	418195	420983	420983	421194	421321	421321	423423	423423	423667	423667	423667	423667	423794	423794	423794	423794	423794	423794	424236
168	212312	212312	213741	213741	213741	213741	214020	214020	215010	215010	215010	215010	215010	215010	215010	215010	215996	218498	218498	218498	218498	218498	220079	220079	220079	220266	220777	220896	222079	222079	222079	222079	222079	222079	222079
169	209121	209121	209121	209121	209121	209121	209121	209121	209121	209121	209121	209121	211016	211016	211795	211795	211795	211795	211904	211904	212543	212543	212543	212543	212543	212543	212543	212543	212543	212543	212543	212543	212543	212543	212543
170	166896	166896	166896	166896	166896	166896	166896	166896	166896	166896	166896	166896	166896	166896	166896	166948	166948	166948	167148	167148	167148	167260	167260	167648	167816	167816	167816	167816	167816	167816	167816	167854	167854	167854	167854
171	241369	241369	241369	241369	241369	241433	241433	241433	241433	241433	241433	241433	241742	241742	241742	241742	241742	241868	241868	241868	241868	241868	241868	241868	241868	241868	241868	241868	241868	241868	241868	241868	241868	241868	241905
172	11089208	11089208	11128625	11147175	11172317	11187738	11221055	11242588	11273826	11368659	11699053	11717767	11736470	11841697	11894518	11927422	11956353	12002335	12030677	12075765	12104004	12366613	12411696	12468181	12540320	12566196	12600642	12628027	12638732	12648122	12667570	12687451	12706252	12720567	12730134
173	11005691	11005691	11065801	11097315	11117734	11170780	11299656	11392298	11407300	11421643	11443264	11453034	11476106	11513235	11545857	11559267	11571925	11583576	11600105	11609388	11654144	11696549	11720717	11734407	11746989	11754945	11760366	11769937	11792957	11799202	11802250	11806509	11810423	11815594	11822382
174	486476	486476	486476	486476	486476	486476	486476	486787	486787	486787	486787	486787	486787	486787	487323	487323	487323	487323	487323	487323	487323	487323	487323	487323	487323	487323	487323	487323	487323	487323	487323	487323	487323	487323	487688
175	3554758	3554758	3556113	3556113	3560586	3561348	3561705	3561706	3563829	3564069	3564069	3564069	3568341	3568341	3570483	3612848	3613168	3637484	3638057	3639025	3641270	3641601	3647459	3648127	3648744	3648744	3651368	3652089	3652502	3653522	3655415	3655415	3655872	3655974	3656997
176	1345779	1345779	1345779	1345779	1345779	1345779	1345779	1345779	1345779	1345779	1345779	1345779	1346548	1346548	1347458	1347458	1347458	1347476	1347476	1347476	1347476	1347476	1348644	1348644	1348644	1349819	1349994	1350505	1350505	1351078	1352974	1352994	1352994	1352994	1352994
177	1661217	1661217	1661217	1662027	1662470	1663955	1663955	1663983	1663983	1664261	1665154	1665154	1665154	1665469	1665808	1666795	1666945	1666945	1666945	1666945	1667119	1667179	1677041	1681793	1683798	1684582	1686724	1688502	1689049	1689131	1690522	1690522	1691002	1691014	1691014
178	1138104	1138104	1138104	1138104	1138132	1138309	1138366	1138366	1138366	1138366	1138366	1138366	1138470	1139022	1139022	1139717	1139769	1139769	1139789	1139789	1141121	1141133	1141157	1141919	1142308	1142308	1142973	1143194	1143233	1143233	1143233	1143233	1143233	1143233	1143233
179	707254	707254	707254	707254	708877	708877	708877	709540	709540	709540	709540	709540	709953	709953	709953	709953	710601	710601	710601	711164	711164	711164	712152	712570	712790	712790	712790	713950	713950	713950	713950	713950	713950	713997	716711
180	1181445	1181445	1181445	1181445	1181445	1182373	1182373	1182373	1182587	1182587	1182587	1182587	1182593	1182593	1182593	1182593	1182593	1182593	1182593	1182833	1182833	1182833	1183096	1183431	1183431	1183431	1183431	1183439	1183482	1183482	1183482	1183857	1183857	1183857	1183857
181	1874834	1874834	1874834	1875090	1876035	1876035	1876035	1876770	1877469	1877785	1884967	1885788	1886857	1890277	1890358	1891189	1891189	1892036	1894260	1895501	1896992	1921175	1925530	1926235	1926897	1927438	1927912	1929254	1930548	1931597	1932656	1933107	1934233	1938278	1938543
182	1099731	1099731	1101112	1101285	1103153	1103153	1103412	1104489	1104489	1104489	1104662	1105170	1105480	1105882	1106321	1106658	1107856	1107856	1107877	1107877	1108404	1109762	1112265	1114906	1114923	1120306	1120306	1120624	1123562	1123651	1123651	1123651	1124493	1124531	1124546
183	2248499	2248499	2248776	2249083	2249083	2249279	2250259	2250371	2251033	2252655	2253567	2253757	2254073	2261139	2261894	2261941	2262010	2262313	2262557	2270420	2270420	2274267	2274987	2275151	2277280	2278058	2279013	2280463	2281976	2282758	2282923	2288560	2288562	2288670	2288870
184	1662915	1662915	1670350	1671598	1671598	1671917	1671917	1672107	1673016	1676006	1676323	1676659	1677512	1698415	1906137	1906357	1907533	1907945	1917639	1918978	1919753	1955459	1981197	1981350	1981592	1981592	1981592	1982818	1982818	1982818	1989518	1989518	1990502	1990664	1991898
185	954638	954638	955408	955408	955576	955576	955576	955576	955576	955576	955944	955944	956060	956060	956060	956060	956625	956625	956625	956625	956708	957024	957110	957503	957503	957831	957834	957834	957834	957874	957874	957874	957874	958862	958862
186	1027372	1027372	1027372	1027372	1027372	1028635	1028635	1028635	1028635	1028975	1029037	1029037	1029275	1029275	1029275	1029275	1029275	1031607	1031607	1032677	1032677	1033455	1033455	1033455	1033455	1033627	1033627	1033627	1033627	1033627	1033627	1036205	1036205	1036205	1036519
187	967916	967916	968372	968372	968372	968372	968372	969040	969040	969364	969728	970082	970082	970082	970082	970467	970467	971284	972219	977612	977612	996181	998875	998875	998875	998875	999532	999690	999690	1000553	1000742	1000992	1000992	1001199	1001575
188	746555	746555	746555	746970	746970	746970	746970	747010	747010	747461	747589	747589	747589	747589	747589	747972	747972	748217	748217	748217	748217	748454	748454	748454	748454	748454	748454	748454	748454	748454	748454	748454	748454	748454	748459
189	740222	740222	740222	740222	740222	740222	740222	740222	741230	741230	745269	745269	747601	747894	747894	747894	748149	751326	751326	751326	751326	752299	752674	752932	752932	753490	753490	753490	753949	754582	754582	754811	754811	755668	755668
190	1531710	1531710	1533627	1536576	1536576	1538113	1538113	1539143	1540004	1540010	1546055	1546717	1549162	1549898	1549927	1550772	1551345	1551345	1556128	1556128	1556128	1572272	1572685	1572685	1573029	1574315	1574607	1574607	1574868	1574868	1574868	1579709	1579709	1580928	1581054
191	601516	601516	601516	601839	601839	602622	602622	603145	603145	603151	603151	603419	603419	606252	606252	606252	606291	609711	609711	609711	609711	612898	612898	613426	613937	614398	614830	614840	614856	615390	615390	615934	617808	617808	617808
192	1432481	1432481	1434407	1436477	1436477	1436699	1437101	1437530	1437816	1438257	1438257	1438541	1439453	1439990	1439990	1439990	1440722	1442098	1442224	1442224	1442224	1447590	1447590	1447590	1447590	1447590	1448842	1449166	1449166	1449662	1449670	1449670	1449924	1449924	1449924
193	1036243	1036243	1037077	1038192	1038192	1038192	1039201	1039311	1039311	1039311	1039512	1043502	1043633	1043633	1044043	1044043	1044408	1044801	1044803	1044803	1044803	1058821	1059729	1063003	1063003	1063389	1063458	1063734	1063840	1064039	1064383	1064713	1065108	1065255	1065255
194	955919	955919	955919	955919	955919	955919	955919	955919	957173	957173	957461	957461	957567	977405	997182	997182	997265	997341	997480	999623	1000174	1007405	1008370	1008680	1008854	1010229	1012802	1013107	1013139	1013139	1013139	1013139	1013267	1013267	1013584
195	607435	607435	607920	608051	608051	608051	608051	608051	608051	608051	608514	608514	608514	608995	608995	608995	608995	608995	608995	609130	609130	610899	610899	611120	611872	611872	611941	612011	612011	612011	612011	612011	612035	612082	612082
196	954721	954721	954721	954721	954721	954721	954721	954721	955413	955413	955413	955830	957007	957007	957007	957007	957007	957007	957007	959399	959399	959712	960223	960792	960792	960792	964192	964192	965092	965092	965092	965092	965092	965092	965092
197	1249083	1249083	1249083	1250377	1250377	1250849	1250849	1250849	1250849	1250849	1250849	1251820	1251820	1251820	1251820	1251820	1251820	1251820	1253206	1291996	1291996	1296406	1296406	1296770	1297382	1297484	1297513	1297561	1297561	1298033	1301083	1301583	1301625	1301625	1301625
198	588009	588009	588009	588009	588009	588030	588030	588030	588030	588030	588030	588030	588030	588030	588030	588030	588030	588101	588101	588174	588219	588219	588219	588219	588219	588219	588219	588219	588219	588580	588580	588622	588769	588769	589608
199	1599036	1599036	1599642	1599855	1599855	1600125	1600125	1600242	1600630	1600630	1601382	1602766	1602766	1616674	1661381	1661381	1663065	1663973	1663973	1664465	1664465	1668942	1669626	1669626	1669626	1669626	1669936	1669936	1669936	1669936	1671153	1672092	1672092	1672289	1672613
200	721577	721577	724536	725884	726643	740274	747464	748161	749229	749229	753501	755180	755968	756444	757486	758834	760461	760746	760746	761819	761944	763458	767729	767729	768089	770539	772114	772485	773599	773914	774642	776334	776497	776603	776807
201	1187665	1187665	1187943	1187943	1187943	1188816	1189424	1189424	1189424	1189424	1194896	1194896	1194925	1194925	1194925	1196167	1196167	1196167	1196167	1197216	1198070	1198370	1199368	1199717	1199717	1199917	1200562	1200992	1200992	1200992	1201316	1202114	1202114	1202114	1202672
202	822121	822121	822121	822121	822121	822121	822121	822121	822121	822121	822121	822121	822280	822280	822280	822282	822282	822282	822282	822282	822282	822282	822282	822282	822282	822282	822282	822282	822427	822427	822427	822427	822427	822427	822740
203	1226939	1226939	1226939	1226977	1226977	1226977	1226977	1227144	1227144	1227206	1227249	1227249	1227296	1227296	1227296	1227296	1227296	1227333	1227430	1227451	1228416	1228457	1228457	1228457	1228508	1228655	1228655	1228655	1228655	1228655	1228655	1228704	1229065	1229065	1229249
204	2526517	2526517	2528494	2528494	2528494	2530794	2530868	2531312	2531312	2531657	2534000	2534205	2534700	2535219	2535889	2535889	2539157	2540662	2540662	2540662	2540880	2543223	2543554	2544872	2544872	2545053	2546582	2547214	2547567	2547567	2547567	2549093	2549093	2549093	2549335
205	1049656	1049656	1049656	1049656	1049656	1049696	1049696	1049696	1049719	1049719	1049719	1049719	1049770	1049770	1049770	1049770	1050196	1050196	1050196	1050196	1050196	1050196	1050196	1050196	1050250	1050250	1050250	1050250	1050250	1050250	1050250	1050250	1050250	1050250	1050250
206	963247	963247	964070	964070	964070	964454	964454	964454	964454	964454	964454	964454	964454	964454	964454	964454	965107	965107	965378	965378	965378	965378	965378	965378	965378	965378	965378	965378	965660	965887	965887	966368	966368	966368	966512
207	1191811	1191811	1191944	1191944	1192472	1192771	1192771	1192771	1192771	1192771	1192771	1192960	1192960	1192960	1192960	1193820	1194820	1194820	1194820	1194820	1194820	1194924	1195379	1195379	1195379	1195379	1195379	1195756	1195756	1195756	1195756	1195756	1195756	1195756	1195756
208	2145013	2145013	2145013	2145013	2145013	2145013	2145013	2145013	2145013	2145013	2145013	2145672	2145672	2145728	2145728	2145728	2145728	2145728	2145728	2145785	2145785	2145949	2145949	2145949	2145949	2145949	2145949	2145949	2145949	2147013	2147045	2147045	2147045	2147045	2147045
209	1275674	1275674	1275921	1275921	1275921	1275973	1277440	1277453	1277453	1277453	1279366	1279366	1285685	1285788	1285788	1286097	1286097	1286097	1286097	1286097	1286097	1287469	1287469	1288796	1290508	1290606	1290606	1290606	1290606	1290606	1292589	1292589	1292589	1292589	1292589
210	1523502	1523502	1523502	1523502	1523502	1523502	1523502	1523502	1523502	1523595	1523595	1523595	1524136	1524679	1524679	1524679	1524805	1524805	1525625	1525729	1525826	1529475	1530204	1530204	1530204	1531505	1531505	1531505	1532438	1532718	1533043	1533043	1533043	1533043	1533043
211	1605100	1605100	1605100	1605100	1605511	1605511	1606100	1607674	1608797	1610066	1611840	1611840	1611840	1612903	1613168	1613262	1613592	1613592	1614071	1614464	1614817	1620805	1621348	1622135	1622135	1622213	1622213	1622708	1622708	1622708	1622708	1623825	1623825	1624322	1624374
212	2720934	2720934	2722718	2722718	2722779	2722826	2722826	2722826	2723135	2723135	2723525	2723525	2723684	2723684	2723769	2723769	2723769	2723769	2723769	2723769	2723769	2723769	2723769	2723769	2723769	2723769	2723769	2723769	2723769	2723769	2723867	2723867	2724075	2724075	2724925
213	594884	594884	594884	597026	597026	597026	597026	597026	597026	597026	597210	597210	598416	599134	599134	599516	599523	599523	599523	599591	599591	599954	599954	599954	600071	600071	600455	600455	600455	600774	600774	600774	600774	600774	600774
214	1061620	1061620	1062121	1062560	1062560	1062560	1066210	1066210	1066712	1067318	1067410	1067410	1067880	1067961	1067993	1068084	1068528	1069033	1069033	1069033	1069116	1069628	1069628	1069628	1069628	1069628	1069628	1069628	1069937	1070491	1070491	1070491	1070491	1070491	1070491
215	2184458	2184458	2185646	2185970	2186082	2187559	2187559	2187623	2188096	2188156	2189256	2190814	2203692	2205135	2206052	2213797	2227365	2230374	2230557	2231377	2232116	2237447	2238274	2240753	2241080	2241407	2242562	2242597	2242845	2244577	2244577	2244606	2244606	2244929	2244929
216	2206909	2206909	2211360	2216815	2222368	2226067	2227631	2230498	2233293	2258929	2260568	2267719	2275061	2279165	2285299	2288104	2291949	2297163	2300416	2303201	2306438	2317332	2321421	2325045	2332968	2346735	2347622	2348507	2348696	2352589	2359159	2361204	2361899	2363940	2365602
217	1876342	1876342	1877483	1877483	1877483	1877929	1877929	1879959	1879959	1879959	1879959	1879959	1879959	1880449	1880449	1880449	1880449	1880449	1880449	1881799	1881799	1882322	1882322	1882322	1882700	1882700	1882700	1883046	1883046	1883046	1883046	1883046	1883046	1883046	1883046
218	1786671	1786671	1786671	1786843	1786843	1787314	1787314	1787314	1787314	1787314	1787314	1787314	1787491	1787491	1787816	1787816	1787976	1787976	1787976	1787976	1787976	1787976	1788142	1788142	1788142	1788142	1788142	1788142	1789478	1789478	1789478	1789478	1789583	1789583	1789584
219	2143755	2143755	2143755	2143755	2143755	2143755	2143763	2143763	2143763	2143819	2145680	2145680	2146280	2147062	2147062	2147130	2147216	2147234	2147418	2147498	2147498	2147521	2147521	2147884	2147884	2148216	2148368	2148368	2150125	2150125	2150125	2150144	2150978	2150978	2150978
220	1060064	1060064	1061698	1061765	1078087	1078111	1078159	1078159	1078259	1078259	1078531	1078979	1079256	1079256	1079256	1079524	1080095	1080409	1092912	1093221	1093762	1098863	1099482	1102298	1103388	1103415	1103415	1103415	1103773	1103773	1103825	1103851	1103851	1103851	1104671
221	412058	412058	412058	412058	412058	412058	412058	412058	412058	412058	412058	412058	412246	412555	412616	412616	412616	412659	413659	413659	413664	413664	413720	414316	415409	415632	416032	416032	455592	455622	455622	462053	462053	462053	462053
222	836157	836157	836157	836479	836479	836705	836705	836705	836705	836705	836705	836705	836705	836956	836995	838094	838408	840881	840881	841336	841336	841511	841511	841511	841511	841588	841902	841902	841902	841902	841902	841902	841939	841939	841939
223	846666	846666	846666	846666	846666	846666	846666	846666	853061	853061	853061	853061	853061	853626	853851	854033	854033	854186	855090	855090	856280	856730	856730	857315	857315	857347	857471	857471	857817	858013	858013	858981	858981	858981	860379
224	762222	762222	762222	762222	762451	762451	762639	762639	763095	763095	763095	763407	763407	763407	763619	763775	763775	764481	764481	764481	764481	764481	764481	764481	764481	765954	766878	766878	767583	768486	768486	768486	770862	770862	770862
225	849992	849992	849992	850340	850781	850781	850781	850781	850781	850781	850781	850781	867205	867208	874098	874098	874995	874995	876534	876886	876886	877287	879648	881336	881349	881395	882476	882476	882476	882476	882480	882480	882865	882865	883188
226	1464138	1464138	1464138	1465004	1465004	1465004	1465004	1465807	1465807	1465979	1466319	1466319	1467039	1467039	1467729	1467937	1468455	1468619	1470786	1474846	1475501	1480872	1484405	1486032	1486293	1486293	1486500	1486500	1486500	1487363	1487363	1487371	1487371	1489944	1489944
227	1027266	1027266	1027402	1027402	1027402	1027402	1027402	1027670	1028367	1028367	1028724	1029120	1030192	1030192	1032174	1032174	1032174	1033741	1033741	1033741	1033799	1038040	1038040	1038853	1043241	1043241	1043939	1043939	1043939	1043939	1043939	1043939	1043939	1043939	1043939
228	990673	990673	990861	990861	992294	994097	994516	994516	994516	995222	995789	995789	995789	995789	995789	995789	995789	995870	995870	995870	995870	996022	996035	997380	997380	997380	999078	999078	999078	999083	999083	999083	999083	999083	999083
229	762417	762417	762417	762417	762417	762417	762417	762417	762722	762722	762722	762722	762722	762722	763861	763861	763861	763861	763861	764338	764339	764339	765831	765831	765831	765920	765920	765920	765920	765920	765920	765920	765920	765920	765920
230	853198	853198	853198	853198	853198	853198	853198	853606	853606	853606	853606	853606	853606	853606	855662	855662	856549	856755	857135	857135	857135	857954	859819	859819	859819	859819	861090	861090	861445	861812	861812	861812	861812	861812	862163
231	870019	870019	870517	870517	870920	870937	870937	870937	870937	871124	871124	871124	871750	871750	873154	873154	873463	874122	874449	874449	874449	874449	874449	874449	876058	876058	878481	878511	878511	878512	878512	878512	878512	878512	878512
232	779795	779795	779795	780651	780651	780651	780651	780651	780651	780668	788800	788865	788865	789775	792300	792300	793935	794061	794451	794451	794451	794451	795600	795600	795600	795600	795633	798208	800063	800063	800063	800063	800063	800063	800063
233	1206366	1206366	1206688	1206688	1206688	1206688	1206688	1207043	1207043	1207043	1207569	1208072	1208159	1208244	1209059	1209141	1209141	1209141	1209141	1209141	1209141	1210303	1210458	1210521	1210521	1210521	1210521	1211244	1212134	1212471	1212658	1212658	1212658	1212683	1212683
234	1251378	1251378	1251586	1251586	1251586	1251586	1251586	1251586	1251586	1251586	1251586	1253854	1253854	1253854	1254270	1254270	1254270	1254270	1255342	1257581	1258034	1258546	1262126	1262466	1262466	1262466	1264104	1264104	1264104	1264489	1264576	1264885	1264885	1265470	1265582
235	452676	452676	452676	452676	452676	452676	452676	452676	452676	452676	452676	452676	453041	453041	453849	453849	453849	453849	453849	453849	453849	453849	454165	454165	454165	454339	454648	454648	454648	454648	454648	454648	455754	455754	455754
236	485988	485988	485988	486690	486690	486690	486690	486690	486690	486690	486690	486690	487215	487215	487691	487691	487691	487691	487691	487691	496854	498121	498606	498606	500781	504218	504663	507215	507215	507417	507417	507417	507417	507417	507417
237	725406	725406	725406	725406	725406	725406	725406	725406	725406	725406	725406	725509	725509	725509	725764	726029	726834	727191	727191	727191	727191	727191	727191	727191	727191	727191	727279	727332	727388	727388	727388	727388	727388	727559	729241
238	1481219	1481219	1481219	1481219	1481219	1481219	1481406	1481406	1481659	1481659	1481660	1482357	1482357	1482357	1487932	1487932	1487932	1489065	1489065	1489317	1489500	1490137	1490137	1490137	1490137	1490241	1490660	1490711	1491058	1491058	1491282	1491472	1491969	1491994	1491994
239	1781036	1781036	1781424	1781598	1781598	1781598	1782550	1782666	1782666	1783555	1783555	1784086	1784086	1784086	1785823	1785842	1785842	1792597	1793321	1793826	1796997	1798334	1798334	1798689	1798689	1802841	1802841	1802841	1802841	1802890	1802937	1803039	1803039	1803350	1803350
240	639542	639542	639542	639542	639542	639713	639713	640432	640432	640432	641451	641451	641451	642268	642634	643258	643258	643258	643606	643606	643606	644217	644379	645498	645544	645544	647101	647101	647149	647149	647149	647149	647149	647149	647518
241	1865863	1865863	1865891	1866647	1866647	1866997	1866997	1866997	1866997	1868927	1869211	1869263	1869263	1869263	1869309	1869309	1869309	1873277	1873277	1873277	1873277	1881256	1881256	1881256	1881784	1881784	1881830	1881830	1881830	1881830	1881830	1882031	1882255	1882255	1882255
242	362847	362847	363672	364266	365468	365468	365468	366060	367239	367239	367271	367271	368731	368874	372037	377599	380203	380203	382118	382292	384484	386838	388080	389052	391910	392134	394321	394321	397773	397773	397773	397773	397773	398277	398277
243	2821862	2821862	2822365	2822678	2824685	2824685	2825810	2825810	2826118	2826118	2828414	2828414	2828414	2828414	2830368	2831052	2831405	2831873	2833565	2837280	2838358	2856991	2863621	2864986	2865588	2866928	2879970	2882291	2883537	2883890	2886074	2886074	2886120	2887359	2888012
244	2774626	2774626	2777143	2791081	2796665	2806779	2808207	2819093	2823943	2825913	2826995	2832501	2833709	2835486	2847712	2847712	2856556	2869219	2876514	2876517	2884222	2918978	2927011	2936968	2938779	2940863	2943294	2943880	2944655	2945912	2947014	2947180	2947180	2947514	2948116
245	769553	769553	769553	771038	771038	771038	771038	771038	771038	771038	771038	771038	771038	771038	771038	771038	771038	771038	771038	771038	771038	771038	771038	771038	771094	771094	771094	771094	771094	771094	771094	771094	771401	771401	771703
246	968463	968463	968463	968497	968497	968497	968497	968497	968669	968669	968669	968669	968669	968669	968916	969053	969053	969299	969299	969805	972740	985453	985633	985666	985666	985666	987516	987728	987728	987728	987728	987728	987728	987728	987938
247	505537	505537	505537	505537	505537	505537	505537	505537	505537	505537	505537	505537	505537	505537	505537	505537	505537	505537	505537	505537	505537	505537	507441	507446	507446	507446	507446	507446	507446	507446	507446	507446	507446	507446	507570
248	721004	721004	721004	721004	721004	721004	721004	721004	721056	721056	721056	721056	721056	721056	721337	721337	721397	721576	721586	722188	723123	723309	723309	723309	723309	723309	723466	723466	723466	724229	724229	724229	724229	724229	725941
249	374347	374347	374347	374347	374347	374347	374347	374347	374591	374954	375351	375737	376197	376199	379128	379854	379854	379854	379854	379854	379854	380565	381513	381513	381513	382909	383268	383268	383268	383268	383505	383505	383505	383505	383505
250	2361069	2361069	2361697	2361697	2361697	2361705	2361705	2361705	2361705	2361705	2361705	2361705	2362159	2362159	2364076	2364076	2365127	2365127	2365127	2365127	2365127	2365127	2365127	2368464	2368464	2368464	2368467	2368467	2368467	2368467	2368911	2368911	2368911	2368958	2369163
251	818523	818523	818652	818792	820463	820463	820463	820463	823446	823446	823446	823446	823446	823540	824474	824474	827036	827494	827494	827494	830901	834813	839073	842963	842963	842963	847487	847487	847962	847962	847962	847962	848577	848577	848577
252	1145652	1145652	1145652	1145652	1145652	1145652	1145652	1145669	1146766	1147646	1147646	1148214	1148214	1148579	1149035	1149135	1149135	1149135	1149135	1149580	1149580	1149884	1149884	1149884	1149884	1149931	1151137	1151137	1151754	1151754	1152161	1152161	1152161	1152161	1152161
253	600350	600350	601975	601975	606266	606749	606761	606761	606761	606761	606761	607707	608465	608465	608465	608465	608465	608465	608642	608642	608642	608745	608745	608745	608745	608745	608745	609526	609526	609526	609526	609526	609526	609526	609526
254	3089668	3089668	3098339	3098700	3101515	3101763	3105862	3109690	3110620	3110808	3113646	3121079	3121441	3143238	3144459	3145015	3146043	3146680	3148619	3150952	3151418	3160745	3161352	3161352	3161352	3161352	3161668	3161668	3162298	3162612	3162612	3162612	3163242	3163248	3164127
255	1337048	1337048	1337048	1337048	1337153	1337681	1339327	1339515	1339515	1339515	1340422	1340422	1340422	1340422	1340422	1340422	1340422	1340422	1340422	1340422	1340422	1342110	1342110	1342113	1342160	1342160	1342160	1342160	1342160	1342160	1342160	1342160	1342160	1342160	1342476
256	767406	767406	767406	767450	767499	767499	767499	767613	767876	767876	767876	767876	767876	767876	770849	770849	770849	770849	771445	771445	771445	771445	771445	771576	771965	772044	772245	772610	772610	772610	772610	772610	772610	772610	772610
257	337078	337078	337078	337078	337078	337078	337078	337078	337078	337078	337078	337078	337078	337078	337078	337078	337078	337078	337078	337864	337864	346786	346786	346786	346786	346786	346786	346786	347089	347537	347537	347537	347537	347537	347537
258	645446	645446	646614	646614	646621	646621	646621	646685	647228	647317	649572	650074	650074	650074	650489	650489	650489	650489	650489	650489	650489	650489	650502	650627	650658	650658	650658	650697	650735	650735	650735	650735	650735	650735	650735
259	910569	910569	916758	919787	920449	920449	920449	920472	920472	920472	920570	920570	921713	922061	923060	923060	923530	923530	923530	923530	923530	924265	924265	924483	924643	924643	925527	925685	925685	925685	925685	925685	925685	925685	925685
260	3000123	3000123	3001313	3011482	3014125	3014655	3015820	3015841	3016360	3016618	3017380	3018198	3019134	3019134	3022247	3023686	3023861	3024379	3025223	3025761	3031740	3031740	3032493	3033518	3033565	3035645	3037661	3038125	3040388	3040585	3041118	3042205	3044125	3045788	3045935
261	804210	804210	804377	804377	804377	804377	804377	804377	804377	804377	804377	804377	804377	804757	804757	804757	811143	811143	811143	811143	811143	812104	812369	812369	812409	812590	812590	812590	812590	812888	812888	812888	812888	812888	812888
262	668411	668411	668411	668411	668411	668411	668411	668416	668426	668426	668831	669985	669985	669985	669985	670438	670784	670790	670790	670790	670790	670790	670790	670790	670790	671929	672192	672192	672192	672192	672192	672192	672192	672192	672192
263	1065413	1065413	1065413	1065413	1065413	1067019	1067572	1069354	1069354	1069354	1069354	1069354	1069354	1069354	1071242	1071242	1071242	1071559	1071730	1071730	1071730	1072382	1072382	1072382	1074336	1074336	1074336	1074666	1074666	1075483	1075483	1075483	1075483	1075483	1075483
264	2835023	2835023	2842156	2843670	2844332	2844332	2845546	2845797	2847458	2848889	2848889	2849064	2851846	2853245	2855483	2856943	2858707	2859540	2859758	2861152	2866225	2874595	2882241	2883566	2884723	2885630	2888246	2892051	2892085	2893949	2894310	2894818	2894818	2894818	2894859
265	907547	907547	907547	908409	925437	989140	1072050	1081985	1104385	1104385	1104385	1104385	1104385	1105571	1105571	1105571	1105571	1105571	1105571	1105770	1105770	1105770	1105770	1105770	1105770	1105770	1105770	1105770	1105770	1105770	1105770	1105770	1105770	1105770	1105770
266	2557305	2557305	2557979	2603722	2701936	2764445	2768358	2768750	2768750	2768750	2768750	2768767	2768767	2769766	2769940	2769940	2770162	2770162	2770162	2770162	2770162	2770216	2770512	2770512	2770512	2774086	2774958	2775070	2775106	2775383	2775541	2775541	2776991	2777051	2777051
267	1539263	1539263	1540877	1540878	1540878	1541357	1541357	1541357	1541551	1541551	1542184	1542781	1542781	1542781	1542781	1542781	1542781	1542781	1543010	1543010	1543688	1544045	1544045	1544103	1544154	1544154	1544297	1544308	1544329	1544329	1544329	1544329	1544329	1544627	1544929
268	2105675	2105675	2111586	2117481	2118562	2120141	2122345	2123168	2123234	2124247	2125145	2125738	2126076	2128031	2132138	2132326	2132326	2132326	2132398	2132398	2132444	2139424	2139769	2140266	2140934	2141497	2142834	2146978	2146978	2150222	2151313	2151313	2151383	2151831	2152379
269	3165812	3165812	3165812	3169010	3170732	3170732	3174189	3174189	3174814	3177298	3178069	3178069	3182718	3185457	3188254	3189576	3189576	3192166	3194034	3198246	3206131	3209302	3223268	3223339	3223470	3226114	3226756	3227745	3228399	3228796	3232132	3232132	3232850	3232958	3233045
270	2313063	2313063	2317999	2322574	2322927	2322978	2323677	2325680	2326772	2328940	2331826	2332229	2332817	2333678	2334374	2334693	2334761	2339667	2340875	2341664	2341710	2343113	2345429	2345771	2345974	2346271	2346484	2346537	2349590	2350433	2350902	2350955	2350955	2352167	2352167
271	1596782	1596782	1596857	1596942	1597612	1597612	1597612	1598231	1598541	1598541	1598587	1599873	1599873	1600557	1602291	1602291	1603139	1603139	1604899	1605441	1606404	1606613	1606861	1607033	1607613	1608104	1608104	1608104	1608104	1608104	1608276	1608276	1608276	1608276	1608299
272	1990075	1990075	1991179	1991413	1991413	1991413	1992137	1992808	1996715	1996919	1996919	1996919	1997716	1999300	1999426	1999426	1999426	1999587	1999587	1999587	2001384	2003934	2006189	2006189	2008461	2009347	2012627	2014463	2014723	2014832	2015154	2015326	2016343	2050883	2057448
273	1304911	1304911	1305325	1305325	1305325	1305325	1305325	1305325	1305325	1305325	1305325	1305325	1305325	1305325	1305325	1305723	1305897	1305897	1306324	1306347	1306347	1306577	1306577	1306577	1306577	1306579	1306579	1306579	1306579	1306579	1306579	1306898	1306898	1307061	1307061
274	2012177	2012177	2014700	2023894	2024046	2026276	2029790	2032165	2032230	2032748	2033547	2034635	2036419	2037993	2038617	2038955	2040070	2040403	2043140	2043487	2051142	2055725	2060532	2060532	2062075	2063502	2066303	2099099	2114172	2115907	2116477	2116683	2120971	2123291	2125120
275	2457871	2457871	2457917	2457917	2457917	2458003	2461628	2461693	2461693	2461693	2461781	2461781	2462010	2462035	2463237	2463295	2463787	2464094	2464094	2464553	2464583	2465047	2465047	2465290	2465290	2465290	2465588	2465889	2466415	2467245	2467541	2467876	2468041	2468041	2468412
276	1080595	1080595	1081811	1082100	1083653	1083653	1083653	1083653	1083897	1085450	1085996	1086606	1086606	1089768	1095390	1095390	1096758	1097320	1099814	1101167	1101167	1102362	1105259	1105259	1124505	1130341	1130341	1130514	1131190	1131190	1131218	1133353	1140395	1142085	1143347
277	1043279	1043279	1043279	1043279	1043279	1043279	1043410	1043410	1043492	1043492	1043492	1043492	1043776	1043776	1043786	1043786	1044548	1044548	1045206	1045206	1045215	1045815	1045816	1046053	1046053	1046053	1046205	1046252	1046256	1046503	1046503	1046503	1046503	1046503	1046505
278	647542	647542	647542	647542	648094	649057	649057	649057	649366	649366	649366	649563	649563	649563	653980	653980	653980	653980	653980	653980	653980	654460	654460	654460	654575	654642	655672	655672	655877	655923	655923	655923	655923	656825	656843
279	2545976	2545976	2558326	2643209	2703487	2710659	2710890	2711378	2712123	2712123	2712123	2712243	2712493	2713489	2713489	2713860	2714299	2719945	2733132	2733132	2733132	2734346	2734346	2734614	2734614	2734614	2734614	2734663	2735500	2735878	2735878	2735878	2736254	2736745	2737045
280	748625	748625	748625	748625	748625	748940	748940	748940	748940	748940	748940	748940	748940	748940	748989	748989	748989	748989	748989	748989	748989	750090	750090	750090	750090	750093	750093	750093	750093	750093	750093	750702	750702	750702	750702
281	1060622	1060622	1061357	1061357	1062376	1062377	1062473	1062473	1062783	1062783	1062783	1062783	1062851	1062966	1063944	1063944	1063944	1064901	1066093	1066093	1066093	1066100	1072559	1073501	1075436	1075935	1075935	1076259	1076259	1076259	1076259	1077006	1077201	1084973	1087961
282	2120499	2120499	2122192	2122192	2124271	2124929	2124929	2124929	2125326	2125707	2126068	2126068	2126068	2126115	2126490	2127553	2127553	2127553	2129767	2129767	2129894	2141418	2144045	2144045	2144403	2144802	2144802	2149613	2150836	2157703	2184516	2224371	2236485	2238613	2238651
283	1018604	1018604	1018604	1018604	1018604	1018669	1018669	1018669	1018669	1019004	1019004	1019004	1019707	1019707	1019707	1019707	1019707	1019707	1019707	1019707	1020367	1020770	1020770	1020770	1020770	1020770	1020770	1020770	1025665	1025665	1025665	1025665	1025665	1025665	1027024
284	5402896	5402896	5414793	5442641	5474235	5540419	5702050	5712720	5717700	5728772	5738661	5740279	5740892	5752763	5870187	5870796	5871890	5873573	5876676	5880028	5883013	5889867	5891072	5891240	5903615	5910654	5911611	5912502	5914088	5914600	5914600	5917215	5918472	5919925	5922759
285	3468748	3468748	3469683	3469683	3469773	3470492	3470492	3473111	3473401	3474272	3474272	3474927	3475285	3479619	3481924	3481998	3482819	3490502	3490887	3492371	3494068	3495023	3497511	3506300	3512584	3513781	3514600	3519511	3521080	3521080	3521721	3524077	3524077	3524077	3524077
286	1895207	1895207	1895207	1895222	1895222	1895222	1895222	1895461	1895461	1895461	1895461	1895461	1895461	1895461	1895461	1895949	1896219	1900527	1900542	1901643	1902063	1903821	1911387	1911782	1911782	1911782	1911823	1911823	1912199	1912897	1912897	1913300	1913300	1913300	1913300
287	2176122	2176122	2177233	2177233	2178378	2179459	2180405	2180450	2180544	2181961	2182227	2182227	2182366	2182366	2182366	2182366	2182909	2182909	2183226	2183226	2183226	2184663	2185258	2185258	2185447	2185634	2185634	2185653	2186383	2186383	2186383	2186555	2186555	2186555	2186555
288	1907089	1907089	1911329	1911329	1911329	1911592	1911749	1911749	1911749	1931057	1931057	1931057	1931057	1931057	1931057	1931057	1931057	1931057	1931057	1931057	1931076	1932184	1932184	1932184	1932184	1932184	1932641	1932641	1932641	1932641	1932641	1932641	1932641	1932641	1932641
289	1134725	1134725	1136201	1136201	1136201	1136201	1136201	1136297	1136297	1136297	1136297	1136637	1136637	1136637	1137264	1137264	1137264	1137264	1137264	1137537	1137537	1137537	1137537	1137847	1138009	1138009	1138055	1138055	1138055	1138055	1138055	1138055	1138055	1138055	1138055
290	5122857	5122857	5152056	5157310	5157910	5159428	5159768	5159768	5160286	5160994	5162628	5162808	5163447	5164558	5164873	5165266	5165501	5175492	5178728	5184117	5185983	5198739	5200255	5201470	5202465	5230361	5231110	5231110	5231340	5231340	5237652	5237929	5242157	5242197	5242499
291	2325461	2325461	2325461	2325461	2325461	2325461	2325461	2325461	2325461	2325461	2325461	2325836	2326495	2326703	2326703	2326703	2326703	2326703	2326703	2326703	2326703	2326703	2326925	2326925	2327125	2327125	2327125	2327125	2327299	2327299	2327299	2327299	2327299	2327299	2327299
292	2446958	2446958	2447148	2456836	2502502	2503052	2503052	2505330	2505330	2505330	2505330	2505456	2506010	2506010	2506347	2506347	2506347	2506661	2506912	2506912	2507977	2509032	2509032	2509032	2509032	2519881	2521126	2521126	2521126	2521126	2523450	2569301	2573551	2573712	2573712
293	8331602	8331602	8332453	8335029	8335280	8336003	8341521	8346898	8356791	8360729	8377598	8384322	8385493	8389242	8394423	8399022	8400708	8420948	8431875	8446479	8447448	8465970	8475676	8476863	8488545	8498138	8506218	8514430	8518156	8519694	8522300	8522497	8522940	8527033	8528882
294	1269527	1269527	1269527	1269527	1269844	1269844	1270186	1270208	1270208	1270208	1270208	1270208	1270208	1270208	1270445	1270445	1270445	1270445	1270445	1270832	1271159	1271159	1271159	1271159	1271159	1271159	1271159	1271159	1271159	1271159	1271159	1271300	1271332	1271376	1271376
295	3444518	3444518	3446648	3452741	3454436	3455407	3457087	3457673	3457673	3462065	3462735	3463068	3464455	3466583	3470127	3474080	3478439	3482775	3485507	3487337	3492494	3519132	3521102	3523364	3525058	3526571	3528614	3529425	3531872	3531872	3535594	3535839	3536508	3537131	3538189
296	925842	925842	925842	925842	925842	925918	925993	925993	925993	926543	926543	926543	926671	926671	927231	927231	928569	928569	928569	928569	928569	933053	933053	933053	933053	933053	933053	933053	933053	933053	933251	933251	933251	933251	934404
297	861357	861357	861357	861357	861357	861357	861357	862835	862835	862835	862835	862835	862835	862835	863063	863063	863063	863063	863063	863063	863063	863202	863202	863202	863271	863271	864009	864009	864009	864009	864009	864009	864009	864009	864009
298	1341623	1341623	1341623	1341741	1341741	1341741	1341741	1341741	1342256	1342256	1342256	1342256	1342256	1342256	1342256	1342256	1342256	1342256	1342371	1343205	1343205	1343531	1343730	1343761	1344220	1344227	1344288	1344288	1344288	1344380	1344380	1344549	1344549	1344549	1344550
299	487667	487667	488258	488500	488500	488500	488500	488500	488500	488500	490508	491394	491394	491685	491685	492074	492074	492074	492074	492074	492536	494296	494296	494296	494301	494301	494301	494301	494301	495752	495752	495752	495752	495752	495906
300	1427025	1427025	1427062	1427219	1427219	1427331	1427331	1428119	1428164	1428182	1428182	1429411	1429411	1429460	1429771	1429771	1430372	1430372	1430372	1430372	1430372	1431322	1431848	1432130	1432275	1432275	1433249	1433357	1433357	1433357	1433554	1433935	1433935	1433935	1433935
301	819738	819738	821220	821249	821249	821249	821683	822050	822388	822476	822476	822476	822476	822476	822763	822763	822936	822988	824468	824539	824539	824716	825216	825216	825216	825333	828265	828375	828398	828398	828398	828398	828398	828398	828398
302	1173936	1173936	1173936	1177807	1177860	1177860	1178331	1178331	1178331	1178331	1179939	1180929	1180929	1180929	1180929	1180929	1180929	1181041	1181225	1181225	1181225	1182216	1182587	1183527	1183527	1183859	1183859	1183991	1183991	1183991	1184830	1184993	1184993	1185026	1185026
303	790834	790834	790834	791078	791078	791078	791078	791078	791078	791078	791078	791078	791078	791078	791078	791078	791078	791078	791078	791078	791078	791078	791078	791078	791078	791078	791078	791078	791078	791078	791078	791078	791078	791433	791433
304	4315478	4315478	4322657	4329929	4335562	4360077	4363060	4385506	4391154	4406476	4418609	4441920	4469789	4481446	4497362	4535005	4538882	4561724	4600634	4624973	4630556	4639475	4653283	4709093	4771469	4771950	4776007	4785482	4794787	4808656	4813310	4824080	4825780	4830013	4832674
305	8378540	8378540	8428707	8445420	8462700	8497194	8505904	8550523	8604178	8627917	8666014	8685040	8704231	8725243	8761722	8772119	8823113	9069325	9154713	9179557	9198979	9209271	9232155	9247413	9275482	9279397	9294620	9342591	9445350	9449932	9460896	9479026	9486845	9502167	9513589
306	4271356	4271356	4272075	4280433	4282284	4285060	4292038	4303513	4304795	4305481	4311779	4312089	4314047	4315039	4318113	4318750	4319638	4342707	4347232	4348592	4349066	4354874	4356151	4357801	4360801	4372006	4372588	4372628	4380779	4381336	4381336	4382098	4383066	4383115	4383678
307	6852676	6852676	6866170	6874200	6889840	6918507	6928606	6961772	6976659	6980640	7011729	7031168	7047279	7078926	7110142	7153081	7175552	7210104	7223217	7231826	7251138	7254946	7271339	7278594	7298946	7308893	7317808	7346926	7380757	7397354	7404112	7415574	7418543	7425012	7434177
308	805044	805044	805044	805046	805432	805432	805432	805740	805740	805740	806359	806532	807002	807422	811418	811418	811418	813483	814755	817835	818200	820483	823433	823433	823787	823787	824002	824537	826549	826549	827838	828728	828737	829075	830869
309	4217838	4217838	4223192	4230814	4244287	4248090	4260415	4285704	4290809	4291711	4307785	4309887	4314279	4320805	4364898	4393256	4400910	4425901	4453447	4460836	4465965	4473575	4486093	4496419	4505228	4527336	4535978	4537534	4576825	4581582	4583686	4588208	4601241	4603375	4607118
310	1489230	1489230	1489230	1490574	1490574	1490574	1490670	1490845	1491336	1491780	1492657	1492657	1493758	1493758	1495079	1496354	1496354	1497821	1499056	1499056	1499056	1502129	1503162	1503939	1506009	1506048	1507735	1508388	1523646	1528599	1529511	1532363	1533131	1533440	1535679
311	1558914	1558914	1559089	1559089	1559089	1559386	1559525	1559525	1559525	1560490	1562573	1562573	1562639	1563527	1563527	1575388	1610173	1634903	1646505	1647074	1648246	1652549	1652858	1654476	1654751	1654840	1655088	1655270	1659316	1660516	1663541	1664182	1664240	1664948	1666158
312	1052765	1052765	1052765	1053222	1053222	1053222	1053241	1056444	1059326	1059640	1061446	1061657	1063404	1064836	1064928	1064928	1065323	1065412	1068852	1070016	1071206	1071762	1071762	1071762	1071762	1071762	1071762	1072320	1072904	1072994	1072994	1073122	1073394	1073435	1073604
313	1096266	1096266	1096943	1097117	1097415	1097415	1097415	1097693	1097693	1101016	1101046	1101046	1101375	1101375	1101375	1101375	1101375	1107231	1107231	1107625	1107625	1108285	1108858	1108858	1109253	1109253	1109253	1109253	1109342	1110518	1110518	1110518	1110518	1110864	1110864
314	576964	576964	578003	578003	578003	578412	578513	579227	582387	590773	595796	607523	614234	620457	621951	623914	624298	634179	635575	643682	662774	665439	669358	672715	673601	674636	677064	678007	678025	678025	678819	679414	685632	686239	686297
315	669501	669501	669501	670960	671853	671853	671853	672413	672413	672842	672990	672990	672990	672990	672990	673878	673878	674309	674709	674709	674709	675272	675499	675852	676175	676294	676815	676842	676871	677077	677077	677077	678039	678071	678409
316	830188	830188	830188	830684	830684	831034	831034	832856	832856	832856	832856	832856	833316	833631	833716	833716	833716	833716	833716	833931	834384	834470	835113	835113	836240	836831	836831	836894	837126	837126	837126	837126	837126	837184	838676
317	994293	994293	994293	994751	994751	995017	995017	995017	996356	996731	998312	998312	998686	998822	999240	999240	999264	999624	999624	999624	1000796	1001127	1002358	1002380	1002380	1002380	1002380	1002380	1003721	1007845	1007845	1008295	1008697	1008697	1009868
318	556477	556477	556477	556477	556477	556477	556477	557166	557166	557166	557963	557963	558422	559439	559439	559439	559439	559584	559584	559584	559584	559584	559584	559869	560238	560238	560238	560539	561319	563377	563377	563526	563526	563845	564116
319	3198237	3198237	3198373	3198825	3200205	3201717	3203482	3203482	3204911	3208944	3212333	3212769	3223969	3243511	3248378	3249473	3269211	3297868	3300552	3301747	3304961	3305950	3307366	3308852	3309266	3311889	3313661	3313792	3314691	3315025	3315025	3315305	3340034	3341665	3345311
320	1284387	1284387	1284798	1284798	1284798	1284798	1284798	1287033	1287033	1287858	1288574	1288905	1289648	1292190	1292190	1292354	1292354	1296474	1297644	1298718	1299282	1299282	1300160	1300160	1300160	1300160	1300320	1300697	1301010	1301668	1301668	1303666	1303666	1304039	1304212
321	1410539	1410539	1411267	1411522	1411522	1411569	1411569	1411569	1411606	1411606	1411606	1411606	1413397	1414508	1415107	1415611	1415657	1415657	1415657	1416627	1416627	1417059	1417059	1417333	1417333	1417333	1417338	1417349	1418476	1418525	1418525	1419024	1419255	1419669	1419725
322	551568	551568	551768	552242	552242	554522	555665	558930	559002	559353	560232	560482	561560	561560	562210	569107	569107	569202	569350	569350	569350	579221	579516	580598	581631	586516	589293	591125	594443	594443	595612	595720	596392	597152	597512
323	1152975	1152975	1153020	1153164	1153730	1154327	1154973	1155447	1155750	1155750	1157723	1157723	1157723	1157723	1158034	1158034	1158034	1159049	1159303	1159391	1160170	1162819	1162819	1165171	1165786	1165786	1166101	1166883	1168177	1168203	1169148	1169409	1169409	1169862	1170174
324	1518428	1518428	1520240	1520240	1520240	1520240	1520240	1520240	1520240	1520311	1520311	1520311	1520311	1520311	1520679	1520679	1520679	1521197	1521668	1521977	1523661	1524340	1527661	1527700	1527700	1528028	1528514	1528576	1546625	1546970	1546970	1546970	1546970	1546970	1546970
325	592536	592536	592809	592824	592824	592824	593157	593157	593443	593443	593443	593443	593443	594399	594399	594496	606196	614923	614923	626320	627097	627541	665080	665307	667169	667169	667169	667169	670547	670547	670747	671496	673225	674523	676205
326	775696	775696	775696	775696	776091	776312	776312	776778	777051	777051	777051	777051	777051	777051	777172	777202	777202	777202	777202	777202	777202	777554	778119	778119	778119	778119	778121	778121	780119	780119	780119	780119	780122	780122	780122
327	628852	628852	628852	628852	628852	628852	628852	628852	628852	628852	628889	628899	628899	628899	628899	628899	628899	628899	628899	628899	628899	628933	628933	628933	628933	628933	628933	628933	628933	628933	628933	628933	628938	628938	628938
328	1095076	1095076	1095076	1095076	1095084	1096063	1096063	1096766	1097358	1097689	1100143	1100318	1100318	1100318	1101086	1102024	1102024	1103343	1103344	1103344	1103421	1104822	1105683	1124969	1125821	1125821	1125821	1131902	1140854	1141164	1141987	1142622	1142622	1143897	1143897
329	951458	951458	954247	954247	955577	955888	957145	957145	957772	957772	959434	959647	961433	962058	962230	962805	964018	971151	971151	971151	972024	972240	972412	972895	972895	973664	974196	974234	974351	974905	974905	975137	993542	995014	997128
330	2392934	2392934	2393422	2393422	2393436	2393999	2394065	2394065	2394458	2397726	2398066	2400189	2400560	2416413	2425987	2432290	2433652	2441100	2441253	2441253	2441968	2451914	2451914	2452054	2454480	2454480	2455306	2455306	2457573	2465294	2465668	2465929	2466529	2467378	2467841
331	2933068	2933068	2936088	2949393	2951861	2957871	2961477	2962556	2964417	2968611	2971180	2974965	2994823	3013506	3025158	3026650	3028832	3043026	3046268	3048425	3058766	3070403	3071377	3072349	3077138	3078478	3078596	3079922	3080484	3081956	3084060	3086012	3086012	3088265	3089171
332	1432628	1432628	1433021	1445214	1445214	1445214	1446314	1448268	1448268	1451018	1452743	1455147	1455801	1455801	1458115	1467534	1474115	1480060	1480352	1481319	1486594	1486594	1489889	1491245	1493650	1493650	1494332	1494332	1494953	1496223	1496391	1496560	1497144	1501184	1506400
333	996571	996571	997112	997288	997288	997288	999129	1000281	1000583	1001306	1004460	1004460	1004637	1007039	1007039	1009713	1010101	1010619	1010929	1010929	1010929	1011049	1012222	1012889	1013643	1013979	1013979	1013979	1016802	1016802	1017010	1017010	1017010	1018599	1019207
334	936979	936979	936979	937547	937547	938120	938513	938625	938741	938741	938741	938741	938746	939701	941066	941221	941908	942518	942702	943825	946166	946349	946361	946542	946691	946691	946863	946863	946863	946863	946863	946863	947766	947766	947766
335	878027	878027	878027	878027	878027	878027	878027	878027	878539	878539	878539	878539	878539	878539	878539	878594	878594	879147	879299	879906	879906	886671	886671	886997	887179	905148	905195	905195	909997	909997	909997	909997	909997	910318	910395
336	753400	753400	753701	753701	754339	754339	754339	754339	754358	754358	755169	755488	756130	756474	756474	756474	756474	757696	758089	758091	758091	759614	759619	760517	760517	761225	761430	761957	762370	762370	762913	762913	762913	762950	762950
337	1276851	1276851	1276851	1276851	1276851	1277723	1278504	1278504	1278686	1279177	1279201	1280998	1280998	1280998	1282962	1283067	1283067	1283594	1283856	1283856	1283856	1283856	1284042	1284042	1285872	1286284	1286285	1287008	1288567	1288749	1288758	1289505	1290823	1291550	1291550
338	559134	559134	559134	559134	559134	559646	559646	559646	559646	559646	559646	559646	559646	559646	565601	565988	566463	570055	570227	570577	571662	571662	572567	572567	572825	572825	573629	573629	575046	578683	580039	580722	580980	581710	585838
339	1421218	1421218	1421218	1421218	1421218	1421218	1421218	1421748	1421748	1421748	1422936	1422936	1423175	1423175	1423587	1426690	1457876	1460805	1460889	1460889	1460889	1460897	1460897	1461309	1461309	1461406	1461406	1461413	1464184	1464562	1464878	1465420	1465466	1465466	1465807
340	2367788	2367788	2367788	2368270	2368270	2368612	2368612	2369826	2369826	2369826	2372035	2372382	2372861	2372861	2374404	2374404	2376028	2376082	2376082	2377764	2377764	2378384	2378384	2381483	2381844	2382023	2386461	2387924	2389242	2389522	2389677	2389677	2390364	2390880	2390880
341	995969	995969	996278	996278	997462	997462	997462	997464	997464	997464	997464	997464	997464	997917	998442	998723	998723	998759	998759	1010399	1010399	1011323	1011632	1011632	1011992	1011992	1011992	1012642	1013625	1013625	1013625	1014585	1014585	1014932	1014932
342	1603166	1603166	1604242	1605468	1605561	1605561	1605703	1626903	1626903	1626903	1628933	1628933	1629332	1629518	1630362	1630362	1630602	1630960	1638607	1644296	1644296	1644705	1644811	1645020	1645872	1646599	1646599	1646599	1649488	1649488	1649488	1651889	1652985	1652985	1653088
343	1112370	1112370	1112987	1113347	1113347	1114168	1114168	1114168	1114230	1114230	1114247	1114247	1114656	1114970	1114970	1114970	1114970	1115174	1116569	1117893	1117965	1118003	1118911	1119591	1119591	1119591	1119591	1119591	1125023	1125023	1125372	1126277	1126277	1126278	1126478
344	1376910	1376910	1378784	1389736	1391542	1393332	1396655	1403595	1404056	1405254	1407858	1407872	1408325	1408341	1408341	1408438	1408913	1409552	1409577	1410559	1416620	1420325	1423577	1424021	1424021	1424292	1432252	1432923	1456640	1457379	1458494	1461050	1461145	1462450	1464176
345	2176749	2176749	2181347	2182339	2186012	2190220	2190791	2211515	2213281	2216815	2227544	2228395	2230863	2237797	2239758	2243410	2247887	2249244	2261659	2263189	2264726	2268220	2273821	2275934	2278109	2280152	2280152	2284375	2300488	2303216	2304935	2306964	2310677	2312659	2312659
346	1021396	1021396	1026415	1027678	1027678	1028162	1028382	1032299	1032882	1035292	1035292	1035977	1037717	1038169	1039915	1040815	1041813	1041813	1042738	1043354	1043825	1043825	1049843	1052487	1056409	1056409	1058284	1058610	1065030	1065064	1065235	1065741	1065868	1066816	1067579
347	2075537	2075537	2092346	2100829	2103047	2149722	2200135	2202754	2205794	2209599	2213186	2213521	2215216	2216767	2218626	2226478	2226527	2235713	2330262	2331671	2335645	2336173	2336569	2338387	2338704	2338812	2344576	2370269	2388870	2391751	2395930	2397826	2397898	2399033	2399825
348	582120	582120	583152	583970	585175	585271	585271	585727	585727	596945	604546	604745	605130	605409	606045	606045	606045	607184	608030	609750	609777	609777	611544	611544	611544	614109	614109	614109	618977	618977	619190	619190	619276	619692	619736
349	656627	656627	656627	656627	656627	656627	656627	656627	656627	656627	656627	656627	656627	656627	656627	656627	656627	656819	656873	656873	656873	656873	656873	656873	656873	656873	656873	656873	659005	659829	659959	660496	660496	660496	660499
350	280515	280515	280515	280515	280515	280594	280594	280594	281959	281959	281959	281959	282283	282283	282283	283589	283589	283589	283600	283607	283607	283607	283607	285306	285306	285306	285306	285306	285306	285306	285740	285740	285740	286161	286536
351	961130	961130	961130	961329	961352	961352	961684	961684	961974	961974	961974	961974	961974	961974	962607	962607	962607	962607	962918	962918	962987	963135	963681	964142	964326	964640	964640	964640	964640	964951	965356	965356	965822	965822	965997
352	647505	647505	649940	649940	650274	650274	650424	650542	650542	652986	652991	652991	654238	654462	654946	654949	655561	655561	656014	656014	656194	656194	657379	657379	657836	657996	659274	659623	660185	660284	660490	660963	661062	661099	661099
353	186443	186443	186640	186640	186640	186640	187164	187164	188865	188865	189328	189328	189665	189665	190248	190248	190248	191214	191394	193151	193791	193791	193791	193791	193791	194217	194217	194217	194391	194391	194391	194391	194391	194391	194391
354	1597079	1597079	1597149	1597149	1597149	1597166	1597166	1597495	1597495	1597495	1597820	1598076	1598975	1598975	1600096	1600096	1600096	1600096	1600096	1600096	1610936	1610936	1610936	1610936	1610936	1610936	1610936	1610936	1612224	1612224	1612224	1612678	1612850	1612850	1612850
355	1332016	1332016	1333276	1333562	1339007	1339826	1339826	1343019	1343019	1343019	1343611	1343693	1343785	1344701	1348637	1349167	1350042	1351203	1354245	1354250	1357941	1362769	1369864	1381787	1382340	1386845	1386845	1389509	1400897	1402809	1402809	1403512	1406093	1406680	1408768
356	1248711	1248711	1253614	1254498	1256160	1256425	1257336	1257748	1257748	1286416	1291333	1292124	1297180	1298200	1298645	1298666	1299902	1330562	1335851	1336686	1339036	1353733	1357881	1357881	1360020	1360020	1360200	1360200	1368623	1368623	1370493	1374119	1374614	1374614	1374935
357	280526	280526	281373	281373	281373	281506	281506	281506	281506	282789	283133	283697	283915	284315	284580	285890	286293	286293	286445	286445	286445	286445	287097	287844	287844	287959	288156	288375	290219	290219	295110	295803	298494	300428	300949
358	560225	560225	560435	560435	560954	562781	563100	567124	567640	568069	578772	585048	587374	588057	588873	588873	588873	588889	592103	592264	593654	599651	600794	602371	603890	604721	606368	607351	611799	615438	620054	622999	626335	628034	628452
359	322518	322518	324554	324554	324554	324554	324797	324797	326189	326189	326448	326448	326477	326477	328548	328548	328548	329659	329659	330405	330405	330691	330691	330881	331730	331730	331730	331730	333950	333950	333950	334266	334266	335733	335733
360	1427401	1427401	1428345	1429101	1431257	1442411	1443440	1443440	1446189	1446189	1449389	1450440	1452167	1455856	1455994	1459115	1459323	1459323	1460964	1460964	1461377	1461377	1461522	1462666	1463084	1467949	1468600	1468775	1471037	1476871	1477016	1482499	1483031	1483719	1488022
361	785572	785572	786368	786788	786788	789477	789580	790124	791109	791672	791994	791994	791994	791994	793947	794356	794356	794356	794356	795451	795451	795451	796717	796717	796832	796832	796832	797015	804220	804220	804220	804273	804797	805867	806481
362	441127	441127	441332	441332	446741	446741	446953	446953	447795	448122	448346	449049	449049	449113	449125	449125	451158	451592	451647	452157	452175	452175	452175	453614	453614	453614	453614	453614	456457	456457	456457	456510	456510	456658	457189
363	344285	344285	344710	344710	348880	348880	348880	348880	348920	348920	348920	348923	348923	349288	349288	349329	349516	349516	349516	349853	350162	350162	350467	350809	350809	350809	350857	371326	372108	372108	372108	372108	372108	372108	372403
364	615178	615178	615758	615758	615907	616372	616372	616372	618672	618672	618672	618911	618911	618911	618954	619148	619185	619185	619190	619996	621090	624988	625051	625051	625524	625524	625524	625626	626000	626000	626053	628050	628095	628499	628584
365	174140	174140	174140	174140	174388	174388	174388	174388	174388	174390	174390	174390	174563	174563	174563	175536	175536	175536	175536	175536	175536	175536	175536	175536	175850	175850	175850	175850	176779	177088	177088	177088	177088	177088	177088
366	428963	428963	428963	430385	430436	430450	430450	430459	430459	430459	431191	431198	431198	433004	433004	433114	433293	433293	434513	434513	434519	435199	435323	435323	435323	435465	435776	438260	439164	441173	441226	442333	442333	442333	442333
367	334828	334828	335867	371696	372265	372265	372265	372790	372790	372790	373726	373738	373745	375677	376133	376133	384405	384405	387736	389421	389421	393326	393410	393436	393436	395597	395597	395917	396731	396923	398625	398625	398625	398625	398674
368	2672485	2672485	2681194	2683404	2689624	2693413	2694568	2703262	2718333	2722628	2730756	2748201	2756088	2759525	2763117	2770829	2776009	2782450	2794077	2795720	2800863	2804505	2809076	2813498	2827026	2831448	2832673	2833405	2851844	2852015	2861062	2864978	2865807	2867518	2870819
369	699435	699435	700960	700960	702609	713318	720659	736237	736866	739916	745130	745837	748204	748600	748600	749930	749930	751257	753300	753968	754277	757386	757588	770976	770976	771265	772387	772387	773371	774097	774299	774299	774299	774311	775980
370	394349	394349	394349	395241	395241	395241	395241	395241	395241	395241	395241	395241	395241	395241	395241	395241	395241	395241	395241	395241	395241	395241	396369	396369	396369	396369	396369	396369	397239	397239	397239	397915	397915	397915	397915
371	222750	222750	222750	222812	222812	223306	223306	223396	225008	225013	227826	227826	227826	227826	227929	228224	228786	229090	229140	229140	229159	229159	229407	229424	229424	229424	229424	229918	231215	231215	231215	232981	232981	232981	232981
372	283781	283781	284157	284157	284157	284157	284542	284542	284542	284542	284542	284542	284542	284542	284815	284815	284815	284891	285417	285417	286620	286620	286620	286620	287066	287066	287066	287066	287361	287361	287361	287361	287361	287361	287361
373	424460	424460	425409	426368	428123	430540	430540	430540	430828	432595	433270	433363	433363	433491	436706	436771	436771	438739	440663	440663	440663	440663	441337	441337	441337	441337	441337	441455	441566	441566	445383	445439	445572	446534	446534
374	249614	249614	249614	252719	252719	252719	252719	252719	262352	262352	262361	262361	262361	262361	262361	262361	262475	262835	262835	263030	263030	263030	265309	265309	265309	265350	265350	265350	265933	266352	266352	266352	266352	266352	266352
375	1401225	1401225	1405971	1414719	1418704	1499490	1548622	1552726	1553936	1555301	1556371	1558995	1588881	1591953	1596120	1597976	1600458	1608363	1625973	1625973	1625973	1630645	1633266	1669564	1684659	1701435	1701437	1701437	1705733	1706092	1710768	1735046	1738610	1744042	1744486
376	807598	807598	808810	808810	810625	820460	824351	825645	826198	826198	827109	827414	830501	831823	832527	833005	835125	837098	838422	838422	838696	838788	839308	839308	839487	842547	842547	843112	845319	846294	846585	849437	849900	858506	862393
377	961131	961131	977315	985556	993308	1163705	1169778	1181618	1193516	1193516	1193516	1194006	1194614	1194614	1194663	1195171	1195171	1195171	1195171	1195231	1195231	1195231	1195380	1195380	1195380	1195645	1197463	1197463	1199145	1199515	1199536	1200065	1200400	1202405	1205407
378	564288	564288	564495	564495	564495	568608	569372	569372	569837	572752	572752	572752	572752	572752	574258	574511	574511	574616	583149	584445	584560	584560	584732	586858	586858	586858	586858	586858	587030	587480	587480	587480	587480	587480	588843
379	891858	891858	893109	893984	893984	895363	895363	895363	895723	896464	901296	901296	901370	901370	909413	910747	910747	922679	923860	924009	924411	925112	931113	933455	940276	952467	953115	953115	954754	954823	959011	959011	960111	960364	960554
380	584317	584317	587068	587068	587452	663300	663433	665368	666667	666667	668120	668120	668431	668535	668794	669025	669025	669025	672128	673056	673798	673798	674572	674745	674777	675088	675088	675088	696854	697006	697006	697877	697927	697927	699416
381	351834	351834	351834	351907	351907	352155	352155	353135	354165	354497	354512	354512	354512	354512	354762	355956	355956	355956	356171	356171	356895	356895	356979	356979	356979	357523	357523	357523	357624	357624	357808	358237	358237	358554	359048
382	461575	461575	461994	461994	461994	461994	461994	461994	461994	463459	464369	464369	464432	464596	465014	465014	465025	465025	465105	465818	471279	471335	471335	471715	471715	472041	472041	472095	473065	473065	473065	473065	473200	473200	473200
383	172654	172654	172654	172654	172654	172654	172654	172654	172654	172654	172654	172654	172654	172654	172654	172654	172654	172654	172654	172654	172654	172654	172654	172654	172654	172654	172654	172654	173052	173052	173052	173052	173052	175312	175312
384	643759	643759	644474	644863	645569	647352	647352	647668	648023	648764	649136	649161	649496	650209	650391	650798	651000	651298	651527	652450	654932	655720	656357	657338	661123	662153	662206	662664	665885	666016	666016	668056	668056	670094	670094
385	510808	510808	510943	512161	512530	512854	512854	512854	512854	512854	512854	512854	512854	512854	512854	512854	512854	513513	513513	513692	513692	514095	514095	514095	514095	519482	520632	520632	520634	520755	520755	520755	520803	520803	520803
386	800468	800468	801371	801371	801371	801371	801371	801678	802012	802012	802012	802012	802880	803518	803873	804870	804870	805135	805135	805637	807517	807517	903399	903399	903653	903653	904278	904278	904278	904421	904427	905163	905628	905799	905833
387	536819	536819	536819	536819	536819	542226	552921	552983	560075	563002	563765	563983	597909	633021	637593	638782	643578	643943	644316	654372	663158	663158	663511	664593	664593	664593	664593	664593	664949	665026	665057	665192	665192	665192	665192
388	453231	453231	453578	453917	453917	454206	454206	456582	457222	457222	458053	458053	458285	458285	458285	458285	458285	458285	458580	458580	459584	459584	459862	459862	459862	459862	459862	459862	460930	460930	460930	461380	461380	461380	461380
389	625123	625123	625479	626174	626794	626794	626794	626890	628491	631225	631225	631548	632347	632347	637573	637620	637620	639590	641237	641368	641685	641990	643492	643492	643492	643492	644322	644622	644989	644989	644989	648763	648763	650116	650145
390	1039104	1039104	1039104	1039628	1039628	1039637	1039637	1043187	1043789	1044138	1044558	1044558	1046076	1048865	1048865	1049667	1050140	1050632	1050813	1051703	1051703	1051713	1051755	1053082	1053448	1053448	1053815	1053815	1054408	1056904	1058478	1058478	1058488	1060029	1060189
391	357138	357138	357153	357772	357772	357772	357772	357772	359887	359887	359887	362754	362754	362754	362754	362754	363149	363149	363255	363255	363255	363388	363388	363388	363388	364193	364193	364193	365790	365790	366975	368776	368776	369118	369118
392	486556	486556	486589	486589	487634	488811	489202	490412	494809	503963	504265	504284	508821	509052	509132	509927	510459	510737	510737	510737	511938	517106	520482	520895	520988	521030	521331	521381	522722	522722	525962	551455	552004	552200	553643
393	1931754	1931754	1938124	1938124	1981512	2013421	2015659	2021379	2257433	2265960	2357004	2357004	2364154	2372725	2378126	2416196	2418316	2418765	2433394	2435259	2465015	2497763	2534804	2539369	2539738	2541339	2541513	2542576	2558427	2558474	2576025	2578154	2578226	2579780	2584162
394	322580	322580	324150	324150	324707	325610	326972	332658	333588	333588	333588	334467	334470	334573	334573	334573	339452	339452	339452	344259	344259	345654	345915	348731	348731	348731	348731	350097	353548	353548	354024	356748	358399	359543	363125
395	1354126	1354126	1355226	1355226	1355227	1358846	1359535	1362699	1363166	1364506	1365398	1366115	1366929	1368598	1370664	1370664	1371085	1372644	1372668	1373082	1386055	1404395	1407800	1412102	1414840	1419091	1419152	1421381	1422373	1423010	1423010	1424208	1471914	1473703	1474489
396	560696	560696	561044	561044	561044	561044	561044	561371	561371	561371	562021	564369	564532	564861	564874	601219	601219	602780	602780	603266	603266	603272	606109	607619	607619	607619	607619	607619	610764	610764	610764	610765	610765	610765	610765
397	248846	248846	249065	249065	249065	252366	252366	252858	252861	252861	252861	252861	252861	253234	253820	253929	254280	254280	257673	260467	273996	320406	320437	320437	321300	321300	321300	321300	321529	321529	321529	322225	324390	325255	325602
398	466605	466605	466605	469564	470314	476205	476551	487561	489665	489665	490299	490299	494309	502687	502961	504157	508069	511240	511582	511582	511582	525912	525912	526582	529210	530202	532957	532957	535731	535731	536215	536366	536568	536568	540627
399	181803	181803	185677	185677	185677	193175	193286	193286	193406	194260	194880	194880	195101	199205	199205	199205	199205	199205	199205	199205	202107	215515	230493	230978	230978	230978	230978	230978	232506	232506	232506	232506	233115	233234	233426
400	406380	406380	406380	406380	406380	406380	406380	406380	406771	406771	410578	410578	410578	411856	412020	412116	412116	412116	412211	412211	413370	414641	415451	415461	415471	415471	415471	415649	415794	415794	415981	415981	416093	416694	416694
401	202621	202621	202721	202721	203163	203450	203450	203450	204453	204453	204800	204800	205436	206033	206033	206215	206420	206420	206420	206594	206594	206594	206594	206594	206594	206594	206770	206770	206770	206770	208115	208389	208389	208389	208389
402	382159	382159	382754	383126	383477	385335	386026	388179	391271	391667	392591	392591	393196	394642	394740	394904	395105	396313	396486	396814	396814	396814	397720	397982	397982	397982	397982	398060	398060	398536	398536	398536	398536	398536	398660
403	5364331	5364331	5574842	5583117	5622540	5661024	5695106	5749416	5798462	5821313	5834077	5836880	5848622	5915158	5937274	5966580	5983454	5995102	6045377	6230701	6418691	6542838	6671631	6784380	6790697	6797443	6798862	6798862	6828336	6828908	6853790	6856805	6862746	6874453	6879232
404	267034	267034	267034	267034	268033	270004	270113	270603	273595	273595	276174	276270	278452	279715	280296	280296	280296	280767	280767	281340	281340	281340	281815	281815	281815	281815	281829	281829	282831	282831	282831	284815	284815	286704	286704
405	217536	217536	218739	218739	218742	219022	219022	220194	220521	220775	220775	220915	220915	221277	221277	221277	221277	221277	221477	221477	221477	221477	221477	221477	319672	319672	319672	320068	320068	320068	320068	321041	321041	321080	321080
406	85777	85777	85777	85777	85777	85777	85777	85777	85777	85777	85777	85777	85777	86143	86143	86143	86143	86143	86143	86143	86143	86143	86143	86143	86143	86143	86143	86143	86143	86143	86143	86143	86209	86209	86209
407	987776	987776	988820	989468	994347	995040	995040	995527	996773	997440	998625	999274	999638	1001844	1002901	1003565	1004839	1004943	1005371	1005901	1005901	1006611	1006910	1006910	1010786	1014577	1014577	1014577	1015939	1015939	1019028	1019028	1019028	1019440	1020406
408	564411	564411	564937	566344	567786	567786	567929	568728	568728	569819	569819	569819	569948	570949	570949	570949	571123	571123	571811	571811	571811	571811	572333	573566	573912	574278	575821	576473	576857	576857	576955	577970	578261	578922	578922
409	729121	729121	729452	729641	729641	730424	730424	730909	731593	731593	731593	731593	731593	738764	739271	739271	739271	740580	740580	741163	741446	741446	742306	778652	900136	900684	900684	900684	900931	900931	900931	900969	901144	901225	901225
410	1275772	1275772	1275772	1277215	1285236	1287935	1306118	1312038	1313115	1314826	1323206	1323206	1324264	1329697	1329697	1329697	1332237	1332237	1334021	1338910	1343996	1344935	1345630	1382304	1512430	1532991	1587689	1588072	1588649	1588649	1588752	1590557	1590743	1593263	1596058
411	447903	447903	447960	447960	447960	447999	447999	447999	447999	447999	449069	449069	449069	449199	449199	449199	449199	449199	449199	449199	449199	449293	449293	449485	450727	450727	450727	450727	451357	451357	451368	451542	451542	451542	451650
412	627243	627243	627243	627243	627243	627243	627243	627557	627557	627557	627619	627772	627772	627772	627772	630065	633408	633408	633565	633565	633565	635259	635543	635543	635613	635650	635650	635681	636089	636089	636089	636294	636294	636294	636294
413	287567	287567	287684	287684	287684	287684	287684	287684	287684	288013	288013	288082	288082	288975	288975	288975	289122	289122	289122	290217	290342	290342	290684	290684	290684	291292	291292	291292	291331	291331	291331	291331	291331	291439	291448
414	697243	697243	697243	697760	697792	697792	697792	697792	697792	697792	698097	698097	698172	698172	698172	698172	700535	700535	700535	700535	700535	700535	700535	700733	700733	700733	700735	700735	700735	701129	701474	701474	701475	702742	703948
415	1252160	1252160	1260965	1261092	1261092	1261663	1261663	1262044	1262044	1263188	1264535	1264535	1265609	1265801	1265801	1265801	1265801	1265801	1266137	1266139	1266688	1267050	1270410	1270513	1270647	1270653	1270653	1270853	1271182	1271182	1271525	1274326	1274918	1275964	1277432
416	1659626	1659626	1666320	1668335	1677130	1687430	1690092	1695096	1702150	1703160	1707792	1714540	1717102	1721062	1722397	1731721	1755441	1755780	1759135	1760049	1766690	1773215	1778077	1778250	1780255	1780955	1782042	1783922	1785832	1785869	1786591	1787459	1790604	1792741	1793269
417	186196	186196	186196	186196	186785	186785	186785	186785	186785	186785	186785	186785	187124	187124	187124	187124	187124	187124	187124	187124	187124	187124	187124	188595	188595	188595	188595	188595	188697	188697	188697	188697	188697	189013	189013
418	2006850	2006850	2009090	2013701	2014017	2022612	2022612	2023915	2027506	2032918	2034303	2035428	2045338	2047493	2050129	2054731	2055365	2056439	2060690	2063271	2065411	2068272	2074031	2079349	2079792	2081366	2100007	2102645	2103741	2103741	2104386	2107020	2107794	2110855	2114944
419	148557	148557	148557	148557	148557	148593	148593	148593	148593	148593	148593	148593	148593	148593	148593	148593	148593	148593	149074	149074	149074	149074	149074	149074	149074	149074	149074	149074	149255	149255	149255	149255	149255	149255	149255
420	458071	458071	458339	458905	458905	459263	459546	459556	459942	459942	462607	462860	462860	462983	462983	462983	462983	462983	463013	463013	463619	463619	463619	463619	463619	463619	463619	463619	463870	463870	463870	463945	463945	466521	466521
421	433704	433704	434013	434013	434013	434013	434020	434060	434060	434060	434175	434812	434812	434812	434812	434812	434812	434812	434812	434812	437536	437536	437536	437536	437536	437894	437894	438310	438310	438310	438310	438310	438310	438329	438370
422	563717	563717	563717	563717	563717	563717	563717	564026	564026	564026	564026	564026	564026	564823	564823	564823	564823	564823	564823	565386	565386	565386	565386	565386	565386	566126	566126	566126	566126	566148	566148	567183	580840	580840	580840
423	609610	609610	610491	610491	610491	611833	614624	618126	618126	618126	619018	620978	621566	621566	621566	621566	621566	621904	623791	623791	623791	624112	624865	624865	624865	624865	624865	624865	625741	625741	625934	625934	626248	626248	626248
424	393947	393947	393947	393947	394010	394010	395575	395575	395908	395908	395908	395908	395908	397274	398422	399215	400632	400632	401030	401030	401315	401315	401315	401315	401487	401487	402449	402449	402449	402817	402817	402817	402817	403128	403165
425	436402	436402	436402	436439	437059	437170	437519	438710	438710	438710	438923	440291	440291	440291	440616	440616	440616	440616	440666	440666	440666	440666	440666	440713	440713	440713	440713	440834	441565	441565	441565	441565	441565	441618	441618
426	1030417	1030417	1030417	1030417	1030417	1032781	1033122	1038191	1044234	1046249	1049795	1049795	1049795	1051999	1052508	1052508	1054463	1055263	1056947	1063194	1063343	1063494	1063735	1064240	1064240	1064240	1064885	1064885	1064910	1064910	1065579	1065579	1065701	1065885	1066624
427	644575	644575	644658	644658	644920	644931	645081	646130	646267	647993	648239	648751	651555	651895	652358	652880	652880	652966	653481	653768	653768	653768	654092	654092	654300	656097	658827	658867	659620	659620	660469	660524	660636	660782	660929
428	180309	180309	180309	180309	180309	180309	180309	180355	180355	180355	180355	180355	180355	180355	180664	180664	180664	180664	180664	180664	180664	180664	180664	182502	182502	182502	182502	182502	182779	182779	182779	182849	182849	182849	183097
429	916245	916245	917845	917845	917845	917848	917848	918879	918879	919198	920417	920617	920617	920617	923868	923868	923868	923868	924026	924682	926849	926849	928719	928719	928719	932343	932442	932442	932525	932525	932525	935582	936018	937659	937660
430	490180	490180	493238	494348	495667	496705	497312	498058	499821	501907	503383	504039	504516	507505	508275	509505	509854	510275	511819	511925	512250	512331	513397	513799	514225	516380	517514	518068	518106	519021	521140	525460	525460	526438	529527
431	922135	922135	922135	922464	922782	923067	923067	923684	923828	923828	923828	923828	923828	925337	925337	925337	925337	926346	926409	926409	926409	926582	926759	927400	927400	927661	927989	928930	928930	928930	928952	929165	929500	931228	931228
432	428575	428575	428575	428575	428575	428936	428936	428936	429732	429732	429732	429732	429732	429732	429732	429732	429732	429732	430479	430479	430479	430479	430479	430479	430479	430479	430479	430479	430996	430996	430996	430996	430996	430996	430996
433	460935	460935	462093	462093	462093	462093	462093	462093	463257	463325	464171	465554	465554	465576	466032	466032	466032	466032	469360	472344	472344	472344	473892	474236	474426	474426	474426	474426	474426	474426	474435	474435	474435	476103	476522
434	598184	598184	598184	598484	606448	612695	612886	612886	613697	613697	614042	614042	615420	615420	615420	615489	615489	616164	616164	616164	616164	616164	616711	631517	631563	647818	648113	648452	648591	648591	649768	650019	651261	651545	652399
435	419184	419184	419184	419184	419184	419184	419184	419184	419184	419184	419184	419184	419184	420276	420276	420276	420276	420276	420978	420978	420978	420978	420978	420978	421264	421309	421309	421309	421332	421332	421651	421651	421651	421651	421651
436	124396	124396	124396	124396	124396	124443	124443	124505	124505	124505	124505	124505	124505	124688	124688	124688	124688	124688	124688	124688	124688	124688	124688	124688	124688	124688	124730	124730	124730	124730	124730	124730	124971	124999	125124
437	528211	528211	528211	528211	528682	528682	528682	529019	529019	529373	529523	529523	529523	529550	529550	529550	529550	529550	529733	529733	529733	529746	529746	530340	530340	530812	530812	530812	531295	531295	533148	533204	533204	533623	533623
438	339032	339032	339032	340742	340742	341549	341549	342731	342731	343395	343395	343986	346950	347182	347182	347182	348733	348733	348733	348733	348733	349527	349527	349831	349831	349831	349975	350348	350587	350587	350845	350876	350876	350876	351593
439	670862	670862	671468	671468	671468	671626	671626	671770	671820	671820	672714	673093	673400	673724	674010	674160	674160	674160	674160	674160	674160	674160	674160	674160	674160	674160	674160	674160	674410	674452	674452	674754	674754	674812	674812
440	679644	679644	680001	680309	680309	680996	680996	680996	681013	681274	682317	683751	684801	684801	684801	684801	685125	685125	685470	685470	685470	685470	685670	685970	685970	686565	687502	687502	688299	688362	688892	688892	688892	688895	688895
441	357870	357870	358044	358044	358044	358848	360203	360203	360203	360203	360520	360520	360520	360520	360520	360520	360520	360520	360520	360520	360520	360520	360520	360520	360520	360893	360893	360976	360976	360976	361018	361655	361845	362021	362021
442	1026999	1026999	1029229	1029525	1030068	1032724	1033127	1034099	1035667	1037163	1037990	1042006	1043062	1044082	1044964	1048195	1048195	1048872	1049446	1049922	1050444	1050891	1075112	1075609	1086017	1087574	1087574	1107361	1119480	1119480	1120050	1121940	1122063	1126498	1129611
443	646133	646133	646133	646133	646133	646133	646133	646133	646940	646940	646940	646940	647614	647636	647636	647636	647636	647636	647689	648180	648229	648475	648475	648475	648475	648475	649027	657979	658268	658268	658268	658268	658268	658766	658766
444	415082	415082	415310	415310	415465	415465	415465	416212	416212	416212	417932	417959	418588	418859	419839	419843	420074	420424	420708	420708	420760	420899	421576	421576	421829	421850	421883	422287	428782	429086	429195	430319	430383	430454	430454
445	298925	298925	298925	298925	298925	298925	298925	298925	298925	298925	298925	298925	298925	298925	298925	298925	298925	298925	299191	299191	299191	299387	299387	299387	299387	299387	299387	299387	299822	299822	299822	299822	299864	300846	300846
446	807989	807989	808027	808027	808027	808027	808027	811652	811696	811696	811869	811869	811869	811869	811869	811869	811869	811916	812416	812463	812790	812873	813096	813146	813146	813418	813474	813474	815547	815568	817830	817830	817830	818178	818315
447	2174889	2174889	2175627	2175724	2175745	2176491	2176491	2178101	2178422	2178601	2178910	2181854	2183793	2184069	2184378	2184860	2185473	2185585	2186042	2188938	2189631	2191414	2191421	2197483	2197582	2198089	2198398	2199197	2200241	2200247	2200589	2200589	2200589	2200978	2201678
448	793924	793924	793924	794749	794749	794749	794749	795333	795366	795366	795393	795393	801671	801671	801671	802351	802351	802351	802713	802713	802713	802713	803451	804190	804190	804721	807033	807033	807788	807789	807789	807837	808213	809543	809889
449	314615	314615	314615	314615	314615	314615	314615	314615	314615	314840	314993	314993	315250	315841	315841	316064	316064	316064	317361	317361	317537	317537	318571	318571	318571	318571	318665	318665	318665	318665	318665	318665	318665	318665	318665
450	775331	775331	775377	775516	775614	775614	775614	775614	775614	775923	776120	776120	777223	777223	778425	778425	778643	778643	778672	778672	778672	778672	778672	778672	778672	778672	778672	778996	778996	778996	778996	778996	778996	778996	778996
451	610219	610219	610219	610579	610840	610840	610840	610840	610842	610842	610842	610849	610849	610916	612143	612143	612370	612370	612746	612756	612756	612756	612756	612756	612756	612756	612756	612756	612756	612756	612800	612800	612800	612800	612800
452	485530	485530	485727	485727	485727	485727	485727	485966	485966	485966	485966	485966	485966	485966	485966	485966	485966	485966	486279	486279	486640	486640	486640	486640	486694	486694	486694	486694	486694	486694	486694	486694	486694	486694	486694
453	1109089	1109089	1109091	1109810	1114439	1117588	1119417	1119462	1119462	1121977	1129254	1131355	1137287	1139881	1139881	1160337	1162956	1168106	1174321	1178262	1178262	1179899	1185094	1189665	1189667	1189667	1192109	1192729	1192729	1192972	1195694	1195891	1196585	1196585	1198287
454	895250	895250	895279	895493	896376	896519	896519	896524	896524	896524	897991	897991	898674	898674	899187	899187	899187	899187	899483	899483	899962	899962	899962	900056	900056	900056	900637	900637	900637	900958	900958	900958	900958	900958	900958
455	1366715	1366715	1366715	1366715	1367494	1368054	1368054	1368054	1368054	1368054	1368467	1368573	1369320	1370062	1370672	1370672	1371749	1371749	1372192	1373463	1373463	1373463	1373463	1373463	1373463	1374762	1374762	1374936	1374936	1374936	1374936	1374942	1374942	1374942	1374942
456	1189447	1189447	1189503	1191119	1191299	1191673	1191673	1191673	1192184	1192184	1192876	1192876	1193472	1194230	1195067	1195342	1195342	1195342	1197280	1197280	1198649	1198658	1199013	1199883	1199883	1200114	1200218	1200267	1201444	1201444	1201444	1202205	1202205	1202408	1202647
457	733942	733942	733942	733992	733992	733992	733992	733992	734048	734944	735142	735142	735142	735142	735604	735604	736028	736028	736028	736028	736033	736370	736485	736708	736713	736713	736713	736713	736713	736785	736785	736785	736785	736785	736785
458	490456	490456	490456	490456	490456	490456	490456	490456	490456	490456	490788	491578	491578	491578	491578	491890	491890	491890	491890	491890	491890	491890	491909	491909	491909	491909	491909	492134	492423	492423	492423	492423	492423	492423	492423
459	1547142	1547142	1547645	1548180	1550204	1551383	1552452	1552667	1553098	1558194	1563942	1563942	1565915	1567085	1567204	1567308	1567308	1579614	1579812	1587141	1587194	1590352	1591895	1592224	1592231	1592248	1592248	1592248	1592671	1593229	1594022	1594331	1595259	1595259	1595267
460	203070	203070	203070	203070	203226	203226	203226	203226	203226	203226	203516	203613	203613	203613	203613	203613	203613	203613	203613	203613	203613	203613	203613	203613	203645	203954	203954	203954	203954	203954	204298	204298	204700	204700	204700
461	532495	532495	533427	533427	533442	533442	533442	533805	533805	533805	536829	536829	536873	537894	537894	537894	539152	539152	539822	539822	540289	540466	540466	540776	542358	543373	543373	543373	543569	543777	543809	546589	546771	546771	546771
462	621369	621369	621369	621369	621369	621382	621382	621382	621382	621382	621515	621515	621636	621636	621636	621715	621715	622405	622797	622797	622797	622797	622797	622797	622797	622797	622829	622829	622829	623019	623019	623019	624329	624361	624361
463	1636483	1636483	1636904	1637287	1642294	1643617	1643617	1643871	1645251	1646952	1647389	1647389	1648572	1648572	1648633	1649696	1649696	1649696	1651336	1651336	1651730	1651730	1651730	1651823	1651870	1652114	1652114	1652114	1652178	1652297	1652360	1652360	1652851	1652851	1652851
464	590438	590438	590438	590655	590715	590886	591917	591917	591917	592088	592443	592443	592503	592550	592863	592863	593323	593323	593963	593963	594159	594159	594343	594343	594343	594343	594343	594343	594868	595033	595033	595033	595033	595033	595033
465	874225	874225	874225	874225	874225	875328	878072	878072	878072	878072	878072	878072	878888	878888	879313	879313	879313	879565	879603	880068	880068	880706	880706	880706	880806	880806	881169	881169	881169	881169	881603	881603	881603	881603	881603
466	1728637	1728637	1730959	1735452	1741821	1747246	1747557	1747645	1750210	1751221	1753400	1753768	1759101	1759101	1762182	1762886	1763749	1763749	1765116	1769404	1769616	1773495	1773804	1774117	1774986	1775465	1775634	1775831	1775831	1775831	1777214	1777539	1777544	1778821	1779500
467	799248	799248	800965	800965	800965	800965	801308	801308	801308	801445	801445	801445	801825	802256	802649	802649	803287	803287	804655	805697	805796	806534	809396	809954	810200	810200	810200	810200	810200	810200	810528	811012	811012	811012	811012
468	558038	558038	558038	558038	558038	558365	558365	558365	558386	558386	558809	558809	559006	559006	559006	559369	559369	559717	560026	560026	560027	560027	560027	560027	560027	560027	560027	560027	560027	560122	560122	560122	560122	560200	560200
469	1328934	1328934	1333525	1333865	1333865	1336294	1337202	1337202	1338006	1338006	1339352	1339352	1339597	1340859	1342608	1342790	1342790	1343207	1343249	1343299	1343768	1343768	1343768	1343837	1343837	1343837	1343837	1343837	1344846	1345434	1345434	1346002	1346002	1346002	1346002
470	222347	222347	222347	222560	222601	222817	222817	223138	223138	223138	223138	223138	223138	223138	223138	223138	223138	223178	223384	223384	223384	223384	223384	223384	223384	223384	223384	223384	223384	223384	223415	223415	223819	223822	223822
471	1370114	1370114	1372145	1373445	1375448	1375455	1375455	1375880	1375999	1377130	1377230	1377424	1378147	1378330	1380051	1380051	1380105	1380137	1380276	1384554	1387276	1387276	1388623	1388960	1389008	1389980	1390253	1390575	1390777	1391024	1391715	1391951	1392015	1393691	1393691
472	770542	770542	770542	770657	772829	772829	772829	772829	772829	772875	773222	773222	773222	773222	773430	773430	773430	774079	775102	775102	775472	775472	775472	775472	775688	775688	777127	777127	777650	777650	780154	780154	781480	782193	783851
473	639648	639648	639648	639648	639835	640033	640033	640612	640761	640761	642110	642110	642110	642164	642164	642164	642164	642170	642830	642830	642830	642830	643109	643109	643109	643109	643178	643178	643178	643358	643754	644072	644752	645128	645128
474	808893	808893	809443	809676	809802	811708	812021	812672	813715	815823	817113	817113	817113	817113	817497	817497	817497	817497	818309	818468	818468	818869	818941	818974	818974	819027	819027	819027	819027	819027	819027	819238	819290	819293	819293
475	1285163	1285163	1285529	1285787	1285787	1285787	1285976	1286673	1287017	1287017	1287017	1287017	1287017	1287017	1287017	1287017	1287017	1287017	1287444	1287484	1287484	1287484	1287484	1288409	1288409	1288409	1288409	1288409	1288409	1288409	1288409	1288415	1288819	1288839	1288839
476	736393	736393	738650	738963	739776	741204	741204	743889	746540	746540	746540	746540	746540	747779	747779	747826	747826	747826	749938	749938	756939	764779	764796	765018	765018	765271	765271	765271	765642	765642	766942	766942	767292	767329	767329
477	941436	941436	941830	941830	942161	943351	943351	946060	946523	946713	946803	946803	946803	946803	947841	960316	963131	963131	966428	966428	966939	973714	973714	973714	973714	973714	974866	975373	975807	975807	976864	976864	977198	979155	979155
478	866399	866399	866436	866436	866567	866567	866567	866631	866631	866631	867319	867319	867319	867889	867889	867935	867935	867935	869847	869847	869847	869847	870421	870548	870548	870548	870548	870548	870870	870870	870870	870870	870870	870870	870870
479	4066954	4066954	4099650	4116299	4117341	4120483	4120774	4124517	4127739	4131448	4133108	4133257	4133874	4136130	4141082	4145295	4162479	4165467	4171630	4171924	4173008	4177416	4177920	4181434	4181472	4182331	4182331	4184133	4187060	4187434	4194867	4195700	4201216	4202018	4208495
480	305386	305386	305718	305718	305718	306180	306180	306180	306180	306383	306720	306720	306720	308658	308658	308658	308658	308658	308658	308658	308658	308658	308658	308863	308863	308863	308863	308863	308863	308863	308863	308863	309036	309037	309037
481	1139866	1139866	1140073	1140118	1140759	1141813	1141813	1141813	1142351	1142351	1144034	1144081	1144886	1144886	1144962	1145393	1145415	1145418	1146134	1146389	1146686	1146686	1146882	1147615	1154801	1155764	1155947	1176684	1176684	1176684	1177561	1177561	1178139	1179088	1179370
482	759048	759048	759108	759437	759437	759513	759513	759567	759568	760368	760368	760368	760368	760368	760875	760875	760875	760875	762009	762009	762009	762009	762009	762009	762009	762009	762009	762009	762009	762009	762041	762041	762041	762265	762308
483	503840	503840	503886	503907	504161	504478	504478	504483	507148	507948	507948	507948	507948	508124	508124	508124	508124	508124	508755	508755	509468	511378	511378	511378	511378	511378	511378	511715	511715	511715	512559	512559	513117	513463	513544
484	1011969	1011969	1015654	1015654	1015654	1015654	1015665	1015665	1015665	1015665	1016298	1016298	1016298	1016298	1016298	1016298	1016298	1016970	1017486	1017486	1017486	1017486	1017486	1017672	1017672	1017672	1017672	1017672	1017672	1017672	1017672	1017672	1017672	1017672	1017672
485	825090	825090	825090	825090	825294	826022	826022	826147	826480	826480	826814	826814	826814	827236	827236	827236	827236	827236	828649	828649	828649	828649	828649	829116	836299	836373	836373	836956	837507	837507	837507	837837	837837	837837	838435
486	1425594	1425594	1426146	1426146	1426276	1429614	1429614	1430394	1430796	1430800	1431817	1436273	1441837	1443115	1443245	1443726	1443727	1443851	1450605	1450605	1450637	1450778	1452182	1452726	1452912	1453219	1453219	1457108	1457680	1457680	1458570	1459840	1459840	1459854	1460448
487	486495	486495	486888	486888	486888	487367	487451	487935	487935	487935	487935	487935	487935	487935	487935	487935	487935	487935	487935	488015	488015	488015	488015	488015	488015	488015	488015	488015	488053	488053	488053	488409	488409	488409	488804
488	519584	519584	520622	520622	520622	520622	520622	520622	520622	520622	520938	520938	520938	520938	520938	520938	520938	520938	522164	522164	522164	522164	522164	522164	522164	522164	522164	522164	522274	522274	522274	522301	522362	522728	522728
489	448134	448134	448198	448198	448198	449757	449757	450023	451386	451386	451879	451879	451879	452223	452223	452223	452527	452527	452745	452745	452745	453058	453058	453544	453544	453544	453544	453544	453597	453597	453638	453638	453688	453997	453997
490	1362020	1362020	1362406	1362406	1362676	1363449	1363449	1364590	1365850	1366169	1366585	1366585	1366585	1366852	1367345	1367799	1367799	1367799	1368463	1368463	1368463	1368463	1368463	1368463	1368463	1368463	1369288	1369460	1369935	1369935	1369938	1369938	1370300	1370774	1370774
491	1299449	1299449	1301124	1301124	1301557	1301989	1302316	1303643	1304099	1304898	1306615	1306615	1306615	1307060	1307060	1307060	1307060	1307280	1309405	1309921	1310124	1310124	1310124	1310124	1310124	1310124	1310161	1310161	1310671	1310671	1310671	1310680	1310680	1312767	1317477
492	1182530	1182530	1186608	1186608	1186608	1189847	1189847	1190012	1190323	1190639	1190639	1191163	1191163	1191163	1191420	1191420	1191825	1191825	1191825	1191825	1191825	1191825	1191825	1192609	1192609	1192659	1192659	1192659	1192659	1192831	1192831	1192831	1193003	1199758	1199938
493	1447244	1447244	1447850	1447850	1451524	1454526	1454526	1457091	1461222	1461774	1461852	1461852	1462201	1462553	1464715	1467293	1479244	1480413	1485310	1485414	1485414	1485414	1485448	1485650	1485650	1485695	1486816	1488025	1488598	1488598	1489762	1490091	1490726	1491372	1491372
494	536786	536786	539694	539694	539694	539694	539694	539790	539790	539790	539790	539790	540763	540763	541001	541001	541001	541001	542167	542167	542592	549754	549754	549754	549754	549851	549851	550050	550097	550097	550097	550097	550426	550912	550912
495	843075	843075	844338	844338	844385	844432	844432	844432	844741	844757	844757	844839	844839	845537	845996	846364	846383	846433	847700	848186	848803	848803	849269	849269	849269	849269	849269	849269	849269	849600	850444	850884	851135	851135	851526
496	1064748	1064748	1065830	1065830	1065830	1065830	1065830	1065830	1067148	1067148	1067581	1067581	1067809	1067809	1068201	1068201	1068201	1068201	1069278	1069278	1069278	1070077	1070364	1070364	1070626	1070908	1070948	1070948	1071057	1071057	1071057	1071057	1071057	1071084	1071296
497	1112342	1112342	1113811	1113811	1113811	1113986	1113986	1113986	1114062	1114373	1114546	1114546	1114546	1115451	1115551	1115551	1115551	1115551	1115551	1115551	1115551	1115551	1115551	1115551	1115551	1115551	1115551	1115551	1115551	1115551	1115551	1115551	1115551	1116498	1116498
498	969620	969620	969817	969817	969817	972907	973008	973163	974550	974550	975061	975061	975725	980428	980428	980932	980932	980932	982507	982651	982965	985332	985413	985413	985585	986731	986731	986878	986878	986878	986878	986958	991784	991784	991784
499	1399883	1399883	1400191	1400755	1400923	1400923	1400923	1401653	1401653	1401653	1402621	1402621	1406016	1406016	1406519	1407813	1408127	1408213	1409059	1411037	1411037	1411567	1411567	1411830	1412028	1412028	1413185	1414095	1414338	1414338	1414664	1414721	1414740	1414772	1415552
500	1144803	1144803	1145726	1145726	1145726	1145726	1146196	1146648	1147492	1148315	1148624	1148624	1148624	1148624	1148624	1148624	1148947	1148947	1149238	1149289	1149856	1149856	1150238	1150238	1150238	1150238	1150238	1150382	1150604	1151537	1151723	1151723	1152131	1152131	1152131
501	1468600	1468600	1472185	1472535	1473177	1478370	1479805	1480786	1483795	1486100	1502692	1503420	1507152	1523173	1525503	1525765	1526143	1526375	1526714	1533150	1533459	1533615	1535873	1535873	1535979	1536460	1538537	1538782	1538782	1538951	1541140	1541450	1558929	1559079	1560613
502	1029367	1029367	1029367	1029548	1029804	1029804	1029804	1029804	1029804	1029804	1030136	1030136	1034533	1035121	1035719	1035719	1035719	1035806	1036126	1036126	1036126	1036166	1036166	1036166	1036232	1036232	1036232	1036232	1036416	1036416	1036416	1036416	1036422	1036658	1036853
503	682061	682061	682061	682061	682061	682061	682061	682061	682258	682258	682258	682258	682258	682297	682297	682297	682297	682297	682297	684143	684143	684281	684281	684281	684322	684322	684322	684631	684631	684631	684631	684631	684631	684631	684631
504	484369	484369	484369	484385	484385	484385	484385	484385	484385	484385	484385	484385	484385	484385	484385	484385	484385	484385	484567	484567	484567	484567	484567	484567	485053	485053	485053	485053	485053	485053	485066	485066	485066	485066	485247
505	667290	667290	667390	668115	668115	668118	668118	668118	668118	668118	668118	668118	668118	668516	668712	668712	668712	668885	668885	668958	668958	668958	668958	669249	669249	669249	669249	669249	669267	669267	669267	669267	669617	669617	670172
506	749516	749516	749516	749516	749516	749567	749567	749904	749904	749990	749990	749990	749990	750049	750049	750049	750049	750049	750049	750049	750389	750706	750706	750706	750706	750706	750706	750706	751029	751029	751202	751202	751202	751202	752107
507	570713	570713	570713	570713	570713	570713	570713	570713	571443	571443	571443	571443	571622	571665	571665	571665	571665	571665	571665	571665	571665	571665	573532	573532	573532	573532	573532	573532	573532	573532	573532	573532	574483	574483	574483
508	536230	536230	536905	536951	536951	537142	537142	537142	538515	538515	538953	538953	538953	539251	539251	539251	539251	539251	539251	539251	539251	539251	539251	539251	539251	539251	539251	539251	539451	539451	539885	539885	539885	539885	539885
509	887848	887848	892713	893128	893128	897410	897410	897410	897410	897410	897680	897680	897680	897680	902397	902887	902887	902887	902887	903254	903470	903470	904435	911665	911665	911665	911759	917032	917032	917032	917032	917032	917032	917457	917457
510	821821	821821	821841	822931	822931	822931	823113	823283	823283	827259	827259	827259	827259	827864	839152	839327	839327	839611	840041	840295	840295	840295	840295	840860	840860	841456	841456	841456	841687	841897	843085	843570	843570	843570	843570
511	1047514	1047514	1047514	1047514	1047615	1047617	1047617	1047932	1048111	1048111	1048112	1048112	1052057	1052398	1052798	1052798	1052798	1053107	1053764	1053971	1054466	1054466	1054511	1054551	1054551	1054956	1054956	1055000	1055000	1055000	1056011	1056011	1056011	1056011	1056328
512	1619657	1619657	1619887	1619887	1619915	1620523	1622402	1622402	1623307	1623307	1623369	1623369	1623931	1624370	1624475	1624475	1624577	1624577	1625112	1625833	1625833	1625833	1626576	1626576	1627446	1627446	1628075	1628075	1628472	1628799	1629033	1629083	1629103	1629909	1629943
513	701658	701658	702289	702289	702289	702294	702294	702294	702294	702294	702294	702294	702294	702294	702294	702294	702294	702294	702294	702294	702294	702294	702294	702294	702294	702294	702294	702294	702381	702381	702553	702553	702553	702553	702553
514	706727	706727	707066	707157	709143	710158	710564	712138	713093	713426	715768	715768	719055	719055	719155	721175	721175	721690	728981	728981	729659	729659	730861	731992	733842	735060	735385	735719	741067	741419	741802	743206	743363	744476	744476
515	805189	805189	805189	805189	805189	805189	805189	805418	806706	806706	807244	807244	807814	807814	807814	807814	807814	807953	808264	808264	808264	808264	812437	812463	812463	812463	812463	812773	812773	812773	812773	812773	812773	814677	814677
516	1616483	1616483	1616483	1617459	1617676	1618234	1618234	1619353	1619383	1621018	1621328	1622145	1624368	1624781	1624819	1625251	1625251	1625251	1625866	1625866	1626006	1630910	1630910	1631074	1631121	1631121	1631121	1631197	1632222	1632527	1633179	1635831	1635832	1636279	1637520
517	1096761	1096761	1097088	1097346	1097346	1097682	1097685	1097936	1097936	1097936	1100460	1100460	1100460	1100804	1100804	1101181	1101181	1101181	1101181	1101367	1101367	1101367	1101648	1101648	1101648	1102312	1102312	1102359	1102682	1102682	1103529	1104749	1105226	1105304	1105964
518	822316	822316	822316	823282	824114	824114	824114	825496	825496	825496	825542	825542	826439	826439	826439	826439	826439	826439	827286	827286	827286	827323	827500	827500	827500	827500	827500	827500	827536	827536	827654	828034	828142	829364	829679
519	624298	624298	624608	624612	634345	634411	634901	634901	634997	635184	637116	637116	637711	637886	637886	637886	637886	637907	637995	638089	638497	638497	677613	717216	774425	777787	777787	777787	780851	780851	780872	781398	781833	781833	782298
520	1340911	1340911	1340911	1341088	1341378	1341378	1341378	1341898	1342413	1342413	1343751	1344735	1345050	1345474	1346069	1347059	1347757	1348684	1349945	1351008	1351444	1351444	1353246	1353246	1353783	1354692	1356178	1356214	1356729	1356927	1356927	1356927	1357279	1357627	1357985
521	1811831	1811831	1814804	1816174	1816480	1818897	1818897	1819556	1820648	1820769	1821244	1822084	1844108	1875213	1876705	1876705	1880037	1880037	1882118	1882118	1884188	1885398	1926333	1927111	1927111	1928266	1928266	1928897	1929832	1929832	1931549	1932840	1933413	1934328	1935183
522	1198204	1198204	1198451	1203619	1209946	1212004	1213832	1216465	1229141	1248401	1252860	1257205	1266779	1273847	1280605	1283700	1284068	1284320	1297129	1297416	1300469	1345643	1441521	1445367	1449981	1455971	1460393	1460458	1463531	1464233	1465861	1466275	1467956	1473711	1475858
523	1271890	1271890	1277791	1281506	1284500	1287281	1306301	1307854	1309126	1311294	1315330	1315330	1319367	1319367	1320004	1321025	1323063	1333150	1333234	1333234	1333234	1374233	1375255	1375255	1376188	1376408	1376782	1377272	1377597	1377597	1377740	1377740	1377740	1377740	1377740
524	532893	532893	532893	532893	532893	532893	532893	533193	533193	533193	533240	533240	533240	533240	533546	533546	533546	533546	534949	534949	534949	534949	534950	535007	535007	535595	535595	535595	535595	535595	536161	536161	537192	537192	537229
525	1278584	1278584	1281157	1282812	1283314	1285137	1285137	1286173	1289339	1290007	1290771	1291643	1312386	1312506	1314637	1314971	1315247	1315336	1318806	1320617	1320965	1325398	1371453	1420450	1477167	1500949	1501383	1502219	1503112	1503695	1503845	1503943	1505114	1506104	1506128
526	714374	714374	714968	714968	715143	715650	715650	715650	715651	715651	715651	715651	715651	716812	716812	716812	716812	716812	717726	717726	717726	717726	717899	717904	717904	717904	718779	719090	720037	720037	721244	722704	722704	722704	722704
527	1708269	1708269	1710794	1711863	1712817	1714383	1714383	1715689	1716788	1720902	1721246	1721748	1723647	1724781	1725451	1725451	1725451	1725451	1732270	1733952	1734265	1734265	1734265	1734334	1735174	1736395	1737384	1737563	1738326	1738460	1739047	1739073	1739368	1741256	1742289
528	451399	451399	452303	452682	453822	453822	453822	453822	456777	456777	456777	456777	457928	457928	458453	458453	461127	461127	465723	465723	466386	468779	543564	543564	543566	543574	546736	546736	546777	546777	546777	547320	549383	549465	550686
529	552325	552325	552426	552426	552426	553785	553785	555234	557602	557602	558298	558298	558298	558528	558528	558528	558528	558528	558779	558779	558779	558779	558779	558779	558779	559332	559464	559774	560606	560606	560606	560606	560606	561050	561168
530	630032	630032	630345	630345	630345	630345	630345	630743	630743	631069	631069	631069	631353	631353	631353	632237	632237	632283	635292	635292	635295	636231	646291	664347	767919	771545	772355	772997	773439	773439	773439	774289	774618	774812	774984
531	2408695	2408695	2418690	2443126	2455797	2467517	2468696	2485896	2491844	2496061	2511609	2512558	2608529	2614630	2616135	2617521	2618172	2619566	2627557	2633424	2634879	2644434	2668484	2669212	2671217	2680729	2681096	2685357	2687869	2688033	2688357	2689857	2692939	2693994	2694552
532	766302	766302	766391	766647	766647	766686	766686	766686	767011	767011	767374	767374	767497	767579	767878	767878	767878	767878	767878	768177	768554	768683	770357	770726	770726	770844	770844	771246	771265	771713	772370	773299	773299	774350	774517
533	2013125	2013125	2019405	2020581	2030466	2038173	2038970	2044156	2045703	2048129	2048859	2049312	2056299	2082841	2088346	2089254	2090988	2092366	2099953	2101503	2105456	2105652	2125653	2157463	2316287	2353858	2353924	2421392	2422489	2422527	2422890	2425991	2426884	2428174	2428489
534	308827	308827	308827	308827	308827	308874	308874	308874	308874	309088	309088	309088	309088	309088	309088	309088	309088	309308	309308	309308	309308	309308	309308	309308	309308	309308	309308	309308	309308	309308	309308	309308	309308	309308	309308
535	664615	664615	664615	664615	664669	664669	664669	664669	665104	665104	665969	665969	665969	665969	666322	666747	666930	667043	667043	667043	667355	667355	667523	667523	667523	667523	667523	667788	667788	668357	668878	668885	668885	668885	668885
536	784977	784977	784977	784977	784977	784977	784977	785350	786005	786005	786005	786005	786005	786005	786005	786005	786005	786005	786005	786442	786442	786442	786442	786442	786442	787104	787104	787443	787443	787443	788182	788595	788595	788595	788595
537	546709	546709	546709	546709	546709	546709	546709	546709	546709	546709	546709	546709	546709	546709	546739	546739	550714	550714	550714	550714	550714	550714	550714	550717	550717	550791	553367	553367	553681	553681	553681	553998	553998	553998	553998
538	1243328	1243328	1244681	1244681	1244681	1244805	1244805	1247368	1249862	1249862	1252081	1252081	1252692	1253645	1254171	1254171	1254171	1254505	1254782	1254913	1255244	1255244	1256146	1271961	1367391	1367391	1402408	1404482	1404482	1404510	1404556	1405386	1405386	1405386	1406299
539	862197	862197	862211	862211	862321	862663	862663	862752	862752	862752	862752	862752	863036	863036	863098	864393	864393	865592	865592	866328	869895	869895	869895	869895	869895	869895	871170	871170	875402	875402	875478	875478	875478	875478	875928
540	787504	787504	788559	788767	791082	791416	791416	791595	791931	791931	794539	794539	794733	797249	798618	798831	798831	799030	799446	799795	799795	800066	800180	806954	831806	832119	833189	833457	833968	833968	834292	834911	834961	836457	836535
541	2301660	2301660	2305495	2306315	2312378	2330590	2330928	2331609	2331798	2333434	2345131	2345131	2366996	2369987	2374653	2380770	2404714	2418233	2426868	2432375	2432375	2436130	2438899	2441139	2442126	2442562	2442915	2442915	2442920	2443401	2443401	2444379	2444385	2444476	2444615
542	377646	377646	377646	377646	378474	378674	378674	378674	379145	379145	379145	379145	379145	379156	382212	382212	382212	382212	382673	384866	386101	386695	386897	386897	387278	387936	388004	388004	388004	388176	388435	388435	389485	389485	390385
543	1124001	1124001	1125174	1126141	1126141	1129364	1129364	1129603	1130116	1130295	1131037	1131037	1133215	1133489	1135800	1135810	1135810	1138557	1138581	1141693	1141693	1141741	1142415	1142812	1143474	1144188	1144580	1144580	1144793	1144793	1146067	1146249	1146249	1146249	1146249
544	749491	749491	749491	749491	749491	749491	749491	749491	749491	749670	749860	749860	749860	749860	749860	749860	749860	749978	749978	750099	750099	750099	750099	750099	750099	750099	750099	750099	750247	750247	750247	750247	750247	750247	750247
545	2422852	2422852	2428886	2434946	2442636	2442636	2443195	2451228	2451867	2451867	2452494	2452561	2455247	2455866	2457450	2457450	2459345	2462612	2470329	2478578	2478578	2479174	2479581	2480919	2480919	2481031	2484633	2486762	2487040	2487199	2487345	2488704	2494029	2494756	2494797
546	517606	517606	517606	517779	517826	521052	521052	521052	521052	521052	526192	526305	526557	526557	527477	527477	528481	528481	529212	529212	529212	529212	529212	530007	530007	530007	530007	530007	530741	530747	530747	531107	531107	533297	533382
547	1588702	1588702	1590011	1590011	1592748	1592748	1594030	1594436	1595591	1595711	1599588	1601349	1605077	1605135	1607826	1607974	1607974	1607974	1609084	1609084	1609777	1610068	1610908	1611116	1612887	1612887	1613013	1613013	1613612	1613612	1613676	1614013	1614101	1614572	1614723
548	656261	656261	657001	657001	657325	657325	657325	657325	657712	657712	657712	657712	658240	658395	658395	658395	658395	658395	658395	658395	658395	658395	659658	659658	660438	660438	660438	660438	660438	660438	665258	665258	665258	665258	665258
549	650623	650623	651246	651562	652001	652001	652246	652246	653001	653178	653282	653282	653287	654471	666168	666684	667858	667858	671240	671240	671710	671710	671710	674725	676054	676054	678305	678629	679347	679347	679347	679347	679463	679474	679631
550	641863	641863	641863	641863	641863	641863	641863	641863	641863	641873	641873	641873	641873	641873	641873	641873	641873	641873	642255	642255	642255	642255	642255	642255	642824	642824	642824	642824	642824	642824	642824	642824	642824	642824	642824
551	810369	810369	810369	810369	810369	810369	810369	810369	810369	810369	811023	811023	811209	811209	811472	811472	811472	811472	811930	811930	814601	814601	815003	817325	820084	820084	821534	821534	822846	822884	822884	822884	823882	825277	825277
552	1325384	1325384	1325904	1325904	1326234	1327679	1327679	1327679	1327679	1328044	1335459	1341281	1341281	1341631	1342039	1342403	1342403	1342411	1344023	1344023	1348121	1348121	1352130	1352607	1354313	1354313	1355743	1356967	1356967	1357102	1358003	1358252	1358252	1359580	1359925
553	471092	471092	471694	471999	474287	475256	475256	475281	475317	475552	475569	475569	475569	475569	475569	475569	475569	475676	475677	475677	475677	475753	476197	476512	479574	480864	480864	481142	482797	482797	482797	482797	482797	482797	483850
554	798030	798030	798344	798344	798344	798344	798344	798344	798344	798344	798344	798344	798344	798696	798711	798711	798711	798711	798711	798711	798960	798960	799324	799324	799324	799876	800420	803749	803954	803954	803954	803954	803954	803954	803954
555	1090181	1090181	1090283	1091225	1091225	1091225	1091225	1091225	1091321	1091321	1091321	1091351	1091351	1091351	1091376	1091376	1091376	1091376	1091422	1093597	1093597	1093597	1093612	1093651	1093651	1093651	1093651	1094108	1094914	1094914	1094914	1094951	1094951	1095158	1095158
556	761126	761126	761126	761126	761126	761126	761126	761126	761126	761126	761126	761126	761141	761253	761253	761253	761253	761253	761253	761329	761683	761768	761768	762902	762902	762902	762902	763334	763334	763334	763334	763342	763347	766965	766965
557	517975	517975	517975	517975	518288	518288	518739	518739	518739	518739	518928	518928	518928	518928	518928	518928	518928	518928	518928	518928	518928	519056	519056	519056	519056	519056	519056	519056	519117	519117	519457	519483	519483	519483	523523
558	603774	603774	603774	603774	603774	603853	603853	603924	603958	603958	604449	604449	604449	604449	604449	604719	604719	604719	605541	605541	605541	605541	606006	606006	606006	606006	606006	607667	607667	607667	607667	607667	607667	607681	607681
559	276909	276909	276909	276909	277532	284554	284565	284674	284674	284674	284674	284674	286648	287401	287401	287401	287447	287447	287447	287447	287447	287899	287899	288327	288327	288327	288327	288327	289500	289500	289500	289500	289500	289844	289941
560	930642	930642	931190	931512	931512	931512	931512	931512	931996	932112	932112	932112	932112	932112	932640	933031	933031	933031	933034	933321	933321	933321	933513	933551	933551	933551	933551	933551	933551	933551	933551	933551	933551	933869	933869
561	698701	698701	698701	699786	699786	699786	699786	699786	699786	699786	699786	699786	699786	699786	700142	700142	700142	700143	700143	700143	700143	700143	700143	700466	700466	700466	700466	701459	701873	701873	701873	701873	701873	702109	702109
562	1326407	1326407	1326407	1326407	1326407	1326659	1326659	1327161	1327733	1327733	1327733	1327733	1328807	1328807	1329211	1329211	1329211	1329211	1330795	1330866	1330866	1330866	1330866	1330866	1331356	1331356	1331364	1331364	1331364	1331364	1331364	1331419	1331419	1331530	1332312
563	277267	277267	277267	277286	278815	284400	284400	285550	285898	285898	285898	285898	285898	285898	285898	285898	285898	285898	285958	285958	285958	285958	286082	286082	286533	287285	287287	287475	287475	287475	287475	287475	287727	288496	288496
564	938739	938739	938739	938739	938739	939869	939869	939869	939869	939869	940475	941278	941278	941295	941295	941295	941295	941295	941297	941412	941412	944318	950542	951396	951623	951623	951669	951669	951669	951669	952744	952744	952744	952744	952744
565	531655	531655	531655	531655	531655	531739	531739	531739	531739	531862	531862	531862	531988	532250	534005	542282	542282	542694	542694	542694	542697	542697	542697	542697	542697	542697	542697	542697	542724	542724	542962	543628	543628	543628	543628
566	1108163	1108163	1108848	1108848	1110052	1110677	1110695	1114806	1115746	1115801	1116019	1116550	1116550	1117414	1117772	1117772	1117772	1118140	1126129	1126129	1127241	1128036	1131629	1131979	1132348	1133926	1133926	1133926	1150940	1151892	1151892	1151892	1151892	1151893	1151893
567	813320	813320	813320	816728	816728	817772	817980	819401	819665	819846	820603	820983	821559	822665	822665	822739	823050	823050	823196	823196	823527	826755	827114	828842	829008	829008	831857	831857	836355	836355	836451	836451	836451	836467	836907
568	718849	718849	718849	718849	718849	718849	718849	718849	718849	718849	718849	719309	719309	719309	719309	719773	719773	719773	719773	719773	719773	719773	719773	719773	719773	719773	719773	719773	723879	723879	723879	723891	723906	723906	723906
569	994361	994361	994402	994591	994591	994591	994591	994591	994755	994755	994755	994755	994755	994826	994826	994826	994906	994906	994990	994990	994990	995006	995006	995006	995155	995290	995290	995290	996424	996424	996471	996471	996613	996664	996664
570	876541	876541	877157	879238	879238	879972	880136	880439	880680	880680	882655	882800	887669	888324	888990	889580	889580	890650	893208	893595	893595	896746	900386	900386	901363	901702	901702	901702	905051	905051	905051	906686	906709	906709	906750
571	536108	536108	537479	537479	537505	537505	537505	537505	537505	537505	537505	537505	537505	537542	537542	537542	537740	537790	538021	538421	538473	539957	540130	540317	540384	540384	540384	540384	540452	540575	540575	540575	540575	540575	540575
572	717634	717634	718281	718338	718892	718992	719098	719141	719141	719141	719141	719141	719141	719141	719369	719372	719393	719554	719554	719554	719554	719714	719910	719910	719910	719910	719910	719910	722370	722512	722725	722725	723145	723145	723145
573	413586	413586	413799	413799	413799	413799	414527	414527	414527	414527	414527	414527	414527	414527	414527	414527	414527	414869	415034	415034	415034	415034	419484	419553	419553	419553	419553	419553	420857	420857	420857	420857	420857	420857	420860
574	1747440	1747440	1747682	1747682	1747682	1747943	1747943	1747944	1747944	1747944	1747944	1747980	1747980	1748032	1748207	1748260	1748352	1748412	1748412	1748766	1748904	1751072	1751277	1751315	1751424	1751459	1751959	1751997	1753279	1753409	1753832	1753832	1754006	1754073	1754239
575	1479087	1479087	1479381	1479381	1479395	1481365	1481365	1481451	1481909	1481909	1482376	1482376	1482391	1484325	1484325	1484325	1484325	1484992	1484992	1485015	1486066	1486104	1487595	1488026	1488420	1488570	1488570	1488570	1491144	1491144	1492162	1492256	1492256	1492256	1492587
576	384842	384842	391661	392598	392932	398187	399367	399367	399367	399367	400338	400338	400674	401184	401803	401803	401803	403254	403254	403565	403565	407576	408780	408780	409561	409561	409561	409603	414364	414364	414364	414364	414364	414364	414364
577	1409711	1409711	1411660	1411660	1411660	1411660	1411660	1411660	1411660	1412012	1412112	1412112	1412112	1412112	1412112	1412694	1412844	1412849	1412849	1413018	1413018	1420970	1420983	1421131	1421172	1421172	1421172	1421172	1421762	1421762	1421762	1421804	1421804	1421804	1422279
578	591376	591376	591376	591376	591376	591376	591376	591376	591376	591376	591875	591875	591875	591875	591875	591875	591875	592616	592626	592626	592935	592935	593841	593841	593841	593841	594134	594134	595005	595005	595005	595272	595646	595663	596257
579	1698446	1698446	1698446	1698472	1698472	1698472	1698472	1699775	1700463	1702906	1710705	1710705	1715924	1725628	1735199	1743106	1744201	1753004	1770697	1770697	1770885	1772173	1772976	1772976	1774562	1775498	1779752	1782983	1788549	1788549	1798272	1799858	1800456	1800462	1802960
580	421921	421921	421921	422695	422695	422695	422695	423964	425075	425075	425075	425075	425075	425541	425541	425541	425541	426051	426051	427010	427010	427010	427335	428094	428094	428094	428094	428094	428409	428454	428454	429346	429346	429346	429346
581	1096958	1096958	1096958	1096958	1096958	1096958	1097468	1097468	1098916	1099545	1099545	1099545	1099973	1101541	1103480	1103480	1103480	1103686	1103686	1103686	1122885	1124179	1124365	1126387	1126950	1145146	1218049	1226611	1231520	1231520	1232046	1232357	1232357	1232357	1232718
582	638935	638935	638935	638935	638935	638935	638935	638935	638935	638935	639254	639492	639597	639597	640312	640312	640312	640312	640312	640312	640312	640312	640312	640312	640312	640312	640312	640312	642504	642504	642504	642504	642504	642504	642643
583	1203851	1203851	1208051	1208051	1208051	1208051	1208051	1208804	1209091	1209222	1210011	1210011	1210191	1211377	1211377	1211377	1211745	1211873	1211951	1212326	1212326	1212326	1212981	1212981	1213030	1213807	1213807	1213981	1214969	1215066	1215915	1216309	1216440	1217787	1217787
584	568003	568003	568003	568564	568564	568564	568564	568564	568564	568643	569456	569456	569456	569654	569701	569701	571985	571985	571985	571985	571985	573232	573318	573318	573365	573365	573411	573445	573722	574359	583189	583502	583523	583754	583847
585	136570	136570	136570	136570	136570	136570	136853	138484	138678	138678	138758	139120	139120	139457	139457	140256	140256	140531	140531	140531	140531	140531	140531	140531	140974	140974	140974	141636	141636	141636	141876	141876	141876	141876	141876
586	995350	995350	995350	995350	995350	995350	995350	995350	995350	995350	995668	995668	996108	999250	1000202	1000202	1000251	1000512	1000512	1000550	1001228	1001228	1001228	1001228	1001228	1001228	1001228	1001228	1002934	1003243	1003322	1003567	1007300	1009151	1009151
587	999114	999114	999850	1000116	1000437	1000821	1000821	1001052	1002228	1002772	1003396	1004346	1005989	1006663	1034249	1034249	1036546	1040100	1040809	1050212	1051408	1054665	1056115	1056491	1056491	1056491	1056491	1056814	1056983	1056983	1058047	1058182	1058182	1059193	1060752
588	1172425	1172425	1172675	1172675	1172675	1172675	1172723	1172723	1173808	1173808	1173823	1173823	1173823	1173826	1174132	1174453	1174455	1174701	1175364	1175364	1175364	1175405	1175721	1175721	1176800	1177343	1177352	1177988	1179455	1179655	1180828	1182767	1182863	1182863	1184229
589	478222	478222	478222	478222	478222	478222	478222	478222	478866	478866	478953	478953	478953	479127	480171	480171	480171	480605	482235	482235	482235	483214	483214	483214	483214	484950	485579	485579	485800	485800	485800	485800	485800	485800	485800
590	238009	238009	238548	238548	238548	238548	238548	238548	239122	239122	239122	239122	239168	239568	240267	240267	240267	247140	247303	247303	247303	247303	247303	247620	247620	247620	247620	247620	247620	247620	247620	247999	248001	248001	248001
591	563825	563825	563825	563867	563867	564405	564405	571848	571848	571848	572500	572500	572500	572690	572862	575004	579911	581702	581817	581866	581866	581866	581866	581866	581866	581866	581866	581866	582102	582102	582421	582421	582643	584540	585781
592	408223	408223	408823	408823	408823	408823	408823	408823	408823	408823	408823	408823	408823	409430	410146	410799	410799	411189	411189	411189	411189	411189	411851	412922	417217	417217	417217	417217	417637	417637	417637	417637	417637	417637	417637
593	740750	740750	741510	742222	742498	742580	744038	744038	744955	746589	746996	746996	747016	754576	793738	795451	812221	841982	874876	878677	878677	897928	898072	898832	899744	900462	900462	900787	904130	904130	904397	904888	905215	908282	909784
594	1000166	1000166	1000698	1000698	1000728	1000728	1001567	1002133	1003853	1005451	1007588	1007588	1007588	1007935	1008897	1009039	1009203	1009686	1010722	1011221	1012548	1013572	1014567	1014920	1014920	1015070	1015070	1015070	1020968	1021858	1021858	1022169	1023130	1023130	1023130
595	416482	416482	416919	416919	416919	417880	417880	417880	417880	418548	422177	422177	422573	422573	422573	422573	422573	423114	423114	423114	423114	423114	423114	423114	423114	423980	423980	423980	424993	424993	424993	425331	426109	426329	426329
596	286321	286321	287093	287093	287093	287093	287093	287093	287093	287093	287367	287367	287367	287367	287367	287457	287457	288107	288107	288408	288720	289147	289147	289147	289147	289147	289147	289177	289177	289177	289177	289177	289177	289177	289177
597	1751957	1751957	1757060	1757695	1763712	1768561	1771901	1772012	1774854	1776748	1788358	1798527	1811096	1814671	1819547	1823817	1826004	1897791	1904438	1929616	1929718	1930482	1931761	1932690	1933728	1933832	1944535	1958741	1971618	1973839	1973864	1973864	1991681	1999769	2002023
598	818158	818158	818689	819373	819373	819373	819373	819373	819373	819373	819373	819373	819690	819690	819690	819864	820305	822413	822475	822475	822475	822475	822756	822756	822756	822756	822772	822772	823354	823354	823847	823847	823847	823847	823847
599	894076	894076	894080	894080	894188	894188	894188	894188	894188	894550	894550	894550	895738	909894	923937	923937	923937	926578	926578	926578	927150	929348	929685	931172	931400	934868	950323	964888	976435	976435	976812	977449	977770	977770	978023
600	586637	586637	586937	586937	586937	586937	586937	586937	586937	586937	586937	586937	586937	586937	586937	586937	586937	587538	587538	588031	589188	589188	589188	589188	589188	589188	589775	589775	590440	590541	590541	590541	590541	590541	590541
601	471899	471899	471899	472112	473025	473731	473731	473731	475038	475038	475562	475562	476368	476368	477417	477417	478419	481236	481430	481602	481774	481774	481774	481774	482830	482914	482914	482914	485148	485148	485148	486280	486770	487162	487176
602	200951	200951	200973	200973	200973	200973	200973	200973	201302	201302	201302	201302	202514	203209	203209	203209	203209	204108	204555	204555	204980	205379	205750	205750	210231	210231	210231	210671	210854	211611	211785	212265	212439	212527	213232
603	1075516	1075516	1078053	1078726	1080670	1086820	1089059	1097772	1097864	1098490	1098940	1098941	1131662	1132444	1136113	1144967	1144967	1165549	1166089	1166315	1166967	1167613	1167864	1168435	1173512	1175013	1175585	1175800	1179854	1179950	1181922	1214083	1214083	1244648	1245737
604	1394538	1394538	1394538	1394583	1394833	1394833	1394833	1394833	1395742	1396097	1396931	1397930	1397930	1397938	1398049	1399101	1399101	1400258	1401806	1404020	1404817	1405660	1405976	1405976	1405976	1407074	1407074	1408249	1410921	1410921	1410921	1411921	1412581	1412581	1412581
605	710726	710726	711320	711320	711320	711320	711372	711438	711977	711977	712307	712307	712307	712307	712307	712320	712320	712320	712320	712615	713514	713741	713996	714033	714033	714033	714033	714033	714033	714033	714033	714033	714033	714033	714033
606	879210	879210	880455	880638	880862	880862	880862	880902	880902	881658	882258	882258	882272	882709	882709	883392	883460	883461	883787	884080	884080	884268	884268	885425	885702	885702	885702	885702	886119	886119	886119	886790	887287	887332	887332
607	1190645	1190645	1193409	1193409	1193763	1193763	1194143	1195365	1195365	1196565	1199163	1199320	1199572	1199980	1200207	1200207	1200217	1201252	1202807	1202860	1202860	1202871	1203351	1210077	1211069	1211069	1212260	1212545	1213486	1213486	1213486	1213630	1214455	1214455	1215208
608	681245	681245	681245	681637	681637	681637	681733	681733	681733	685591	685744	685744	685744	685844	685844	686210	686946	687934	687934	687934	688563	688977	689151	689526	689858	689858	689858	689858	691050	691050	691050	691050	691050	691069	691501
609	822367	822367	822369	822369	822369	822369	822369	822369	822369	822369	822369	822369	822538	822862	822862	822862	822862	823153	823153	823375	823375	823375	823375	823375	823375	823375	823375	823375	824069	824069	824189	824189	824189	824189	824502
610	781813	781813	782438	782438	782438	782438	783207	783207	783207	783207	783207	783207	783207	783207	783207	783207	783207	784498	784498	784498	788678	788678	788678	789077	790200	790200	790200	790200	791567	791567	791567	791567	791567	791567	791567
611	575556	575556	575556	575556	576696	576743	576743	576910	577010	577010	577414	577414	577414	581665	588242	588242	588242	636129	664675	664675	665900	670566	701274	701274	702620	702620	703377	703830	703830	703830	704298	704603	704900	704900	704900
612	592709	592709	593449	593449	593449	593827	593827	593827	593827	593827	593827	593827	593876	593876	593876	593876	593876	593876	593876	593876	593876	593876	594031	594031	594031	594031	594031	594031	594929	594929	594929	594929	594929	594929	594929
613	1203862	1203862	1204225	1206617	1206911	1214059	1214944	1220036	1222719	1224093	1226128	1226128	1226128	1230052	1237803	1238422	1238732	1248550	1249234	1249712	1250033	1253463	1253538	1254247	1254907	1255222	1256743	1256743	1272317	1272317	1272500	1272538	1272659	1272928	1273237
614	783695	783695	783797	783797	783797	783802	783802	783802	784111	784111	788003	807395	808306	808306	808306	808306	808306	814178	816126	816126	816126	816126	817877	817877	817877	817952	817952	817952	817952	817952	817961	817961	817961	844327	844465
615	873390	873390	873390	873390	873390	873390	873390	873390	873390	875487	875487	875487	875487	875713	875721	875721	875721	875721	875768	875768	875768	875768	875768	875768	875768	875768	875768	875768	875895	875895	876085	876085	876731	876731	876731
616	942308	942308	942308	942308	942308	943243	944483	946494	946519	946886	946886	947515	947515	948131	948703	948703	948703	950867	951024	951024	951050	951050	951050	951238	951448	951448	951757	951757	954634	954634	955248	955248	955248	955248	955557
617	842529	842529	845149	845149	845149	845149	845302	847427	848055	848055	848055	848055	848055	848056	848056	848056	848056	850735	851404	852764	852774	855838	855838	855838	855838	855884	855884	855884	859841	860136	860805	861175	863606	863742	863783
618	405962	405962	405962	405962	406687	406897	406897	406897	407013	407013	407013	407013	407357	407357	407357	407357	407357	407357	407357	407357	407357	407357	407357	408048	408192	408192	408192	408192	408192	408192	408192	408192	408192	408192	408192
619	733532	733532	733706	733706	734530	734530	734530	734530	734530	734530	734530	734530	734530	734740	734740	734740	734740	734740	734740	734787	734787	734810	734810	735760	735760	736940	736989	736989	737008	737008	737140	737576	739437	739594	739921
620	1014295	1014295	1015507	1015507	1015810	1015810	1015810	1016070	1016179	1016179	1018746	1019758	1020971	1021414	1021414	1021421	1021633	1021633	1021955	1021955	1021955	1021955	1021955	1021980	1021980	1021989	1021989	1021989	1021989	1021989	1021990	1022612	1022612	1022612	1022612
621	487040	487040	487040	487040	487040	487040	487040	487040	487040	487040	487927	488236	488236	488236	488236	488236	488236	488236	489673	489673	489673	489673	490681	490681	490887	490887	490887	490887	490903	490903	491419	491434	491537	491914	491914
622	946754	946754	948787	948787	948895	948895	948895	949078	952840	952840	953161	953161	953161	953777	954004	954004	954004	954056	954158	954158	954158	954158	954158	954158	954158	955779	955779	955779	955826	955826	955870	955946	955948	961545	998009
623	271972	271972	271972	271972	271972	271972	271972	271972	271972	271972	271972	271972	271972	271972	271972	271972	271972	271972	271972	271972	271972	271972	271972	271972	271972	271972	271972	271972	271972	271972	271972	271972	271972	271972	271972
624	663299	663299	663299	664068	664068	664068	664068	664068	664068	664068	664068	664068	664412	664412	664412	664412	664477	664477	664478	664995	664995	664995	664999	665332	665332	665679	665679	665811	666613	666613	666613	666613	666613	666887	666887
625	470199	470199	470286	470286	472049	472549	472549	472999	472999	474461	474461	474461	474461	474461	474461	474461	474461	474461	474461	474461	474461	474461	474789	474789	474789	474789	474789	474789	474816	474816	474816	474816	474816	474863	474910
626	1420792	1420792	1420792	1420973	1420973	1421244	1421244	1421448	1421448	1421448	1421448	1421448	1422063	1422068	1422068	1422542	1423245	1423396	1428001	1428373	1432772	1433103	1433103	1847795	1876565	1879827	1880144	1880524	1881993	1883970	1884572	1909675	1931459	1933416	1933740
627	877959	877959	877959	878298	878298	878714	878714	878714	878885	878885	879195	879195	879506	880442	880442	880442	880442	880745	881079	881181	881181	881181	881632	881654	881654	881923	881923	881923	882836	882836	882836	882836	882836	885013	885065
628	773549	773549	774373	774500	777536	777864	777864	777864	778383	778693	779636	779636	780699	803095	810896	810896	810896	810896	811663	811663	811663	811784	814236	861300	982811	983086	983086	983086	984016	984016	988122	988122	988170	989133	990100
629	371934	371934	371934	371936	371936	371936	371936	372247	372247	372372	372395	372395	372453	372453	372453	372453	372453	372809	372956	373187	373187	373187	373187	373228	373228	373228	373594	373642	373642	373682	373682	373682	373682	373938	374231
630	698794	698794	698838	698838	698838	699981	699981	700046	700046	700417	700462	700473	700491	700540	700540	700540	700540	700544	701304	701304	701717	701717	701890	701890	701890	701890	701890	702559	702734	702940	704159	704159	704546	704965	704967
631	809841	809841	809841	809841	809841	809841	809841	809916	809916	809916	809916	809916	810112	810423	810423	810423	810423	812798	813476	813476	813476	813649	813649	813649	813649	814039	814039	814925	814925	814925	814925	814940	876719	876719	876719
632	247763	247763	247763	247763	247763	248209	248209	248209	248321	248644	248644	248644	250038	250038	250038	250038	250038	250038	250038	250038	250038	250038	250038	250038	250038	250038	250038	250038	250210	250210	250607	250607	250607	250607	250607
633	492863	492863	492863	492863	493390	493757	493757	493947	493984	493984	493984	493984	493984	493984	493984	493984	493984	493984	493984	493984	493984	493984	493984	494056	494056	494094	494094	494094	494094	494094	494094	494413	513363	522951	523160
634	522973	522973	522973	522973	523583	523583	523583	524352	524488	524488	524518	524518	525139	525139	525139	525662	526094	526094	526094	526094	526094	526094	526094	543194	628447	630207	630207	630207	630209	630209	630209	630209	630209	631490	631490
635	460263	460263	460263	460263	460917	460917	460917	460917	460917	460917	460917	460917	460917	460917	460917	460917	460917	460917	461249	461249	461249	461249	461249	462273	462273	462273	462273	462273	462319	462319	462319	462319	462319	464338	464338
636	623912	623912	624392	624921	624921	624921	624921	627726	627925	627925	627925	627925	628147	629073	629208	629208	629208	629208	629368	629368	629639	629639	629639	629639	629639	629683	629683	629683	629683	629683	629683	629683	629683	629837	630227
637	2005137	2005137	2008245	2008469	2010170	2011438	2011438	2013117	2013434	2016503	2016503	2016567	2020521	2028661	2033129	2034981	2035390	2042229	2063787	2063787	2069379	2081347	2088098	2103456	2105367	2111309	2111309	2111318	2111843	2112421	2112421	2133282	2135425	2135620	2136711
638	990937	990937	990937	991646	991823	992400	992707	993314	993956	994964	995812	996081	996691	996691	996699	996699	998073	998073	998441	998441	998547	1000572	1000941	1000942	1000942	1000964	1000964	1000964	1001107	1001107	1001107	1001211	1001211	1002098	1002684
639	3475208	3475208	3475573	3479263	3480735	3481504	3481931	3496855	3498126	3500433	3502467	3503701	3504645	3508680	3508680	3514727	3522607	3523638	3526000	3543141	3585211	3590416	3594862	3598407	3599170	3599965	3601675	3616445	3630359	3632073	3734748	3820319	3985354	4019873	4020656
640	765429	765429	765738	765738	766028	766028	766126	769288	769288	769574	769574	769574	769575	769987	772800	772800	773036	773036	773877	777825	777825	777825	777825	777825	778238	778238	778836	778836	779692	779877	780018	780018	780327	780327	780589
641	402806	402806	403235	403328	403328	403328	403328	403328	403328	403328	403328	403328	403782	404292	404292	404292	404292	404292	404591	404591	404591	404591	405027	405027	405393	405505	405505	405505	405849	406355	406355	406355	406355	406704	406742
642	398749	398749	399631	399631	399753	399753	399753	400797	400990	400990	400990	400990	400990	401030	401365	401378	401378	401396	401450	401486	401486	401486	401580	401760	424165	424390	424391	424391	424391	424391	424391	424476	424476	424505	424505
643	2584013	2584013	2585169	2585854	2588086	2589127	2590054	2590791	2591233	2595752	2600745	2600905	2600905	2601349	2603637	2604776	2605915	2611529	2615023	2615422	2616125	2616549	2617248	2617559	2617738	2618585	2619156	2619328	2632189	2632899	2637125	2653138	2947965	2967522	2968203
644	272851	272851	272851	272851	272851	273064	273064	273064	273377	273377	273377	273377	273377	273377	273377	273837	273837	273837	273837	273837	273837	273837	273837	273837	274446	274446	274446	274802	275013	275013	275013	275013	275013	275013	275013
645	486855	486855	486921	486921	486942	487019	487019	487019	487719	487719	487774	487774	488006	488535	488535	488574	488574	488574	489098	489098	489098	489098	489098	489516	489516	489815	489815	489815	489905	489905	490178	490181	490181	490181	490181
646	1020427	1020427	1021147	1021147	1021147	1021147	1021481	1021481	1021792	1021792	1021792	1021792	1021792	1022595	1022595	1022595	1022595	1022710	1023334	1023752	1023752	1023752	1024632	1024673	1024685	1027651	1027889	1027889	1027894	1027894	1028667	1028667	1028667	1028698	1028698
647	865527	865527	865527	865801	865801	866045	866045	866507	866507	867193	867860	867860	868368	868443	868571	868571	868571	868571	868687	869067	869067	869083	869086	869503	869503	869503	869503	869503	870093	870093	870199	870199	870283	870472	871053
648	648747	648747	654889	657234	657234	657234	657234	657351	657351	657351	657527	657527	657629	657629	658717	658731	658731	658731	658731	660536	661177	661177	661177	661603	661603	661603	661603	661603	664172	664218	664218	664255	664258	664281	664281
649	233728	233728	233728	233728	233728	233728	233728	233728	233728	233728	233728	233728	233728	234188	234875	234875	234875	234875	235339	235339	235339	235473	235473	236185	236185	236451	236451	236451	236451	236451	236451	236451	236451	236901	236901
650	912212	912212	912212	912944	913060	913060	913060	913397	913397	913397	913908	913908	913908	913908	913908	913908	913908	913908	914234	914234	914234	914234	914234	914279	914279	915054	915054	915054	915282	915282	915826	915826	915876	915917	915917
651	926948	926948	927202	927202	927249	927249	927535	927659	929008	929394	929394	929394	929431	930072	930072	930072	930072	930072	930635	930635	930635	930838	931510	931510	932410	932410	932410	932681	935099	935099	935099	953739	1395110	1396006	1396479
652	1648240	1648240	1653883	1657217	1666542	1668569	1669108	1676455	1682916	1690721	1694269	1694869	1718932	1756478	1797795	1798786	1799665	1800348	1805741	1806248	1815972	1819376	1820955	1939532	2118687	2136750	2144041	2148173	2172343	2173652	2185015	2186548	2186920	2189071	2189729
653	331076	331076	331076	331076	331076	331076	331076	331473	331473	331473	331932	331932	331932	331932	331932	331932	331932	331986	331986	331986	331986	331986	331986	331986	331986	331986	332597	332597	332597	332597	332597	332597	332597	332599	332599
654	340917	340917	345583	345813	345813	345813	345813	345813	345813	347615	348526	348526	349376	349376	349376	349376	349703	349917	350224	350637	350637	352833	352833	353557	353828	355114	355114	355114	357803	357803	357803	359942	360181	373575	374786
655	799211	799211	802400	806298	806298	814808	816572	821511	823435	827866	830481	837245	837402	837447	838273	850143	853024	853600	864324	864548	864548	866132	866132	866190	867694	869125	869125	869125	870239	871635	872966	872993	875354	875866	880043
656	879185	879185	882666	884070	886804	887264	887934	889366	890181	893326	894027	894832	901705	902245	902326	902326	902326	902450	902476	902531	904504	905664	905990	905995	905995	905995	905995	905995	906818	906818	906818	906818	907135	907135	907135
657	1360585	1360585	1362970	1367408	1375608	1381975	1385235	1392732	1405709	1406264	1410803	1411622	1414377	1485377	1501477	1520604	1520780	1521430	1523436	1532919	1535071	1535313	1538750	1540164	1543816	1544391	1544391	1545325	1556701	1557010	1559511	1562017	1563012	1563566	1565438
658	521513	521513	522363	522425	522425	522499	522499	522556	522556	522556	522556	522556	522556	522556	524764	525385	525591	525683	525683	525742	525880	525975	525975	526517	526517	526517	526517	526517	526874	527406	527406	527488	527679	527953	527953
659	348075	348075	348075	348075	348075	348075	348075	349168	349168	349168	349337	349337	349337	349337	349337	349584	353849	353849	353856	354506	354680	354680	354680	354767	354767	354767	354767	354856	354856	354856	354856	354856	354856	354856	354856
660	403437	403437	403450	403450	404286	404286	404565	405232	405232	405741	405791	406307	406307	406352	406352	406352	406712	408340	408340	408340	408340	408406	408658	408658	411970	411970	412224	420002	424568	424568	424918	424918	424918	425036	425646
661	1182003	1182003	1183895	1190672	1191659	1192331	1193456	1196235	1203002	1205694	1217614	1232692	1248443	1250651	1261541	1271932	1279193	1294994	1300426	1303320	1303646	1303856	1311386	1311386	1311961	1312158	1347995	1348248	1354725	1354725	1355043	1356692	1356692	1358387	1359342
662	246332	246332	248641	250861	251072	251241	251241	251643	251643	252754	257162	257162	261799	262158	262158	262576	262576	264892	265003	289160	301446	342150	342150	342656	342656	343374	351978	351978	352717	353451	372808	378705	382277	382277	382591
663	996287	996287	998002	998002	998111	998204	999886	1000700	1001106	1001106	1001948	1002759	1002759	1002759	1003705	1003705	1004026	1004026	1004026	1004026	1004778	1020633	1021339	1022485	1022485	1022485	1022532	1022843	1025019	1025790	1026113	1026236	1026236	1026236	1026236
664	454578	454578	457238	457333	457333	457333	457371	457943	458059	458059	458695	458709	459800	462454	462454	462643	462881	463177	466906	467001	467001	467150	467168	467953	467962	468094	468094	468094	468190	468472	468826	468826	468826	472685	472685
665	177834	177834	178184	178184	178184	178184	179089	179765	179765	179765	179765	179765	179876	179876	180156	180156	180496	180553	181031	181031	181031	181204	181204	181204	181204	181204	181204	181204	181204	181204	181204	181204	181547	181547	181547
666	724500	724500	724566	724745	726461	727965	732046	734190	734553	734819	734945	735298	736407	742049	743252	743975	745118	745978	746863	747514	747514	749182	749867	762968	775672	780377	780377	781760	785432	785432	785714	789211	789211	789946	789946
667	705782	705782	707046	709257	710602	710789	710789	715453	715453	720188	720322	720322	720322	722902	724130	727352	730190	730503	739786	740090	740704	745252	746455	746975	746975	746975	746975	746975	749081	749081	749463	750530	750633	751012	751281
668	1045559	1045559	1050663	1051867	1057203	1058167	1058490	1068138	1068138	1069722	1075415	1078079	1080795	1080795	1081846	1084825	1085694	1086155	1087316	1088447	1088547	1089269	1097901	1097951	1102209	1102209	1102209	1102603	1110369	1110545	1114099	1115026	1115026	1115779	1115781
669	842931	842931	844378	849569	851538	856716	857105	858254	858614	858614	864128	937519	949682	950689	950805	950859	951112	956767	957919	958949	960280	963945	963987	964350	965807	967608	967608	967799	972255	972255	972255	974200	975320	993277	995213
670	1185359	1185359	1189535	1193025	1193025	1194009	1194009	1198475	1198475	1198781	1199992	1200269	1202040	1202846	1204416	1204416	1204416	1205346	1205346	1205346	1208532	1208532	1212798	1212838	1213111	1215551	1215551	1215799	1221398	1221398	1227248	1228009	1228009	1228683	1229503
671	1992395	1992395	1999906	2016885	2037148	2040308	2040701	2042419	2043125	2043125	2049592	2050602	2053303	2055279	2058461	2059811	2062536	2067167	2097623	2203847	2366890	2393392	2397994	2400271	2400271	2402772	2411063	2412783	2418870	2418870	2418870	2418870	2419234	2419234	2421811
672	1387766	1387766	1390150	1411452	1418964	1456670	1458195	1479970	1484457	1486654	1491275	1497369	1507170	1559168	1562690	1566212	1623459	1630943	1634073	1645570	1651695	1654419	1654588	1657059	1657277	1662216	1662216	1664897	1669089	1669424	1671269	1673737	1682878	1683050	1683191
673	934872	934872	935253	935253	935323	935323	935323	935601	936243	936243	936243	936243	936243	936427	936718	936718	936718	936718	937098	937098	937098	937098	937653	937653	937653	937653	937746	937746	939585	940863	941190	941190	941190	942238	942616
674	253467	253467	254162	254162	254162	254162	254162	254162	254162	254162	254162	254162	254162	254162	254162	254459	254459	254459	254459	254459	254459	254459	254459	254459	254459	254459	254459	254459	255026	255026	255026	255026	255026	255026	255026
675	500785	500785	501827	501827	502726	502758	502758	502847	503172	503172	503172	503172	503179	510222	510877	510877	510877	511100	511100	511100	511100	511397	511397	514856	514856	514856	514856	514856	515634	515679	515679	515679	516025	516025	517004
676	1927087	1927087	1927891	1927891	1927891	1928264	1928264	1928395	1928731	1928731	1929095	1929095	1929095	1929095	1930240	1930240	1930508	1930508	1930508	1930508	1930540	1930540	1931138	1932589	1933089	1933089	1933096	1933096	1933096	1933096	1933187	1933187	1933187	1933193	1933871
677	352521	352521	352896	353201	353219	353219	353219	353366	353674	353674	354004	354004	354004	354004	354004	354004	355259	355331	355479	355479	356581	356811	357059	357059	357059	357098	357426	357426	357426	357653	358122	358122	358122	358122	358537
678	583006	583006	591292	593826	595860	595860	595860	595860	595860	595860	595860	595860	595860	595860	595860	595860	595860	595860	595860	595860	595860	595860	595860	595860	595860	595860	595860	595860	595860	595860	595860	595860	595976	596306	596926
679	124926	124926	125179	125179	125179	125179	125179	125179	125179	125179	125179	125179	125179	125179	125179	125179	125179	125179	125179	125179	125179	125179	125179	125358	125358	125358	125358	125358	125358	125358	125358	125358	125358	125358	125358
680	569217	569217	569974	569981	569981	569981	569981	569981	569981	569981	569981	569981	569981	569981	569981	570065	570065	570065	570065	570065	570065	570065	570065	570065	570698	570698	570698	570698	570698	570698	570698	570698	570971	573101	573101
681	775225	775225	810390	810390	810390	810390	810390	811016	812773	812773	813443	813443	815120	815120	815975	816048	816209	816250	816250	816276	819131	819131	819131	819759	819759	819759	819759	819759	822079	822079	822079	822435	822468	822475	822513
682	665965	665965	667078	667078	667078	667078	667078	667078	667078	667078	667078	667078	667078	667078	667078	667083	667083	667083	667417	667417	667417	667417	667417	667417	667417	667471	667471	667894	667913	667913	667913	667913	667913	668226	668226
683	1964350	1964350	2044869	2047013	2048605	2049881	2050088	2050877	2058897	2059596	2059864	2059864	2060202	2061167	2061167	2064317	2072100	2072601	2073185	2074575	2075016	2075016	2075799	2075799	2075799	2076536	2076817	2076817	2103144	2108445	2108445	2108445	2109148	2109289	2110458
684	849518	849518	850788	850788	850788	850788	850788	851440	851440	851440	851565	851565	852299	852299	852646	852646	852646	852869	852869	852869	852869	852869	853253	853253	853253	853512	853512	853512	856461	856461	856461	856461	856461	856685	856685
685	619107	619107	622233	622824	622824	623236	623236	623236	623236	623236	624746	625445	625724	626467	626467	626467	626467	626600	626600	626600	626600	626600	626600	626600	626600	626600	626600	626600	630050	630050	630050	630050	630050	630050	630050
686	303837	303837	303837	303858	303858	303858	303858	303858	303858	303858	303858	304182	304196	304196	304196	304196	304196	304196	304196	304340	304340	304340	304354	304354	304354	304354	304354	304354	304681	304681	304681	304681	304865	304891	304891
687	1170220	1170220	1172504	1172783	1172783	1172856	1172856	1172856	1172856	1172872	1172872	1172872	1172872	1172872	1172872	1173648	1173648	1173648	1173648	1173886	1173886	1174028	1174627	1174627	1174627	1174627	1174627	1174627	1178112	1178303	1178452	1178452	1178452	1179345	1179345
688	489274	489274	494891	494891	494891	494891	494891	495468	495468	495468	495468	495468	495993	495993	495993	495993	496302	496302	496302	496302	496302	496302	497301	506015	506015	506015	506015	506015	506015	506015	506015	506015	506015	506015	506015
689	1014003	1014003	1014003	1014003	1014003	1014003	1014003	1015151	1016728	1016728	1017422	1017422	1019408	1020414	1021000	1021000	1021495	1021495	1021495	1021495	1022041	1022475	1023195	1023364	1023364	1023364	1023758	1023758	1024058	1024058	1024058	1024058	1024058	1024058	1025216
690	1343739	1343739	1348088	1348387	1348439	1350697	1355635	1384323	1386289	1386653	1391821	1391821	1395006	1396764	1400554	1402768	1405040	1407151	1419157	1423310	1425220	1425535	1426178	1429615	1429615	1429948	1429948	1433367	1437159	1437660	1438879	1439776	1440762	1441848	1442127
691	158060	158060	160625	160625	160625	160625	160625	160625	160625	160625	160625	160625	160625	160625	160625	160835	160835	160835	160835	161686	161686	161686	161686	161686	161686	161686	161686	161686	162078	162078	162078	162078	162078	162078	162078
692	705435	705435	706112	706536	706536	707965	707965	707965	708636	708771	709600	709600	709600	709600	709600	710011	710011	710011	710011	710011	710011	710011	710196	710573	710573	710616	710616	710616	711542	711542	711542	711542	711542	711542	711542
693	490239	490239	490239	490852	490977	490977	491725	491725	491725	491725	491886	491886	491886	491886	491886	491886	492005	492314	492314	492945	493448	493448	493551	496184	496549	496919	496919	496919	497491	498117	498168	498168	498168	498657	498657
694	335584	335584	335584	335584	335584	335828	335828	337030	337030	337030	337030	337030	337030	337030	337030	337030	337030	337030	337030	337030	337030	337030	337030	337030	337030	337030	337030	337030	337909	337909	337909	337909	337909	337909	337909
695	1229334	1229334	1229584	1229605	1229605	1230724	1230724	1230724	1232164	1232164	1232590	1232590	1232590	1232859	1232859	1232869	1232958	1234602	1234648	1234648	1238304	1239159	1239257	1239902	1239902	1239902	1239902	1239902	1252938	1253690	1254385	1254402	1254402	1254402	1254402
696	532663	532663	533612	533612	533612	533852	533852	533852	533852	533852	533852	533852	533852	533852	533852	533852	533852	533852	533852	533852	533852	533852	533852	533852	533852	533852	533852	533852	534000	534000	534000	534000	534000	534000	534000
697	1488131	1488131	1488814	1489426	1489620	1489620	1489620	1489707	1490796	1490938	1490947	1491010	1491434	1495157	1495778	1495802	1495802	1496065	1496215	1496637	1497305	1497305	1497305	1499272	1499272	1499272	1499272	1499272	1509429	1509429	1509429	1509431	1509446	1509446	1510476
698	238747	238747	239891	239891	239891	239891	239891	239891	239891	239891	239891	239891	239891	239891	239891	239891	239891	239891	239891	239891	239891	239891	239891	239891	239891	239891	239891	239891	239891	239891	239891	241416	241416	241416	241416
699	659075	659075	659080	659269	659269	659269	659373	660234	660242	660242	660242	660242	661211	661211	661211	661211	661211	661211	661211	661443	661462	662046	662122	662245	662683	662683	662683	663095	664338	664338	664338	664338	664393	664910	665999
700	1091950	1091950	1092532	1092532	1092532	1092532	1092532	1092532	1092532	1092532	1092532	1092532	1092762	1092762	1093003	1093054	1093092	1093133	1093602	1093602	1094273	1094273	1094273	1094523	1094523	1094751	1094751	1094751	1096226	1096226	1096226	1096226	1096553	1096553	1096553
701	822724	822724	848901	866446	891544	897123	897123	897123	897123	897123	899702	899702	899702	905528	906729	906729	906729	908488	909615	909615	909615	909615	909628	909628	909628	909628	909628	909628	915906	915906	916421	917688	918799	918978	919443
702	174136	174136	174163	174163	174163	174163	174163	174163	174163	174163	174163	174163	174163	174320	174320	174320	174320	174320	174320	174320	174320	174320	174320	174320	174320	174320	174320	174320	174640	174640	174640	174640	174640	174706	174706
703	615458	615458	615899	616325	616516	616983	617079	618449	618449	619032	619032	619341	621119	621119	621119	621119	621470	622291	622291	623849	623849	624031	625063	625880	625880	625880	625880	641308	642323	642323	642323	642323	642323	642323	642582
704	1297629	1297629	1297653	1298062	1298091	1298493	1298636	1298636	1298805	1298805	1298805	1298869	1299110	1299277	1299277	1299693	1299716	1300056	1301011	1301184	1301186	1301497	1301534	1301785	1301872	1302038	1302038	1302113	1304711	1305021	1305088	1305135	1305178	1305611	1305788
705	504426	504426	504426	504582	504958	507469	507469	507939	507939	508212	508233	508233	508383	508431	508615	508926	509695	509695	509695	509705	510129	510129	510129	510129	510219	510219	510219	510219	510219	510219	511620	511620	511620	511620	511620
706	681319	681319	684080	684080	684394	684394	684394	684394	684433	684433	684433	684433	684433	684433	684549	684549	684549	684549	685027	685390	685390	685390	692058	692883	692883	692883	692883	692883	694892	694892	694892	694892	694892	694892	694892
707	2112750	2112750	2119173	2124629	2124871	2126121	2126304	2126524	2128867	2128867	2128883	2128883	2130036	2130526	2132965	2132965	2134022	2135049	2136411	2141632	2144363	2144988	2146464	2151808	2152814	2152814	2153182	2153182	2167393	2167799	2168264	2169909	2170378	2170378	2171407
708	1244898	1244898	1245714	1245714	1245794	1246134	1246134	1246315	1246315	1246315	1246670	1246670	1247623	1249317	1249690	1249690	1251779	1251779	1251779	1251779	1251779	1251779	1258214	1259389	1259389	1259507	1259507	1260043	1263994	1269361	1269361	1269361	1269361	1269579	1270203
709	1475125	1475125	1476294	1476294	1476294	1476294	1476294	1476294	1476294	1476294	1476294	1476294	1476294	1476294	1476294	1476294	1476294	1476294	1476294	1476294	1476294	1476294	1476294	1476294	1476294	1476294	1476294	1476294	1480498	1480498	1480498	1480498	1480498	1480498	1480498
710	160267	160267	160267	160267	160267	160582	160582	160582	160582	160582	160582	160582	160582	160582	160582	160582	160582	160582	160582	161072	161072	161072	161072	161072	161072	161072	161072	161072	161075	161075	161075	161075	161075	161075	161075
711	1138541	1138541	1142471	1142781	1142781	1143090	1143090	1143090	1144322	1144322	1144322	1144322	1144564	1144564	1144564	1144564	1144786	1144786	1144786	1145545	1145545	1145545	1145545	1146605	1147805	1147805	1147805	1147805	1148467	1148762	1148762	1148762	1148769	1148769	1148769
712	885494	885494	887055	888709	888709	889737	889791	890236	890557	890557	891020	891020	891226	891226	892848	892848	892848	892848	892848	892848	893033	893202	893509	893509	893509	893509	893509	893509	894488	894488	894488	894488	894488	894488	894941
713	234911	234911	234911	234911	234911	234911	234911	235105	235105	235105	236643	236643	236643	236643	236643	236643	236643	236643	236643	236894	236894	236894	236894	236894	236894	236894	236894	237273	238197	238197	240767	240767	240803	240803	240803
714	198262	198262	198809	198809	198809	199596	199601	199601	199601	199601	199601	199601	199601	199601	199601	199601	199601	199803	199803	199803	199803	199803	199803	199803	199803	200203	200203	200203	200333	200333	200333	200333	200333	200333	200333
715	251876	251876	251978	251978	251978	251978	251978	252026	252668	252668	252668	252668	252668	252668	252668	253005	253005	253005	253005	253768	253768	253768	253936	254470	254470	254470	254470	254470	255209	255586	255586	255995	255995	255995	256052
716	1064502	1064502	1064746	1064961	1064961	1064996	1064996	1064996	1064996	1064996	1065167	1065167	1074493	1074493	1074493	1074493	1074493	1074493	1074493	1074493	1074493	1074493	1074912	1074912	1074912	1074912	1074912	1074912	1074912	1075771	1075771	1075771	1075771	1075771	1075771
717	271837	271837	271837	271837	271837	271837	271837	271837	271837	271837	271837	271837	271837	271837	271837	271837	272930	272930	272930	272930	272930	272930	272962	272962	272962	272962	272962	272962	273060	273060	273060	273060	273226	273226	273563
718	1720809	1720809	1722371	1722371	1722371	1722526	1722526	1722526	1725021	1725021	1725021	1725021	1725127	1725875	1726306	1726981	1726981	1728753	1728939	1730183	1730183	1730570	1730570	1758676	1758771	1758923	1758923	1758923	1804032	1804707	1805551	1805554	1806212	1806974	1806974
719	746459	746459	747134	747182	747182	748142	748142	748205	748207	748207	748207	748207	748224	748224	748224	748546	748546	748546	748782	748782	749379	749379	751912	751912	751912	752045	752045	752557	756898	756898	756898	756940	756940	757481	757815
720	1787535	1787535	1790920	1792028	1793495	1795210	1795210	1797547	1806379	1806837	1806976	1806976	1807275	1808113	1817286	1822721	1823881	1824694	1825163	1825176	1825714	1831805	1844588	1850355	1854337	1854337	1855918	1857061	1864709	1868251	1869206	1869206	1869824	1870174	1871829
721	635183	635183	635868	635868	635868	635868	635868	635915	635915	635915	635915	635915	635915	635915	635915	635915	635915	635915	635915	636105	636105	636105	636105	636105	636105	636216	636216	636216	636527	636527	636951	636951	636951	636951	636951
722	832151	832151	832151	832151	832151	832224	832224	833853	834265	834265	834265	834265	834265	834265	834265	834592	834763	834763	834763	835081	835485	839360	839360	839360	839360	839360	839360	839360	844813	844813	844915	844915	845910	846175	846175
723	1360006	1360006	1360006	1360006	1360006	1360226	1360226	1360226	1360729	1360729	1361979	1361979	1363081	1363081	1363400	1363445	1363445	1363445	1363503	1363598	1363598	1364050	1364050	1364050	1364050	1364050	1364050	1364050	1372095	1372095	1372238	1372238	1372238	1372238	1372249
724	536195	536195	537792	537792	539011	539011	539011	539011	539011	539011	539968	542613	542652	564233	576362	576362	580345	580585	580585	583457	586196	586600	586600	586600	586987	586987	587475	593153	604798	609680	609680	610039	610039	610039	610039
725	1052993	1052993	1052993	1052993	1052993	1052993	1055553	1056948	1057136	1057136	1058545	1059040	1059040	1059267	1059584	1059594	1059594	1060067	1060342	1060342	1060634	1060729	1060729	1060729	1060729	1060916	1060916	1062165	1063719	1063719	1064529	1068884	1069054	1069054	1069054
726	625021	625021	626471	626588	626588	626588	626588	627141	627141	627141	627297	627297	627568	627587	627587	627587	627723	628121	628121	628364	628364	628412	628412	628412	628412	628412	628753	628753	628753	628753	628753	629502	629502	629555	629691
727	502241	502241	503311	503311	503458	503458	503484	503484	503484	503484	503484	503484	503484	503484	503484	503484	505946	542957	548649	549648	549648	549648	551147	551412	552336	552336	553329	553329	557632	570364	570364	571777	571777	571830	572409
728	2024757	2024757	2026499	2026928	2034672	2043178	2043178	2043915	2043915	2043915	2046995	2047005	2047005	2047250	2048274	2048274	2050171	2050480	2052009	2053410	2053707	2079906	2107216	2108051	2108051	2113147	2114157	2114574	2114705	2114750	2122843	2123986	2125108	2125111	2125111
729	614031	614031	614210	614430	614430	614962	614962	615146	615590	615669	617987	617987	617987	618924	619920	619920	621056	621056	622665	622839	623535	623742	625666	626050	626459	627548	630339	631393	631678	631710	632515	632903	633796	634075	634121
730	688396	688396	688396	688396	688396	690628	690628	690628	690628	690628	690628	690628	690628	690628	690628	691285	691704	691704	692685	692685	698158	708506	708944	708944	708944	709040	709712	709712	709712	709712	709730	709730	709958	709958	710498
731	735924	735924	737301	737301	737303	737619	737619	737756	738695	739082	739536	739604	739604	740376	741025	741025	741025	741262	742328	742328	742328	744983	744983	745012	745012	745452	745452	745452	746262	746262	748206	748646	749015	749015	749370
732	498944	498944	499260	499260	499932	499932	500282	500556	500556	500556	500556	500556	500556	500710	501247	501247	501247	501247	501247	501247	501247	501850	501850	501850	501850	501850	501850	501862	503456	503518	503518	504383	504383	504383	504383
733	1458390	1458390	1459045	1459045	1459045	1459045	1459045	1459045	1459045	1459076	1459679	1459679	1459679	1460676	1460676	1460676	1461117	1462339	1462744	1462744	1464220	1464568	1464754	1465051	1465139	1465635	1465635	1465635	1467832	1467903	1468593	1468945	1468987	1468999	1468999
734	815771	815771	815771	815771	815771	818698	818698	818791	819579	819579	819579	819579	819579	819579	819579	819579	819579	819579	819698	820173	820173	820484	835324	863177	863177	863177	863177	863732	872905	872905	872905	872905	872905	872905	872905
735	442481	442481	442481	442481	442481	442481	442481	442481	442481	442481	442861	442861	442861	442861	442861	442861	442861	442861	442861	442861	442861	442861	442861	442861	442861	442861	442861	442861	442913	442913	442913	442913	442913	442913	442913
736	701629	701629	701629	701629	701629	701629	701629	701923	701923	701923	702479	702479	702479	703152	703152	703152	703152	703152	703152	703152	706819	706819	706819	707026	707697	707697	707698	707698	709615	709615	710021	710527	711200	713099	713099
737	772723	772723	772912	773211	773211	773211	773211	773877	774285	774285	774285	774285	774661	774661	774661	774661	775960	776219	777099	783176	794682	794682	795001	797212	797212	797678	800975	815573	824578	844231	846141	846457	846457	846930	846930
738	508935	508935	510680	510680	510680	510822	510822	510822	510822	510822	510822	510822	510822	510822	511414	511414	511414	511414	511414	511414	511414	511414	511414	511414	511414	511414	511414	511414	511829	511829	511829	511829	511829	512045	512045
739	434755	434755	435527	435527	435726	435726	435790	436423	436423	436528	437023	437023	437023	437023	437023	437023	437094	437635	437642	438813	439166	439166	439166	439500	440239	440320	440670	440670	441874	441874	441874	441874	441877	441877	441877
740	2092609	2092609	2098294	2098915	2098915	2100496	2102450	2103072	2103072	2103125	2103125	2106680	2109178	2109913	2110573	2110910	2111884	2112707	2113034	2116070	2122254	2122254	2126565	2161734	2162114	2162972	2169385	2169385	2176056	2176341	2176341	2176832	2176856	2177028	2177028
741	440056	440056	440600	440600	440600	440744	440744	440744	440744	440744	440744	440744	440744	440744	441194	441538	441538	441538	441538	441835	441835	442542	442542	450348	450370	450370	450370	450370	456901	456901	457169	457169	457169	457169	457169
742	721287	721287	721618	721950	721961	726493	726747	728428	731114	731114	731833	731833	732027	732027	732052	733560	733560	736713	736985	737263	737583	745896	746052	746052	746052	746283	746819	749402	750164	750208	750284	750879	750914	752196	752360
743	1060190	1060190	1063864	1063872	1065630	1066151	1066955	1070101	1070251	1070419	1072750	1072750	1072980	1074672	1076612	1076784	1078054	1079256	1079256	1081276	1082638	1083003	1083174	1083260	1084018	1089602	1091021	1091021	1092125	1106288	1108477	1108477	1108989	1109149	1111261
744	1077106	1077106	1078579	1078579	1078625	1078625	1078625	1078662	1079145	1079145	1079461	1079461	1079461	1079940	1079940	1080026	1080026	1080387	1080387	1080446	1080690	1080690	1081026	1081026	1081368	1081368	1082219	1082849	1083909	1083909	1084143	1084143	1084149	1084158	1084339
745	288553	288553	288561	289616	290059	291135	291135	291135	291135	291493	291641	291926	292278	293406	295700	295700	296160	297218	297218	297393	304934	305746	305917	306191	306191	307436	307773	307773	308309	308309	308309	308585	308585	309772	309772
746	1900723	1900723	1903189	1903189	1903499	1906197	1906197	1906710	1907959	1907959	1908335	1908335	1909104	1909104	1909336	1910249	1911115	1912793	1915348	1915819	1915819	1915819	1915939	1917589	1917592	1918361	1919522	1925023	1946296	1947009	1947277	1947638	1947934	1948369	1950500
747	901525	901525	901699	901699	901699	901699	901699	902151	902151	902151	902203	902203	902511	903713	904783	904811	904811	904811	904811	905496	905496	905496	905515	906811	906887	907328	907328	907328	909316	909316	909316	909316	909922	909922	909922
748	589488	589488	589801	589801	589801	589801	589801	590433	590433	590433	590968	590968	590968	590968	591276	591276	591276	593018	593018	595649	601655	602136	602136	602136	602136	602136	602136	607940	609940	620596	635787	635787	637228	637228	637228
749	543828	543828	543828	543828	543828	543828	543828	543828	543828	543828	543828	543828	543828	544454	544552	544552	545320	545320	545320	545320	545320	545320	545320	545320	545320	545320	545320	545320	545320	545385	545385	545385	545385	545385	545385
750	443265	443265	443286	443651	443651	443651	443651	444317	445256	445256	445504	446616	447905	447935	447935	447935	447935	448071	448071	448404	449327	449327	450132	450132	450132	450132	450132	450638	451076	451076	451076	451076	451076	451076	451076
751	560423	560423	562286	562286	562286	562458	562458	562458	562458	562458	562458	562458	562569	562569	562569	563150	563150	563150	564856	564856	564856	564856	564856	564856	564856	564856	565081	566411	567108	567108	567182	567182	567182	567182	568068
752	1721902	1721902	1724207	1724207	1724207	1725496	1725496	1726222	1727379	1727379	1728360	1728360	1728360	1728397	1728397	1728792	1729147	1733056	1733566	1733635	1735128	1745256	1745417	1763106	1764889	1770953	1770953	1777562	1779603	1780942	1781438	1782380	1782631	1783294	1784889
753	386794	386794	386794	386794	386969	386969	391376	391376	391376	397069	397069	397069	397069	397069	397419	397419	397703	397703	398272	399133	401277	401277	402532	402532	402532	402874	402874	402874	404357	404779	404779	405143	405143	405143	405143
754	729557	729557	730382	730708	730708	730708	730708	730708	730719	730719	730719	730719	730719	730975	731312	731312	731312	731492	731492	731492	751111	770901	774389	774868	774868	774868	775040	775169	776108	776108	776416	776425	776702	776702	776751
755	1297081	1297081	1299408	1299416	1299878	1302213	1302213	1302337	1302337	1302344	1302653	1302653	1302653	1303447	1303719	1305972	1306699	1307981	1308988	1312881	1314404	1315190	1316273	1316378	1316378	1316378	1316378	1316378	1316873	1318576	1318713	1318982	1319611	1319661	1319661
756	805258	805258	805258	806818	807017	807285	807285	807285	807285	807285	807665	807678	807907	807907	808940	809224	809224	810725	812042	812285	812285	812300	812371	812398	812410	812410	812410	812781	814251	814251	814426	816160	816523	816523	816523
757	608087	608087	608814	609054	609100	609100	609100	609100	610859	610859	611620	612656	612656	612661	612661	613016	613016	613016	613120	613120	613120	613184	614130	614311	614943	615578	615578	615578	615578	615580	615580	615580	615580	616068	616429
758	934231	934231	934231	935168	935206	935232	935232	935232	935232	935232	935761	936371	936371	936371	936371	936371	936457	936457	936908	936908	937087	937433	938008	938008	938230	938230	938230	938230	938898	938898	938921	938921	938953	938953	938953
759	2210529	2210529	2211511	2212312	2212312	2212443	2212443	2212576	2212576	2212576	2213103	2213592	2213949	2214792	2216066	2216066	2217398	2218492	2220902	2221004	2227216	2227216	2232763	2233551	2235420	2235420	2235420	2235583	2240677	2240677	2240988	2240988	2242076	2243803	2244453
760	1390171	1390171	1391815	1392053	1395422	1395971	1397972	1398035	1399502	1399915	1399915	1401172	1402608	1402665	1403549	1403917	1404310	1406846	1407090	1407111	1410422	1410422	1411380	1411380	1412597	1414641	1415016	1415752	1419938	1419938	1420000	1420194	1420622	1420622	1420712
761	501293	501293	501293	501293	501293	502474	502474	502680	502680	502680	502772	502772	502772	502772	502973	502973	502973	502973	503076	503076	503076	503076	503693	503693	503693	503693	503693	503807	504953	504953	505224	505537	505984	506218	506218
762	454187	454187	454187	454187	454187	454187	454187	454187	454187	454187	454187	454187	454187	454187	454187	454187	457102	457132	457145	457145	457145	457145	457145	457145	457145	457145	457166	457551	459423	459423	459423	459423	459423	459423	459423
763	2704395	2704395	2704395	2704946	2705112	2705194	2705234	2710249	2710249	2710249	2711116	2711170	2711171	2715759	2715919	2716270	2716344	2717202	2717202	2717202	2717208	2717757	2723997	2726468	2726722	2726724	2726724	2726724	2728258	2728456	2729294	2729300	2729300	2729353	2729360
764	1673829	1673829	1674267	1674267	1674267	1682487	1682487	1682816	1682816	1683876	1684212	1685375	1686039	1686065	1686254	1686454	1686582	1687047	1690319	1692388	1692482	1693315	1693315	1693401	1694022	1694545	1694545	1694545	1694677	1694677	1694903	1694906	1695259	1695259	1695678
765	318656	318656	319378	319757	319757	319757	319757	320856	323053	323348	323348	323348	323970	325865	329031	329142	329142	331765	335035	335360	335360	335360	336081	336081	336081	336081	336081	336081	336985	336985	337002	337002	337002	337002	337002
766	1252763	1252763	1252763	1252763	1252763	1252763	1252763	1252763	1252763	1252763	1253127	1253127	1253475	1253475	1253475	1253958	1253958	1254281	1254281	1254281	1254281	1254281	1257089	1257089	1257089	1257089	1257089	1257089	1257398	1257398	1257398	1257398	1257398	1257398	1257706
767	1344356	1344356	1354760	1355073	1355076	1355076	1355076	1355076	1356630	1356630	1356630	1356630	1356630	1356630	1356630	1357912	1357912	1357912	1360101	1360550	1360550	1361557	1361557	1361933	1361958	1361958	1361958	1361958	1362591	1362592	1363108	1363699	1363699	1363699	1363726
768	1227439	1227439	1227439	1227439	1227439	1227763	1228087	1228699	1228910	1229302	1230147	1230147	1230974	1231487	1232599	1232733	1232733	1233224	1233380	1233380	1234124	1234751	1234751	1234882	1235123	1236185	1236305	1236305	1239695	1239695	1239695	1239695	1239870	1240382	1240382
769	784731	784731	784731	784731	784731	784731	784738	784738	784738	784738	784738	784738	784738	784919	784919	784919	784919	784919	784919	784919	785003	785003	785003	785630	785630	785630	785630	785630	785630	785630	785630	785630	785630	785630	785901
770	1923257	1923257	1923257	1923578	1923855	1924174	1928732	1930905	1931931	1932346	1935682	1935774	1938251	1940914	1941750	1942272	1942415	1944951	1945622	1945658	1951648	1957194	1958265	1958725	1961369	1962990	1971311	1971680	1972260	1972463	1974971	1976916	1978073	1979681	1980747
771	1414764	1414764	1414764	1414764	1415171	1415171	1415171	1415171	1415506	1415694	1415694	1415694	1415915	1416667	1417311	1417311	1422011	1422218	1422218	1422433	1422433	1422740	1428259	1428259	1429760	1429760	1429760	1429760	1429946	1430379	1432146	1432146	1432894	1432894	1432894
772	687085	687085	687085	687108	687108	687108	687108	687108	687108	687108	687108	687108	687108	688211	690287	690287	690287	690287	690287	690287	690444	690633	691603	691603	691603	691603	691603	691603	692288	692288	692288	692595	692608	692608	692660
773	1117480	1117480	1117480	1117480	1117480	1117480	1117480	1117480	1117480	1117480	1120509	1120509	1120509	1120509	1121248	1121248	1121248	1121248	1121248	1121248	1121248	1121602	1121602	1121602	1121602	1121602	1121602	1121602	1121602	1121602	1122019	1122019	1122019	1122019	1122019
774	635630	635630	635630	635630	636383	636383	636383	636665	637527	637527	638482	638482	638482	638482	638482	638482	638482	638482	638482	638482	638482	639091	639621	639621	639621	639621	639835	639835	640078	640078	640152	640545	640545	640547	640547
775	1581840	1581840	1582494	1584085	1586658	1587793	1588905	1590334	1590334	1591353	1593132	1594802	1598472	1598472	1599097	1599167	1605787	1607510	1607526	1607734	1607734	1607734	1608733	1609839	1610234	1610738	1611346	1611346	1617242	1617242	1617619	1617619	1617619	1617792	1618560
776	1062664	1062664	1062664	1062664	1062861	1062861	1062861	1063254	1063255	1063307	1065555	1065555	1065555	1065646	1066860	1066860	1069890	1069890	1069890	1070379	1070379	1072009	1072009	1072221	1072221	1072544	1074106	1074116	1075005	1075331	1077284	1077284	1077284	1078430	1078479
777	612137	612137	612137	612349	613035	613035	613035	613035	613035	613357	613597	613597	613597	613723	614219	615304	615304	615304	615304	615603	615603	615603	615603	615603	615603	615705	615705	615705	615883	615883	615883	615883	615883	615883	616376
778	556984	556984	557370	557719	558689	558806	558806	559237	559237	560775	561042	561042	561704	562388	562388	566282	567296	574095	576883	579636	598610	598610	598695	605375	605712	605813	605813	610006	618582	618582	630383	631605	633528	642846	648818
779	1085148	1085148	1088005	1088005	1088081	1088081	1088081	1088399	1088399	1088538	1088880	1088880	1088943	1091322	1091991	1092123	1092327	1092761	1094574	1094574	1097502	1097502	1098486	1098840	1098840	1099251	1099251	1099321	1100354	1100766	1100766	1103081	1103081	1104248	1105467
780	754939	754939	755709	756001	756001	756001	756016	756016	756016	756016	756016	756544	756544	756565	756572	756658	756658	756987	760502	760502	760502	760502	760502	761857	763416	767462	767888	767888	769452	769902	769902	771128	771128	772016	774294
781	597229	597229	597599	597599	597599	597781	597781	598307	599771	600160	600802	600802	600802	600838	600919	600919	602445	618327	619456	619456	619456	619456	621577	621577	621577	621577	621577	621577	622221	622221	623672	623679	624047	624965	626561
782	986221	986221	986576	987639	989007	989969	989969	989969	990279	990279	990279	991014	991233	991233	991395	991395	991395	993227	993355	994639	994639	994639	995318	995318	997225	997273	1000887	1000887	1004371	1004371	1006819	1006819	1006819	1009928	1011065
783	976258	976258	976580	976580	977337	977634	977634	977635	977635	977635	978328	978328	978328	978328	978328	979184	979184	980861	983266	983864	983864	984282	985658	988294	988294	988294	988294	988294	990178	990178	990178	990178	990659	991707	991894
784	1710676	1710676	1711022	1711022	1711337	1714258	1714567	1717041	1717676	1721179	1724000	1724000	1724000	1724700	1726033	1726033	1729446	1730123	1734957	1735779	1737176	1746921	1830519	1831733	1893649	1913457	1914234	1914234	1915042	1915042	1916024	1916024	1918503	1918503	1918834
785	461286	461286	461400	461400	461407	461650	461650	461772	462146	462146	462146	462146	462146	462146	462146	462146	462146	462146	463163	463163	463163	463163	463163	463163	463163	463163	463163	463478	463478	463478	463870	464033	464033	464127	464127
786	1248829	1248829	1248886	1249146	1250050	1253687	1253687	1257688	1258968	1258968	1260586	1262089	1262089	1263923	1263923	1267514	1267682	1270047	1271731	1271828	1272101	1275364	1275412	1275412	1275412	1275412	1276357	1276357	1276357	1276357	1277690	1278741	1279845	1280299	1281948
787	543026	543026	544722	546982	546984	546984	546984	547732	547732	548697	549519	549519	549519	549838	549838	549838	549838	550084	550084	554651	581163	582456	596649	596826	597518	599293	599580	599580	600647	600647	601986	601986	601986	602066	602891
788	2063943	2063943	2064681	2064861	2066616	2068921	2068921	2076884	2077995	2078333	2080745	2080745	2080745	2082150	2082248	2082581	2082894	2084352	2095056	2119093	2119093	2123311	2127089	2130633	2130633	2130633	2131964	2132274	2136252	2136677	2137331	2138148	2140270	2140270	2141166
789	978756	978756	979110	979110	979161	981491	982089	982627	982675	982675	982675	982706	982706	983498	983498	983498	989961	1026015	1034184	1046024	1046329	1046680	1046992	1046992	1047976	1047976	1047976	1047976	1047983	1049090	1049090	1049090	1049397	1049938	1049938
790	420477	420477	420738	420738	421153	421454	421454	422472	422472	423194	424188	424188	424188	424188	424188	424403	424403	424404	424404	424404	424404	424404	424695	427458	427458	431606	432587	432850	433622	435540	435766	437879	438038	438333	438333
791	824527	824527	838260	846576	846576	848456	848495	849083	849083	849083	850528	850694	856642	856719	856719	858946	858953	860398	860398	862401	866353	893389	912087	912929	912929	912929	912929	913347	914188	914188	914188	914482	915463	916192	921704
792	1268531	1268531	1269178	1269180	1269180	1269739	1269739	1271183	1272049	1272360	1272710	1272710	1275421	1275423	1275596	1276227	1276401	1276401	1277365	1285373	1315068	1333833	1357460	1357744	1359182	1361364	1361364	1361364	1364487	1364487	1364487	1366212	1366840	1366840	1367900
793	1700585	1700585	1709376	1709668	1709677	1710606	1710606	1710634	1713054	1713340	1713708	1713708	1715129	1716724	1718063	1718096	1718096	1718573	1718701	1725997	1726342	1726342	1732118	1732702	1734202	1740011	1743858	1743858	1749583	1750201	1752712	1752712	1753055	1753935	1754681
794	668200	668200	668200	668200	668200	670233	671136	672442	672442	672442	672520	672520	672520	674060	674060	674060	674060	674060	676803	677156	677156	677760	677779	681480	681678	681678	682463	683177	683522	683522	688763	689182	693419	696395	696798
795	971935	971935	973921	973921	973921	973921	974273	974273	974948	974948	975246	975246	975469	975469	976187	976187	976187	976335	976335	976769	976769	976769	976769	976769	976769	976769	976769	976769	976769	976769	976769	976769	978941	978948	979012
796	3875387	3875387	3889604	3895547	3896996	3909955	3911578	3915009	3927907	3929892	3939569	3941733	3959165	3965128	3977824	3983157	4002688	4080833	4115523	4134464	4175351	4202650	4216255	4265646	4273658	4280807	4288499	4289951	4291983	4292292	4294391	4295207	4313225	4321374	4327828
797	610013	610013	610348	610348	610667	611016	611016	611016	611050	611450	611458	611458	611613	611968	611968	611968	611968	611976	612436	612436	622852	631611	649546	651945	651945	651945	651945	651945	652109	652109	652914	653407	653418	653750	654189
798	381550	381550	381550	382245	382245	382245	382245	382571	382571	382631	383020	383020	387820	388861	389469	389587	389587	389587	390278	390323	390323	390323	390323	390349	390349	390610	390610	390610	390610	390610	390610	390610	390610	390610	390610
799	1326901	1326901	1327623	1327994	1328990	1330489	1330489	1333001	1335976	1336218	1336694	1338023	1338160	1338951	1339645	1339645	1340936	1340936	1350606	1351501	1353315	1356416	1374103	1379499	1380554	1380554	1380713	1380750	1381878	1382629	1384630	1385792	1387414	1388289	1388289
800	1456876	1456876	1457031	1458194	1458823	1459466	1459987	1461464	1462449	1462928	1462928	1462928	1462928	1463648	1463738	1463882	1463882	1464204	1468546	1468546	1468546	1469984	1472071	1472775	1472994	1473406	1473406	1473406	1474724	1474724	1475795	1476247	1476883	1476883	1477082
801	258713	258713	258713	258713	258713	258713	258713	258713	258720	258720	259442	259442	259624	259624	259624	259844	259844	259844	259844	259844	259844	260571	260571	260571	260571	260571	260571	260571	260889	260889	261376	261588	262283	262502	262502
802	3380520	3380520	3402056	3405358	3412074	3413331	3416754	3423192	3423192	3423192	3425345	3425810	3427401	3430682	3431168	3431828	3433187	3434524	3444196	3449370	3451147	3451147	3463338	3514053	3522568	3522965	3531779	3533076	3534056	3534569	3534993	3537305	3538602	3544570	3545846
803	201986	201986	201986	201986	202631	203691	203857	203857	204312	204312	204362	204362	205180	205180	205180	205180	205180	205180	205945	205945	205945	205945	206327	206327	206327	206327	206327	206327	206327	206327	206391	206391	206391	206391	206391
804	1135513	1135513	1135513	1135542	1135542	1136102	1136365	1136365	1136595	1136639	1136645	1136645	1137604	1138113	1138113	1138113	1138113	1138190	1138440	1138440	1142220	1142689	1142689	1142689	1142817	1142817	1142817	1142817	1142817	1144365	1144365	1144850	1144850	1145076	1145111
805	729001	729001	729001	729001	729185	729185	729185	730048	730192	730192	730192	730612	731270	731587	731587	731587	731587	731587	732102	732102	732102	732244	732639	732723	732723	732723	732723	732723	734119	734119	734203	734203	734203	734203	734959
806	817697	817697	818022	818612	819376	819376	819376	819376	820495	820683	820683	820683	823998	824037	824037	826005	826613	826653	827008	827008	827008	827008	827309	827583	827893	827893	829331	829331	829796	829796	829888	829888	829888	830078	830078
807	1003332	1003332	1004654	1004654	1005131	1005131	1005131	1005601	1005885	1006099	1006355	1006672	1006855	1006874	1007411	1007411	1010038	1010164	1011950	1012893	1012942	1012942	1012942	1012942	1012942	1012942	1012942	1013155	1013156	1013156	1015883	1017969	1018014	1018014	1018465
808	833394	833394	833770	833770	833770	834966	834966	835185	835185	835185	835185	835185	835257	835331	835331	836237	836712	837209	838033	838342	838342	838805	838805	838805	839115	839115	839115	839115	839115	839115	839115	839115	839115	839115	839115
809	827469	827469	827851	828117	828117	828207	828207	830201	830201	830201	830201	830201	831316	831316	832449	832901	832901	832901	832901	832901	832901	832901	833107	833107	833296	833539	833539	833539	833539	834468	834468	834468	834503	834503	834503
810	708261	708261	708261	708301	708301	708301	708301	708560	708560	708560	708560	708560	708560	708876	711766	711766	711766	712039	712429	712429	712429	714926	715295	716144	718136	718165	718165	718173	718484	718557	718557	718557	718557	718557	718836
811	2523787	2523787	2524220	2524505	2524530	2527970	2529198	2529198	2529736	2529736	2530036	2530036	2531398	2532674	2532881	2532881	2532881	2532881	2535296	2535296	2536528	2537520	2537520	2541946	2542219	2544200	2544386	2544739	2544739	2544955	2544955	2545886	2546058	2546529	2547032
812	992911	992911	992911	992911	992911	992960	992960	992960	992960	992987	993374	993850	993850	994057	994057	994057	994057	994673	995425	995425	995425	995667	998023	998580	1003216	1003576	1004611	1004611	1004611	1004611	1005253	1005776	1005776	1005776	1005776
813	1376714	1376714	1378079	1378560	1379049	1380111	1380111	1380293	1382225	1384472	1385501	1386594	1387629	1390108	1391727	1396594	1397630	1398544	1399047	1405853	1406650	1406839	1406839	1406839	1407278	1407278	1410113	1410113	1410566	1410566	1410876	1411137	1411391	1411634	1411682
814	1575996	1575996	1576061	1576572	1578734	1580725	1581466	1581765	1583085	1584684	1588638	1594387	1604679	1612970	1614998	1615061	1615061	1615554	1622191	1624861	1625112	1627976	1627976	1628350	1631622	1631622	1631636	1631636	1641568	1641568	1641833	1645836	1647443	1647443	1647769
815	682384	682384	682384	682384	682384	684018	684123	684960	685585	685585	686398	686398	686708	686708	687331	687331	687331	687331	689350	689350	689350	689350	689527	689527	690728	691202	691202	691529	691529	691529	691718	692008	692089	692705	692705
816	886923	886923	887738	887738	887738	887738	887738	887738	888455	888455	888566	888566	889083	889083	889083	889083	889083	889083	890166	890166	890166	890589	890766	890766	893419	893419	893775	894298	894372	894372	894995	895227	895227	895536	895536
817	660107	660107	661089	661089	661167	661272	661272	661273	661273	661273	661273	661273	661273	662485	662485	662485	662485	662485	663047	663047	663047	663212	663212	663212	663212	663212	663212	663212	663212	663212	663442	664155	664155	664155	664155
818	1151447	1151447	1151936	1152046	1153789	1154789	1154925	1157730	1158057	1158208	1158740	1158830	1158830	1159634	1170005	1171623	1172538	1173268	1175780	1175796	1176072	1176072	1180508	1180674	1180674	1180674	1180942	1180942	1183401	1183401	1185332	1185508	1185924	1185955	1185955
819	413302	413302	413307	413307	413307	413497	413497	413497	413497	413497	416314	416314	416314	416314	416625	416625	416625	416999	418852	419260	419260	419260	419365	419365	419365	419365	419365	419365	419910	419910	419910	419910	419910	420233	420455
820	862372	862372	866912	868532	879617	884540	884540	884582	884931	884931	885129	885129	885631	885631	885631	885631	886753	888029	889503	892986	895395	898610	900512	901347	904231	904231	922541	924444	926173	927054	927377	928519	928595	929284	929284
821	943263	943263	947255	947336	948866	949001	951304	954283	954283	954285	954575	954575	955000	957963	957963	957966	960282	960282	960858	961550	964125	965094	965141	965776	969686	970666	977353	1013909	1017733	1017733	1017733	1022612	1022682	1022913	1023249
822	446466	446466	446658	447417	447417	447795	447795	448497	448497	448970	448989	450208	450994	450994	450994	452402	452623	453880	459506	459737	468790	475805	485257	490812	490837	490938	490938	490938	492832	493431	493431	493431	493431	493431	494878
823	323556	323556	323556	323556	323556	323556	324163	324665	324665	324665	324760	324779	324950	324950	324950	325053	325053	325053	325053	325053	326196	326196	327075	327075	327075	327075	327075	327075	328460	328460	328465	328465	328465	328465	328465
824	1152225	1152225	1152225	1152247	1152247	1152280	1152661	1152716	1152716	1152716	1152773	1153136	1153136	1153136	1153136	1153136	1153169	1153169	1153169	1153359	1153567	1153667	1153752	1154318	1154605	1154702	1158408	1158408	1162554	1162745	1162745	1162745	1162745	1162745	1162746
825	910468	910468	910468	910468	910468	910468	910468	910468	910468	910468	910858	911737	911737	911737	914394	914394	914394	914595	914595	914595	914595	914595	914595	914752	914752	914752	915684	915684	916453	916453	916453	916453	916453	916454	916454
826	577716	577716	577716	577716	577716	577969	577969	577969	577969	578846	578846	578846	578846	578846	578846	579269	579269	579734	579778	579778	579778	579890	580335	580335	580335	580335	580335	580335	580515	580851	580851	580851	580851	580851	580851
827	640886	640886	640886	641276	641276	641276	641595	641595	641595	641595	641595	641595	641595	641595	641595	641595	641595	641595	641595	641595	641728	641728	641728	641728	641728	641728	642107	644609	644993	644993	644993	645029	645029	645029	645029
828	561438	561438	561438	562133	562133	562133	562133	562454	562763	562763	562763	562763	562763	562763	564979	564979	564979	565244	565244	565557	565557	565617	565938	565938	565938	565938	566744	566744	566744	566744	567073	567073	567073	567073	567073
829	721169	721169	724871	726482	726482	726482	726816	730192	730857	730857	731058	731058	731599	732855	732855	732982	733291	733291	734708	735334	735334	737504	741698	742525	742525	742734	742734	742963	744392	744392	744392	744818	744818	744818	744826
830	1569756	1569756	1570048	1570048	1570647	1570647	1570647	1571583	1571992	1571992	1571992	1571992	1571992	1572512	1572942	1573257	1573257	1573257	1573343	1573343	1573727	1573727	1574038	1574038	1574038	1574038	1574445	1576338	1578358	1578358	1578358	1578358	1578667	1578720	1579037
831	1192130	1192130	1193190	1193493	1193673	1193673	1193673	1193673	1195655	1195655	1196648	1196648	1196648	1196648	1196755	1196755	1199300	1199631	1201942	1201960	1202205	1202234	1202571	1202571	1202571	1202571	1202646	1206104	1207781	1208056	1208056	1208617	1209766	1210083	1210083
832	876929	876929	877160	877160	877490	877490	877490	877536	878324	878324	878474	878474	880420	880908	882142	883585	883634	883634	887934	888284	889198	889888	890968	891594	893658	895004	895004	895076	899612	899811	900442	905575	905575	906096	906096
833	832956	832956	834260	834260	834260	834260	834260	834260	834260	834260	834260	834260	834260	834260	834260	834852	834852	834852	834852	834852	834852	835152	835152	835489	835911	835911	835911	835911	836330	836330	836350	836465	836465	836760	836760
834	741730	741730	741730	742048	742453	743247	743247	743247	743576	744212	745268	745268	745609	749319	749464	749464	749464	749464	751557	754184	757360	757378	758757	760103	760103	760106	760624	760826	761387	761387	761701	761701	761701	761803	761803
835	597362	597362	597362	604319	608001	608001	608001	608522	608522	609160	610411	610411	610705	611172	614851	619026	619026	619026	619026	619026	619033	619033	619063	619063	619063	620028	620028	620028	620971	620971	620971	621267	621913	622596	622601
836	612656	612656	612656	612656	612656	612722	613012	613562	613593	613593	613593	613593	613593	613593	613593	613937	616310	616310	616474	616474	616474	616474	616579	616731	617679	617679	617679	617679	618505	618505	618505	618505	618926	618926	618926
837	545081	545081	545081	545081	545081	545081	545081	545081	545081	545081	545081	545081	545477	545477	546296	546296	546296	546296	546296	546296	546296	546296	546296	546296	546525	546565	546565	546588	548381	548381	548381	548381	548381	548381	548385
838	576796	576796	576796	576873	576878	576939	576939	576939	577019	577019	577202	577202	577202	577202	578584	578953	578953	578953	578953	579494	579510	579510	579515	579515	579515	579709	581713	581713	583498	583498	583498	583498	583498	583714	583714
839	500224	500224	500224	500224	500442	500442	500756	500756	500756	500756	500993	500993	500993	502905	502914	502914	502914	502914	502914	502914	502914	502914	504766	504766	504766	506676	506676	508143	516542	517745	517903	517903	518340	518340	518340
840	977224	977224	977275	977320	977320	977358	977438	977480	977793	977793	977793	977860	977860	978088	978411	978804	978897	978945	980356	980496	980496	980507	980624	980691	981456	982118	982126	982307	985203	985295	985295	985295	985295	985379	985479
841	794268	794268	795861	795861	795861	795861	795861	795861	795861	797170	801297	801297	801297	802043	804356	804356	804514	804821	805460	805460	805637	805637	805791	805791	805791	805791	805791	806238	806614	806614	807051	807051	807058	807058	807058
842	525151	525151	525151	525151	525151	525151	525151	525448	525448	525448	525448	525448	525448	525751	525751	525767	525767	525767	526267	526267	526267	526267	526267	526267	526267	526513	526513	526513	526803	526803	526803	526803	526803	526803	526803
843	679303	679303	679431	679431	680392	681895	681895	683669	684949	690663	692974	692974	693109	700382	700382	702378	703975	704604	707358	707845	707918	707918	708004	708146	708375	710262	710956	712790	714626	718556	718556	719238	719314	727681	727681
844	544592	544592	546795	547183	547396	547433	547820	548622	548622	551752	554943	554943	555112	555112	556589	560796	561105	562542	563740	563832	564182	564209	564650	565100	567069	567317	567769	579019	579430	580766	584934	585793	587469	587887	587887
845	364689	364689	364945	364945	364945	364945	364945	366007	366948	366948	367257	367257	367257	368032	368941	368941	368941	368941	368941	371291	371291	371291	371310	371310	371310	371310	371310	371310	375058	375058	375058	375194	375504	375504	375504
846	747831	747831	747831	749165	752147	752147	752856	753735	753824	753824	754742	754842	755002	755401	755444	755708	755708	756750	756982	757285	757794	758004	758089	758141	758790	759109	759117	759355	764285	764323	764350	764985	764985	765013	765013
847	386263	386263	387757	387757	387757	387757	387757	387946	388004	388004	388004	388036	388036	389392	389919	390502	390502	390502	390502	390945	391443	391443	391477	391477	391477	392141	392141	392141	394472	395078	395078	395400	395400	395442	395442
848	327592	327592	327623	327715	328327	331292	331890	332262	332573	332633	332965	332965	332965	333612	333612	333939	334368	334368	334368	334368	335519	335519	335900	336524	338453	338535	339947	339947	340359	340577	340577	340911	341395	341592	341910
849	893782	893782	895340	895340	895340	895626	895626	895626	895626	895626	895626	895626	895979	895979	895979	895979	895979	895979	895979	896066	896066	896548	896720	896975	896975	896975	897311	897580	897580	898273	898567	898567	898567	898567	898567
850	427449	427449	427559	427559	427559	428100	428100	430178	430178	430178	430763	430763	430763	430763	430779	430779	430779	430779	430779	430779	430779	430779	430779	430779	431108	431108	431108	431108	431245	431630	431630	431944	431944	431944	431944
851	947823	947823	948125	948125	948130	961760	963160	963774	963824	964182	965063	965176	976292	976999	976999	981693	982242	982278	983345	983963	985912	985912	986108	987711	987711	991993	992061	992061	993810	993810	993810	994545	994552	994573	995009
852	374151	374151	374151	374151	374494	377425	377425	377991	378711	378959	379002	379002	379527	379527	379527	379527	379846	379846	381328	381328	381328	381328	381328	382225	382225	383639	384971	384971	385352	385352	385764	385764	385781	385781	385781
853	1337355	1337355	1338586	1343038	1344281	1344315	1344315	1344753	1345750	1345750	1346087	1346087	1346964	1346964	1346964	1347251	1347251	1348630	1349356	1349675	1350420	1350421	1353969	1354383	1354383	1354560	1354712	1354900	1355238	1355950	1356312	1356312	1356312	1356348	1356348
854	1287263	1287263	1287669	1287763	1287763	1288322	1289569	1289569	1289569	1290737	1291825	1291825	1292226	1292404	1292431	1292431	1292656	1293112	1293115	1293115	1293130	1293184	1293184	1293184	1293491	1293491	1293725	1293746	1294255	1294255	1294597	1294597	1294597	1295358	1295358
855	548271	548271	548271	548271	548271	548271	548271	548271	548301	548301	548301	548301	548301	548305	548305	548305	548305	548305	548305	548358	548358	548358	548358	548358	548358	548358	549253	549253	549253	549253	549253	549253	549253	549253	549777
856	709233	709233	709233	709731	709731	710284	710284	710284	711205	711205	712004	712004	712004	712031	713644	713644	713644	713644	714125	714125	714125	714125	715251	715251	715424	715424	715424	715424	715424	715424	715424	715446	715876	716014	716019
857	1183311	1183311	1183311	1183632	1183632	1184476	1184476	1184476	1185671	1187427	1188964	1188964	1189466	1189466	1189798	1190814	1197842	1197842	1198629	1200249	1200249	1200249	1200249	1200249	1200821	1201216	1201216	1201529	1201529	1201869	1202816	1202816	1202816	1202816	1202816
858	693416	693416	693416	693616	693616	694533	694533	694533	694755	694812	695124	695124	695124	695141	695426	695426	695426	695426	695426	695426	695426	695426	695584	695584	695611	696805	696805	696805	696805	696805	696924	696924	696924	697692	697692
859	2811544	2811544	2820602	2820676	2820877	2822574	2823496	2823805	2823811	2824114	2824770	2825943	2826280	2826433	2828691	2829430	2831029	2831657	2832090	2832118	2832164	2832350	2835946	2836057	2837925	2839065	2839295	2839295	2839550	2839682	2839783	2840114	2840221	2840599	2842465
860	889600	889600	889600	890259	890259	890799	890799	890799	890799	891252	891898	891898	892399	892484	894022	898616	898616	898616	899377	899526	899526	899526	901013	901350	901350	901350	901665	901858	901858	901912	902760	902760	902760	902760	903734
861	419711	419711	419711	419711	419721	419721	420426	420426	420461	420461	420461	420461	420461	420461	420461	420461	420461	420461	420479	420479	420479	420479	420659	420659	420659	420659	420659	420659	420659	420659	420659	420659	420659	420659	420659
862	693977	693977	693977	693977	693977	693977	693977	693977	693977	693977	693977	693977	693977	693977	693977	693977	693977	693977	693977	694566	694566	694566	694566	694566	694566	694572	694572	694660	694660	694660	694660	694660	694660	694660	694660
863	1384014	1384014	1384014	1384014	1384014	1384404	1384404	1384713	1384759	1384759	1384822	1384822	1385168	1385598	1386262	1386264	1387417	1387814	1387814	1387823	1387823	1387830	1387830	1387830	1387855	1387855	1387855	1387913	1387968	1388262	1388521	1388521	1388521	1388551	1389796
864	1415189	1415189	1415716	1415716	1417850	1418045	1418045	1418045	1418045	1418436	1419224	1419224	1420250	1420250	1420250	1420390	1420390	1421236	1421375	1421585	1421651	1421694	1421694	1421694	1421783	1421783	1421860	1421860	1421860	1422448	1422647	1423550	1423748	1424449	1424449
865	771257	771257	771257	771257	771257	771257	771664	771789	771789	771789	772609	772609	772609	772609	773300	773300	773300	773747	773747	773747	774016	774016	774016	774016	774406	774406	776623	776623	776623	776623	776628	776628	776628	776628	776819
866	628536	628536	628777	628777	629420	629420	629420	629420	629420	629420	631338	631691	631691	631691	631692	631692	631692	631875	633301	635345	635396	635396	635396	642356	645701	645701	646031	646031	648267	648384	648384	648684	648684	648730	648730
867	739443	739443	739443	739443	739443	739633	739633	739770	739770	739770	741261	741261	741378	741378	741378	741378	741813	741813	741813	741813	741813	741813	741813	741813	741954	741954	741954	742121	742121	742121	742121	742620	742620	742620	742667
868	1394312	1394312	1394721	1395100	1395100	1395191	1395429	1395475	1395533	1395613	1395613	1395613	1396016	1396020	1397294	1397294	1397778	1397778	1398202	1398300	1398300	1398300	1398346	1398346	1398346	1398346	1398346	1398607	1398607	1398607	1398607	1398647	1398647	1398647	1398673
869	1510149	1510149	1510502	1510502	1510502	1510831	1510831	1510831	1510831	1511226	1511781	1511781	1512813	1512813	1512813	1513136	1513197	1513523	1514514	1515398	1520711	1520711	1521283	1522820	1522925	1522925	1523641	1523641	1524871	1524871	1524871	1530535	1530565	1531563	1531940
870	941018	941018	941327	941356	941356	941356	941885	941885	942032	942032	943495	943495	943495	943495	943495	943495	943503	943503	943798	943798	943798	944041	944041	944364	944364	944364	944364	944364	944706	944706	944706	944706	944706	944708	944708
871	869123	869123	869123	869776	869834	874103	874103	874103	875621	875816	875816	875865	876022	876022	879577	879577	879577	879591	879591	880230	880230	880230	880230	880254	880254	880254	880573	880573	880573	880573	880573	880847	881049	881049	881049
872	950464	950464	950464	950464	950806	951284	951284	952641	952641	953430	953643	953643	953804	953804	953804	953804	953804	953804	953897	953897	954909	956415	956415	956415	957264	957264	957264	957264	957491	957491	958041	958041	959180	959363	960160
873	1462550	1462550	1462884	1462976	1463983	1464458	1464618	1465350	1465350	1465350	1465444	1465444	1465444	1465444	1465444	1465444	1465444	1465466	1465466	1466971	1467692	1467692	1468061	1468061	1468375	1468626	1468626	1468626	1468626	1468626	1468646	1468646	1468662	1468662	1469432
874	940469	940469	940469	941063	941103	941233	941423	941423	941423	941423	941663	941663	941663	941663	941934	942265	942265	942265	942850	942850	942850	942850	942850	944078	944621	944662	944665	944758	944807	945474	945546	945546	945546	946278	946648
875	1002200	1002200	1002200	1002217	1002217	1004365	1004365	1005075	1005075	1005075	1005509	1005509	1005706	1005706	1006198	1006198	1006342	1006342	1006414	1006609	1007726	1008102	1008102	1008421	1008421	1008421	1008575	1008575	1008858	1008858	1009390	1009611	1009611	1009611	1010035
876	6853825	6853825	6859638	6860685	6863508	6868540	6871324	6877775	6881705	6883008	6891806	6891806	6900911	6909999	6913842	6914248	6916245	6918511	6923392	6936084	6938379	6951042	6954001	6959642	6967403	6987720	6992933	6993705	6999793	7000614	7015805	7107874	7140870	7144658	7146127
877	15896289	15896289	15925321	15970181	16036394	16065559	16130158	16166815	16190888	16221915	16269432	16290950	16326259	16389313	16476638	16521736	16558957	16642808	16719517	16807374	17016608	17046439	17067977	17105036	17156029	17189096	17206134	17227154	17254219	17258846	17271711	17284663	17293043	17301071	17419309
878	3182306	3182306	3193814	3199858	3211845	3216909	3219936	3234984	3239424	3248453	3254465	3259313	3271988	3282223	3293738	3304065	3310814	3318585	3366521	3394039	3396976	3417010	3456573	3465734	3472612	3474000	3476512	3491912	3492559	3494881	3497793	3501033	3506359	3508611	3514265
879	7037745	7037745	7118240	7135505	7176752	7255933	7276495	7359234	7428182	7479628	7532629	7555252	7564251	7592069	7621357	7646977	7671092	7720202	7743253	7768149	7779381	7844356	7860787	7875349	7885803	7897797	7919412	7932226	7938994	7977248	8015132	8031541	8055537	8072149	8102748
880	1228089	1228089	1228089	1228353	1232514	1235938	1236701	1236701	1237022	1237253	1237253	1237253	1238044	1238529	1241085	1241553	1244523	1246090	1246090	1253161	1254077	1263554	1265388	1266507	1266831	1271468	1272313	1273507	1273668	1274032	1274032	1274070	1274482	1274776	1274776
881	1147619	1147619	1148525	1148525	1148564	1148774	1149019	1149019	1149019	1149019	1149019	1149019	1150245	1150588	1153518	1153518	1155026	1155106	1155288	1159257	1159638	1162698	1163175	1165314	1166870	1167038	1167523	1172260	1172523	1172523	1172523	1172558	1172559	1172559	1172813
882	319146	319146	319146	319146	319146	319146	319146	319146	319146	319146	319391	319391	319391	320333	320333	320333	320333	320333	320333	320333	320333	320333	320348	320348	320348	320348	320348	322944	322944	322944	323805	323981	324312	324749	325724
883	2061962	2061962	2064475	2068755	2073350	2075738	2079991	2080503	2089388	2090825	2098741	2099859	2104822	2129765	2163625	2175913	2180198	2190469	2191878	2193012	2193022	2193912	2213441	2225139	2230874	2241919	2243790	2247240	2252675	2256877	2258422	2260987	2264648	2275113	2281086
884	1545172	1545172	1546962	1548699	1548699	1548699	1548700	1549519	1549543	1549782	1549782	1550452	1550630	1552345	1552564	1552564	1552610	1553133	1553133	1557869	1558357	1558357	1558357	1559001	1559099	1559099	1559484	1559505	1560299	1560916	1561503	1561702	1561796	1561830	1562456
885	966398	966398	966398	972424	972424	972424	972793	974102	975921	976844	977154	977154	977154	977565	979009	979467	979467	984454	984454	984918	984918	990682	993982	994075	1022552	1022552	1026045	1026045	1027328	1027639	1028081	1028486	1029324	1029324	1030280
886	1041478	1041478	1041625	1042073	1042073	1042807	1042807	1042807	1043013	1043013	1043170	1043170	1043385	1043385	1044488	1044748	1044748	1046204	1046958	1047249	1047558	1047558	1049294	1050167	1050167	1050501	1050507	1050507	1050963	1050963	1050988	1050988	1050988	1051542	1051969
887	400861	400861	402049	402307	402307	402307	402307	402307	402307	402307	415612	415612	415612	415612	415651	415651	415651	415651	415651	415651	415651	415775	415775	416127	416127	416127	416134	416299	416299	416682	416682	416682	416682	416880	416928
888	731247	731247	731419	731591	731591	731591	731591	731591	731656	731656	731656	731695	731695	731695	732437	732437	732437	733404	733404	733404	733404	733404	733404	733885	733885	733885	734034	734034	734120	734120	734120	734120	734120	734120	734477
889	911094	911094	911094	911269	911324	911597	911597	911597	913139	913139	913385	913588	913635	914020	914561	914561	915545	915545	915545	915975	915975	916650	916650	917024	921640	921640	921964	921964	921964	922376	922376	922486	922486	922542	922542
890	291923	291923	291923	291923	291923	291923	291923	292454	292454	292454	292454	292454	292454	292454	292491	292491	292491	292491	292491	292491	292491	292491	293013	293013	294305	294305	294905	294905	294905	295467	295983	295983	295983	295983	295983
891	995778	995778	995911	996232	996232	996232	996232	996232	996232	996232	996284	996597	996692	997177	997368	997368	997368	998929	999228	999548	999548	999548	999548	1000246	1000421	1000421	1000777	1000777	1001154	1001579	1001579	1001788	1002038	1002038	1002666
892	1085445	1085445	1086410	1086856	1086883	1087192	1087192	1088950	1089411	1089411	1089413	1089413	1089968	1090206	1090894	1090894	1090894	1092623	1098143	1099262	1100730	1102686	1102686	1103319	1103891	1104767	1105915	1105915	1106224	1106224	1106224	1106264	1106266	1106659	1107541
893	1382418	1382418	1383330	1383330	1383953	1383953	1383953	1383953	1384048	1384090	1384090	1384398	1384541	1385131	1385737	1385737	1386767	1387083	1387758	1388654	1388696	1389111	1390242	1390719	1390884	1390884	1391865	1392037	1392203	1392329	1392384	1393461	1395822	1398168	1398900
894	695807	695807	696649	697416	697416	697416	697416	697416	697417	697417	697543	697861	697861	697861	697861	697861	697900	697900	698683	701056	701056	704587	705626	706503	706724	706724	706724	706724	706724	706724	706804	706804	706829	707532	707532
895	279279	279279	280413	280618	280815	281024	281024	281024	281024	281024	281297	281297	281297	281297	281297	281297	281632	281632	281632	281632	281735	281735	281735	281735	281735	281735	281735	281904	281904	283023	284119	284119	284119	284119	284119
896	518654	518654	518654	518654	518654	518654	518654	519111	519111	519111	519111	519111	519111	519111	520173	520173	520324	520968	520968	520968	520968	521186	521186	521536	521536	521536	521784	521784	521784	522192	522192	522286	522321	522714	523003
897	1492456	1492456	1492456	1493701	1494011	1496419	1496419	1496419	1496667	1496994	1498840	1499077	1499820	1499949	1506271	1506526	1506894	1507689	1507689	1508303	1508303	1515449	1521557	1524587	1532019	1532940	1533443	1534004	1535431	1537798	1539287	1539609	1540821	1542748	1543714
898	1163934	1163934	1164224	1164224	1164805	1164864	1164864	1165030	1165030	1165030	1168881	1169147	1169499	1171234	1171521	1171607	1172755	1172755	1172755	1173109	1173109	1174244	1177756	1178928	1181290	1181493	1183030	1183661	1185259	1185327	1185691	1186104	1186104	1186968	1186968
899	792750	792750	793495	793753	793753	793753	793753	793753	793753	793753	793753	793753	793935	793935	794079	794079	794158	794494	794494	794494	794494	794494	794684	794684	794684	794790	794790	794790	795705	796994	796994	797467	797497	797497	798397
900	652989	652989	654976	655306	659671	659799	659799	667186	667512	667512	669322	669632	673188	673934	676225	676604	677093	678715	690920	691820	693672	695389	696729	702368	702368	702582	704053	704053	706682	707013	707370	707533	710260	711409	712697
901	329434	329434	332215	332215	332215	332265	333308	333308	333308	333519	333519	333540	334179	334179	334813	334813	335296	335387	335387	335387	335387	335387	335387	335387	335387	335387	335387	335387	336251	336860	338121	338249	338367	338367	338367
902	523157	523157	523551	525362	525455	525455	525455	525934	525934	525934	525934	525935	525935	525935	525935	525935	525935	526004	526162	526162	526162	526162	526472	526472	526472	526472	527236	527236	530234	530234	536341	537096	537096	537096	537567
903	527302	527302	527302	527884	527884	527884	527884	527884	527884	527884	527884	527884	527884	527884	528002	528002	528002	528002	528002	528312	528312	528312	528312	528312	528312	528312	528312	528342	530544	530544	530585	530585	530585	531515	531856
904	493270	493270	493576	494296	494296	494446	494491	495972	495972	495972	495972	495972	495972	496108	496641	496654	497097	497820	497820	497820	497820	498445	498445	499045	499045	499561	500954	500954	500957	501401	501401	501723	502034	502210	502702
905	889183	889183	891961	891969	891969	891969	891969	891969	892724	893156	893207	893215	893215	893641	894489	896326	896326	899083	910253	910578	910974	912734	912758	912792	918492	918492	921244	921435	937642	937642	938624	947449	956647	977794	978294
906	1155997	1155997	1156309	1156606	1156606	1156606	1156606	1161377	1161617	1161617	1161617	1161993	1161993	1162496	1163318	1167934	1168101	1168271	1168469	1168746	1168769	1168861	1175835	1175835	1177017	1182209	1184398	1187487	1194917	1202263	1209560	1223585	1231834	1239160	1241571
907	881484	881484	882495	882495	882619	882619	882619	883968	884600	885722	886337	886386	886386	886475	886903	886905	887400	888568	889277	889909	889909	890797	893466	894453	894453	894455	897728	897728	898568	899038	907662	907662	907662	908494	909160
908	397743	397743	397743	397743	397743	397743	398128	398128	398128	398128	401032	401032	401032	401032	401470	401470	401470	401470	403144	403169	403169	404112	404112	404112	404112	404157	404157	404157	404157	404364	405127	405127	405519	405857	406915
909	304887	304887	304887	304887	304887	305664	305664	305664	306829	306829	306829	306829	306829	306829	306829	306829	306829	306926	306926	306926	306926	306926	306926	307205	307407	307407	307602	307602	307602	307671	307806	307983	307983	307983	307983
910	374885	374885	374976	374976	374976	375034	375116	375247	375247	375323	375323	375323	375323	375410	377249	377249	377282	377282	377454	377454	377702	380225	380225	380225	380225	380225	380400	380400	382399	382399	382399	383068	383068	383068	383068
911	993395	993395	994397	994397	994445	994445	994445	994445	994445	994690	994758	994758	994758	995043	995410	995410	995411	995411	995411	995411	995411	995411	995411	995657	995657	995657	995833	995888	995888	995890	995890	995890	996486	996486	996486
912	509539	509539	509539	509539	509539	509831	509831	509831	509831	510295	510295	510350	510367	510859	511058	511058	511058	511173	511173	511173	511173	511847	511847	511847	511854	511912	513353	513664	513852	513852	513852	514032	514355	514355	514355
913	455266	455266	455266	455266	455266	455266	455266	455266	455266	455266	455266	455579	455579	455903	455932	455932	455932	456041	456041	456041	456041	456041	456041	456041	456041	456041	456041	456041	456041	456041	456041	456081	456081	456081	456081
914	260293	260293	261226	261368	261368	261368	261368	261368	261368	261616	261616	263020	263020	263020	263439	263439	263708	263708	263708	263708	263867	263867	263867	263867	264118	264118	266641	266851	266851	266851	266851	266851	266987	266987	266987
915	958235	958235	958917	958917	958917	960525	960888	960888	960888	960888	960888	961951	961951	961951	962258	962492	962492	962532	962532	964532	964532	966368	966368	966368	966398	966627	967051	967051	967051	968267	968267	968267	968267	968267	968267
916	772144	772144	773629	774103	774103	774470	774470	775043	775279	775279	776171	776903	778734	779579	780832	780832	781315	781642	781642	781945	781974	781974	782327	782327	782327	782327	782732	782732	782732	784570	785537	785537	785847	786223	786651
917	926642	926642	926642	928163	928163	928163	928163	928163	928163	928235	928330	928330	928412	928412	929435	930057	931171	933004	933626	934241	934582	937684	937993	938487	939405	939792	939797	939797	940661	940693	960167	962698	962872	962872	962872
918	357850	357850	357857	357857	357857	357857	357857	357857	358198	358198	358198	358198	358198	358198	358238	358238	358238	359000	359000	359000	359000	359000	359000	359142	359142	359142	359142	359142	359236	359236	359236	359543	359543	359543	359543
919	214343	214343	214343	214343	214676	214676	214676	214676	214676	215100	215100	215100	215100	215100	215100	215100	215100	215100	215100	215100	215100	215100	215540	215706	215706	215706	215706	215706	215706	215706	215706	215706	215997	215997	215997
920	1195675	1195675	1198183	1198183	1198610	1199105	1199105	1199752	1200315	1200315	1202751	1204072	1207086	1209195	1211657	1218298	1219115	1220486	1221945	1222140	1226383	1227331	1234284	1234565	1235944	1236024	1245931	1245931	1246500	1247265	1247347	1249583	1253969	1264995	1264995
921	665762	665762	665856	665856	666186	666186	666369	666369	666594	666594	666888	666888	666888	666888	667396	667396	667396	667397	667681	667681	667681	668141	668150	668537	668537	668537	668774	668774	669153	669252	669252	669252	669458	669458	669458
922	916878	916878	917822	917822	918325	918325	918325	918325	918325	918325	918831	919138	920120	920120	920327	920737	920737	920981	921265	921265	921265	921445	921445	921445	921445	921445	921825	921825	922614	922662	922958	923584	923721	923721	923721
923	401662	401662	401662	401662	401834	401834	401834	401834	401834	401834	401834	402133	402133	402133	402485	402485	402485	402973	402973	402973	402973	402973	402973	403814	403814	403814	403814	403814	403814	403814	403814	403814	404125	404125	404125
924	464502	464502	464502	464502	464502	464502	464502	464571	464571	464571	464571	464860	464860	464860	464891	464891	465101	465225	465225	465749	465749	465749	465749	465749	465749	465749	465749	465749	465749	465749	465749	465749	466078	466078	466078
925	655686	655686	656042	656042	656042	656042	656042	657164	657297	657898	661025	661025	661128	661128	661876	661876	662822	662822	672370	676725	676725	690619	692255	692255	692255	692262	692343	692343	692906	697729	701455	701455	701641	702846	703371
926	1563682	1563682	1564811	1564972	1564972	1565403	1566010	1566010	1569314	1569314	1569716	1569716	1572909	1576684	1578423	1579787	1579787	1580884	1590706	1594665	1596761	1599544	1601730	1605168	1607914	1607914	1609173	1609513	1613120	1613523	1616433	1618179	1622206	1623978	1629305
927	359639	359639	361396	361650	363772	363772	364133	365788	365788	365788	366327	366377	366676	368119	369406	369406	369406	371424	371424	371424	371424	371628	372589	372589	372794	372794	372794	372844	373691	373691	373691	373905	374629	376650	376976
928	468392	468392	468392	469615	469615	469827	469827	469827	472201	473659	475228	475363	475763	476472	479148	479148	479148	479400	480251	484472	486405	498187	499402	501453	504880	505205	505205	505205	508206	513084	513084	513992	514427	514427	515277
929	683466	683466	683466	684628	684628	684628	686503	687604	687913	688082	688082	688082	688082	689980	690327	690658	691548	693345	693357	696796	697223	698350	699879	700702	703849	707816	708849	710242	712251	713565	715385	716810	717375	720885	721421
930	782238	782238	782472	783946	783946	783946	783946	783946	784658	784658	784658	784658	784658	784658	785094	785151	785151	785188	785188	785188	785188	785679	786568	786568	787690	787690	787782	787782	788421	788421	788964	788964	789285	790630	791316
931	1374389	1374389	1374760	1374864	1375080	1376196	1376196	1376624	1376624	1377102	1379230	1379461	1379859	1380138	1380631	1380631	1381099	1381099	1381506	1383388	1383559	1383906	1384138	1384660	1384678	1384678	1384678	1384678	1386460	1387581	1388394	1389508	1389508	1390646	1390982
932	657276	657276	657276	657276	657276	657276	657276	657276	662121	664597	665028	671879	671941	673775	674341	674341	674341	674341	674341	674763	674796	675128	675177	676223	676362	676363	676673	677660	677715	680678	682093	686152	686237	686237	686289
933	1084184	1084184	1084184	1084710	1084712	1085754	1085952	1085952	1085952	1085952	1085952	1086300	1086300	1086300	1087265	1087475	1088241	1088646	1088826	1088826	1088826	1089279	1089279	1090248	1090286	1090286	1090359	1090359	1090359	1090359	1090416	1090747	1091259	1091393	1091827
934	709867	709867	712737	715624	717161	717161	717645	718294	719232	720436	720436	720436	720436	720436	721810	722150	725889	726984	729843	731017	735257	735258	735258	745756	746715	754127	754127	754182	756535	767477	771943	772135	772444	772906	773016
935	940703	940703	940703	941098	941098	941098	941098	941098	941098	941098	942023	942023	942023	942261	942301	942301	942811	943102	943509	943510	943510	943510	943510	943510	943510	943510	944040	944355	944355	944355	944355	944355	944355	944355	944355
936	659842	659842	659842	659842	659842	659842	659842	660159	661621	661621	661621	661621	662375	662829	662829	663069	663251	663458	663458	663458	663458	663458	666697	666697	666697	667440	667784	667784	667784	667784	667784	668072	668460	668526	668526
937	876577	876577	876577	876637	876637	876637	876637	876637	876777	876777	878153	878153	878153	878597	878597	879056	879056	879056	879056	879558	879558	879684	879684	880987	880987	880987	880987	880987	881246	881246	881557	881557	881866	881866	884936
938	1016399	1016399	1016408	1026700	1042375	1044325	1044478	1048809	1049433	1049826	1054750	1057179	1073496	1074327	1076950	1076950	1077940	1089623	1090646	1090936	1092294	1093598	1094596	1096261	1096698	1098495	1098495	1100253	1125765	1171377	1175559	1176782	1180071	1180822	1181448
939	726076	726076	726444	726444	726444	726444	726705	726705	726705	726705	727094	727094	729005	729382	729987	730195	730228	730228	730228	731570	731570	731570	733362	733562	734094	734094	734594	735126	738719	738719	738719	739448	739629	740131	740131
940	1153552	1153552	1154634	1154634	1154634	1154634	1154838	1154838	1155330	1155733	1155984	1155984	1156312	1156312	1156865	1156865	1156865	1161600	1161912	1162420	1162420	1162420	1164284	1165347	1165803	1165803	1165891	1166215	1166218	1166218	1166512	1166841	1166841	1166841	1167238
941	701177	701177	701822	701822	701822	701847	702677	702677	702834	703008	703008	703788	706193	706281	715880	715968	717879	724334	728669	734657	735781	739799	743212	743212	743212	743212	743212	743963	743963	743984	743984	747855	751410	755244	756970
942	613467	613467	613467	613467	614394	614394	614394	614394	614394	614726	614726	614726	614726	614726	614726	614726	614726	614822	614822	614822	614822	614822	616174	616174	617076	618103	618542	618542	619114	619114	619114	619547	619584	619584	619584
943	436408	436408	436930	436930	436930	436930	436930	436930	436930	436930	436930	436930	437032	437032	437032	437032	437032	437424	437424	437424	437843	437843	437843	437843	437845	437845	437845	438182	438182	438182	438182	438182	438182	438182	438182
944	1147650	1147650	1148285	1151981	1152000	1152000	1153124	1155700	1155700	1155700	1155700	1155700	1155700	1158857	1159113	1159113	1159113	1159113	1165700	1165914	1165914	1165946	1165946	1165946	1166535	1166562	1169785	1174204	1191383	1432863	1434398	1434970	1435611	1436079	1436205
945	1753257	1753257	1754203	1754252	1754450	1754719	1754719	1754719	1755098	1755550	1756194	1756486	1762781	1763844	1764040	1764445	1764757	1766138	1766485	1766485	1766485	1766696	1767073	1767162	1767950	1768219	1768219	1768830	1768876	1768876	1768876	1768876	1768876	1768876	1769008
946	1811372	1811372	1813333	1813757	1814149	1814217	1814413	1815560	1815560	1815980	1816381	1816486	1816486	1817179	1819595	1819595	1819714	1821385	1821385	1821749	1821969	1821969	1821969	1821969	1824377	1828861	1834788	1855080	1992969	2004809	2005305	2005912	2006631	2006631	2008007
947	529285	529285	529545	529545	529545	529545	529545	529545	529878	530244	530244	530244	530244	530784	533821	533821	533821	534285	534285	534796	534796	535050	535214	535214	535214	535214	535214	535214	535214	535214	535420	535449	535449	535748	536061
948	1551683	1551683	1552099	1552099	1552099	1552099	1552099	1552497	1552545	1552545	1552545	1552545	1552545	1553875	1554674	1554674	1554996	1555042	1555404	1555820	1555823	1555823	1555823	1555823	1556528	1556528	1556528	1556960	1556960	1556989	1556989	1557251	1558229	1558229	1558236
949	2072748	2072748	2072983	2073450	2073450	2073759	2077107	2077107	2077107	2077107	2077484	2077484	2077685	2080922	2081683	2082171	2099364	2106749	2123793	2125602	2125602	2125602	2126038	2126211	2126279	2126279	2126932	2126954	2229524	2292720	2294105	2298867	2298867	2298867	2303124
950	835385	835385	835385	835699	835699	835699	835706	835706	835706	835706	835706	835706	835706	835706	835706	835706	835706	836035	836035	836719	836719	836719	836719	836719	836719	836719	836719	837523	840156	840156	840156	844118	844476	845313	845313
951	1263978	1263978	1263978	1264030	1264819	1265236	1266760	1267308	1268675	1269855	1271369	1274270	1287681	1291114	1296391	1297026	1302556	1305643	1305807	1306767	1306767	1308757	1312887	1312887	1313196	1313196	1313196	1313221	1313434	1315528	1315798	1316380	1319444	1322938	1323437
952	1126703	1126703	1126917	1126917	1126917	1127622	1127624	1127624	1127704	1129967	1129967	1131047	1131047	1132323	1132500	1134273	1134273	1134852	1135580	1135580	1135580	1136652	1140365	1140365	1141640	1141640	1141640	1141809	1142525	1142525	1142525	1143289	1143618	1144838	1144976
953	979387	979387	979387	979910	979952	980510	980510	980510	980510	980568	980568	980568	980568	980568	980568	980568	980568	980907	980907	981309	981604	985474	985474	985534	985985	985985	985985	986163	986273	986273	986273	986299	990229	990229	990229
954	932582	932582	933177	933349	933694	933694	933694	933694	933991	933991	933991	933991	934644	934892	934917	934917	934917	934917	934917	935235	935235	935235	935544	935544	935846	935846	936192	936192	936192	936192	936192	936193	936193	936193	936502
955	1033142	1033142	1033142	1033142	1033142	1033755	1034346	1034346	1034346	1036086	1036096	1036096	1036133	1036133	1036295	1036295	1036295	1036545	1036545	1037379	1037718	1037944	1037982	1039645	1039789	1039789	1040520	1040520	1040866	1041035	1041035	1041188	1041188	1041188	1041188
956	1194225	1194225	1194295	1194498	1194498	1195678	1195691	1195691	1195691	1195691	1195692	1195692	1195692	1196048	1196775	1196775	1196775	1196786	1200109	1200109	1200109	1200396	1201208	1201208	1202163	1202163	1202163	1202347	1203234	1203930	1203930	1203979	1205127	1205127	1205379
957	1297725	1297725	1298030	1300495	1300860	1300860	1300860	1302749	1302931	1303467	1303976	1303976	1304881	1305373	1305920	1305920	1306478	1307423	1309267	1314725	1314725	1315156	1319226	1319559	1321834	1323805	1324250	1324250	1324250	1324250	1324250	1325552	1326797	1335105	1335311
958	1414185	1414185	1414185	1414185	1414185	1415718	1416004	1416484	1416484	1416915	1416915	1416915	1418608	1420070	1425177	1425177	1425177	1425817	1426358	1426432	1426854	1428517	1429563	1429713	1430730	1430730	1430875	1431611	1432082	1432179	1432179	1432179	1432179	1432417	1432495
959	969655	969655	969655	971132	971955	971955	972247	972284	972284	972284	972598	972606	972606	972732	973179	973179	973179	973179	973179	973983	973983	974267	974267	974672	976211	977931	1009187	1044802	1054082	1054762	1054911	1054911	1054911	1056420	1057704
960	717032	717032	717351	717351	717658	717658	717658	717658	717658	717658	717658	717658	717658	717671	718065	718097	718097	718097	718097	718719	718719	718719	718912	718914	719224	719224	719224	719224	719614	719794	719794	719794	719794	719794	719794
961	976240	976240	976310	976877	977139	977139	977822	977822	978252	978613	979105	979105	981377	982813	984617	984617	988444	989533	990102	990434	990434	992805	993576	993579	996160	999901	1016418	1052782	1056426	1056808	1057119	1059362	1059362	1060323	1061736
962	867324	867324	867324	867324	867324	867598	867598	867598	867598	867598	867598	867598	867598	867635	868820	868820	869015	869398	869438	869438	869531	869531	869531	869577	869577	869577	869577	869577	869888	869888	869888	869888	869888	869888	869904
963	809087	809087	809087	809748	809748	809748	809748	810105	810105	810105	810105	810105	810634	810678	810678	810678	810710	810710	810878	812019	812019	812019	812019	812019	814341	814341	814557	815016	815048	815048	815048	815048	816248	816973	816973
964	1394968	1394968	1395164	1395489	1395489	1395489	1396658	1396658	1397187	1398225	1398868	1398868	1398868	1399717	1400881	1401336	1402368	1405379	1405379	1405436	1410788	1410948	1414493	1414745	1415312	1415312	1415312	1416163	1416163	1416163	1416274	1416731	1417810	1417810	1418444
965	2738147	2738147	2739484	2739889	2741592	2742386	2742789	2743776	2743776	2747319	2747717	2748680	2750277	2752820	2757508	2757849	2758541	2762610	2765782	2773476	2773476	2775672	2777345	2777889	2779294	2781245	2783900	2785074	2790394	2790453	2790696	2791843	2792301	2792462	2792480
966	1982256	1982256	1982597	1982597	1982623	1982941	1982941	1982944	1982944	1982944	1983893	1984796	1986039	1987929	1988809	1989351	1989351	1990078	1990081	1990699	1990699	1996533	1996533	1997698	2006981	2007416	2007416	2007416	2007773	2010095	2011919	2013112	2015911	2017955	2019437
967	2863543	2863543	2866529	2867862	2869073	2869291	2872096	2873645	2873788	2874138	2875605	2878155	2878306	2879731	2883731	2885172	2888235	2889255	2890350	2904056	2916999	2933289	2937799	2942736	2947986	2948135	2948624	2950005	2950005	2950555	2952902	2958512	2960762	2961098	2962785
968	2071218	2071218	2074354	2074729	2077259	2078426	2078661	2079475	2079972	2091077	2095831	2097838	2098344	2100531	2103725	2114000	2124853	2130561	2133137	2133369	2138618	2147382	2149069	2155824	2160585	2161530	2168534	2168737	2169401	2171009	2171809	2172069	2172083	2172438	2172878
969	1676197	1676197	1683080	1694606	1702600	1705351	1705681	1707542	1714010	1717937	1721133	1722963	1726199	1727075	1731188	1737418	1740911	1758232	1764524	1765987	1766004	1772254	1775008	1777679	1780638	1781681	1784891	1785418	1786726	1787799	1788072	1791776	1794093	1799275	1801713
970	934529	934529	934794	935086	935789	936041	936041	936041	937824	937894	939051	939051	939216	939216	940237	941178	941178	941178	941178	943094	943154	951611	951688	951704	951830	951974	952053	952367	952931	952931	954524	961106	961156	965595	965595
971	1673655	1673655	1673655	1673732	1676519	1676519	1676519	1676519	1676607	1676607	1676607	1676713	1676713	1676713	1676713	1676890	1676890	1677075	1677184	1677457	1677457	1679722	1680391	1680708	1683692	1683803	1684329	1684482	1685555	1685563	1685638	1685638	1685638	1685819	1685819
972	788073	788073	788497	788497	789247	789247	789839	789839	789839	790404	791712	791712	792023	793047	795206	795206	795688	796128	796491	796491	796491	797411	797980	799773	802501	802501	804174	804174	804985	805522	814331	818236	818236	819268	819673
973	456810	456810	457044	457044	457044	457044	457044	457814	457814	457814	457814	457814	457814	457814	457814	457814	457814	457814	457865	457865	458356	458356	458357	458392	458392	458392	458392	459019	459019	459139	459139	460936	460936	460936	460936
974	997961	997961	997961	997961	997961	998735	999272	999272	999272	999272	999379	999379	999379	999390	999717	999717	999797	999836	1000052	1000052	1000052	1000569	1000569	1000569	1000607	1001112	1001886	1001886	1001886	1001886	1001886	1002822	1005261	1005261	1005672
975	2340069	2340069	2350568	2368951	2370175	2373676	2387165	2390501	2402971	2406072	2406072	2407197	2408487	2412018	2420147	2424039	2427582	2446039	2450370	2460699	2463419	2467431	2477662	2510352	2517078	2531744	2538919	2547557	2559001	2560760	2562379	2563371	2563371	2567326	2568101
976	394338	394338	394338	394559	394559	394559	394559	394559	394881	394881	394881	394881	394881	394881	395051	395051	395051	395051	395051	395051	395051	395065	395065	395090	395090	395090	395090	396388	396388	396388	396388	396476	397519	397521	397571
977	1706207	1706207	1706907	1706936	1707506	1709313	1710817	1714452	1714975	1715007	1715721	1716772	1717340	1718781	1723631	1724630	1724630	1726411	1726941	1726941	1726941	1728627	1730457	1745005	1745567	1746287	1747730	1749911	1759644	1771080	1771470	1771884	1772444	1773194	1773662
978	586129	586129	586129	586129	586129	586129	588091	588091	588453	588453	588674	588674	592214	592530	594757	594757	595564	595772	595772	596528	596528	607344	611414	611901	611901	611901	614494	614928	614928	614928	617918	618280	618280	618440	618736
979	822060	822060	822445	823092	823092	825302	826510	826510	827257	827257	827597	827597	827782	828583	829384	829384	830118	830870	830870	834559	835379	835379	836302	836649	837248	838055	838102	838965	839561	839575	840062	840062	840495	840829	840851
980	560656	560656	560827	560827	560827	560827	560827	560827	560827	560827	560827	562361	562361	562361	562361	562361	562361	562619	562619	562619	562619	562619	562619	562643	562952	562952	562952	562952	562952	562952	562952	562952	562952	562952	562952
981	983669	983669	983669	984428	985960	985960	985960	986291	987738	987938	987938	989867	989867	989867	989867	989867	989924	990448	990461	990515	990515	991017	991017	991065	992628	992811	992811	992811	992811	992901	992901	992952	992952	992952	993098
982	750882	750882	750882	751357	751357	751578	751578	751578	751578	751578	751578	751578	751578	751578	751578	751578	751578	752587	753536	753536	755860	761639	761639	761639	761676	761676	762079	762786	762786	762786	762786	762786	763828	763828	765573
983	1455828	1455828	1456751	1456753	1456753	1461372	1461372	1461720	1461720	1461720	1462479	1464166	1464166	1464166	1466602	1466857	1466857	1467845	1468887	1468887	1468887	1471609	1475124	1475812	1475812	1475812	1476891	1476891	1480269	1481069	1481069	1481099	1481523	1481523	1482169
984	2739857	2739857	2741965	2743618	2746861	2749274	2750183	2751899	2753272	2754170	2754558	2755154	2758342	2759041	2762644	2763408	2764154	2767985	2774357	2776250	2776964	2780211	2785018	2806970	2808508	2808915	2811764	2815907	2823471	2823471	2824274	2825926	2827013	2830085	2835389
985	412566	412566	537019	537019	537019	538377	547729	547729	548053	548053	548053	548053	548053	548115	548115	548115	548115	548115	548115	548115	548115	548115	548115	548122	548122	549421	549421	549659	549976	549976	550434	550434	550434	550434	550434
986	625599	625599	626035	626879	626999	627286	627336	627336	628335	628395	628395	640041	645916	652325	655507	655507	655507	656498	656498	656648	659149	669863	669863	671632	672503	672503	673579	673579	675535	676651	677978	679001	681243	681834	681834
987	565285	565285	565342	565342	565342	565342	565558	565558	565558	565558	565558	565558	565558	565558	565668	565668	565764	566243	566567	566567	566567	566567	566567	566661	566661	566661	566661	566665	566767	566767	567085	567085	567224	567224	567224
988	389876	389876	389876	389876	389905	389905	389905	391812	391812	391904	391904	391904	391904	392125	392141	392800	392800	392800	392989	392989	392989	393304	393304	394705	394705	394705	394877	394877	394877	394877	394877	394877	394877	394877	394914
989	1415653	1415653	1415674	1415674	1415674	1415674	1415674	1415675	1417549	1422311	1422647	1424264	1426263	1427647	1434396	1434396	1434767	1435702	1436220	1438708	1438708	1442119	1442598	1442878	1443893	1444254	1446066	1446380	1446477	1447405	1449427	1449606	1449606	1449964	1450561
990	543939	543939	544042	544042	544042	544042	544042	544042	544131	544131	544358	544358	544358	544358	545002	545002	545039	545039	545039	545781	545781	545781	545781	546242	546242	546242	546670	546670	546670	547326	547608	547991	547991	548680	548680
991	811093	811093	811816	811816	813059	813192	813192	815471	816394	816479	817654	819265	819615	821134	824377	824848	827110	830197	830197	830822	831518	831842	833068	835091	835688	848234	849791	849833	850308	852127	853060	853060	853060	853078	854107
992	910867	910867	913271	955858	972285	975612	986348	987710	991873	991873	1001519	1004006	1009925	1010233	1011967	1013878	1014086	1015918	1016950	1016994	1016994	1016994	1017256	1017881	1018009	1018009	1018009	1018062	1018062	1019624	1020296	1021751	1021758	1024913	1026458
993	432999	432999	433030	433030	433030	433331	433331	433331	433331	433331	433331	433331	433641	433641	433641	433910	433910	433910	433910	433910	433910	433910	433910	433910	433910	433910	433910	433910	433910	433910	433910	433910	433910	434816	434816
994	617199	617199	617199	617199	617199	617199	617199	617477	617477	617477	617784	617784	617784	619582	619989	620162	620162	621031	621471	622034	622857	622913	623931	624509	624509	634354	635317	635317	636405	636573	636763	637841	637841	640428	640875
995	959283	959283	959283	960918	961460	961460	961516	961516	961826	961826	962201	962744	963213	963213	963364	963364	963442	965021	965021	966382	966698	966698	966813	967716	968420	968548	968548	968722	968722	969240	969240	971358	971358	973125	973743
996	804610	804610	863821	864096	864096	864096	865229	865229	865964	865964	865964	866963	867135	868216	868216	868216	868216	868216	868445	868546	868697	868697	868697	869050	869491	869491	869491	869491	869491	869491	869507	869755	870092	870403	870403
997	926506	926506	971561	989993	989993	989993	989993	989993	989993	989993	989993	989993	989993	989993	990875	990875	991210	991210	991314	991314	991446	991446	991446	995903	997075	997606	997674	997726	999496	1001246	1001246	1001382	1001382	1001389	1002150
998	771586	771586	771586	771586	771586	771586	771586	771586	771586	771761	771761	772816	772816	772816	772869	772869	772869	773109	773499	773580	773580	774811	775125	775125	775125	775125	775125	775125	775941	775941	775941	775941	775980	775980	775980
999	856673	856673	857108	857318	857318	857318	857318	857333	857507	857507	857515	857969	859337	860718	860828	861252	861252	862623	863987	864286	864286	865033	865120	865359	865756	865756	865992	866952	867166	867219	867419	875097	875168	878600	879271
1000	588058	588058	588605	588605	588857	588857	588857	588857	589049	589287	589287	590958	590958	591906	592101	592101	592101	593007	593353	593353	593353	593353	594317	597610	606932	607068	607165	607256	607256	607256	607256	607256	607518	607518	608249
1001	259489	259489	259797	259797	259812	259812	259812	259812	259812	259812	260433	260642	260934	260934	261309	262452	262867	263305	264201	264398	264398	264430	265439	265439	266415	268277	268277	268277	268277	268334	268334	268334	269268	269268	269268
1002	269066	269066	269066	269066	269066	269066	269073	269073	269073	269073	269073	269114	269114	270397	270397	273207	273207	273207	273207	273304	273304	275825	275825	276029	277060	277060	277060	277060	277060	277060	277060	277060	277060	277060	277060
1003	466469	466469	466469	466469	466469	466469	466469	466469	466469	466469	466469	466469	466469	466469	466469	466469	466469	466469	466793	466859	466859	466859	466861	466861	466861	466861	466889	466889	468358	468358	468668	468939	468939	468939	468939
1004	1110071	1110071	1110307	1110307	1220714	1224206	1226218	1226551	1226633	1226651	1226651	1226651	1226651	1226651	1226651	1226651	1226953	1226976	1226976	1226976	1226976	1226976	1226976	1226976	1228982	1229008	1229008	1229629	1229903	1230107	1230468	1230468	1230468	1236920	1237713
1005	483342	483342	483342	483342	483342	483342	483342	483342	483342	483390	483390	483390	484240	484466	484610	484783	485073	485588	485588	486045	486045	488455	488455	488766	489449	489449	489449	489449	491318	491318	491670	492202	492202	492320	492916
1006	927531	927531	927531	927843	927843	927923	927940	928216	929013	929013	929013	929337	929337	929881	929881	930278	930278	930548	930548	930548	930548	930548	930554	931142	931142	931363	931363	931363	931363	931363	931403	931562	932225	932225	932675
1007	421235	421235	421235	421235	421235	421501	421501	421501	421501	421501	421501	421561	421561	421585	421585	422006	422006	423966	424197	427496	427496	427788	442077	442492	444979	447160	447160	447930	450984	450984	456666	456666	456666	456847	456847
1008	209826	209826	209826	209826	210139	210139	210139	210139	210205	210205	210205	210205	210205	210205	210205	210205	210600	210600	210600	211734	211734	211796	212288	212288	212288	212943	212943	212943	213208	213208	213208	213208	213208	213208	213435
1009	980174	980174	984856	986551	986994	987534	987534	988482	990452	990751	992950	993959	993959	995120	995394	996332	996507	1004248	1006672	1008627	1014472	1018118	1018527	1018527	1020329	1029361	1029361	1029591	1031119	1031119	1031545	1031545	1031545	1032182	1033671
1010	403662	403662	403662	403962	403962	403962	403962	403962	403962	403962	404394	405072	405072	405072	407969	407969	408284	409321	409321	409321	409321	411068	411068	411068	413427	413427	413427	413427	413427	413427	413427	413427	413427	415523	415523
1011	805936	805936	806258	808106	808333	808333	808651	808651	808770	808800	808800	808986	809661	811516	811854	811895	811895	812912	812912	812944	813004	813082	813082	813082	816479	817065	817065	817437	817437	817437	817437	819981	819981	822409	822580
1012	350842	350842	351158	351158	351158	351158	352071	352071	352419	352419	352419	352419	352419	352419	352594	352594	352594	352594	352594	352594	352594	352594	352594	352594	352601	352601	352778	352778	353201	353201	353201	353848	353848	353848	353848
1013	1281373	1281373	1281714	1282029	1282029	1282029	1282029	1282424	1282662	1282662	1282686	1282686	1283116	1283483	1286806	1287175	1287315	1288117	1288117	1292361	1292361	1293134	1293134	1293134	1295253	1295253	1296597	1296689	1296869	1297821	1298136	1300610	1300618	1301715	1301715
1014	844997	844997	845539	846315	846315	847665	847665	847665	848772	849707	849707	850932	853711	855437	858770	860746	861211	862690	864425	868240	869088	871209	873429	874772	876695	881341	885225	885413	887614	890285	892005	892359	892934	893928	894454
1015	786564	786564	806066	855953	859001	859001	859001	859001	859007	859007	859861	860001	860363	860363	860363	860363	860363	861620	861620	861701	861744	862935	863014	863099	863566	863566	863566	863566	864235	864235	865285	865325	865325	866011	866891
1016	442420	442420	442420	442420	442420	442420	442420	442420	442420	442420	442420	442420	444381	444463	444679	444679	444679	444719	444719	444719	444719	444719	446028	446028	446028	446028	446028	446028	446028	446028	446028	447976	448151	448621	448621
1017	1421363	1421363	1421496	1421963	1422052	1424449	1424449	1424990	1425431	1427285	1427430	1427430	1428094	1429148	1434776	1443809	1443809	1447225	1447225	1448350	1448350	1448493	1450021	1450954	1451724	1452222	1452860	1454705	1455031	1455031	1455371	1455855	1456963	1458916	1459402
1018	486210	486210	486210	486210	486210	486210	486210	486210	486210	486210	486210	486210	486210	486210	486210	486210	486210	486210	486529	487308	487308	489850	491507	491507	491507	491507	491507	491507	491507	491507	491507	491507	491507	491507	491507
1019	1098882	1098882	1099354	1099354	1099354	1099354	1099354	1099451	1099451	1099451	1099907	1099907	1100292	1100960	1102953	1102953	1103612	1103672	1104226	1105107	1105107	1110363	1110363	1110363	1110990	1110990	1111051	1111607	1111607	1117604	1117604	1117604	1117604	1117770	1117770
1020	1108754	1108754	1108754	1110447	1110447	1110447	1111165	1111206	1111206	1111206	1111206	1111998	1112075	1112075	1112076	1112147	1112613	1139271	1139413	1139423	1139423	1157332	1158594	1159051	1159163	1159163	1159234	1161098	1161098	1161230	1162779	1162779	1162916	1166426	1166426
1021	991271	991271	991271	991271	991651	1003859	1010840	1010840	1010840	1010840	1010975	1010975	1013257	1013257	1013875	1013875	1013875	1013875	1014856	1055133	1055155	1056560	1056560	1058411	1061306	1063392	1063422	1063422	1064139	1064139	1064905	1064905	1065231	1066059	1067984
1022	393376	393376	393376	396967	399537	408863	410501	412360	412580	414447	415581	418173	422966	423612	426084	426794	426794	428992	428992	429061	434735	437265	437552	437552	437552	437552	439342	441358	441358	441575	442303	442776	444486	449935	451516
1023	889474	889474	890337	890337	890337	890411	890616	891563	891974	892301	892683	893748	893798	893801	898045	899608	922702	925506	927687	928990	929577	933256	934635	936298	938940	939101	939101	939178	939285	940440	943418	946618	947654	947654	950963
1024	1873218	1873218	1874301	1874582	1875796	1877158	1877573	1880568	1880568	1880568	1881458	1881499	1882189	1882720	1890322	1892759	1892873	1893843	1895780	1903203	1903582	1904338	1904649	1905513	1906092	1906092	1906858	1907011	1908660	1909110	1910100	1910460	1912085	1914601	1919700
1025	2343386	2343386	2343386	2343388	2352663	2363645	2366622	2367042	2368433	2369617	2371124	2371817	2372469	2373723	2386238	2389793	2391314	2398602	2419725	2517039	2524040	2526890	2528260	2529603	2530718	2531262	2531379	2531379	2532328	2533784	2533784	2533784	2536509	2536543	2538562
1026	2716893	2716893	2716940	2724457	2724556	2724755	2724824	2724824	2725593	2725593	2726358	2726505	2728698	2742861	2747056	2762047	2769722	2769875	2771066	2772007	2772935	2774407	2774511	2775083	2776912	2778116	2782363	2783424	2784194	2785545	2789241	2792120	2792589	2794433	2797065
1027	1068564	1068564	1068893	1069034	1070249	1071057	1071057	1072144	1072763	1072955	1074287	1074287	1074606	1075724	1078021	1078021	1078973	1080760	1081060	1081697	1082416	1083135	1083135	1083307	1091225	1091225	1091581	1092530	1092823	1092925	1093569	1093569	1093753	1093753	1095014
1028	356471	356471	356471	356471	356471	356471	356471	356471	356471	356471	356471	356471	356471	356471	356474	356474	356474	356474	356474	356474	356474	356905	356905	356905	356905	356905	357066	357189	357189	357847	357847	357847	357847	358029	358029
1029	2255518	2255518	2258260	2258260	2259736	2260080	2261015	2261522	2261569	2262249	2266498	2266876	2267483	2268090	2269160	2273193	2275881	2276946	2278245	2281384	2282821	2285059	2285734	2286608	2289727	2289727	2292506	2292506	2298845	2299787	2300089	2300119	2300433	2300817	2303293
1030	1642611	1642611	1642703	1644462	1699597	1715453	1715453	1716289	1716463	1716616	1717378	1717378	1718879	1723060	1725010	1727061	1727181	1734921	1735970	1742180	1742180	1742489	1742947	1743786	1744054	1744054	1744434	1745546	1746369	1747199	1747246	1747990	1748266	1749906	1749908
1031	744157	744157	744157	744157	744157	744157	744157	744157	744157	744157	744157	744157	744157	744157	744509	744509	747754	747754	747754	747896	747896	748439	748439	748460	748460	748460	748460	748460	748797	748797	748797	748797	748797	748797	748797
1032	1308084	1308084	1308411	1308411	1308411	1308411	1308411	1308411	1308411	1308411	1308411	1384616	1456180	1457121	1457121	1457295	1457295	1457295	1457295	1458628	1460351	1460812	1461114	1461161	1461161	1461161	1461552	1461552	1461552	1461552	1461552	1462443	1462443	1462443	1462581
1033	1771444	1771444	1771444	1773724	1773770	1773770	1776954	1783806	1783806	1783817	1821956	1859294	1884256	1893400	1900759	1912658	1930163	1986767	2002677	2002677	2005228	2008615	2008615	2008615	2008615	2008851	2008851	2008857	2008857	2011593	2020063	2020063	2020063	2020063	2020208
1034	1156575	1156575	1156789	1156789	1167046	1169500	1172476	1172476	1172476	1172476	1176323	1176323	1176323	1176993	1177262	1177262	1177802	1179042	1195528	1199973	1199999	1231285	1233069	1233261	1233261	1233830	1233970	1234188	1234188	1235219	1235219	1235219	1235219	1235244	1236027
1035	2686592	2686592	2688073	2691680	2692274	2692274	2692934	2694232	2694232	2695088	2695743	2695825	2698617	2699640	2703696	2703753	2703938	2705661	2706586	2707174	2707319	2710074	2712625	2714939	2719299	2720165	2751011	2753283	2753751	2754525	2755770	2756197	2757485	2762265	2762400
1036	756133	756133	756133	756133	756133	756133	756133	756133	756133	756133	756206	756206	756206	756206	756556	756556	756690	757417	757417	757451	757451	757451	757451	757451	757451	757451	757748	757748	757748	757748	757748	757748	757819	757895	757895
1037	1134562	1134562	1135415	1136322	1136322	1137624	1137847	1137847	1137847	1137847	1137982	1139146	1140423	1140423	1140423	1140423	1140423	1140423	1140423	1140423	1140929	1141916	1142300	1142300	1142300	1142300	1142300	1143104	1143104	1143625	1143625	1143625	1143862	1144152	1144340
1038	655623	655623	656339	656339	656339	656339	656339	656343	656343	656343	656343	656343	656343	656343	656381	656381	656381	656381	656876	656876	656876	656876	656876	656907	657660	657660	657660	657660	657660	657660	657660	657660	657660	657660	657660
1039	1405225	1405225	1407051	1412155	1425044	1437515	1437515	1439293	1439839	1439839	1445776	1446414	1446414	1446945	1448735	1450278	1452670	1453457	1453457	1453457	1455478	1457450	1457450	1457450	1458278	1458278	1458278	1459197	1459197	1459197	1459197	1459431	1459431	1460428	1460428
1040	415284	415284	415302	415302	415302	415302	419481	420216	420216	420292	420292	420292	420292	421080	421080	421080	421080	422544	423913	431210	431210	435228	436300	436354	437191	438418	438418	438418	438426	439460	439460	440098	440828	440828	440873
1041	873370	873370	875097	875126	875612	877715	878058	878146	878146	878146	878266	878266	878266	881631	881716	881716	881845	882012	882012	882012	892270	914661	923193	923193	925553	925583	925583	925583	925709	929470	937011	937640	937984	939838	939838
1042	2819347	2819347	2834648	2866181	2894454	2920286	2921012	2979585	3005152	3010776	3038185	3040061	3043032	3044712	3066573	3066822	3118568	3127796	3131367	3134331	3135882	3140236	3174388	3177093	3184775	3186470	3192466	3193446	3194719	3197484	3204694	3205241	3207108	3209932	3215946
1043	910811	910811	914369	916697	919976	931506	947867	947885	952755	954027	959186	959849	961922	966523	970313	972518	983333	991451	1004477	1024335	1038617	1054109	1055641	1059686	1061410	1062230	1062241	1063051	1063703	1105604	1107557	1109521	1109521	1110475	1112678
1044	543748	543748	543748	543748	543748	543748	543748	544063	544073	544073	544084	544571	545104	545342	545342	545342	545342	545342	545342	545977	548260	566119	566119	566119	566119	566447	566447	566448	566448	566448	567290	567399	567399	567462	569541
1045	2363348	2363348	2366349	2367477	2368653	2374964	2379906	2383195	2391715	2400026	2418352	2441911	2447620	2466130	2471118	2472756	2472924	2499806	2507969	2526267	2612353	2628259	2635323	2637346	2652954	2689450	2700038	2700038	2725146	2728621	2730993	2747689	2749095	2750246	2759058
1046	756339	756339	756339	756339	756339	756923	756923	756923	756923	756923	757019	757072	757359	757359	757359	758133	758133	758133	759986	759986	760106	762213	762213	762540	765945	781592	781592	782336	782355	782355	783486	783793	783793	783793	783793
1047	2224819	2224819	2230198	2237563	2238816	2309362	2310922	2317703	2318064	2333407	2341182	2350901	2352055	2355368	2370388	2381921	2383621	2393277	2409351	2432068	2432331	2443619	2470102	2482106	2486560	2495278	2496076	2523053	2530113	2532041	2537637	2539942	2543173	2546710	2550332
1048	569615	569615	569615	569615	569736	569736	569736	569736	569736	570269	571702	572264	572264	572713	573435	573742	573742	573742	573742	573742	574349	574349	576177	576177	576177	576177	576214	576392	576406	577114	577114	577114	577764	577764	578044
1049	824672	824672	824680	824680	827636	827794	828039	829279	829759	833307	835910	835910	835910	835910	836487	836487	836487	837277	837307	837307	837395	837480	838842	839630	839630	839630	839949	839949	840550	841303	841303	843571	844335	844535	844817
1050	547761	547761	547761	548625	548625	549823	549878	551023	551023	551023	551616	551616	551616	551981	551981	551981	551981	551981	553096	553096	553096	553096	553405	553405	553676	553676	553676	553676	555624	555624	555630	556059	556100	556101	556460
1051	1005437	1005437	1005437	1006130	1007594	1008087	1009640	1009846	1010222	1010844	1012858	1014442	1014930	1016229	1017457	1017755	1020114	1020892	1020892	1021596	1021596	1022322	1023572	1023875	1027019	1032625	1034855	1036634	1036634	1036957	1036957	1043789	1043789	1045183	1045183
1052	2298897	2298897	2313134	2318813	2326444	2453653	2470845	2490530	2491316	2499975	2525734	2528165	2531654	2542241	2551287	2554759	2560611	2581095	2606084	2611333	2619746	2640249	2648402	2654927	2678772	2689364	2694671	2704984	2711559	2718480	2723906	2730906	2733738	2734671	2734787
1053	1869713	1869713	1876372	1878685	1881671	1886102	1889918	1892394	1895522	1895986	1899138	1904041	1911806	1919076	1935904	1937412	1941939	1942133	1943863	1953015	1960095	1964053	1975723	1977629	1980160	1984427	1984650	1984690	1984867	1986085	1989036	1990445	1990445	1991947	1993247
1054	1046282	1046282	1046282	1047726	1048361	1048672	1048672	1048976	1049068	1050511	1054268	1054268	1055682	1055801	1058772	1059016	1059617	1060409	1060748	1066597	1066597	1066616	1066923	1067524	1067524	1068126	1068784	1068784	1072192	1073943	1073943	1074814	1074814	1075781	1076822
1055	792496	792496	793077	793077	794668	796042	797237	797357	797357	797357	797541	797541	798772	798919	798919	799116	799303	800279	800279	800279	800558	800821	800997	801344	801460	801460	801460	801460	802104	802104	802104	803254	803482	805140	805588
1056	552101	552101	552101	552652	552652	554975	554975	554975	555294	555294	555294	555294	555561	556009	556009	556009	556009	556009	556214	556214	556214	565276	565276	565359	565359	565545	568469	568818	569740	570176	572208	572208	572208	572375	572375
1057	1065694	1065694	1070080	1072410	1094292	1111396	1113311	1115530	1115530	1115530	1118367	1118686	1123706	1125432	1127949	1128576	1135488	1144281	1150035	1151711	1152905	1154976	1155200	1170475	1174618	1189578	1189578	1191133	1198255	1198664	1199169	1201183	1208758	1208929	1212722
1058	658097	658097	658097	658257	658441	658441	658441	658441	658441	658509	658704	658704	658704	658704	659788	660126	660524	660632	661719	661719	661719	662036	662036	662036	662036	662036	662036	662036	662063	662063	662063	662063	662063	662063	662290
1059	1726969	1726969	1727581	1727931	1729001	1731239	1731394	1733471	1733471	1736948	1739564	1739564	1741709	1741709	1742938	1743410	1743410	1744608	1745401	1745846	1765446	1766490	1766921	1768703	1769046	1769046	1769046	1769147	1769227	1769930	1769930	1773117	1775138	1776117	1776845
1060	1291019	1291019	1292111	1293005	1293013	1294456	1295144	1296488	1297219	1297219	1300097	1300412	1300735	1300970	1303131	1303470	1305912	1305912	1313728	1315737	1315772	1316868	1318216	1319143	1319143	1319761	1320381	1321170	1321170	1322011	1322011	1322531	1322736	1323056	1324687
1061	2747902	2747902	2752797	2759480	2767942	2782354	2786623	2792258	2798414	2804793	2808756	2814184	2829614	2853236	2882775	2885350	2885382	2891981	2895032	2901615	2908262	2911769	2914134	2919661	2922532	2940903	2943635	2946306	2948909	2951720	2951745	2959824	2965127	2966880	2968921
1062	1096284	1096284	1096551	1096578	1096578	1098211	1098484	1098574	1098574	1101692	1103070	1103070	1103528	1103717	1105555	1105555	1106814	1111146	1111844	1112654	1118040	1118229	1118962	1121101	1121866	1122466	1125978	1125978	1126517	1128064	1128064	1129174	1129174	1129174	1129174
1063	723155	723155	723214	723941	723950	724143	724190	724250	724250	724298	724298	724298	725661	725661	726140	726214	726306	726914	727050	727176	727545	727731	727790	728280	728312	728312	728715	728845	728922	729058	729058	729172	729294	729853	729853
1064	554344	554344	554344	554981	554981	555319	555319	555713	555713	555713	556076	556076	556292	556672	556815	556815	557709	558455	558455	559761	561499	561499	561678	562714	563769	563769	563769	563769	567688	569819	569824	571500	571500	572151	572151
1065	651581	651581	651581	651581	653506	653678	653678	653678	653678	653678	653678	653678	655986	656867	659382	659382	659382	660198	663244	663300	668296	671814	672054	672077	672297	672430	673395	675744	677884	677884	677884	679565	679565	680658	682045
1066	878291	878291	878554	878715	878715	878715	878715	878715	878715	878715	878715	878715	879491	879491	879491	879491	879491	880548	880548	880548	880548	880548	880935	880935	880935	880935	880935	880935	880935	880935	880935	880935	880935	880935	881313
1067	887603	887603	891279	892447	892528	892528	892931	895241	895575	895683	896186	896186	896299	899468	900000	901049	901109	903644	905307	906122	906697	908608	909108	909295	909295	909315	909315	909894	911296	911296	911296	911414	911414	911414	911414
1068	662177	662177	662670	663167	663940	663940	663940	663940	663940	664336	664935	664935	665580	665743	666338	667283	667283	667283	667283	667283	667283	667283	667678	668002	668072	668529	668529	668529	668914	669266	669798	670688	671520	673996	673996
1069	294064	294064	294587	294587	294587	294587	294587	294641	294641	294641	294641	294641	295076	295076	295515	295515	295515	295968	296229	296229	296873	296873	296873	296943	296943	296943	296943	296943	296943	296943	296943	296943	296943	297570	297805
1070	1326433	1326433	1326433	1326803	1328540	1328540	1329014	1329014	1329014	1330027	1330027	1330027	1330151	1330461	1330461	1330461	1330907	1331355	1334800	1334972	1334972	1335304	1335304	1335304	1335304	1335633	1335633	1335783	1335864	1335864	1335864	1336164	1336164	1336164	1336164
1071	484698	484698	484698	485107	485287	485483	485626	485649	486255	486382	486588	487038	487038	488264	488976	488976	488976	489566	489962	490366	493133	493167	493167	494244	494244	494456	494456	496610	496610	496952	499252	499252	499313	501803	502638
1072	853485	853485	854326	855040	855205	855995	856362	856496	856539	859185	859186	859186	860382	861378	863647	868752	868752	869059	871022	871753	871753	871753	871753	875778	876755	876755	877500	877500	878345	878345	879472	879786	879786	880621	881777
1073	932769	932769	934940	936546	936871	937181	944542	944542	944693	950830	952556	952945	954723	958234	959648	960449	960657	963300	963710	964967	966560	969366	970918	971437	971830	972139	972215	972215	972889	972889	972889	973355	974256	974271	976009
1074	850690	850690	850750	850750	850750	850750	850750	851061	851604	851604	851604	851621	851798	851798	851901	851901	851901	853076	853640	856822	856822	856999	856999	856999	856999	856999	869780	869780	871736	872188	872188	872499	872499	872499	872499
1075	901962	901962	901962	901962	902296	902296	902296	902542	903472	903472	905005	905005	905145	905145	905658	905658	905658	906457	906457	906491	908496	921838	922567	922567	922609	922609	922609	925434	925777	926091	926091	930643	931135	932631	932661
1076	1223126	1223126	1223209	1223253	1223650	1224389	1224691	1225229	1225229	1225238	1226051	1226077	1227572	1233955	1234657	1235662	1235662	1238809	1239312	1240068	1240339	1240768	1240941	1241801	1241810	1241888	1242171	1246707	1248500	1248691	1255009	1258080	1258482	1258482	1258622
1077	989046	989046	989046	989046	989046	989046	989332	989556	989556	989556	990384	990384	990384	990384	990384	990384	990384	991278	991278	991278	991347	991357	991357	991496	991671	991861	991861	991861	993398	993747	993747	993747	993747	993747	993747
1078	1595690	1595690	1597085	1600323	1601676	1605381	1610033	1610852	1613673	1616548	1616857	1617176	1620362	1626694	1630156	1630330	1663163	1682198	1694330	1696852	1698529	1698938	1700070	1700710	1701017	1702182	1703314	1705419	1709933	1714707	1715084	1715289	1717184	1718983	1719628
1079	466759	466759	466759	466759	466759	466861	466861	466861	467381	467381	467381	468538	468538	469213	469213	469213	469213	469213	469213	469213	469555	469555	469899	469899	469899	469899	469899	470382	470382	470382	470382	470382	470723	470723	471185
1080	1195063	1195063	1195063	1195063	1195439	1196710	1197163	1197163	1197163	1197189	1197561	1197880	1198793	1202084	1202460	1202460	1206165	1207400	1207803	1210118	1210118	1210118	1210118	1211071	1212263	1212613	1214626	1214626	1214940	1214940	1215221	1220833	1221144	1221188	1222818
1081	1174367	1174367	1174367	1174367	1174367	1174367	1174367	1174571	1174571	1174571	1174571	1174958	1174975	1174975	1174975	1174975	1175605	1176065	1176065	1176065	1176065	1176065	1176466	1176553	1176916	1177166	1177166	1177166	1179532	1179566	1179818	1179958	1179958	1180420	1180699
1082	425166	425166	425885	426707	426707	426823	426823	428747	428747	428747	429703	429939	431187	432332	433081	433081	433081	433537	433537	434033	434544	434544	434546	435120	435689	435689	435689	435873	435873	436076	437074	439387	439746	440065	440204
1083	503719	503719	503719	503719	503719	503719	503719	503719	503719	503719	503719	503719	503719	504136	504136	504136	504287	504304	504304	504304	504304	504304	504304	504304	505497	505497	505497	505497	509240	509240	509240	509240	509240	509240	509240
1084	764859	764859	764859	764882	764882	764882	764882	764882	764882	764882	764882	764882	765925	765925	765964	765964	765964	767406	767406	767406	767583	767583	767583	767583	767583	767583	767583	767583	768042	768042	768184	768184	768498	768498	768525
1085	707887	707887	707887	707887	707887	707887	710324	711283	711283	711283	711283	711283	711283	711283	711348	712683	712683	714227	714938	715856	720976	726040	727002	727282	727665	729761	730011	730541	734544	734783	734783	734783	734783	734783	734865
1086	918510	918510	920282	920694	920694	923710	924617	925092	925936	925936	927368	927368	931527	934501	937647	938851	939774	959831	961718	977938	979312	979639	990985	998300	998477	998901	999299	999299	1000932	1008865	1011626	1016340	1016340	1017233	1019424
1087	1366213	1366213	1366479	1366479	1366479	1366479	1366479	1366551	1366586	1366586	1366586	1366586	1366586	1366586	1367889	1367889	1367889	1371531	1371531	1371855	1371855	1371855	1371855	1371855	1372159	1372159	1372159	1372159	1372988	1372988	1372988	1374058	1374058	1374058	1374421
1088	614767	614767	614767	614783	614783	614783	614783	614783	615255	615255	615255	615255	615589	617245	617721	617721	617721	617781	617781	617781	617781	617781	617781	617781	618043	618067	618067	618067	619342	620010	620010	620010	620010	620010	620010
1089	453945	453945	453945	454025	454025	454025	454025	454025	454025	454025	454025	454025	454025	454025	454025	454025	454027	454395	454395	454395	454395	455127	455127	455127	455398	455770	455770	455959	455959	456466	456466	456676	456676	456676	456676
1090	487672	487672	487672	487672	487672	487672	487672	487672	487672	487672	488100	488100	488100	488100	488411	488411	488411	488847	488847	488999	488999	489547	489863	489863	489863	490557	490557	490557	490557	490557	490557	490557	490930	490930	490930
1091	677968	677968	677984	678172	678172	678172	678172	678172	692941	695790	695855	695855	695855	700062	703134	704687	706366	708325	708325	708325	708894	709872	710202	710202	720315	721442	721520	721743	723782	725155	725155	728375	729513	730088	730088
1092	1390738	1390738	1390828	1390888	1391135	1391371	1391371	1391371	1391479	1391479	1391589	1395083	1395372	1396079	1397835	1397888	1397888	1398224	1398327	1405789	1405789	1407282	1407875	1415514	1416193	1416193	1416527	1417156	1417461	1417807	1417807	1418005	1419866	1424845	1424846
1093	283088	283088	283088	283088	283088	283088	283088	283088	283088	283088	283088	283587	283724	283724	283724	283724	283724	283724	283724	283724	283724	283724	283724	283847	284137	284459	285881	286982	286982	287592	287592	287592	287763	287935	288275
1094	228746	228746	228746	228746	228746	228746	228746	228912	228957	228957	228957	229059	229059	229059	229133	229154	229154	229301	229301	229301	229301	229357	229357	229357	229521	230102	230147	230147	230147	230147	230147	230147	230147	230147	230147
1095	584151	584151	584151	584151	584151	584151	584151	584395	584395	584395	585839	585839	586000	597707	598939	598939	598939	598939	599142	599643	599819	601969	604508	604699	605218	605218	605218	605218	606431	607954	610859	610884	610884	610884	610884
1096	512780	512780	512780	512780	512937	513357	513357	513357	513357	513357	513660	514481	514780	515172	515940	515940	515940	515940	515940	517376	517376	519278	519278	521645	522970	523791	523791	523791	526847	526847	528782	529666	532122	533432	533749
1097	934792	934792	939191	939191	939191	939191	939191	939312	941140	942223	943512	944726	945390	945454	948338	950071	955703	958170	958170	958170	958170	959840	973424	974395	974616	974616	976318	976563	977540	977540	979624	981118	983228	984866	985265
1098	361681	361681	361681	361681	361681	361681	361681	361681	361681	361681	363038	363038	363038	363038	363038	363038	363038	363038	363038	363038	363038	363038	363038	363038	363104	363104	363104	363104	363104	363104	363104	363104	363723	363829	363851
1099	398055	398055	398055	398055	398055	398055	398055	398055	398055	398055	398055	398055	398055	398055	398566	398566	398566	398566	399211	399211	399211	399211	399211	399844	401023	401023	401023	401053	402661	402700	402700	402803	402803	402803	402803
1100	870919	870919	871222	871222	871222	871222	871222	872244	872832	872832	873204	873204	873204	873204	873817	873817	873817	874248	874248	874248	874384	875058	875725	875725	875725	877076	877393	878652	878662	879458	880678	880835	880835	880835	882256
1101	1200606	1200606	1200699	1200699	1200699	1202101	1202101	1202101	1202101	1202174	1202913	1203110	1203110	1203515	1203515	1203515	1203515	1204215	1204215	1204540	1204831	1205505	1205505	1205906	1205906	1205906	1205932	1206077	1206077	1206077	1206417	1206642	1206691	1206698	1207166
1102	787796	787796	788281	788292	788292	788292	788292	788835	788835	788836	788836	789043	789043	789450	789785	789958	790366	790366	790775	791434	791434	794653	794653	796633	796807	797519	797519	797519	797622	797662	797662	797662	797662	797662	798948
1103	1030909	1030909	1031830	1031830	1033012	1033012	1033027	1033027	1033638	1034019	1036170	1036170	1036343	1036343	1036601	1037178	1037754	1037754	1039724	1039724	1039724	1040118	1040279	1040279	1040279	1040419	1040419	1040419	1040528	1040573	1042450	1042885	1043375	1044046	1044356
1104	342542	342542	342542	342542	342542	342542	342542	342542	342542	342542	342542	342542	342542	342542	342542	342945	342945	342945	342945	342945	342945	342945	342945	342945	342945	342945	342945	342945	342945	342945	342945	342945	342945	342945	343226
1105	270235	270235	270410	270522	270522	270522	270926	270926	270926	270926	270926	271338	271338	272035	272765	273230	273230	273561	273943	273943	273943	274003	274526	274549	275366	275422	275768	276609	276609	276822	277109	277109	277745	277747	277747
1106	675753	675753	675753	675753	676068	676068	676068	676068	676068	676170	676595	676595	677092	677717	677782	678206	681043	681043	681043	681101	681101	682497	682497	685549	685549	685549	685549	685776	686464	689043	689043	689326	690900	692899	693542
1107	160506	160506	160506	160506	160506	160758	160758	160758	160758	160758	160758	161337	161337	161337	161643	161643	161643	161643	162134	162140	162295	164044	164044	164044	164044	164044	164044	165217	165217	165217	165217	165217	165298	165327	166038
1108	640192	640192	641664	642225	642225	642225	642225	642558	642867	642867	642867	642915	642915	642915	644081	644081	647704	649369	649369	649519	649519	649519	649522	650177	650177	650177	650417	650421	656685	656685	656685	656816	657682	660421	663313
1109	415278	415278	415278	415278	415278	415278	415278	415278	415278	415404	415404	415404	415404	415404	415780	415780	415780	415780	415780	415780	415780	415780	416191	416955	416955	416955	416955	416955	416955	417999	417999	418272	418272	418272	418272
1110	653435	653435	653435	653435	710521	724367	724367	724367	724367	724367	724367	724367	724367	724367	724367	724367	724367	724367	724367	725387	725387	728056	728056	728056	728056	728056	728065	728065	728444	728444	728444	728444	728711	735405	735405
1111	477680	477680	478188	478271	478271	478271	478271	478271	478271	478271	478271	478271	478271	478271	478406	478406	478406	478748	478748	478748	479634	481037	481037	481037	481378	481547	482178	482178	482178	482178	482178	482401	482401	482401	482401
1112	884197	884197	884491	885086	885086	885086	885086	885254	887612	887612	888185	888185	888582	888589	889632	890769	890892	891074	891769	892390	893682	897369	917494	917942	917942	920144	920144	927705	927705	927705	927757	927757	927757	928058	930413
1113	1109917	1109917	1111779	1116683	1117930	1124308	1124318	1124894	1128866	1130985	1131075	1132873	1142591	1145480	1155218	1162455	1171381	1175431	1180234	1183898	1189779	1202784	1209448	1212479	1217771	1218590	1227271	1228899	1233658	1240568	1241534	1242485	1246460	1249814	1250458
1114	609819	609819	610973	611275	611275	611275	611275	611275	611275	611275	611275	611275	611598	611598	611607	611607	612568	612645	614741	614741	614741	615542	615542	615542	615542	615542	615542	615561	616089	616089	620103	620103	620103	620103	620103
1115	452729	452729	453148	454004	454004	454004	454004	454004	454004	454423	454423	454423	454423	454423	454446	454613	454613	455730	455730	456170	456170	456545	457549	457613	457613	457613	457613	458706	459257	459257	459257	459257	460348	460348	460383
1116	560881	560881	561336	561615	561615	561615	561778	562069	562069	562579	563604	564240	565301	565908	567440	609460	610183	611335	611335	617330	618217	622421	622812	622812	625142	625275	625275	625914	626672	628939	629308	631131	632621	632621	634469
1117	470787	470787	471630	471630	471630	471962	471962	471962	471995	471995	471995	471995	472023	472246	472246	472246	472246	472246	472878	472878	472878	473078	473078	474176	474176	475185	475716	475716	475727	476218	476218	476218	476218	476528	477444
1118	358283	358283	358458	358458	358482	358482	358482	358515	358515	358515	358515	358515	358515	358515	359117	359117	359477	359488	359488	359488	359488	359488	359488	359817	359817	359817	359817	359817	359817	359817	359817	359817	359817	360332	360332
1119	1400949	1400949	1400949	1400949	1402586	1402586	1402586	1403001	1405546	1406207	1407325	1407362	1408131	1408131	1409092	1409092	1412361	1413215	1413532	1413560	1413581	1413928	1415465	1415465	1415465	1415465	1416836	1417165	1417600	1417948	1420369	1420445	1422381	1423833	1424569
1120	599809	599809	601514	603805	603954	605801	605864	605864	610828	610828	610828	611054	611603	613009	613590	622366	623094	623873	624870	640757	641258	647618	657204	657204	660841	661560	661860	663510	664585	664585	664585	666852	667080	667453	669601
1121	1028117	1028117	1028364	1028364	1028364	1028962	1028962	1028962	1028962	1028962	1028962	1028962	1028962	1028962	1030033	1030394	1030394	1030633	1030873	1031143	1031143	1031327	1031327	1031327	1031414	1031516	1067861	1067861	1068279	1068279	1068279	1069080	1069381	1069957	1069957
1122	1089303	1089303	1089863	1089863	1090373	1090373	1090373	1090649	1090649	1090839	1090839	1090839	1090839	1090854	1091402	1092441	1092512	1093664	1094013	1094321	1094321	1095018	1095018	1095631	1095668	1095857	1096210	1096952	1097002	1097433	1097520	1097776	1097923	1098249	1098491
1123	388289	388289	388423	388423	388423	388423	388423	388423	388423	388423	388750	388750	388750	389717	390304	390862	390862	390862	390862	390862	390862	391648	391829	391829	391829	391829	391829	391909	391909	391909	391909	391909	391909	392233	392233
1124	244462	244462	244462	244462	245268	245268	245268	245268	245268	245268	245268	245268	245268	245268	245268	245268	245268	245268	245268	245515	245515	245515	245515	245515	245515	245732	245732	245732	245732	245732	245732	245732	245732	245732	245732
1125	340802	340802	340802	340802	340802	340802	340802	340802	340802	340802	340802	340802	340987	340987	340987	340987	341076	341076	342368	342688	342688	342688	342688	342688	342688	342688	342922	342922	342922	342922	342922	342922	342922	342922	342922
1126	354853	354853	354853	354853	354853	354853	354853	354853	355160	355160	355160	355160	355201	355623	355623	355623	355623	355645	355645	355645	355645	355645	355645	355645	355645	355645	355645	355645	355828	355828	355828	355866	355866	355866	355866
1127	946775	946775	946775	946830	947163	950795	950795	950825	950993	951338	952400	952400	952400	953174	953408	953623	953623	955599	957577	957577	957611	958149	962879	962879	963045	975417	976937	976937	977880	978363	979153	979207	979979	980189	980456
1128	592459	592459	593688	593688	593688	593688	593688	594017	594017	594017	594017	594017	594123	594123	594333	594333	594333	594333	594333	594333	594333	595385	595385	595385	598852	599825	599825	599825	600664	600664	600664	600664	600664	600664	601005
1129	320253	320253	320253	320585	320585	320585	320585	320585	320585	320585	320585	320585	321016	321016	321016	321657	321813	322223	322223	322223	322223	322223	322223	322223	322223	322223	322223	322223	322223	322488	322488	322488	322488	322505	322505
1130	377727	377727	378015	378015	378015	378015	378015	378015	378015	378015	378015	379140	379140	379140	379140	379140	379334	379334	379334	379334	379334	379334	379334	379975	380196	380690	381688	381688	381688	381694	381694	381694	381694	381694	381694
1131	626904	626904	627621	627797	627797	627797	627797	628260	628362	628467	628769	629868	629868	630019	630060	630060	630405	630443	631512	632774	632774	632774	632774	632774	633198	633198	633204	636541	638056	638056	638394	642993	643088	643628	643975
1132	322781	322781	322781	322781	322781	322781	322781	322781	322781	322781	322781	322781	322781	322781	322781	322781	322781	323144	323144	323144	323144	323144	323144	323144	323821	323821	323821	323821	323821	323821	323821	323821	323821	323821	323821
1133	343592	343592	343592	343592	343592	343592	343592	343592	343929	343929	343929	344492	344492	344492	344818	344818	344818	345228	345228	345228	345228	345228	345228	345228	345228	345410	345410	345410	345410	345410	345410	345410	345410	345410	345870
1134	798521	798521	798521	798521	798532	798532	798532	798951	799300	799300	799300	799464	799736	799736	799736	799736	799736	801743	801976	802121	802121	802321	802321	802321	802938	802938	802938	803776	803776	803776	803776	803776	803776	804352	804662
1135	680074	680074	680074	680074	680074	680074	680074	680074	680099	680099	680241	680241	680241	680241	680241	680503	680503	681354	681354	682149	682333	682333	685156	685179	685179	685179	685214	685214	685214	685214	685214	685225	685225	685544	685544
1136	552589	552589	553098	554250	554250	554250	554250	555495	555975	555975	555975	555975	555975	555975	555975	556073	556568	557412	557412	557593	557593	559379	559379	560348	560351	560740	561050	561050	561167	561621	561621	561621	562400	562400	562408
1137	706360	706360	706360	706360	706360	706360	706360	706605	706605	706605	707226	707692	707692	708129	708129	708382	708382	708562	708562	708562	708990	723722	723725	723731	723944	727050	727050	727050	727050	727305	729949	729949	730111	730897	731520
1138	552508	552508	552811	552811	552871	557738	557740	558934	558934	558934	558934	558934	558934	558934	561209	561289	561289	561542	562792	562792	562792	562981	563901	563901	563903	564051	564506	564506	565215	565215	565215	565215	565215	571863	573348
1139	499415	499415	499415	499550	499550	499550	499550	499550	499887	499887	500219	500219	500219	500219	500219	500219	500219	500722	500722	500722	500722	501341	501932	501932	502190	502935	502935	502935	504764	504764	505374	505374	505688	505688	505688
1140	353506	353506	353506	356188	356867	357114	357114	357114	357503	357503	357515	357699	360887	361469	361776	362092	362092	363880	363880	363880	364225	364225	364225	364225	364225	364225	364226	364226	364226	364226	364352	364354	364832	365346	365346
1141	260663	260663	260663	260663	260663	260663	260663	260663	260663	260663	260663	260663	261120	261120	261120	261120	261120	261120	261120	261120	261120	261120	261120	261120	261120	261120	261120	261559	261559	261559	261559	261559	261559	261573	261573
1142	264053	264053	264053	264053	264053	264053	264053	264053	264515	264515	264515	264515	264515	264515	264515	264515	264515	268564	268564	268771	268771	268995	268995	268995	268995	268995	268995	268995	268995	271790	271790	271790	271790	271790	271790
1143	433571	433571	433981	434160	434160	437169	438009	441722	442715	442715	442715	442715	442715	445030	445343	445343	445343	447144	447144	447763	447763	447763	447763	447808	453416	453416	453416	453416	454175	454201	454522	454966	455035	455101	455428
1144	654219	654219	654219	654219	654219	654219	654219	654219	654219	654219	654219	654219	654829	654829	654829	654829	654829	654829	654829	654829	654829	654829	659228	659228	659228	659228	659228	659289	659425	659425	659847	659847	659847	661036	662034
1145	940989	940989	940989	940989	940989	940989	941221	941221	941860	941860	941877	941877	941877	942315	942934	942934	942934	943210	943210	943210	943210	943210	943528	943528	943528	945620	947572	947583	947846	947846	947846	949317	949430	949900	949900
1146	312141	312141	312141	312141	312141	312141	312141	312141	312141	312141	312141	312141	312141	312141	312141	312141	312141	312141	312141	312141	312141	312141	312141	312141	312141	312340	312463	312463	312463	312463	312463	312726	312726	313125	313144
1147	771825	771825	771825	771825	771825	771825	771825	773075	773075	779841	780137	780451	780524	781724	781724	781724	781724	781735	781978	781978	781978	782561	782561	782758	782970	782970	783487	783487	783751	783821	783939	783959	784535	784647	784647
1148	790056	790056	790321	790321	790321	790321	790331	790331	790777	790777	790777	790777	790777	791054	792686	792686	792686	792686	793357	793742	793742	793742	793742	794646	794675	797168	797168	797968	799198	799198	799198	799198	799198	800072	800072
1149	837587	837587	837587	837817	837817	837817	837817	837817	837817	837817	838356	838356	838356	838356	838369	838514	838514	839313	839313	839313	839313	839313	839313	839313	839313	839313	839313	839313	839313	839313	839313	839313	839313	839313	839313
1150	688233	688233	688233	688233	688233	688233	688776	688776	688776	688776	688776	689648	693145	693145	693815	693815	693815	695244	695244	696429	696429	696429	696429	696429	696429	696538	697208	697208	697208	697244	698008	698853	699376	701570	701570
1151	682841	682841	682841	683231	683231	683231	683231	683295	683484	683484	683484	683484	683927	683927	683927	684159	684159	687918	688174	688830	688830	688844	688844	689184	689217	689291	693632	693682	693682	693682	693682	693682	693741	694177	694346
1152	537838	537838	537838	537838	537838	537948	537948	537948	537948	537948	537948	537948	537948	537948	538154	538154	538154	538375	538375	538375	538375	538375	538511	538511	538511	538511	538811	538811	539134	539714	539714	539714	540045	540358	540358
1153	1290521	1290521	1290532	1292181	1292181	1297930	1299418	1299626	1300171	1300171	1300171	1300171	1302421	1303939	1304466	1304466	1305381	1306093	1307795	1307855	1308066	1309826	1311343	1312215	1314859	1314859	1315096	1317614	1318354	1319067	1320023	1320037	1320037	1321288	1321642
1154	250412	250412	250412	250412	250412	250412	250412	250412	250412	250412	250412	250412	250412	250412	250622	250622	250622	250622	250622	250622	250622	250622	250622	250622	250622	250622	250622	250778	250778	250778	250778	250778	250778	250778	250778
1155	691086	691086	691086	691086	691086	691086	691086	691419	691419	691419	691743	693658	693658	693658	694006	694006	694006	694617	694630	694630	694630	696564	696793	696793	697113	697113	697288	697508	697846	702809	702809	702809	702809	702846	702846
1156	472407	472407	472407	472407	472407	472407	472407	472407	472407	472407	472863	472863	472863	472863	472863	473039	473039	473053	473134	473222	473222	473222	474967	477265	477265	477265	477265	477265	477265	477265	477265	477550	477550	477550	477551
1157	377488	377488	377488	377488	377488	377488	377488	377488	378639	378639	378838	378838	379076	379076	379113	379113	379113	379113	379113	379113	379113	379113	379113	379113	379116	379116	379116	379302	379302	379475	379736	379736	379736	380460	380642
1158	501599	501599	501599	501599	501599	501599	501599	501599	501599	501599	501877	501877	501877	501877	502626	502626	502626	503350	503350	503714	503714	503714	503714	503714	503917	503917	504391	504391	504391	504391	504565	505692	505692	506005	506389
1159	1144656	1144656	1144656	1145567	1145567	1145877	1145942	1146449	1149568	1149568	1149568	1152843	1153879	1155652	1156119	1156119	1156753	1157449	1157514	1157514	1158322	1158705	1160248	1160763	1161002	1161002	1161002	1161840	1163090	1163121	1163121	1163121	1163121	1163443	1164758
1160	442087	442087	442087	442087	442087	442087	442087	442087	442087	442087	443854	443854	443854	443854	443854	444033	444033	444224	451539	451539	453292	453497	453497	453497	453497	454013	454013	454013	454013	454013	454013	454013	454013	454173	454526
1161	1373436	1373436	1373436	1373436	1373436	1375039	1376324	1378682	1379137	1379137	1379995	1380592	1382544	1383046	1383343	1383395	1383873	1385135	1385135	1385577	1386656	1387333	1387333	1388122	1395574	1395574	1395574	1395574	1395574	1403977	1404771	1405265	1405265	1405343	1406561
1162	1246526	1246526	1246526	1246725	1246725	1247893	1248842	1248963	1249285	1249355	1249355	1249355	1250733	1252016	1252016	1253746	1256103	1256182	1256608	1256608	1256608	1259290	1260770	1261416	1265513	1265834	1265834	1265997	1266045	1267232	1269359	1269866	1270262	1270570	1271418
1163	1429824	1429824	1430358	1435741	1437065	1443464	1443464	1447431	1450488	1450488	1451553	1451553	1452015	1458019	1472638	1473268	1474232	1480100	1483457	1493188	1493612	1494066	1495532	1495532	1497528	1497528	1497528	1497528	1498721	1500351	1504381	1504525	1504525	1504525	1506603
1164	375765	375765	375765	375765	375765	375765	375765	375973	376295	376295	376295	376295	376295	377359	377564	377564	377564	377871	377871	377871	377871	377871	377871	377871	378367	378367	378367	378367	378367	378367	378843	378843	378843	379162	379162
1165	1722861	1722861	1723299	1724215	1724460	1725215	1725391	1725920	1726928	1727244	1728915	1729471	1730471	1732807	1734156	1736765	1746981	1749198	1754750	1764175	1764175	1764655	1765358	1766018	1767833	1769778	1770594	1776441	1778324	1779034	1779513	1780323	1780567	1781466	1782110
1166	715031	715031	715970	715970	718153	718153	718153	718153	718153	718153	718153	718153	718906	719000	719619	719619	719619	721688	722068	722234	722234	722234	723743	724358	724358	724358	724358	724554	725171	725791	726637	726812	726812	727474	728986
1167	981807	981807	981807	981807	982078	982078	982078	982078	982078	982078	982078	982222	982222	982386	982386	982386	982523	982599	982599	982599	982599	982599	982650	982650	983559	983979	983979	983979	983979	983979	983979	984294	984294	984294	984294
1168	542425	542425	542425	542459	542459	543630	543630	543630	543951	544717	545003	545106	545106	545364	545911	545911	545911	546953	547456	547500	547500	547500	550182	550182	550182	550182	550182	550182	550687	550687	550687	551134	551134	553205	553280
1169	737120	737120	737120	737251	737316	737316	737625	737625	739282	739282	739282	739485	739806	739806	739806	739806	739806	739860	740112	740625	740625	742916	742916	742916	742923	742923	743375	745794	745794	745794	745794	746407	746407	746581	746581
1170	593126	593126	593126	595175	595347	595347	595347	595347	595347	597410	597410	597410	597455	597455	600900	600900	601800	605029	605029	605195	605195	605195	605195	605195	605578	605578	607361	607361	607409	607918	607918	607918	608012	608168	608168
1171	768672	768672	768986	769201	769201	769201	769322	769529	769881	769881	770498	770498	770693	770893	770920	770920	770965	771139	771139	771491	771491	772077	772077	772077	774479	774771	775019	775418	775607	775826	776572	776713	776713	777222	777222
1172	1278731	1278731	1279197	1279506	1279506	1279506	1279506	1280034	1280034	1280034	1280034	1280907	1281429	1281429	1282093	1282093	1282093	1290627	1290827	1290827	1291416	1291503	1292969	1293153	1294106	1294199	1294556	1294633	1294970	1295705	1295705	1295705	1295705	1296741	1297682
1173	718153	718153	718153	718522	718678	718731	718731	718731	718984	718984	719581	719581	719581	719581	719581	719581	719938	721519	721519	722023	722023	724283	724283	724283	724283	724668	726079	726139	726139	726521	726521	726521	727081	727337	729419
1174	968652	968652	973912	973912	973912	973984	973984	973984	973984	973984	977157	977447	977447	977861	977861	977861	977861	978769	978769	979122	979122	980447	980845	981389	986348	986348	986348	987279	987462	987727	988082	988082	988082	988471	988471
1175	163906	163906	163906	163906	163906	163906	163906	163906	163906	163906	163906	163906	163906	163906	163906	163906	163906	164223	164223	164223	164420	164420	164520	164520	164520	164520	164520	164520	164520	164520	164520	164520	164520	164545	164545
1176	828277	828277	829160	829160	829160	829160	829767	829767	830034	830483	830819	830819	831161	831161	831161	831759	831840	832012	835550	835966	836556	836777	836777	836937	837332	837506	837914	839103	839103	839173	839173	840647	840670	841967	841967
1177	860821	860821	860821	860821	860821	861107	861107	861490	862159	862852	864535	865343	867767	868082	868082	868331	868809	869304	869672	871374	871374	871374	871712	872553	875977	875977	875977	875977	876183	877323	877767	877767	877767	878082	878082
1178	800966	800966	800966	800966	800967	800967	800967	800967	802185	802185	802185	802185	802248	802248	802248	802248	802248	802518	802518	803727	803727	803727	803727	803727	803727	803727	803727	803784	804290	804290	804290	804335	804335	804335	804385
1179	456529	456529	456529	456966	458794	459110	459768	459768	459860	459860	459860	459860	459860	459860	461181	461181	461181	461181	461181	461181	462512	462706	463347	463616	463916	464625	465078	466126	469623	469623	469623	471580	472791	473868	474183
1180	845325	845325	845325	845325	845325	845325	845325	845325	845325	845693	846082	846298	846298	846407	846407	846407	846407	848104	848553	848553	848553	850484	850484	850484	850484	850484	850484	850484	852275	852447	852447	852853	852904	853159	853503
1181	1196193	1196193	1198086	1198086	1204711	1208331	1208331	1208400	1208730	1218404	1227976	1229642	1229642	1232374	1233049	1235645	1235727	1238364	1240410	1241163	1241846	1242146	1243706	1243932	1244152	1245761	1252281	1253197	1256463	1257463	1257464	1263251	1263805	1266067	1266859
1182	1411102	1411102	1411102	1411102	1411102	1411102	1411102	1412272	1416642	1416642	1416642	1416642	1430265	1441725	1445513	1445513	1445513	1462479	1462479	1466009	1466009	1466799	1468080	1468282	1469293	1469635	1497417	1497417	1498211	1498211	1501312	1503034	1506604	1508795	1508795
1183	914559	914559	914559	914559	914559	914696	914696	914696	914696	914696	915076	915386	915386	915386	915387	915700	915700	916868	916868	916868	916960	917218	917218	917267	917267	917619	917619	918056	918056	918056	918056	918056	918056	918542	919459
1184	472564	472564	472564	472807	472807	472807	472807	472807	472913	472913	473116	473116	473670	474984	475396	475396	475672	475768	475797	475797	475797	476052	476052	476052	476128	477071	477214	477214	479731	479731	480234	480434	480629	481392	481392
1185	459349	459349	459398	462612	462669	468543	468920	468920	468920	471648	472866	472954	473838	478864	478912	478912	479346	481754	481832	482498	482498	482498	482838	483272	487204	487272	492276	492662	493070	494630	494630	496542	496542	502877	504236
1186	1138517	1138517	1138517	1138517	1138517	1144778	1145093	1145093	1145305	1145305	1145645	1145645	1145645	1148137	1156210	1156210	1156210	1157142	1157142	1157578	1157578	1158938	1159047	1159047	1159581	1160833	1161799	1161942	1161942	1162951	1163064	1163374	1163374	1163374	1163916
1187	243869	243869	243869	243869	243869	243869	244501	244501	244501	244501	244770	245272	245272	245272	245272	245272	245272	245310	245310	245310	245310	245310	245889	245889	246443	246778	246778	246778	246778	246778	246778	246778	247266	247525	247525
1188	476978	476978	476978	476978	478464	478464	478464	478966	478966	478966	478966	478966	478966	478966	479275	479275	479275	481745	482095	482095	482873	483988	484790	485212	485394	485983	485983	485983	486149	486149	486149	486149	486199	486199	486199
1189	1141630	1141630	1142338	1145510	1148251	1148251	1148251	1148251	1148695	1149936	1152499	1152499	1159356	1159650	1159650	1160011	1160011	1163188	1163188	1163354	1163384	1163654	1163965	1165936	1165936	1166320	1167036	1167571	1168747	1168747	1168747	1169578	1172573	1173313	1173674
1190	394694	394694	394694	394694	394694	394694	394694	394694	394694	394694	394694	394694	394694	395344	395500	395500	395500	399031	399031	399031	399031	399031	399036	399036	399036	399036	399036	399036	399036	399036	399036	399036	399036	399164	399164
1191	743383	743383	743383	743383	743383	743383	743383	743816	744052	744052	744052	744052	744052	744052	744246	744246	744600	746017	746017	747190	747190	747190	747615	748187	748187	748187	748187	748187	748187	748561	748561	748733	748733	750469	750469
1192	738771	738771	738771	738771	738771	738771	738867	738867	738867	738867	738867	738867	738867	738867	739259	739259	739259	739518	739518	740274	740274	740369	746416	746787	748619	749346	752130	752130	752302	752483	752941	752979	752979	752979	761105
1193	897279	897279	897279	897279	897319	897319	897319	897319	897319	897817	898853	899440	900699	900923	901240	901240	901322	901322	901349	901349	901349	903124	903665	903665	906030	906498	906498	906498	906503	906682	906858	908063	908300	908300	908305
1194	693266	693266	693266	693266	693266	696326	697735	698894	699161	699161	699738	699738	703173	703607	704663	704663	704663	704985	704985	705719	705719	705719	707893	707893	717178	717178	717178	717178	718786	718813	718813	719945	720258	720258	720628
1195	865696	865696	866243	867136	867439	868026	869321	869321	869321	869321	869321	869321	869321	869690	869724	869724	869724	869871	870303	870372	870372	870721	870721	870721	870721	870798	870798	871172	871172	871172	871188	871188	871188	871188	871367
1196	827462	827462	827462	828639	828639	831970	831975	832579	834376	834376	834971	836219	836219	837451	838822	838822	839313	842287	842287	843391	845836	847482	847838	850658	852290	853133	853170	854492	854492	854492	855190	855544	855773	858858	859443
1197	984952	984952	985124	985124	987429	988867	989151	989969	989969	992479	993319	993699	999948	1000264	1000285	1000285	1000397	1001727	1002613	1003438	1008434	1020098	1024574	1026255	1030766	1039627	1040608	1041158	1041393	1042540	1043327	1043327	1044194	1046107	1047262
1198	1005200	1005200	1005200	1005200	1005200	1005928	1006267	1006267	1006414	1006414	1006414	1006636	1006706	1006706	1006879	1006910	1007220	1007220	1007220	1007220	1007661	1008135	1008541	1010843	1011775	1011775	1011775	1011775	1012006	1012355	1014922	1014922	1015208	1015208	1015418
1199	1825924	1825924	1825924	1826287	1826287	1826288	1826288	1827877	1828301	1828641	1829413	1829436	1829500	1832197	1835844	1836281	1836667	1836667	1836976	1837040	1837381	1837690	1838607	1838607	1838607	1838607	1838607	1838607	1840713	1841410	1841878	1841878	1841878	1841948	1842210
1200	1685695	1685695	1685695	1685706	1685706	1685706	1685706	1685706	1685953	1685953	1686355	1686355	1687019	1687019	1687095	1687136	1687680	1687680	1687680	1687680	1687680	1687680	1687804	1687839	1688341	1688513	1688513	1688513	1689317	1689414	1689414	1689423	1689456	1689456	1689456
1201	854806	854806	854995	855305	855305	855305	856015	856077	856077	856077	856077	856077	856077	856270	856799	857064	857064	857064	857233	857233	857233	857715	857715	857715	857715	857715	857715	857715	857715	857715	857715	857715	857715	857715	857715
1202	723915	723915	724178	724178	724407	724407	724407	724407	724407	724608	727072	727072	727072	727072	727072	727072	727072	727387	729179	729179	729179	730141	732853	732853	733476	733476	735611	735611	739170	740013	741693	741980	741980	741980	741980
1203	1109991	1109991	1109991	1109991	1109991	1109991	1110309	1110309	1110309	1110309	1110309	1110309	1110309	1111092	1111092	1111092	1111401	1111401	1111401	1111401	1111401	1111401	1111401	1111401	1111401	1111401	1111401	1111401	1111827	1112140	1112140	1112929	1112929	1112929	1112929
1204	496074	496074	496138	496438	496501	497858	497858	501795	501795	501795	501795	501795	501795	502423	502423	502423	503098	503098	503911	503911	503911	503911	503911	503911	503911	503911	503911	503911	503911	507319	507319	507319	507319	507319	507319
1205	1162923	1162923	1162929	1163353	1163353	1163353	1163353	1163353	1163867	1163867	1165372	1165372	1167425	1167425	1167900	1168043	1168043	1168043	1168043	1168043	1169014	1169555	1170950	1171216	1171696	1171696	1172067	1172067	1172067	1172067	1172245	1172586	1172586	1172883	1172883
1206	590438	590438	591416	591416	592144	592144	592655	595553	595864	595864	596288	596288	596288	596557	598089	598089	598926	601066	601066	603276	608201	609027	609027	609437	609437	609437	609437	610580	614096	614096	614096	615777	615777	615777	616682
1207	1146313	1146313	1146644	1146644	1149229	1149408	1149408	1149460	1149460	1149460	1149988	1151122	1151231	1151782	1152077	1152127	1152760	1153231	1153241	1153241	1155475	1156436	1156436	1156752	1158833	1158833	1161000	1161000	1161444	1161773	1161773	1162114	1162114	1165185	1166462
1208	953334	953334	953334	953334	953334	953465	953465	954059	954059	954059	954059	954059	954059	954059	954078	954078	954078	954697	954697	954883	954883	954883	954941	954941	955251	955423	955773	955880	956832	956847	956847	956946	956946	957076	957140
1209	1902441	1902441	1903280	1904657	1905248	1905595	1907614	1915066	1915066	1915066	1916055	1916628	1917256	1919747	1921962	1922608	1923919	1923975	1924766	1925768	1928902	1929019	1929989	1931883	1934273	1935545	1935757	1938175	1940293	1941547	1941819	1943452	1943452	1944994	1947133
1210	1710365	1710365	1710853	1710853	1711482	1711910	1711910	1715737	1715830	1715908	1716641	1717400	1719132	1719866	1723197	1723644	1725417	1725417	1727131	1731294	1731294	1735912	1737524	1737526	1737860	1738853	1739616	1740460	1741118	1741439	1742627	1742804	1742804	1744146	1744254
1211	1045590	1045590	1047132	1047132	1047722	1048120	1048654	1048654	1048654	1049001	1050023	1050309	1050309	1050705	1052077	1052956	1052956	1052956	1052956	1055540	1057273	1057273	1058443	1060646	1064822	1065913	1073274	1073549	1074335	1074335	1074335	1074556	1074762	1075114	1076043
1212	1179909	1179909	1180362	1180362	1180362	1180362	1180362	1180955	1180955	1182058	1184339	1184339	1184662	1185087	1185696	1185696	1189025	1190124	1190258	1190654	1192100	1192580	1193153	1195663	1198136	1198859	1198919	1199457	1200148	1200535	1201251	1201418	1201617	1202249	1205093
1213	2423050	2423050	2423142	2424518	2425051	2425145	2425672	2426256	2426293	2426293	2427537	2427537	2428712	2429321	2431461	2431468	2431973	2433636	2433930	2434227	2434305	2435510	2435815	2435844	2435868	2435868	2438581	2439063	2443070	2444051	2444051	2444051	2444051	2444051	2445106
1214	1287940	1287940	1288459	1288459	1288768	1288768	1288998	1289274	1289274	1289274	1289894	1289894	1289894	1289894	1293011	1293633	1293643	1293643	1294511	1299442	1299713	1300022	1300056	1300056	1300781	1301046	1301046	1302211	1303172	1303290	1303290	1303710	1304028	1305078	1305104
1215	1452155	1452155	1452436	1452436	1452650	1452650	1452866	1452872	1452872	1453064	1453524	1453524	1453924	1454892	1454913	1454913	1455574	1456158	1456628	1456954	1457268	1457376	1458737	1459242	1460218	1460925	1460943	1461267	1461267	1462858	1463735	1463918	1464649	1464830	1464830
1216	1141880	1141880	1141880	1142960	1142960	1144741	1145157	1145750	1146321	1146321	1147576	1147576	1149468	1152387	1153058	1157854	1157854	1159173	1159526	1160800	1161004	1161445	1169360	1171991	1176732	1176732	1177006	1177490	1179682	1179682	1179768	1180076	1180076	1180757	1183083
1217	914687	914687	914687	914687	914687	914687	914687	914687	914687	915130	915377	915377	915377	915377	915377	915377	915377	915536	915536	915536	915728	915728	917986	917986	917986	917986	917986	917986	918003	918003	918189	918609	918616	918616	919251
1218	2665956	2665956	2668831	2669350	2669651	2670851	2675195	2676197	2676223	2677646	2679464	2681650	2682252	2684457	2687757	2689157	2690556	2694082	2697508	2697531	2701184	2742476	2749895	2750831	2754053	2754731	2754753	2756047	2756188	2756188	2756501	2760585	2761002	2762146	2764419
1219	1704189	1704189	1707070	1707070	1707301	1708276	1708276	1712166	1712166	1712330	1712630	1712841	1713368	1713678	1714172	1714771	1714774	1715600	1718959	1718959	1719906	1720968	1721025	1722383	1723674	1724534	1726021	1728527	1731764	1734659	1738333	1742943	1743326	1744804	1746311
1220	596534	596534	597304	597719	598165	599723	601597	601597	602711	604200	605045	609071	612275	612291	612808	613865	614898	622141	623152	624251	624506	625458	627031	627031	629949	632375	632375	633274	633274	633840	640223	641072	641599	641599	643261
1221	314470	314470	314470	314470	314470	314470	314470	314470	314470	315164	315164	315164	315164	315164	315766	315766	315766	315766	315773	315773	315773	315773	315773	315773	315773	315773	315773	315773	315773	315860	315860	315860	315860	315860	315860
1222	1423029	1423029	1423475	1423475	1423475	1423675	1423988	1423988	1425466	1425466	1426888	1428425	1428431	1429076	1429649	1430038	1430102	1431885	1431890	1431890	1432155	1432155	1433394	1433689	1434726	1435533	1436178	1437403	1437768	1437768	1438359	1438359	1438763	1439101	1439101
1223	454112	454112	454112	454112	454112	454112	454112	454112	454112	454112	454934	454934	454934	454934	455751	455751	455751	455751	456095	456095	456095	456095	456095	456095	456095	456095	456095	456095	456708	456708	456865	457253	457253	457253	458181
1224	650921	650921	651591	651677	651677	653334	653334	653334	653334	653397	655221	655760	655760	655760	655760	656631	656953	659050	659050	659607	661511	662226	662535	663821	664362	664362	664606	664606	664691	665023	665023	665023	665365	665365	665365
1225	1126381	1126381	1126381	1126381	1126381	1126381	1126449	1126449	1126748	1126748	1127027	1127385	1127574	1127911	1127911	1127911	1127911	1128667	1128667	1128667	1128667	1129050	1129928	1130258	1130565	1130565	1130565	1130565	1131068	1131989	1132339	1132864	1134758	1134904	1139346
1226	624886	624886	624886	624886	625489	625561	626057	626057	626213	626213	626213	626213	626227	626458	626458	627035	627035	627043	627043	627043	627043	627043	627306	627534	627534	627534	627534	627534	627534	627534	628308	628308	628308	628308	628308
1227	755033	755033	755261	755523	756519	760108	760108	760344	761209	761266	761266	761403	761876	761876	761876	762301	762301	762772	762922	763417	763568	764134	764615	765053	765053	765053	766198	766198	766755	766821	766821	766821	766821	767278	767447
1228	1164007	1164007	1164086	1164136	1164549	1164588	1164588	1164760	1164760	1164760	1165193	1165193	1165193	1165644	1166404	1166404	1166404	1167174	1167436	1168200	1168200	1168200	1168200	1168509	1168569	1168569	1168569	1168569	1168569	1168862	1168862	1169035	1169035	1169035	1169706
1229	344862	344862	344864	344864	345238	345238	345238	345238	345238	345238	345238	345238	345369	345369	345369	345530	345628	345878	345878	345878	345878	345878	346590	346590	346856	347087	347087	347087	347087	347087	347087	347087	347087	347087	347414
1230	642977	642977	644743	645535	645535	646829	649978	649978	650958	650958	652130	652130	652130	664703	668085	668085	668536	669854	669993	669993	669993	671278	672001	672001	673260	673260	674692	674692	674692	674694	675539	677038	677412	678457	678961
1231	572015	572015	574198	574301	574794	575040	575040	575040	575040	575040	575040	575040	575040	575349	575349	575541	575541	575893	575893	575893	575893	577069	577069	577363	577363	577363	577433	577433	577433	578572	578572	578572	578572	578572	579150
1232	300211	300211	300379	300379	300379	300379	300379	300379	300379	300379	300379	300379	300379	300379	301019	301531	302554	302554	302554	302554	302554	302554	303016	303048	303179	303179	303488	303601	303601	303601	303800	303800	303800	305133	305133
1233	511803	511803	512351	512351	512616	512926	513183	513183	513183	513183	513183	513183	513414	513822	513851	514096	514096	514096	514106	514503	514883	514947	514947	515328	515328	515328	515489	515489	515879	518945	518945	519362	519362	519608	519608
1234	469630	469630	469630	469630	469630	469630	469630	469630	470249	470249	470715	470715	470715	470715	472106	472106	472106	472106	472106	472868	472868	472868	472868	472868	472868	472868	472868	472868	472868	473643	473643	473643	473643	473643	473643
1235	543842	543842	543842	543842	544293	544582	544582	544582	544582	544582	544582	544752	544752	544752	545788	546034	546034	546034	546034	547779	547779	547779	547779	547779	547847	547847	547847	547847	547847	547847	547847	547847	547847	548576	548622
1236	369672	369672	369672	369672	369672	369672	369672	369672	369672	369672	369672	369672	369672	370312	371357	371357	371357	371357	371357	373302	373302	373302	373554	373554	373868	373868	374049	374049	374049	374049	374049	374049	374049	374049	374086
1237	1394512	1394512	1394986	1397088	1397659	1397700	1402348	1412343	1412390	1413947	1416121	1417731	1438201	1441341	1447551	1451352	1451872	1454878	1455806	1464260	1475184	1494375	1501559	1502032	1502522	1504138	1506032	1507970	1509200	1510542	1511000	1511300	1511488	1511488	1513291
1238	867898	867898	868898	868898	871479	872105	872940	873570	874045	874567	875476	875854	876164	878165	879615	880158	881933	882101	897917	899101	899101	900266	900616	903539	903876	903881	904934	905097	905097	905689	905706	909477	910958	910958	912594
1239	548093	548093	548093	548508	548508	548508	548864	548864	548922	548922	548922	548922	548922	548922	549565	549671	550146	550146	554782	554782	555000	555000	555476	555476	555868	555868	555868	556051	557614	557614	557614	557614	557614	557614	557617
1240	1535110	1535110	1535110	1535545	1535545	1536637	1536637	1537104	1537104	1537626	1537626	1538554	1538554	1538554	1538554	1538554	1538554	1538633	1538633	1540304	1540304	1540304	1540304	1540304	1540304	1542412	1542412	1542412	1542451	1542776	1542776	1544405	1544650	1544822	1544822
1241	809332	809332	817712	817719	817824	817824	818988	831448	833725	834300	834350	835014	835014	835014	837690	837690	837923	837923	838206	838206	838206	842456	843255	845035	845035	845035	845043	845043	845043	845043	845043	845043	845273	847035	847216
1242	545160	545160	545160	545452	545459	545459	545466	545727	549204	549204	549204	549204	549543	549543	550044	550044	550731	550731	550731	550731	550962	552576	552576	552971	552971	552971	553865	553865	554646	555469	555469	555555	555995	556388	557214
1243	1021415	1021415	1023428	1024869	1025159	1025902	1026186	1029898	1031767	1035316	1036292	1037387	1037824	1038004	1043495	1044350	1046412	1046982	1046982	1060999	1061025	1063853	1069146	1071248	1071441	1071786	1074998	1075408	1075408	1076094	1077708	1077868	1081441	1081974	1082031
1244	433543	433543	433543	433543	433661	433661	433661	433661	433661	433661	433985	433985	433985	434164	434164	434533	434533	434533	434533	434533	434709	436917	436917	437287	437361	437361	437364	437364	437364	437631	438027	438027	439767	439871	439871
1245	1019422	1019422	1019593	1019593	1019593	1019593	1019593	1019593	1019593	1019881	1020190	1020190	1020190	1020501	1020848	1022223	1022736	1024879	1024879	1024879	1024879	1025819	1029217	1029445	1034866	1072938	1072938	1073077	1073077	1073445	1073445	1073766	1073822	1074133	1074133
1246	759982	759982	759982	759982	760084	760084	760160	760160	760160	760160	760160	760160	760160	760160	760749	760749	760749	765527	765527	765527	765527	765527	765527	765527	765527	765527	765527	765527	765714	765714	765714	766127	766127	766127	766127
1247	675286	675286	675635	675635	675635	675635	675635	675946	675946	675946	675946	675946	675946	676123	677371	677371	677687	678149	678967	679646	680476	680656	681739	683776	684181	685706	686141	687209	688215	688325	688325	688531	688531	688531	688985
1248	484741	484741	484741	484741	484968	484968	484968	484968	484968	484968	484968	484968	484968	484968	484968	484968	484968	484968	484968	484968	484968	484968	484968	485115	485115	485120	487044	487081	487413	487413	487781	488096	488096	488096	488096
1249	1593179	1593179	1595022	1595022	1596096	1596096	1596718	1597586	1597586	1597586	1597586	1598368	1598401	1598535	1600616	1600616	1600616	1601640	1602849	1603032	1604631	1608724	1609760	1610481	1613100	1613284	1615770	1615772	1616966	1618906	1618906	1620214	1620214	1621523	1621523
1250	835450	835450	836050	836050	836190	836190	837240	839335	841275	842370	843225	843660	844083	844083	847124	847464	848850	850785	851968	857307	857307	862777	866742	867041	867041	867335	871675	871869	872254	872628	875872	876901	877376	877840	877851
1251	1051494	1051494	1053444	1053444	1053444	1053444	1053754	1053754	1054616	1054866	1054976	1055085	1055085	1055519	1057154	1057154	1062284	1062284	1079794	1080374	1080871	1082817	1082817	1087526	1091637	1092239	1092411	1093221	1094046	1095940	1096314	1096406	1098443	1100734	1101481
1252	1073791	1073791	1073791	1073791	1073791	1073791	1073791	1073987	1074507	1074507	1075166	1075166	1075166	1075166	1075166	1075166	1075166	1076314	1077326	1077943	1078664	1084160	1084160	1084252	1084712	1084712	1084712	1084712	1084712	1084712	1084765	1084765	1084765	1084765	1084978
1253	863302	863302	872227	872720	877343	877343	880105	880165	883190	884424	885507	885507	891344	891801	897032	905287	905287	908467	911827	911950	913458	920587	923152	929582	953680	957014	964675	986348	991274	993366	995025	995739	998641	999088	999569
1254	444505	444505	444678	444678	444678	444678	444678	444678	444678	444678	444678	444969	444969	444969	445245	445245	445437	445437	445437	445437	445437	445632	445632	445632	445749	445749	445749	445749	445749	445749	445749	445749	445795	445795	445795
1255	745590	745590	749310	762158	765253	765449	765449	768179	770938	776080	780015	781709	790503	793746	795713	795904	795904	797706	797736	804518	804518	806515	808132	809404	809703	809703	811816	811816	815065	816105	816466	816601	816934	817394	817395
1256	1008060	1008060	1008060	1009694	1011294	1013178	1013178	1013178	1013360	1013360	1013487	1013487	1013487	1013487	1014122	1014122	1014122	1014122	1014162	1014162	1014162	1014956	1016577	1017175	1017175	1018715	1020555	1021397	1021397	1021957	1021957	1022095	1022590	1023291	1023746
1257	445981	445981	446312	446312	446312	446312	446312	446312	446312	446312	446312	446312	446312	446312	446312	446312	446312	447356	447356	447356	447356	447811	447811	447811	448181	448181	448181	448181	448181	450016	450016	450016	450016	450019	450019
1258	632546	632546	632546	632546	632546	632546	632546	632546	632546	632546	634142	634142	634142	634644	635068	635068	635068	635068	635527	636001	636238	636467	636467	636858	636858	636942	637614	637614	637867	637867	637867	637867	637867	637971	637971
1259	603090	603090	603090	603090	603090	603090	604078	604078	604276	604276	604276	604276	604276	604276	604276	604695	606187	606287	606592	606592	606592	607170	609418	609418	609432	609782	610352	610352	610352	610369	610369	610396	610719	611309	611447
1260	334568	334568	334568	334568	334568	334568	334568	334568	334568	334899	334899	334899	334899	334899	334899	334899	335218	335218	335218	335264	335264	335645	335645	335645	335809	335809	335809	335809	335809	335809	335809	335809	335809	335809	336466
1261	930539	930539	930539	930539	930539	930704	930704	931159	931405	931405	933037	933037	933947	933947	934640	934640	934640	934640	934640	934640	934640	1013277	1019740	1019910	1023320	1023320	1023344	1023388	1033255	1033861	1033889	1033889	1033889	1033895	1033994
1262	1115791	1115791	1115791	1115791	1115791	1115791	1115791	1116450	1117429	1117454	1117454	1117454	1117454	1117454	1117454	1117454	1117657	1118167	1118524	1118756	1118756	1120246	1120246	1120902	1121869	1121869	1122215	1123253	1123421	1123421	1123600	1123942	1123942	1124103	1124103
1263	460016	460016	460607	460607	460607	460607	460607	460607	460607	460607	460995	460995	460995	460995	460995	460995	460995	460995	460995	460995	460995	462708	467902	467996	468629	468858	469215	469215	469250	470056	470056	470056	470056	470189	470399
1264	320676	320676	320676	320676	320676	320676	320676	320676	320676	320676	320676	320676	320676	320676	321191	321191	321380	321387	321387	321387	321387	321865	321865	321865	321865	321865	321928	321928	321928	322277	322288	322288	322288	322288	322288
1265	198896	198896	198896	198896	198896	198896	198896	198896	198896	198896	198896	198896	198896	198896	198896	198896	198896	198940	198940	198941	198941	198941	198941	198941	198941	198941	198941	198941	198941	198943	198943	198943	198943	199150	199150
1266	1169519	1169519	1170542	1170542	1170542	1170542	1171126	1171341	1171395	1171395	1171567	1171567	1171935	1173093	1173711	1173711	1173711	1174093	1174093	1174266	1174266	1174560	1174560	1175000	1175027	1175027	1176259	1177170	1177170	1177314	1177623	1181341	1181856	1181856	1181885
1267	324700	324700	324872	324872	324872	324872	324920	324920	324920	325048	325048	325048	325048	325048	325048	325048	325048	325048	325303	325482	325482	325580	325580	325895	327517	327517	327517	327517	328266	328604	328604	328604	328604	328772	328772
1268	258475	258475	258475	258475	258475	258475	258475	258475	258475	258475	258475	258475	258475	258475	258475	258475	258475	258475	258475	258475	258559	258559	258559	258559	258565	258565	258565	258565	258565	258565	258833	258833	259328	259328	259328
1269	256974	256974	258088	258088	258088	258240	258934	258934	258934	258953	258953	258953	258999	258999	259214	259362	259609	259837	260868	260868	260868	260958	261250	261650	261838	261852	261852	261852	261852	261852	261852	261852	261852	261852	261852
1270	451301	451301	452163	452163	453062	453062	453285	453936	459177	459278	459706	459706	461144	461650	461732	462425	462439	462439	465034	465034	466697	466697	467627	472536	475315	475752	476279	476279	476279	476691	477250	477250	477250	479233	482293
1271	2006410	2006410	2006962	2006973	2011128	2017733	2019044	2019996	2021468	2022278	2023281	2025138	2027711	2028578	2032344	2032647	2033484	2036411	2041733	2049215	2055373	2065443	2070624	2073849	2075790	2079815	2084580	2086448	2128559	2136152	2139508	2139907	2146909	2148028	2151487
1272	611231	611231	611231	611332	611332	611538	611790	612471	612793	612793	612793	612804	613829	614317	615215	615215	615215	615436	615436	615436	615436	617342	617518	621624	621626	621771	622509	622917	623873	626833	626833	627531	627560	628007	629513
1273	200394	200394	200394	200394	200394	200394	200394	200394	200394	200394	200394	200394	200394	200394	200394	200394	200394	200394	200394	200394	200394	200394	200394	200394	200394	200394	200394	200394	200394	200394	200394	200394	200716	200716	200716
1274	1131755	1131755	1132218	1132761	1132761	1133647	1135145	1135845	1139287	1141491	1141986	1141986	1142059	1142130	1147911	1147941	1148999	1156850	1156850	1157347	1167332	1217829	1219894	1221008	1222357	1224188	1226174	1226174	1227342	1227820	1228887	1229244	1230434	1231162	1233201
1275	994887	994887	994887	995706	995706	995706	995706	995706	995706	995706	995706	1000445	1000445	1001017	1001017	1001017	1001049	1001049	1001049	1001641	1001641	1002878	1002878	1002878	1003530	1003683	1003683	1004256	1006001	1006180	1006180	1006343	1006561	1006561	1006576
1276	519634	519634	519634	519953	519953	519953	519953	520338	520527	520527	521062	522224	523132	523743	523754	524689	524689	525015	525015	525522	525522	525522	526372	531416	531773	531773	531856	531856	532206	533004	533266	534010	534010	534378	534378
1277	982635	982635	982635	984091	985665	985665	987209	987209	987535	987785	989565	989565	989565	989565	989565	990502	990502	990834	993440	997302	998225	999307	999307	999307	1002971	1011905	1013183	1027518	1028452	1031144	1036605	1036895	1036895	1036895	1037936
1278	441160	441160	441936	442321	442920	443135	449496	449613	449780	452303	453575	454763	454778	455048	458699	458699	461856	464089	465421	471718	473622	476141	482652	493057	495059	495059	495471	495471	496140	496480	496480	498125	498125	498513	498644
1279	1694877	1694877	1696703	1696703	1697476	1697476	1697525	1700149	1701473	1703464	1704343	1704740	1704740	1705509	1706476	1707721	1707721	1729526	1730441	1735269	1735315	1735534	1737573	1738963	1739359	1739414	1740138	1740138	1740218	1740218	1740654	1740654	1740973	1742890	1744330
1280	798546	798546	798546	798546	798546	798546	798546	798546	798546	798546	798546	798546	798828	799081	799890	799890	800119	800422	800798	800798	800850	801020	801020	801020	801180	801468	803947	803947	804832	804927	804927	804927	804927	807114	807668
1281	988326	988326	988326	988326	988326	988326	988326	988811	988811	991075	991075	991075	991075	991075	991765	992277	992277	992280	992966	992966	993100	1021321	1021321	1021321	1022286	1022286	1022286	1022286	1022286	1043846	1043846	1043919	1043919	1044233	1044474
1282	1366007	1366007	1366007	1366188	1366874	1367511	1367511	1367537	1367576	1368012	1368544	1368790	1368790	1369436	1369784	1369784	1371338	1375589	1379305	1382671	1391374	1394921	1394921	1394923	1396859	1397513	1400622	1400622	1401518	1402222	1402624	1403326	1403351	1405911	1406367
1283	1049561	1049561	1050918	1050918	1052705	1057513	1058532	1058715	1060783	1061300	1063003	1066798	1067239	1067549	1068334	1068760	1074811	1078057	1078057	1079261	1083214	1090252	1097889	1105605	1105816	1106614	1107080	1107080	1109017	1111891	1111891	1111891	1113779	1113891	1114391
1284	569987	569987	570082	570082	570172	570172	570172	570172	571020	571020	571020	571020	571599	571599	571599	572121	572121	572121	573919	573919	573919	575584	575584	576965	578621	578697	579150	579150	579150	579150	579445	579445	580507	580907	581046
1285	598163	598163	598163	598163	598163	598163	598492	599463	599463	599463	599463	599463	599463	599463	599463	599463	599463	599842	600341	600341	601234	601290	601290	601425	601743	602569	602737	602737	602903	602903	602903	603422	603422	603422	603422
1286	1568095	1568095	1569022	1571152	1572700	1582458	1593733	1601341	1602098	1604092	1616660	1644317	1648459	1649542	1664597	1666384	1708886	1711988	1718222	1735531	1746010	1754023	1758301	1770072	1799402	1804075	1804927	1806359	1806359	1806774	1809103	1810915	1811819	1812582	1813994
1287	1507249	1507249	1511859	1512079	1512864	1512945	1518369	1520607	1521222	1521222	1521680	1521874	1522000	1536194	1543912	1545003	1546454	1549596	1553863	1555065	1555610	1563815	1564049	1564912	1565323	1566546	1568338	1569669	1570899	1573806	1573977	1574685	1575511	1576391	1577763
1288	732547	732547	732918	732918	732918	732918	732918	732918	732918	732918	733553	733553	733553	733553	733836	733836	733836	734118	734118	734118	734304	735461	736128	736259	736702	736702	736874	736874	737047	737047	737047	737047	737047	737162	737162
1289	745945	745945	745945	745945	745945	745945	745945	746146	747129	747129	747129	747129	747129	747129	747129	747129	747320	747320	747320	747320	747320	747320	749196	749196	749217	749217	749239	749239	749239	749239	749239	750765	750765	750765	750765
1290	521351	521351	521351	521351	521351	521351	521403	521403	521403	521403	522085	522085	522085	522085	522086	522086	522086	522315	522486	522904	522904	523870	523870	526366	527182	527182	527182	527182	527182	527182	527182	527182	527182	527182	527182
1291	588724	588724	588724	588724	588724	588724	588724	588724	589009	589009	590063	590063	590404	590404	590429	591123	591534	591534	591534	592764	592764	592764	592780	592780	592780	592780	593437	593437	593437	593437	593437	593437	593437	593437	594665
1292	547941	547941	547941	547941	547941	547941	547941	547941	548251	548251	548251	549126	549126	550699	551136	551136	551136	551136	551136	551656	551656	551991	551991	552630	552630	552630	552630	552630	552955	553285	554077	554750	554750	554765	555083
1293	211594	211594	211594	211594	211594	211594	211594	211594	211594	211594	211594	211594	211594	211594	211594	211594	211594	211594	211594	211594	211594	211594	211594	211594	211594	211832	211832	212590	213207	213207	213207	213207	213207	213207	213207
1294	230908	230908	230908	230908	230908	230908	231058	231058	231058	231366	231366	231549	231549	231549	232519	232519	232811	232811	232811	233668	233668	233668	233668	233668	233722	233722	234576	234576	234576	234901	234901	234901	234901	234901	234901
1295	941159	941159	941522	942324	943106	943230	944098	944098	945189	945189	945189	945189	945189	945500	946222	946882	946882	947357	947529	950368	950565	950565	953538	953538	953538	954170	956113	956422	956422	956472	956665	957017	958723	959500	959833
1296	1271983	1271983	1272607	1273062	1273992	1277359	1277359	1278229	1280952	1281911	1283095	1283799	1283799	1284126	1285727	1287689	1288963	1290718	1291699	1292631	1293647	1295811	1297870	1298891	1299713	1301772	1303699	1303699	1304000	1304294	1304611	1307345	1307408	1307408	1307434
1297	1488006	1488006	1488006	1488377	1488851	1488851	1489110	1489137	1489137	1489137	1489183	1489509	1491381	1491381	1491381	1491754	1497420	1512982	1512982	1514414	1514728	1516101	1517339	1542989	1549393	1555296	1556623	1557099	1558959	1559626	1563556	1565322	1585682	1588694	1595116
1298	978423	978423	979864	980299	983823	984213	984213	984888	991465	992014	992698	993430	993818	996477	998912	1019014	1053006	1133880	1139245	1141482	1141482	1142265	1146232	1183034	1183034	1183034	1184158	1184885	1194294	1194294	1256153	1256575	1257656	1257815	1258455
1299	552898	552898	553270	553270	553270	553270	553270	553276	553276	553276	553276	553505	553505	555464	556958	556958	556958	556958	556958	556973	556973	556973	556973	558198	558382	558610	558906	558906	559184	559799	559901	559920	559920	560104	560142
1300	1632118	1632118	1633716	1644702	1646013	1646315	1646709	1646931	1651406	1652055	1652465	1658284	1662623	1663574	1671396	1671396	1671396	1681387	1683847	1695963	1695963	1697643	1699421	1701615	1706631	1707554	1709098	1710538	1714196	1714747	1714802	1715453	1718016	1722439	1725082
1301	255384	255384	255384	255384	255384	255980	255980	255980	256458	256458	256458	256458	256459	256459	256880	256880	256880	256880	256880	257070	257070	257070	257070	257070	259036	259414	259414	259573	259573	263281	263281	263378	264197	265041	265076
1302	896766	896766	896766	896766	896932	902960	902960	903108	904026	904368	907250	907560	908108	919835	921632	923335	923335	930677	930882	930882	932052	933197	934927	936186	936186	936931	936965	937566	937566	939046	939635	940662	940755	940755	940755
1303	498199	498199	498199	499145	501709	503893	504222	505279	507531	509597	509795	510376	510493	510809	512037	512980	512980	513647	513988	515500	517424	517424	517740	518012	520384	520384	520384	533793	534818	535810	549706	550260	551785	552894	552990
1304	2276718	2276718	2281335	2295157	2301226	2307499	2309378	2313733	2318104	2320122	2325167	2325885	2327844	2331729	2334363	2334646	2336693	2339218	2352435	2359175	2364448	2366443	2369338	2375972	2378190	2381087	2382652	2383605	2385138	2400781	2410134	2415447	2425727	2431305	2438823
1305	389512	389512	389512	389512	389512	389512	389512	389512	389937	389937	389937	389937	389937	389937	390072	390072	390072	390220	390220	390220	391178	391178	391534	391822	391822	391822	391822	403820	406054	406427	406427	406427	406427	406955	407000
1306	553558	553558	553558	553924	553924	554135	554325	554325	554325	554325	554325	554644	554644	554644	554644	555559	555559	556401	556401	557662	557662	557830	558242	558242	558242	558242	558738	558738	559021	559021	559062	559062	559062	559444	559984
1307	603091	603091	603266	603266	603266	603332	603332	603332	603332	603332	603332	603332	603332	603332	603332	603332	603436	603436	603436	604066	604066	604066	604066	604066	604066	604066	604913	604913	604913	604913	604913	605080	605303	605303	605501
1308	1272518	1272518	1332942	1333381	1333381	1333705	1335298	1335849	1336207	1336207	1336207	1336365	1336852	1339438	1339439	1340196	1340828	1340828	1341233	1343350	1343350	1343457	1343457	1343960	1344369	1345763	1349906	1350424	1352563	1354278	1356748	1357496	1357496	1359085	1361432
1309	1652832	1652832	1653550	1654744	1655944	1682655	1683964	1684515	1684515	1684515	1686335	1688264	1689763	1694117	1694880	1695076	1710064	1808618	1952598	2007125	2017794	2036596	2044953	2045129	2050776	2056224	2063699	2065997	2066867	2068023	2078603	2078603	2080466	2081077	2081242
1310	344702	344702	344702	344702	344915	345541	345983	346080	346329	346510	347821	347847	347953	347953	348073	348179	348279	348824	350787	350812	350812	351077	352650	353636	353731	354286	354286	355022	355963	355963	356295	356295	356556	356875	356875
1311	1255838	1255838	1255902	1255902	1255902	1255902	1255902	1257112	1257112	1257339	1257339	1258244	1258244	1258282	1258282	1258282	1258282	1260487	1260487	1261588	1296098	1303336	1303917	1304155	1304663	1304663	1307379	1308403	1308459	1308778	1308778	1309719	1310014	1320217	1323991
1312	816902	816902	817185	817348	817355	818010	818493	820315	822392	823270	824038	825377	833019	833329	844462	845652	846637	848796	848796	851060	852013	852013	852013	852699	853761	854079	854252	855688	857513	857603	857905	858055	858475	859552	860683
1313	1138897	1138897	1139495	1139495	1139495	1139495	1139495	1139729	1139729	1140291	1153425	1155101	1155101	1155101	1156473	1156488	1156810	1167945	1169580	1170679	1171370	1172432	1175459	1175998	1175998	1175998	1175998	1176473	1177417	1177864	1178264	1178692	1178692	1179341	1179857
1314	1417435	1417435	1417679	1418098	1418409	1419845	1419845	1419991	1419991	1421314	1421314	1421314	1423215	1424348	1425760	1426287	1441913	1561037	1575502	1583130	1583130	1583608	1590228	1590364	1590744	1600447	1600552	1600724	1602901	1605039	1608768	1609382	1610655	1611163	1619310
1315	1075445	1075445	1076169	1077626	1079214	1082832	1085276	1085459	1087692	1087748	1091063	1091725	1091911	1092687	1095249	1106569	1111025	1112867	1114305	1115036	1115142	1115171	1116301	1122188	1125943	1126502	1130468	1131563	1133518	1134472	1134472	1135593	1136277	1137444	1137734
1316	1221952	1221952	1222480	1222802	1222948	1224904	1225779	1225779	1226298	1226298	1229489	1230064	1230716	1231052	1232252	1232307	1232307	1232307	1236489	1237125	1237125	1239368	1240530	1244362	1247170	1250429	1251092	1251092	1253609	1253651	1257077	1257572	1257980	1258441	1261634
1317	9952939	9952939	10015121	10050026	10124398	10168328	10215958	10248668	10267516	10310037	10333700	10342887	10384861	10394984	10431261	10449771	10467749	10536758	10570513	10612004	10628033	10698072	10742643	10757290	10780768	10784140	10796900	10804491	10832957	10845628	10854565	10867503	10871714	10886148	10894934
1318	2536550	2536550	2537453	2538198	2538364	2538364	2539049	2539559	2539559	2540383	2540831	2541161	2542528	2542870	2543393	2543393	2546622	2549920	2549920	2550504	2550504	2554336	2556555	2562654	2568737	2569940	2570201	2571438	2571471	2573780	2573906	2574176	2574590	2574590	2575606
1319	1093662	1093662	1094014	1094466	1094498	1095570	1095875	1097468	1097610	1098459	1102387	1102387	1104829	1106418	1106492	1106794	1109458	1109945	1110288	1110639	1111255	1114077	1114385	1115577	1115577	1116144	1116144	1123200	1123693	1123693	1123693	1123977	1124407	1124670	1124779
1320	873662	873662	873662	873662	873662	874548	874548	874836	875318	875394	875394	875853	875853	876079	876079	876507	876507	876507	876507	876678	878425	880003	881373	881916	882736	884218	884329	884329	884329	884329	884663	885580	885580	886609	886769
1321	1871740	1871740	1871766	1872107	1873676	1874262	1874262	1874309	1874309	1878929	1880530	1880881	1880881	1881485	1883081	1885328	1887663	1888110	1888586	1888747	1892344	1897625	1904868	1905284	1905567	1907754	1912727	1913968	1914246	1919177	1919508	1919508	1920280	1920322	1921058
1322	2075976	2075976	2083980	2090940	2092238	2102145	2115019	2129870	2136716	2139331	2145961	2149586	2153624	2154613	2156733	2176164	2179426	2188155	2193893	2216455	2217554	2235260	2264813	2268181	2270327	2277148	2284203	2290273	2303052	2303689	2304142	2311969	2315023	2315766	2318166
1323	551576	551576	551576	551576	551576	551576	551576	551576	551859	552448	552769	552851	552952	552952	552952	552952	552952	553157	553157	553157	553157	553214	553214	553214	553214	553214	553228	553228	553228	553228	553228	553228	553376	553376	553376
1324	1854266	1854266	1854556	1854556	1854925	1855415	1855420	1857270	1859577	1859583	1861638	1864297	1865713	1866407	1869652	1870423	1872436	1876230	1877568	1881793	1882991	1889517	1889517	1889913	1892018	1897843	1897843	1901036	1902656	1903247	1903250	1903476	1903951	1908075	1908075
1325	632204	632204	635477	635624	636089	638111	638111	638111	638111	638897	638897	638897	642579	643193	643689	643716	644946	645872	645872	647426	647426	651381	655870	660128	660128	660128	661149	661369	662277	662277	662277	662277	662277	662757	664120
1326	940302	940302	940354	945300	945300	946368	948327	958657	960260	960557	963410	964112	965667	965667	973079	973079	973079	978879	980623	1026065	1036977	1047919	1048296	1052187	1053418	1053709	1054224	1054513	1055224	1055224	1055224	1055224	1055750	1056093	1056933
1327	393957	393957	393957	393957	393957	393957	401489	401489	401489	401489	401489	401489	401489	403179	403179	403337	403407	403407	403407	403407	403407	403407	404302	405519	405519	405519	405519	405519	405519	405519	405519	405519	405691	405691	405691
1328	994282	994282	994282	994282	996516	996815	996815	996815	996815	996815	996815	996815	996815	996815	997224	997224	997224	997224	997224	997224	997224	997900	997900	997900	997900	997900	998481	998481	998481	998481	998481	998691	998691	998691	998691
1329	797851	797851	797851	797851	797851	797851	797851	797851	797851	797851	797851	797851	798041	798424	798424	798424	798424	798491	798491	798881	798881	799186	799186	799359	799905	800047	801284	801336	801336	801475	801899	801916	802130	802130	802391
1330	741263	741263	741263	741263	741263	741263	741263	741263	741514	741514	741514	741514	741514	744556	745288	745288	745914	747988	750189	750220	750220	750867	750867	750867	752097	752097	752214	752214	752308	752523	755832	755832	755832	755832	755832
1331	851544	851544	851544	864122	864983	865055	865055	865319	865645	866257	867784	867784	868906	869078	871437	875737	875737	881778	881778	881778	885116	886853	886853	886978	887925	888726	888792	888792	889721	890360	890669	895524	895524	895578	895680
1332	916675	916675	918736	918775	918775	919716	920043	920043	920043	921607	923869	923869	923869	924720	925456	926492	926975	929309	929309	939227	941803	942442	943693	949976	950434	950434	952598	953066	953140	953140	953178	953178	953178	953178	954243
1333	982647	982647	985473	988193	989400	992552	992552	992826	994354	1000222	1001406	1002628	1002950	1005155	1008556	1013078	1015270	1018227	1031386	1041397	1041993	1042073	1043138	1064445	1067533	1076037	1076779	1076806	1077949	1078299	1080947	1081209	1083057	1083418	1085617
1334	576979	576979	576979	576979	576979	577148	577148	577148	577148	577148	577148	577148	577300	577658	580432	580432	580717	580717	581172	581172	581172	581814	581814	581814	581814	581814	581897	582916	582916	582916	583254	584128	584128	584139	584465
1335	408931	408931	409221	409221	409221	409478	409478	409478	410914	411037	412354	412594	414186	415561	416334	416595	417279	419552	419552	421836	422122	422122	423388	423388	423388	423449	423846	423846	424137	426273	426976	426976	426976	427094	427224
1336	479551	479551	479919	479919	479919	479919	479919	479919	480093	480459	481194	481194	483054	483054	483869	483869	483869	483869	483869	485123	485123	485504	485504	485510	485510	486579	486676	487328	487579	487754	487754	487754	487754	487754	488905
1337	484027	484027	484027	484027	484027	484027	484027	484027	484542	484542	484542	484542	484542	485158	485246	485246	485246	485246	485246	485246	485246	486181	486181	486181	486181	486181	486181	486181	486181	486181	486870	486870	486870	487188	487188
1338	480679	480679	481507	481507	483257	483257	483927	484712	484712	485056	485763	487711	489805	489805	489905	489905	490888	493148	493473	493703	493770	494496	495404	496255	496502	499102	499874	499874	499874	503637	503637	505444	506615	506615	507431
1339	1019088	1019088	1019275	1020200	1020229	1020259	1020259	1020259	1020259	1022141	1025881	1026095	1027522	1029184	1030480	1031153	1031153	1031773	1032353	1032353	1041493	1043845	1044371	1045248	1053689	1053732	1053732	1053732	1054862	1058492	1061096	1061096	1061268	1063049	1063500
1340	1985714	1985714	1985987	1987482	1987952	1993621	1993794	1994576	2011000	2025724	2047495	2058338	2064094	2064690	2071286	2082928	2104213	2116349	2123096	2123474	2135217	2143660	2149653	2149653	2157862	2159227	2161715	2161715	2162966	2163823	2168202	2169059	2169372	2169779	2174539
1341	889207	889207	889509	890403	890403	891640	891954	893420	893420	894273	894452	894996	895823	895823	896193	896381	896769	896769	896769	896769	896982	898143	899038	899674	899674	899989	899989	900016	900016	900397	900901	901462	901462	901578	901578
1342	539286	539286	539286	539286	540603	540603	540603	540603	540603	541410	541410	541410	542123	542125	542125	542125	544746	547989	548047	548054	548113	553292	556537	556687	557102	557134	557311	557311	557446	557465	557695	557695	557695	557695	557695
1343	308810	308810	308950	310341	310457	310457	310457	310629	310940	311470	312787	312787	315210	315210	315519	316086	316527	316527	316527	318907	318907	318907	320587	320587	321627	324379	324379	324379	324551	325424	325424	325568	325568	325568	325568
1344	805589	805589	805627	805633	807874	809004	813381	813711	815074	817191	817704	817868	821587	822238	823526	827216	827292	828029	828949	829974	830483	833941	834263	835425	837744	837744	839288	839908	840891	840906	844873	847159	847877	848965	849400
1345	488206	488206	488324	488765	488765	488765	488765	488823	489044	489044	489044	489140	489551	489676	489676	489702	489702	490796	490796	490829	490829	490829	490829	490829	492173	492381	493508	493586	494445	494759	494759	494886	494886	495060	495060
1346	927415	927415	927518	927866	929258	929601	929601	929951	929951	931351	931698	932016	932016	932016	932016	932128	932816	934010	934359	937554	945729	949427	949910	949913	949913	950169	950858	951575	951575	952875	953813	954139	954465	959006	960579
1347	1068250	1068250	1068997	1069063	1069718	1070686	1070999	1070999	1070999	1070999	1072053	1073417	1073485	1074104	1075755	1075755	1075755	1079522	1079522	1079522	1080094	1083773	1090012	1098154	1099286	1099286	1100044	1100341	1100341	1102191	1102298	1103341	1103341	1104118	1106311
1348	263049	263049	263049	263049	263049	263049	263049	263049	263049	263049	263049	263049	263049	263390	263390	263390	263390	263440	263440	263440	263440	264008	264075	264299	264299	264299	264458	264458	264458	264458	264458	264458	264458	264458	264458
1349	811481	811481	811569	812962	814064	816030	818718	818798	820866	821106	821515	821993	823766	823766	825742	828957	830859	832610	834780	834780	834780	845738	845738	847304	847373	848427	849105	849776	849776	859046	859046	859302	861091	861091	861153
1350	833409	833409	833430	833430	833430	833430	837184	840807	841162	841238	841238	841238	841238	841238	841274	841706	841790	841988	842091	842356	843161	843810	843810	843863	843863	843913	843913	843913	843930	843930	844199	844199	844580	844812	846546
1351	1069740	1069740	1072271	1072882	1072882	1072882	1072882	1072882	1074689	1074689	1075144	1075459	1081509	1082848	1084596	1084596	1085017	1087205	1087205	1087446	1087767	1088557	1090241	1090804	1097139	1099442	1102798	1104155	1104267	1104689	1104748	1105720	1105794	1106044	1106067
1352	1028116	1028116	1028797	1029175	1029175	1029208	1029208	1030521	1031214	1031617	1033577	1033737	1033913	1033913	1039321	1039321	1039590	1040331	1040332	1042470	1043883	1049282	1050869	1051896	1053343	1053554	1056616	1056691	1057029	1062515	1062515	1062545	1062572	1062962	1063342
1353	977036	977036	977036	977142	977557	977557	977655	977655	978360	978387	979180	979182	980077	980077	980265	980265	981589	981826	981826	981837	981837	982849	982849	982849	985061	986953	988167	988577	988577	988677	991718	991718	992338	993364	993953
1354	1273814	1273814	1275717	1280131	1280628	1280950	1280968	1283112	1283112	1283303	1287274	1290422	1291017	1295564	1303730	1304036	1306999	1309674	1313330	1314087	1314875	1318087	1321650	1323398	1324181	1324181	1324579	1328012	1329191	1330395	1331031	1336463	1337046	1337046	1337068
1355	1147713	1147713	1148527	1148527	1148527	1149570	1151643	1153479	1153796	1153796	1165019	1166073	1166613	1166613	1167115	1168270	1168872	1173146	1173146	1173483	1173483	1173793	1174973	1174973	1175078	1177850	1179248	1179248	1179422	1180906	1180976	1181159	1181826	1181826	1181874
1356	352788	352788	353492	354366	354778	357216	357532	360289	361593	362191	363743	363743	364053	364053	371212	375038	376046	379616	379826	379826	379826	381363	381499	382189	382189	382373	382695	382695	383258	383258	383258	383258	385667	386220	386220
1357	1030464	1030464	1030464	1030464	1033595	1033595	1033595	1034101	1035304	1047248	1060712	1066564	1078226	1078762	1079876	1081580	1081580	1084766	1086319	1102095	1104004	1106865	1108832	1109052	1109052	1122249	1122844	1124987	1125780	1127861	1127861	1127861	1127861	1128487	1128487
1358	254270	254270	254270	254270	255520	255520	255520	255520	255520	255520	255520	255520	256232	256547	256610	256610	256610	256610	256610	256610	256610	256610	256610	256610	256610	256610	256610	256610	256645	256645	257033	257033	257033	257033	257033
1359	842993	842993	842993	842993	843111	845395	845432	845432	845432	845432	845485	846908	847225	847225	847457	847457	847557	847557	847557	847663	847768	848081	849287	850547	850921	850921	851842	852213	852213	852471	853191	853191	853486	853970	854071
1360	1550856	1550856	1551686	1551828	1551883	1552733	1552733	1552733	1552733	1552733	1552733	1554030	1556839	1557428	1557428	1557620	1557791	1559360	1559360	1566248	1566248	1567786	1569869	1570432	1572605	1572756	1573376	1573724	1573724	1574275	1574275	1574307	1574340	1574340	1574369
1361	389931	389931	390003	390067	390067	390067	390067	390067	390067	390419	390419	390419	390419	390419	392578	393496	393496	394035	394035	394035	394035	395002	395002	395234	395234	395234	397398	397398	397398	397427	397427	397427	397427	397427	397886
1362	413444	413444	413505	413814	414193	414193	414193	414193	414193	414193	414193	414496	414496	414496	414755	414755	414880	414880	415581	415581	415581	416073	416073	416073	416073	416073	417331	417331	417331	417914	418252	418252	418502	419132	419348
1363	2284199	2284199	2285274	2294260	2295826	2302285	2310126	2312009	2317042	2338296	2345700	2348933	2359861	2359861	2368617	2378092	2380325	2383727	2384265	2388675	2389385	2401937	2421778	2421943	2424588	2425518	2437426	2439186	2461708	2462610	2463021	2464053	2464272	2471136	2472375
1364	1350381	1350381	1350759	1350759	1351101	1351132	1351132	1351950	1352689	1353062	1353327	1356353	1356715	1358324	1358470	1358470	1358470	1360033	1360033	1361887	1361887	1364154	1364209	1364852	1364852	1364852	1364854	1365304	1365491	1366410	1366412	1366884	1367617	1367617	1367650
1365	2064016	2064016	2064840	2065005	2065384	2066900	2070444	2076514	2076962	2081663	2083814	2084765	2085718	2087249	2096449	2098113	2098763	2108337	2108657	2111702	2111702	2121892	2127502	2128090	2133295	2135014	2139129	2139996	2140625	2141044	2142813	2144901	2144901	2145183	2145459
1366	2190387	2190387	2195102	2199545	2204219	2212808	2219198	2222330	2224618	2226593	2231248	2237425	2251501	2269110	2291520	2294268	2300267	2324600	2352774	2369544	2373074	2382636	2391122	2391166	2394176	2395043	2404351	2406730	2408256	2411685	2412766	2413673	2414387	2414656	2416062
1367	2180931	2180931	2181195	2181486	2181848	2183179	2183402	2184860	2189775	2193164	2193267	2194004	2195022	2196080	2197440	2202905	2204787	2206225	2209937	2210891	2211194	2215624	2223992	2226497	2228370	2230900	2232349	2233295	2239822	2240667	2243449	2245378	2247579	2247579	2247775
1368	1045120	1045120	1046364	1046580	1047375	1047403	1047641	1047768	1047768	1048087	1048087	1049377	1050483	1054474	1054498	1055747	1055747	1056533	1057279	1057812	1058785	1061884	1062156	1062565	1062567	1067693	1069589	1070105	1070735	1072498	1073151	1074213	1074441	1075428	1080263
1369	1739301	1739301	1739876	1741193	1742236	1742236	1745297	1745413	1745978	1751154	1753217	1755038	1759174	1761514	1763171	1763321	1763321	1763535	1768082	1772485	1772907	1781371	1785797	1791688	1794062	1794728	1799382	1800835	1801286	1801286	1801286	1801844	1805482	1806291	1807003
1370	1549513	1549513	1549536	1550484	1550484	1550882	1550882	1554461	1556063	1558981	1560835	1562122	1562177	1562177	1566105	1566515	1568177	1569852	1577628	1577666	1577998	1581861	1584030	1584030	1584030	1585773	1587382	1587854	1588175	1588989	1588989	1589292	1589292	1589343	1589778
1371	2034799	2034799	2037338	2037389	2040612	2041257	2042639	2052559	2052559	2054596	2058677	2060075	2060933	2069167	2070379	2078401	2078750	2080924	2081868	2089848	2090218	2094916	2097176	2097176	2098386	2098998	2100802	2101080	2101106	2101283	2103955	2104103	2104103	2106560	2107122
1372	745103	745103	745103	745103	745158	745158	745158	745377	745396	748203	748359	748879	748879	748879	748999	748999	748999	749744	749744	758669	758669	761341	761341	761466	761466	762352	762811	762888	762929	762929	763018	763190	763639	763639	764029
1373	1316790	1316790	1317181	1317841	1317841	1317841	1317841	1319003	1319174	1319414	1320211	1322038	1322244	1322244	1322244	1323203	1323327	1323327	1323327	1323889	1323933	1325082	1325082	1325215	1325215	1335511	1342871	1342871	1346645	1347071	1347122	1347122	1348468	1348468	1348500
1374	857122	857122	857293	857293	857293	857293	859103	859103	859103	859413	859444	859887	859887	859887	860886	861742	861817	862272	862272	862272	863631	863808	863808	863984	864834	864834	864911	865229	865229	865474	865797	865797	865797	865841	865885
1375	3092471	3092471	3092523	3094587	3094908	3095573	3095750	3096398	3097174	3099774	3101622	3101728	3103156	3103275	3104419	3109209	3109902	3114612	3114980	3118693	3120908	3142112	3144436	3147674	3151426	3153293	3157781	3158720	3164303	3165054	3168143	3168223	3168323	3168323	3171096
1376	357468	357468	358046	358046	358046	358046	358477	359557	359557	359557	359557	359557	359557	359557	359587	359587	359587	360050	360187	360187	360237	361101	361160	361160	361160	361160	361160	361160	361160	361526	361610	361610	361874	361930	362101
1377	915845	915845	915845	916313	916313	916313	916313	916313	916313	916313	916313	916313	916324	916324	916417	916417	916417	916417	917293	917293	917293	918454	918454	918532	918532	919233	921222	921222	921514	922093	922093	922093	922093	922102	922973
1378	1658104	1658104	1658153	1658153	1658460	1658460	1662935	1663775	1663875	1664072	1664072	1664072	1665164	1666823	1666823	1666823	1666895	1667212	1667212	1669387	1669387	1674875	1676773	1677393	1677570	1677581	1680991	1682173	1683164	1686667	1687252	1687252	1688668	1688668	1690017
1379	1325841	1325841	1325841	1325841	1325841	1325882	1325882	1325882	1325882	1325882	1326303	1326303	1326303	1326303	1326303	1326303	1326303	1326350	1326527	1326527	1326527	1326901	1326901	1327399	1327930	1327930	1327930	1327931	1327931	1328238	1329343	1329343	1330656	1330714	1330757
1380	431609	431609	432376	435331	435331	435331	435331	435331	436955	436955	436955	436955	436955	436955	436955	436992	437036	437036	437036	437043	437043	437043	437043	437043	437043	437043	439635	439635	439635	439635	439911	439911	439911	439911	440147
1381	417504	417504	417504	418383	418383	419071	420913	420913	420913	420913	420913	420913	420921	420921	420921	420921	420921	420921	420921	421717	423103	423667	423667	423667	423667	423875	424563	424563	424807	425131	425131	425131	425181	425388	426030
1382	693734	693734	693784	693784	694565	696170	696170	703081	703081	703081	703081	703081	703673	704352	704352	704352	704352	704352	704421	704421	704510	706120	706169	706169	706330	706330	706464	706500	706514	706560	707319	707319	708129	708403	708403
1383	2039725	2039725	2041253	2042039	2049956	2049956	2049956	2049956	2049956	2053800	2062185	2062185	2062185	2065511	2067678	2067678	2068014	2068014	2068014	2068182	2068236	2076753	2076753	2082559	2082986	2082986	2083242	2083242	2083242	2083242	2083595	2083595	2083595	2085841	2087194
1384	1481003	1481003	1481003	1481038	1481038	1481901	1483843	1484598	1485764	1485764	1488841	1489029	1489738	1490013	1490203	1490532	1493823	1501822	1502511	1502530	1503045	1507216	1507954	1508481	1508508	1508508	1509573	1509612	1509678	1509884	1510551	1510999	1511314	1511358	1512010
1385	2601671	2601671	2604061	2610969	2617922	2627848	2628264	2634754	2635659	2642383	2643377	2659787	2666809	2671605	2678141	2680479	2684772	2690298	2690308	2695941	2710815	2725912	2726752	2728323	2728964	2729228	2734417	2740035	2741368	2742857	2743411	2744951	2751580	2752621	2753618
1386	539686	539686	539686	540810	541620	541620	541646	542574	542574	542574	542574	542791	543137	543447	543666	543980	543980	545011	545011	545011	545011	546291	546291	546291	546845	547138	547272	547346	548391	548391	548391	548635	549456	549456	549700
1387	1661232	1661232	1667143	1673734	1676068	1676068	1678755	1681793	1681811	1682664	1684348	1684348	1684993	1693132	1696730	1697847	1698978	1701916	1702155	1704085	1704104	1706962	1706962	1707985	1708197	1708197	1710862	1710862	1710862	1710862	1711346	1711701	1712063	1712111	1712200
1388	436967	436967	437143	437987	438034	438034	438034	438041	441630	441630	441630	442298	442632	443443	443443	443443	444155	453792	453851	453851	454465	456332	457334	457450	457450	457450	457450	457450	457450	457450	457450	457492	457492	457492	457492
1389	613607	613607	613607	613607	613607	617775	618668	618867	618867	619225	619225	620671	620716	620779	621232	623039	623039	623344	623344	623823	624206	627906	627985	628678	629888	629935	632486	632486	632486	632664	632833	632833	632984	633413	633413
1390	1209254	1209254	1209297	1209297	1209297	1209297	1209297	1212552	1214466	1219154	1219693	1220336	1220518	1221678	1221678	1221678	1222822	1223922	1225132	1225220	1225687	1229013	1229980	1231714	1231832	1231832	1233819	1234639	1235497	1236250	1237124	1237901	1238187	1238187	1238587
1391	1691896	1691896	1692012	1692578	1692633	1692693	1692741	1692741	1692799	1692851	1692903	1692903	1694602	1695003	1695735	1695772	1695933	1696047	1696195	1697058	1707090	1709584	1710415	1710628	1715656	1716283	1718946	1719602	1719683	1719908	1720840	1725275	1725348	1726468	1727095
1392	425776	425776	425844	425844	425844	426035	426035	426035	426262	426262	426382	426382	427886	427886	427886	427886	427886	427886	427886	427886	427886	427935	428022	428022	428022	428022	428337	429140	429140	429140	430286	430286	430286	430464	430825
1393	243415	243415	243415	243415	243415	243415	243415	243415	243415	243415	243415	243415	243415	243415	243415	243415	243415	243415	243415	243415	243415	243415	243415	243415	243415	243415	243415	243415	243415	243415	243415	243415	243415	243415	243415
1394	373086	373086	373086	373086	373086	373086	373086	373086	373086	373277	373277	373277	373277	373277	373277	373277	373277	373277	373277	373550	373550	373550	377108	377108	377108	377108	377108	377108	377425	377425	377425	377425	377425	377469	377469
1395	807666	807666	807666	807666	807805	807805	807805	807805	807805	807805	807805	807805	807805	807805	807805	808096	808096	808223	808347	810593	811001	811001	811001	811001	811001	811001	813925	813978	814123	815014	815014	815014	815014	815014	815672
1396	685177	685177	686303	686303	686303	686305	686305	686380	686380	686380	687979	691040	691234	691503	692412	692440	694390	715799	722992	723285	723285	725318	725318	725793	728963	728972	731165	731365	731395	731395	731453	731453	731453	731494	731494
1397	868055	868055	868055	869734	870956	875551	875551	875551	875747	875981	875981	875981	875981	875981	875981	875981	875981	875981	875981	875981	875981	876366	876366	878290	878290	878290	878438	878438	878438	878460	878460	878460	878460	878460	878553
1398	776492	776492	777987	778996	778996	778996	779649	779649	779649	779649	779649	779649	779649	779649	780756	780756	780803	780803	780803	780803	780803	781173	781173	781173	781173	781173	781173	781173	781173	781173	781173	781173	781173	781173	781710
1399	339704	339704	339704	339704	339704	339704	340232	340422	340501	340501	340501	340501	340501	341084	341460	341460	341769	341769	341769	341769	342394	342394	342394	342699	342699	342699	343197	343197	343197	343449	343449	343449	343574	343574	343574
1400	342129	342129	342180	342180	342659	342659	342659	342659	342752	349074	349074	349074	349074	349074	349074	349194	349194	349194	349194	349504	349504	349504	349504	349504	349504	349504	349521	349521	352686	367379	367379	367379	367379	367379	367467
1401	1734203	1734203	1734904	1737016	1737016	1737299	1737430	1738500	1747513	1748557	1748557	1749573	1749813	1749813	1761127	1761173	1762519	1762800	1762800	1763895	1763895	1765799	1769049	1773758	1778175	1778175	1781735	1781781	1797910	1801008	1801209	1801209	1801209	1801234	1802404
1402	1549771	1549771	1554577	1555197	1555251	1558769	1559374	1560542	1563974	1563974	1567244	1568179	1569447	1569447	1573707	1573707	1573821	1573980	1577013	1577365	1580254	1584455	1584641	1585238	1585238	1586068	1591809	1593458	1593761	1594196	1594354	1596630	1596981	1598004	1598004
1403	336434	336434	336434	336434	336434	336434	336434	336434	336434	336434	336434	336434	336434	336434	336434	336434	336434	336434	336434	336434	336434	336644	336644	336644	336644	336644	336644	336644	336644	336644	336644	336644	336644	336644	336644
1404	463750	463750	463750	463844	463900	469613	470246	470598	470956	470956	473605	473605	473605	473605	473605	473605	473605	473640	474355	474502	474525	475541	475541	475541	476166	476180	478984	479994	480040	480040	480040	480040	480040	480040	480394
1405	354953	354953	354953	354953	354953	354953	355217	355217	355539	355539	355539	355539	356079	356079	356079	356079	356079	356079	356426	356760	357277	358230	358230	358230	358293	359067	361381	361446	362205	362698	363242	363242	363956	363956	363956
1406	382628	382628	382628	383455	383455	383455	383455	383690	383992	383992	383992	384089	384089	384089	384089	384089	384089	384089	384089	384089	384089	384089	384089	384089	384089	384089	384555	384576	384690	384690	384690	384690	384690	384690	384701
1407	2292363	2292363	2292363	2292363	2306330	2306392	2306392	2306392	2306392	2306416	2306416	2306416	2306416	2306416	2306416	2306416	2306416	2306416	2306416	2306416	2306420	2309434	2309434	2312558	2312558	2312558	2322210	2322210	2322210	2324278	2415557	2416912	2416912	2416912	2417034
1408	1171911	1171911	1172019	1172300	1172350	1172350	1172742	1172823	1173323	1174513	1177265	1177491	1177497	1177497	1177497	1178107	1178574	1180893	1182111	1182499	1183833	1185502	1188037	1188964	1188964	1191212	1204511	1220648	1220790	1221078	1221078	1221078	1223936	1224203	1224564
1409	1071068	1071068	1071068	1072423	1072423	1073001	1074516	1074698	1076269	1077627	1080444	1080444	1080761	1080762	1083564	1084171	1084171	1084555	1084555	1100855	1118996	1132169	1133131	1133780	1134462	1134462	1142308	1145462	1151845	1152247	1152773	1153196	1153200	1160651	1162240
1410	635277	635277	635277	635277	635277	635277	635277	635277	635277	635485	635485	635501	636060	636060	636060	636060	636308	636851	636962	636962	637083	637977	637977	637977	637977	637985	638588	639652	639706	639744	639744	639765	639765	639765	639765
1411	645058	645058	645058	645058	645058	645058	645058	645058	645058	645593	646707	646707	646707	646707	646748	646748	646748	646748	646748	646748	647247	647810	647810	647810	647810	647810	647810	647810	647810	648012	648012	648012	648012	648012	648012
1412	439609	439609	439609	439610	439961	439961	439961	439961	439998	439998	439998	439998	440205	440279	440319	440695	440695	441356	441356	441356	442329	484766	485049	485977	485977	486199	500427	500427	500427	503210	504337	504337	504337	504337	504337
1413	1111417	1111417	1111554	1118937	1119706	1127428	1128516	1134119	1137143	1138171	1139170	1139486	1140283	1140319	1140319	1140563	1140922	1141406	1149847	1151782	1153464	1153464	1155572	1157865	1159091	1180317	1195778	1195917	1198556	1199927	1207997	1207997	1208701	1209471	1212997
1414	628417	628417	630113	632692	634192	635228	635739	636999	638200	638202	638202	638288	638288	638298	638298	638961	640253	640286	640286	652326	652903	652903	653923	654297	654297	654356	657024	657351	657913	657913	658809	658809	658809	658809	659888
1415	752979	752979	759721	764523	764523	768863	768863	768863	768863	768863	768863	768863	768863	768912	768912	768912	768912	768912	768912	769573	769573	769573	769573	769576	769889	769889	770257	770257	771840	772077	772077	772077	772154	773049	773049
1416	1116097	1116097	1116156	1119010	1119010	1119010	1124232	1124912	1134467	1139541	1139625	1140242	1144936	1145912	1145912	1145966	1146067	1148057	1150155	1150431	1150849	1153330	1153708	1157814	1158411	1158524	1164546	1164844	1164853	1164869	1169146	1169146	1170410	1171692	1173136
1417	949190	949190	949190	949681	949681	950017	950017	950017	964648	965115	965410	965459	965459	965459	965459	965459	965460	966509	966509	970707	970707	971034	971394	971394	971957	972273	972918	979785	979785	979933	980100	980100	980100	980472	980815
1418	784791	784791	784791	785070	785364	785838	785896	792551	796818	797360	797360	798431	798668	798668	798668	798668	801341	802615	807715	811928	814543	815511	816788	818375	821299	825127	828366	828786	835065	835342	835675	838279	838279	838620	838792
1419	1179788	1179788	1180149	1180149	1181516	1181563	1181563	1181934	1182053	1182885	1184986	1184986	1185026	1185062	1185062	1185062	1185064	1185067	1186865	1186999	1188314	1192886	1193143	1193143	1194052	1194106	1199180	1199217	1200475	1201652	1202996	1204606	1205472	1205472	1207609
1420	1968483	1968483	1970534	1970861	1973336	1975196	1975513	1977231	1977341	1978092	1978474	1978688	1978882	1980160	1984912	1984912	1986287	1986436	1987230	1990447	1990698	1993217	2001376	2009826	2009826	2010430	2032107	2032299	2033674	2043005	2049368	2050631	2052971	2054712	2055105
1421	856239	856239	856329	856518	859306	859664	861635	863950	864856	872717	872717	872717	873449	873758	873758	874040	874412	874412	874588	874742	874742	874844	875676	877448	878743	879712	886912	886912	887817	887817	889916	890631	891029	893916	893936
1422	624611	624611	625432	626744	626744	626744	627130	627562	627869	627869	627869	631839	631839	632487	632487	632487	632487	632892	632892	633071	633386	633729	634358	634358	634358	634358	638456	640666	640863	640863	640863	640863	640863	641509	641509
1423	961581	961581	961581	961841	962193	962765	962795	962795	962795	962795	964237	965360	966013	967364	968065	968470	969001	970428	970428	970719	970750	971059	973046	974088	974098	975474	978450	978450	979012	979131	980418	980418	984482	984674	984981
1424	1306254	1306254	1307874	1308232	1308532	1308900	1309850	1310930	1310978	1319118	1321083	1326515	1326515	1326515	1326615	1326642	1327691	1330062	1334865	1334977	1334977	1337643	1337643	1337780	1340171	1340171	1342297	1342297	1342625	1342625	1343721	1343721	1343721	1343971	1345290
1425	1257994	1257994	1258492	1262094	1265870	1266116	1269301	1269364	1269406	1271165	1271231	1272011	1272622	1272671	1272671	1272671	1273796	1274905	1275732	1276316	1278101	1278908	1279435	1281565	1281898	1281898	1299741	1300212	1301344	1302030	1302601	1304230	1304276	1305671	1306819
1426	2366256	2366256	2366297	2374837	2388793	2397795	2401535	2408279	2410653	2424324	2436665	2451467	2460832	2461764	2465214	2466189	2470995	2475461	2476779	2479367	2480655	2480762	2485699	2487189	2488532	2488840	2498602	2499210	2501633	2504977	2509076	2510274	2510898	2512558	2513558
1427	523045	523045	524539	524636	525002	526245	526245	526245	526895	526895	526931	527184	527337	527714	527869	527869	527869	530383	530569	530569	530569	530569	530626	530626	532511	533228	533585	533585	533585	533585	535453	536206	536206	536871	537406
1428	449813	449813	449813	449813	449813	449813	449813	449813	449813	449813	450081	450081	450081	450081	450362	450362	450362	450362	456106	457971	457971	457971	457971	457971	457971	457971	459564	459564	459605	459914	459914	460527	460527	460537	460537
1429	1309493	1309493	1313306	1313330	1314875	1314875	1315854	1316462	1316613	1317302	1317503	1318039	1318039	1318039	1318089	1318352	1318352	1320831	1320844	1320844	1320844	1322973	1322973	1323115	1323115	1323115	1324524	1324524	1324524	1324524	1324637	1325096	1325096	1325408	1325408
1430	1021854	1021854	1022619	1023995	1024337	1024337	1024337	1025554	1038016	1038452	1039016	1039086	1039132	1039527	1039628	1039628	1039628	1041654	1042050	1042518	1042671	1043032	1043032	1043507	1043507	1043742	1043870	1043999	1044046	1044538	1045403	1045740	1045746	1045778	1046069
1431	1072732	1072732	1072732	1073088	1073260	1073260	1074111	1074111	1074284	1075643	1075643	1078613	1078939	1079444	1080237	1080578	1081435	1081530	1082438	1083889	1083889	1084813	1085307	1085665	1086249	1086562	1093211	1093211	1095163	1095965	1097566	1097816	1097878	1098580	1098662
1432	373969	373969	373969	373969	374139	374139	374139	374139	374139	374139	374139	374891	375379	375379	375597	375597	375597	375597	378812	378993	378993	378993	379173	379173	379173	379173	380430	380430	380430	381273	381844	381944	382219	382219	382472
1433	655817	655817	656543	656893	659166	659447	659773	659773	662907	663584	664885	664885	665065	665065	665395	665406	670417	670417	670417	670552	670552	670794	670985	672087	672087	672087	678492	678501	678547	678628	678628	678652	678754	678754	678754
1434	413667	413667	413667	413667	413667	413702	413702	413702	413702	413826	413843	413843	413843	413843	414687	414687	414688	415441	415441	415441	415441	415441	415441	415605	415605	415605	415605	415605	415605	415605	415605	415810	417478	417478	417478
1435	1905497	1905497	1908409	1915252	1916595	1920573	1922872	1923681	1924365	1925190	1998249	2007139	2010211	2010473	2012163	2012349	2013152	2016043	2024915	2030967	2047529	2049659	2066332	2071250	2078282	2079887	2089745	2089778	2089907	2092159	2094345	2094376	2095920	2097887	2099741
1436	20320855	20320855	20369481	20436558	20511705	20601270	20623619	20693495	20748253	20764817	20802096	20836755	20893637	20987614	21078342	21148873	21211990	21274912	21326002	21358846	21403841	21481346	21536053	21567915	21596868	21622971	21651356	21673687	21722667	21775529	21821211	21851551	21885727	21932301	21980500
1437	1099089	1099089	1101281	1101281	1103118	1103435	1103435	1104446	1104971	1104971	1105265	1105265	1105330	1106420	1106420	1107032	1107032	1109528	1109610	1109610	1109612	1109612	1111454	1117798	1123296	1128407	1128407	1129134	1129605	1129605	1129632	1129858	1130060	1130298	1131215
1438	922006	922006	927968	928621	928621	930720	930720	935744	935959	936814	937107	940121	941352	942141	944408	949389	951754	954458	954598	955383	960005	963023	964115	964204	964800	964800	964800	966232	966232	966648	967089	968954	970168	970533	971526
1439	406484	406484	406484	407526	407526	407526	407526	407526	407526	407526	407526	407601	407601	407601	407601	407601	408516	408831	410100	410671	410671	410837	411855	411861	412339	413585	414011	414011	414011	414011	414011	414011	414011	414011	414011
1440	733075	733075	733075	733494	733494	733494	733494	733494	734202	734202	734202	734538	734538	736302	738125	738125	740483	740483	741137	741146	741489	741776	743511	743923	753436	754955	755074	755074	755755	755755	755755	756391	756391	757248	757248
1441	570910	570910	570910	570910	571137	571582	571582	571582	571951	572013	572013	572013	572013	572013	574114	574114	574114	574246	574246	574246	574330	574330	574330	574330	574538	574538	574538	574538	575276	575276	575276	575285	575562	575562	575965
1442	480062	480062	480143	480143	480143	480589	480589	480589	480589	480589	480589	480589	480589	481276	481276	481276	481330	481330	481518	481518	481518	482010	482010	482010	482010	482184	482184	482514	482538	482538	482538	482538	482538	482538	482538
1443	717878	717878	718117	718576	718812	718812	718812	718812	718846	718846	719035	719482	719601	720171	720309	720309	720309	720309	720309	720499	720787	721764	721764	722222	797303	798046	798106	798106	798106	798106	798106	798520	798674	798674	799279
1444	5112110	5112110	5118494	5118552	5119765	5129677	5130517	5137271	5137963	5139084	5147211	5147712	5155222	5160835	5162131	5168170	5174818	5178331	5189240	5191266	5192792	5234286	5234286	5234350	5235775	5238870	5239762	5244874	5246444	5247386	5249496	5250247	5253399	5254525	5254525
1445	4773773	4773773	4773950	4774645	4781984	4786501	4787122	4788596	4789695	4790589	4791900	4792307	4792716	4792716	4793708	4793708	4794602	4798109	4798109	4798266	4801413	4808836	4811118	4811475	4811663	4812439	4813059	4813374	4813374	4815684	4815684	4815684	4816777	4817177	4817699
1446	1899776	1899776	1899782	1900823	1901130	1901130	1901130	1901362	1901362	1901858	1901941	1902859	1902859	1902859	1902859	1903040	1903040	1903909	1903909	1903909	1904214	1906674	1907609	1908621	1920913	1927188	1929206	1931787	1938829	1938830	1948741	1956894	1957739	1957982	1958037
1447	1452497	1452497	1452497	1452497	1452497	1453960	1453960	1454819	1454819	1454819	1454841	1455536	1455732	1457393	1457393	1457393	1457393	1457393	1457393	1457393	1457393	1457733	1457733	1457844	1457844	1458016	1458016	1459750	1459988	1459988	1460228	1460236	1460236	1461257	1461257
1448	2001718	2001718	2001718	2001718	2002621	2005472	2005472	2005822	2007730	2008543	2008645	2009447	2010275	2010623	2010843	2010843	2010992	2012919	2012919	2012919	2012919	2034525	2034525	2034525	2034555	2034555	2034555	2034576	2034576	2035193	2035389	2035389	2035989	2035989	2035989
1449	4414843	4414843	4415591	4416519	4416519	4419185	4419185	4419396	4419411	4419411	4420059	4420059	4420059	4420233	4420303	4420304	4420304	4420304	4421115	4421441	4421628	4423840	4423840	4423840	4424117	4424117	4424943	4425567	4441139	4441635	4441635	4442690	4443275	4444126	4444482
1450	3206280	3206280	3207234	3207234	3208451	3208880	3209249	3210404	3210404	3210404	3210404	3213051	3213051	3214028	3214473	3214618	3214813	3215332	3215628	3221436	3221804	3224239	3224299	3225342	3225651	3227034	3227445	3228399	3228399	3228989	3228989	3229026	3229358	3230188	3230188
1451	2756660	2756660	2759343	2759950	2760383	2760383	2760383	2760534	2760534	2760534	2760580	2761221	2762026	2762939	2763432	2763432	2763432	2768522	2771610	2771610	2771610	2772922	2772922	2777988	2778737	2779271	2779271	2779786	2780679	2781433	2781433	2783705	2783705	2784129	2784129
1452	1603361	1603361	1628024	1632644	1634033	1667675	1669091	1676393	1692465	1694096	1714568	1721699	1728738	1729599	1730636	1732903	1736121	1755975	1760693	1765768	1766397	1771060	1771799	1772624	1772725	1772725	1782044	1784059	1806435	1811162	1813159	1814326	1817953	1819087	1820292
1453	667231	667231	671440	671440	671440	672518	672518	672518	672959	672959	672959	673406	674148	674958	676163	678990	679061	682033	685942	686153	686642	686880	686894	686894	687817	688278	697417	698419	698419	702401	702401	702464	703198	703198	703198
1454	2515898	2515898	2518293	2518389	2519970	2526033	2526794	2531688	2531950	2532997	2541560	2541560	2541992	2544394	2547073	2551212	2554576	2558039	2561950	2569282	2581269	2581269	2585374	2586295	2593211	2594105	2596812	2597116	2603751	2604126	2607819	2608410	2608988	2609316	2609901
1455	825017	825017	827641	827981	828732	830730	830730	830730	835786	836081	836081	837273	837639	838983	839045	840162	840402	844375	845353	845354	845819	846530	853537	858705	863780	863780	864256	865477	866414	866414	869045	869045	869481	869991	871997
1456	321368	321368	323445	323445	323445	323445	323445	323445	323445	323445	323445	323445	323445	324000	324000	324000	324000	324000	325960	326262	326262	326301	326520	326520	326838	327154	327154	327154	327502	327510	327510	327587	327587	327587	327724
1457	617352	617352	620236	620578	620641	621691	621691	622277	622778	625680	626039	628342	629745	630156	630189	630809	633119	635787	637974	639496	639631	645587	645829	646213	647031	647031	657130	657307	659520	661179	666296	666535	669134	670461	670461
1458	773876	773876	775324	775324	775734	776073	776073	776073	776073	776073	776086	776086	776086	776227	776313	776492	776770	776912	777552	778926	779694	781353	781353	781353	781353	781358	781358	781358	782581	783709	784208	785626	785789	785789	788644
1459	1263505	1263505	1266113	1266174	1266182	1272436	1274473	1278879	1282208	1286290	1297920	1298282	1302835	1311730	1328966	1331792	1333492	1354606	1373665	1374296	1376245	1377549	1382335	1384610	1386008	1387261	1389722	1390067	1403894	1407579	1413689	1415761	1421138	1426786	1432051
1460	1092420	1092420	1094791	1094791	1094791	1094802	1094802	1095133	1095133	1096017	1096170	1096422	1098656	1101760	1102101	1102293	1104387	1108184	1109770	1110252	1112198	1112828	1113685	1113844	1116597	1116597	1117903	1118275	1120758	1120758	1120829	1120857	1121188	1121188	1121523
1461	1065503	1065503	1065503	1066162	1066162	1066162	1067966	1067966	1068362	1068362	1069687	1069687	1069687	1073341	1073341	1073686	1074825	1075012	1076892	1076892	1078873	1079173	1079371	1079434	1079434	1081006	1083005	1083005	1088036	1099264	1099693	1099693	1100574	1100574	1100574
1462	1211697	1211697	1211697	1211697	1213139	1227500	1227500	1229782	1233329	1233477	1234069	1235665	1242777	1244925	1247076	1248737	1251035	1252546	1252986	1256244	1256981	1257350	1262818	1268933	1268978	1268978	1268978	1269657	1272511	1272809	1272809	1275395	1277943	1296575	1297075
1463	1142337	1142337	1177561	1177561	1178082	1180382	1180382	1181460	1181672	1181672	1197915	1198255	1198457	1207593	1210702	1220362	1220404	1221606	1222047	1230617	1230617	1247439	1247903	1248911	1248911	1248911	1248911	1248911	1250877	1258070	1261596	1261929	1266327	1268274	1271196
1464	508984	508984	508984	508984	508984	508984	508984	508984	508984	508984	509259	509259	509259	509387	509393	509393	509393	509393	509393	509393	509393	509393	509393	509393	509393	509393	509393	509440	509456	509456	509890	509936	509936	509936	509936
1465	433824	433824	434237	434237	434237	434237	434237	434237	434237	434237	434825	434825	434825	434825	434825	434825	434825	434825	434825	434825	434825	434983	434983	435863	435863	435863	436224	436224	436224	436224	436224	436224	436224	436224	437030
1466	760034	760034	760034	760034	760129	760129	760129	760129	760637	760637	761387	761481	761481	762020	762020	763666	763666	763666	763666	763909	763909	763909	763909	764755	764895	764895	764895	764895	771294	772232	772449	772449	772449	772449	772449
1467	1663679	1663679	1663679	1663679	1663679	1664023	1664896	1665291	1665291	1665291	1665294	1665726	1665726	1666088	1666088	1667389	1667561	1667912	1667912	1667912	1668331	1668331	1668331	1668395	1668395	1668395	1668395	1668395	1668395	1668395	1668885	1669890	1670278	1670278	1670278
1468	664650	664650	664650	664690	664690	664690	664690	664690	664690	664690	665042	665313	666200	668448	668448	672553	673807	675115	675115	675115	675487	676549	676594	676594	677285	677285	677530	677530	677710	677710	678189	681204	681472	683213	683213
1469	470867	470867	470867	470867	470867	470867	470867	470867	470867	470867	470867	470867	470867	470867	470867	470867	470867	470867	470867	470867	470867	470867	470867	470867	470867	470867	470867	470867	470867	470867	470867	470867	470867	470867	470867
1470	733458	733458	733496	733496	733870	733870	733870	734776	734776	734776	735910	735910	735910	735910	735910	736096	736096	737214	737227	737447	737447	737474	737474	737474	737474	737474	737913	737913	737913	737913	737913	738009	738928	738928	742030
1471	2645274	2645274	2647083	2647083	2647083	2647083	2648166	2648402	2648402	2648402	2648402	2648402	2648402	2648402	2648402	2649674	2649674	2649674	2649674	2650771	2650771	2650771	2650771	2650771	2650894	2650894	2650894	2651622	2651622	2651658	2657269	2657635	2657635	2657713	2658239
1472	1293166	1293166	1294345	1294345	1294345	1294345	1294763	1294835	1294844	1294844	1294844	1294891	1295065	1295065	1295475	1295837	1299693	1299693	1300707	1301026	1301026	1302864	1304019	1304019	1304019	1305596	1305827	1305827	1309172	1310063	1310063	1310207	1310375	1311147	1311313
1473	727316	727316	727316	727469	727598	727598	727598	727598	727598	727743	727981	728450	728450	728450	728450	728881	728881	728881	729661	729661	729680	729680	729772	730405	730405	730405	731957	732593	732593	732593	732593	733667	734183	734220	734220
1474	591504	591504	591504	591504	591504	591861	591861	592086	592086	592086	592086	593091	593408	593408	594259	594259	595838	674633	682863	683046	683708	694654	695985	698553	698863	698863	698863	699864	700833	700833	700833	700833	700833	701310	701310
1475	774221	774221	774221	774221	774221	775572	775572	775572	776312	776312	776312	776312	776434	776434	776778	776778	777129	779961	782831	788296	788790	788790	804122	805700	805815	808489	812984	814334	814347	814370	814492	819088	842324	845090	846776
1476	2055424	2055424	2055771	2056010	2056010	2057180	2057773	2058766	2058981	2060171	2060532	2060532	2060744	2061293	2061562	2061562	2062250	2062250	2064633	2064633	2064633	2066627	2067458	2067955	2067955	2067995	2068207	2068207	2068207	2068207	2068388	2070180	2070286	2072059	2073476
1477	1380149	1380149	1380525	1380525	1380525	1380696	1380696	1381089	1382117	1382117	1382117	1382712	1385995	1388119	1388119	1389274	1389274	1390877	1391867	1391971	1392168	1392179	1392179	1393999	1394785	1394785	1395511	1396792	1398252	1401147	1401492	1402249	1402804	1403670	1407071
1478	1903149	1903149	1906409	1906409	1906409	1907706	1907706	1909072	1909769	1909769	1909769	1910015	1912204	1913271	1917152	1918470	1919585	1920398	1920450	1924431	1924431	1924938	1924938	1924938	1926262	1926303	1926492	1927978	1928310	1928310	1928810	1930177	1933748	1934729	1937135
1479	934088	934088	936787	936787	936805	939172	939172	939172	939314	939739	939739	939739	940016	940571	941351	942041	942370	946897	947802	947802	948604	950265	952607	955900	956111	957347	961457	964640	967146	967146	967359	967686	967686	967801	967848
1480	4042432	4042432	4043715	4044168	4045004	4047365	4047365	4050128	4050876	4054305	4058196	4058196	4059917	4071733	4076692	4079928	4081643	4083842	4086996	4090047	4092039	4095287	4095287	4095524	4105985	4106032	4107449	4107534	4113294	4114487	4119188	4119236	4120167	4128102	4133529
1481	2890958	2890958	2894571	2895936	2897512	2899823	2899823	2909447	2911953	2913318	2914153	2914153	2918511	2923629	2925787	2929343	2929818	2932698	2935863	2938166	2940212	2940765	2944785	2945395	2950544	2955351	2960539	2962322	2963833	2964084	2964467	2964467	2966389	2966443	2966764
1482	2246186	2246186	2247312	2247312	2248005	2248320	2248320	2249620	2249620	2249855	2250721	2250965	2250965	2252041	2252470	2252987	2253985	2256177	2256495	2256946	2257110	2266526	2266921	2266921	2268148	2268458	2271594	2271594	2271940	2272342	2272872	2273017	2273018	2273651	2273980
1483	1336202	1336202	1339488	1339499	1339499	1339644	1339644	1339644	1339644	1339644	1340117	1340196	1340196	1340196	1340786	1340995	1342073	1342073	1342073	1342105	1342352	1345696	1349928	1350803	1351049	1351049	1351149	1351149	1352394	1353005	1353510	1353510	1353544	1353685	1353685
1484	1438300	1438300	1444904	1444904	1444904	1449620	1449620	1493645	1495482	1501596	1511440	1514552	1520242	1524667	1531216	1532567	1536571	1539974	1540854	1543531	1547148	1549650	1551222	1552172	1558278	1559190	1560772	1572055	1581846	1602160	1603863	1604940	1609910	1611746	1612705
1485	1549435	1549435	1550128	1550128	1550128	1550281	1550281	1550281	1550281	1550438	1550779	1550779	1550779	1550779	1550931	1551092	1551594	1551594	1552069	1552115	1552115	1552115	1552115	1552115	1552687	1553508	1554179	1554179	1554179	1554563	1554563	1554633	1554633	1554633	1554633
1486	1776619	1776619	1813560	1815041	1834475	1839129	1839129	1841735	1843702	1845669	1887832	1889499	1890784	1891249	1897938	1910955	1915550	1963110	2035371	2038751	2041998	2056418	2064751	2077612	2092130	2096306	2099591	2102657	2104585	2107002	2108450	2119129	2120502	2122603	2126793
1487	2241745	2241745	2255939	2257878	2283444	2297591	2298288	2301430	2304610	2304610	2304692	2325081	2338364	2347519	2365036	2375803	2388178	2430971	2431679	2431679	2433819	2435149	2438212	2438776	2439228	2482410	2482867	2483558	2502331	2504918	2506774	2509447	2510967	2511945	2534196
1488	686756	686756	686756	686756	686756	686756	686756	687444	687505	687505	687821	687821	687821	687821	687821	687821	687821	687821	687821	687821	687821	692564	692564	692897	692897	692897	692897	692897	693774	694164	694164	695016	695016	695016	695016
1489	240692	240692	240692	240692	240692	240692	240692	240692	240692	240692	240692	240692	240692	240692	240692	240722	241471	241471	241471	241471	241471	243112	243112	243112	243112	243112	243112	243112	243112	243112	243112	243112	243112	243112	243112
1490	590320	590320	590320	590320	590320	590320	590433	590433	590433	590433	590660	590660	590660	590660	590816	591226	591226	591226	591226	591226	591226	591226	591226	591226	591346	591373	591373	591637	592731	592841	593198	593760	593760	594084	594084
1491	748278	748278	750009	750627	750627	751703	751703	751703	751703	751703	751703	751703	751703	751703	751703	751703	751703	751703	751703	751703	752029	752562	752562	752562	753263	753263	753263	753263	753704	753704	753704	753704	753704	753704	753856
1492	1003428	1003428	1005562	1005562	1005562	1006199	1006199	1011610	1016295	1020944	1020944	1021488	1025477	1038292	1039769	1039769	1039787	1042659	1043440	1043781	1044169	1044561	1046440	1049676	1049676	1052683	1052751	1053104	1053606	1054129	1054205	1054998	1054998	1055968	1055968
1493	1103093	1103093	1103790	1103949	1104562	1105437	1105437	1105573	1105573	1105573	1105573	1105573	1105707	1105718	1105720	1105720	1105720	1105720	1106415	1106415	1106415	1107342	1107342	1107342	1107688	1107694	1107948	1108095	1108396	1108773	1108773	1109359	1109700	1109700	1110077
1494	896460	896460	897697	897697	897697	897697	897697	898008	898008	898008	898858	901031	901185	901285	901285	902095	902095	902095	902457	902457	902457	902468	902468	902468	902468	902468	902887	903018	903018	903670	903670	903670	903670	903689	903689
1495	955299	955299	955299	955775	955775	955775	955775	956419	956419	956419	956419	956468	956468	956791	957058	957058	957058	957058	957058	957058	957789	957789	958158	966300	981548	981663	981663	981663	981740	981740	981740	981740	981740	981920	981920
1496	743080	743080	743080	743080	743080	743080	743080	743080	743080	743080	743080	743080	743080	743080	743080	743080	743212	743212	743212	743212	743212	743569	743569	743569	743569	743569	743894	743894	743894	743894	743894	743894	744426	744426	744426
1497	779618	779618	779861	779910	779949	782020	782059	782059	782228	782236	782236	782236	782255	782844	782844	782844	782844	783701	784004	786198	786593	786593	786596	786657	786828	787058	788089	788193	789367	789791	789791	789791	790115	790629	790629
1498	720174	720174	720199	721357	721996	722401	722401	722401	722512	722512	723075	723075	724509	725123	725123	725123	725468	726589	728636	728636	728978	729133	729178	730927	731866	732001	733364	733466	733466	733466	733466	733466	733534	733890	735604
1499	1251146	1251146	1252668	1252668	1252714	1253307	1253326	1253421	1254265	1254265	1254265	1254289	1256111	1256111	1256113	1256113	1256297	1256297	1256526	1256526	1256526	1258076	1258101	1258441	1258732	1258732	1258732	1258732	1258732	1258732	1258914	1258914	1258914	1259017	1259017
1500	743051	743051	743278	743332	743332	743332	743332	743332	743332	743332	743332	743332	743332	743332	743332	743332	743332	743843	743843	743843	743843	743917	743917	743917	744494	744494	744494	744494	744494	744494	744494	744494	744494	744945	744945
1501	908775	908775	908775	908775	908775	909050	909050	909406	909406	909406	909504	909504	909504	909821	909821	909821	909821	909821	909879	909879	909879	910710	910710	911024	911024	911024	911024	911024	911024	911024	911024	911024	911024	911024	911024
1502	1073047	1073047	1073047	1073047	1073047	1073466	1073466	1073837	1075247	1076782	1076782	1076782	1076782	1076782	1076959	1077056	1077056	1078505	1078505	1078505	1078505	1079055	1079055	1079055	1079062	1079062	1079062	1079252	1079753	1079753	1079753	1079753	1079753	1081608	1081646
1503	1176183	1176183	1176183	1176183	1176356	1177466	1177466	1177466	1177968	1177968	1177968	1177968	1178224	1178390	1178390	1178390	1178780	1179564	1179564	1180090	1180090	1180090	1180665	1183177	1184224	1184224	1184224	1184224	1184224	1184224	1184224	1184224	1184224	1184224	1184224
1504	637789	637789	638475	638475	638475	639912	639912	639912	639912	639912	640403	640787	641338	641338	642802	642802	643337	643356	646321	646941	647128	647128	647222	649178	649178	650493	650493	650493	650825	652534	653336	654006	655569	655569	656314
1505	1082940	1082940	1083440	1083735	1084066	1084501	1084526	1085110	1086628	1086628	1091807	1093881	1095198	1098119	1098831	1100175	1102112	1106158	1107710	1107710	1108119	1112577	1113155	1114080	1114633	1114633	1115548	1116586	1117219	1117530	1119518	1119519	1122627	1125491	1132310
1506	880193	880193	880193	880224	880224	881263	881263	883261	883261	883564	884056	884056	884660	884963	884963	884963	884963	885458	886209	887178	887178	888522	888522	888522	888750	889352	889661	896177	896670	896670	896670	897468	897997	898725	899070
1507	1542434	1542434	1542739	1542739	1542739	1544030	1544941	1544941	1544988	1544988	1544988	1544988	1544988	1545795	1546193	1546904	1546904	1546904	1547025	1547025	1547208	1549505	1549801	1549807	1550243	1550963	1551265	1551914	1552818	1552818	1553398	1553863	1554005	1554095	1554095
1508	1028622	1028622	1031308	1031308	1031308	1033170	1033365	1035501	1035845	1035845	1037207	1037725	1038017	1038070	1039403	1039409	1039409	1039409	1039581	1039581	1039924	1040372	1048081	1048740	1048740	1051089	1051089	1051938	1053183	1053183	1053777	1055498	1055699	1055895	1056243
1509	999621	999621	1000125	1000125	1000125	1000229	1000229	1000229	1000229	1000542	1000542	1000542	1000542	1000736	1000736	1000736	1001650	1001650	1001650	1001650	1001650	1001650	1001650	1001650	1001650	1001918	1001918	1002272	1002322	1002636	1002823	1003395	1003614	1003614	1003816
1510	1798733	1798733	1806253	1808491	1810500	1812136	1812136	1812166	1817927	1818221	1819262	1819628	1819778	1820562	1820562	1820924	1825115	1825919	1830810	1835735	1842411	1850855	1857120	1861964	1882542	1903565	1907564	1924602	1926300	1928530	1929999	1938020	1941288	1942245	1944037
1511	2789572	2789572	2789706	2790275	2791088	2791592	2791592	2792002	2792002	2792002	2792002	2792002	2792503	2797159	2797210	2799459	2799459	2799459	2799459	2799835	2801199	2805240	2805240	2807363	2811088	2812075	2812075	2813196	2813196	2813196	2813196	2813196	2813258	2813258	2813258
[truncated: 609 more rows]
