# Supplementary material for: High-resolution data and maps of material stock, population, and employment in Austria from 1985 to 2018
Source: Data Brief. 2023 Feb 20;47:108997. doi: 10.1016/j.dib.2023.108997 (PMC9999155; doi:10.1016/j.dib.2023.108997)
Supplement: Supplementary file 1 [file mmc1.zip › data/stocks_other_total_AT.csv]

zone	1984	1985	1986	1987	1988	1989	1990	1991	1992	1993	1994	1995	1996	1997	1998	1999	2000	2001	2002	2003	2004	2005	2006	2007	2008	2009	2010	2011	2012	2013	2014	2015	2016	2017	2018
1.0	337993.0	337993.0	341988.0	346532.0	349946.0	350202.0	350202.0	353974.0	367954.0	368881.0	377745.0	380142.0	385910.0	394701.0	395099.0	398679.0	401787.0	405821.0	422182.0	437867.0	445678.0	452966.0	460473.0	462571.0	464591.0	471269.0	474594.0	477538.0	493048.0	493048.0	493203.0	501760.0	501978.0	503153.0	515378.0
2.0	108486.0	108486.0	108486.0	108486.0	108486.0	108486.0	108486.0	108486.0	108486.0	108486.0	108486.0	108486.0	108486.0	108486.0	108486.0	108486.0	108486.0	108486.0	108486.0	108486.0	108486.0	111046.0	111046.0	111046.0	111046.0	111046.0	111046.0	111046.0	111046.0	111046.0	111046.0	111046.0	111874.0	111874.0	111874.0
3.0	66053.0	66053.0	66053.0	66053.0	66053.0	66053.0	66053.0	66053.0	66053.0	66053.0	66053.0	66053.0	66053.0	66053.0	66053.0	66053.0	66053.0	66053.0	66053.0	66053.0	66053.0	66053.0	66053.0	66053.0	66053.0	66053.0	66053.0	66053.0	66608.0	66608.0	66608.0	66608.0	66608.0	66608.0	66608.0
4.0	13196.0	13196.0	13196.0	13196.0	13196.0	13315.0	13315.0	13315.0	13315.0	13315.0	13315.0	13315.0	13315.0	13315.0	13315.0	13315.0	13315.0	13315.0	13315.0	13315.0	13315.0	18744.0	18744.0	18744.0	18744.0	18744.0	18744.0	18744.0	18744.0	18744.0	18744.0	18744.0	18744.0	18744.0	18744.0
5.0	17611.0	17611.0	17611.0	17611.0	17611.0	17611.0	19244.0	19244.0	19244.0	19244.0	19244.0	19244.0	19244.0	19244.0	19244.0	19244.0	19244.0	19244.0	19244.0	19244.0	19395.0	19395.0	19395.0	19395.0	19395.0	19395.0	19395.0	19395.0	19395.0	19395.0	19395.0	19395.0	19395.0	19395.0	19838.0
6.0	23558.0	23558.0	23558.0	23558.0	23558.0	23558.0	23558.0	24554.0	24554.0	24554.0	24554.0	24554.0	24554.0	24554.0	24554.0	24554.0	24554.0	27115.0	27593.0	27593.0	27593.0	27593.0	27593.0	27593.0	27593.0	27848.0	27848.0	35236.0	35482.0	35482.0	35482.0	35482.0	37874.0	37874.0	37874.0
7.0	1244.0	1244.0	1244.0	1244.0	1244.0	1244.0	1244.0	1244.0	1244.0	1244.0	1244.0	1244.0	1244.0	1244.0	1244.0	1244.0	1244.0	1244.0	1244.0	1244.0	1244.0	1244.0	1244.0	1244.0	1244.0	1244.0	1244.0	1244.0	1244.0	1244.0	1244.0	1244.0	1244.0	1244.0	1244.0
8.0	5030.0	5030.0	5030.0	5030.0	5030.0	5030.0	5030.0	5030.0	5030.0	5030.0	5030.0	5030.0	5030.0	5030.0	5030.0	5030.0	5030.0	5030.0	5030.0	5030.0	5030.0	5030.0	5030.0	5030.0	5153.0	5153.0	5153.0	5153.0	5153.0	5153.0	5153.0	5153.0	5153.0	5153.0	5153.0
9.0	87727.0	87727.0	87727.0	87727.0	88475.0	89833.0	89833.0	89833.0	89833.0	89833.0	89833.0	94576.0	107630.0	109407.0	109407.0	109407.0	110967.0	110967.0	110967.0	110967.0	110967.0	110967.0	110967.0	110967.0	110967.0	110967.0	110967.0	110967.0	110967.0	110967.0	110967.0	110967.0	110967.0	110967.0	110967.0
10.0	11985.0	11985.0	11985.0	11985.0	11985.0	11985.0	11985.0	11985.0	11985.0	11985.0	11985.0	11985.0	11985.0	11985.0	11985.0	11985.0	11985.0	11985.0	11985.0	11987.0	42508.0	42508.0	42508.0	42508.0	42508.0	42508.0	42508.0	42508.0	42508.0	42508.0	42508.0	42508.0	42508.0	42508.0	42508.0
11.0	50809.0	50809.0	50809.0	50809.0	50809.0	50809.0	50809.0	50951.0	50951.0	50951.0	50951.0	50951.0	51624.0	51624.0	51624.0	51624.0	51624.0	52606.0	52606.0	52606.0	52606.0	52710.0	52710.0	52710.0	52710.0	52710.0	52710.0	52847.0	53237.0	53237.0	53237.0	53237.0	54981.0	54981.0	54981.0
12.0	19980.0	19980.0	19980.0	19980.0	19980.0	19980.0	19980.0	19980.0	19980.0	19980.0	19980.0	19980.0	19980.0	19980.0	19980.0	19980.0	19980.0	19980.0	19980.0	19980.0	19980.0	19980.0	19980.0	19980.0	19980.0	19980.0	19980.0	19980.0	19980.0	19980.0	19980.0	19980.0	19980.0	19980.0	19980.0
13.0	9704.0	9704.0	9704.0	9704.0	9704.0	9704.0	10359.0	10359.0	10359.0	10399.0	10399.0	11498.0	11498.0	11498.0	11498.0	11498.0	11498.0	11498.0	11498.0	11498.0	11498.0	11498.0	11498.0	11498.0	11498.0	11498.0	11498.0	11498.0	11498.0	11498.0	11498.0	11498.0	11498.0	11498.0	11498.0
14.0	13197.0	13197.0	13197.0	13197.0	13197.0	13197.0	13197.0	13197.0	13197.0	13197.0	13197.0	13197.0	13197.0	13197.0	13197.0	13197.0	13197.0	13197.0	13197.0	13197.0	13197.0	13197.0	15144.0	15144.0	15144.0	15144.0	15144.0	15144.0	15144.0	15144.0	15144.0	15144.0	15144.0	15144.0	15144.0
15.0	133717.0	133717.0	133717.0	133717.0	133717.0	133717.0	133717.0	133717.0	133717.0	133717.0	133717.0	133717.0	138535.0	138535.0	138535.0	138535.0	138535.0	138535.0	138535.0	138535.0	139510.0	139510.0	139510.0	139510.0	142280.0	147023.0	147510.0	147510.0	147510.0	149354.0	149354.0	154671.0	154671.0	154671.0	154671.0
16.0	948.0	948.0	948.0	948.0	948.0	948.0	948.0	948.0	948.0	948.0	948.0	948.0	948.0	948.0	948.0	1066.0	1066.0	1066.0	1066.0	1066.0	1066.0	1066.0	1066.0	1066.0	1066.0	1066.0	1066.0	1066.0	1066.0	1066.0	1066.0	1066.0	1066.0	1066.0	1066.0
17.0	20541.0	20541.0	23033.0	23033.0	23033.0	23033.0	23033.0	23033.0	23033.0	23033.0	23033.0	23033.0	23033.0	23059.0	23767.0	23767.0	23767.0	23827.0	24957.0	24957.0	24957.0	24957.0	31192.0	31192.0	31192.0	31192.0	31192.0	32374.0	32374.0	32374.0	32374.0	40165.0	40165.0	44922.0	46424.0
18.0	58487.0	58487.0	58487.0	58487.0	58487.0	58487.0	58487.0	58487.0	58487.0	58487.0	58487.0	58487.0	58837.0	58837.0	58837.0	58837.0	58837.0	58837.0	58837.0	58837.0	58837.0	58837.0	58837.0	58837.0	58837.0	59893.0	59893.0	59893.0	79701.0	79701.0	79701.0	79701.0	79701.0	79701.0	79701.0
19.0	6556.0	6556.0	6556.0	6556.0	6556.0	6556.0	6556.0	6556.0	6556.0	6556.0	6556.0	6556.0	6556.0	6556.0	6556.0	6556.0	6556.0	6556.0	6556.0	6556.0	6556.0	6556.0	9138.0	9138.0	9138.0	9138.0	9138.0	9138.0	9138.0	9138.0	9138.0	9138.0	9138.0	9242.0	9242.0
20.0	11807.0	11807.0	11807.0	11807.0	11807.0	11807.0	11807.0	11807.0	11807.0	12634.0	12634.0	12634.0	12634.0	12634.0	12634.0	12634.0	14339.0	14717.0	14717.0	15265.0	15265.0	15265.0	15265.0	15265.0	15265.0	15265.0	15265.0	15265.0	15265.0	15265.0	15265.0	15265.0	15265.0	15265.0	15265.0
21.0	18765.0	18765.0	18765.0	18765.0	18765.0	18765.0	18765.0	18765.0	18765.0	18765.0	19466.0	19466.0	19466.0	19466.0	19466.0	19466.0	20515.0	20515.0	20515.0	20515.0	20515.0	20515.0	20515.0	20515.0	20515.0	20515.0	20515.0	20515.0	20515.0	20515.0	20515.0	20515.0	20515.0	20515.0	20515.0
22.0	12101.0	12101.0	12101.0	12101.0	12101.0	12101.0	12101.0	12101.0	12101.0	12101.0	12101.0	12101.0	12101.0	12101.0	12101.0	12101.0	12101.0	12101.0	12101.0	12101.0	12101.0	12101.0	12101.0	12101.0	12101.0	12101.0	12101.0	12101.0	12101.0	12101.0	12101.0	12101.0	12101.0	12101.0	12101.0
23.0	2556.0	2556.0	2556.0	2556.0	2556.0	2556.0	2556.0	2556.0	2556.0	2556.0	2556.0	2556.0	2556.0	2556.0	2556.0	2556.0	2556.0	2556.0	2556.0	2556.0	2556.0	2556.0	2556.0	2556.0	2556.0	2556.0	2556.0	2556.0	2556.0	2556.0	2556.0	2556.0	2556.0	2556.0	2556.0
24.0	6325.0	6325.0	6325.0	6325.0	6325.0	6325.0	6325.0	6325.0	6325.0	6325.0	6325.0	6325.0	6325.0	6325.0	6325.0	6325.0	6325.0	6325.0	6325.0	6325.0	6325.0	6325.0	6325.0	6325.0	6325.0	6325.0	6325.0	6325.0	6325.0	6325.0	6325.0	6325.0	6325.0	6325.0	6325.0
25.0	0.0	0.0	0.0	0.0	0.0	0.0	0.0	0.0	0.0	0.0	0.0	0.0	0.0	0.0	0.0	0.0	0.0	0.0	0.0	0.0	0.0	0.0	0.0	0.0	0.0	0.0	0.0	0.0	0.0	0.0	0.0	0.0	0.0	0.0	0.0
26.0	587.0	587.0	587.0	587.0	587.0	587.0	587.0	587.0	587.0	587.0	587.0	587.0	587.0	587.0	587.0	587.0	587.0	587.0	587.0	587.0	587.0	587.0	587.0	587.0	587.0	587.0	587.0	587.0	587.0	587.0	587.0	587.0	587.0	587.0	587.0
27.0	10330.0	10330.0	10330.0	10330.0	10330.0	10330.0	10330.0	10330.0	10330.0	10330.0	10330.0	10330.0	10330.0	10330.0	10330.0	10330.0	10330.0	10330.0	10330.0	10330.0	10330.0	10330.0	10330.0	10330.0	10330.0	10330.0	10330.0	10330.0	10330.0	10330.0	10330.0	10330.0	10330.0	10330.0	10330.0
28.0	3180.0	3180.0	3180.0	3180.0	3180.0	3180.0	3180.0	3180.0	3180.0	3180.0	3180.0	3180.0	3180.0	3180.0	3180.0	3180.0	3180.0	3180.0	3180.0	3180.0	3180.0	3180.0	3180.0	3180.0	3180.0	3180.0	3180.0	3180.0	3180.0	3180.0	3180.0	3180.0	3180.0	3180.0	3180.0
29.0	6756.0	6756.0	6756.0	6756.0	6756.0	6756.0	6756.0	6756.0	6756.0	6756.0	6756.0	6756.0	6756.0	6756.0	6756.0	6756.0	6756.0	6756.0	6756.0	6756.0	6756.0	6756.0	6756.0	6756.0	6756.0	6756.0	6756.0	6756.0	6756.0	6756.0	6756.0	6756.0	6756.0	6756.0	6756.0
30.0	94280.0	94280.0	94280.0	94329.0	94329.0	94329.0	94383.0	94685.0	95366.0	95366.0	95412.0	95412.0	95412.0	95414.0	95414.0	100320.0	100320.0	100322.0	112061.0	118835.0	121187.0	122734.0	122734.0	122734.0	129529.0	129529.0	129529.0	140216.0	140216.0	140216.0	140216.0	140216.0	140216.0	140216.0	140216.0
31.0	1417.0	1417.0	1417.0	1417.0	1417.0	1417.0	1417.0	1417.0	1417.0	1417.0	1417.0	1417.0	1417.0	1417.0	1417.0	1417.0	1417.0	1417.0	1417.0	1417.0	1417.0	1417.0	1417.0	1417.0	1417.0	1417.0	1417.0	1417.0	1417.0	1417.0	1417.0	1417.0	1417.0	1417.0	1417.0
32.0	5966.0	5966.0	5966.0	5966.0	5966.0	5966.0	5966.0	5966.0	5966.0	5966.0	5966.0	5966.0	5966.0	5966.0	5966.0	5966.0	5966.0	5966.0	5966.0	5966.0	5966.0	5966.0	5966.0	5966.0	5966.0	5966.0	5966.0	5966.0	5966.0	5966.0	5966.0	5966.0	5966.0	5966.0	5966.0
33.0	1638.0	1638.0	1638.0	1940.0	1940.0	1940.0	1940.0	1940.0	1940.0	1940.0	1940.0	1940.0	1940.0	1940.0	1940.0	1940.0	1940.0	1940.0	1940.0	1940.0	1940.0	1940.0	1940.0	1940.0	1940.0	1940.0	1940.0	1940.0	1940.0	1940.0	1940.0	1940.0	1940.0	1940.0	1940.0
34.0	2066.0	2066.0	2066.0	2066.0	2066.0	2066.0	2066.0	2066.0	2066.0	2066.0	2066.0	2066.0	2066.0	2066.0	2066.0	2066.0	2066.0	2066.0	2066.0	2066.0	2066.0	2066.0	2066.0	2066.0	2066.0	2066.0	2066.0	2066.0	2066.0	2066.0	2066.0	2066.0	2066.0	2066.0	2066.0
35.0	800.0	800.0	800.0	800.0	800.0	800.0	800.0	800.0	800.0	800.0	800.0	800.0	800.0	800.0	800.0	800.0	800.0	800.0	800.0	800.0	800.0	800.0	800.0	800.0	800.0	800.0	800.0	800.0	800.0	800.0	800.0	800.0	800.0	800.0	800.0
36.0	4610.0	4610.0	4610.0	4610.0	4610.0	4610.0	4610.0	4610.0	4610.0	4610.0	4610.0	4610.0	4610.0	4610.0	4610.0	4610.0	4610.0	4610.0	4610.0	4610.0	4610.0	4610.0	4610.0	4610.0	4610.0	4610.0	4610.0	4610.0	4610.0	4610.0	4610.0	4610.0	4610.0	4610.0	4610.0
37.0	1604.0	1604.0	1604.0	1604.0	1604.0	1604.0	1604.0	1604.0	1604.0	1604.0	1604.0	1604.0	1604.0	1604.0	1604.0	1604.0	1604.0	1604.0	1604.0	1604.0	1604.0	1604.0	1604.0	1604.0	1604.0	1604.0	1604.0	1604.0	1604.0	1604.0	1604.0	1604.0	1604.0	1604.0	1604.0
38.0	8517.0	8517.0	8517.0	8517.0	8517.0	8517.0	8517.0	8517.0	8517.0	8517.0	8517.0	8517.0	9125.0	9125.0	9125.0	9125.0	9125.0	9125.0	9125.0	9125.0	9125.0	9125.0	9125.0	9125.0	9125.0	9125.0	9125.0	9125.0	9125.0	9125.0	9125.0	9125.0	9125.0	9125.0	9125.0
39.0	66979.0	66979.0	66979.0	66979.0	66979.0	67873.0	67873.0	67873.0	67873.0	67873.0	67873.0	67873.0	70356.0	78263.0	78263.0	78263.0	78263.0	78263.0	78263.0	79825.0	82630.0	82630.0	82952.0	82952.0	88385.0	89088.0	89088.0	89088.0	89088.0	89088.0	89088.0	89088.0	89088.0	89088.0	89088.0
40.0	3348.0	3348.0	3348.0	3348.0	3348.0	3348.0	3348.0	3348.0	3348.0	3348.0	3348.0	3348.0	3348.0	3348.0	3348.0	3348.0	3348.0	3348.0	3348.0	3348.0	3348.0	3348.0	3348.0	3348.0	3348.0	3348.0	3348.0	3348.0	3348.0	3348.0	3348.0	3348.0	3348.0	3348.0	3348.0
41.0	5315.0	5315.0	5315.0	5315.0	5315.0	5315.0	5315.0	5315.0	5315.0	5315.0	5315.0	5315.0	5315.0	5315.0	5315.0	5315.0	5315.0	5315.0	5615.0	5615.0	5615.0	5615.0	5615.0	5615.0	5615.0	5615.0	5615.0	5615.0	5615.0	5615.0	5615.0	5615.0	5615.0	5615.0	5615.0
42.0	48476.0	48476.0	48476.0	48476.0	48476.0	48476.0	48476.0	48476.0	48476.0	48476.0	48476.0	48476.0	48476.0	48476.0	48476.0	48476.0	48476.0	48476.0	48476.0	48476.0	48476.0	48476.0	48476.0	48476.0	48476.0	48476.0	48476.0	48476.0	48476.0	48476.0	48476.0	48476.0	48476.0	48476.0	48476.0
43.0	738.0	738.0	738.0	738.0	738.0	738.0	738.0	738.0	738.0	738.0	738.0	738.0	738.0	738.0	738.0	738.0	738.0	738.0	738.0	738.0	738.0	738.0	738.0	738.0	738.0	738.0	738.0	738.0	738.0	738.0	738.0	738.0	738.0	738.0	738.0
44.0	645.0	645.0	645.0	645.0	645.0	645.0	645.0	645.0	645.0	645.0	645.0	645.0	645.0	645.0	645.0	645.0	645.0	645.0	645.0	645.0	645.0	645.0	645.0	645.0	645.0	645.0	645.0	645.0	645.0	645.0	645.0	645.0	645.0	645.0	645.0
45.0	0.0	0.0	0.0	0.0	0.0	0.0	0.0	0.0	0.0	0.0	0.0	0.0	0.0	0.0	0.0	0.0	0.0	0.0	0.0	0.0	0.0	0.0	0.0	0.0	0.0	0.0	0.0	0.0	0.0	0.0	0.0	0.0	0.0	0.0	0.0
46.0	551.0	551.0	551.0	551.0	551.0	551.0	551.0	551.0	551.0	551.0	551.0	551.0	551.0	551.0	551.0	551.0	551.0	551.0	551.0	551.0	551.0	551.0	551.0	551.0	551.0	551.0	551.0	551.0	551.0	551.0	551.0	551.0	551.0	551.0	551.0
47.0	0.0	0.0	0.0	0.0	0.0	0.0	0.0	0.0	0.0	0.0	0.0	0.0	0.0	0.0	0.0	0.0	0.0	0.0	0.0	0.0	0.0	0.0	0.0	0.0	0.0	0.0	0.0	0.0	0.0	0.0	0.0	0.0	0.0	0.0	0.0
48.0	695.0	695.0	695.0	695.0	695.0	695.0	695.0	695.0	695.0	695.0	695.0	695.0	695.0	695.0	695.0	695.0	695.0	695.0	695.0	695.0	695.0	695.0	695.0	695.0	695.0	695.0	695.0	695.0	695.0	695.0	695.0	695.0	695.0	695.0	695.0
49.0	0.0	0.0	0.0	0.0	0.0	0.0	0.0	0.0	0.0	0.0	0.0	0.0	0.0	0.0	0.0	0.0	0.0	0.0	0.0	0.0	0.0	0.0	0.0	0.0	0.0	0.0	0.0	0.0	0.0	0.0	0.0	0.0	0.0	0.0	0.0
50.0	705.0	705.0	705.0	705.0	705.0	705.0	705.0	705.0	705.0	705.0	705.0	705.0	705.0	705.0	705.0	705.0	705.0	705.0	705.0	705.0	705.0	705.0	705.0	705.0	705.0	705.0	705.0	705.0	705.0	705.0	705.0	705.0	705.0	705.0	705.0
51.0	0.0	0.0	0.0	0.0	0.0	0.0	0.0	0.0	0.0	0.0	0.0	0.0	0.0	0.0	0.0	0.0	0.0	0.0	0.0	0.0	0.0	0.0	0.0	0.0	0.0	0.0	0.0	0.0	0.0	0.0	0.0	0.0	0.0	0.0	0.0
52.0	0.0	0.0	0.0	0.0	0.0	0.0	0.0	0.0	0.0	0.0	0.0	0.0	0.0	0.0	0.0	0.0	0.0	0.0	0.0	0.0	0.0	0.0	0.0	0.0	0.0	0.0	0.0	0.0	0.0	0.0	0.0	0.0	0.0	0.0	0.0
53.0	939.0	939.0	939.0	939.0	939.0	939.0	939.0	939.0	939.0	939.0	939.0	939.0	939.0	939.0	939.0	939.0	939.0	939.0	939.0	939.0	939.0	939.0	939.0	939.0	939.0	939.0	939.0	939.0	939.0	939.0	939.0	939.0	939.0	939.0	939.0
54.0	8293.0	8293.0	8293.0	8293.0	8293.0	8293.0	8293.0	8293.0	8293.0	8293.0	8293.0	8293.0	8293.0	8293.0	8293.0	8293.0	8293.0	8293.0	8293.0	8293.0	8293.0	8293.0	8293.0	8293.0	8293.0	8293.0	8293.0	8293.0	8293.0	8293.0	8293.0	8293.0	8293.0	8293.0	8293.0
55.0	12455.0	12455.0	12455.0	12455.0	12455.0	12455.0	12455.0	12455.0	12455.0	12455.0	12455.0	12455.0	12455.0	12455.0	12455.0	12455.0	12455.0	12455.0	12455.0	13923.0	13923.0	13923.0	13923.0	13923.0	13923.0	15590.0	15590.0	15590.0	15590.0	15590.0	15590.0	15590.0	15590.0	15590.0	15590.0
56.0	22437.0	22437.0	22437.0	22437.0	22437.0	22437.0	22437.0	22437.0	22437.0	22437.0	22437.0	22437.0	30591.0	30591.0	30591.0	30591.0	32377.0	32381.0	32685.0	34748.0	34748.0	34748.0	34748.0	34748.0	34748.0	34748.0	34748.0	34748.0	34748.0	34748.0	34748.0	34748.0	34748.0	34748.0	34748.0
57.0	107605.0	107605.0	107968.0	108435.0	109855.0	109855.0	109883.0	109932.0	114569.0	114569.0	114569.0	114757.0	118861.0	118928.0	123601.0	123601.0	123817.0	126883.0	133593.0	135913.0	135913.0	135913.0	135913.0	135936.0	135936.0	137847.0	137847.0	137847.0	137847.0	137917.0	137917.0	137917.0	137971.0	137971.0	137971.0
58.0	5535.0	5535.0	5535.0	5535.0	5535.0	5535.0	5535.0	5535.0	5535.0	5535.0	5535.0	5535.0	5535.0	5535.0	5535.0	5535.0	5535.0	5535.0	5535.0	5535.0	5535.0	5535.0	5535.0	5535.0	5535.0	5535.0	5535.0	5535.0	5535.0	5535.0	5535.0	5535.0	5535.0	5535.0	5535.0
59.0	8587.0	8587.0	8587.0	8587.0	8587.0	8587.0	8587.0	9114.0	9114.0	9114.0	9114.0	9114.0	9114.0	9114.0	9114.0	9114.0	9114.0	9114.0	9114.0	9114.0	9114.0	9114.0	9114.0	9114.0	9114.0	9114.0	9114.0	9114.0	9114.0	9114.0	9114.0	9114.0	9114.0	9114.0	9114.0
60.0	9773.0	9773.0	9773.0	9773.0	9773.0	9773.0	9773.0	9773.0	9773.0	9773.0	9773.0	9773.0	9773.0	9773.0	9773.0	9773.0	9773.0	9773.0	9773.0	9773.0	9773.0	9773.0	9773.0	9773.0	9773.0	9773.0	9773.0	9773.0	9773.0	9773.0	9773.0	9773.0	9773.0	9773.0	9773.0
61.0	21023.0	21023.0	23011.0	23011.0	23011.0	23011.0	23011.0	23011.0	23011.0	23011.0	23011.0	23011.0	23011.0	23011.0	23011.0	23011.0	23011.0	23011.0	23011.0	23011.0	23011.0	23011.0	23011.0	23011.0	23011.0	23011.0	23011.0	23011.0	23011.0	23011.0	23011.0	23011.0	23011.0	23011.0	23011.0
62.0	11972.0	11972.0	11972.0	11972.0	11972.0	11972.0	11972.0	11972.0	11972.0	11972.0	11972.0	11972.0	11972.0	11972.0	11972.0	11972.0	11972.0	11972.0	11972.0	11972.0	11972.0	11972.0	11972.0	11972.0	11972.0	11972.0	11972.0	11972.0	11972.0	11972.0	11972.0	11972.0	11972.0	11972.0	11972.0
63.0	8620.0	8620.0	8620.0	8620.0	8620.0	8620.0	8620.0	8620.0	8620.0	8620.0	8620.0	8620.0	8620.0	8620.0	8620.0	8620.0	8620.0	8620.0	8620.0	8620.0	8620.0	8620.0	8620.0	8620.0	8620.0	8620.0	8620.0	8620.0	8620.0	8620.0	8620.0	8620.0	8620.0	8620.0	8620.0
64.0	11056.0	11056.0	11056.0	11056.0	11697.0	11697.0	11697.0	11697.0	11697.0	11697.0	11697.0	11697.0	11697.0	11697.0	11697.0	11697.0	11697.0	11697.0	11697.0	11697.0	11697.0	11697.0	11697.0	11697.0	11697.0	11697.0	11697.0	11697.0	11697.0	11697.0	11697.0	11697.0	11697.0	11697.0	11697.0
65.0	3677.0	3677.0	3677.0	3677.0	3677.0	3677.0	3677.0	3677.0	3677.0	3677.0	3677.0	3677.0	3677.0	3677.0	3677.0	3677.0	3677.0	3677.0	3677.0	3677.0	3677.0	3677.0	3677.0	3677.0	3677.0	3677.0	3677.0	3677.0	3677.0	3677.0	3677.0	3677.0	3677.0	3677.0	3677.0
66.0	3857.0	3857.0	3857.0	3857.0	3857.0	3857.0	3857.0	3857.0	3857.0	3857.0	3857.0	3857.0	3857.0	3857.0	3857.0	3857.0	3857.0	3857.0	3857.0	3857.0	3857.0	3857.0	3857.0	3857.0	3857.0	3857.0	3857.0	3857.0	3857.0	3857.0	3857.0	3857.0	3857.0	3857.0	3857.0
67.0	39622.0	39622.0	39622.0	39622.0	39622.0	39622.0	39622.0	39622.0	39622.0	39622.0	39622.0	39622.0	39622.0	40565.0	40565.0	40565.0	40565.0	40565.0	40565.0	40565.0	40565.0	41712.0	42420.0	42420.0	42420.0	42420.0	42420.0	42420.0	42729.0	42729.0	42729.0	42729.0	42729.0	42729.0	42729.0
68.0	5740.0	5740.0	5740.0	5740.0	5740.0	5740.0	5740.0	5740.0	5740.0	5740.0	5740.0	5740.0	5740.0	5740.0	5740.0	5740.0	5740.0	5740.0	5740.0	5740.0	5740.0	5740.0	5740.0	5740.0	5740.0	5740.0	5740.0	5740.0	5740.0	5740.0	5740.0	5740.0	5740.0	5740.0	5740.0
69.0	6304.0	6304.0	6304.0	6304.0	6304.0	6304.0	6304.0	6304.0	6304.0	6304.0	6304.0	6304.0	6304.0	6304.0	6304.0	6304.0	6304.0	6304.0	6304.0	6304.0	6304.0	6304.0	6304.0	6304.0	6304.0	6304.0	6304.0	6304.0	6304.0	6304.0	6304.0	6304.0	6304.0	6304.0	6304.0
70.0	3699.0	3699.0	3699.0	3699.0	3699.0	3699.0	3699.0	3699.0	3699.0	3699.0	3699.0	3699.0	3699.0	3699.0	3699.0	3699.0	30626.0	30626.0	30626.0	30626.0	30626.0	30791.0	31235.0	31235.0	31235.0	31235.0	31235.0	31235.0	31235.0	31235.0	31235.0	31235.0	31235.0	31235.0	31235.0
71.0	75554.0	75554.0	75554.0	75614.0	75614.0	75614.0	75614.0	75640.0	75640.0	75640.0	76552.0	76552.0	76552.0	76552.0	76552.0	76552.0	79184.0	79228.0	79592.0	79592.0	79592.0	80043.0	80400.0	85734.0	93381.0	99329.0	100131.0	100131.0	102316.0	102316.0	103874.0	104007.0	104007.0	106255.0	106255.0
72.0	28282.0	28282.0	28282.0	28282.0	28282.0	28282.0	28282.0	28282.0	28282.0	28282.0	28282.0	28282.0	31054.0	31054.0	31054.0	31054.0	32274.0	32274.0	32274.0	32274.0	32274.0	32274.0	32941.0	32941.0	32941.0	32941.0	32941.0	32941.0	32941.0	32941.0	32941.0	32941.0	32941.0	32941.0	32941.0
73.0	3886.0	3886.0	3886.0	3886.0	3886.0	3886.0	3886.0	3886.0	3886.0	3886.0	4534.0	4534.0	4534.0	4534.0	4534.0	4534.0	4534.0	4534.0	4769.0	4769.0	4769.0	4769.0	4769.0	8321.0	8321.0	8321.0	8321.0	8321.0	8321.0	8321.0	8321.0	8321.0	8321.0	8321.0	8321.0
74.0	30601.0	30601.0	30601.0	30601.0	30601.0	30601.0	30601.0	30601.0	30601.0	30601.0	30601.0	30601.0	30601.0	30601.0	30601.0	30601.0	30601.0	30601.0	30601.0	30601.0	30601.0	30601.0	30601.0	30601.0	30601.0	30601.0	32202.0	32202.0	32202.0	32202.0	32202.0	32202.0	32202.0	32202.0	32202.0
75.0	9468.0	9468.0	9468.0	9468.0	9468.0	9468.0	9468.0	9468.0	9468.0	9468.0	9468.0	9468.0	9468.0	9468.0	9575.0	9575.0	9575.0	9575.0	9575.0	9575.0	9575.0	9575.0	9575.0	9575.0	9575.0	9575.0	9575.0	9789.0	9789.0	9789.0	9789.0	9789.0	9789.0	9789.0	9789.0
76.0	27916.0	27916.0	27916.0	27916.0	27916.0	27916.0	27916.0	27916.0	27916.0	27916.0	27916.0	27916.0	27916.0	27916.0	27916.0	27916.0	27916.0	27916.0	27916.0	27916.0	27916.0	27916.0	27916.0	27916.0	28890.0	28890.0	28890.0	28890.0	28890.0	28890.0	28890.0	28890.0	28890.0	28890.0	28890.0
77.0	1717.0	1717.0	1717.0	1717.0	1717.0	1717.0	1717.0	1717.0	1773.0	1773.0	1773.0	1773.0	1773.0	1773.0	1773.0	1773.0	1773.0	1773.0	1773.0	1773.0	1773.0	1773.0	1773.0	1773.0	1773.0	1773.0	1773.0	1773.0	1773.0	1773.0	1773.0	1773.0	1773.0	1773.0	1773.0
78.0	9352.0	9352.0	9352.0	9352.0	9352.0	9352.0	9412.0	9412.0	9412.0	9412.0	9412.0	9412.0	9412.0	9412.0	9412.0	9412.0	9412.0	9412.0	9412.0	9412.0	9412.0	9412.0	9412.0	9412.0	9412.0	9412.0	9412.0	9412.0	9412.0	9412.0	9412.0	9412.0	9412.0	9412.0	9412.0
79.0	3057.0	3057.0	3057.0	3057.0	3057.0	3057.0	3057.0	3057.0	3057.0	3057.0	3057.0	3057.0	3057.0	3057.0	3057.0	3057.0	3057.0	3057.0	3057.0	3057.0	3057.0	3057.0	3057.0	3057.0	3057.0	3057.0	3057.0	3057.0	3057.0	3057.0	3057.0	3057.0	3057.0	3057.0	3057.0
80.0	154030.0	154030.0	154030.0	154030.0	154030.0	154030.0	154030.0	154030.0	154030.0	154030.0	154030.0	154030.0	154030.0	154030.0	154030.0	154030.0	154030.0	154030.0	154030.0	154030.0	154030.0	154030.0	154030.0	154030.0	154030.0	154030.0	154030.0	154030.0	154030.0	154030.0	154030.0	154030.0	154030.0	154030.0	154030.0
81.0	0.0	0.0	0.0	0.0	0.0	0.0	0.0	0.0	0.0	0.0	0.0	0.0	0.0	0.0	0.0	0.0	0.0	0.0	0.0	0.0	0.0	0.0	0.0	0.0	0.0	0.0	0.0	0.0	0.0	0.0	0.0	0.0	0.0	0.0	0.0
82.0	1880.0	1880.0	1880.0	1880.0	1880.0	1880.0	1880.0	1880.0	1880.0	1880.0	1880.0	1880.0	1880.0	1880.0	1880.0	1880.0	1880.0	1880.0	1880.0	1880.0	1880.0	1880.0	1880.0	1880.0	1880.0	1880.0	1880.0	1880.0	1880.0	1880.0	1880.0	1880.0	1880.0	1880.0	1880.0
83.0	1458.0	1458.0	1458.0	1458.0	1458.0	1458.0	1458.0	1458.0	1458.0	1458.0	1458.0	1458.0	1458.0	1458.0	1458.0	1458.0	1458.0	1458.0	1458.0	1458.0	1458.0	1458.0	1458.0	1458.0	1458.0	1458.0	1458.0	1458.0	1458.0	1458.0	1458.0	1458.0	1458.0	1458.0	1458.0
84.0	1536.0	1536.0	1536.0	1536.0	1536.0	1536.0	1536.0	1536.0	1536.0	1536.0	1536.0	1536.0	1536.0	1536.0	1536.0	1536.0	1536.0	1536.0	1536.0	1536.0	1536.0	1536.0	1536.0	1536.0	1536.0	1536.0	1536.0	1536.0	1536.0	1536.0	1536.0	1536.0	1536.0	1536.0	1536.0
85.0	29551.0	29551.0	29551.0	29551.0	29551.0	29551.0	29551.0	29551.0	29551.0	29551.0	29551.0	29551.0	29551.0	29551.0	29551.0	29551.0	29551.0	29551.0	29551.0	29551.0	29551.0	30087.0	30087.0	30087.0	30087.0	30087.0	30087.0	30087.0	30087.0	30087.0	30087.0	30087.0	30087.0	30087.0	30087.0
86.0	10432.0	10432.0	10432.0	10432.0	10432.0	10432.0	10432.0	10432.0	10432.0	10432.0	10432.0	10432.0	10432.0	10432.0	10432.0	10432.0	10432.0	10432.0	10432.0	10432.0	10432.0	10432.0	10432.0	10432.0	10432.0	10432.0	10432.0	10432.0	10432.0	10432.0	10432.0	10432.0	10432.0	10432.0	10432.0
87.0	72234.0	72234.0	72236.0	72777.0	72777.0	72777.0	72777.0	72777.0	72777.0	72777.0	72777.0	72777.0	80496.0	80496.0	80496.0	80496.0	80496.0	80496.0	80759.0	82391.0	83972.0	83972.0	83972.0	83972.0	83972.0	85060.0	85060.0	85060.0	87638.0	87638.0	87638.0	87638.0	87638.0	87638.0	90174.0
88.0	105.0	105.0	105.0	105.0	105.0	105.0	105.0	105.0	105.0	105.0	105.0	105.0	105.0	105.0	105.0	105.0	105.0	105.0	105.0	105.0	105.0	105.0	105.0	105.0	105.0	105.0	105.0	105.0	105.0	105.0	105.0	105.0	105.0	105.0	105.0
89.0	50694.0	50694.0	50863.0	50863.0	50863.0	50863.0	50863.0	51992.0	54080.0	54080.0	56569.0	56943.0	56943.0	56943.0	56943.0	56943.0	61020.0	61020.0	61638.0	61668.0	61668.0	61668.0	67081.0	68611.0	71288.0	71288.0	71288.0	71288.0	71288.0	71288.0	71288.0	71960.0	71960.0	71960.0	71960.0
90.0	2339.0	2339.0	2339.0	2339.0	2339.0	2339.0	2339.0	2339.0	2339.0	2339.0	2339.0	2339.0	2339.0	2339.0	3916.0	3916.0	3916.0	3916.0	3916.0	3916.0	3916.0	3916.0	3916.0	3916.0	3916.0	3916.0	3916.0	3916.0	3916.0	3916.0	3916.0	3916.0	3916.0	3916.0	3916.0
91.0	33306.0	33306.0	33306.0	33306.0	33320.0	33320.0	33320.0	33320.0	33320.0	33320.0	33320.0	33320.0	36822.0	36822.0	36822.0	36822.0	36822.0	36822.0	37449.0	37449.0	37449.0	37449.0	37649.0	37649.0	37649.0	37649.0	37649.0	37653.0	37713.0	37713.0	37717.0	38049.0	38514.0	38514.0	38514.0
92.0	32603.0	32603.0	32603.0	32603.0	32603.0	32603.0	32603.0	32603.0	32603.0	32603.0	32603.0	32603.0	32603.0	32603.0	32603.0	32603.0	32603.0	32603.0	32603.0	32603.0	32603.0	32603.0	32603.0	32603.0	32918.0	32918.0	32918.0	33571.0	42665.0	42665.0	42665.0	42665.0	42665.0	42665.0	42665.0
93.0	44757.0	44757.0	44757.0	44757.0	44757.0	44757.0	44757.0	44757.0	44757.0	44757.0	44757.0	44757.0	44757.0	44757.0	44757.0	44757.0	44757.0	44757.0	44757.0	44757.0	44757.0	44757.0	44757.0	44757.0	44757.0	44757.0	44757.0	44757.0	45208.0	45208.0	45208.0	45208.0	45208.0	45208.0	45208.0
94.0	10655.0	10655.0	10655.0	10655.0	10655.0	10655.0	10655.0	10655.0	10655.0	10655.0	10655.0	10655.0	10655.0	10655.0	10655.0	10655.0	11781.0	11781.0	11781.0	11781.0	11781.0	11781.0	11781.0	11781.0	11781.0	11781.0	11781.0	11781.0	11781.0	11781.0	11781.0	11781.0	11781.0	11781.0	11781.0
95.0	45419.0	45419.0	45419.0	45419.0	45624.0	45624.0	45624.0	45624.0	45624.0	45624.0	45826.0	45826.0	47244.0	53103.0	66566.0	66566.0	66566.0	66566.0	66566.0	66566.0	66566.0	66566.0	66566.0	66566.0	66566.0	66566.0	66566.0	66566.0	69122.0	72649.0	72649.0	72649.0	73725.0	74468.0	74468.0
96.0	38241.0	38241.0	38241.0	38241.0	38241.0	38241.0	38241.0	38241.0	38241.0	38241.0	38241.0	38241.0	38241.0	39260.0	39260.0	39260.0	39260.0	39260.0	39260.0	39262.0	39262.0	39267.0	40190.0	40190.0	40903.0	40903.0	40903.0	40903.0	50080.0	50080.0	50941.0	50941.0	50941.0	50941.0	50941.0
97.0	172725.0	172725.0	173191.0	173191.0	173191.0	173437.0	173437.0	187582.0	187582.0	188144.0	188144.0	188144.0	190527.0	195405.0	195405.0	195405.0	195683.0	195683.0	197406.0	203922.0	215615.0	216648.0	224816.0	225430.0	225430.0	225430.0	225430.0	226396.0	235138.0	235318.0	235480.0	235787.0	235787.0	241004.0	241004.0
98.0	78673.0	78673.0	78812.0	78812.0	78812.0	78812.0	78812.0	78847.0	100829.0	128919.0	136177.0	136177.0	136177.0	136177.0	136177.0	136177.0	136177.0	136177.0	136177.0	136177.0	136177.0	136177.0	136177.0	136177.0	136177.0	136177.0	136177.0	136177.0	151273.0	151273.0	151273.0	160232.0	160232.0	160232.0	160232.0
99.0	5516.0	5516.0	5516.0	5516.0	5516.0	5516.0	5516.0	5516.0	5516.0	5516.0	5516.0	5516.0	5516.0	5516.0	6352.0	6352.0	6352.0	6352.0	6352.0	6352.0	6352.0	6352.0	6352.0	6352.0	6352.0	6352.0	6352.0	6352.0	6352.0	6352.0	6352.0	6352.0	6352.0	6352.0	6352.0
100.0	22424.0	22424.0	22424.0	22424.0	22424.0	22424.0	22424.0	22424.0	22424.0	22424.0	22424.0	22424.0	22424.0	22424.0	22424.0	22424.0	22424.0	22424.0	22424.0	22424.0	22424.0	22424.0	22424.0	22424.0	22424.0	23343.0	23343.0	23343.0	23343.0	23343.0	23343.0	23343.0	23343.0	23343.0	23343.0
101.0	142012.0	142012.0	142012.0	142012.0	143821.0	143821.0	143821.0	143860.0	143860.0	143860.0	146766.0	147221.0	147221.0	147978.0	167366.0	167461.0	168073.0	168258.0	168258.0	168258.0	168532.0	211581.0	213509.0	214713.0	214890.0	215057.0	219177.0	240328.0	249287.0	249287.0	249287.0	256568.0	268721.0	275045.0	283828.0
102.0	74057.0	74057.0	74057.0	74057.0	74057.0	74057.0	74057.0	74057.0	74057.0	74057.0	74057.0	74057.0	74057.0	74171.0	75114.0	75114.0	75114.0	75114.0	75114.0	75114.0	75114.0	75114.0	75114.0	75114.0	75114.0	75114.0	75114.0	75114.0	75657.0	75657.0	75657.0	75657.0	75657.0	75657.0	75657.0
103.0	32356.0	32356.0	32356.0	32356.0	32356.0	33380.0	33380.0	35396.0	35396.0	35396.0	35396.0	35396.0	35396.0	35396.0	35396.0	35396.0	35396.0	35396.0	35396.0	35396.0	35396.0	35396.0	35415.0	35415.0	35415.0	35415.0	35415.0	35415.0	35415.0	35415.0	35415.0	35415.0	35415.0	35415.0	35415.0
104.0	915.0	915.0	915.0	915.0	915.0	915.0	915.0	915.0	915.0	915.0	915.0	915.0	915.0	915.0	915.0	915.0	915.0	915.0	915.0	915.0	915.0	915.0	915.0	915.0	915.0	915.0	915.0	915.0	915.0	915.0	915.0	915.0	915.0	915.0	915.0
105.0	13673.0	13673.0	13673.0	13673.0	13673.0	13673.0	13673.0	13673.0	13673.0	13673.0	13673.0	13752.0	13752.0	13752.0	13752.0	13752.0	13752.0	13752.0	13752.0	13752.0	13787.0	13787.0	13787.0	13787.0	13787.0	13787.0	13787.0	13787.0	13787.0	13787.0	13787.0	13798.0	13798.0	13798.0	13798.0
106.0	70703.0	70703.0	70703.0	70703.0	70703.0	70703.0	70703.0	70703.0	70703.0	70703.0	70703.0	70703.0	70703.0	70703.0	70703.0	70703.0	70703.0	70703.0	71803.0	71812.0	71812.0	71812.0	72090.0	72090.0	72090.0	72090.0	72090.0	72090.0	72090.0	72090.0	72090.0	72090.0	72090.0	72090.0	72090.0
107.0	15017.0	15017.0	15017.0	15017.0	15017.0	15017.0	15017.0	15017.0	15017.0	15017.0	15017.0	15017.0	15017.0	15017.0	15017.0	15017.0	15017.0	15017.0	15017.0	15017.0	15017.0	15194.0	15194.0	15194.0	15194.0	15194.0	15194.0	15194.0	15194.0	15194.0	15194.0	15194.0	15194.0	15194.0	15392.0
108.0	15651.0	15651.0	15651.0	15651.0	15651.0	15651.0	15651.0	15651.0	15651.0	15651.0	15651.0	15651.0	17397.0	17397.0	17397.0	17397.0	17397.0	17397.0	17397.0	17397.0	17397.0	17397.0	17397.0	17397.0	17397.0	17397.0	17397.0	17397.0	21448.0	21448.0	21448.0	21448.0	21448.0	21448.0	21448.0
109.0	1443.0	1443.0	1443.0	1443.0	1443.0	1443.0	1443.0	1443.0	1443.0	1443.0	1443.0	1443.0	1443.0	1443.0	3231.0	3231.0	3231.0	3231.0	3231.0	3231.0	3231.0	3231.0	3231.0	3231.0	3231.0	3231.0	3231.0	3772.0	3772.0	3772.0	3772.0	3772.0	3772.0	3772.0	3772.0
110.0	10268.0	10268.0	10268.0	10268.0	10268.0	10268.0	10268.0	10268.0	10268.0	10268.0	10268.0	10268.0	10268.0	10268.0	10268.0	10268.0	10268.0	10268.0	10268.0	10268.0	10268.0	10268.0	10482.0	12869.0	12869.0	38287.0	38287.0	38287.0	38287.0	38287.0	38287.0	38287.0	38287.0	38287.0	38287.0
111.0	7050.0	7050.0	7050.0	7050.0	7050.0	7050.0	7050.0	7050.0	7050.0	7050.0	7050.0	7050.0	7050.0	7050.0	7050.0	7050.0	7050.0	7050.0	7050.0	7050.0	7050.0	7050.0	7050.0	7050.0	7050.0	7050.0	7050.0	7050.0	12192.0	14233.0	14233.0	14233.0	14233.0	14233.0	14233.0
112.0	37905.0	37905.0	37905.0	37905.0	37905.0	37905.0	37905.0	37905.0	37905.0	37905.0	37905.0	37905.0	37905.0	37905.0	37905.0	37949.0	37949.0	37949.0	37949.0	37949.0	37949.0	37949.0	37949.0	37949.0	40563.0	40563.0	40563.0	40563.0	40563.0	40563.0	40563.0	40563.0	40856.0	40856.0	40856.0
113.0	3142.0	3142.0	3142.0	3142.0	3142.0	3142.0	3142.0	3142.0	3142.0	3142.0	3142.0	3142.0	3142.0	3142.0	3142.0	3142.0	3142.0	3142.0	3142.0	3142.0	3142.0	3142.0	3142.0	3142.0	3142.0	3142.0	3142.0	3142.0	3142.0	3142.0	3142.0	3142.0	3142.0	3142.0	3142.0
114.0	1786.0	1786.0	1786.0	1786.0	1786.0	1786.0	1786.0	1786.0	1786.0	1786.0	1786.0	1786.0	1786.0	1786.0	1786.0	1786.0	1786.0	1786.0	1786.0	1786.0	1786.0	1786.0	1786.0	1786.0	1786.0	1786.0	1786.0	1786.0	1786.0	1786.0	1786.0	1786.0	1786.0	1786.0	1786.0
115.0	12673.0	12673.0	12673.0	12673.0	12673.0	12673.0	12673.0	12673.0	12673.0	12673.0	12696.0	12696.0	12696.0	12696.0	12696.0	12696.0	12696.0	12696.0	12696.0	12696.0	12696.0	12696.0	12696.0	12696.0	12696.0	12696.0	12696.0	12696.0	12696.0	12696.0	12696.0	12696.0	12696.0	12696.0	12696.0
116.0	15871.0	15871.0	15871.0	16448.0	16448.0	16448.0	16550.0	16550.0	16550.0	16550.0	16550.0	16550.0	16550.0	16550.0	16550.0	16550.0	16550.0	16550.0	16550.0	18862.0	18862.0	18862.0	18862.0	18862.0	18862.0	18862.0	18862.0	18862.0	18862.0	18862.0	18862.0	18862.0	18862.0	18862.0	18862.0
117.0	608.0	608.0	608.0	608.0	608.0	608.0	608.0	608.0	608.0	608.0	608.0	608.0	608.0	608.0	608.0	608.0	608.0	608.0	608.0	608.0	608.0	608.0	608.0	608.0	608.0	608.0	608.0	608.0	608.0	608.0	608.0	608.0	608.0	608.0	608.0
118.0	6463.0	6463.0	6463.0	6463.0	6463.0	6463.0	6463.0	6463.0	6463.0	6463.0	6463.0	6463.0	6463.0	6463.0	6463.0	6463.0	6463.0	6697.0	6697.0	6697.0	6697.0	6697.0	6697.0	6697.0	6697.0	6697.0	6697.0	6697.0	6697.0	6697.0	6697.0	6697.0	6697.0	6697.0	6697.0
119.0	4944.0	4944.0	4955.0	4955.0	4955.0	4955.0	4955.0	4955.0	4955.0	4955.0	4955.0	4955.0	4955.0	4955.0	4955.0	4955.0	4955.0	4955.0	4955.0	4955.0	4955.0	4955.0	4955.0	4955.0	4955.0	4955.0	4955.0	4955.0	4955.0	4955.0	4955.0	4955.0	4955.0	4955.0	4955.0
120.0	25265.0	25265.0	25265.0	25265.0	25265.0	25369.0	25369.0	25369.0	25369.0	25369.0	26865.0	26865.0	26865.0	26865.0	26865.0	26865.0	26865.0	26865.0	26865.0	26865.0	26865.0	26865.0	26865.0	26865.0	27831.0	27831.0	27831.0	27831.0	27831.0	27831.0	27831.0	27831.0	27831.0	27831.0	27831.0
121.0	20277.0	20277.0	20277.0	20277.0	20277.0	20277.0	20277.0	20277.0	20277.0	25250.0	31401.0	31401.0	33745.0	33745.0	33745.0	33745.0	33745.0	33745.0	33745.0	33745.0	34760.0	34760.0	34760.0	36768.0	36768.0	36768.0	36768.0	36768.0	36768.0	36768.0	36768.0	36768.0	36768.0	36768.0	36768.0
122.0	972.0	972.0	972.0	972.0	972.0	972.0	972.0	972.0	972.0	972.0	972.0	972.0	972.0	972.0	972.0	972.0	972.0	972.0	972.0	972.0	972.0	972.0	972.0	972.0	972.0	972.0	972.0	972.0	972.0	972.0	972.0	972.0	972.0	972.0	972.0
123.0	14195.0	14195.0	14195.0	14195.0	14195.0	14195.0	14195.0	14195.0	14195.0	14195.0	14195.0	14195.0	14195.0	14195.0	14195.0	14195.0	14195.0	14195.0	14195.0	14195.0	14195.0	14195.0	14195.0	14195.0	14195.0	14195.0	14195.0	14195.0	14195.0	14195.0	14195.0	14195.0	14195.0	14195.0	14195.0
124.0	1192.0	1192.0	1192.0	1192.0	1192.0	1192.0	1192.0	1192.0	1192.0	1192.0	1192.0	1192.0	1192.0	1192.0	1192.0	1192.0	1192.0	1192.0	1192.0	1192.0	1192.0	1192.0	1192.0	1192.0	1192.0	1192.0	1192.0	1192.0	1192.0	1192.0	1192.0	1192.0	1192.0	1192.0	1192.0
125.0	17534.0	17534.0	17534.0	17534.0	17534.0	17534.0	17534.0	20110.0	21612.0	21612.0	21612.0	21612.0	21612.0	21612.0	21612.0	24964.0	25401.0	29192.0	29192.0	29192.0	29294.0	29294.0	29294.0	29294.0	29294.0	29294.0	29294.0	29294.0	29294.0	29296.0	29709.0	29711.0	29711.0	29711.0	29711.0
126.0	8553.0	8553.0	8553.0	8553.0	8553.0	8553.0	8553.0	8553.0	8553.0	8553.0	8553.0	8553.0	8553.0	8553.0	8553.0	8553.0	8553.0	8553.0	8553.0	8553.0	8553.0	8553.0	8553.0	8553.0	8553.0	8553.0	8553.0	8553.0	8706.0	8706.0	8706.0	8706.0	8706.0	8706.0	8706.0
127.0	87459.0	87459.0	87738.0	87996.0	87996.0	95478.0	99126.0	110503.0	111115.0	111115.0	111115.0	112610.0	112610.0	112610.0	112610.0	112610.0	112610.0	112610.0	112610.0	112610.0	112610.0	112610.0	112712.0	112712.0	112712.0	116197.0	116197.0	116197.0	116197.0	116197.0	116197.0	116197.0	116197.0	116197.0	116197.0
128.0	5364.0	5364.0	5364.0	5364.0	5364.0	5364.0	5364.0	5364.0	5364.0	5364.0	5364.0	5364.0	5364.0	5364.0	5364.0	5364.0	5364.0	5364.0	5364.0	5364.0	5364.0	5364.0	5364.0	5364.0	5364.0	5364.0	5364.0	5364.0	5364.0	5364.0	5364.0	5364.0	5364.0	5364.0	5364.0
129.0	2508.0	2508.0	2508.0	2508.0	2998.0	2998.0	2998.0	2998.0	2998.0	2998.0	2998.0	2998.0	2998.0	2998.0	2998.0	2998.0	2998.0	2998.0	2998.0	2998.0	2998.0	2998.0	2998.0	2998.0	2998.0	2998.0	2998.0	2998.0	2998.0	2998.0	2998.0	3342.0	3342.0	3342.0	3342.0
130.0	5785.0	5785.0	5785.0	5785.0	5785.0	5785.0	5785.0	5785.0	5785.0	5785.0	5785.0	5785.0	5785.0	5785.0	5785.0	5785.0	5785.0	5785.0	5785.0	5785.0	5785.0	5785.0	12563.0	12563.0	12563.0	12563.0	12563.0	12563.0	12563.0	12563.0	12563.0	12563.0	12563.0	12563.0	12563.0
131.0	6859.0	6859.0	6859.0	6859.0	6859.0	6859.0	6859.0	6859.0	6859.0	6859.0	6859.0	6859.0	6859.0	6859.0	6859.0	6859.0	6859.0	6859.0	6859.0	6859.0	6859.0	8858.0	8858.0	8858.0	8858.0	8858.0	8858.0	8858.0	8858.0	8858.0	8858.0	8858.0	8858.0	8858.0	8858.0
132.0	4638.0	4638.0	4638.0	4638.0	4638.0	4638.0	4638.0	4638.0	4638.0	4638.0	4638.0	4638.0	4638.0	4638.0	4638.0	4638.0	4638.0	6526.0	6526.0	8177.0	8177.0	8177.0	8177.0	8177.0	8177.0	8177.0	8177.0	8177.0	8177.0	8177.0	8177.0	8177.0	8177.0	8177.0	8177.0
133.0	14730.0	14730.0	14730.0	14730.0	14730.0	15167.0	15167.0	17524.0	17524.0	17524.0	17524.0	17524.0	17524.0	17524.0	17524.0	17524.0	17524.0	17524.0	17524.0	30385.0	30719.0	30719.0	30719.0	36846.0	36846.0	36846.0	36846.0	36846.0	36846.0	36846.0	36846.0	36846.0	36846.0	36846.0	36846.0
134.0	17137.0	17137.0	17137.0	17137.0	17137.0	17863.0	17863.0	17863.0	17863.0	17863.0	17863.0	17863.0	19437.0	19437.0	19437.0	19437.0	19437.0	19437.0	19437.0	19437.0	19437.0	19437.0	23641.0	23641.0	23641.0	23641.0	23641.0	23641.0	23641.0	23641.0	23641.0	23641.0	23641.0	23641.0	23641.0
135.0	2897.0	2897.0	2897.0	2897.0	2897.0	2897.0	2897.0	2897.0	2897.0	2897.0	2897.0	2897.0	2897.0	2897.0	2897.0	2897.0	2897.0	2897.0	2897.0	2897.0	2897.0	2897.0	2897.0	2897.0	2897.0	2897.0	2897.0	2897.0	2897.0	2897.0	2897.0	2897.0	2897.0	2897.0	2897.0
136.0	852.0	852.0	852.0	852.0	852.0	852.0	852.0	852.0	852.0	852.0	852.0	852.0	852.0	852.0	852.0	852.0	852.0	852.0	852.0	852.0	852.0	852.0	852.0	852.0	852.0	852.0	852.0	852.0	852.0	852.0	852.0	852.0	852.0	852.0	852.0
137.0	0.0	0.0	0.0	0.0	0.0	0.0	0.0	0.0	0.0	0.0	0.0	0.0	0.0	0.0	0.0	0.0	0.0	0.0	0.0	0.0	0.0	0.0	0.0	0.0	0.0	0.0	0.0	0.0	0.0	0.0	0.0	0.0	0.0	0.0	0.0
138.0	0.0	0.0	0.0	0.0	0.0	0.0	0.0	0.0	0.0	0.0	0.0	0.0	0.0	0.0	0.0	0.0	0.0	0.0	0.0	0.0	0.0	0.0	0.0	0.0	0.0	0.0	0.0	0.0	0.0	0.0	0.0	0.0	0.0	0.0	0.0
139.0	4511.0	4511.0	4511.0	4511.0	4511.0	4511.0	4511.0	4511.0	4511.0	4511.0	4511.0	4511.0	4511.0	4511.0	4511.0	4511.0	4511.0	4511.0	4511.0	4511.0	4511.0	4511.0	4511.0	4511.0	4511.0	4511.0	4511.0	4511.0	4511.0	4511.0	4511.0	4511.0	4511.0	4511.0	4511.0
140.0	48177.0	48177.0	48177.0	48177.0	50558.0	50558.0	50558.0	50558.0	50558.0	52188.0	56972.0	56972.0	58978.0	58978.0	58978.0	60580.0	60580.0	60580.0	62506.0	62506.0	62506.0	63267.0	65345.0	65345.0	65345.0	65345.0	65345.0	65507.0	65507.0	65507.0	66835.0	66835.0	66835.0	66835.0	66835.0
141.0	19052.0	19052.0	19052.0	19052.0	19052.0	19052.0	19052.0	19052.0	19052.0	19052.0	19052.0	19052.0	19052.0	19052.0	19052.0	19052.0	19052.0	19052.0	19052.0	19052.0	19052.0	19052.0	19052.0	19052.0	19052.0	19052.0	19052.0	19052.0	19052.0	19052.0	19052.0	19052.0	19052.0	19052.0	19052.0
142.0	3033.0	3033.0	3033.0	3033.0	3033.0	3033.0	3033.0	3033.0	3033.0	3033.0	3033.0	3033.0	3033.0	3033.0	3033.0	3033.0	3033.0	3033.0	3033.0	3033.0	3033.0	3033.0	3033.0	3033.0	3033.0	3033.0	3033.0	3033.0	3033.0	3033.0	3033.0	3033.0	3033.0	3033.0	3033.0
143.0	1641.0	1641.0	1641.0	1641.0	1641.0	1641.0	1641.0	1641.0	1641.0	1641.0	1641.0	1641.0	1641.0	1641.0	1641.0	1641.0	1641.0	1641.0	1641.0	1641.0	1641.0	1641.0	1641.0	1641.0	1641.0	1641.0	1641.0	1641.0	1641.0	1641.0	1641.0	1641.0	1641.0	1641.0	1641.0
144.0	32156.0	32156.0	34455.0	35528.0	36725.0	36725.0	36725.0	41421.0	41421.0	41421.0	41421.0	41421.0	41421.0	41421.0	41421.0	43529.0	43529.0	52647.0	52647.0	52647.0	52647.0	52647.0	52647.0	52647.0	52654.0	52654.0	52654.0	52654.0	52654.0	52654.0	52654.0	53025.0	53025.0	53025.0	53025.0
145.0	3168.0	3168.0	3168.0	3168.0	3168.0	3168.0	3168.0	3168.0	3168.0	3168.0	3168.0	3168.0	3168.0	3168.0	3168.0	3168.0	3168.0	3168.0	3168.0	3168.0	3168.0	3168.0	3168.0	3168.0	3168.0	3168.0	3168.0	3168.0	3168.0	3168.0	3168.0	3168.0	3168.0	3168.0	3168.0
146.0	6277.0	6277.0	6277.0	6277.0	6277.0	6277.0	6277.0	6277.0	6277.0	6277.0	6277.0	6277.0	6277.0	6277.0	6277.0	6277.0	6277.0	6277.0	7242.0	7242.0	7242.0	7242.0	7242.0	7242.0	7242.0	7242.0	7242.0	7702.0	7702.0	7702.0	7702.0	7702.0	7702.0	7702.0	7702.0
147.0	2736.0	2736.0	2736.0	2736.0	2736.0	2736.0	2736.0	2736.0	2736.0	2736.0	2736.0	2736.0	2736.0	2736.0	2736.0	2736.0	2736.0	2736.0	2736.0	3331.0	3331.0	3331.0	3331.0	3331.0	3331.0	3331.0	3331.0	3331.0	3331.0	3331.0	3331.0	3331.0	3331.0	3331.0	3331.0
148.0	0.0	0.0	0.0	0.0	0.0	0.0	0.0	0.0	0.0	0.0	0.0	0.0	0.0	0.0	0.0	0.0	0.0	0.0	0.0	0.0	0.0	0.0	0.0	0.0	0.0	0.0	0.0	0.0	0.0	0.0	0.0	0.0	0.0	0.0	0.0
149.0	12881.0	12881.0	19966.0	19966.0	19966.0	19966.0	19966.0	19966.0	19966.0	19966.0	19966.0	19966.0	19966.0	19966.0	19966.0	19966.0	19966.0	19966.0	19966.0	19966.0	19966.0	19966.0	19966.0	19966.0	19966.0	19966.0	19966.0	19966.0	20258.0	20258.0	20258.0	20258.0	20258.0	20258.0	20258.0
150.0	3798.0	3798.0	3798.0	3798.0	3798.0	3798.0	3798.0	3798.0	3798.0	3798.0	3798.0	3798.0	3798.0	3798.0	3798.0	3798.0	3798.0	3798.0	3798.0	3798.0	3798.0	3798.0	3798.0	3798.0	3798.0	3798.0	3798.0	3798.0	3798.0	3798.0	3798.0	3923.0	3923.0	3923.0	3923.0
151.0	9382.0	9382.0	9807.0	9807.0	13306.0	13306.0	13306.0	13306.0	13306.0	13306.0	13306.0	13306.0	13318.0	13318.0	13318.0	13318.0	13590.0	13590.0	13590.0	13590.0	13590.0	13590.0	13590.0	13590.0	13590.0	13590.0	13590.0	13590.0	13590.0	13590.0	13590.0	13590.0	13590.0	13590.0	13590.0
152.0	1624.0	1624.0	1624.0	1624.0	1624.0	1624.0	1624.0	1624.0	1624.0	1624.0	1624.0	1624.0	1624.0	1624.0	1624.0	1624.0	1624.0	1624.0	1624.0	1624.0	1624.0	1624.0	1624.0	1624.0	1624.0	1624.0	1624.0	1624.0	1624.0	1624.0	1624.0	1624.0	1624.0	1624.0	1624.0
153.0	2363.0	2363.0	2363.0	2363.0	2363.0	2363.0	2363.0	2363.0	2363.0	2363.0	2363.0	2363.0	2363.0	2363.0	2363.0	2363.0	2363.0	2363.0	2363.0	2363.0	2363.0	2363.0	2363.0	2363.0	2363.0	2363.0	2363.0	2363.0	2363.0	2363.0	2363.0	2363.0	2363.0	2363.0	2363.0
154.0	1937.0	1937.0	1937.0	1937.0	1937.0	1937.0	1937.0	1937.0	1937.0	1937.0	1937.0	1937.0	1937.0	1937.0	1937.0	1937.0	1937.0	1937.0	1937.0	1937.0	1937.0	1937.0	1937.0	1937.0	1937.0	1937.0	1937.0	1937.0	1937.0	1937.0	1937.0	1937.0	1937.0	1937.0	1937.0
155.0	17107.0	17107.0	17107.0	17107.0	17107.0	17107.0	17107.0	17107.0	17107.0	17107.0	17107.0	17107.0	17107.0	17107.0	17107.0	17107.0	17107.0	17107.0	17251.0	17251.0	17251.0	17251.0	17251.0	17251.0	17251.0	17251.0	17251.0	17251.0	17251.0	17251.0	17251.0	17251.0	17251.0	17251.0	17251.0
156.0	162766.0	162766.0	162766.0	162766.0	162766.0	169367.0	169858.0	173290.0	178764.0	178814.0	179930.0	182368.0	182658.0	182658.0	188680.0	188680.0	192848.0	194808.0	194808.0	195472.0	201677.0	201677.0	202457.0	202457.0	240270.0	240270.0	240286.0	240286.0	241474.0	241889.0	241894.0	241894.0	242619.0	244102.0	244102.0
157.0	88331.0	88331.0	88331.0	88331.0	88331.0	88331.0	88331.0	88331.0	88331.0	88331.0	88331.0	88331.0	88331.0	88331.0	88331.0	88331.0	88331.0	88331.0	88331.0	88331.0	88331.0	94390.0	94390.0	94390.0	94390.0	94401.0	94401.0	94401.0	94401.0	94401.0	94401.0	94401.0	94401.0	94401.0	94401.0
158.0	22916.0	22916.0	22916.0	22916.0	22916.0	22916.0	22916.0	22916.0	22916.0	22916.0	22916.0	22916.0	22916.0	22916.0	22916.0	22960.0	22960.0	22960.0	22960.0	22960.0	22960.0	22960.0	29124.0	29124.0	29124.0	29124.0	29124.0	29124.0	29535.0	29535.0	29535.0	29535.0	29535.0	29535.0	29535.0
159.0	1225.0	1225.0	1225.0	1225.0	1225.0	1225.0	1225.0	1225.0	1225.0	1225.0	1225.0	1225.0	1225.0	1225.0	1225.0	1225.0	1225.0	1225.0	1225.0	1225.0	1225.0	1225.0	1225.0	1225.0	1225.0	1225.0	1225.0	1225.0	1225.0	1225.0	1225.0	1225.0	1225.0	1225.0	1225.0
160.0	3533.0	3533.0	3533.0	3533.0	3533.0	3533.0	3533.0	3533.0	3533.0	3533.0	3533.0	3533.0	3533.0	3533.0	3533.0	3533.0	3533.0	3533.0	3533.0	3533.0	3533.0	3533.0	3533.0	3533.0	3533.0	3533.0	3533.0	3533.0	3533.0	3533.0	3533.0	3533.0	3533.0	3533.0	3533.0
161.0	0.0	0.0	0.0	0.0	0.0	0.0	0.0	0.0	0.0	0.0	0.0	0.0	0.0	0.0	0.0	0.0	0.0	0.0	0.0	0.0	0.0	0.0	0.0	0.0	0.0	0.0	0.0	0.0	0.0	0.0	0.0	0.0	0.0	0.0	0.0
162.0	13801.0	13801.0	13801.0	13801.0	13801.0	13801.0	13801.0	13801.0	13801.0	13801.0	13801.0	13801.0	13801.0	13801.0	13801.0	13801.0	13801.0	13801.0	13801.0	13801.0	13801.0	13801.0	13801.0	13801.0	13801.0	13801.0	13801.0	13801.0	13801.0	13801.0	13801.0	13801.0	13801.0	13880.0	13880.0
163.0	856.0	856.0	856.0	856.0	856.0	856.0	856.0	856.0	856.0	856.0	856.0	856.0	856.0	856.0	856.0	856.0	856.0	856.0	856.0	856.0	856.0	856.0	856.0	856.0	856.0	856.0	856.0	856.0	856.0	856.0	856.0	856.0	856.0	856.0	856.0
164.0	65983.0	65983.0	68719.0	69002.0	69002.0	69188.0	69188.0	69352.0	69352.0	69352.0	71643.0	73393.0	73393.0	74705.0	77987.0	78122.0	81027.0	83943.0	83943.0	83943.0	83943.0	84087.0	84087.0	84087.0	84087.0	84087.0	84087.0	84087.0	84087.0	84087.0	84087.0	84087.0	84087.0	84252.0	84252.0
165.0	0.0	0.0	0.0	0.0	0.0	0.0	0.0	0.0	0.0	0.0	0.0	0.0	0.0	0.0	0.0	0.0	0.0	0.0	0.0	0.0	0.0	0.0	0.0	0.0	0.0	0.0	0.0	0.0	0.0	0.0	0.0	0.0	0.0	0.0	0.0
166.0	2939.0	2939.0	2939.0	2939.0	2939.0	2939.0	2939.0	2939.0	2939.0	2939.0	2939.0	2939.0	2939.0	2939.0	2939.0	2939.0	2939.0	2939.0	2939.0	2939.0	2939.0	2939.0	2939.0	2939.0	2939.0	2939.0	2939.0	2939.0	2939.0	2939.0	2939.0	2939.0	2939.0	2939.0	2939.0
167.0	3520.0	3520.0	3520.0	3520.0	3520.0	3520.0	3520.0	3520.0	3520.0	3520.0	3520.0	3520.0	3520.0	5359.0	5359.0	5359.0	5359.0	5359.0	5359.0	5359.0	5359.0	5359.0	5359.0	5359.0	5359.0	5359.0	5359.0	5359.0	5359.0	5359.0	5359.0	5359.0	5359.0	5359.0	5359.0
168.0	12200.0	12200.0	13219.0	13219.0	13219.0	13219.0	13219.0	13219.0	13219.0	13219.0	13219.0	13219.0	13219.0	13219.0	13219.0	13219.0	13800.0	13800.0	13800.0	13800.0	13800.0	13800.0	13800.0	13800.0	13800.0	13800.0	13800.0	13800.0	13800.0	13800.0	13800.0	13800.0	13800.0	13800.0	13800.0
169.0	0.0	0.0	0.0	0.0	0.0	0.0	0.0	0.0	0.0	0.0	0.0	0.0	0.0	0.0	109.0	109.0	109.0	109.0	109.0	109.0	109.0	109.0	109.0	109.0	109.0	109.0	109.0	109.0	109.0	109.0	109.0	109.0	109.0	109.0	109.0
170.0	868.0	868.0	868.0	868.0	868.0	868.0	868.0	868.0	868.0	868.0	868.0	868.0	868.0	868.0	868.0	868.0	868.0	868.0	868.0	868.0	868.0	868.0	868.0	868.0	868.0	868.0	868.0	868.0	868.0	868.0	868.0	868.0	868.0	868.0	868.0
171.0	0.0	0.0	0.0	0.0	0.0	0.0	0.0	0.0	0.0	0.0	0.0	0.0	0.0	0.0	0.0	0.0	0.0	0.0	0.0	0.0	0.0	0.0	0.0	0.0	0.0	0.0	0.0	0.0	0.0	0.0	0.0	0.0	0.0	0.0	0.0
172.0	908822.0	908822.0	926014.0	929402.0	934497.0	940135.0	948515.0	952440.0	952440.0	953770.0	968976.0	968976.0	971226.0	998364.0	1001174.0	1017670.0	1026728.0	1040971.0	1042061.0	1053650.0	1070018.0	1156369.0	1172106.0	1204909.0	1240734.0	1248628.0	1268803.0	1269822.0	1270058.0	1270058.0	1270266.0	1276749.0	1285531.0	1288525.0	1290115.0
173.0	830006.0	830006.0	840864.0	841089.0	846190.0	854008.0	855348.0	859411.0	864704.0	867149.0	871606.0	873362.0	881855.0	900266.0	921559.0	926653.0	933674.0	940130.0	945468.0	947612.0	971246.0	996300.0	1000507.0	1003776.0	1009375.0	1012208.0	1013637.0	1015179.0	1030495.0	1030495.0	1030606.0	1030678.0	1030894.0	1030894.0	1031474.0
174.0	7728.0	7728.0	7728.0	7728.0	7728.0	7728.0	7728.0	7728.0	7728.0	7728.0	7728.0	7728.0	7728.0	7728.0	7728.0	7728.0	7728.0	7728.0	7728.0	7728.0	7728.0	7728.0	7728.0	7728.0	7728.0	7728.0	7728.0	7728.0	7728.0	7728.0	7728.0	7728.0	7728.0	7728.0	7728.0
175.0	158841.0	158841.0	158920.0	158920.0	160898.0	160898.0	160898.0	160898.0	161845.0	161845.0	161845.0	161845.0	163326.0	163326.0	163326.0	198995.0	198995.0	220883.0	220883.0	220883.0	221359.0	221359.0	222829.0	222829.0	222829.0	222829.0	224053.0	224053.0	224053.0	224429.0	225745.0	225745.0	225773.0	225773.0	225773.0
176.0	17495.0	17495.0	17495.0	17495.0	17495.0	17495.0	17495.0	17495.0	17495.0	17495.0	17495.0	17495.0	17495.0	17495.0	17495.0	17495.0	17495.0	17495.0	17495.0	17495.0	17495.0	17495.0	17495.0	17495.0	17495.0	17495.0	17495.0	17495.0	17495.0	17495.0	18424.0	18424.0	18424.0	18424.0	18424.0
177.0	58363.0	58363.0	58363.0	58447.0	58447.0	59777.0	59777.0	59777.0	59777.0	59860.0	59860.0	59860.0	59860.0	59860.0	59860.0	59860.0	59860.0	59860.0	59860.0	59860.0	59860.0	59860.0	65680.0	68926.0	68926.0	69052.0	69935.0	69935.0	69935.0	69935.0	69979.0	69979.0	69979.0	69979.0	69979.0
178.0	10333.0	10333.0	10333.0	10333.0	10333.0	10333.0	10333.0	10333.0	10333.0	10333.0	10333.0	10333.0	10333.0	10333.0	10333.0	10333.0	10333.0	10333.0	10333.0	10333.0	10333.0	10333.0	10333.0	10333.0	10333.0	10333.0	10333.0	10333.0	10333.0	10333.0	10333.0	10333.0	10333.0	10333.0	10333.0
179.0	13245.0	13245.0	13245.0	13245.0	14174.0	14174.0	14174.0	14174.0	14174.0	14174.0	14174.0	14174.0	14271.0	14271.0	14271.0	14271.0	14271.0	14271.0	14271.0	14271.0	14271.0	14271.0	14271.0	14271.0	14271.0	14271.0	14271.0	15009.0	15009.0	15009.0	15009.0	15009.0	15009.0	15009.0	15009.0
180.0	11198.0	11198.0	11198.0	11198.0	11198.0	11198.0	11198.0	11198.0	11198.0	11198.0	11198.0	11198.0	11198.0	11198.0	11198.0	11198.0	11198.0	11198.0	11198.0	11198.0	11198.0	11198.0	11198.0	11198.0	11198.0	11198.0	11198.0	11198.0	11198.0	11198.0	11198.0	11331.0	11331.0	11331.0	11331.0
181.0	4804.0	4804.0	4804.0	4804.0	4804.0	4804.0	4804.0	4804.0	4804.0	4804.0	4804.0	4804.0	4804.0	4883.0	4883.0	4883.0	4883.0	4883.0	4883.0	4883.0	4883.0	4883.0	4883.0	4883.0	4883.0	4973.0	4973.0	4973.0	4973.0	4973.0	4973.0	4973.0	4973.0	4973.0	4973.0
182.0	26252.0	26252.0	26252.0	26252.0	27564.0	27564.0	27564.0	27564.0	27564.0	27564.0	27564.0	27564.0	27564.0	27564.0	27564.0	27564.0	27564.0	27564.0	27564.0	27564.0	27564.0	27564.0	27564.0	30005.0	30005.0	33030.0	33030.0	33030.0	33511.0	33511.0	33511.0	33511.0	33511.0	33511.0	33511.0
183.0	84672.0	84672.0	84672.0	84672.0	84672.0	84672.0	84672.0	84672.0	84672.0	85837.0	85837.0	85837.0	85837.0	86113.0	86113.0	86113.0	86113.0	86113.0	86113.0	92428.0	92428.0	92447.0	92983.0	92983.0	92983.0	92983.0	92983.0	93768.0	94690.0	94690.0	94690.0	98526.0	98526.0	98526.0	98526.0
184.0	13040.0	13040.0	13040.0	13040.0	13040.0	13040.0	13040.0	13040.0	13040.0	13040.0	13040.0	13040.0	13040.0	13040.0	16457.0	16457.0	16457.0	16457.0	16457.0	16457.0	16457.0	16457.0	16457.0	16457.0	16457.0	16457.0	16457.0	16457.0	16457.0	16457.0	20169.0	20169.0	20169.0	20169.0	20169.0
185.0	44349.0	44349.0	44349.0	44349.0	44349.0	44349.0	44349.0	44349.0	44349.0	44349.0	44349.0	44349.0	44349.0	44349.0	44349.0	44349.0	44349.0	44349.0	44349.0	44349.0	44349.0	44349.0	44349.0	44349.0	44349.0	44349.0	44349.0	44349.0	44349.0	44349.0	44349.0	44349.0	44349.0	44349.0	44349.0
186.0	20679.0	20679.0	20679.0	20679.0	20679.0	21294.0	21294.0	21294.0	21294.0	21294.0	21294.0	21294.0	21294.0	21294.0	21294.0	21294.0	21294.0	22592.0	22592.0	23277.0	23277.0	23277.0	23277.0	23277.0	23277.0	23277.0	23277.0	23277.0	23277.0	23277.0	23277.0	24768.0	24768.0	24768.0	24768.0
187.0	29719.0	29719.0	29719.0	29719.0	29719.0	29719.0	29719.0	29724.0	29724.0	29724.0	29724.0	29724.0	29724.0	29724.0	29724.0	29724.0	29724.0	29724.0	29724.0	29724.0	29724.0	29928.0	30999.0	30999.0	30999.0	30999.0	31001.0	31159.0	31159.0	31391.0	31391.0	31391.0	31391.0	31391.0	31391.0
188.0	2798.0	2798.0	2798.0	2798.0	2798.0	2798.0	2798.0	2798.0	2798.0	2798.0	2798.0	2798.0	2798.0	2798.0	2798.0	2798.0	2798.0	2798.0	2798.0	2798.0	2798.0	2798.0	2798.0	2798.0	2798.0	2798.0	2798.0	2798.0	2798.0	2798.0	2798.0	2798.0	2798.0	2798.0	2798.0
189.0	3233.0	3233.0	3233.0	3233.0	3233.0	3233.0	3233.0	3233.0	3233.0	3233.0	3233.0	3233.0	3233.0	3233.0	3233.0	3233.0	3233.0	5371.0	5371.0	5371.0	5371.0	5371.0	5371.0	5371.0	5371.0	5371.0	5371.0	5371.0	5371.0	5371.0	5371.0	5371.0	5371.0	5371.0	5371.0
190.0	18133.0	18133.0	18133.0	18133.0	18133.0	18133.0	18133.0	18133.0	18133.0	18133.0	18133.0	18133.0	18133.0	18133.0	18133.0	18133.0	18133.0	18133.0	18133.0	18133.0	18133.0	20344.0	20344.0	20344.0	20344.0	20651.0	20943.0	20943.0	20943.0	20943.0	20943.0	20943.0	20943.0	20943.0	20943.0
191.0	27813.0	27813.0	27813.0	27813.0	27813.0	27813.0	27813.0	27813.0	27813.0	27813.0	27813.0	27813.0	27813.0	29380.0	29380.0	29380.0	29380.0	29380.0	29380.0	29380.0	29380.0	29380.0	29380.0	29380.0	29380.0	29380.0	29380.0	29380.0	29380.0	29628.0	29628.0	29628.0	29628.0	29628.0	29628.0
192.0	13381.0	13381.0	13381.0	14948.0	14948.0	14948.0	14948.0	14948.0	14948.0	14948.0	14948.0	14948.0	14969.0	14969.0	14969.0	14969.0	14969.0	15800.0	15800.0	15800.0	15800.0	16789.0	16789.0	16789.0	16789.0	16789.0	17374.0	17374.0	17374.0	17374.0	17374.0	17374.0	17374.0	17374.0	17374.0
193.0	58805.0	58805.0	58805.0	58805.0	58805.0	58805.0	59599.0	59599.0	59599.0	59599.0	59599.0	62126.0	62126.0	62126.0	62137.0	62137.0	62137.0	62137.0	62137.0	62137.0	62137.0	65434.0	65434.0	67140.0	67140.0	67140.0	67140.0	67140.0	67140.0	67140.0	67140.0	67140.0	67140.0	67140.0	67140.0
194.0	0.0	0.0	0.0	0.0	0.0	0.0	0.0	0.0	0.0	0.0	0.0	0.0	0.0	0.0	0.0	0.0	0.0	0.0	0.0	0.0	0.0	0.0	0.0	0.0	0.0	0.0	0.0	0.0	0.0	0.0	0.0	0.0	0.0	0.0	0.0
195.0	6688.0	6688.0	6688.0	6688.0	6688.0	6688.0	6688.0	6688.0	6688.0	6688.0	6688.0	6688.0	6688.0	6688.0	6688.0	6688.0	6688.0	6688.0	6688.0	6688.0	6688.0	6688.0	6688.0	6688.0	6688.0	6688.0	6688.0	6688.0	6688.0	6688.0	6688.0	6688.0	6688.0	6688.0	6688.0
196.0	23177.0	23177.0	23177.0	23177.0	23177.0	23177.0	23177.0	23177.0	23346.0	23346.0	23346.0	23544.0	23544.0	23544.0	23544.0	23544.0	23544.0	23544.0	23544.0	25118.0	25118.0	25118.0	25118.0	25118.0	25118.0	25118.0	27429.0	27429.0	27429.0	27429.0	27429.0	27429.0	27429.0	27429.0	27429.0
197.0	29011.0	29011.0	29011.0	29011.0	29011.0	29011.0	29011.0	29011.0	29011.0	29011.0	29011.0	29701.0	29701.0	29701.0	29701.0	29701.0	29701.0	29701.0	30430.0	42152.0	42152.0	44031.0	44031.0	44031.0	44031.0	44031.0	44031.0	44031.0	44031.0	44031.0	44031.0	44031.0	44031.0	44031.0	44031.0
198.0	868.0	868.0	868.0	868.0	868.0	868.0	868.0	868.0	868.0	868.0	868.0	868.0	868.0	868.0	868.0	868.0	868.0	868.0	868.0	868.0	868.0	868.0	868.0	868.0	868.0	868.0	868.0	868.0	868.0	868.0	868.0	868.0	868.0	868.0	868.0
199.0	22773.0	22773.0	22773.0	22773.0	22773.0	22773.0	22773.0	22773.0	22773.0	22773.0	22773.0	22773.0	22773.0	22773.0	22773.0	22773.0	22773.0	22957.0	22957.0	22957.0	22957.0	23602.0	23602.0	23602.0	23602.0	23602.0	23602.0	23602.0	23602.0	23602.0	23602.0	23602.0	23602.0	23602.0	23602.0
200.0	61385.0	61385.0	62555.0	62555.0	62555.0	67999.0	73787.0	73787.0	73787.0	73787.0	73787.0	73787.0	73787.0	73787.0	73787.0	73787.0	73796.0	73796.0	73796.0	73796.0	73796.0	73796.0	73796.0	73796.0	73796.0	73796.0	73796.0	73796.0	73796.0	73796.0	73796.0	73796.0	73796.0	73796.0	73796.0
201.0	4630.0	4630.0	4630.0	4630.0	4630.0	4630.0	4630.0	4630.0	4630.0	4630.0	4630.0	4630.0	4630.0	4630.0	4630.0	4716.0	4716.0	4716.0	4716.0	4716.0	4716.0	4716.0	4760.0	4760.0	4760.0	4760.0	4760.0	4760.0	4760.0	4760.0	4760.0	4760.0	4760.0	4760.0	4760.0
202.0	16691.0	16691.0	16691.0	16691.0	16691.0	16691.0	16691.0	16691.0	16691.0	16691.0	16691.0	16691.0	16691.0	16691.0	16691.0	16691.0	16691.0	16691.0	16691.0	16691.0	16691.0	16691.0	16691.0	16691.0	16691.0	16691.0	16691.0	16691.0	16691.0	16691.0	16691.0	16691.0	16691.0	16691.0	16691.0
203.0	3119.0	3119.0	3119.0	3119.0	3119.0	3119.0	3119.0	3119.0	3119.0	3119.0	3119.0	3119.0	3119.0	3119.0	3119.0	3119.0	3119.0	3119.0	3119.0	3119.0	3119.0	3119.0	3119.0	3119.0	3119.0	3119.0	3119.0	3119.0	3119.0	3119.0	3119.0	3119.0	3119.0	3119.0	3119.0
204.0	53305.0	53305.0	53895.0	53895.0	53895.0	53895.0	53969.0	53969.0	53969.0	53969.0	53969.0	53969.0	53969.0	53969.0	53994.0	53994.0	55328.0	55477.0	55477.0	55477.0	55477.0	56200.0	56200.0	56200.0	56200.0	56200.0	56200.0	56200.0	56200.0	56200.0	56200.0	56200.0	56200.0	56200.0	56200.0
205.0	7952.0	7952.0	7952.0	7952.0	7952.0	7952.0	7952.0	7952.0	7952.0	7952.0	7952.0	7952.0	7952.0	7952.0	7952.0	7952.0	7952.0	7952.0	7952.0	7952.0	7952.0	7952.0	7952.0	7952.0	7952.0	7952.0	7952.0	7952.0	7952.0	7952.0	7952.0	7952.0	7952.0	7952.0	7952.0
206.0	8038.0	8038.0	8038.0	8038.0	8038.0	8038.0	8038.0	8038.0	8038.0	8038.0	8038.0	8038.0	8038.0	8038.0	8038.0	8038.0	8038.0	8038.0	8038.0	8038.0	8038.0	8038.0	8038.0	8038.0	8038.0	8038.0	8038.0	8038.0	8038.0	8038.0	8038.0	8038.0	8038.0	8038.0	8038.0
207.0	14650.0	14650.0	14650.0	14650.0	14650.0	14650.0	14650.0	14650.0	14650.0	14650.0	14650.0	14650.0	14650.0	14650.0	14650.0	14650.0	14650.0	14650.0	14650.0	14650.0	14650.0	14650.0	14650.0	14650.0	14650.0	14650.0	14650.0	14650.0	14650.0	14650.0	14650.0	14650.0	14650.0	14650.0	14650.0
208.0	3641.0	3641.0	3641.0	3641.0	3641.0	3641.0	3641.0	3641.0	3641.0	3641.0	3641.0	3641.0	3641.0	3641.0	3641.0	3641.0	3641.0	3641.0	3641.0	3641.0	3641.0	3641.0	3641.0	3641.0	3641.0	3641.0	3641.0	3641.0	3641.0	3641.0	3641.0	3641.0	3641.0	3641.0	3641.0
209.0	9424.0	9424.0	9424.0	9424.0	9424.0	9424.0	9424.0	9424.0	9424.0	9424.0	9424.0	9424.0	9424.0	9424.0	9424.0	9424.0	9424.0	9424.0	9424.0	9424.0	9424.0	9424.0	9424.0	9424.0	9424.0	9424.0	9424.0	9424.0	9424.0	9424.0	9424.0	9424.0	9424.0	9424.0	9424.0
210.0	12422.0	12422.0	12422.0	12422.0	12422.0	12422.0	12422.0	12422.0	12422.0	12422.0	12422.0	12422.0	12422.0	12422.0	12422.0	12422.0	12422.0	12422.0	12422.0	12422.0	12422.0	12422.0	12422.0	12422.0	12422.0	12422.0	12422.0	12422.0	12422.0	12422.0	12422.0	12422.0	12422.0	12422.0	12422.0
211.0	5672.0	5672.0	5672.0	5672.0	5672.0	5672.0	5672.0	5672.0	5672.0	5672.0	5672.0	5672.0	5672.0	5672.0	5672.0	5672.0	5672.0	5672.0	5672.0	5672.0	5672.0	5672.0	5672.0	5672.0	5672.0	5672.0	5672.0	5672.0	5672.0	5672.0	5672.0	5672.0	5672.0	5672.0	5672.0
212.0	216.0	216.0	880.0	880.0	880.0	880.0	880.0	880.0	880.0	880.0	880.0	880.0	880.0	880.0	880.0	880.0	880.0	880.0	880.0	880.0	880.0	880.0	880.0	880.0	880.0	880.0	880.0	880.0	880.0	880.0	880.0	880.0	880.0	880.0	880.0
213.0	44360.0	44360.0	44360.0	44360.0	44360.0	44360.0	44360.0	44360.0	44360.0	44360.0	44360.0	44360.0	44360.0	44360.0	44360.0	44360.0	44360.0	44360.0	44360.0	44360.0	44360.0	44360.0	44360.0	44360.0	44360.0	44360.0	44360.0	44360.0	44360.0	44360.0	44360.0	44360.0	44360.0	44360.0	44360.0
214.0	3347.0	3347.0	3347.0	3347.0	3347.0	3347.0	3347.0	3347.0	3347.0	3602.0	3602.0	3602.0	3602.0	3602.0	3602.0	3602.0	3602.0	3602.0	3602.0	3602.0	3602.0	3602.0	3602.0	3602.0	3602.0	3602.0	3602.0	3602.0	3602.0	3602.0	3602.0	3602.0	3602.0	3602.0	3602.0
215.0	65962.0	65962.0	65962.0	65962.0	65962.0	66967.0	66967.0	66967.0	66967.0	66967.0	67656.0	67656.0	67656.0	67656.0	67656.0	73354.0	77244.0	77999.0	77999.0	78017.0	78017.0	80771.0	80771.0	82084.0	82084.0	82084.0	82084.0	82084.0	82084.0	82084.0	82084.0	82084.0	82084.0	82084.0	82084.0
216.0	134658.0	134658.0	135882.0	138322.0	139068.0	140115.0	140115.0	140921.0	142400.0	157371.0	157371.0	159570.0	160933.0	160933.0	162377.0	163499.0	163499.0	163499.0	163499.0	165352.0	167679.0	168727.0	169472.0	169472.0	174611.0	182688.0	182688.0	182688.0	182688.0	182688.0	186389.0	186389.0	186389.0	186389.0	186389.0
217.0	3685.0	3685.0	3685.0	3685.0	3685.0	3685.0	3685.0	3685.0	3685.0	3685.0	3685.0	3685.0	3685.0	3685.0	3685.0	3685.0	3685.0	3685.0	3685.0	4604.0	4604.0	4604.0	4604.0	4604.0	4604.0	4604.0	4604.0	4604.0	4604.0	4604.0	4604.0	4604.0	4604.0	4604.0	4604.0
218.0	2340.0	2340.0	2340.0	2340.0	2340.0	2340.0	2340.0	2340.0	2340.0	2340.0	2340.0	2340.0	2340.0	2340.0	2340.0	2340.0	2340.0	2340.0	2340.0	2340.0	2340.0	2340.0	2340.0	2340.0	2340.0	2340.0	2340.0	2340.0	2340.0	2340.0	2340.0	2340.0	2340.0	2340.0	2340.0
219.0	9875.0	9875.0	9875.0	9875.0	9875.0	9875.0	9875.0	9875.0	9875.0	9875.0	9875.0	9875.0	9875.0	9875.0	9875.0	9875.0	9875.0	9875.0	9875.0	9875.0	9875.0	9875.0	9875.0	9875.0	9875.0	9875.0	9875.0	9875.0	11322.0	11322.0	11322.0	11322.0	11322.0	11322.0	11322.0
220.0	94794.0	94794.0	95235.0	95235.0	105332.0	105332.0	105332.0	105332.0	105332.0	105332.0	105332.0	105469.0	105469.0	105469.0	105469.0	105469.0	105803.0	105810.0	112535.0	112535.0	112535.0	112872.0	112872.0	112872.0	113397.0	113397.0	113397.0	113397.0	113397.0	113397.0	113397.0	113397.0	113397.0	113397.0	113899.0
221.0	13145.0	13145.0	13145.0	13145.0	13145.0	13145.0	13145.0	13145.0	13145.0	13145.0	13145.0	13145.0	13145.0	13145.0	13145.0	13145.0	13145.0	13145.0	13145.0	13145.0	13145.0	13145.0	13145.0	13145.0	13145.0	13145.0	13145.0	13145.0	49826.0	49826.0	49826.0	56144.0	56144.0	56144.0	56144.0
222.0	4527.0	4527.0	4527.0	4527.0	4527.0	4527.0	4527.0	4527.0	4527.0	4527.0	4527.0	4527.0	4527.0	4527.0	4527.0	4527.0	4527.0	4527.0	4527.0	4527.0	4527.0	4527.0	4527.0	4527.0	4527.0	4527.0	4527.0	4527.0	4527.0	4527.0	4527.0	4527.0	4527.0	4527.0	4527.0
223.0	13695.0	13695.0	13695.0	13695.0	13695.0	13695.0	13695.0	13695.0	16736.0	16736.0	16736.0	16736.0	16736.0	16736.0	16736.0	16736.0	16736.0	16736.0	16736.0	16736.0	16736.0	17094.0	17094.0	17094.0	17094.0	17094.0	17094.0	17094.0	17094.0	17094.0	17094.0	17094.0	17094.0	17094.0	17094.0
224.0	5332.0	5332.0	5332.0	5332.0	5332.0	5332.0	5332.0	5332.0	5332.0	5332.0	5332.0	5332.0	5332.0	5332.0	5332.0	5332.0	5332.0	5332.0	5332.0	5332.0	5332.0	5332.0	5332.0	5332.0	5332.0	5332.0	5332.0	5332.0	5332.0	5332.0	5332.0	5332.0	5332.0	5332.0	5332.0
225.0	23591.0	23591.0	23591.0	23591.0	23591.0	23591.0	23591.0	23591.0	23591.0	23591.0	23591.0	23591.0	36553.0	36553.0	40685.0	40685.0	40685.0	40685.0	40771.0	40771.0	40771.0	40771.0	42961.0	42961.0	42961.0	42961.0	42961.0	42961.0	42961.0	42961.0	42961.0	42961.0	42961.0	42961.0	42961.0
226.0	35375.0	35375.0	35375.0	35375.0	35375.0	35375.0	35375.0	35375.0	35375.0	35375.0	35375.0	35375.0	35375.0	35375.0	35698.0	35698.0	35698.0	35698.0	37570.0	37790.0	37790.0	38076.0	38076.0	38076.0	38245.0	38245.0	38245.0	38245.0	38245.0	38245.0	38245.0	38245.0	38245.0	39304.0	39304.0
227.0	19875.0	19875.0	19875.0	19875.0	19875.0	19875.0	19875.0	19875.0	19875.0	19875.0	19875.0	19924.0	19924.0	19924.0	20411.0	20411.0	20411.0	20931.0	20931.0	20931.0	20931.0	24569.0	24569.0	24569.0	24569.0	24569.0	24569.0	24569.0	24569.0	24569.0	24569.0	24569.0	24569.0	24569.0	24569.0
228.0	77686.0	77686.0	77686.0	77686.0	77740.0	79447.0	79489.0	79489.0	79489.0	79489.0	79489.0	79489.0	79489.0	79489.0	79489.0	79489.0	79489.0	79512.0	79512.0	79512.0	79512.0	79512.0	79512.0	80494.0	80494.0	80494.0	81485.0	81485.0	81485.0	81485.0	81485.0	81485.0	81485.0	81485.0	81485.0
229.0	4229.0	4229.0	4229.0	4229.0	4229.0	4229.0	4229.0	4229.0	4229.0	4229.0	4229.0	4229.0	4229.0	4229.0	4229.0	4229.0	4229.0	4229.0	4229.0	4229.0	4229.0	4229.0	4229.0	4229.0	4229.0	4229.0	4229.0	4229.0	4229.0	4229.0	4229.0	4229.0	4229.0	4229.0	4229.0
230.0	4449.0	4449.0	4449.0	4449.0	4449.0	4449.0	4449.0	4449.0	4449.0	4449.0	4449.0	4449.0	4449.0	4449.0	4449.0	4449.0	4449.0	4449.0	4449.0	4449.0	4449.0	4449.0	4449.0	4449.0	4449.0	4449.0	4449.0	4449.0	4449.0	4449.0	4449.0	4449.0	4449.0	4449.0	4449.0
231.0	6534.0	6534.0	6534.0	6534.0	6534.0	6534.0	6534.0	6534.0	6534.0	6534.0	6534.0	6534.0	6534.0	6534.0	6534.0	6534.0	6534.0	6534.0	6534.0	6534.0	6534.0	6534.0	6534.0	6534.0	6648.0	6648.0	7403.0	7403.0	7403.0	7403.0	7403.0	7403.0	7403.0	7403.0	7403.0
232.0	44223.0	44223.0	44223.0	44223.0	44223.0	44223.0	44223.0	44223.0	44223.0	44223.0	50928.0	50928.0	50928.0	50928.0	51947.0	51947.0	52929.0	52929.0	52929.0	52929.0	52929.0	52929.0	53535.0	53535.0	53535.0	53535.0	53535.0	55470.0	56752.0	56752.0	56752.0	56752.0	56752.0	56752.0	56752.0
233.0	48866.0	48866.0	48866.0	48866.0	48866.0	48866.0	48866.0	48866.0	48866.0	48866.0	48866.0	48866.0	48866.0	48866.0	48866.0	48866.0	48866.0	48866.0	48866.0	48866.0	48866.0	48866.0	49021.0	49021.0	49021.0	49021.0	49021.0	49021.0	49021.0	49021.0	49021.0	49021.0	49021.0	49021.0	49021.0
234.0	60241.0	60241.0	60425.0	60425.0	60425.0	60425.0	60425.0	60425.0	60425.0	60425.0	60425.0	62499.0	62499.0	62499.0	62499.0	62499.0	62499.0	62499.0	62499.0	63117.0	63117.0	63117.0	65562.0	65562.0	65562.0	65562.0	65562.0	65562.0	65562.0	65562.0	65562.0	65562.0	65562.0	65562.0	65562.0
235.0	3059.0	3059.0	3059.0	3059.0	3059.0	3059.0	3059.0	3059.0	3059.0	3059.0	3059.0	3059.0	3059.0	3059.0	3059.0	3059.0	3059.0	3059.0	3059.0	3059.0	3059.0	3059.0	3059.0	3059.0	3059.0	3059.0	3059.0	3059.0	3059.0	3059.0	3059.0	3059.0	4113.0	4113.0	4113.0
236.0	2561.0	2561.0	2561.0	2561.0	2561.0	2561.0	2561.0	2561.0	2561.0	2561.0	2561.0	2561.0	2561.0	2561.0	2561.0	2561.0	2561.0	2561.0	2561.0	2561.0	3025.0	3025.0	3025.0	3025.0	3025.0	5293.0	5293.0	5293.0	5293.0	5293.0	5293.0	5293.0	5293.0	5293.0	5293.0
237.0	11052.0	11052.0	11052.0	11052.0	11052.0	11052.0	11052.0	11052.0	11052.0	11052.0	11052.0	11052.0	11052.0	11052.0	11052.0	11052.0	11254.0	11254.0	11254.0	11254.0	11254.0	11254.0	11254.0	11254.0	11254.0	11254.0	11254.0	11254.0	11254.0	11254.0	11254.0	11254.0	11254.0	11254.0	11254.0
238.0	12545.0	12545.0	12545.0	12545.0	12545.0	12545.0	12545.0	12545.0	12545.0	12545.0	12545.0	12545.0	12545.0	12545.0	12782.0	12782.0	12782.0	13082.0	13082.0	13082.0	13082.0	13082.0	13082.0	13082.0	13082.0	13082.0	13082.0	13082.0	13082.0	13082.0	13082.0	13082.0	13442.0	13442.0	13442.0
239.0	92367.0	92367.0	92367.0	92451.0	92451.0	92451.0	92451.0	92451.0	92451.0	92451.0	92451.0	92451.0	92451.0	92451.0	92465.0	92465.0	92465.0	97540.0	97782.0	97875.0	99643.0	99755.0	99755.0	99755.0	99755.0	101380.0	101380.0	101380.0	101380.0	101380.0	101380.0	101380.0	101380.0	101380.0	101380.0
240.0	7902.0	7902.0	7902.0	7902.0	7902.0	7902.0	7902.0	7902.0	7902.0	7902.0	7902.0	7902.0	7902.0	7902.0	7965.0	7965.0	7965.0	7965.0	7965.0	7965.0	7965.0	7965.0	7965.0	7965.0	7965.0	7965.0	7965.0	7965.0	7965.0	7965.0	7965.0	7965.0	7965.0	7965.0	7965.0
241.0	39737.0	39737.0	39765.0	39765.0	39765.0	39765.0	39765.0	39765.0	39765.0	41346.0	41346.0	41346.0	41346.0	41346.0	41346.0	41346.0	41346.0	41346.0	41346.0	41346.0	41346.0	42637.0	42637.0	42637.0	42637.0	42637.0	42637.0	42637.0	42637.0	42637.0	42637.0	42637.0	42637.0	42637.0	42637.0
242.0	3038.0	3038.0	3038.0	3384.0	3384.0	3384.0	3384.0	3384.0	3384.0	3384.0	3384.0	3384.0	3384.0	3384.0	3384.0	3384.0	3384.0	3384.0	3384.0	3384.0	3384.0	3384.0	3384.0	3384.0	3384.0	3384.0	3384.0	3384.0	3384.0	3384.0	3384.0	3384.0	3384.0	3384.0	3384.0
243.0	93067.0	93067.0	93067.0	93067.0	93067.0	93067.0	93845.0	93845.0	93845.0	93845.0	93845.0	93845.0	93845.0	93845.0	93845.0	93845.0	93845.0	93845.0	93845.0	93845.0	93852.0	102064.0	103599.0	103599.0	103599.0	103599.0	106698.0	107489.0	107489.0	107489.0	107489.0	107489.0	107489.0	107489.0	107489.0
244.0	197032.0	197032.0	197032.0	201930.0	204823.0	209747.0	209830.0	216948.0	219908.0	221296.0	221296.0	223372.0	223372.0	223372.0	228340.0	228340.0	233376.0	241133.0	245417.0	245417.0	250251.0	261244.0	262022.0	266774.0	266811.0	266829.0	267665.0	268236.0	268236.0	268345.0	268345.0	268345.0	268345.0	268345.0	268345.0
245.0	0.0	0.0	0.0	0.0	0.0	0.0	0.0	0.0	0.0	0.0	0.0	0.0	0.0	0.0	0.0	0.0	0.0	0.0	0.0	0.0	0.0	0.0	0.0	0.0	0.0	0.0	0.0	0.0	0.0	0.0	0.0	0.0	0.0	0.0	0.0
246.0	18667.0	18667.0	18667.0	18667.0	18667.0	18667.0	18667.0	18667.0	18667.0	18667.0	18667.0	18667.0	18667.0	18667.0	18667.0	18667.0	18667.0	18667.0	18667.0	18667.0	18853.0	18990.0	18990.0	18990.0	18990.0	18990.0	18990.0	18990.0	18990.0	18990.0	18990.0	18990.0	18990.0	18990.0	18990.0
247.0	7763.0	7763.0	7763.0	7763.0	7763.0	7763.0	7763.0	7763.0	7763.0	7763.0	7763.0	7763.0	7763.0	7763.0	7763.0	7763.0	7763.0	7763.0	7763.0	7763.0	7763.0	7763.0	7763.0	7763.0	7763.0	7763.0	7763.0	7763.0	7763.0	7763.0	7763.0	7763.0	7763.0	7763.0	7763.0
248.0	40458.0	40458.0	40458.0	40458.0	40458.0	40458.0	40458.0	40458.0	40458.0	40458.0	40458.0	40458.0	40458.0	40458.0	40458.0	40458.0	40458.0	40637.0	40637.0	40653.0	40653.0	40653.0	40653.0	40653.0	40653.0	40653.0	40653.0	40653.0	40653.0	41257.0	41257.0	41257.0	41257.0	41257.0	41257.0
249.0	3633.0	3633.0	3633.0	3633.0	3633.0	3633.0	3633.0	3633.0	3633.0	3991.0	3991.0	3991.0	3991.0	3991.0	4548.0	4548.0	4548.0	4548.0	4548.0	4548.0	4548.0	4780.0	4780.0	4780.0	4780.0	4780.0	4780.0	4780.0	4780.0	4780.0	4780.0	4780.0	4780.0	4780.0	4780.0
250.0	23119.0	23119.0	23119.0	23119.0	23119.0	23119.0	23119.0	23119.0	23119.0	23119.0	23119.0	23119.0	23119.0	23119.0	23119.0	23119.0	23119.0	23119.0	23119.0	23119.0	23119.0	23119.0	23119.0	23119.0	23119.0	23119.0	23119.0	23119.0	23119.0	23119.0	23119.0	23119.0	23119.0	23119.0	23119.0
251.0	18166.0	18166.0	18166.0	18166.0	18588.0	18588.0	18588.0	18588.0	20127.0	20127.0	20127.0	20127.0	20127.0	20127.0	20127.0	20127.0	20127.0	20127.0	20127.0	20127.0	20953.0	21589.0	21589.0	21589.0	21589.0	21589.0	23080.0	23080.0	23080.0	23080.0	23080.0	23080.0	23080.0	23080.0	23080.0
252.0	5486.0	5486.0	5486.0	5486.0	5486.0	5486.0	5486.0	5486.0	5486.0	6131.0	6131.0	6184.0	6184.0	6184.0	6184.0	6184.0	6184.0	6184.0	6184.0	6184.0	6184.0	6184.0	6184.0	6184.0	6184.0	6184.0	6184.0	6184.0	6184.0	6184.0	6184.0	6184.0	6184.0	6184.0	6184.0
253.0	22018.0	22018.0	22018.0	22018.0	24626.0	24626.0	24626.0	24626.0	24626.0	24626.0	24626.0	24644.0	24644.0	24644.0	24644.0	24644.0	24644.0	24644.0	24644.0	24644.0	24644.0	24644.0	24644.0	24644.0	24644.0	24644.0	24644.0	24644.0	24644.0	24644.0	24644.0	24644.0	24644.0	24644.0	24644.0
254.0	174875.0	174875.0	177785.0	177785.0	177785.0	177785.0	179937.0	179937.0	180162.0	180162.0	180162.0	183815.0	183815.0	190657.0	190657.0	190657.0	190657.0	190657.0	190657.0	190657.0	190657.0	194661.0	194661.0	194661.0	194661.0	194661.0	194661.0	194661.0	194661.0	194661.0	194661.0	194661.0	194661.0	194661.0	194661.0
255.0	23462.0	23462.0	23462.0	23462.0	23462.0	23462.0	25062.0	25062.0	25062.0	25062.0	25880.0	25880.0	25880.0	25880.0	25880.0	25880.0	25880.0	25880.0	25880.0	25880.0	25880.0	26496.0	26496.0	26496.0	26496.0	26496.0	26496.0	26496.0	26496.0	26496.0	26496.0	26496.0	26496.0	26496.0	26496.0
256.0	21914.0	21914.0	21914.0	21914.0	21914.0	21914.0	21914.0	21914.0	21914.0	21914.0	21914.0	21914.0	21914.0	21914.0	24270.0	24270.0	24270.0	24270.0	24270.0	24270.0	24270.0	24270.0	24270.0	24270.0	24270.0	24270.0	24270.0	24270.0	24270.0	24270.0	24270.0	24270.0	24270.0	24270.0	24270.0
257.0	3013.0	3013.0	3013.0	3013.0	3013.0	3013.0	3013.0	3013.0	3013.0	3013.0	3013.0	3013.0	3013.0	3013.0	3013.0	3013.0	3013.0	3013.0	3013.0	3013.0	3013.0	8566.0	8566.0	8566.0	8566.0	8566.0	8566.0	8566.0	8566.0	8566.0	8566.0	8566.0	8566.0	8566.0	8566.0
258.0	12742.0	12742.0	12742.0	12742.0	12742.0	12742.0	12742.0	12742.0	13125.0	13125.0	13125.0	13227.0	13227.0	13227.0	13248.0	13248.0	13248.0	13248.0	13248.0	13248.0	13248.0	13248.0	13248.0	13248.0	13248.0	13248.0	13248.0	13248.0	13248.0	13248.0	13248.0	13248.0	13248.0	13248.0	13248.0
259.0	11937.0	11937.0	11937.0	11937.0	11937.0	11937.0	11937.0	11937.0	11937.0	11937.0	11937.0	11937.0	11937.0	11937.0	11937.0	11937.0	11937.0	11937.0	11937.0	11937.0	11937.0	11937.0	11937.0	11937.0	11937.0	11937.0	11937.0	11937.0	11937.0	11937.0	11937.0	11937.0	11937.0	11937.0	11937.0
260.0	131320.0	131320.0	131320.0	139675.0	141254.0	141254.0	141254.0	141254.0	141254.0	141254.0	141254.0	141254.0	141254.0	141254.0	142016.0	143033.0	143033.0	143033.0	143033.0	143033.0	147642.0	147642.0	147642.0	147732.0	147732.0	147732.0	147732.0	147732.0	147732.0	147732.0	147732.0	147732.0	148882.0	148882.0	148882.0
261.0	7395.0	7395.0	7395.0	7395.0	7395.0	7395.0	7395.0	7395.0	7395.0	7395.0	7395.0	7395.0	7395.0	7395.0	7395.0	7395.0	7395.0	7395.0	7395.0	7395.0	7395.0	8263.0	8263.0	8263.0	8263.0	8263.0	8263.0	8263.0	8263.0	8263.0	8263.0	8263.0	8263.0	8263.0	8263.0
262.0	11081.0	11081.0	11081.0	11081.0	11081.0	11081.0	11081.0	11081.0	11081.0	11081.0	11081.0	11081.0	11081.0	11081.0	11081.0	11081.0	11081.0	11081.0	11081.0	11081.0	11081.0	11081.0	11081.0	11081.0	11081.0	11081.0	11081.0	11081.0	11081.0	11081.0	11081.0	11081.0	11081.0	11081.0	11081.0
263.0	48059.0	48059.0	48059.0	48059.0	48059.0	48837.0	48837.0	48837.0	48837.0	48837.0	48837.0	48837.0	48837.0	48837.0	48837.0	48837.0	48837.0	48837.0	48837.0	48837.0	48837.0	49162.0	49162.0	49162.0	49966.0	49966.0	49966.0	49966.0	49966.0	49966.0	49966.0	49966.0	49966.0	49966.0	49966.0
264.0	53834.0	53834.0	53834.0	53834.0	53834.0	53834.0	53834.0	53834.0	53834.0	53834.0	53834.0	53834.0	55434.0	55434.0	55781.0	55781.0	55781.0	56018.0	56018.0	56018.0	58355.0	59058.0	59058.0	59081.0	59081.0	59081.0	59081.0	60646.0	60646.0	60646.0	60646.0	60646.0	60646.0	60646.0	60646.0
265.0	26114.0	26114.0	26114.0	26114.0	26114.0	26114.0	26114.0	26232.0	39599.0	39599.0	39599.0	39599.0	39599.0	39599.0	39599.0	39599.0	39599.0	39599.0	39599.0	39599.0	39599.0	39599.0	39599.0	39599.0	39599.0	39599.0	39599.0	39599.0	39599.0	39599.0	39599.0	39599.0	39599.0	39599.0	39599.0
266.0	26295.0	26295.0	26295.0	31636.0	44489.0	44489.0	44489.0	44489.0	44489.0	44489.0	44489.0	44489.0	44489.0	45139.0	45139.0	45139.0	45139.0	45139.0	45139.0	45139.0	45139.0	45139.0	45139.0	45139.0	45139.0	45139.0	45139.0	45139.0	45139.0	45139.0	45139.0	45139.0	45139.0	45139.0	45139.0
267.0	45357.0	45357.0	45357.0	45357.0	45357.0	45357.0	45357.0	45357.0	45357.0	45357.0	45357.0	45357.0	45357.0	45357.0	45357.0	45357.0	45357.0	45357.0	45357.0	45357.0	45357.0	45357.0	45357.0	45357.0	45357.0	45357.0	45357.0	45357.0	45357.0	45357.0	45357.0	45357.0	45357.0	45357.0	45357.0
268.0	112869.0	112869.0	112869.0	112966.0	113426.0	113426.0	113487.0	113487.0	113487.0	113487.0	113487.0	113487.0	113487.0	113487.0	115857.0	115857.0	115857.0	115857.0	115857.0	115857.0	115857.0	116428.0	116428.0	116428.0	116428.0	116428.0	117104.0	117104.0	117104.0	119286.0	119855.0	119855.0	119855.0	119855.0	119855.0
269.0	139960.0	139960.0	139960.0	141918.0	143205.0	143205.0	143205.0	143205.0	143205.0	143205.0	143205.0	143205.0	146516.0	146516.0	148063.0	148599.0	148599.0	150427.0	151644.0	153251.0	158553.0	159959.0	165731.0	165731.0	165731.0	165763.0	165763.0	165763.0	165763.0	165763.0	165763.0	165763.0	166172.0	166172.0	166172.0
270.0	37029.0	37029.0	37412.0	37412.0	37412.0	37412.0	37412.0	37596.0	37596.0	37596.0	37596.0	37596.0	37596.0	37596.0	37933.0	37933.0	37933.0	37933.0	37933.0	37933.0	37933.0	38028.0	38028.0	38028.0	38028.0	38028.0	38028.0	38028.0	38028.0	38028.0	38028.0	38028.0	38028.0	38028.0	38028.0
271.0	43526.0	43526.0	43526.0	43526.0	43526.0	43526.0	43526.0	43526.0	43526.0	43526.0	43526.0	43526.0	43526.0	43526.0	44975.0	44975.0	44975.0	44975.0	44975.0	44975.0	44975.0	44975.0	44975.0	44975.0	44975.0	44975.0	44975.0	44975.0	44975.0	44975.0	44975.0	44975.0	44975.0	44975.0	44975.0
272.0	26968.0	26968.0	26968.0	26968.0	26968.0	26968.0	26968.0	26968.0	29608.0	29608.0	29608.0	29608.0	29608.0	29608.0	29627.0	29627.0	29627.0	29627.0	29627.0	29627.0	29627.0	29627.0	29627.0	29627.0	29627.0	29627.0	29722.0	29722.0	29722.0	29722.0	29722.0	29722.0	29722.0	29722.0	29722.0
273.0	0.0	0.0	0.0	0.0	0.0	0.0	0.0	0.0	0.0	0.0	0.0	0.0	0.0	0.0	0.0	0.0	0.0	0.0	0.0	0.0	0.0	0.0	0.0	0.0	0.0	0.0	0.0	0.0	0.0	0.0	0.0	0.0	0.0	0.0	0.0
274.0	32038.0	32038.0	32038.0	39463.0	39463.0	41206.0	44269.0	44269.0	44269.0	44269.0	44269.0	44269.0	44771.0	44771.0	44771.0	44771.0	44771.0	44771.0	47292.0	47292.0	51631.0	51833.0	51833.0	51833.0	51833.0	51833.0	51833.0	52031.0	52031.0	52031.0	52031.0	52031.0	52031.0	52031.0	52031.0
275.0	10996.0	10996.0	10996.0	10996.0	10996.0	10996.0	12071.0	12071.0	12071.0	12071.0	12071.0	12071.0	12071.0	12071.0	12782.0	12782.0	12782.0	12782.0	12782.0	12782.0	12782.0	12782.0	12782.0	12782.0	12782.0	12782.0	12782.0	12782.0	12782.0	12782.0	12782.0	12782.0	12782.0	12782.0	12782.0
276.0	84429.0	84429.0	84967.0	84967.0	84967.0	84967.0	84967.0	84967.0	84969.0	86427.0	86427.0	86427.0	86427.0	89589.0	94753.0	94753.0	95192.0	95192.0	96291.0	96291.0	96291.0	96626.0	98990.0	98990.0	116292.0	119454.0	119454.0	119454.0	119454.0	119454.0	119482.0	120940.0	121962.0	122150.0	122150.0
277.0	2324.0	2324.0	2324.0	2324.0	2324.0	2324.0	2324.0	2324.0	2324.0	2324.0	2324.0	2324.0	2324.0	2324.0	2324.0	2324.0	2324.0	2324.0	2324.0	2324.0	2324.0	2324.0	2324.0	2324.0	2324.0	2324.0	2324.0	2324.0	2324.0	2324.0	2324.0	2324.0	2324.0	2324.0	2324.0
278.0	9545.0	9545.0	9545.0	9545.0	9545.0	10439.0	10439.0	10439.0	10439.0	10439.0	10439.0	10439.0	10439.0	10439.0	10439.0	10439.0	10439.0	10439.0	10439.0	10439.0	10439.0	10439.0	10439.0	10439.0	10439.0	10439.0	10439.0	10439.0	10439.0	10439.0	10439.0	10439.0	10439.0	10439.0	10439.0
279.0	40595.0	40595.0	40595.0	40987.0	41164.0	42827.0	42827.0	42827.0	42827.0	42827.0	42827.0	42827.0	42971.0	42976.0	42976.0	42976.0	42976.0	46349.0	56645.0	56645.0	56645.0	56645.0	56645.0	56763.0	56763.0	56763.0	56763.0	56763.0	56763.0	56763.0	56763.0	56763.0	56986.0	56986.0	56986.0
280.0	3931.0	3931.0	3931.0	3931.0	3931.0	3931.0	3931.0	3931.0	3931.0	3931.0	3931.0	3931.0	3931.0	3931.0	3931.0	3931.0	3931.0	3931.0	3931.0	3931.0	3931.0	3931.0	3931.0	3931.0	3931.0	3931.0	3931.0	3931.0	3931.0	3931.0	3931.0	3931.0	3931.0	3931.0	3931.0
281.0	0.0	0.0	0.0	0.0	0.0	0.0	0.0	0.0	0.0	0.0	0.0	0.0	0.0	0.0	0.0	0.0	0.0	0.0	0.0	0.0	0.0	0.0	0.0	0.0	0.0	0.0	0.0	0.0	0.0	0.0	0.0	0.0	0.0	0.0	0.0
282.0	97347.0	97347.0	97347.0	97347.0	98687.0	98687.0	98687.0	98687.0	98687.0	98687.0	98687.0	98687.0	98687.0	98687.0	98736.0	98868.0	98868.0	98868.0	100628.0	100628.0	100628.0	102749.0	102749.0	102749.0	102749.0	102749.0	102749.0	102749.0	102749.0	102749.0	102749.0	102749.0	102749.0	102749.0	102749.0
283.0	9498.0	9498.0	9498.0	9498.0	9498.0	9498.0	9498.0	9498.0	9498.0	9498.0	9498.0	9498.0	9498.0	9498.0	9498.0	9498.0	9498.0	9498.0	9498.0	9498.0	10158.0	10158.0	10158.0	10158.0	10158.0	10158.0	10158.0	10158.0	12693.0	12693.0	12693.0	12693.0	12693.0	12693.0	12693.0
284.0	65732.0	65732.0	66867.0	68976.0	69329.0	70620.0	83258.0	83258.0	83258.0	87546.0	88149.0	88149.0	88149.0	88149.0	88149.0	88149.0	88233.0	88412.0	88591.0	90165.0	90165.0	92234.0	92234.0	92234.0	92234.0	96918.0	97250.0	97250.0	97250.0	97250.0	97250.0	99219.0	99219.0	99219.0	99219.0
285.0	92013.0	92013.0	92231.0	92231.0	92231.0	92231.0	92231.0	92342.0	92342.0	92699.0	92699.0	92699.0	92699.0	94549.0	95659.0	95659.0	95659.0	95659.0	95659.0	95659.0	95659.0	95659.0	97208.0	98144.0	100390.0	100390.0	100390.0	100390.0	100390.0	100390.0	100559.0	100559.0	100559.0	100559.0	100559.0
286.0	21204.0	21204.0	21204.0	21204.0	21204.0	21204.0	21204.0	21204.0	21204.0	21204.0	21204.0	21204.0	21204.0	21204.0	21204.0	21204.0	21204.0	24922.0	24922.0	24922.0	24922.0	24922.0	30100.0	30118.0	30118.0	30118.0	30118.0	30118.0	30118.0	30118.0	30118.0	30118.0	30118.0	30118.0	30118.0
287.0	9266.0	9266.0	9266.0	9266.0	9266.0	9266.0	9266.0	9266.0	9266.0	10086.0	10086.0	10086.0	10086.0	10086.0	10086.0	10086.0	10086.0	10086.0	10086.0	10086.0	10086.0	10086.0	10086.0	10086.0	10086.0	10086.0	10086.0	10086.0	10086.0	10086.0	10086.0	10086.0	10086.0	10086.0	10086.0
288.0	10492.0	10492.0	10492.0	10492.0	10492.0	10492.0	10492.0	10492.0	10492.0	18579.0	18579.0	18579.0	18579.0	18579.0	18579.0	18579.0	18579.0	18579.0	18579.0	18579.0	18579.0	18579.0	18579.0	18579.0	18579.0	18579.0	18579.0	18579.0	18579.0	18579.0	18579.0	18579.0	18579.0	18579.0	18579.0
289.0	1534.0	1534.0	1534.0	1534.0	1534.0	1534.0	1534.0	1534.0	1534.0	1534.0	1534.0	1534.0	1534.0	1534.0	1534.0	1534.0	1534.0	1534.0	1534.0	1534.0	1534.0	1534.0	1534.0	1534.0	1534.0	1534.0	1534.0	1534.0	1534.0	1534.0	1534.0	1534.0	1534.0	1534.0	1534.0
290.0	33815.0	33815.0	35349.0	35358.0	35657.0	35657.0	35657.0	35657.0	35657.0	35657.0	35657.0	35657.0	35657.0	35657.0	35657.0	35657.0	35657.0	37047.0	37047.0	38607.0	38607.0	38927.0	38927.0	38927.0	38927.0	38927.0	38927.0	38927.0	38927.0	38927.0	38927.0	38927.0	41385.0	41385.0	41385.0
291.0	2765.0	2765.0	2765.0	2765.0	2765.0	2765.0	2765.0	2765.0	2765.0	2765.0	2765.0	2765.0	2765.0	2765.0	2765.0	2765.0	2765.0	2765.0	2765.0	2765.0	2765.0	2765.0	2765.0	2765.0	2765.0	2765.0	2765.0	2765.0	2765.0	2765.0	2765.0	2765.0	2765.0	2765.0	2765.0
292.0	37393.0	37393.0	37393.0	37393.0	38507.0	38507.0	38507.0	39078.0	39078.0	39078.0	39078.0	39078.0	39078.0	39078.0	39078.0	39078.0	39078.0	39078.0	39078.0	39078.0	39078.0	39078.0	39078.0	39078.0	39078.0	39164.0	39164.0	39164.0	39164.0	39164.0	39164.0	40369.0	40369.0	40369.0	40369.0
293.0	233871.0	233871.0	233871.0	233871.0	233871.0	233871.0	234108.0	234561.0	234561.0	235922.0	241008.0	242339.0	242339.0	242339.0	243203.0	243203.0	243203.0	252528.0	255279.0	263234.0	263234.0	264624.0	265321.0	265321.0	269444.0	273351.0	276741.0	276741.0	277513.0	277513.0	277513.0	277513.0	277513.0	277513.0	277513.0
294.0	652.0	652.0	652.0	652.0	652.0	652.0	652.0	652.0	652.0	652.0	652.0	652.0	652.0	652.0	652.0	652.0	652.0	652.0	652.0	652.0	652.0	652.0	652.0	652.0	652.0	652.0	652.0	652.0	652.0	652.0	652.0	652.0	652.0	652.0	652.0
295.0	164703.0	164703.0	164920.0	165819.0	165837.0	166266.0	166266.0	166266.0	166266.0	168667.0	168667.0	168667.0	168667.0	168667.0	168667.0	169536.0	171911.0	171939.0	171939.0	171939.0	175760.0	189678.0	189678.0	189803.0	190367.0	190367.0	190367.0	190367.0	191496.0	191496.0	193178.0	193178.0	193178.0	193350.0	193350.0
296.0	944.0	944.0	944.0	944.0	944.0	944.0	944.0	944.0	944.0	944.0	944.0	944.0	944.0	944.0	944.0	944.0	944.0	944.0	944.0	944.0	944.0	944.0	944.0	944.0	944.0	944.0	944.0	944.0	944.0	944.0	944.0	944.0	944.0	944.0	944.0
297.0	5390.0	5390.0	5390.0	5390.0	5390.0	5390.0	5390.0	5390.0	5390.0	5390.0	5390.0	5390.0	5390.0	5390.0	5390.0	5390.0	5390.0	5390.0	5390.0	5390.0	5390.0	5390.0	5390.0	5390.0	5390.0	5390.0	5390.0	5390.0	5390.0	5390.0	5390.0	5390.0	5390.0	5390.0	5390.0
298.0	25568.0	25568.0	25568.0	25568.0	25568.0	25568.0	25568.0	25568.0	25568.0	25568.0	25568.0	25568.0	25568.0	25568.0	25568.0	25568.0	25568.0	25568.0	25568.0	25568.0	25568.0	25568.0	25568.0	25568.0	25568.0	25568.0	25568.0	25568.0	25568.0	25568.0	25568.0	25568.0	25568.0	25568.0	25568.0
299.0	27631.0	27631.0	27631.0	27631.0	27631.0	27631.0	27631.0	27631.0	27631.0	27631.0	28527.0	28527.0	28527.0	28527.0	28527.0	28776.0	28776.0	28776.0	28776.0	28776.0	28776.0	29853.0	29853.0	29853.0	29858.0	29858.0	29858.0	29858.0	29858.0	30791.0	30791.0	30791.0	30791.0	30791.0	30791.0
300.0	48551.0	48551.0	48551.0	48551.0	48551.0	48551.0	48551.0	48665.0	48665.0	48665.0	48665.0	48665.0	48665.0	48665.0	48665.0	48665.0	48665.0	48665.0	48665.0	48665.0	48665.0	48665.0	48881.0	48881.0	48881.0	48881.0	48881.0	48881.0	48881.0	48881.0	48881.0	48881.0	48881.0	48881.0	48881.0
301.0	43799.0	43799.0	44568.0	44568.0	44568.0	44568.0	44568.0	44568.0	44568.0	44568.0	44568.0	44568.0	44568.0	44568.0	44568.0	44568.0	44568.0	44568.0	44568.0	44568.0	44568.0	44568.0	44568.0	44568.0	44568.0	44568.0	45571.0	45571.0	45571.0	45571.0	45571.0	45571.0	45571.0	45571.0	45571.0
302.0	49021.0	49021.0	49021.0	51557.0	51557.0	51557.0	51557.0	51557.0	51557.0	51557.0	51568.0	51568.0	51568.0	51568.0	51568.0	51568.0	51568.0	51568.0	51568.0	51568.0	51568.0	51568.0	51568.0	51568.0	51568.0	51568.0	51568.0	51568.0	51568.0	51568.0	51568.0	51568.0	51568.0	51568.0	51568.0
303.0	736.0	736.0	736.0	736.0	736.0	736.0	736.0	736.0	736.0	736.0	736.0	736.0	736.0	736.0	736.0	736.0	736.0	736.0	736.0	736.0	736.0	736.0	736.0	736.0	736.0	736.0	736.0	736.0	736.0	736.0	736.0	736.0	736.0	736.0	736.0
304.0	700833.0	700833.0	703109.0	706056.0	707372.0	712959.0	714643.0	725063.0	726669.0	735952.0	736238.0	750304.0	766035.0	771788.0	777323.0	798294.0	798786.0	813187.0	836568.0	847209.0	849887.0	851986.0	860583.0	866915.0	871440.0	871440.0	872527.0	874847.0	876747.0	887567.0	889318.0	894200.0	894914.0	895460.0	895853.0
305.0	699116.0	699116.0	711164.0	719842.0	723439.0	732564.0	732564.0	764719.0	783151.0	785386.0	801839.0	816791.0	821959.0	830316.0	840768.0	841432.0	866206.0	933914.0	940911.0	943919.0	946847.0	947492.0	948527.0	951723.0	953214.0	955420.0	955481.0	982999.0	994073.0	994073.0	998564.0	1008443.0	1008529.0	1017945.0	1020078.0
306.0	148360.0	148360.0	148362.0	150397.0	151544.0	151553.0	154093.0	160468.0	160503.0	160503.0	161033.0	161033.0	161052.0	161052.0	161098.0	161098.0	161098.0	174418.0	178177.0	178216.0	178216.0	179984.0	179984.0	180170.0	182735.0	184646.0	184646.0	184646.0	184936.0	184936.0	184936.0	184936.0	185196.0	185196.0	185196.0
307.0	1817009.0	1817009.0	1825394.0	1828930.0	1834361.0	1844109.0	1849253.0	1866058.0	1869443.0	1869872.0	1885389.0	1886077.0	1893208.0	1904823.0	1916769.0	1944941.0	1957656.0	1974404.0	1981660.0	1985951.0	1996295.0	1998605.0	2007761.0	2014669.0	2021903.0	2025686.0	2031512.0	2044055.0	2053635.0	2056745.0	2057987.0	2061612.0	2062257.0	2063668.0	2067378.0
308.0	27357.0	27357.0	27357.0	27357.0	27357.0	27357.0	27357.0	27357.0	27357.0	27357.0	27357.0	27357.0	27357.0	27357.0	28030.0	28030.0	28030.0	28030.0	28250.0	30407.0	30772.0	32298.0	32298.0	32298.0	32298.0	32298.0	32298.0	32298.0	32298.0	32298.0	32447.0	32447.0	32447.0	32447.0	32702.0
309.0	431144.0	431144.0	431568.0	431726.0	436674.0	436676.0	444069.0	459153.0	459243.0	459243.0	464658.0	464777.0	466770.0	468902.0	486900.0	490096.0	493493.0	500097.0	514379.0	514379.0	515768.0	517758.0	524564.0	530740.0	534954.0	543389.0	549221.0	549233.0	556221.0	556221.0	556824.0	558730.0	569744.0	570129.0	570679.0
310.0	4740.0	4740.0	4740.0	4740.0	4740.0	4740.0	4740.0	4740.0	4740.0	4740.0	4740.0	4740.0	4740.0	4740.0	4740.0	4740.0	4740.0	4740.0	4740.0	4740.0	4740.0	4740.0	4740.0	4740.0	4740.0	4740.0	4740.0	4740.0	4740.0	4740.0	4740.0	4740.0	4740.0	4740.0	4740.0
311.0	10518.0	10518.0	10518.0	10518.0	10518.0	10518.0	10518.0	10518.0	10518.0	10518.0	10518.0	10518.0	10518.0	10518.0	10518.0	10782.0	10782.0	10782.0	10782.0	10782.0	10782.0	12920.0	12920.0	12920.0	12920.0	12920.0	12920.0	12920.0	12920.0	12920.0	14942.0	14942.0	14942.0	14942.0	14942.0
312.0	22678.0	22678.0	22678.0	22678.0	22678.0	22678.0	22678.0	23869.0	25607.0	25607.0	26663.0	26663.0	26663.0	26663.0	26663.0	26663.0	26663.0	26663.0	26663.0	26681.0	26699.0	26699.0	26699.0	26699.0	26699.0	26699.0	26699.0	26699.0	26699.0	26699.0	26699.0	26699.0	26699.0	26699.0	26699.0
313.0	10376.0	10376.0	10376.0	10376.0	10376.0	10376.0	10376.0	10376.0	10376.0	10376.0	10376.0	10376.0	10376.0	10376.0	10376.0	10376.0	10376.0	10376.0	10376.0	10376.0	10376.0	10376.0	10376.0	10376.0	10376.0	10376.0	10376.0	10376.0	10376.0	10376.0	10376.0	10376.0	10376.0	10376.0	10376.0
314.0	10774.0	10774.0	10774.0	10774.0	10774.0	10774.0	10774.0	10774.0	10774.0	10774.0	10795.0	10798.0	10798.0	10798.0	10798.0	10798.0	10798.0	10798.0	10798.0	10798.0	10798.0	10798.0	10798.0	10798.0	10798.0	10798.0	10798.0	10798.0	10798.0	10798.0	10798.0	10798.0	10798.0	10798.0	10798.0
315.0	6384.0	6384.0	6384.0	6384.0	6906.0	6906.0	6906.0	6906.0	6906.0	6906.0	7054.0	7054.0	7054.0	7054.0	7054.0	7054.0	7054.0	7054.0	7054.0	7054.0	7054.0	7054.0	7054.0	7054.0	7054.0	7054.0	7054.0	7054.0	7054.0	7054.0	7054.0	7054.0	7054.0	7054.0	7054.0
316.0	2836.0	2836.0	2836.0	2836.0	2836.0	2836.0	2836.0	2836.0	2836.0	2836.0	2836.0	2836.0	2920.0	2925.0	2925.0	2925.0	2925.0	2925.0	2925.0	2925.0	2925.0	2925.0	2925.0	2925.0	2925.0	2925.0	2925.0	2925.0	2925.0	2925.0	2925.0	2925.0	2925.0	2925.0	2925.0
317.0	5404.0	5404.0	5404.0	5404.0	5404.0	5404.0	5404.0	5404.0	5404.0	5404.0	5404.0	5404.0	5404.0	5404.0	5404.0	5404.0	5404.0	5404.0	5404.0	5404.0	5404.0	5404.0	5404.0	5404.0	5404.0	5404.0	5404.0	5404.0	5404.0	7733.0	7733.0	7872.0	7872.0	7872.0	7872.0
318.0	17742.0	17742.0	17742.0	17742.0	17742.0	17742.0	17742.0	17742.0	17742.0	17742.0	17742.0	17742.0	17742.0	17742.0	17742.0	17742.0	17742.0	17742.0	17742.0	17742.0	17742.0	17742.0	17742.0	17742.0	17742.0	17742.0	17742.0	17742.0	17742.0	17742.0	17742.0	17742.0	17742.0	17742.0	17742.0
319.0	57450.0	57450.0	57450.0	57450.0	57468.0	57468.0	57468.0	57468.0	57984.0	58151.0	58151.0	58151.0	58151.0	58151.0	58151.0	58151.0	58151.0	64049.0	64049.0	64427.0	66580.0	66580.0	66580.0	66580.0	66580.0	66580.0	66580.0	66580.0	66580.0	66580.0	66580.0	66580.0	88964.0	88964.0	88964.0
320.0	1162.0	1162.0	1162.0	1162.0	1162.0	1162.0	1162.0	1162.0	1162.0	1162.0	1162.0	1162.0	1162.0	1162.0	1162.0	1162.0	1162.0	1162.0	1162.0	1162.0	1162.0	1162.0	1162.0	1162.0	1162.0	1162.0	1162.0	1162.0	1162.0	1162.0	1162.0	1162.0	1162.0	1162.0	1162.0
321.0	17206.0	17206.0	17206.0	17206.0	17206.0	17206.0	17206.0	17206.0	17206.0	17206.0	17206.0	17206.0	17206.0	17206.0	17206.0	17206.0	17206.0	17206.0	17206.0	17628.0	17628.0	17628.0	17628.0	17628.0	17628.0	17628.0	17628.0	17628.0	17790.0	17790.0	17790.0	17790.0	17790.0	17790.0	17790.0
322.0	25063.0	25063.0	25063.0	25063.0	25063.0	26286.0	26286.0	26286.0	26286.0	26286.0	26604.0	26604.0	27194.0	27194.0	27243.0	27243.0	27243.0	27243.0	27243.0	27243.0	27243.0	34004.0	34004.0	34004.0	34004.0	37670.0	39516.0	39762.0	41513.0	41513.0	41864.0	41864.0	41864.0	41864.0	41882.0
323.0	9954.0	9954.0	9954.0	9954.0	9954.0	9954.0	9954.0	9954.0	9954.0	9954.0	9954.0	9954.0	9954.0	9954.0	9954.0	9954.0	9954.0	9954.0	9954.0	9954.0	9954.0	10668.0	10668.0	10668.0	10668.0	10668.0	10668.0	11325.0	11325.0	11325.0	11325.0	11325.0	11325.0	11325.0	11325.0
324.0	17273.0	17273.0	17273.0	17273.0	17273.0	17273.0	17273.0	17273.0	17273.0	17273.0	17273.0	17273.0	17273.0	17273.0	17273.0	17273.0	17273.0	17273.0	17273.0	17273.0	17273.0	17273.0	18647.0	18647.0	18647.0	18807.0	18807.0	18807.0	19298.0	19298.0	19298.0	19298.0	19298.0	19298.0	19298.0
325.0	11027.0	11027.0	11141.0	11141.0	11141.0	11141.0	11141.0	11141.0	11141.0	11141.0	11141.0	11141.0	11141.0	11141.0	11141.0	11141.0	11141.0	11141.0	11141.0	12168.0	12494.0	12494.0	35078.0	35078.0	36304.0	36304.0	36304.0	36304.0	36304.0	36304.0	36304.0	36304.0	36304.0	36304.0	36304.0
326.0	1675.0	1675.0	1675.0	1675.0	1675.0	1675.0	1675.0	1675.0	1675.0	1675.0	1675.0	1675.0	1675.0	1675.0	1675.0	1675.0	1675.0	1675.0	1675.0	1675.0	1675.0	1675.0	1675.0	1675.0	1675.0	1675.0	1675.0	1675.0	1675.0	1675.0	1675.0	1675.0	1675.0	1675.0	1675.0
327.0	3925.0	3925.0	3925.0	3925.0	3925.0	3925.0	3925.0	3925.0	3925.0	3925.0	3925.0	3925.0	3925.0	3925.0	3925.0	3925.0	3925.0	3925.0	3925.0	3925.0	3925.0	3925.0	3925.0	3925.0	3925.0	3925.0	3925.0	3925.0	3925.0	3925.0	3925.0	3925.0	3925.0	3925.0	3925.0
328.0	47352.0	47352.0	47352.0	47352.0	47352.0	47352.0	47352.0	47352.0	47352.0	47352.0	47352.0	47352.0	47352.0	47352.0	47352.0	47977.0	47977.0	47977.0	47977.0	47977.0	47977.0	48776.0	48776.0	48776.0	48776.0	48776.0	48776.0	50856.0	50856.0	50856.0	50856.0	50856.0	50856.0	50856.0	50856.0
329.0	11416.0	11416.0	11416.0	11416.0	11416.0	11416.0	11416.0	11416.0	11416.0	11416.0	11449.0	11449.0	12181.0	12181.0	12181.0	12181.0	12181.0	12181.0	12181.0	12181.0	12181.0	12181.0	12181.0	12181.0	12181.0	12527.0	12527.0	12527.0	12527.0	12527.0	12527.0	12527.0	12527.0	12527.0	12527.0
330.0	16340.0	16340.0	16340.0	16340.0	16340.0	16340.0	16340.0	16340.0	16340.0	16340.0	16340.0	16438.0	16438.0	16691.0	17950.0	17950.0	17950.0	18980.0	18980.0	18980.0	18980.0	23403.0	23403.0	23403.0	23900.0	23900.0	23900.0	23900.0	23900.0	24158.0	24158.0	24158.0	24158.0	24158.0	24158.0
331.0	123049.0	123049.0	123049.0	128322.0	128322.0	131142.0	131979.0	132116.0	132116.0	133235.0	133235.0	135988.0	147366.0	147366.0	155968.0	155968.0	155968.0	161364.0	161821.0	161821.0	161821.0	161821.0	161821.0	162278.0	164833.0	165114.0	165114.0	165114.0	165114.0	165114.0	165114.0	165114.0	165114.0	165114.0	165114.0
332.0	106508.0	106508.0	106508.0	116169.0	116169.0	116169.0	116169.0	116169.0	116169.0	116891.0	117140.0	118578.0	118578.0	118578.0	118578.0	118578.0	118578.0	118578.0	118578.0	118578.0	121653.0	121653.0	121653.0	121653.0	121653.0	121653.0	122059.0	122059.0	122059.0	122059.0	122059.0	122059.0	122059.0	122387.0	123111.0
333.0	33143.0	33143.0	33143.0	33143.0	33143.0	33143.0	34018.0	34018.0	34018.0	34585.0	34585.0	34585.0	34585.0	34585.0	34585.0	34585.0	34585.0	34585.0	34585.0	34585.0	34585.0	34585.0	34585.0	34585.0	34585.0	34585.0	34585.0	34585.0	35056.0	35056.0	35056.0	35056.0	35056.0	35056.0	35056.0
334.0	2844.0	2844.0	2844.0	2844.0	2844.0	2844.0	2844.0	2844.0	2844.0	2844.0	2844.0	2844.0	2844.0	2844.0	2844.0	2844.0	2844.0	2844.0	2844.0	2844.0	2844.0	2844.0	2844.0	2844.0	2844.0	2844.0	2844.0	2844.0	2844.0	2844.0	2844.0	2844.0	3129.0	3129.0	3129.0
335.0	4720.0	4720.0	4720.0	4720.0	4720.0	4720.0	4720.0	4720.0	4720.0	4720.0	4720.0	4720.0	4720.0	4720.0	4720.0	4720.0	4720.0	4720.0	4720.0	4720.0	4720.0	4720.0	4720.0	4720.0	4720.0	10664.0	10664.0	10664.0	11251.0	11251.0	11251.0	11251.0	11251.0	11251.0	11251.0
336.0	10089.0	10089.0	10089.0	10089.0	10089.0	10089.0	10089.0	10089.0	10089.0	10089.0	10180.0	10180.0	10180.0	10180.0	10180.0	10180.0	10180.0	10180.0	10180.0	10180.0	10180.0	10180.0	10180.0	10443.0	10443.0	10443.0	10443.0	10443.0	10443.0	10443.0	10443.0	10443.0	10443.0	10443.0	10443.0
337.0	8203.0	8203.0	8203.0	8203.0	8203.0	8853.0	8853.0	8853.0	8890.0	8890.0	8890.0	8890.0	8890.0	8890.0	9549.0	9549.0	9549.0	9549.0	9549.0	9549.0	9549.0	9549.0	9549.0	9549.0	9932.0	9932.0	9932.0	9950.0	9950.0	9950.0	9950.0	9950.0	9950.0	9950.0	9950.0
338.0	10146.0	10146.0	10146.0	10146.0	10146.0	10146.0	10146.0	10146.0	10146.0	10146.0	10146.0	10146.0	10146.0	10146.0	10562.0	10638.0	11033.0	11428.0	11428.0	11428.0	11428.0	11428.0	11428.0	11428.0	11428.0	11428.0	11581.0	11581.0	12164.0	12164.0	12164.0	12164.0	12164.0	12164.0	12164.0
339.0	14815.0	14815.0	14815.0	14815.0	14815.0	14815.0	14815.0	14815.0	14815.0	14815.0	14815.0	14815.0	14815.0	14815.0	14815.0	16345.0	16345.0	16345.0	16345.0	16345.0	16345.0	16345.0	16345.0	16345.0	16345.0	16377.0	16377.0	16377.0	16734.0	16734.0	16734.0	16734.0	16734.0	16734.0	16734.0
340.0	19596.0	19596.0	19596.0	19596.0	19596.0	19596.0	19596.0	20775.0	20775.0	20775.0	20775.0	20775.0	20775.0	20775.0	20775.0	20775.0	21781.0	21781.0	21781.0	22317.0	22317.0	22317.0	22317.0	23599.0	23599.0	23599.0	24082.0	24154.0	24154.0	24154.0	24154.0	24154.0	24154.0	24154.0	24154.0
341.0	8468.0	8468.0	8468.0	8468.0	8468.0	8468.0	8468.0	8468.0	8468.0	8468.0	8468.0	8468.0	8468.0	8468.0	8468.0	8468.0	8468.0	8468.0	8468.0	8468.0	8468.0	8468.0	8468.0	8468.0	8468.0	8468.0	8468.0	8468.0	8468.0	8468.0	8468.0	8468.0	8468.0	8468.0	8468.0
342.0	34671.0	34671.0	34671.0	35567.0	35567.0	35567.0	35567.0	44854.0	44854.0	44854.0	46184.0	46184.0	46184.0	46184.0	46184.0	46184.0	46184.0	46184.0	52449.0	55609.0	55609.0	55609.0	55609.0	55609.0	55609.0	55609.0	55609.0	55609.0	55662.0	55662.0	55662.0	56591.0	56591.0	56591.0	56591.0
343.0	20927.0	20927.0	20927.0	20927.0	20927.0	20927.0	20927.0	20927.0	20927.0	20927.0	20927.0	20927.0	20927.0	20927.0	20927.0	20927.0	20927.0	20927.0	21206.0	22219.0	22219.0	22219.0	22219.0	22532.0	22532.0	22532.0	22532.0	22532.0	23310.0	23310.0	23310.0	23310.0	23310.0	23310.0	23310.0
344.0	104186.0	104186.0	104186.0	107936.0	108718.0	108718.0	108718.0	112926.0	112926.0	113788.0	113788.0	113788.0	113788.0	113788.0	113788.0	113788.0	113788.0	113788.0	113788.0	113788.0	116460.0	119147.0	119987.0	119987.0	119987.0	119987.0	119987.0	119996.0	123050.0	123050.0	123050.0	123050.0	123050.0	123277.0	123277.0
345.0	251696.0	251696.0	253120.0	253120.0	253731.0	255886.0	255886.0	262421.0	262421.0	262421.0	264749.0	264749.0	265438.0	267863.0	267863.0	269731.0	271849.0	272244.0	279780.0	279780.0	279780.0	281097.0	282920.0	283013.0	284005.0	284005.0	284005.0	284005.0	287853.0	287864.0	289158.0	289158.0	291310.0	292547.0	292547.0
346.0	117976.0	117976.0	120994.0	121530.0	121530.0	121530.0	121530.0	122940.0	123265.0	123265.0	123265.0	123265.0	123855.0	123855.0	124118.0	124118.0	124118.0	124118.0	124216.0	124216.0	124544.0	124544.0	125969.0	126852.0	129759.0	129759.0	129759.0	129759.0	133141.0	133141.0	133141.0	133141.0	133141.0	133141.0	133141.0
347.0	148877.0	148877.0	149313.0	149875.0	150044.0	150123.0	150123.0	150123.0	150123.0	150553.0	150651.0	150904.0	150904.0	151533.0	151659.0	154908.0	154908.0	155010.0	226162.0	226541.0	228605.0	228605.0	228605.0	228948.0	228948.0	228948.0	229754.0	246497.0	256102.0	256102.0	258416.0	258416.0	258416.0	258416.0	258416.0
348.0	39176.0	39176.0	39376.0	39376.0	39376.0	39376.0	39376.0	39376.0	39376.0	43879.0	45737.0	45914.0	45914.0	45914.0	45914.0	45914.0	45914.0	46144.0	46144.0	46146.0	46146.0	46146.0	46146.0	46146.0	46146.0	46591.0	46591.0	46591.0	47302.0	47302.0	47302.0	47302.0	47302.0	47302.0	47302.0
349.0	13114.0	13114.0	13114.0	13114.0	13114.0	13114.0	13114.0	13114.0	13114.0	13114.0	13114.0	13114.0	13114.0	13114.0	13114.0	13114.0	13114.0	13114.0	13114.0	13114.0	13114.0	13114.0	13114.0	13114.0	13114.0	13114.0	13114.0	13114.0	13114.0	13114.0	13114.0	13114.0	13114.0	13114.0	13114.0
350.0	28415.0	28415.0	28415.0	28415.0	28415.0	28415.0	28415.0	28415.0	28415.0	28415.0	28415.0	28415.0	28415.0	28415.0	28415.0	29185.0	29185.0	29185.0	29196.0	29203.0	29203.0	29203.0	29203.0	29203.0	29203.0	29203.0	29203.0	29203.0	29203.0	29203.0	29203.0	29203.0	29203.0	29203.0	29203.0
351.0	28078.0	28078.0	28078.0	28078.0	28078.0	28078.0	28078.0	28078.0	28078.0	28078.0	28078.0	28078.0	28078.0	28078.0	28078.0	28078.0	28078.0	28078.0	28078.0	28078.0	28078.0	28078.0	28078.0	28078.0	28078.0	28078.0	28078.0	28078.0	28078.0	28078.0	28078.0	28078.0	28082.0	28082.0	28082.0
352.0	12924.0	12924.0	12924.0	12924.0	12924.0	12924.0	12924.0	12943.0	12943.0	12943.0	12943.0	12943.0	12943.0	12943.0	12943.0	12943.0	12943.0	12943.0	12943.0	12943.0	12943.0	12943.0	12943.0	12943.0	12943.0	12943.0	12943.0	12943.0	12952.0	12952.0	12952.0	12952.0	12952.0	12952.0	12952.0
353.0	21308.0	21308.0	21308.0	21308.0	21308.0	21308.0	21308.0	21308.0	21308.0	21308.0	21308.0	21308.0	21308.0	21308.0	21308.0	21308.0	21308.0	21849.0	21849.0	23221.0	23221.0	23221.0	23221.0	23221.0	23221.0	23221.0	23221.0	23221.0	23221.0	23221.0	23221.0	23221.0	23221.0	23221.0	23221.0
354.0	8649.0	8649.0	8649.0	8649.0	8649.0	8649.0	8649.0	8649.0	8649.0	8649.0	8649.0	8877.0	8877.0	8877.0	8877.0	8877.0	8877.0	8877.0	8877.0	8877.0	8877.0	8877.0	8877.0	8877.0	8877.0	8877.0	8877.0	8877.0	8877.0	8877.0	8877.0	8877.0	8877.0	8877.0	8877.0
355.0	355519.0	355519.0	356360.0	356360.0	359007.0	359288.0	359288.0	360337.0	360337.0	360337.0	360337.0	360337.0	360337.0	361066.0	362241.0	362327.0	362327.0	362327.0	363619.0	363624.0	363624.0	364661.0	368826.0	375877.0	375877.0	378482.0	378482.0	379125.0	379619.0	379619.0	379619.0	379619.0	381480.0	381480.0	381954.0
356.0	163803.0	163803.0	165533.0	165533.0	165601.0	165601.0	165601.0	165601.0	165601.0	176809.0	179666.0	179738.0	181688.0	181688.0	181688.0	181688.0	181688.0	195614.0	197016.0	197635.0	197635.0	205332.0	207555.0	207555.0	208414.0	208414.0	208414.0	208414.0	210054.0	210054.0	210383.0	212507.0	212507.0	212507.0	212507.0
357.0	5070.0	5070.0	5470.0	5470.0	5470.0	5470.0	5470.0	5470.0	5470.0	5470.0	5470.0	5470.0	5470.0	5470.0	5470.0	5470.0	5470.0	5470.0	5470.0	5470.0	5470.0	5470.0	5470.0	5470.0	5470.0	5470.0	5470.0	5470.0	5470.0	5470.0	5470.0	5470.0	5470.0	5675.0	5675.0
358.0	52039.0	52039.0	52039.0	52039.0	52039.0	52039.0	52039.0	52685.0	52685.0	52685.0	54958.0	54958.0	56028.0	56028.0	56409.0	56409.0	56409.0	56409.0	56783.0	56783.0	57524.0	59191.0	59344.0	59344.0	59344.0	59922.0	59922.0	59922.0	61469.0	61469.0	61469.0	61469.0	61469.0	61938.0	61938.0
359.0	19419.0	19419.0	19419.0	19419.0	19419.0	19419.0	19489.0	19489.0	19615.0	19615.0	19615.0	19615.0	19615.0	19615.0	20061.0	20061.0	20061.0	20061.0	20061.0	20061.0	20061.0	20061.0	20061.0	20061.0	20214.0	20214.0	20214.0	20214.0	20377.0	20377.0	20377.0	20377.0	20377.0	20377.0	20377.0
360.0	48824.0	48824.0	48824.0	49142.0	50279.0	52603.0	52603.0	52603.0	52603.0	52603.0	53497.0	53497.0	53497.0	53497.0	53497.0	53497.0	53497.0	53497.0	53497.0	53497.0	53497.0	53497.0	53497.0	53497.0	53497.0	53973.0	53973.0	53973.0	54398.0	58421.0	58421.0	58421.0	58421.0	58421.0	62253.0
361.0	17173.0	17173.0	17173.0	17175.0	17175.0	19014.0	19014.0	19407.0	19407.0	19584.0	19584.0	19584.0	19584.0	19584.0	20496.0	20496.0	20496.0	20496.0	20496.0	20496.0	20496.0	20496.0	20496.0	20496.0	20496.0	20496.0	20496.0	20496.0	21473.0	21473.0	21473.0	21473.0	21473.0	22306.0	22306.0
362.0	5800.0	5800.0	5800.0	5800.0	5800.0	5800.0	5972.0	5972.0	5972.0	5972.0	5972.0	5972.0	5972.0	5972.0	5972.0	5972.0	5972.0	6199.0	6199.0	6201.0	6201.0	6201.0	6201.0	6201.0	6201.0	6201.0	6201.0	6201.0	6566.0	6566.0	6566.0	6566.0	6566.0	6566.0	6566.0
363.0	14077.0	14077.0	14077.0	14077.0	15179.0	15179.0	15179.0	15179.0	15179.0	15179.0	15179.0	15179.0	15179.0	15179.0	15179.0	15179.0	15179.0	15179.0	15179.0	15179.0	15179.0	15179.0	15179.0	15179.0	15179.0	15179.0	15179.0	15179.0	15179.0	15179.0	15179.0	15179.0	15179.0	15179.0	15179.0
364.0	25856.0	25856.0	25856.0	25856.0	25856.0	25856.0	25856.0	25856.0	25856.0	25856.0	25856.0	25856.0	25856.0	25856.0	25856.0	25856.0	25856.0	25856.0	25856.0	25856.0	25856.0	28721.0	28721.0	28721.0	28721.0	28721.0	28721.0	28721.0	28721.0	28721.0	28721.0	28721.0	28721.0	28721.0	28721.0
365.0	19074.0	19074.0	19074.0	19074.0	19074.0	19074.0	19074.0	19074.0	19074.0	19074.0	19074.0	19074.0	19074.0	19074.0	19074.0	19074.0	19074.0	19074.0	19074.0	19074.0	19074.0	19074.0	19074.0	19074.0	19074.0	19074.0	19074.0	19074.0	19074.0	19074.0	19074.0	19074.0	19074.0	19074.0	19074.0
366.0	19741.0	19741.0	19741.0	19741.0	19741.0	19741.0	19741.0	19741.0	19741.0	19741.0	19741.0	19741.0	19741.0	19966.0	19966.0	19966.0	19966.0	19966.0	20931.0	20931.0	20931.0	21172.0	21272.0	21272.0	21272.0	21272.0	21272.0	23035.0	23035.0	23190.0	23190.0	23190.0	23190.0	23190.0	23190.0
367.0	27201.0	27201.0	27392.0	33594.0	33594.0	33594.0	33594.0	33594.0	33594.0	33594.0	33594.0	33594.0	33594.0	33594.0	33594.0	33594.0	37320.0	37320.0	37320.0	37320.0	37320.0	38123.0	38123.0	38123.0	38123.0	38199.0	38199.0	38199.0	38253.0	38253.0	39635.0	39635.0	39635.0	39635.0	39635.0
368.0	211450.0	211450.0	211450.0	211450.0	211450.0	212704.0	212780.0	214886.0	215924.0	216507.0	216675.0	216675.0	218215.0	218215.0	219701.0	221441.0	223496.0	223652.0	227121.0	227558.0	230145.0	230145.0	230977.0	233420.0	239375.0	239466.0	239833.0	239833.0	240766.0	240766.0	245039.0	246529.0	246749.0	246749.0	246749.0
369.0	50176.0	50176.0	50176.0	50176.0	50627.0	50627.0	50627.0	50627.0	50627.0	50680.0	50680.0	50680.0	50680.0	50680.0	50680.0	51268.0	51268.0	51268.0	51268.0	51268.0	51268.0	51268.0	51268.0	57031.0	57031.0	57275.0	57275.0	57275.0	57275.0	57279.0	57279.0	57279.0	57279.0	57279.0	58266.0
370.0	11342.0	11342.0	11342.0	11342.0	11342.0	11342.0	11342.0	11342.0	11342.0	11342.0	11342.0	11342.0	11342.0	11342.0	11342.0	11342.0	11342.0	11342.0	11342.0	11342.0	11342.0	11342.0	12310.0	12310.0	12310.0	12310.0	12310.0	12310.0	12310.0	12310.0	12310.0	12310.0	12310.0	12310.0	12310.0
371.0	8696.0	8696.0	8696.0	8696.0	8696.0	8696.0	8696.0	8696.0	8696.0	8696.0	9418.0	9418.0	9418.0	9418.0	9418.0	9418.0	9418.0	9418.0	9418.0	9418.0	9418.0	9418.0	9418.0	9418.0	9418.0	9418.0	9418.0	9667.0	9964.0	9964.0	9964.0	10115.0	10115.0	10115.0	10115.0
372.0	4843.0	4843.0	4843.0	4843.0	4843.0	4843.0	4843.0	4843.0	4843.0	4843.0	4843.0	4843.0	4843.0	4843.0	4843.0	4843.0	4843.0	4843.0	4843.0	4843.0	5228.0	5228.0	5228.0	5228.0	5228.0	5228.0	5228.0	5228.0	5228.0	5228.0	5228.0	5228.0	5228.0	5228.0	5228.0
373.0	28253.0	28253.0	28253.0	28253.0	28253.0	28253.0	28253.0	28253.0	28253.0	29670.0	29670.0	29670.0	29670.0	29670.0	30872.0	30872.0	30872.0	30967.0	32072.0	32072.0	32072.0	32072.0	32072.0	32072.0	32072.0	32072.0	32072.0	32072.0	32072.0	32072.0	33142.0	33142.0	33142.0	33142.0	33142.0
374.0	1041.0	1041.0	1041.0	1324.0	1324.0	1324.0	1324.0	1324.0	6569.0	6569.0	6569.0	6569.0	6569.0	6569.0	6569.0	6569.0	6569.0	6569.0	6569.0	6569.0	6569.0	6569.0	6569.0	6569.0	6569.0	6569.0	6569.0	6569.0	6569.0	6569.0	6569.0	6569.0	6569.0	6569.0	6569.0
375.0	100397.0	100397.0	101654.0	105090.0	105090.0	112054.0	114072.0	114072.0	114374.0	114571.0	114571.0	114571.0	119094.0	120929.0	121946.0	121946.0	121946.0	129347.0	139547.0	139547.0	139547.0	142855.0	143366.0	166068.0	177074.0	185900.0	185900.0	185900.0	185963.0	185963.0	187337.0	193203.0	194495.0	194529.0	194529.0
376.0	14136.0	14136.0	14136.0	14136.0	14136.0	14136.0	15776.0	15776.0	15776.0	15776.0	15776.0	15776.0	17190.0	17190.0	17190.0	17190.0	17190.0	17833.0	17833.0	17833.0	17833.0	17833.0	17833.0	17833.0	17833.0	17833.0	17833.0	17833.0	17833.0	17833.0	17833.0	17833.0	17833.0	17833.0	17838.0
377.0	15839.0	15839.0	16376.0	16376.0	17188.0	17779.0	17779.0	22428.0	30132.0	30132.0	30132.0	30132.0	30132.0	30132.0	30132.0	30132.0	30132.0	30132.0	30132.0	30132.0	30132.0	30132.0	30132.0	30132.0	30132.0	30132.0	31713.0	31713.0	31713.0	31713.0	31713.0	31713.0	31713.0	31713.0	31713.0
378.0	32310.0	32310.0	32310.0	32310.0	32310.0	34824.0	34824.0	34824.0	34824.0	35149.0	35149.0	35149.0	35149.0	35149.0	36141.0	36141.0	36141.0	36141.0	42469.0	43231.0	43231.0	43231.0	43231.0	43927.0	43927.0	43927.0	43927.0	43927.0	43927.0	43952.0	43952.0	43952.0	43952.0	43952.0	43952.0
379.0	124629.0	124629.0	125280.0	125280.0	125280.0	125280.0	125280.0	125280.0	125280.0	125847.0	129317.0	129317.0	129317.0	129317.0	132951.0	133564.0	133564.0	140980.0	140980.0	140980.0	140980.0	140980.0	142923.0	144504.0	145549.0	152364.0	152364.0	152364.0	152364.0	152364.0	155417.0	155417.0	156053.0	156216.0	156216.0
380.0	10675.0	10675.0	10903.0	10903.0	10903.0	13333.0	13333.0	13886.0	13886.0	13886.0	13886.0	13886.0	13886.0	13886.0	13886.0	13886.0	13886.0	13886.0	13886.0	13886.0	13886.0	13886.0	13886.0	13886.0	13886.0	13886.0	13886.0	13886.0	25524.0	25524.0	25524.0	25524.0	25524.0	25524.0	25524.0
381.0	6718.0	6718.0	6718.0	6718.0	6718.0	6718.0	6718.0	6718.0	6718.0	6718.0	6718.0	6718.0	6718.0	6718.0	6718.0	6718.0	6718.0	6718.0	6718.0	6718.0	6718.0	6718.0	6718.0	6718.0	6718.0	6718.0	6718.0	6718.0	6718.0	6718.0	6718.0	6718.0	6718.0	6718.0	6718.0
382.0	3533.0	3533.0	3533.0	3533.0	3533.0	3533.0	3533.0	3533.0	3533.0	4029.0	4029.0	4029.0	4029.0	4029.0	4029.0	4029.0	4029.0	4029.0	4029.0	4029.0	4029.0	4029.0	4029.0	4029.0	4029.0	4029.0	4029.0	4029.0	4029.0	4029.0	4029.0	4029.0	4029.0	4029.0	4029.0
383.0	13793.0	13793.0	13793.0	13793.0	13793.0	13793.0	13793.0	13793.0	13793.0	13793.0	13793.0	13793.0	13793.0	13793.0	13793.0	13793.0	13793.0	13793.0	13793.0	13793.0	13793.0	13793.0	13793.0	13793.0	13793.0	13793.0	13793.0	13793.0	13793.0	13793.0	13793.0	13793.0	13793.0	13893.0	13893.0
384.0	29910.0	29910.0	29910.0	29910.0	29910.0	29910.0	29910.0	29910.0	29910.0	29910.0	29910.0	29910.0	29910.0	29910.0	29910.0	30123.0	30123.0	30123.0	30123.0	30123.0	31573.0	31773.0	31773.0	31773.0	34837.0	34837.0	34837.0	34837.0	34841.0	34841.0	34841.0	34841.0	34841.0	34841.0	34841.0
385.0	34776.0	34776.0	34776.0	34776.0	34776.0	34776.0	34776.0	34776.0	34776.0	34776.0	34776.0	34776.0	34776.0	34776.0	34776.0	34776.0	34776.0	34776.0	34776.0	34776.0	34776.0	34776.0	34776.0	34776.0	34776.0	37776.0	38666.0	38666.0	38666.0	38666.0	38666.0	38666.0	38666.0	38666.0	38666.0
386.0	82531.0	82531.0	82531.0	82531.0	82531.0	82531.0	82531.0	82531.0	82531.0	82531.0	82531.0	82531.0	82531.0	82531.0	82531.0	82531.0	82531.0	82531.0	82531.0	82531.0	82531.0	82531.0	82531.0	82531.0	82531.0	82531.0	82531.0	82531.0	82531.0	82531.0	82531.0	82531.0	82531.0	82531.0	82531.0
387.0	9622.0	9622.0	9622.0	9622.0	9622.0	9622.0	9622.0	9622.0	11408.0	11408.0	11408.0	11408.0	11408.0	17815.0	20325.0	20325.0	20882.0	20882.0	20882.0	20882.0	21401.0	21401.0	21401.0	21401.0	21401.0	21401.0	21401.0	21401.0	21401.0	21401.0	21401.0	21401.0	21401.0	21401.0	21401.0
388.0	2611.0	2611.0	2611.0	2611.0	2611.0	2611.0	2611.0	2611.0	2611.0	2611.0	2611.0	2611.0	2611.0	2611.0	2611.0	2611.0	2611.0	2611.0	2611.0	2611.0	2611.0	2611.0	2611.0	2611.0	2611.0	2611.0	2611.0	2611.0	2611.0	2611.0	2611.0	2611.0	2611.0	2611.0	2611.0
389.0	7609.0	7609.0	7609.0	7609.0	7609.0	7609.0	7609.0	7609.0	7609.0	7609.0	7609.0	7609.0	8408.0	8408.0	8408.0	8408.0	8408.0	8408.0	8408.0	8408.0	8408.0	8408.0	8408.0	8408.0	8408.0	8408.0	8408.0	8408.0	8408.0	8408.0	8408.0	8408.0	8408.0	8408.0	8408.0
390.0	33023.0	33023.0	33023.0	33069.0	33069.0	33069.0	33069.0	33069.0	33069.0	33069.0	33069.0	33069.0	33069.0	33533.0	33533.0	33533.0	33533.0	33533.0	33533.0	33533.0	33533.0	33533.0	33533.0	33533.0	33533.0	33533.0	33681.0	33681.0	33681.0	33681.0	33681.0	33681.0	33681.0	34385.0	34385.0
391.0	7683.0	7683.0	7683.0	7683.0	7683.0	7683.0	7683.0	7683.0	7683.0	7683.0	7683.0	7683.0	7683.0	7683.0	7683.0	7683.0	7683.0	7683.0	7683.0	7683.0	7683.0	7683.0	7683.0	7683.0	7683.0	7683.0	7683.0	7683.0	7683.0	7683.0	8041.0	9177.0	9177.0	9177.0	9177.0
392.0	12082.0	12082.0	12082.0	12082.0	12082.0	12082.0	12082.0	12344.0	12344.0	12344.0	12344.0	12344.0	14383.0	14383.0	14383.0	14383.0	14383.0	14383.0	14383.0	14383.0	15502.0	15502.0	15502.0	15502.0	15502.0	15502.0	15502.0	15502.0	15502.0	15502.0	17098.0	38453.0	38453.0	38453.0	38685.0
393.0	796317.0	796317.0	798303.0	798303.0	820389.0	821726.0	821726.0	826650.0	1025705.0	1029774.0	1113470.0	1113470.0	1118213.0	1120340.0	1123416.0	1159839.0	1161959.0	1161959.0	1174885.0	1176466.0	1203897.0	1224087.0	1244566.0	1244566.0	1244566.0	1244566.0	1244566.0	1244566.0	1251948.0	1251948.0	1251948.0	1251948.0	1251948.0	1251948.0	1251948.0
394.0	39080.0	39080.0	39584.0	39584.0	39584.0	39584.0	40378.0	43076.0	43726.0	43726.0	43726.0	43726.0	43726.0	43726.0	43726.0	43726.0	46144.0	46144.0	46144.0	46144.0	46144.0	46144.0	46144.0	46144.0	46144.0	46144.0	46144.0	46144.0	46700.0	46700.0	46700.0	46700.0	46700.0	46700.0	48351.0
395.0	70464.0	70464.0	70464.0	70464.0	70464.0	73049.0	73049.0	73453.0	73474.0	73478.0	73478.0	73592.0	73592.0	73592.0	73592.0	73592.0	73592.0	73592.0	73592.0	73592.0	75173.0	77986.0	79505.0	80656.0	80656.0	80656.0	80656.0	80656.0	80656.0	80656.0	80656.0	80656.0	124707.0	124707.0	124707.0
396.0	385192.0	385192.0	385192.0	385192.0	385192.0	385192.0	385192.0	385192.0	385192.0	385192.0	385192.0	385192.0	385192.0	385192.0	385192.0	421502.0	421502.0	423063.0	423063.0	423063.0	423063.0	423063.0	425077.0	425077.0	425077.0	425077.0	425077.0	425077.0	426438.0	426438.0	426438.0	426438.0	426438.0	426438.0	426438.0
397.0	9265.0	9265.0	9265.0	9265.0	9265.0	9265.0	9265.0	9265.0	9265.0	9265.0	9265.0	9265.0	9265.0	9265.0	9265.0	9265.0	9265.0	9265.0	9265.0	9265.0	9265.0	9265.0	9265.0	9265.0	9265.0	9265.0	9265.0	9265.0	9265.0	9265.0	9265.0	9265.0	9265.0	9295.0	9295.0
398.0	55539.0	55539.0	55539.0	56510.0	56510.0	57730.0	57730.0	58001.0	59315.0	59315.0	59315.0	59315.0	60356.0	63032.0	63032.0	63359.0	63802.0	65186.0	65186.0	65186.0	65186.0	65204.0	65204.0	65360.0	66944.0	67464.0	69297.0	69297.0	69351.0	69351.0	69351.0	69465.0	69465.0	69465.0	69465.0
399.0	11888.0	11888.0	11888.0	11888.0	11888.0	11888.0	11888.0	11888.0	11888.0	12569.0	12569.0	12569.0	12569.0	14437.0	14437.0	14437.0	14437.0	14437.0	14437.0	14437.0	14437.0	14437.0	14879.0	14879.0	14879.0	14879.0	14879.0	14879.0	14879.0	14879.0	14879.0	14879.0	14879.0	14879.0	14879.0
400.0	7795.0	7795.0	7795.0	7795.0	7795.0	7795.0	7795.0	7795.0	7795.0	7795.0	7795.0	7795.0	7795.0	7795.0	7795.0	7795.0	7795.0	7795.0	7795.0	7795.0	7863.0	7863.0	7863.0	7863.0	7863.0	7863.0	7863.0	7863.0	7863.0	7863.0	7863.0	7863.0	7863.0	7863.0	7863.0
401.0	4250.0	4250.0	4250.0	4250.0	4250.0	4250.0	4250.0	4250.0	4250.0	4250.0	4250.0	4250.0	4250.0	4250.0	4250.0	4250.0	4250.0	4250.0	4250.0	4250.0	4250.0	4250.0	4250.0	4250.0	4250.0	4250.0	4250.0	4250.0	4250.0	4250.0	4250.0	4292.0	4292.0	4292.0	4292.0
402.0	27606.0	27606.0	27899.0	27899.0	27899.0	27899.0	27899.0	27899.0	27899.0	27899.0	27899.0	27899.0	27983.0	27983.0	27983.0	27983.0	27983.0	27983.0	27983.0	27983.0	27983.0	27983.0	27983.0	27983.0	27983.0	27983.0	27983.0	27983.0	27983.0	27983.0	27983.0	27983.0	27983.0	27983.0	27983.0
403.0	1600378.0	1600378.0	1771335.0	1773262.0	1804124.0	1827922.0	1857571.0	1879056.0	1915485.0	1936666.0	1942284.0	1942900.0	1951214.0	2011909.0	2015680.0	2022263.0	2022263.0	2026937.0	2041813.0	2123472.0	2137300.0	2196601.0	2303881.0	2376676.0	2380186.0	2383520.0	2383520.0	2383520.0	2389142.0	2389142.0	2390682.0	2390682.0	2394746.0	2401597.0	2402027.0
404.0	13538.0	13538.0	13538.0	13538.0	13538.0	13538.0	13538.0	13538.0	13538.0	13538.0	13538.0	13538.0	14993.0	15641.0	15712.0	15712.0	15712.0	15712.0	15712.0	15712.0	15712.0	15712.0	15712.0	15712.0	15712.0	15712.0	15726.0	15726.0	15726.0	15726.0	15726.0	15726.0	15726.0	16818.0	16818.0
405.0	2809.0	2809.0	2809.0	2809.0	2809.0	2809.0	2809.0	2809.0	2809.0	2809.0	2809.0	2809.0	2809.0	2809.0	2809.0	2809.0	2809.0	2809.0	2809.0	2809.0	2809.0	2809.0	2809.0	2809.0	2809.0	2809.0	2809.0	2809.0	2809.0	2809.0	2809.0	2809.0	2809.0	2809.0	2809.0
406.0	0.0	0.0	0.0	0.0	0.0	0.0	0.0	0.0	0.0	0.0	0.0	0.0	0.0	0.0	0.0	0.0	0.0	0.0	0.0	0.0	0.0	0.0	0.0	0.0	0.0	0.0	0.0	0.0	0.0	0.0	0.0	0.0	0.0	0.0	0.0
407.0	10299.0	10299.0	10299.0	10299.0	13081.0	13081.0	13081.0	13081.0	13081.0	13081.0	13910.0	13910.0	13910.0	13910.0	13910.0	13910.0	13910.0	13910.0	13910.0	14158.0	14158.0	14158.0	14158.0	14158.0	16661.0	16661.0	16661.0	16661.0	16661.0	16661.0	16661.0	16661.0	16661.0	16661.0	16661.0
408.0	20954.0	20954.0	20954.0	20954.0	20954.0	20954.0	20954.0	20954.0	20954.0	20954.0	20954.0	20954.0	20954.0	20954.0	20954.0	20954.0	20954.0	20954.0	20954.0	20954.0	20954.0	20954.0	20954.0	20954.0	20954.0	20954.0	21973.0	21973.0	21973.0	21973.0	21973.0	21973.0	21973.0	21973.0	21973.0
409.0	10808.0	10808.0	10808.0	10808.0	10808.0	10808.0	10808.0	10808.0	10808.0	10808.0	10808.0	10808.0	10808.0	15869.0	15869.0	15869.0	15869.0	15869.0	15869.0	15869.0	15869.0	15869.0	16092.0	16092.0	16092.0	16092.0	16092.0	16092.0	16092.0	16092.0	16092.0	16092.0	16092.0	16092.0	16092.0
410.0	99306.0	99306.0	99306.0	100186.0	100186.0	100186.0	113959.0	116199.0	116199.0	116199.0	123527.0	123527.0	123778.0	128140.0	128140.0	128140.0	128140.0	128140.0	128252.0	131693.0	135998.0	136725.0	136725.0	152392.0	152392.0	168706.0	214651.0	214651.0	214651.0	214651.0	214651.0	215095.0	215095.0	215360.0	215360.0
411.0	5698.0	5698.0	5698.0	5698.0	5698.0	5698.0	5698.0	5698.0	5698.0	5698.0	6443.0	6443.0	6443.0	6443.0	6443.0	6443.0	6443.0	6443.0	6443.0	6443.0	6443.0	6443.0	6443.0	6443.0	6443.0	6443.0	6443.0	6443.0	6443.0	6443.0	6443.0	6443.0	6443.0	6443.0	6443.0
412.0	12109.0	12109.0	12109.0	12109.0	12109.0	12109.0	12109.0	12109.0	12109.0	12109.0	12109.0	12109.0	12109.0	12109.0	12109.0	12109.0	14507.0	14507.0	14507.0	14507.0	14507.0	14507.0	14507.0	14507.0	14507.0	14507.0	14507.0	14507.0	14507.0	14507.0	14507.0	14507.0	14507.0	14507.0	14507.0
413.0	504.0	504.0	504.0	504.0	504.0	504.0	504.0	504.0	504.0	504.0	504.0	504.0	504.0	504.0	504.0	504.0	504.0	504.0	504.0	504.0	504.0	504.0	504.0	504.0	504.0	504.0	504.0	504.0	504.0	504.0	504.0	504.0	504.0	504.0	504.0
414.0	4511.0	4511.0	4511.0	4511.0	4511.0	4511.0	4511.0	4511.0	4511.0	4511.0	4511.0	4511.0	4511.0	4511.0	4511.0	4511.0	4511.0	4511.0	4511.0	4511.0	4511.0	4511.0	4511.0	4511.0	4511.0	4511.0	4511.0	4511.0	4511.0	4511.0	4511.0	4511.0	4511.0	4511.0	4511.0
415.0	72317.0	72317.0	78319.0	78319.0	78319.0	78319.0	78319.0	78319.0	78319.0	78319.0	78319.0	78319.0	78319.0	78319.0	78319.0	78319.0	78319.0	78319.0	78319.0	78319.0	78319.0	78319.0	79852.0	79852.0	79852.0	79852.0	79852.0	79852.0	79852.0	79852.0	79852.0	80704.0	80704.0	80704.0	80704.0
416.0	182388.0	182388.0	184617.0	184657.0	187499.0	192716.0	193796.0	197351.0	199930.0	200315.0	201220.0	203208.0	203210.0	204113.0	204331.0	207156.0	221717.0	221717.0	222701.0	222701.0	225048.0	226644.0	227568.0	227568.0	228499.0	228499.0	229570.0	231112.0	231277.0	231277.0	231277.0	231296.0	232199.0	232257.0	232257.0
417.0	2461.0	2461.0	2461.0	2461.0	2461.0	2461.0	2461.0	2461.0	2461.0	2461.0	2461.0	2461.0	2461.0	2461.0	2461.0	2461.0	2461.0	2461.0	2461.0	2461.0	2461.0	2461.0	2461.0	2461.0	2461.0	2461.0	2461.0	2461.0	2461.0	2461.0	2461.0	2461.0	2461.0	2461.0	2461.0
418.0	89042.0	89042.0	89042.0	89042.0	89042.0	92195.0	92195.0	92195.0	92483.0	93983.0	93983.0	93983.0	93983.0	93983.0	95021.0	96565.0	96565.0	96572.0	96683.0	97182.0	97182.0	97182.0	97593.0	100010.0	100010.0	100010.0	110913.0	111512.0	111512.0	111512.0	111512.0	111512.0	111512.0	111512.0	112076.0
419.0	0.0	0.0	0.0	0.0	0.0	0.0	0.0	0.0	0.0	0.0	0.0	0.0	0.0	0.0	0.0	0.0	0.0	0.0	0.0	0.0	0.0	0.0	0.0	0.0	0.0	0.0	0.0	0.0	0.0	0.0	0.0	0.0	0.0	0.0	0.0
420.0	0.0	0.0	0.0	0.0	0.0	0.0	0.0	0.0	0.0	0.0	0.0	0.0	0.0	0.0	0.0	0.0	0.0	0.0	0.0	0.0	0.0	0.0	0.0	0.0	0.0	0.0	0.0	0.0	0.0	0.0	0.0	0.0	0.0	0.0	0.0
421.0	0.0	0.0	0.0	0.0	0.0	0.0	0.0	0.0	0.0	0.0	0.0	0.0	0.0	0.0	0.0	0.0	0.0	0.0	0.0	0.0	0.0	0.0	0.0	0.0	0.0	0.0	0.0	0.0	0.0	0.0	0.0	0.0	0.0	0.0	0.0
422.0	8613.0	8613.0	8613.0	8613.0	8613.0	8613.0	8613.0	8613.0	8613.0	8613.0	8613.0	8613.0	8613.0	8613.0	8613.0	8613.0	8613.0	8613.0	8613.0	8613.0	8613.0	8613.0	8613.0	8613.0	8613.0	8613.0	8613.0	8613.0	8613.0	8613.0	8613.0	8613.0	8613.0	8613.0	8613.0
423.0	28202.0	28202.0	28202.0	28202.0	28202.0	28202.0	30252.0	32454.0	32454.0	32454.0	32454.0	33726.0	33726.0	33726.0	33726.0	33726.0	33726.0	33726.0	33726.0	33726.0	33726.0	33726.0	33726.0	33726.0	33726.0	33726.0	33726.0	33726.0	33726.0	33726.0	33726.0	33726.0	33726.0	33726.0	33726.0
424.0	1923.0	1923.0	1923.0	1923.0	1923.0	1923.0	1923.0	1923.0	1923.0	1923.0	1923.0	1923.0	1923.0	1923.0	1923.0	1923.0	1923.0	1923.0	1923.0	1923.0	1923.0	1923.0	1923.0	1923.0	1923.0	1923.0	1923.0	1923.0	1923.0	1923.0	1923.0	1923.0	1923.0	1923.0	1923.0
425.0	4472.0	4472.0	4472.0	4472.0	4472.0	4472.0	4472.0	4472.0	4472.0	4472.0	4472.0	4472.0	4472.0	4472.0	4472.0	4472.0	4472.0	4472.0	4472.0	4472.0	4472.0	4472.0	4472.0	4472.0	4472.0	4472.0	4472.0	4472.0	4472.0	4472.0	4472.0	4472.0	4472.0	4472.0	4472.0
426.0	17043.0	17043.0	17043.0	17043.0	17043.0	17043.0	17292.0	18525.0	24176.0	24176.0	24176.0	24176.0	24176.0	24176.0	24176.0	24176.0	24176.0	24176.0	24176.0	26745.0	26745.0	26745.0	26745.0	27051.0	27051.0	27051.0	27051.0	27051.0	27051.0	27051.0	27051.0	27051.0	27051.0	27051.0	27051.0
427.0	33156.0	33156.0	33156.0	33156.0	33156.0	33156.0	33156.0	33156.0	33156.0	33156.0	33156.0	33156.0	33607.0	33607.0	33607.0	33607.0	33607.0	33607.0	33607.0	33607.0	33607.0	33607.0	33607.0	33607.0	33607.0	34935.0	34935.0	34935.0	34935.0	34935.0	34935.0	34935.0	34935.0	34935.0	34935.0
428.0	0.0	0.0	0.0	0.0	0.0	0.0	0.0	0.0	0.0	0.0	0.0	0.0	0.0	0.0	0.0	0.0	0.0	0.0	0.0	0.0	0.0	0.0	0.0	0.0	0.0	0.0	0.0	0.0	0.0	0.0	0.0	0.0	0.0	0.0	0.0
429.0	16422.0	16422.0	16422.0	16422.0	16422.0	16422.0	16422.0	16422.0	16422.0	16422.0	16422.0	16422.0	16422.0	16422.0	18210.0	18210.0	18210.0	18210.0	18210.0	18210.0	18210.0	18210.0	18210.0	18210.0	18210.0	18210.0	18210.0	18210.0	18210.0	18210.0	18210.0	19294.0	19294.0	19294.0	19294.0
430.0	119909.0	119909.0	121290.0	121290.0	121290.0	121290.0	121290.0	121290.0	121290.0	121290.0	121290.0	121290.0	121511.0	121511.0	121511.0	121511.0	121511.0	121511.0	121511.0	121511.0	121511.0	121592.0	121619.0	121619.0	121619.0	121619.0	121619.0	121619.0	121619.0	121619.0	122074.0	124307.0	124307.0	124307.0	127282.0
431.0	9820.0	9820.0	9820.0	9820.0	9820.0	9820.0	9820.0	9820.0	9820.0	9820.0	9820.0	9820.0	9820.0	10937.0	10937.0	10937.0	10937.0	11202.0	11202.0	11202.0	11202.0	11202.0	11202.0	11202.0	11202.0	11202.0	11202.0	11202.0	11202.0	11202.0	11202.0	11202.0	11202.0	11202.0	11202.0
432.0	580.0	580.0	580.0	580.0	580.0	580.0	580.0	580.0	580.0	580.0	580.0	580.0	580.0	580.0	580.0	580.0	580.0	580.0	626.0	626.0	626.0	626.0	626.0	626.0	626.0	626.0	626.0	626.0	626.0	626.0	626.0	626.0	626.0	626.0	626.0
433.0	9047.0	9047.0	9047.0	9047.0	9047.0	9047.0	9047.0	9047.0	9125.0	9125.0	9125.0	9125.0	9125.0	9125.0	9125.0	9125.0	9125.0	9125.0	11103.0	11124.0	11124.0	11124.0	11124.0	11124.0	11124.0	11124.0	11124.0	11124.0	11124.0	11124.0	11124.0	11124.0	11124.0	12297.0	12297.0
434.0	37177.0	37177.0	37177.0	37177.0	42206.0	45482.0	45482.0	45482.0	45482.0	45482.0	45482.0	45482.0	45482.0	45482.0	45482.0	45482.0	45482.0	45482.0	45482.0	45482.0	45482.0	45482.0	45482.0	54671.0	54671.0	66869.0	66869.0	66869.0	66869.0	66869.0	66869.0	67120.0	67120.0	67120.0	67120.0
435.0	287.0	287.0	287.0	287.0	287.0	287.0	287.0	287.0	287.0	287.0	287.0	287.0	287.0	287.0	287.0	287.0	287.0	287.0	287.0	287.0	287.0	287.0	287.0	287.0	287.0	287.0	287.0	287.0	287.0	287.0	287.0	287.0	287.0	287.0	287.0
436.0	0.0	0.0	0.0	0.0	0.0	0.0	0.0	0.0	0.0	0.0	0.0	0.0	0.0	0.0	0.0	0.0	0.0	0.0	0.0	0.0	0.0	0.0	0.0	0.0	0.0	0.0	0.0	0.0	0.0	0.0	0.0	0.0	0.0	0.0	0.0
437.0	6711.0	6711.0	6711.0	6711.0	6711.0	6711.0	6711.0	6711.0	6711.0	6711.0	6711.0	6711.0	6711.0	6711.0	6711.0	6711.0	6711.0	6711.0	6711.0	6711.0	6711.0	6711.0	6711.0	6711.0	6711.0	6711.0	6711.0	6711.0	6711.0	6711.0	6711.0	6711.0	6711.0	6711.0	6711.0
438.0	893.0	893.0	893.0	893.0	893.0	893.0	893.0	893.0	893.0	893.0	893.0	893.0	2070.0	2070.0	2070.0	2070.0	2070.0	2070.0	2070.0	2070.0	2070.0	2070.0	2070.0	2070.0	2070.0	2070.0	2070.0	2070.0	2070.0	2070.0	2070.0	2070.0	2070.0	2070.0	2070.0
439.0	2432.0	2432.0	2432.0	2432.0	2432.0	2523.0	2523.0	2523.0	2523.0	2523.0	2523.0	2523.0	2523.0	2523.0	2523.0	2523.0	2523.0	2523.0	2523.0	2523.0	2523.0	2523.0	2523.0	2523.0	2523.0	2523.0	2523.0	2523.0	2523.0	2523.0	2523.0	2523.0	2523.0	2523.0	2523.0
440.0	17141.0	17141.0	17141.0	17141.0	17141.0	17141.0	17141.0	17141.0	17141.0	17141.0	17141.0	17141.0	17141.0	17141.0	17141.0	17141.0	17141.0	17141.0	17141.0	17141.0	17141.0	17141.0	17141.0	17141.0	17141.0	17141.0	17141.0	17141.0	17141.0	17141.0	17141.0	17141.0	17141.0	17141.0	17141.0
441.0	1866.0	1866.0	1866.0	1866.0	1866.0	1866.0	1866.0	1866.0	1866.0	1866.0	1866.0	1866.0	1866.0	1866.0	1866.0	1866.0	1866.0	1866.0	1866.0	1866.0	1866.0	1866.0	1866.0	1866.0	1866.0	1866.0	1866.0	1866.0	1866.0	1866.0	1866.0	1866.0	1866.0	1866.0	1866.0
442.0	49631.0	49631.0	50476.0	50476.0	50476.0	50476.0	50476.0	51066.0	51066.0	51066.0	51066.0	51066.0	51066.0	51103.0	51103.0	53193.0	53193.0	53193.0	53193.0	53193.0	53260.0	53260.0	67450.0	67450.0	73502.0	74075.0	74075.0	84546.0	90864.0	90864.0	90940.0	90940.0	90940.0	90940.0	90940.0
443.0	6522.0	6522.0	6522.0	6522.0	6522.0	6522.0	6522.0	6522.0	6522.0	6522.0	6522.0	6522.0	6522.0	6522.0	6522.0	6522.0	6522.0	6522.0	6522.0	6522.0	6522.0	6522.0	6522.0	6522.0	6522.0	6522.0	6522.0	12887.0	12887.0	12887.0	12887.0	12887.0	12887.0	12887.0	12887.0
444.0	1899.0	1899.0	1899.0	1899.0	1899.0	1899.0	1899.0	1934.0	1934.0	1934.0	1934.0	1934.0	1934.0	1934.0	1934.0	1934.0	1934.0	1934.0	1934.0	1934.0	1934.0	1934.0	1934.0	1934.0	1934.0	1934.0	1934.0	1934.0	1934.0	1934.0	1934.0	1934.0	1934.0	1934.0	1934.0
445.0	510.0	510.0	510.0	510.0	510.0	510.0	510.0	510.0	510.0	510.0	510.0	510.0	510.0	510.0	510.0	510.0	510.0	510.0	510.0	510.0	510.0	510.0	510.0	510.0	510.0	510.0	510.0	510.0	510.0	510.0	510.0	510.0	510.0	510.0	510.0
446.0	3943.0	3943.0	3943.0	3943.0	3943.0	3943.0	3943.0	3943.0	3943.0	3943.0	3943.0	3943.0	3943.0	3943.0	3943.0	3943.0	3943.0	3943.0	3943.0	3943.0	3943.0	3943.0	3943.0	3943.0	3943.0	3943.0	3943.0	3943.0	3943.0	3943.0	3943.0	3943.0	3943.0	3943.0	3943.0
447.0	67803.0	67803.0	67803.0	67803.0	67803.0	67803.0	67803.0	67803.0	67803.0	67803.0	67803.0	68894.0	68894.0	68894.0	68894.0	68894.0	68894.0	68894.0	69184.0	69486.0	69839.0	70354.0	70354.0	70839.0	70839.0	70839.0	70839.0	70839.0	70839.0	70839.0	70839.0	70839.0	70839.0	70839.0	70839.0
448.0	3398.0	3398.0	3398.0	3398.0	3398.0	3398.0	3398.0	3897.0	3897.0	3897.0	3897.0	3897.0	4092.0	4092.0	4092.0	4092.0	4092.0	4092.0	4092.0	4092.0	4092.0	4092.0	4092.0	4092.0	4092.0	4092.0	4092.0	4092.0	4092.0	4092.0	4092.0	4092.0	4092.0	4092.0	4092.0
449.0	4220.0	4220.0	4220.0	4220.0	4220.0	4220.0	4220.0	4220.0	4220.0	4220.0	4220.0	4220.0	4220.0	4220.0	4220.0	4220.0	4220.0	4220.0	4220.0	4220.0	4220.0	4220.0	4671.0	4671.0	4671.0	4671.0	4671.0	4671.0	4671.0	4671.0	4671.0	4671.0	4671.0	4671.0	4671.0
450.0	9756.0	9756.0	9756.0	9756.0	9756.0	9756.0	9756.0	9756.0	9756.0	9756.0	9756.0	9756.0	9756.0	9756.0	9756.0	9756.0	9756.0	9756.0	9756.0	9756.0	9756.0	9756.0	9756.0	9756.0	9756.0	9756.0	9756.0	9756.0	9756.0	9756.0	9756.0	9756.0	9756.0	9756.0	9756.0
451.0	20828.0	20828.0	20828.0	20828.0	20828.0	20828.0	20828.0	20828.0	20828.0	20828.0	20828.0	20828.0	20828.0	20828.0	20828.0	20828.0	20828.0	20828.0	20828.0	20828.0	20828.0	20828.0	20828.0	20828.0	20828.0	20828.0	20828.0	20828.0	20828.0	20828.0	20828.0	20828.0	20828.0	20828.0	20828.0
452.0	4171.0	4171.0	4171.0	4171.0	4171.0	4171.0	4171.0	4171.0	4171.0	4171.0	4171.0	4171.0	4171.0	4171.0	4171.0	4171.0	4171.0	4171.0	4171.0	4171.0	4171.0	4171.0	4171.0	4171.0	4171.0	4171.0	4171.0	4171.0	4171.0	4171.0	4171.0	4171.0	4171.0	4171.0	4171.0
453.0	105776.0	105776.0	105776.0	105955.0	109013.0	110229.0	110229.0	110229.0	110229.0	110490.0	110890.0	110890.0	112839.0	112839.0	112839.0	126920.0	127537.0	130815.0	133962.0	136181.0	136181.0	136181.0	136181.0	136327.0	136327.0	136327.0	136327.0	136429.0	136429.0	136429.0	138644.0	138644.0	138644.0	138644.0	138644.0
454.0	1484.0	1484.0	1484.0	1484.0	1484.0	1484.0	1484.0	1484.0	1484.0	1484.0	1484.0	1484.0	1484.0	1484.0	1484.0	1484.0	1484.0	1484.0	1484.0	1484.0	1484.0	1484.0	1484.0	1484.0	1484.0	1484.0	1484.0	1484.0	1484.0	1484.0	1484.0	1484.0	1484.0	1484.0	1484.0
455.0	22721.0	22721.0	22721.0	22721.0	22721.0	22721.0	22721.0	22721.0	22721.0	22721.0	22721.0	22721.0	22721.0	22721.0	22721.0	22721.0	22721.0	22721.0	22721.0	22721.0	22721.0	22721.0	22721.0	22721.0	22721.0	22721.0	22721.0	22721.0	22721.0	22721.0	22721.0	22721.0	22721.0	22721.0	22721.0
456.0	9271.0	9271.0	9271.0	9271.0	9271.0	9318.0	9318.0	9318.0	9376.0	9376.0	9376.0	9376.0	9446.0	9446.0	9446.0	9446.0	9446.0	9446.0	9865.0	9865.0	9870.0	9870.0	9870.0	9870.0	9870.0	9870.0	9870.0	9870.0	9870.0	9870.0	9870.0	9870.0	9870.0	9870.0	9870.0
457.0	21130.0	21130.0	21130.0	21130.0	21130.0	21130.0	21130.0	21130.0	21130.0	21130.0	21130.0	21130.0	21130.0	21130.0	21130.0	21130.0	21135.0	21135.0	21135.0	21135.0	21135.0	21135.0	21135.0	21135.0	21135.0	21135.0	21135.0	21135.0	21135.0	21135.0	21135.0	21135.0	21135.0	21135.0	21135.0
458.0	10115.0	10115.0	10115.0	10115.0	10115.0	10115.0	10115.0	10115.0	10115.0	10115.0	10115.0	10115.0	10115.0	10115.0	10115.0	10115.0	10115.0	10115.0	10115.0	10115.0	10115.0	10115.0	10115.0	10115.0	10115.0	10115.0	10115.0	10115.0	10115.0	10115.0	10115.0	10115.0	10115.0	10115.0	10115.0
459.0	53265.0	53265.0	53265.0	53265.0	54725.0	55377.0	55377.0	55377.0	55377.0	55377.0	59913.0	59913.0	60474.0	61168.0	61168.0	61168.0	61168.0	69070.0	69070.0	73481.0	73481.0	75529.0	75569.0	75569.0	75569.0	75569.0	75569.0	75569.0	75569.0	75569.0	75569.0	75569.0	75875.0	75875.0	75875.0
460.0	0.0	0.0	0.0	0.0	0.0	0.0	0.0	0.0	0.0	0.0	0.0	0.0	0.0	0.0	0.0	0.0	0.0	0.0	0.0	0.0	0.0	0.0	0.0	0.0	0.0	0.0	0.0	0.0	0.0	0.0	0.0	0.0	0.0	0.0	0.0
461.0	19530.0	19530.0	20138.0	20138.0	20138.0	20138.0	20138.0	20440.0	20440.0	20440.0	20440.0	20440.0	20440.0	20440.0	20440.0	20440.0	21239.0	21239.0	21239.0	21239.0	21239.0	21239.0	21239.0	21239.0	21239.0	21323.0	21323.0	21323.0	21323.0	21388.0	21388.0	21723.0	21723.0	21723.0	21723.0
462.0	6780.0	6780.0	6780.0	6780.0	6780.0	6780.0	6780.0	6780.0	6780.0	6780.0	6780.0	6780.0	6780.0	6780.0	6780.0	6780.0	6780.0	6780.0	6780.0	6780.0	6780.0	6780.0	6780.0	6780.0	6780.0	6780.0	6780.0	6780.0	6780.0	6780.0	6780.0	6780.0	6780.0	6780.0	6780.0
463.0	35751.0	35751.0	35751.0	35751.0	36807.0	36807.0	36807.0	36807.0	36807.0	36807.0	36807.0	36807.0	37537.0	37537.0	37537.0	37537.0	37537.0	37537.0	37934.0	37934.0	37934.0	37934.0	37934.0	37934.0	37934.0	38055.0	38055.0	38055.0	38055.0	38055.0	38055.0	38055.0	38055.0	38055.0	38055.0
464.0	4159.0	4159.0	4159.0	4159.0	4159.0	4159.0	5190.0	5190.0	5190.0	5190.0	5190.0	5190.0	5190.0	5190.0	5190.0	5190.0	5190.0	5190.0	5545.0	5545.0	5545.0	5545.0	5545.0	5545.0	5545.0	5545.0	5545.0	5545.0	5545.0	5545.0	5545.0	5545.0	5545.0	5545.0	5545.0
465.0	309.0	309.0	309.0	309.0	309.0	309.0	309.0	309.0	309.0	309.0	309.0	309.0	309.0	309.0	309.0	309.0	309.0	309.0	309.0	309.0	309.0	309.0	309.0	309.0	309.0	309.0	309.0	309.0	309.0	309.0	309.0	309.0	309.0	309.0	309.0
466.0	86982.0	86982.0	87506.0	87506.0	87506.0	89087.0	89324.0	89342.0	89342.0	89342.0	89342.0	89342.0	91161.0	91161.0	91161.0	91170.0	91170.0	91170.0	91409.0	91799.0	91799.0	94032.0	94032.0	94032.0	94032.0	94032.0	94032.0	94032.0	94032.0	94032.0	94566.0	94566.0	94566.0	95123.0	95123.0
467.0	3350.0	3350.0	3350.0	3350.0	3350.0	3350.0	3350.0	3350.0	3350.0	3350.0	3350.0	3350.0	3350.0	3350.0	3350.0	3350.0	3350.0	3350.0	3350.0	3350.0	3350.0	3350.0	3350.0	3350.0	3350.0	3350.0	3350.0	3350.0	3350.0	3350.0	3350.0	3350.0	3350.0	3350.0	3350.0
468.0	5141.0	5141.0	5141.0	5141.0	5141.0	5141.0	5141.0	5141.0	5162.0	5162.0	5162.0	5162.0	5162.0	5162.0	5162.0	5162.0	5162.0	5162.0	5162.0	5162.0	5162.0	5162.0	5162.0	5162.0	5162.0	5162.0	5162.0	5162.0	5162.0	5162.0	5162.0	5162.0	5162.0	5162.0	5162.0
469.0	42689.0	42689.0	45020.0	45020.0	45020.0	46016.0	46027.0	46027.0	46027.0	46027.0	46675.0	46675.0	46675.0	46675.0	47564.0	47564.0	47564.0	47564.0	47564.0	47564.0	47564.0	47564.0	47564.0	47564.0	47564.0	47564.0	47564.0	47564.0	47564.0	47564.0	47564.0	47564.0	47564.0	47564.0	47564.0
470.0	0.0	0.0	0.0	0.0	0.0	0.0	0.0	0.0	0.0	0.0	0.0	0.0	0.0	0.0	0.0	0.0	0.0	0.0	0.0	0.0	0.0	0.0	0.0	0.0	0.0	0.0	0.0	0.0	0.0	0.0	0.0	0.0	0.0	0.0	0.0
471.0	14854.0	14854.0	15288.0	15288.0	15288.0	15288.0	15288.0	15564.0	15564.0	15564.0	15564.0	15564.0	15805.0	15805.0	15805.0	15805.0	15805.0	15805.0	15805.0	15805.0	17843.0	17843.0	17843.0	17843.0	17843.0	17843.0	17843.0	17843.0	17843.0	17843.0	17843.0	17843.0	17843.0	17843.0	17843.0
472.0	6984.0	6984.0	6984.0	6984.0	6984.0	6984.0	6984.0	6984.0	6984.0	6984.0	6984.0	6984.0	6984.0	6984.0	6984.0	6984.0	6984.0	6984.0	6984.0	6984.0	6984.0	6984.0	6984.0	6984.0	6984.0	6984.0	6984.0	6984.0	6984.0	6984.0	6984.0	6984.0	6984.0	6984.0	6984.0
473.0	0.0	0.0	0.0	0.0	0.0	0.0	0.0	0.0	0.0	0.0	0.0	0.0	0.0	0.0	0.0	0.0	0.0	0.0	0.0	0.0	0.0	0.0	0.0	0.0	0.0	0.0	0.0	0.0	0.0	0.0	0.0	0.0	0.0	0.0	0.0
474.0	4392.0	4392.0	4392.0	4392.0	4392.0	4392.0	4392.0	4392.0	4392.0	4392.0	4392.0	4392.0	4392.0	4392.0	4504.0	4504.0	4504.0	4504.0	4504.0	4504.0	4504.0	4504.0	4504.0	4504.0	4504.0	4504.0	4504.0	4504.0	4504.0	4504.0	4504.0	4504.0	4504.0	4504.0	4504.0
475.0	9371.0	9371.0	9371.0	9371.0	9371.0	9371.0	9371.0	9845.0	9845.0	9845.0	9845.0	9845.0	9845.0	9845.0	9845.0	9845.0	9845.0	9845.0	9845.0	9845.0	9845.0	9845.0	9845.0	9845.0	9845.0	9845.0	9845.0	9845.0	9845.0	9845.0	9845.0	9845.0	9849.0	9849.0	9849.0
476.0	4419.0	4419.0	4419.0	4419.0	4419.0	4816.0	4816.0	7008.0	7008.0	7008.0	7008.0	7008.0	7008.0	7008.0	7008.0	7008.0	7008.0	7008.0	7008.0	7008.0	7008.0	7008.0	7008.0	7008.0	7008.0	7219.0	7219.0	7219.0	7219.0	7219.0	7219.0	7219.0	7219.0	7219.0	7219.0
477.0	14801.0	14801.0	14801.0	14801.0	14801.0	14801.0	14801.0	14801.0	14801.0	14801.0	14801.0	14801.0	14801.0	14801.0	14801.0	14801.0	14801.0	14801.0	14801.0	14801.0	14864.0	19300.0	19300.0	19300.0	19300.0	19300.0	19300.0	19646.0	19646.0	19646.0	19646.0	19646.0	19646.0	19646.0	19646.0
478.0	3374.0	3374.0	3374.0	3374.0	3374.0	3374.0	3374.0	3374.0	3374.0	3374.0	3374.0	3374.0	3374.0	3374.0	3374.0	3374.0	3374.0	3374.0	3374.0	3374.0	3374.0	3374.0	3374.0	3374.0	3374.0	3374.0	3374.0	3374.0	3374.0	3374.0	3374.0	3374.0	3374.0	3374.0	3374.0
479.0	172523.0	172523.0	173189.0	182173.0	182173.0	183668.0	183668.0	184295.0	184295.0	185117.0	185746.0	185746.0	185746.0	185746.0	187243.0	190301.0	202239.0	202877.0	202877.0	202877.0	202877.0	202877.0	202877.0	202877.0	202877.0	202877.0	202877.0	202877.0	203356.0	203356.0	207522.0	207522.0	207522.0	207522.0	207687.0
480.0	1448.0	1448.0	1448.0	1448.0	1448.0	1448.0	1448.0	1448.0	1448.0	1448.0	1448.0	1448.0	1448.0	1448.0	1448.0	1448.0	1448.0	1448.0	1448.0	1448.0	1448.0	1448.0	1448.0	1448.0	1448.0	1448.0	1448.0	1448.0	1448.0	1448.0	1448.0	1448.0	1448.0	1448.0	1448.0
481.0	13563.0	13563.0	13563.0	13563.0	13563.0	13563.0	13563.0	13563.0	13563.0	13563.0	13563.0	13563.0	13563.0	13563.0	13563.0	13596.0	13596.0	13596.0	14194.0	14194.0	14194.0	14194.0	14194.0	14194.0	14194.0	14194.0	14194.0	14194.0	14194.0	14194.0	14637.0	14637.0	14637.0	14637.0	14637.0
482.0	1603.0	1603.0	1603.0	1603.0	1603.0	1603.0	1603.0	1603.0	1603.0	1603.0	1603.0	1603.0	1603.0	1603.0	1603.0	1603.0	1603.0	1603.0	1603.0	1603.0	1603.0	1603.0	1603.0	1603.0	1603.0	1603.0	1603.0	1603.0	1603.0	1603.0	1603.0	1603.0	1603.0	1603.0	1603.0
483.0	0.0	0.0	0.0	0.0	0.0	0.0	0.0	0.0	0.0	0.0	0.0	0.0	0.0	0.0	0.0	0.0	0.0	0.0	0.0	0.0	0.0	0.0	0.0	0.0	0.0	0.0	0.0	0.0	0.0	0.0	0.0	0.0	0.0	0.0	0.0
484.0	4674.0	4674.0	4674.0	4674.0	4674.0	4674.0	4674.0	4674.0	4674.0	4674.0	4674.0	4674.0	4674.0	4674.0	4674.0	4674.0	4674.0	4674.0	4674.0	4674.0	4674.0	4674.0	4674.0	4674.0	4674.0	4674.0	4674.0	4674.0	4674.0	4674.0	4674.0	4674.0	4674.0	4674.0	4674.0
485.0	9400.0	9400.0	9400.0	9400.0	9400.0	9400.0	9400.0	9400.0	9400.0	9400.0	9400.0	9400.0	9400.0	9400.0	9400.0	9400.0	9400.0	9400.0	9400.0	9400.0	9400.0	9400.0	9400.0	9400.0	9400.0	9400.0	9400.0	9400.0	9400.0	9400.0	9400.0	9400.0	9400.0	9400.0	9400.0
486.0	61206.0	61206.0	61206.0	61206.0	61206.0	61875.0	61875.0	61887.0	61887.0	61887.0	61938.0	65149.0	69436.0	69436.0	69436.0	69436.0	69436.0	69436.0	73337.0	73337.0	73337.0	73337.0	73337.0	73337.0	73337.0	73337.0	73337.0	77226.0	77226.0	77226.0	77226.0	77226.0	77226.0	77226.0	77226.0
487.0	10395.0	10395.0	10395.0	10395.0	10395.0	10778.0	10778.0	10778.0	10778.0	10778.0	10778.0	10778.0	10778.0	10778.0	10778.0	10778.0	10778.0	10778.0	10778.0	10778.0	10778.0	10778.0	10778.0	10778.0	10778.0	10778.0	10778.0	10778.0	10778.0	10778.0	10778.0	10778.0	10778.0	10778.0	10834.0
488.0	3771.0	3771.0	3771.0	3771.0	3771.0	3771.0	3771.0	3771.0	3771.0	3771.0	3771.0	3771.0	3771.0	3771.0	3771.0	3771.0	3771.0	3771.0	3771.0	3771.0	3771.0	3771.0	3771.0	3771.0	3771.0	3771.0	3771.0	3771.0	3771.0	3771.0	3771.0	3771.0	3771.0	3771.0	3771.0
489.0	7995.0	7995.0	7995.0	7995.0	7995.0	7995.0	7995.0	7995.0	7995.0	7995.0	7995.0	7995.0	7995.0	7995.0	7995.0	7995.0	7995.0	7995.0	7995.0	7995.0	7995.0	7995.0	7995.0	7995.0	7995.0	7995.0	7995.0	7995.0	7995.0	7995.0	7995.0	7995.0	7995.0	7995.0	7995.0
490.0	1435.0	1435.0	1435.0	1435.0	1435.0	1435.0	1435.0	1435.0	1435.0	1435.0	1435.0	1435.0	1435.0	1435.0	1435.0	1435.0	1435.0	1435.0	1435.0	1435.0	1435.0	1435.0	1435.0	1435.0	1435.0	1435.0	1435.0	1435.0	1435.0	1435.0	1435.0	1435.0	1435.0	1435.0	1435.0
491.0	24686.0	24686.0	25473.0	25473.0	25473.0	25473.0	25473.0	25473.0	25473.0	25473.0	25473.0	25473.0	25473.0	25473.0	25473.0	25473.0	25473.0	25473.0	25473.0	25473.0	25473.0	25473.0	25473.0	25473.0	25473.0	25473.0	25473.0	25473.0	25473.0	25473.0	25473.0	25473.0	25473.0	25473.0	25473.0
492.0	16722.0	16722.0	17138.0	17138.0	17138.0	17138.0	17138.0	17138.0	17138.0	17138.0	17138.0	17138.0	17138.0	17138.0	17138.0	17138.0	17138.0	17138.0	17138.0	17138.0	17138.0	17138.0	17138.0	17138.0	17138.0	17138.0	17138.0	17138.0	17138.0	17138.0	17138.0	17138.0	17138.0	21329.0	21329.0
493.0	15091.0	15091.0	15091.0	15091.0	15091.0	15091.0	15091.0	15091.0	15091.0	15091.0	15091.0	15091.0	15091.0	15091.0	16212.0	16212.0	16212.0	16212.0	16212.0	16212.0	16212.0	16212.0	16212.0	16212.0	16212.0	16212.0	16212.0	16212.0	16212.0	16212.0	16212.0	16212.0	16212.0	16212.0	16212.0
494.0	4100.0	4100.0	4100.0	4100.0	4100.0	4100.0	4100.0	4100.0	4100.0	4100.0	4100.0	4100.0	4100.0	4100.0	4100.0	4100.0	4100.0	4100.0	4100.0	4100.0	4100.0	9995.0	9995.0	9995.0	9995.0	9995.0	9995.0	9995.0	9995.0	9995.0	9995.0	9995.0	9995.0	9995.0	9995.0
495.0	2459.0	2459.0	2459.0	2459.0	2459.0	2459.0	2459.0	2459.0	2459.0	2459.0	2459.0	2459.0	2459.0	2459.0	2459.0	2459.0	2459.0	2459.0	2459.0	2459.0	2459.0	2459.0	2459.0	2459.0	2459.0	2459.0	2459.0	2459.0	2459.0	2459.0	2459.0	2459.0	2459.0	2459.0	2459.0
496.0	910.0	910.0	910.0	910.0	910.0	910.0	910.0	910.0	910.0	910.0	910.0	910.0	910.0	910.0	910.0	910.0	910.0	910.0	910.0	910.0	910.0	910.0	910.0	910.0	910.0	910.0	910.0	910.0	910.0	910.0	910.0	910.0	910.0	910.0	910.0
497.0	11313.0	11313.0	12618.0	12618.0	12618.0	12618.0	12618.0	12618.0	12618.0	12618.0	12618.0	12618.0	12618.0	12618.0	12618.0	12618.0	12618.0	12618.0	12618.0	12618.0	12618.0	12618.0	12618.0	12618.0	12618.0	12618.0	12618.0	12618.0	12618.0	12618.0	12618.0	12618.0	12618.0	12618.0	12618.0
498.0	54568.0	54568.0	54568.0	54568.0	54568.0	56221.0	56221.0	56221.0	56221.0	56221.0	56221.0	56221.0	56221.0	57912.0	57912.0	57912.0	57912.0	57912.0	58263.0	58263.0	58263.0	58263.0	58263.0	58263.0	58263.0	59092.0	59092.0	59092.0	59092.0	59092.0	59092.0	59092.0	62298.0	62298.0	62298.0
499.0	26273.0	26273.0	26277.0	26277.0	26277.0	26277.0	26277.0	26277.0	26277.0	26277.0	26277.0	26277.0	28255.0	28255.0	28255.0	28255.0	28255.0	28255.0	28255.0	29225.0	29225.0	29225.0	29225.0	29225.0	29225.0	29225.0	29225.0	29938.0	29938.0	29938.0	29938.0	29938.0	29938.0	29938.0	29938.0
500.0	9343.0	9343.0	9343.0	9343.0	9343.0	9343.0	9343.0	9343.0	9343.0	9343.0	9343.0	9343.0	9343.0	9343.0	9343.0	9343.0	9343.0	9343.0	9343.0	9343.0	9343.0	9343.0	9343.0	9343.0	9343.0	9343.0	9343.0	9343.0	9343.0	9343.0	9343.0	9343.0	9343.0	9343.0	9343.0
501.0	79853.0	79853.0	79871.0	79871.0	79871.0	81487.0	81487.0	81487.0	81487.0	82455.0	87060.0	87060.0	90206.0	96104.0	96148.0	96148.0	96148.0	96148.0	96148.0	96148.0	96148.0	96148.0	96993.0	96993.0	96993.0	96993.0	96993.0	96993.0	96993.0	96993.0	96993.0	96993.0	96993.0	96993.0	96993.0
502.0	4934.0	4934.0	4934.0	4934.0	4934.0	4934.0	4934.0	4934.0	4934.0	4934.0	4934.0	4934.0	4934.0	4934.0	4934.0	4934.0	4934.0	4934.0	4934.0	4934.0	4934.0	4934.0	4934.0	4934.0	4934.0	4934.0	4934.0	4934.0	4934.0	4934.0	4934.0	4934.0	4934.0	4934.0	4934.0
503.0	5045.0	5045.0	5045.0	5045.0	5045.0	5045.0	5045.0	5045.0	5045.0	5045.0	5045.0	5045.0	5045.0	5045.0	5045.0	5045.0	5045.0	5045.0	5045.0	5744.0	5744.0	5744.0	5744.0	5744.0	5744.0	5744.0	5744.0	5744.0	5744.0	5744.0	5744.0	5744.0	5744.0	5744.0	5744.0
504.0	796.0	796.0	796.0	796.0	796.0	796.0	796.0	796.0	796.0	796.0	796.0	796.0	796.0	796.0	796.0	796.0	796.0	796.0	796.0	796.0	796.0	796.0	796.0	796.0	796.0	796.0	796.0	796.0	796.0	796.0	796.0	796.0	796.0	796.0	796.0
505.0	7577.0	7577.0	7577.0	7577.0	7577.0	7577.0	7577.0	7577.0	7577.0	7577.0	7577.0	7577.0	7577.0	7577.0	7577.0	7577.0	7577.0	7577.0	7577.0	7577.0	7577.0	7577.0	7577.0	7577.0	7577.0	7577.0	7577.0	7577.0	7577.0	7577.0	7577.0	7577.0	7577.0	7577.0	7577.0
506.0	5434.0	5434.0	5434.0	5434.0	5434.0	5434.0	5434.0	5434.0	5434.0	5434.0	5434.0	5434.0	5434.0	5434.0	5434.0	5434.0	5434.0	5434.0	5434.0	5434.0	5434.0	5434.0	5434.0	5434.0	5434.0	5434.0	5434.0	5434.0	5434.0	5434.0	5434.0	5434.0	5434.0	5434.0	5434.0
507.0	5007.0	5007.0	5007.0	5007.0	5007.0	5007.0	5007.0	5007.0	5100.0	5100.0	5100.0	5100.0	5100.0	5100.0	5100.0	5100.0	5100.0	5100.0	5100.0	5100.0	5100.0	5100.0	6906.0	6906.0	6906.0	6906.0	6906.0	6906.0	6906.0	6906.0	6906.0	6906.0	6906.0	6906.0	6906.0
508.0	293.0	293.0	293.0	293.0	293.0	293.0	293.0	293.0	444.0	444.0	444.0	444.0	444.0	444.0	444.0	444.0	444.0	444.0	444.0	444.0	444.0	444.0	444.0	444.0	444.0	444.0	444.0	444.0	444.0	444.0	444.0	444.0	444.0	444.0	444.0
509.0	21821.0	21821.0	21821.0	21821.0	21821.0	24963.0	24963.0	24963.0	24963.0	24963.0	24963.0	24963.0	24963.0	24963.0	24963.0	24963.0	24963.0	24963.0	24963.0	24963.0	24963.0	24963.0	24963.0	24963.0	24963.0	24963.0	24963.0	28817.0	28817.0	28817.0	28817.0	28817.0	28817.0	28817.0	28817.0
510.0	17123.0	17123.0	17123.0	17123.0	17123.0	17123.0	17123.0	17123.0	17123.0	20271.0	20271.0	20271.0	20271.0	20745.0	29409.0	29409.0	29409.0	29409.0	29409.0	29409.0	29409.0	29409.0	29409.0	29409.0	29409.0	29409.0	29409.0	29409.0	29409.0	29409.0	29409.0	29409.0	29409.0	29409.0	29409.0
511.0	7993.0	7993.0	7993.0	7993.0	7993.0	7993.0	7993.0	7993.0	7993.0	7993.0	7993.0	7993.0	10954.0	10954.0	10954.0	10954.0	10954.0	10954.0	10954.0	10954.0	10954.0	10954.0	10954.0	10954.0	10954.0	10954.0	10954.0	10954.0	10954.0	10954.0	10954.0	10954.0	10954.0	10954.0	10954.0
512.0	12298.0	12298.0	12298.0	12298.0	12298.0	12574.0	12574.0	12574.0	12574.0	12574.0	12574.0	12574.0	12574.0	12711.0	12711.0	12711.0	12711.0	12711.0	12711.0	12711.0	12711.0	12711.0	12711.0	12711.0	12711.0	12711.0	12711.0	12711.0	12711.0	12711.0	12711.0	12711.0	12711.0	12711.0	12711.0
513.0	757.0	757.0	757.0	757.0	757.0	757.0	757.0	757.0	757.0	757.0	757.0	757.0	757.0	757.0	757.0	757.0	757.0	757.0	757.0	757.0	757.0	757.0	757.0	757.0	757.0	757.0	757.0	757.0	757.0	757.0	757.0	757.0	757.0	757.0	757.0
514.0	50026.0	50026.0	50026.0	50026.0	50026.0	50026.0	50026.0	50186.0	50186.0	50186.0	51470.0	51470.0	51976.0	51976.0	51976.0	53414.0	53414.0	53516.0	58213.0	58213.0	58436.0	58436.0	58770.0	59325.0	59556.0	59556.0	59556.0	59556.0	60090.0	60090.0	60090.0	60090.0	60090.0	60090.0	60090.0
515.0	0.0	0.0	0.0	0.0	0.0	0.0	0.0	0.0	0.0	0.0	0.0	0.0	0.0	0.0	0.0	0.0	0.0	0.0	0.0	0.0	0.0	0.0	0.0	0.0	0.0	0.0	0.0	0.0	0.0	0.0	0.0	0.0	0.0	0.0	0.0
516.0	35999.0	35999.0	35999.0	35999.0	35999.0	35999.0	35999.0	36289.0	36289.0	37102.0	37102.0	37102.0	37102.0	37102.0	37102.0	37102.0	37102.0	37102.0	37102.0	37102.0	37102.0	40853.0	40853.0	40853.0	40853.0	40853.0	40853.0	40853.0	40907.0	41095.0	41095.0	41095.0	41095.0	41095.0	41353.0
517.0	3698.0	3698.0	3698.0	3698.0	3698.0	3698.0	3698.0	3698.0	3698.0	3698.0	3698.0	3698.0	3698.0	3698.0	3698.0	3698.0	3698.0	3698.0	3698.0	3698.0	3698.0	3698.0	3698.0	3698.0	3698.0	3698.0	3698.0	3698.0	3698.0	3698.0	3698.0	3698.0	3698.0	3698.0	3698.0
518.0	5324.0	5324.0	5324.0	5324.0	5324.0	5324.0	5324.0	5324.0	5324.0	5324.0	5324.0	5324.0	5324.0	5324.0	5324.0	5324.0	5324.0	5324.0	5324.0	5324.0	5324.0	5324.0	5324.0	5324.0	5324.0	5324.0	5324.0	5324.0	5324.0	5324.0	5324.0	5324.0	5324.0	5324.0	5324.0
519.0	16127.0	16127.0	16127.0	16127.0	16127.0	16127.0	16232.0	16232.0	16232.0	16232.0	16232.0	16232.0	16232.0	16232.0	16232.0	16232.0	16232.0	16232.0	16232.0	16232.0	16232.0	16232.0	16232.0	16232.0	16232.0	18954.0	18954.0	18954.0	18954.0	18954.0	18954.0	18954.0	18954.0	18954.0	18954.0
520.0	12853.0	12853.0	12853.0	12853.0	12853.0	12853.0	12853.0	12853.0	12853.0	12853.0	13631.0	13631.0	13631.0	13631.0	13631.0	13631.0	13631.0	13631.0	13631.0	13631.0	13631.0	13631.0	13631.0	13631.0	13631.0	13631.0	13631.0	13631.0	13631.0	13631.0	13631.0	13631.0	13631.0	13631.0	13631.0
521.0	22883.0	22883.0	22885.0	22885.0	22885.0	22885.0	22885.0	22885.0	22885.0	22885.0	22885.0	22885.0	22885.0	23663.0	23663.0	23663.0	23968.0	23968.0	23968.0	23968.0	23968.0	23968.0	23968.0	24221.0	24221.0	24221.0	24221.0	24221.0	24221.0	24221.0	24221.0	24221.0	24221.0	24221.0	24221.0
522.0	97675.0	97675.0	97675.0	98587.0	98587.0	99114.0	99114.0	99593.0	99593.0	110320.0	113265.0	113481.0	113629.0	116667.0	119037.0	119044.0	119044.0	119044.0	124811.0	124811.0	126656.0	127206.0	131139.0	134185.0	134185.0	137055.0	137055.0	137055.0	137055.0	137185.0	138183.0	138237.0	138237.0	139663.0	140589.0
523.0	120259.0	120259.0	120259.0	122328.0	122328.0	122328.0	125431.0	125431.0	125431.0	125431.0	126116.0	126116.0	126116.0	126116.0	126116.0	126116.0	126116.0	132096.0	132096.0	132096.0	132096.0	132096.0	132096.0	132096.0	132872.0	132872.0	132872.0	132930.0	132930.0	132930.0	132930.0	132930.0	132930.0	132930.0	132930.0
524.0	1164.0	1164.0	1164.0	1164.0	1164.0	1164.0	1164.0	1164.0	1164.0	1164.0	1164.0	1164.0	1164.0	1164.0	1164.0	1164.0	1164.0	1164.0	1164.0	1164.0	1164.0	1164.0	1164.0	1164.0	1164.0	1164.0	1164.0	1164.0	1164.0	1164.0	1164.0	1164.0	1164.0	1164.0	1164.0
525.0	38553.0	38553.0	38553.0	38553.0	38553.0	38553.0	38553.0	38553.0	38553.0	38553.0	38553.0	38553.0	38676.0	38676.0	38676.0	38676.0	38676.0	38676.0	38676.0	40027.0	40027.0	40027.0	40636.0	42222.0	42222.0	43069.0	43069.0	43069.0	43069.0	43069.0	43069.0	43069.0	43069.0	43069.0	43069.0
526.0	6662.0	6662.0	6662.0	6662.0	6662.0	6662.0	6662.0	6662.0	6662.0	6662.0	6662.0	6662.0	6662.0	6662.0	6662.0	6662.0	6662.0	6662.0	6662.0	6662.0	6662.0	6662.0	6662.0	6662.0	6662.0	6662.0	6662.0	6662.0	6662.0	6662.0	6662.0	6662.0	6662.0	6662.0	6662.0
527.0	10966.0	10966.0	10966.0	10966.0	10966.0	10966.0	10966.0	10966.0	10966.0	14379.0	14379.0	14379.0	15399.0	15399.0	15399.0	15399.0	15399.0	15399.0	15399.0	15399.0	15399.0	15399.0	15399.0	15399.0	15399.0	15399.0	15399.0	15399.0	15399.0	15399.0	15399.0	15399.0	15399.0	15473.0	15909.0
528.0	14427.0	14427.0	14427.0	14427.0	14427.0	14427.0	14427.0	14427.0	15925.0	15925.0	15925.0	15925.0	16375.0	16375.0	16375.0	16375.0	16375.0	16375.0	18223.0	18223.0	18223.0	18223.0	18223.0	18223.0	18223.0	18223.0	19939.0	19939.0	19939.0	19939.0	19939.0	19939.0	19939.0	19939.0	20215.0
529.0	764.0	764.0	764.0	764.0	764.0	764.0	764.0	764.0	764.0	764.0	764.0	764.0	764.0	764.0	764.0	764.0	764.0	764.0	764.0	764.0	764.0	764.0	764.0	764.0	764.0	764.0	764.0	764.0	764.0	764.0	764.0	764.0	764.0	764.0	764.0
530.0	5623.0	5623.0	5623.0	5623.0	5623.0	5623.0	5623.0	5623.0	5623.0	5623.0	5623.0	5623.0	5623.0	5623.0	5623.0	5623.0	5623.0	5623.0	5623.0	5623.0	5623.0	5623.0	5623.0	6619.0	7328.0	7328.0	7328.0	7328.0	7328.0	7328.0	7328.0	7328.0	7328.0	7328.0	7328.0
531.0	255384.0	255384.0	257718.0	270684.0	275760.0	277862.0	277862.0	285890.0	285890.0	286261.0	290420.0	290420.0	299608.0	300202.0	300671.0	300671.0	300671.0	300671.0	302712.0	302849.0	303566.0	304133.0	304987.0	304987.0	304987.0	309920.0	309920.0	310852.0	310852.0	310852.0	310852.0	310852.0	310852.0	311047.0	311047.0
532.0	3969.0	3969.0	3969.0	3969.0	3969.0	3969.0	3969.0	3969.0	3969.0	3969.0	3969.0	3969.0	3969.0	3969.0	3969.0	3969.0	3969.0	3969.0	3969.0	3969.0	3969.0	3969.0	3969.0	3969.0	3969.0	3969.0	3969.0	3969.0	3969.0	3969.0	3969.0	3969.0	3969.0	3969.0	3969.0
533.0	130046.0	130046.0	130301.0	130301.0	130301.0	135142.0	135142.0	135880.0	135880.0	135880.0	135880.0	135880.0	135880.0	153936.0	156913.0	157131.0	158097.0	158097.0	158294.0	158294.0	158294.0	158294.0	167111.0	167194.0	167194.0	185195.0	185195.0	231220.0	231220.0	231220.0	231220.0	231220.0	231220.0	231220.0	231220.0
534.0	0.0	0.0	0.0	0.0	0.0	0.0	0.0	0.0	0.0	0.0	0.0	0.0	0.0	0.0	0.0	0.0	0.0	0.0	0.0	0.0	0.0	0.0	0.0	0.0	0.0	0.0	0.0	0.0	0.0	0.0	0.0	0.0	0.0	0.0	0.0
535.0	4450.0	4450.0	4450.0	4450.0	4450.0	4450.0	4450.0	4450.0	4450.0	4450.0	4961.0	4961.0	4961.0	4961.0	4961.0	4961.0	4961.0	4961.0	4961.0	4961.0	4961.0	4961.0	4961.0	4961.0	4961.0	4961.0	4961.0	4961.0	4961.0	4961.0	4961.0	4961.0	4961.0	4961.0	4961.0
536.0	9154.0	9154.0	9154.0	9154.0	9154.0	9154.0	9154.0	9154.0	9154.0	9154.0	9154.0	9154.0	9154.0	9154.0	9154.0	9154.0	9154.0	9154.0	9154.0	9154.0	9154.0	9154.0	9154.0	9154.0	9154.0	9154.0	9154.0	9154.0	9154.0	9154.0	9154.0	9154.0	9154.0	9154.0	9154.0
537.0	54831.0	54831.0	54831.0	54831.0	54831.0	54831.0	54831.0	54831.0	54831.0	54831.0	54831.0	54831.0	54831.0	54831.0	54831.0	54831.0	56282.0	56282.0	56282.0	56282.0	56282.0	56282.0	56282.0	56282.0	56282.0	56282.0	56282.0	56282.0	56282.0	56282.0	56282.0	56282.0	56282.0	56282.0	56282.0
538.0	62752.0	62752.0	62752.0	62752.0	62752.0	62752.0	62752.0	62915.0	64392.0	64392.0	64392.0	64392.0	64392.0	64392.0	64392.0	64392.0	64392.0	64392.0	64392.0	64392.0	64392.0	64392.0	64392.0	72734.0	74315.0	74315.0	102031.0	103606.0	103606.0	103606.0	103606.0	103606.0	103606.0	103606.0	103606.0
539.0	37731.0	37731.0	37745.0	37745.0	37745.0	37745.0	37745.0	37745.0	37745.0	37745.0	37745.0	37745.0	37745.0	37745.0	37745.0	37745.0	37745.0	38119.0	38119.0	38119.0	39939.0	39939.0	39939.0	39939.0	39939.0	39939.0	40228.0	40228.0	42185.0	42185.0	42185.0	42185.0	42185.0	42185.0	42185.0
540.0	14104.0	14104.0	14104.0	14104.0	14756.0	14756.0	14756.0	14756.0	14756.0	14756.0	14756.0	14756.0	14756.0	14756.0	14756.0	14756.0	14756.0	14756.0	14756.0	14756.0	14756.0	14756.0	14756.0	15303.0	15303.0	15303.0	15414.0	15414.0	15414.0	15414.0	15414.0	15414.0	15414.0	15414.0	15414.0
541.0	38721.0	38721.0	38721.0	38721.0	38721.0	38721.0	38721.0	38721.0	38721.0	38721.0	39617.0	39617.0	39617.0	39617.0	39617.0	43592.0	66866.0	66866.0	68173.0	71862.0	71862.0	71862.0	74077.0	75229.0	75229.0	75229.0	75229.0	75229.0	75229.0	75229.0	75229.0	75229.0	75229.0	75229.0	75229.0
542.0	46164.0	46164.0	46164.0	46164.0	46717.0	46717.0	46717.0	46717.0	46826.0	46826.0	46826.0	46826.0	46826.0	46826.0	48923.0	48923.0	48923.0	48923.0	48923.0	50406.0	51641.0	51641.0	51641.0	51641.0	51662.0	51964.0	51964.0	51964.0	51964.0	52136.0	52136.0	52136.0	52201.0	52201.0	52201.0
543.0	12742.0	12742.0	12742.0	12742.0	12742.0	12742.0	12742.0	12742.0	12742.0	12742.0	12742.0	12742.0	12742.0	12742.0	12742.0	12742.0	12742.0	12742.0	12742.0	13677.0	13677.0	13677.0	13677.0	13677.0	13677.0	13677.0	13677.0	13677.0	13677.0	13677.0	13677.0	13677.0	13677.0	13677.0	13677.0
544.0	15065.0	15065.0	15065.0	15065.0	15065.0	15065.0	15065.0	15065.0	15065.0	15065.0	15065.0	15065.0	15065.0	15065.0	15065.0	15065.0	15065.0	15065.0	15065.0	15065.0	15065.0	15065.0	15065.0	15065.0	15065.0	15065.0	15065.0	15065.0	15065.0	15065.0	15065.0	15065.0	15065.0	15065.0	15065.0
545.0	105204.0	105204.0	106303.0	106324.0	106324.0	106324.0	106324.0	111022.0	111537.0	111537.0	111537.0	111537.0	111537.0	111537.0	111556.0	111556.0	112408.0	113348.0	116270.0	118876.0	118876.0	118876.0	118876.0	118876.0	118876.0	118876.0	118876.0	118876.0	118876.0	118876.0	118906.0	118906.0	123749.0	124308.0	124308.0
546.0	12201.0	12201.0	12201.0	12201.0	12201.0	12988.0	12988.0	12988.0	12988.0	12988.0	16869.0	16869.0	16869.0	16869.0	16869.0	16869.0	16869.0	16869.0	16869.0	16869.0	16869.0	16869.0	16869.0	16869.0	16869.0	16869.0	16869.0	16869.0	16869.0	16869.0	16869.0	16869.0	16869.0	16869.0	16869.0
547.0	26454.0	26454.0	27097.0	27097.0	29267.0	29267.0	29662.0	29662.0	29662.0	29662.0	29662.0	30831.0	33160.0	33160.0	34861.0	34861.0	34861.0	34861.0	34861.0	34861.0	34861.0	34861.0	34861.0	34861.0	34861.0	34861.0	34861.0	34861.0	34861.0	34861.0	34861.0	34861.0	34861.0	34861.0	34861.0
548.0	8670.0	8670.0	8670.0	8670.0	8670.0	8670.0	8670.0	8670.0	8670.0	8670.0	8670.0	8670.0	8670.0	8670.0	8670.0	8670.0	8670.0	8670.0	8670.0	8670.0	8670.0	8670.0	8670.0	8670.0	8670.0	8670.0	8670.0	8670.0	8670.0	8670.0	11911.0	11911.0	11911.0	11911.0	11911.0
549.0	104003.0	104003.0	104158.0	104158.0	104511.0	104511.0	104511.0	104511.0	104667.0	104667.0	104667.0	104667.0	104667.0	105064.0	110524.0	110566.0	110715.0	110715.0	111085.0	111085.0	111471.0	111471.0	111471.0	112805.0	112909.0	112909.0	114696.0	114696.0	114696.0	114696.0	114696.0	114696.0	114696.0	114696.0	114696.0
550.0	2470.0	2470.0	2470.0	2470.0	2470.0	2470.0	2470.0	2470.0	2470.0	2470.0	2470.0	2470.0	2470.0	2470.0	2470.0	2470.0	2470.0	2470.0	2470.0	2470.0	2470.0	2470.0	2470.0	2470.0	2470.0	2470.0	2470.0	2470.0	2470.0	2470.0	2470.0	2470.0	2470.0	2470.0	2470.0
551.0	26653.0	26653.0	26653.0	26653.0	26653.0	26653.0	26653.0	26653.0	26653.0	26653.0	26653.0	26653.0	26653.0	26653.0	26653.0	26653.0	26653.0	26653.0	26653.0	26653.0	28084.0	28084.0	28084.0	28145.0	28254.0	28254.0	29138.0	29138.0	29138.0	29138.0	29138.0	29138.0	29138.0	29997.0	29997.0
552.0	44326.0	44326.0	44326.0	44326.0	44326.0	44554.0	44554.0	44554.0	44554.0	44554.0	44554.0	45104.0	45104.0	45104.0	45104.0	45104.0	45104.0	45104.0	46492.0	46492.0	46492.0	46492.0	46492.0	46492.0	46692.0	46692.0	47338.0	47338.0	47338.0	47338.0	47338.0	47338.0	47338.0	47387.0	47387.0
553.0	22860.0	22860.0	22860.0	22860.0	22860.0	22860.0	22860.0	22860.0	22860.0	22916.0	22916.0	22916.0	22916.0	22916.0	22916.0	22916.0	22916.0	22916.0	22916.0	22916.0	22916.0	22916.0	22916.0	22916.0	24223.0	24223.0	24223.0	24223.0	24223.0	24223.0	24223.0	24223.0	24223.0	24223.0	24969.0
554.0	30473.0	30473.0	30473.0	30473.0	30473.0	30473.0	30473.0	30473.0	30473.0	30473.0	30473.0	30473.0	30473.0	30473.0	30473.0	30473.0	30473.0	30473.0	30473.0	30473.0	30473.0	30473.0	30473.0	30473.0	30473.0	30473.0	30473.0	30703.0	30703.0	30703.0	30703.0	30703.0	30703.0	30703.0	30703.0
555.0	2681.0	2681.0	2681.0	3183.0	3183.0	3183.0	3183.0	3183.0	3183.0	3183.0	3183.0	3183.0	3183.0	3183.0	3183.0	3183.0	3183.0	3183.0	3183.0	4979.0	4979.0	4979.0	4979.0	4979.0	4979.0	4979.0	4979.0	4979.0	4979.0	4979.0	4979.0	4979.0	4979.0	4979.0	4979.0
556.0	24874.0	24874.0	24874.0	24874.0	24874.0	24874.0	24874.0	24874.0	24874.0	24874.0	24874.0	24874.0	24874.0	24874.0	24874.0	24874.0	24874.0	24874.0	24874.0	24874.0	24874.0	24874.0	24874.0	25255.0	25255.0	25255.0	25255.0	25260.0	25260.0	25260.0	25260.0	25260.0	25260.0	27159.0	27159.0
557.0	11229.0	11229.0	11229.0	11229.0	11229.0	11229.0	11229.0	11229.0	11229.0	11229.0	11229.0	11229.0	11229.0	11229.0	11229.0	11229.0	11229.0	11229.0	11229.0	11229.0	11229.0	11229.0	11229.0	11229.0	11229.0	11229.0	11229.0	11229.0	11229.0	11229.0	11229.0	11229.0	11229.0	11229.0	14733.0
558.0	2617.0	2617.0	2617.0	2617.0	2617.0	2617.0	2617.0	2617.0	2617.0	2617.0	2617.0	2617.0	2617.0	2617.0	2617.0	2617.0	2617.0	2617.0	2617.0	2617.0	2617.0	2617.0	2617.0	2617.0	2617.0	2617.0	2617.0	2617.0	2617.0	2617.0	2617.0	2617.0	2617.0	2617.0	2617.0
559.0	7368.0	7368.0	7368.0	7368.0	7368.0	7368.0	7368.0	7368.0	7368.0	7368.0	7368.0	7368.0	7368.0	7368.0	7368.0	7368.0	7368.0	7368.0	7368.0	7368.0	7368.0	7368.0	7368.0	7368.0	7368.0	7368.0	7368.0	7368.0	7368.0	7368.0	7368.0	7368.0	7368.0	7368.0	7368.0
560.0	1764.0	1764.0	1764.0	1764.0	1764.0	1764.0	1764.0	1764.0	1764.0	1764.0	1764.0	1764.0	1764.0	1764.0	1764.0	1764.0	1764.0	1764.0	1764.0	1764.0	1764.0	1764.0	1764.0	1764.0	1764.0	1764.0	1764.0	1764.0	1764.0	1764.0	1764.0	1764.0	1764.0	1764.0	1764.0
561.0	22513.0	22513.0	22513.0	22513.0	22513.0	22513.0	22513.0	22513.0	22513.0	22513.0	22513.0	22513.0	22513.0	22513.0	22513.0	22513.0	22513.0	22513.0	22513.0	22513.0	22513.0	22513.0	22513.0	22513.0	22513.0	22513.0	22513.0	22513.0	22662.0	22662.0	22662.0	22662.0	22662.0	22662.0	22662.0
562.0	18213.0	18213.0	18213.0	18213.0	18213.0	18213.0	18213.0	18213.0	18213.0	18213.0	18213.0	18213.0	18213.0	18213.0	18213.0	18213.0	18213.0	18213.0	19356.0	19356.0	19356.0	19356.0	19356.0	19356.0	19356.0	19356.0	19356.0	19356.0	19356.0	19356.0	19356.0	19356.0	19356.0	19356.0	19356.0
563.0	2895.0	2895.0	2895.0	2895.0	4075.0	4075.0	4075.0	4075.0	4075.0	4075.0	4075.0	4075.0	4075.0	4075.0	4075.0	4075.0	4075.0	4075.0	4075.0	4075.0	4075.0	4075.0	4075.0	4075.0	4219.0	4219.0	4219.0	4219.0	4219.0	4219.0	4219.0	4219.0	4219.0	4219.0	4219.0
564.0	44006.0	44006.0	44006.0	44006.0	44006.0	44443.0	44443.0	44443.0	44443.0	44443.0	44443.0	45246.0	45246.0	45246.0	45246.0	45246.0	45246.0	45246.0	45246.0	45246.0	45246.0	47885.0	52620.0	52620.0	52620.0	52620.0	52620.0	52620.0	52620.0	52620.0	52620.0	52620.0	52620.0	52620.0	52620.0
565.0	0.0	0.0	0.0	0.0	0.0	0.0	0.0	0.0	0.0	0.0	0.0	0.0	0.0	0.0	0.0	0.0	0.0	0.0	0.0	0.0	0.0	0.0	0.0	0.0	0.0	0.0	0.0	0.0	0.0	0.0	0.0	0.0	0.0	0.0	0.0
566.0	38574.0	38574.0	38574.0	38574.0	38574.0	38574.0	38574.0	41532.0	41592.0	41592.0	41592.0	41592.0	41592.0	41592.0	41592.0	41592.0	41592.0	41592.0	45208.0	45208.0	45208.0	45208.0	47410.0	47410.0	47410.0	47410.0	47410.0	47410.0	50454.0	50454.0	50454.0	50454.0	50454.0	50454.0	50454.0
567.0	15475.0	15475.0	15475.0	15475.0	15475.0	15475.0	15475.0	15475.0	15475.0	15475.0	15475.0	15475.0	15475.0	15475.0	15475.0	15475.0	15475.0	15475.0	15475.0	15475.0	15475.0	15475.0	15475.0	15475.0	15475.0	15475.0	15475.0	15475.0	15475.0	15475.0	15475.0	15475.0	15475.0	15475.0	15475.0
568.0	11701.0	11701.0	11701.0	11701.0	11701.0	11701.0	11701.0	11701.0	11701.0	11701.0	11701.0	11701.0	11701.0	11701.0	11701.0	11701.0	11701.0	11701.0	11701.0	11701.0	11701.0	11701.0	11701.0	11701.0	11701.0	11701.0	11701.0	11701.0	12843.0	12843.0	12843.0	12843.0	12843.0	12843.0	12843.0
569.0	19326.0	19326.0	19326.0	19326.0	19326.0	19326.0	19326.0	19326.0	19326.0	19326.0	19326.0	19326.0	19326.0	19326.0	19326.0	19326.0	19326.0	19326.0	19326.0	19326.0	19326.0	19326.0	19326.0	19326.0	19326.0	19326.0	19326.0	19326.0	19326.0	19326.0	19326.0	19326.0	19326.0	19326.0	19326.0
570.0	78946.0	78946.0	78946.0	78946.0	78946.0	78946.0	78946.0	78946.0	78946.0	78946.0	79463.0	79463.0	82543.0	82543.0	82543.0	82924.0	82924.0	83370.0	85409.0	85409.0	85409.0	86328.0	87074.0	87074.0	87074.0	87074.0	87074.0	87074.0	87822.0	87822.0	87822.0	89109.0	89109.0	89109.0	89109.0
571.0	22664.0	22664.0	22664.0	22664.0	22664.0	22664.0	22664.0	22664.0	22664.0	22664.0	22664.0	22664.0	22664.0	22664.0	22664.0	22664.0	22664.0	22664.0	22664.0	22664.0	22664.0	24099.0	24099.0	24099.0	24099.0	24099.0	24099.0	24099.0	24099.0	24099.0	24099.0	24099.0	24099.0	24099.0	24099.0
572.0	7497.0	7497.0	7497.0	7497.0	7497.0	7497.0	7497.0	7497.0	7497.0	7497.0	7497.0	7497.0	7497.0	7497.0	7497.0	7497.0	7497.0	7497.0	7497.0	7497.0	7497.0	7497.0	7497.0	7497.0	7497.0	7497.0	7497.0	7497.0	7497.0	7497.0	7497.0	7497.0	7497.0	7497.0	7497.0
573.0	2335.0	2335.0	2335.0	2335.0	2335.0	2335.0	2335.0	2335.0	2335.0	2335.0	2335.0	2335.0	2335.0	2335.0	2335.0	2335.0	2335.0	2335.0	2335.0	2335.0	2335.0	2335.0	5772.0	5772.0	5772.0	5772.0	5772.0	5772.0	6092.0	6092.0	6092.0	6092.0	6092.0	6092.0	6092.0
574.0	31295.0	31295.0	31295.0	31295.0	31295.0	31295.0	31295.0	31295.0	31295.0	31295.0	31295.0	31295.0	31295.0	31295.0	31295.0	31295.0	31295.0	31295.0	31295.0	31295.0	31295.0	31458.0	31458.0	31458.0	31458.0	31458.0	31786.0	31786.0	31786.0	31786.0	31786.0	31786.0	31786.0	31786.0	31786.0
575.0	14083.0	14083.0	14083.0	14083.0	14083.0	14083.0	14083.0	14083.0	14083.0	14083.0	14083.0	14083.0	14083.0	14083.0	14083.0	14083.0	14083.0	14083.0	14083.0	14083.0	14935.0	14935.0	14935.0	14935.0	14935.0	14935.0	14935.0	14935.0	15618.0	15618.0	15664.0	15664.0	15664.0	15664.0	15664.0
576.0	32628.0	32628.0	37811.0	37811.0	37811.0	42424.0	43147.0	43147.0	43147.0	43147.0	44118.0	44118.0	44118.0	44118.0	44118.0	44118.0	44118.0	45569.0	45569.0	45569.0	45569.0	47967.0	47967.0	47967.0	47967.0	47967.0	47967.0	48009.0	49857.0	49857.0	49857.0	49857.0	49857.0	49857.0	49857.0
577.0	19398.0	19398.0	19398.0	19398.0	19398.0	19398.0	19398.0	19398.0	19398.0	19398.0	19398.0	19398.0	19398.0	19398.0	19398.0	19398.0	19398.0	19398.0	19398.0	19398.0	19398.0	23326.0	23326.0	23326.0	23326.0	23326.0	23326.0	23326.0	23326.0	23326.0	23326.0	23326.0	23326.0	23326.0	23326.0
578.0	6195.0	6195.0	6195.0	6195.0	6195.0	6195.0	6195.0	6195.0	6195.0	6195.0	6195.0	6195.0	6195.0	6195.0	6195.0	6195.0	6195.0	6195.0	6195.0	6195.0	6195.0	6195.0	6195.0	6195.0	6195.0	6195.0	6195.0	6195.0	6195.0	6195.0	6195.0	6195.0	6195.0	6195.0	6195.0
579.0	58065.0	58065.0	58065.0	58065.0	58065.0	58065.0	58065.0	58065.0	58065.0	60083.0	60920.0	60920.0	64494.0	68117.0	68117.0	74357.0	74357.0	74926.0	85482.0	85482.0	85482.0	85482.0	85482.0	85482.0	87063.0	87114.0	88686.0	90413.0	91500.0	91500.0	91500.0	91500.0	91500.0	91500.0	91500.0
580.0	286.0	286.0	286.0	286.0	286.0	286.0	286.0	286.0	286.0	286.0	286.0	286.0	286.0	286.0	286.0	286.0	286.0	286.0	286.0	286.0	286.0	286.0	286.0	286.0	286.0	286.0	286.0	286.0	286.0	286.0	286.0	286.0	286.0	286.0	286.0
581.0	21849.0	21849.0	21849.0	21849.0	21849.0	21849.0	21849.0	21849.0	22429.0	22905.0	22905.0	22905.0	22905.0	22905.0	22905.0	22905.0	22905.0	22905.0	22905.0	22905.0	25042.0	25042.0	25042.0	25042.0	25042.0	25042.0	25042.0	25291.0	25512.0	25512.0	25512.0	25512.0	25512.0	25512.0	25512.0
582.0	0.0	0.0	0.0	0.0	0.0	0.0	0.0	0.0	0.0	0.0	0.0	0.0	0.0	0.0	0.0	0.0	0.0	0.0	0.0	0.0	0.0	0.0	0.0	0.0	0.0	0.0	0.0	0.0	0.0	0.0	0.0	0.0	0.0	0.0	0.0
583.0	4146.0	4146.0	4146.0	4146.0	4146.0	4146.0	4146.0	4146.0	4146.0	4146.0	4146.0	4146.0	4146.0	4146.0	4146.0	4146.0	4146.0	4146.0	4146.0	4146.0	4146.0	4146.0	4146.0	4146.0	4146.0	4146.0	4146.0	4146.0	4146.0	4146.0	4146.0	4146.0	4146.0	4146.0	4146.0
584.0	3113.0	3113.0	3113.0	3371.0	3371.0	3371.0	3371.0	3371.0	3371.0	3371.0	3371.0	3371.0	3371.0	3371.0	3371.0	3371.0	3371.0	3371.0	3371.0	3371.0	3371.0	3371.0	3371.0	3371.0	3371.0	3371.0	3371.0	3371.0	3371.0	3371.0	3371.0	3371.0	3371.0	3371.0	3371.0
585.0	0.0	0.0	0.0	0.0	0.0	0.0	0.0	0.0	0.0	0.0	0.0	0.0	0.0	0.0	0.0	0.0	0.0	0.0	0.0	0.0	0.0	0.0	0.0	0.0	0.0	0.0	0.0	0.0	0.0	0.0	0.0	0.0	0.0	0.0	0.0
586.0	13907.0	13907.0	13907.0	13907.0	13907.0	13907.0	13907.0	13907.0	13907.0	13907.0	13907.0	13907.0	13907.0	14460.0	14460.0	14460.0	14460.0	14460.0	14460.0	14460.0	14460.0	14460.0	14460.0	14460.0	14460.0	14460.0	14460.0	14460.0	14460.0	14460.0	14460.0	14460.0	14460.0	14460.0	14460.0
587.0	9720.0	9720.0	9720.0	9720.0	9720.0	9720.0	9720.0	9720.0	9720.0	9720.0	9720.0	9720.0	9720.0	10085.0	10085.0	10085.0	10085.0	10085.0	10085.0	12132.0	12132.0	15305.0	15305.0	15305.0	15305.0	15305.0	15305.0	15305.0	15305.0	15305.0	15501.0	15501.0	15501.0	15501.0	15501.0
588.0	10996.0	10996.0	10996.0	10996.0	10996.0	10996.0	10996.0	10996.0	10996.0	10996.0	10996.0	10996.0	10996.0	10996.0	10996.0	10996.0	10996.0	10996.0	10996.0	10996.0	10996.0	10996.0	10996.0	10996.0	10996.0	10996.0	10996.0	10996.0	10996.0	10996.0	10996.0	12917.0	12917.0	12917.0	12917.0
589.0	3842.0	3842.0	3842.0	3842.0	3842.0	3842.0	3842.0	3842.0	3842.0	3842.0	3842.0	3842.0	3842.0	3842.0	3842.0	3842.0	3842.0	3842.0	3842.0	3842.0	3842.0	4242.0	4242.0	4242.0	4242.0	4242.0	4242.0	4242.0	4242.0	4242.0	4242.0	4242.0	4242.0	4242.0	4242.0
590.0	8052.0	8052.0	8052.0	8052.0	8052.0	8052.0	8052.0	8052.0	8052.0	8052.0	8052.0	8052.0	8052.0	8052.0	8052.0	8052.0	8052.0	8052.0	8052.0	8052.0	8052.0	8052.0	8052.0	8052.0	8052.0	8052.0	8052.0	8052.0	8052.0	8052.0	8052.0	8052.0	8052.0	8052.0	8052.0
591.0	0.0	0.0	0.0	0.0	0.0	0.0	0.0	0.0	0.0	0.0	0.0	0.0	0.0	0.0	0.0	0.0	0.0	0.0	0.0	0.0	0.0	0.0	0.0	0.0	0.0	0.0	0.0	0.0	0.0	0.0	0.0	0.0	0.0	0.0	0.0
592.0	13469.0	13469.0	13469.0	13469.0	13469.0	13469.0	13469.0	13469.0	13469.0	13469.0	13469.0	13469.0	13469.0	13469.0	13469.0	13469.0	13469.0	13469.0	13469.0	13469.0	13469.0	13469.0	13469.0	13469.0	14775.0	14775.0	14775.0	14775.0	14775.0	14775.0	14775.0	14775.0	14775.0	14775.0	14775.0
593.0	31412.0	31412.0	31412.0	31412.0	31412.0	31412.0	31412.0	31412.0	31412.0	31412.0	31412.0	31412.0	31412.0	31412.0	31428.0	31428.0	40848.0	41264.0	53342.0	54154.0	54154.0	62116.0	62116.0	62116.0	62116.0	62116.0	62116.0	62116.0	63394.0	63394.0	63394.0	63394.0	63394.0	63974.0	63974.0
594.0	3371.0	3371.0	3371.0	3371.0	3371.0	3371.0	3371.0	3371.0	3371.0	3737.0	3737.0	3737.0	3737.0	3737.0	3737.0	3737.0	3737.0	3737.0	3737.0	3737.0	3737.0	3737.0	3737.0	3737.0	3737.0	3737.0	3737.0	3737.0	3737.0	4483.0	4483.0	4483.0	4483.0	4483.0	4483.0
595.0	27451.0	27451.0	27451.0	27451.0	27451.0	27451.0	27451.0	27451.0	27451.0	27736.0	29262.0	29262.0	29262.0	29262.0	29262.0	29262.0	29262.0	29441.0	29441.0	29441.0	29441.0	29441.0	29441.0	29441.0	29441.0	29441.0	29441.0	29441.0	29634.0	29634.0	29634.0	29634.0	29634.0	29634.0	29634.0
596.0	10361.0	10361.0	10516.0	10516.0	10516.0	10516.0	10516.0	10516.0	10516.0	10516.0	10516.0	10516.0	10516.0	10516.0	10516.0	10516.0	10516.0	10516.0	10516.0	10516.0	10516.0	10516.0	10516.0	10516.0	10516.0	10516.0	10516.0	10516.0	10516.0	10516.0	10516.0	10516.0	10516.0	10516.0	10516.0
597.0	139294.0	139294.0	141822.0	141822.0	141994.0	145235.0	147541.0	147541.0	147541.0	149030.0	149560.0	149560.0	149682.0	149682.0	149682.0	151916.0	153003.0	153003.0	153418.0	153745.0	153745.0	153745.0	153745.0	153745.0	153745.0	153745.0	159666.0	166433.0	172681.0	172681.0	172681.0	172681.0	172811.0	172811.0	174055.0
598.0	5686.0	5686.0	5686.0	5686.0	5686.0	5686.0	5686.0	5686.0	5686.0	5686.0	5686.0	5686.0	5686.0	5686.0	5686.0	5686.0	5686.0	5686.0	5686.0	5686.0	5686.0	5686.0	5686.0	5686.0	5686.0	5686.0	5686.0	5686.0	5686.0	5686.0	5686.0	5686.0	5686.0	5686.0	5686.0
599.0	49147.0	49147.0	49147.0	49147.0	49147.0	49147.0	49147.0	49147.0	49147.0	49147.0	49147.0	49147.0	49147.0	49676.0	49676.0	49676.0	49676.0	49676.0	49676.0	49676.0	49676.0	49676.0	49676.0	49676.0	49676.0	49676.0	49676.0	49676.0	52773.0	52773.0	52773.0	52773.0	52773.0	52773.0	52773.0
600.0	3986.0	3986.0	3986.0	3986.0	3986.0	3986.0	3986.0	3986.0	3986.0	3986.0	3986.0	3986.0	3986.0	3986.0	3986.0	3986.0	3986.0	3986.0	3986.0	3986.0	3986.0	3986.0	3986.0	3986.0	3986.0	3986.0	3986.0	3986.0	4292.0	4292.0	4292.0	4292.0	4292.0	4292.0	4292.0
601.0	16995.0	16995.0	16995.0	16995.0	16999.0	16999.0	16999.0	16999.0	16999.0	16999.0	16999.0	16999.0	16999.0	16999.0	17029.0	17029.0	17029.0	17029.0	17029.0	17029.0	17029.0	17029.0	17029.0	17029.0	17029.0	17029.0	17029.0	17029.0	17029.0	17029.0	17029.0	17029.0	17029.0	17029.0	17029.0
602.0	10266.0	10266.0	10266.0	10266.0	10266.0	10266.0	10266.0	10266.0	10266.0	10266.0	10266.0	10266.0	10266.0	10266.0	10266.0	10266.0	10266.0	10266.0	10266.0	10266.0	10266.0	10528.0	10712.0	10712.0	13150.0	13150.0	13150.0	13150.0	13150.0	13150.0	13150.0	13150.0	13150.0	13150.0	13150.0
603.0	38725.0	38725.0	38725.0	38725.0	38725.0	38725.0	40532.0	45093.0	45093.0	45093.0	45093.0	45093.0	57962.0	57962.0	57962.0	59316.0	59316.0	68335.0	68335.0	68335.0	68335.0	68335.0	68335.0	68411.0	71377.0	72099.0	72099.0	72099.0	72745.0	72745.0	72745.0	95344.0	95344.0	95344.0	95358.0
604.0	31957.0	31957.0	31957.0	31957.0	31957.0	31957.0	31957.0	31957.0	31957.0	31957.0	31957.0	31957.0	31957.0	31957.0	31975.0	32300.0	32300.0	32300.0	33180.0	34617.0	34617.0	34617.0	34617.0	34617.0	34617.0	35202.0	35202.0	35683.0	35683.0	35683.0	35683.0	35683.0	35748.0	35748.0	35748.0
605.0	0.0	0.0	0.0	0.0	0.0	0.0	0.0	0.0	0.0	0.0	0.0	0.0	0.0	0.0	0.0	0.0	0.0	0.0	0.0	0.0	0.0	0.0	0.0	0.0	0.0	0.0	0.0	0.0	0.0	0.0	0.0	0.0	0.0	0.0	0.0
606.0	5545.0	5545.0	5791.0	5791.0	5791.0	5791.0	5791.0	5791.0	5791.0	5791.0	5791.0	5791.0	5791.0	5791.0	5791.0	5791.0	5791.0	5791.0	6063.0	6063.0	6063.0	6063.0	6063.0	6383.0	6383.0	6383.0	6383.0	6383.0	6383.0	6383.0	6383.0	6383.0	6383.0	6383.0	6383.0
607.0	17032.0	17032.0	17032.0	17032.0	17032.0	17032.0	17032.0	17554.0	17554.0	18578.0	19022.0	19022.0	19022.0	19022.0	19022.0	19022.0	19022.0	19408.0	19990.0	19990.0	19990.0	19990.0	19990.0	24021.0	24021.0	24021.0	24240.0	24240.0	24298.0	24298.0	24298.0	24298.0	24298.0	24298.0	24298.0
608.0	1993.0	1993.0	1993.0	1993.0	1993.0	1993.0	1993.0	1993.0	1993.0	1993.0	1993.0	1993.0	1993.0	1993.0	1993.0	1993.0	1993.0	1993.0	1993.0	1993.0	2030.0	2030.0	2030.0	2030.0	2030.0	2030.0	2030.0	2030.0	2030.0	2030.0	2030.0	2030.0	2030.0	2030.0	2030.0
609.0	3966.0	3966.0	3966.0	3966.0	3966.0	3966.0	3966.0	3966.0	3966.0	3966.0	3966.0	3966.0	3966.0	3966.0	3966.0	3966.0	3966.0	3966.0	3966.0	3966.0	3966.0	3966.0	3966.0	3966.0	3966.0	3966.0	3966.0	3966.0	3966.0	3966.0	3966.0	3966.0	3966.0	3966.0	3966.0
610.0	18634.0	18634.0	18634.0	18634.0	18634.0	18634.0	19279.0	19279.0	19279.0	19279.0	19279.0	19279.0	19279.0	19279.0	19279.0	19279.0	19279.0	19279.0	19279.0	19279.0	22597.0	22597.0	22597.0	22597.0	22697.0	22697.0	22697.0	22697.0	22697.0	22697.0	22697.0	22697.0	22697.0	22697.0	22697.0
611.0	31779.0	31779.0	31779.0	31779.0	32919.0	32919.0	32919.0	32919.0	32919.0	32919.0	32919.0	32919.0	32919.0	33017.0	33068.0	33068.0	33068.0	33256.0	49167.0	49167.0	49167.0	49167.0	67878.0	67878.0	67878.0	67878.0	67878.0	67878.0	67878.0	67878.0	67878.0	67878.0	67878.0	67878.0	67878.0
612.0	1186.0	1186.0	1186.0	1186.0	1186.0	1186.0	1186.0	1186.0	1186.0	1186.0	1186.0	1186.0	1186.0	1186.0	1186.0	1186.0	1186.0	1186.0	1186.0	1186.0	1186.0	1186.0	1186.0	1186.0	1186.0	1186.0	1186.0	1186.0	1186.0	1186.0	1186.0	1186.0	1186.0	1186.0	1186.0
613.0	46929.0	46929.0	46929.0	46929.0	46929.0	51142.0	51142.0	52851.0	52851.0	53812.0	53812.0	53812.0	53812.0	53812.0	53812.0	53812.0	53812.0	56682.0	56682.0	56682.0	56682.0	59049.0	59049.0	59049.0	59049.0	59049.0	59070.0	59070.0	64404.0	64404.0	64404.0	64404.0	64404.0	64404.0	64404.0
614.0	3563.0	3563.0	3563.0	3563.0	3563.0	3563.0	3563.0	3563.0	3563.0	3563.0	3563.0	3563.0	3563.0	3563.0	3563.0	3563.0	3563.0	3563.0	3563.0	3563.0	3563.0	3563.0	3563.0	3563.0	3563.0	3563.0	3563.0	3563.0	3563.0	3563.0	3563.0	3563.0	3563.0	3563.0	3563.0
615.0	9003.0	9003.0	9003.0	9003.0	9003.0	9003.0	9003.0	9003.0	9003.0	9012.0	9012.0	9012.0	9012.0	9012.0	9012.0	9012.0	9012.0	9012.0	9012.0	9012.0	9012.0	9012.0	9012.0	9012.0	9012.0	9012.0	9012.0	9012.0	9012.0	9012.0	9012.0	9012.0	9012.0	9012.0	9012.0
616.0	21831.0	21831.0	21831.0	21831.0	21831.0	21831.0	22597.0	24176.0	24176.0	24176.0	24176.0	24176.0	24176.0	24176.0	24176.0	24176.0	24176.0	24176.0	24176.0	24176.0	24176.0	24176.0	24176.0	24176.0	24176.0	24176.0	24176.0	24176.0	24655.0	24655.0	24655.0	24655.0	24655.0	24655.0	24655.0
617.0	34815.0	34815.0	34815.0	34815.0	34815.0	34815.0	34815.0	34815.0	34815.0	34815.0	34815.0	34815.0	34815.0	34815.0	34815.0	34815.0	34815.0	36266.0	36266.0	36266.0	36266.0	37122.0	37122.0	37122.0	37122.0	37122.0	37122.0	37122.0	37122.0	37122.0	37122.0	37122.0	37122.0	37122.0	37122.0
618.0	1165.0	1165.0	1165.0	1165.0	1165.0	1165.0	1165.0	1165.0	1165.0	1165.0	1165.0	1165.0	1165.0	1165.0	1165.0	1165.0	1165.0	1165.0	1165.0	1165.0	1165.0	1165.0	1165.0	1165.0	1165.0	1165.0	1165.0	1165.0	1165.0	1165.0	1165.0	1165.0	1165.0	1165.0	1165.0
619.0	8044.0	8044.0	8044.0	8044.0	8044.0	8044.0	8044.0	8044.0	8044.0	8044.0	8044.0	8044.0	8044.0	8044.0	8044.0	8044.0	8044.0	8044.0	8044.0	8044.0	8044.0	8044.0	8044.0	8044.0	8044.0	8163.0	8163.0	8163.0	8163.0	8163.0	8163.0	8163.0	8163.0	8163.0	8163.0
620.0	6023.0	6023.0	6023.0	6023.0	6023.0	6023.0	6023.0	6023.0	6023.0	6023.0	6023.0	6023.0	6023.0	6023.0	6023.0	6023.0	6023.0	6023.0	6023.0	6023.0	6023.0	6023.0	6023.0	6023.0	6023.0	6023.0	6023.0	6023.0	6023.0	6023.0	6023.0	6023.0	6023.0	6023.0	6023.0
621.0	17165.0	17165.0	17165.0	17165.0	17165.0	17165.0	17165.0	17165.0	17165.0	17165.0	17165.0	17165.0	17165.0	17165.0	17165.0	17165.0	17165.0	17165.0	17165.0	17165.0	17165.0	17165.0	17165.0	17165.0	17165.0	17165.0	17165.0	17165.0	17181.0	17181.0	17181.0	17181.0	17181.0	17181.0	17181.0
622.0	2031.0	2031.0	2031.0	2031.0	2031.0	2031.0	2031.0	2031.0	2031.0	2031.0	2031.0	2031.0	2031.0	2031.0	2031.0	2031.0	2031.0	2031.0	2031.0	2031.0	2031.0	2031.0	2031.0	2031.0	2031.0	2031.0	2031.0	2031.0	2031.0	2031.0	2031.0	2031.0	2031.0	2031.0	2031.0
623.0	7723.0	7723.0	7723.0	7723.0	7723.0	7723.0	7723.0	7723.0	7723.0	7723.0	7723.0	7723.0	7723.0	7723.0	7723.0	7723.0	7723.0	7723.0	7723.0	7723.0	7723.0	7723.0	7723.0	7723.0	7723.0	7723.0	7723.0	7723.0	7723.0	7723.0	7723.0	7723.0	7723.0	7723.0	7723.0
624.0	3803.0	3803.0	3803.0	3803.0	3803.0	3803.0	3803.0	3803.0	3803.0	3803.0	3803.0	3803.0	3803.0	3803.0	3803.0	3803.0	3803.0	3803.0	3803.0	3803.0	3803.0	3803.0	3803.0	3803.0	3803.0	3803.0	3803.0	3803.0	3803.0	3803.0	3803.0	3803.0	3803.0	3803.0	3803.0
625.0	86.0	86.0	86.0	86.0	595.0	595.0	595.0	595.0	595.0	606.0	606.0	606.0	606.0	606.0	606.0	606.0	606.0	606.0	606.0	606.0	606.0	606.0	606.0	606.0	606.0	606.0	606.0	606.0	606.0	606.0	606.0	606.0	606.0	606.0	606.0
626.0	15065.0	15065.0	15065.0	15065.0	15065.0	15065.0	15065.0	15065.0	15065.0	15065.0	15065.0	15065.0	15065.0	15065.0	15065.0	15065.0	15065.0	15065.0	18274.0	18357.0	18357.0	18357.0	18357.0	18357.0	18357.0	18357.0	18357.0	18357.0	18357.0	18357.0	18357.0	18357.0	18357.0	18357.0	18357.0
627.0	943.0	943.0	943.0	943.0	943.0	943.0	943.0	943.0	943.0	943.0	943.0	943.0	943.0	943.0	943.0	943.0	943.0	943.0	943.0	943.0	943.0	943.0	943.0	943.0	943.0	943.0	943.0	943.0	943.0	943.0	943.0	943.0	943.0	943.0	943.0
628.0	1949.0	1949.0	1949.0	1949.0	1949.0	1949.0	1949.0	1949.0	1949.0	1949.0	1949.0	1949.0	1949.0	1949.0	1949.0	1949.0	1949.0	1949.0	1949.0	1949.0	1949.0	1949.0	1949.0	4181.0	4181.0	4181.0	4181.0	4181.0	4181.0	4181.0	5701.0	5701.0	5701.0	5701.0	5701.0
629.0	148.0	148.0	148.0	148.0	148.0	148.0	148.0	148.0	148.0	148.0	148.0	148.0	148.0	148.0	148.0	148.0	148.0	148.0	148.0	148.0	148.0	148.0	148.0	148.0	148.0	148.0	148.0	148.0	148.0	148.0	148.0	148.0	148.0	148.0	148.0
630.0	486.0	486.0	486.0	486.0	486.0	486.0	486.0	486.0	486.0	486.0	486.0	486.0	486.0	486.0	486.0	486.0	486.0	486.0	486.0	486.0	486.0	486.0	486.0	486.0	486.0	486.0	486.0	486.0	486.0	486.0	486.0	486.0	486.0	486.0	486.0
631.0	260.0	260.0	260.0	260.0	260.0	260.0	260.0	260.0	260.0	260.0	260.0	260.0	260.0	260.0	260.0	260.0	260.0	260.0	260.0	260.0	260.0	260.0	260.0	260.0	260.0	260.0	260.0	260.0	260.0	260.0	260.0	260.0	260.0	260.0	260.0
632.0	1416.0	1416.0	1416.0	1416.0	1416.0	1416.0	1416.0	1416.0	1416.0	1416.0	1416.0	1416.0	1416.0	1416.0	1416.0	1416.0	1416.0	1416.0	1416.0	1416.0	1416.0	1416.0	1416.0	1416.0	1416.0	1416.0	1416.0	1416.0	1416.0	1416.0	1416.0	1416.0	1416.0	1416.0	1416.0
633.0	5782.0	5782.0	5782.0	5782.0	5782.0	5782.0	5782.0	5782.0	5782.0	5782.0	5782.0	5782.0	5782.0	5782.0	5782.0	5782.0	5782.0	5782.0	5782.0	5782.0	5782.0	5782.0	5782.0	5782.0	5782.0	5782.0	5782.0	5782.0	5782.0	5782.0	5782.0	5782.0	5782.0	5782.0	5782.0
634.0	7977.0	7977.0	7977.0	7977.0	7977.0	7977.0	7977.0	7977.0	7977.0	7977.0	7977.0	7977.0	7977.0	7977.0	7977.0	7977.0	7977.0	7977.0	7977.0	7977.0	7977.0	7977.0	7977.0	21795.0	25623.0	27200.0	27200.0	27200.0	27200.0	27200.0	27200.0	27200.0	27200.0	27200.0	27200.0
635.0	3212.0	3212.0	3212.0	3212.0	3212.0	3212.0	3212.0	3212.0	3212.0	3212.0	3212.0	3212.0	3212.0	3212.0	3212.0	3212.0	3212.0	3212.0	3212.0	3212.0	3212.0	3212.0	3212.0	3212.0	3212.0	3212.0	3212.0	3212.0	3212.0	3212.0	3212.0	3212.0	3212.0	3212.0	3212.0
636.0	11442.0	11442.0	11442.0	11442.0	11442.0	11442.0	11442.0	11442.0	11442.0	11442.0	11442.0	11442.0	11442.0	11442.0	11442.0	11442.0	11442.0	11442.0	11442.0	11442.0	11621.0	11621.0	11621.0	11621.0	11621.0	11621.0	11621.0	11621.0	11621.0	11621.0	11621.0	11621.0	11621.0	11621.0	11621.0
637.0	95805.0	95805.0	96673.0	96673.0	96673.0	96673.0	96673.0	97528.0	97528.0	97528.0	97528.0	97528.0	98814.0	104926.0	106501.0	107848.0	107848.0	112712.0	127175.0	127175.0	129990.0	139191.0	139788.0	145813.0	145827.0	145827.0	145827.0	145827.0	145827.0	145827.0	145827.0	159441.0	159441.0	159441.0	159441.0
638.0	11328.0	11328.0	11328.0	11328.0	11328.0	11328.0	11328.0	11328.0	11328.0	11328.0	11328.0	11328.0	11328.0	11328.0	11328.0	11328.0	11328.0	11328.0	11328.0	11328.0	11328.0	11785.0	11785.0	11785.0	11785.0	11785.0	11785.0	11785.0	11785.0	11785.0	11785.0	11785.0	11785.0	11785.0	11785.0
639.0	253545.0	253545.0	253550.0	253771.0	253797.0	253797.0	253797.0	259244.0	259465.0	259465.0	259757.0	260064.0	260243.0	260932.0	260932.0	264015.0	269227.0	269238.0	270345.0	283126.0	306862.0	309710.0	309786.0	311620.0	311620.0	311620.0	312107.0	316155.0	316155.0	316155.0	316155.0	317699.0	325112.0	325987.0	326289.0
640.0	9772.0	9772.0	9772.0	9772.0	9772.0	9772.0	9772.0	12934.0	12934.0	12934.0	12934.0	12934.0	12934.0	12934.0	15744.0	15744.0	15744.0	15744.0	15744.0	15744.0	15744.0	15744.0	15744.0	15744.0	15744.0	15744.0	15744.0	15744.0	15744.0	15744.0	15744.0	15744.0	15744.0	15744.0	15744.0
641.0	4693.0	4693.0	5004.0	5004.0	5004.0	5004.0	5004.0	5004.0	5004.0	5004.0	5004.0	5004.0	5004.0	5004.0	5004.0	5004.0	5004.0	5004.0	5004.0	5004.0	5004.0	5004.0	5004.0	5004.0	5004.0	5004.0	5004.0	5004.0	5004.0	5004.0	5004.0	5004.0	5004.0	5004.0	5004.0
642.0	4375.0	4375.0	4375.0	4375.0	4375.0	4375.0	4375.0	4375.0	4375.0	4375.0	4375.0	4375.0	4375.0	4375.0	4375.0	4375.0	4375.0	4375.0	4375.0	4375.0	4375.0	4375.0	4375.0	4375.0	4375.0	4375.0	4375.0	4375.0	4375.0	4375.0	4375.0	4375.0	4375.0	4375.0	4375.0
643.0	37842.0	37842.0	37842.0	37842.0	37842.0	37842.0	37842.0	37842.0	37842.0	40456.0	43409.0	43409.0	43409.0	43409.0	43409.0	43409.0	43409.0	48124.0	49993.0	49993.0	49993.0	49993.0	49993.0	49993.0	49993.0	49993.0	49993.0	49993.0	57887.0	57887.0	57887.0	57887.0	57887.0	57887.0	57887.0
644.0	3957.0	3957.0	3957.0	3957.0	3957.0	3957.0	3957.0	3957.0	3957.0	3957.0	3957.0	3957.0	3957.0	3957.0	3957.0	3957.0	3957.0	3957.0	3957.0	3957.0	3957.0	3957.0	3957.0	3957.0	4076.0	4076.0	4076.0	4076.0	4076.0	4076.0	4076.0	4076.0	4076.0	4076.0	4076.0
645.0	513.0	513.0	513.0	513.0	513.0	513.0	513.0	513.0	513.0	513.0	513.0	513.0	513.0	513.0	513.0	513.0	513.0	513.0	513.0	513.0	513.0	513.0	513.0	513.0	513.0	513.0	513.0	513.0	513.0	513.0	513.0	513.0	513.0	513.0	513.0
646.0	9821.0	9821.0	9821.0	9821.0	9821.0	9821.0	9821.0	9821.0	9821.0	9821.0	9821.0	9821.0	9821.0	9821.0	9821.0	9821.0	9821.0	9821.0	9821.0	9821.0	9821.0	9821.0	9821.0	9821.0	9821.0	9821.0	9821.0	9821.0	9821.0	9821.0	9821.0	9821.0	9821.0	9821.0	9821.0
647.0	4700.0	4700.0	4700.0	4700.0	4700.0	4700.0	4700.0	4700.0	4700.0	4700.0	4700.0	4700.0	4700.0	4700.0	4700.0	4700.0	4700.0	4700.0	4700.0	4700.0	4700.0	4700.0	4700.0	4700.0	4700.0	4700.0	4700.0	4700.0	4700.0	4700.0	4700.0	4700.0	4700.0	4700.0	4700.0
648.0	10458.0	10458.0	10458.0	12090.0	12090.0	12090.0	12090.0	12090.0	12090.0	12090.0	12090.0	12090.0	12090.0	12090.0	12471.0	12471.0	12471.0	12471.0	12471.0	12471.0	12471.0	12471.0	12471.0	12471.0	12471.0	12471.0	12471.0	12471.0	13973.0	13973.0	13973.0	13973.0	13973.0	13973.0	13973.0
649.0	9124.0	9124.0	9124.0	9124.0	9124.0	9124.0	9124.0	9124.0	9124.0	9124.0	9124.0	9124.0	9124.0	9124.0	9124.0	9124.0	9124.0	9124.0	9124.0	9124.0	9124.0	9124.0	9124.0	9124.0	9124.0	9124.0	9124.0	9124.0	9124.0	9124.0	9124.0	9124.0	9124.0	9124.0	9124.0
650.0	893.0	893.0	893.0	893.0	893.0	893.0	893.0	893.0	893.0	893.0	893.0	893.0	893.0	893.0	893.0	893.0	893.0	893.0	893.0	893.0	893.0	893.0	893.0	893.0	893.0	893.0	893.0	893.0	893.0	893.0	893.0	893.0	893.0	893.0	893.0
651.0	5812.0	5812.0	5812.0	5812.0	5812.0	5812.0	5812.0	5812.0	5812.0	5812.0	5812.0	5812.0	5812.0	5812.0	5812.0	5812.0	5812.0	5812.0	6260.0	6260.0	6260.0	6260.0	6260.0	6260.0	6260.0	6260.0	6260.0	6260.0	6260.0	6260.0	6260.0	6260.0	6260.0	6260.0	6260.0
652.0	71208.0	71208.0	71208.0	71607.0	72570.0	72570.0	72570.0	72570.0	72570.0	78272.0	78272.0	78272.0	78272.0	78272.0	78272.0	78272.0	78272.0	78307.0	80906.0	80906.0	80932.0	81293.0	81945.0	81945.0	81945.0	85817.0	88892.0	89008.0	105378.0	106267.0	110372.0	110372.0	110372.0	110440.0	110440.0
653.0	450.0	450.0	450.0	450.0	450.0	450.0	450.0	450.0	450.0	450.0	450.0	450.0	450.0	450.0	450.0	450.0	450.0	450.0	450.0	450.0	450.0	450.0	450.0	450.0	450.0	450.0	450.0	450.0	450.0	450.0	450.0	450.0	450.0	450.0	450.0
654.0	10991.0	10991.0	10991.0	10991.0	10991.0	10991.0	10991.0	10991.0	10991.0	10991.0	11190.0	11190.0	11190.0	11190.0	11190.0	11190.0	11190.0	11190.0	11190.0	11190.0	11190.0	11190.0	11190.0	11190.0	11190.0	11190.0	11190.0	11190.0	11190.0	11190.0	11190.0	11190.0	11190.0	12638.0	12638.0
655.0	71231.0	71231.0	71231.0	72812.0	72812.0	74600.0	75822.0	78266.0	78559.0	81209.0	81209.0	85810.0	85810.0	85810.0	85810.0	88056.0	88683.0	88683.0	93210.0	93210.0	93210.0	93517.0	93517.0	93517.0	93997.0	93997.0	93997.0	93997.0	94352.0	95190.0	95190.0	95190.0	95190.0	95190.0	95190.0
656.0	33386.0	33386.0	35589.0	35708.0	35708.0	35713.0	36066.0	36779.0	36779.0	37832.0	37832.0	37832.0	41078.0	41078.0	41078.0	41078.0	41078.0	41078.0	41078.0	41078.0	41565.0	41565.0	41565.0	41565.0	41565.0	41565.0	41565.0	41565.0	41565.0	41565.0	41565.0	41565.0	41565.0	41565.0	41565.0
657.0	176091.0	176091.0	176712.0	178658.0	184326.0	185618.0	187097.0	188163.0	194385.0	194385.0	194385.0	194385.0	194385.0	222871.0	230331.0	236856.0	236856.0	236856.0	237884.0	243245.0	244315.0	244315.0	244334.0	244334.0	245256.0	245256.0	245256.0	245260.0	247589.0	247589.0	247947.0	248867.0	249514.0	249514.0	249988.0
658.0	4895.0	4895.0	4895.0	4895.0	4895.0	4895.0	4895.0	4895.0	4895.0	4895.0	4895.0	4895.0	4895.0	4895.0	4895.0	4895.0	4895.0	4895.0	4895.0	4895.0	4895.0	4895.0	4895.0	4895.0	4895.0	4895.0	4895.0	4895.0	4895.0	4895.0	4895.0	4895.0	4895.0	4895.0	4895.0
659.0	15567.0	15567.0	15567.0	15567.0	15567.0	15567.0	15567.0	15567.0	15567.0	15567.0	15567.0	15567.0	15567.0	15567.0	15567.0	15567.0	17760.0	17760.0	17760.0	17760.0	17760.0	17760.0	17760.0	17760.0	17760.0	17760.0	17760.0	17760.0	17760.0	17760.0	17760.0	17760.0	17760.0	17760.0	17760.0
660.0	48549.0	48549.0	48549.0	48549.0	48549.0	48549.0	48549.0	48549.0	48549.0	48549.0	48549.0	48549.0	48549.0	48549.0	48549.0	48549.0	48837.0	50017.0	50017.0	50017.0	50017.0	50017.0	50054.0	50054.0	52737.0	52737.0	52737.0	52737.0	54129.0	54129.0	54129.0	54129.0	54129.0	54129.0	54129.0
661.0	76053.0	76053.0	76053.0	76053.0	76053.0	76053.0	76053.0	76053.0	76278.0	76343.0	82082.0	90268.0	90284.0	90284.0	93348.0	95557.0	97902.0	99521.0	99521.0	99553.0	99553.0	99553.0	102557.0	102557.0	102557.0	102706.0	131545.0	131545.0	132867.0	132867.0	132867.0	132867.0	132867.0	132867.0	132867.0
662.0	19324.0	19324.0	19526.0	19614.0	19614.0	19614.0	19614.0	19614.0	19614.0	19614.0	21505.0	21505.0	21505.0	21572.0	21572.0	21572.0	21572.0	23130.0	23130.0	23130.0	23130.0	23132.0	23132.0	23172.0	23172.0	23172.0	23172.0	23172.0	23172.0	23172.0	23172.0	23172.0	23172.0	23172.0	23172.0
663.0	34588.0	34588.0	34588.0	34588.0	34588.0	34588.0	34588.0	34649.0	34649.0	34649.0	34649.0	34649.0	34649.0	34649.0	34649.0	34649.0	34649.0	34649.0	34649.0	34649.0	34649.0	45824.0	45824.0	45824.0	45824.0	45824.0	45824.0	45824.0	45824.0	45824.0	46138.0	46138.0	46138.0	46138.0	46138.0
664.0	23194.0	23194.0	23194.0	23194.0	23194.0	23194.0	23194.0	23194.0	23194.0	23194.0	23454.0	23454.0	23454.0	23454.0	23454.0	23454.0	23454.0	23454.0	25445.0	25445.0	25445.0	25445.0	25445.0	25445.0	25445.0	25445.0	25445.0	25445.0	25445.0	25445.0	25663.0	25663.0	25663.0	26401.0	26401.0
665.0	10136.0	10136.0	10136.0	10136.0	10136.0	10136.0	10136.0	10136.0	10136.0	10136.0	10136.0	10136.0	10136.0	10136.0	10136.0	10136.0	10136.0	10136.0	10136.0	10136.0	10136.0	10136.0	10136.0	10136.0	10136.0	10136.0	10136.0	10136.0	10136.0	10136.0	10136.0	10136.0	10136.0	10136.0	10136.0
666.0	68858.0	68858.0	68858.0	68858.0	68858.0	68858.0	68858.0	68858.0	68858.0	68858.0	68858.0	68858.0	69613.0	69613.0	70015.0	70015.0	70790.0	70790.0	70790.0	71075.0	71075.0	71075.0	71075.0	71075.0	71075.0	71075.0	71075.0	71921.0	72629.0	72629.0	72629.0	72699.0	72699.0	72699.0	72699.0
667.0	115173.0	115173.0	115173.0	116378.0	116712.0	116712.0	116712.0	117618.0	117618.0	119581.0	119581.0	119581.0	119581.0	119581.0	119753.0	120385.0	122542.0	122542.0	123824.0	123824.0	123824.0	126021.0	126021.0	126021.0	126021.0	126021.0	126021.0	126021.0	126574.0	126574.0	126574.0	126574.0	126574.0	126574.0	126574.0
668.0	171016.0	171016.0	171386.0	171400.0	172343.0	172343.0	172343.0	177477.0	177477.0	177477.0	180204.0	180223.0	180223.0	180223.0	180223.0	181040.0	181040.0	181040.0	181040.0	181040.0	181040.0	181040.0	187143.0	187168.0	189921.0	189921.0	189921.0	189921.0	192464.0	192464.0	195398.0	195398.0	195398.0	195586.0	195588.0
669.0	22752.0	22752.0	22752.0	22752.0	22752.0	22764.0	22764.0	22764.0	22764.0	22764.0	23369.0	23369.0	24187.0	24187.0	24187.0	24187.0	24187.0	24187.0	24412.0	24461.0	24889.0	24889.0	24889.0	25068.0	25068.0	26542.0	26542.0	26542.0	26542.0	26542.0	26542.0	27682.0	27682.0	27682.0	27682.0
670.0	75278.0	75278.0	75828.0	77976.0	77976.0	77976.0	77976.0	77976.0	77976.0	77976.0	78552.0	78552.0	79469.0	79469.0	79555.0	79555.0	79555.0	79555.0	79555.0	79555.0	81582.0	81582.0	83100.0	83100.0	83100.0	83358.0	83358.0	83358.0	84606.0	84606.0	85254.0	85254.0	85254.0	85254.0	85294.0
671.0	473516.0	473516.0	479394.0	489593.0	504107.0	505510.0	505510.0	505510.0	505510.0	505510.0	506413.0	506413.0	506413.0	506413.0	508767.0	509849.0	509849.0	509849.0	509849.0	517269.0	518454.0	518454.0	518454.0	519297.0	519297.0	519297.0	523619.0	523716.0	523909.0	523909.0	523909.0	523909.0	523909.0	523909.0	525118.0
672.0	377911.0	377911.0	378412.0	389309.0	392010.0	399998.0	399998.0	409175.0	411789.0	412434.0	414412.0	414412.0	420320.0	457443.0	458650.0	460057.0	497315.0	502347.0	502347.0	505433.0	507475.0	508757.0	508757.0	509219.0	509219.0	512129.0	512129.0	513163.0	513163.0	513163.0	513163.0	514110.0	520508.0	520508.0	520508.0
673.0	18465.0	18465.0	18465.0	18465.0	18465.0	18465.0	18465.0	18465.0	18465.0	18465.0	18465.0	18465.0	18465.0	18465.0	18465.0	18465.0	18465.0	18465.0	18465.0	18465.0	18465.0	18465.0	18465.0	18465.0	18465.0	18465.0	18465.0	18465.0	18465.0	18465.0	18465.0	18465.0	18465.0	18465.0	18465.0
674.0	5575.0	5575.0	5575.0	5575.0	5575.0	5575.0	5575.0	5575.0	5575.0	5575.0	5575.0	5575.0	5575.0	5575.0	5575.0	5863.0	5863.0	5863.0	5863.0	5863.0	5863.0	5863.0	5863.0	5863.0	5863.0	5863.0	5863.0	5863.0	5863.0	5863.0	5863.0	5863.0	5863.0	5863.0	5863.0
675.0	19368.0	19368.0	19368.0	19368.0	19368.0	19368.0	19368.0	19368.0	19368.0	19368.0	19368.0	19368.0	19368.0	23064.0	23375.0	23375.0	23375.0	23375.0	23375.0	23375.0	23375.0	23375.0	23375.0	25829.0	25829.0	25829.0	25829.0	25829.0	25829.0	25829.0	25829.0	25829.0	25829.0	25829.0	26059.0
676.0	24491.0	24491.0	24491.0	24491.0	24491.0	24491.0	24491.0	24491.0	24491.0	24491.0	24491.0	24491.0	24491.0	24491.0	25345.0	25345.0	25345.0	25345.0	25345.0	25345.0	25345.0	25345.0	25345.0	26794.0	26794.0	26794.0	26794.0	26794.0	26794.0	26794.0	26794.0	26794.0	26794.0	26794.0	26794.0
677.0	4563.0	4563.0	4563.0	4563.0	4563.0	4563.0	4563.0	4563.0	4563.0	4563.0	4563.0	4563.0	4563.0	4563.0	4563.0	4563.0	4563.0	4563.0	4563.0	4563.0	4563.0	4563.0	4563.0	4563.0	4563.0	4563.0	4563.0	4563.0	4563.0	4563.0	4563.0	4563.0	4563.0	4563.0	4563.0
678.0	5653.0	5653.0	5653.0	5653.0	5653.0	5653.0	5653.0	5653.0	5653.0	5653.0	5653.0	5653.0	5653.0	5653.0	5653.0	5653.0	5653.0	5653.0	5653.0	5653.0	5653.0	5653.0	5653.0	5653.0	5653.0	5653.0	5653.0	5653.0	5653.0	5653.0	5653.0	5653.0	5653.0	5653.0	5653.0
679.0	0.0	0.0	0.0	0.0	0.0	0.0	0.0	0.0	0.0	0.0	0.0	0.0	0.0	0.0	0.0	0.0	0.0	0.0	0.0	0.0	0.0	0.0	0.0	0.0	0.0	0.0	0.0	0.0	0.0	0.0	0.0	0.0	0.0	0.0	0.0
680.0	9693.0	9693.0	9967.0	9974.0	9974.0	9974.0	9974.0	9974.0	9974.0	9974.0	9974.0	9974.0	9974.0	9974.0	9974.0	9974.0	9974.0	9974.0	9974.0	9974.0	9974.0	9974.0	9974.0	9974.0	9974.0	9974.0	9974.0	9974.0	9974.0	9974.0	9974.0	9974.0	9974.0	9974.0	9974.0
681.0	7289.0	7289.0	7289.0	7289.0	7289.0	7289.0	7289.0	7289.0	7289.0	7289.0	7289.0	7289.0	7289.0	7289.0	7289.0	7289.0	7289.0	7289.0	7289.0	7289.0	8959.0	8959.0	8959.0	8959.0	8959.0	8959.0	8959.0	8959.0	8959.0	8959.0	8959.0	8959.0	8959.0	8959.0	8959.0
682.0	4041.0	4041.0	4041.0	4041.0	4041.0	4041.0	4041.0	4041.0	4041.0	4041.0	4041.0	4041.0	4041.0	4041.0	4041.0	4041.0	4041.0	4041.0	4041.0	4041.0	4041.0	4041.0	4041.0	4041.0	4041.0	4041.0	4041.0	4041.0	4041.0	4041.0	4041.0	4041.0	4041.0	4041.0	4041.0
683.0	78540.0	78540.0	80424.0	81255.0	82567.0	82745.0	82745.0	83405.0	86313.0	86612.0	86777.0	86777.0	86777.0	87471.0	87471.0	89966.0	89966.0	89966.0	89966.0	90003.0	90003.0	90003.0	90161.0	90161.0	90161.0	90872.0	90872.0	90872.0	91035.0	91479.0	91479.0	91479.0	91479.0	91479.0	91479.0
684.0	10849.0	10849.0	10849.0	10849.0	10849.0	10849.0	10849.0	10849.0	10849.0	10849.0	10849.0	10849.0	10849.0	10849.0	10849.0	10849.0	10849.0	10849.0	10849.0	10849.0	10849.0	10849.0	10849.0	10849.0	10849.0	10849.0	10849.0	10849.0	11216.0	11216.0	11216.0	11216.0	11216.0	11216.0	11216.0
685.0	20808.0	20808.0	21186.0	21402.0	21402.0	21402.0	21402.0	21402.0	21402.0	21402.0	21402.0	21613.0	21678.0	21678.0	21678.0	21678.0	21678.0	21678.0	21678.0	21678.0	21678.0	21678.0	21678.0	21678.0	21678.0	21678.0	21678.0	21678.0	23184.0	23184.0	23184.0	23184.0	23184.0	23184.0	23184.0
686.0	5410.0	5410.0	5410.0	5410.0	5410.0	5410.0	5410.0	5410.0	5410.0	5410.0	5410.0	5410.0	5410.0	5410.0	5410.0	5410.0	5410.0	5410.0	5410.0	5410.0	5410.0	5410.0	5410.0	5410.0	5410.0	5410.0	5410.0	5410.0	5410.0	5410.0	5410.0	5410.0	5410.0	5410.0	5410.0
687.0	28925.0	28925.0	29225.0	29408.0	29408.0	29408.0	29408.0	29408.0	29408.0	29408.0	29408.0	29408.0	29408.0	29408.0	29408.0	29434.0	29434.0	29434.0	29434.0	29434.0	29434.0	29434.0	29536.0	29536.0	29536.0	29536.0	29536.0	29536.0	29536.0	29536.0	29536.0	29536.0	29536.0	29536.0	29536.0
688.0	26674.0	26674.0	28195.0	28195.0	28195.0	28195.0	28195.0	28195.0	28195.0	28195.0	28195.0	28195.0	28195.0	28195.0	28195.0	28195.0	28504.0	28504.0	28504.0	28504.0	28504.0	28504.0	28504.0	36038.0	36038.0	36038.0	36038.0	36038.0	36038.0	36038.0	36038.0	36038.0	36038.0	36038.0	36038.0
689.0	16443.0	16443.0	16443.0	16443.0	16443.0	16443.0	16443.0	16443.0	16443.0	16443.0	16443.0	16443.0	16443.0	16791.0	16791.0	16791.0	16791.0	16791.0	16791.0	16791.0	16791.0	16791.0	16791.0	16791.0	16791.0	16791.0	16791.0	16791.0	16791.0	16791.0	16791.0	16791.0	16791.0	16791.0	17680.0
690.0	158381.0	158381.0	158381.0	158381.0	158381.0	158609.0	158609.0	170068.0	170720.0	170720.0	170731.0	170731.0	171392.0	171392.0	173159.0	173168.0	173168.0	173168.0	178241.0	181586.0	181586.0	181586.0	181586.0	182197.0	182197.0	182197.0	182197.0	183904.0	184389.0	184389.0	184389.0	184389.0	184466.0	184466.0	184466.0
691.0	1638.0	1638.0	1638.0	1638.0	1638.0	1638.0	1638.0	1638.0	1638.0	1638.0	1638.0	1638.0	1638.0	1638.0	1638.0	1638.0	1638.0	1638.0	1638.0	1638.0	1638.0	1638.0	1638.0	1638.0	1638.0	1638.0	1638.0	1638.0	1638.0	1638.0	1638.0	1638.0	1638.0	1638.0	1638.0
692.0	21024.0	21024.0	21024.0	21024.0	21024.0	21024.0	21024.0	21024.0	21024.0	21133.0	21133.0	21133.0	21133.0	21133.0	21133.0	21133.0	21133.0	21133.0	21133.0	21133.0	21133.0	21133.0	21133.0	21133.0	21133.0	21133.0	21133.0	21133.0	21133.0	21133.0	21133.0	21133.0	21133.0	21133.0	21133.0
693.0	22882.0	22882.0	22882.0	22882.0	22882.0	22882.0	22882.0	22882.0	22882.0	22882.0	22882.0	22882.0	22882.0	22882.0	22882.0	22882.0	22882.0	22882.0	22882.0	22986.0	23489.0	23489.0	23489.0	23651.0	23651.0	23651.0	23651.0	23651.0	23651.0	23651.0	23651.0	23651.0	23651.0	23651.0	23651.0
694.0	4546.0	4546.0	4546.0	4546.0	4546.0	4546.0	4546.0	4546.0	4546.0	4546.0	4546.0	4546.0	4546.0	4546.0	4546.0	4546.0	4546.0	4546.0	4546.0	4546.0	4546.0	4546.0	4546.0	4546.0	4546.0	4546.0	4546.0	4546.0	4546.0	4546.0	4546.0	4546.0	4546.0	4546.0	4546.0
695.0	37319.0	37319.0	37319.0	37319.0	37319.0	37338.0	37338.0	37338.0	37338.0	37338.0	37338.0	37338.0	37338.0	37338.0	37338.0	37338.0	37338.0	37603.0	37603.0	37603.0	37802.0	37802.0	37802.0	37802.0	37802.0	37802.0	37802.0	37802.0	41302.0	41904.0	42359.0	42359.0	42359.0	42359.0	42359.0
696.0	1358.0	1358.0	1358.0	1358.0	1358.0	1358.0	1358.0	1358.0	1358.0	1358.0	1358.0	1358.0	1358.0	1358.0	1358.0	1358.0	1358.0	1358.0	1358.0	1358.0	1358.0	1358.0	1358.0	1358.0	1358.0	1358.0	1358.0	1358.0	1358.0	1358.0	1358.0	1358.0	1358.0	1358.0	1358.0
697.0	115251.0	115251.0	115330.0	115330.0	115330.0	115330.0	115330.0	115330.0	115330.0	115330.0	115330.0	115330.0	115627.0	118160.0	118160.0	118160.0	118160.0	118160.0	118160.0	118160.0	118160.0	118160.0	118160.0	118597.0	118597.0	118597.0	118597.0	118597.0	122480.0	122480.0	122480.0	122480.0	122480.0	122480.0	122840.0
698.0	14197.0	14197.0	14197.0	14197.0	14197.0	14197.0	14197.0	14197.0	14197.0	14197.0	14197.0	14197.0	14197.0	14197.0	14197.0	14197.0	14197.0	14197.0	14197.0	14197.0	14197.0	14197.0	14197.0	14197.0	14197.0	14197.0	14197.0	14197.0	14197.0	14197.0	14197.0	15177.0	15177.0	15177.0	15177.0
699.0	15887.0	15887.0	15887.0	15887.0	15887.0	15887.0	15887.0	15887.0	15887.0	15887.0	15887.0	15887.0	15887.0	15887.0	15887.0	15887.0	15887.0	15887.0	15887.0	15887.0	15887.0	15892.0	15892.0	15892.0	15892.0	15892.0	15892.0	15892.0	15892.0	15892.0	15892.0	15892.0	15892.0	15892.0	15892.0
700.0	19609.0	19609.0	19609.0	19609.0	19609.0	19609.0	19609.0	19609.0	19609.0	19609.0	19609.0	19609.0	19609.0	19609.0	19609.0	19609.0	19609.0	19609.0	19609.0	19609.0	19609.0	19609.0	19609.0	19609.0	19609.0	19609.0	19609.0	19609.0	20355.0	20355.0	20355.0	20355.0	20355.0	20355.0	20355.0
701.0	16831.0	16831.0	16831.0	16831.0	20858.0	20928.0	20928.0	20928.0	20928.0	20928.0	22965.0	22965.0	22965.0	22965.0	22965.0	22965.0	22965.0	22965.0	22965.0	22965.0	22965.0	22965.0	22965.0	22965.0	22965.0	22965.0	22965.0	22965.0	24604.0	24604.0	24604.0	24604.0	25047.0	25047.0	25047.0
702.0	1281.0	1281.0	1281.0	1281.0	1281.0	1281.0	1281.0	1281.0	1281.0	1281.0	1281.0	1281.0	1281.0	1281.0	1281.0	1281.0	1281.0	1281.0	1281.0	1281.0	1281.0	1281.0	1281.0	1281.0	1281.0	1281.0	1281.0	1281.0	1281.0	1281.0	1281.0	1281.0	1281.0	1281.0	1281.0
703.0	5645.0	5645.0	5656.0	5656.0	5656.0	5656.0	5656.0	5656.0	5656.0	5656.0	5656.0	5656.0	6796.0	6796.0	6796.0	6796.0	6796.0	6796.0	6796.0	6796.0	6796.0	6796.0	6796.0	6796.0	6796.0	6796.0	6796.0	15185.0	15185.0	15185.0	15185.0	15185.0	15185.0	15185.0	15185.0
704.0	21609.0	21609.0	21609.0	21609.0	21609.0	21609.0	21609.0	21609.0	21609.0	21609.0	21609.0	21609.0	21609.0	21609.0	21609.0	21609.0	21609.0	21609.0	21609.0	21609.0	21609.0	21609.0	21609.0	21609.0	21609.0	21609.0	21609.0	21609.0	21690.0	21690.0	21690.0	21690.0	21690.0	21690.0	21690.0
705.0	18320.0	18320.0	18320.0	18320.0	18320.0	18320.0	18320.0	18320.0	18320.0	18320.0	18320.0	18320.0	18320.0	18320.0	18320.0	18320.0	18320.0	18320.0	18320.0	18320.0	18320.0	18320.0	18320.0	18320.0	18320.0	18320.0	18320.0	18320.0	18320.0	18320.0	18320.0	18320.0	18320.0	18320.0	18320.0
706.0	45135.0	45135.0	46608.0	46608.0	46608.0	46608.0	46608.0	46608.0	46608.0	46608.0	46608.0	46608.0	46608.0	46608.0	46608.0	46608.0	46608.0	46608.0	46984.0	46984.0	46984.0	46984.0	47014.0	47413.0	47413.0	47413.0	47413.0	47413.0	47413.0	47413.0	47413.0	47413.0	47413.0	47413.0	47413.0
707.0	80557.0	80557.0	81713.0	81713.0	81713.0	81713.0	81713.0	81713.0	81713.0	81713.0	81713.0	81713.0	81713.0	81713.0	81713.0	81713.0	81713.0	81713.0	81713.0	85010.0	85010.0	85010.0	85010.0	87816.0	87816.0	87816.0	87816.0	87816.0	91680.0	91828.0	91830.0	91830.0	91830.0	91830.0	91830.0
708.0	15935.0	15935.0	15935.0	15935.0	15935.0	15935.0	15935.0	15935.0	15935.0	15935.0	15935.0	15935.0	15935.0	15935.0	15935.0	15935.0	16195.0	16195.0	16195.0	16195.0	16195.0	16195.0	17057.0	17057.0	17057.0	17057.0	17057.0	17057.0	17317.0	20799.0	20799.0	20799.0	20799.0	20799.0	20799.0
709.0	2972.0	2972.0	2972.0	2972.0	2972.0	2972.0	2972.0	2972.0	2972.0	2972.0	2972.0	2972.0	2972.0	2972.0	2972.0	2972.0	2972.0	2972.0	2972.0	2972.0	2972.0	2972.0	2972.0	2972.0	2972.0	2972.0	2972.0	2972.0	2972.0	2972.0	2972.0	2972.0	2972.0	2972.0	2972.0
710.0	748.0	748.0	748.0	748.0	748.0	748.0	748.0	748.0	748.0	748.0	748.0	748.0	748.0	748.0	748.0	748.0	748.0	748.0	748.0	748.0	748.0	748.0	748.0	748.0	748.0	748.0	748.0	748.0	748.0	748.0	748.0	748.0	748.0	748.0	748.0
711.0	11143.0	11143.0	11143.0	11143.0	11143.0	11143.0	11143.0	11143.0	11143.0	11143.0	11143.0	11143.0	11143.0	11143.0	11143.0	11143.0	11143.0	11143.0	11143.0	11728.0	11728.0	11728.0	11728.0	11728.0	11728.0	11728.0	11728.0	11728.0	11728.0	11728.0	11728.0	11728.0	11728.0	11728.0	11728.0
712.0	0.0	0.0	0.0	0.0	0.0	0.0	0.0	0.0	0.0	0.0	0.0	0.0	0.0	0.0	0.0	0.0	0.0	0.0	0.0	0.0	0.0	0.0	0.0	0.0	0.0	0.0	0.0	0.0	0.0	0.0	0.0	0.0	0.0	0.0	0.0
713.0	3314.0	3314.0	3314.0	3314.0	3314.0	3314.0	3314.0	3314.0	3314.0	3314.0	3314.0	3314.0	3314.0	3314.0	3314.0	3314.0	3314.0	3314.0	3314.0	3314.0	3314.0	3314.0	3314.0	3314.0	3314.0	3314.0	3314.0	3314.0	3314.0	3314.0	4591.0	4591.0	4591.0	4591.0	4591.0
714.0	19460.0	19460.0	19460.0	19460.0	19460.0	19460.0	19460.0	19460.0	19460.0	19460.0	19460.0	19460.0	19460.0	19460.0	19460.0	19460.0	19460.0	19485.0	19485.0	19485.0	19485.0	19485.0	19485.0	19485.0	19485.0	19485.0	19485.0	19485.0	19485.0	19485.0	19485.0	19485.0	19485.0	19485.0	19485.0
715.0	10181.0	10181.0	10181.0	10181.0	10181.0	10181.0	10181.0	10181.0	10181.0	10181.0	10181.0	10181.0	10181.0	10181.0	10181.0	10181.0	10181.0	10181.0	10181.0	10181.0	10181.0	10181.0	10181.0	10181.0	10181.0	10181.0	10181.0	10181.0	10181.0	10181.0	10181.0	10181.0	10181.0	10181.0	10181.0
716.0	11914.0	11914.0	11914.0	11914.0	11914.0	11914.0	11914.0	11914.0	11914.0	11914.0	11914.0	11914.0	18051.0	18051.0	18051.0	18051.0	18051.0	18051.0	18051.0	18051.0	18051.0	18051.0	18051.0	18051.0	18051.0	18051.0	18051.0	18051.0	18051.0	18051.0	18051.0	18051.0	18051.0	18051.0	18051.0
717.0	13671.0	13671.0	13671.0	13671.0	13671.0	13671.0	13671.0	13671.0	13671.0	13671.0	13671.0	13671.0	13671.0	13671.0	13671.0	13671.0	13671.0	13671.0	13671.0	13671.0	13671.0	13671.0	13671.0	13671.0	13671.0	13671.0	13671.0	13671.0	13671.0	13671.0	13671.0	13671.0	13671.0	13671.0	13898.0
718.0	47342.0	47342.0	47342.0	47342.0	47342.0	47342.0	47342.0	47342.0	48358.0	48358.0	48358.0	48358.0	48358.0	48358.0	48358.0	48358.0	48358.0	48358.0	48358.0	48946.0	48946.0	49004.0	49004.0	49004.0	49004.0	49004.0	49004.0	49004.0	56121.0	56406.0	56406.0	56406.0	56406.0	56406.0	56406.0
719.0	1579.0	1579.0	1579.0	1579.0	1579.0	1579.0	1579.0	1579.0	1579.0	1579.0	1579.0	1579.0	1579.0	1579.0	1579.0	1579.0	1579.0	1579.0	1579.0	1579.0	1579.0	1579.0	1579.0	1579.0	1579.0	1579.0	1579.0	1579.0	1579.0	1579.0	1579.0	1579.0	1579.0	1579.0	1579.0
720.0	45422.0	45422.0	45431.0	45431.0	45568.0	46339.0	46339.0	46339.0	50036.0	50036.0	50036.0	50036.0	50036.0	50162.0	56088.0	59207.0	59207.0	59588.0	59588.0	59588.0	59588.0	59588.0	60586.0	60586.0	60865.0	60865.0	60865.0	60865.0	60865.0	63203.0	63203.0	63203.0	63203.0	63203.0	63319.0
721.0	1751.0	1751.0	1751.0	1751.0	1751.0	1751.0	1751.0	1751.0	1751.0	1751.0	1751.0	1751.0	1751.0	1751.0	1751.0	1751.0	1751.0	1751.0	1751.0	1751.0	1751.0	1751.0	1751.0	1751.0	1751.0	1751.0	1751.0	1751.0	1751.0	1751.0	1751.0	1751.0	1751.0	1751.0	1751.0
722.0	16850.0	16850.0	16850.0	16850.0	16850.0	16850.0	16850.0	17502.0	17502.0	17502.0	17502.0	17502.0	17502.0	17502.0	17502.0	17502.0	17502.0	17502.0	17502.0	17502.0	17502.0	19253.0	19253.0	19253.0	19253.0	19253.0	19253.0	19253.0	20449.0	20449.0	20449.0	20449.0	20449.0	20449.0	20449.0
723.0	19129.0	19129.0	19129.0	19129.0	19129.0	19129.0	19129.0	19129.0	19129.0	19129.0	20086.0	20086.0	20873.0	20873.0	20873.0	20873.0	20873.0	20873.0	20873.0	20873.0	20873.0	20873.0	20873.0	20873.0	20873.0	20873.0	20873.0	20873.0	23227.0	23227.0	23227.0	23227.0	23227.0	23227.0	23227.0
724.0	1646.0	1646.0	1646.0	1646.0	1646.0	1646.0	1646.0	1646.0	1646.0	1646.0	1646.0	3763.0	3763.0	3763.0	3763.0	3763.0	3763.0	3763.0	3763.0	3763.0	3763.0	3763.0	3763.0	3763.0	3763.0	3763.0	3763.0	3763.0	3763.0	3763.0	3763.0	3763.0	3763.0	3763.0	3763.0
725.0	19134.0	19134.0	19134.0	19134.0	19134.0	19134.0	20571.0	20571.0	20571.0	20571.0	20571.0	20571.0	20571.0	20571.0	20571.0	20571.0	20571.0	20571.0	20571.0	20571.0	20571.0	20571.0	20571.0	20571.0	20571.0	20571.0	20571.0	20571.0	20857.0	20857.0	20857.0	23729.0	23729.0	23729.0	23729.0
726.0	5777.0	5777.0	5777.0	5777.0	5777.0	5777.0	5777.0	5777.0	5777.0	5777.0	5777.0	5777.0	5777.0	5777.0	5777.0	5777.0	5777.0	6098.0	6098.0	6098.0	6098.0	6098.0	6098.0	6098.0	6098.0	6098.0	6098.0	6098.0	6098.0	6098.0	6098.0	6098.0	6098.0	6098.0	6098.0
727.0	3336.0	3336.0	3336.0	3336.0	3336.0	3336.0	3336.0	3336.0	3336.0	3336.0	3336.0	3336.0	3336.0	3336.0	3336.0	3336.0	3336.0	3355.0	3355.0	3355.0	3355.0	3355.0	3355.0	3355.0	3355.0	3355.0	3959.0	3959.0	3959.0	3959.0	3959.0	4872.0	4872.0	4872.0	4872.0
728.0	98020.0	98020.0	98020.0	98020.0	100537.0	103778.0	103778.0	103778.0	103778.0	103778.0	103778.0	103778.0	103778.0	103778.0	103778.0	103778.0	105359.0	105359.0	105359.0	105359.0	105359.0	109848.0	113462.0	113771.0	113771.0	115288.0	115288.0	115288.0	115288.0	115288.0	115288.0	115288.0	115462.0	115462.0	115462.0
729.0	17720.0	17720.0	17720.0	17720.0	17720.0	17720.0	17720.0	17720.0	17720.0	17720.0	18071.0	18071.0	18071.0	18071.0	18071.0	18071.0	18071.0	18071.0	18071.0	18071.0	18071.0	18071.0	19244.0	19244.0	19244.0	19244.0	20956.0	21089.0	21089.0	21089.0	21089.0	21089.0	21089.0	21089.0	21089.0
730.0	4933.0	4933.0	4933.0	4933.0	4933.0	4933.0	4933.0	4933.0	4933.0	4933.0	4933.0	4933.0	4933.0	4933.0	4933.0	4933.0	4933.0	4933.0	4933.0	4933.0	4933.0	4933.0	4933.0	4933.0	4933.0	4933.0	4933.0	4933.0	4933.0	4933.0	4951.0	4951.0	4951.0	4951.0	4951.0
731.0	13432.0	13432.0	13432.0	13432.0	13432.0	13432.0	13432.0	13432.0	13432.0	13432.0	13432.0	13432.0	13432.0	13432.0	13432.0	13432.0	13432.0	13432.0	13432.0	13432.0	13432.0	14881.0	14881.0	14881.0	14881.0	14881.0	14881.0	14881.0	14881.0	14881.0	15329.0	15329.0	15329.0	15329.0	15329.0
732.0	6287.0	6287.0	6287.0	6287.0	6287.0	6287.0	6287.0	6287.0	6287.0	6287.0	6287.0	6287.0	6287.0	6287.0	6287.0	6287.0	6287.0	6287.0	6287.0	6287.0	6287.0	6287.0	6287.0	6287.0	6287.0	6287.0	6287.0	6287.0	6287.0	6287.0	6287.0	6287.0	6287.0	6287.0	6287.0
733.0	24913.0	24913.0	24913.0	24913.0	24913.0	24913.0	24913.0	24913.0	24913.0	24913.0	24913.0	24913.0	24913.0	24913.0	24913.0	24913.0	24913.0	24913.0	24913.0	24913.0	25215.0	25215.0	25215.0	25215.0	25215.0	25215.0	25215.0	25215.0	25215.0	25215.0	25817.0	25817.0	25817.0	25817.0	25817.0
734.0	19116.0	19116.0	19116.0	19116.0	19116.0	19321.0	19321.0	19321.0	19321.0	19321.0	19321.0	19321.0	19321.0	19321.0	19321.0	19321.0	19321.0	19321.0	19321.0	19321.0	19321.0	19451.0	25127.0	36054.0	36054.0	36054.0	36054.0	36054.0	36901.0	36901.0	36901.0	36901.0	36901.0	36901.0	36901.0
735.0	974.0	974.0	974.0	974.0	974.0	974.0	974.0	974.0	974.0	974.0	974.0	974.0	974.0	974.0	974.0	974.0	974.0	974.0	974.0	974.0	974.0	974.0	974.0	974.0	974.0	974.0	974.0	974.0	974.0	974.0	974.0	974.0	974.0	974.0	974.0
736.0	22831.0	22831.0	22831.0	22831.0	22831.0	22831.0	22831.0	22831.0	22831.0	22831.0	22831.0	22831.0	22831.0	22831.0	22831.0	22831.0	22831.0	22831.0	22831.0	22831.0	24749.0	24749.0	24749.0	24749.0	25049.0	25049.0	25049.0	25049.0	25049.0	25049.0	25049.0	25049.0	25049.0	26640.0	26640.0
737.0	10207.0	10207.0	10207.0	10207.0	10207.0	10207.0	10207.0	10207.0	10207.0	10207.0	10207.0	10207.0	10207.0	10207.0	10207.0	10207.0	10207.0	10207.0	10207.0	10207.0	10207.0	10207.0	10207.0	10207.0	10207.0	10207.0	13137.0	14294.0	14294.0	14294.0	14294.0	14492.0	14492.0	14492.0	14492.0
738.0	3975.0	3975.0	4381.0	4381.0	4381.0	4381.0	4381.0	4381.0	4381.0	4381.0	4381.0	4381.0	4381.0	4381.0	4381.0	4381.0	4381.0	4381.0	4381.0	4381.0	4381.0	4381.0	4381.0	4381.0	4381.0	4381.0	4381.0	4381.0	4381.0	4381.0	4381.0	4381.0	4381.0	4381.0	4381.0
739.0	1531.0	1531.0	1531.0	1531.0	1531.0	1531.0	1531.0	1531.0	1531.0	1531.0	1531.0	1531.0	1531.0	1531.0	1531.0	1531.0	1531.0	1531.0	1531.0	1531.0	1531.0	1531.0	1531.0	1531.0	1531.0	1531.0	1531.0	1531.0	1531.0	1531.0	1531.0	1531.0	1531.0	1531.0	1531.0
740.0	67623.0	67623.0	67837.0	67837.0	67837.0	69005.0	70633.0	70633.0	70633.0	70633.0	70633.0	72887.0	72887.0	72887.0	72887.0	72887.0	72887.0	72887.0	72887.0	74406.0	77338.0	77338.0	77578.0	78186.0	78186.0	78186.0	83083.0	83083.0	83524.0	83524.0	83524.0	83524.0	83524.0	83524.0	83524.0
741.0	27030.0	27030.0	27030.0	27030.0	27030.0	27030.0	27030.0	27030.0	27030.0	27030.0	27030.0	27030.0	27030.0	27030.0	27030.0	27030.0	27030.0	27030.0	27030.0	27030.0	27030.0	27030.0	27030.0	27983.0	27994.0	27994.0	27994.0	27994.0	28861.0	28861.0	28861.0	28861.0	28861.0	28861.0	28861.0
742.0	16606.0	16606.0	16606.0	16606.0	16606.0	17901.0	17901.0	18099.0	18134.0	18134.0	18134.0	18134.0	18194.0	18194.0	18194.0	18194.0	18194.0	19664.0	19664.0	19718.0	19718.0	21488.0	21488.0	21488.0	21488.0	21488.0	21488.0	22542.0	22542.0	22542.0	22542.0	22542.0	22542.0	22561.0	22561.0
743.0	55332.0	55332.0	55332.0	55332.0	55332.0	55355.0	55355.0	56764.0	56764.0	56764.0	57805.0	57805.0	57805.0	57805.0	57805.0	57805.0	57805.0	58383.0	58383.0	58383.0	58383.0	58383.0	58383.0	58383.0	58383.0	62216.0	63210.0	63210.0	63210.0	63210.0	63210.0	63210.0	63210.0	63210.0	63210.0
744.0	3367.0	3367.0	3367.0	3367.0	3367.0	3367.0	3367.0	3367.0	3367.0	3367.0	3367.0	3367.0	3367.0	3367.0	3367.0	3367.0	3367.0	3367.0	3367.0	3367.0	3367.0	3367.0	3367.0	3367.0	3367.0	3367.0	3367.0	3367.0	3632.0	3632.0	3632.0	3632.0	3632.0	3632.0	3632.0
745.0	6675.0	6675.0	6675.0	6675.0	6675.0	6675.0	6675.0	6675.0	6675.0	6675.0	6675.0	6675.0	6675.0	6675.0	6675.0	6675.0	6675.0	6675.0	6675.0	6675.0	6675.0	6675.0	6675.0	6675.0	6675.0	6675.0	6675.0	6675.0	6675.0	6675.0	6675.0	6675.0	6675.0	7003.0	7003.0
746.0	11543.0	11543.0	11543.0	11543.0	11543.0	12801.0	12801.0	12801.0	12801.0	12801.0	12801.0	12801.0	12801.0	12801.0	12801.0	12801.0	12801.0	12801.0	12801.0	12801.0	12801.0	12801.0	12801.0	12801.0	12801.0	12801.0	12801.0	12801.0	20319.0	20361.0	20361.0	20361.0	20361.0	20361.0	20361.0
747.0	13881.0	13881.0	13881.0	13881.0	13881.0	13881.0	13881.0	13881.0	13881.0	13881.0	13881.0	13881.0	13881.0	14497.0	15045.0	15045.0	15045.0	15045.0	15045.0	15045.0	15045.0	15045.0	15045.0	15045.0	15045.0	15045.0	15045.0	15045.0	16262.0	16262.0	16262.0	16262.0	16262.0	16262.0	16262.0
748.0	0.0	0.0	0.0	0.0	0.0	0.0	0.0	0.0	0.0	0.0	0.0	0.0	0.0	0.0	0.0	0.0	0.0	0.0	0.0	0.0	0.0	0.0	0.0	0.0	0.0	0.0	0.0	0.0	0.0	0.0	0.0	0.0	0.0	0.0	0.0
749.0	1351.0	1351.0	1351.0	1351.0	1351.0	1351.0	1351.0	1351.0	1351.0	1351.0	1351.0	1351.0	1351.0	1351.0	1351.0	1351.0	1351.0	1351.0	1351.0	1351.0	1351.0	1351.0	1351.0	1351.0	1351.0	1351.0	1351.0	1351.0	1351.0	1351.0	1351.0	1351.0	1351.0	1351.0	1351.0
750.0	16912.0	16912.0	16912.0	16912.0	16912.0	16912.0	16912.0	17316.0	17316.0	17316.0	17399.0	17660.0	17753.0	17753.0	17753.0	17753.0	17753.0	17753.0	17753.0	17753.0	17834.0	17834.0	17834.0	17834.0	17834.0	17834.0	17834.0	17834.0	17834.0	17834.0	17834.0	17834.0	17834.0	17834.0	17834.0
751.0	1006.0	1006.0	1006.0	1006.0	1006.0	1006.0	1006.0	1006.0	1006.0	1006.0	1006.0	1006.0	1006.0	1006.0	1006.0	1006.0	1006.0	1006.0	1006.0	1006.0	1006.0	1006.0	1006.0	1006.0	1006.0	1006.0	1006.0	1006.0	1006.0	1006.0	1006.0	1006.0	1006.0	1006.0	1006.0
752.0	41412.0	41412.0	41595.0	41595.0	41595.0	41595.0	41595.0	41595.0	41595.0	41595.0	41628.0	41628.0	41628.0	41628.0	41628.0	41628.0	41628.0	43068.0	43068.0	43068.0	43068.0	43068.0	43068.0	45462.0	45462.0	45462.0	45462.0	45462.0	46064.0	46064.0	46064.0	46064.0	46140.0	46140.0	46140.0
753.0	25077.0	25077.0	25077.0	25077.0	25077.0	25077.0	28601.0	28601.0	28601.0	32755.0	32755.0	32755.0	32755.0	32755.0	32755.0	32755.0	32755.0	32755.0	32911.0	32911.0	34660.0	34660.0	34660.0	34660.0	34660.0	34660.0	34660.0	34660.0	34718.0	34718.0	34718.0	34718.0	34718.0	34718.0	34718.0
754.0	3448.0	3448.0	3448.0	3448.0	3448.0	3448.0	3448.0	3448.0	3448.0	3448.0	3448.0	3448.0	3448.0	3448.0	3448.0	3448.0	3448.0	3448.0	3448.0	3448.0	3448.0	3448.0	3448.0	3448.0	3448.0	3448.0	3448.0	3448.0	4028.0	4028.0	4028.0	4028.0	4139.0	4139.0	4139.0
755.0	36345.0	36345.0	36345.0	36345.0	36391.0	36391.0	36391.0	36509.0	36509.0	36509.0	36509.0	36509.0	36509.0	36528.0	36528.0	36528.0	37122.0	38062.0	38062.0	40254.0	40581.0	40581.0	40581.0	40581.0	40581.0	40581.0	40581.0	40581.0	40581.0	41605.0	41605.0	41605.0	41605.0	41605.0	41605.0
756.0	13687.0	13687.0	13687.0	14057.0	14057.0	14057.0	14057.0	14057.0	14057.0	14057.0	14189.0	14189.0	14189.0	14189.0	14189.0	14189.0	14189.0	15051.0	15051.0	15051.0	15051.0	15051.0	15051.0	15051.0	15051.0	15051.0	15051.0	15422.0	15422.0	15422.0	15422.0	15845.0	15845.0	15845.0	15845.0
757.0	29771.0	29771.0	29771.0	29771.0	29771.0	29771.0	29771.0	29771.0	29771.0	29771.0	29771.0	29924.0	29924.0	29924.0	29924.0	29924.0	29924.0	29924.0	29924.0	29924.0	29924.0	29924.0	29924.0	29924.0	29924.0	29924.0	29924.0	29924.0	29924.0	29924.0	29924.0	29924.0	29924.0	29924.0	29924.0
758.0	12474.0	12474.0	12474.0	12474.0	12474.0	12474.0	12474.0	12474.0	12474.0	12474.0	12474.0	12474.0	12474.0	12474.0	12474.0	12474.0	12474.0	12474.0	12883.0	12883.0	12883.0	12883.0	12883.0	12883.0	12883.0	12883.0	12883.0	12883.0	12883.0	12883.0	12883.0	12883.0	12883.0	12883.0	12883.0
759.0	66928.0	66928.0	67010.0	67010.0	67010.0	67010.0	67010.0	67010.0	67010.0	67010.0	67010.0	67010.0	67010.0	67010.0	67414.0	67414.0	67414.0	67414.0	68190.0	68190.0	71993.0	71993.0	73886.0	73897.0	74806.0	74806.0	74806.0	74806.0	74885.0	74885.0	74885.0	74885.0	74885.0	74885.0	74885.0
760.0	82318.0	82318.0	82471.0	82682.0	84915.0	84915.0	85611.0	85674.0	85674.0	85909.0	85909.0	85909.0	86067.0	86067.0	86067.0	86429.0	86429.0	86694.0	86694.0	86694.0	88442.0	88442.0	88442.0	88442.0	89013.0	90161.0	90161.0	90161.0	91120.0	91120.0	91120.0	91120.0	91120.0	91120.0	91120.0
761.0	17878.0	17878.0	17878.0	17878.0	17878.0	18754.0	18754.0	18754.0	18754.0	18754.0	18754.0	18754.0	18754.0	18754.0	18754.0	18754.0	18754.0	18754.0	18754.0	18754.0	18754.0	18754.0	18754.0	18754.0	18754.0	18754.0	18754.0	18754.0	18754.0	18754.0	18754.0	18754.0	18754.0	18754.0	18754.0
762.0	8938.0	8938.0	8938.0	8938.0	8938.0	8938.0	8938.0	8938.0	8938.0	8938.0	8938.0	8938.0	8938.0	8938.0	8938.0	8938.0	10551.0	10551.0	10551.0	10551.0	10551.0	10551.0	10551.0	10551.0	10551.0	10551.0	10551.0	10551.0	10551.0	10551.0	10551.0	10551.0	10551.0	10551.0	10551.0
763.0	70043.0	70043.0	70043.0	70043.0	70043.0	70043.0	70043.0	72313.0	72313.0	72313.0	72366.0	72366.0	72366.0	76271.0	76271.0	76271.0	76271.0	76271.0	76271.0	76271.0	76271.0	76271.0	79328.0	80905.0	80905.0	80905.0	80905.0	80905.0	80905.0	80905.0	81430.0	81430.0	81430.0	81430.0	81430.0
764.0	76241.0	76241.0	76241.0	76241.0	76241.0	83404.0	83404.0	83404.0	83404.0	83404.0	83404.0	83905.0	84149.0	84149.0	84149.0	84149.0	84149.0	84564.0	86247.0	86424.0	86424.0	86424.0	86424.0	86424.0	86424.0	86526.0	86526.0	86526.0	86526.0	86526.0	86526.0	86526.0	86526.0	86526.0	86526.0
765.0	12719.0	12719.0	12719.0	12721.0	12721.0	12721.0	12721.0	12721.0	12721.0	12721.0	12721.0	12721.0	12721.0	12721.0	12918.0	12918.0	12918.0	13073.0	15635.0	15635.0	15635.0	15635.0	15635.0	15635.0	15635.0	15635.0	15635.0	15635.0	15635.0	15635.0	15635.0	15635.0	15635.0	15635.0	15635.0
766.0	1657.0	1657.0	1657.0	1657.0	1657.0	1657.0	1657.0	1657.0	1657.0	1657.0	1657.0	1657.0	1657.0	1657.0	1657.0	1657.0	1657.0	1657.0	1657.0	1657.0	1657.0	1657.0	4072.0	4072.0	4072.0	4072.0	4072.0	4072.0	4072.0	4072.0	4072.0	4072.0	4072.0	4072.0	4072.0
767.0	40476.0	40476.0	40476.0	40780.0	40780.0	40780.0	40780.0	40780.0	42031.0	42031.0	42031.0	42031.0	42031.0	42031.0	42031.0	42031.0	42031.0	42031.0	43650.0	43650.0	43650.0	43650.0	43650.0	43650.0	43650.0	43650.0	43650.0	43650.0	43668.0	43668.0	43668.0	43668.0	43668.0	43668.0	43668.0
768.0	14859.0	14859.0	14859.0	14859.0	14859.0	14859.0	14859.0	14859.0	14859.0	14859.0	14859.0	14859.0	14859.0	14859.0	15971.0	15971.0	15971.0	15971.0	15971.0	15971.0	15971.0	15971.0	15971.0	15971.0	15971.0	15973.0	15973.0	15973.0	17336.0	17336.0	17336.0	17336.0	17336.0	17336.0	17336.0
769.0	13870.0	13870.0	13870.0	13870.0	13870.0	13870.0	13870.0	13870.0	13870.0	13870.0	13870.0	13870.0	13870.0	13870.0	13870.0	13870.0	13870.0	13870.0	13870.0	13870.0	13870.0	13870.0	13870.0	13870.0	13870.0	13870.0	13870.0	13870.0	13870.0	13870.0	13870.0	13870.0	13870.0	13870.0	13870.0
770.0	56822.0	56822.0	56822.0	56822.0	56822.0	56822.0	58711.0	58850.0	58850.0	58850.0	58850.0	58850.0	60591.0	60812.0	61325.0	61325.0	61325.0	61866.0	61984.0	61984.0	66570.0	68385.0	68385.0	68385.0	69151.0	69151.0	74428.0	74598.0	74598.0	74598.0	74598.0	75594.0	75594.0	75619.0	75619.0
771.0	6193.0	6193.0	6193.0	6193.0	6193.0	6193.0	6193.0	6193.0	6193.0	6193.0	6193.0	6193.0	6193.0	6193.0	6193.0	6193.0	6193.0	6193.0	6193.0	6193.0	6193.0	6193.0	10828.0	10828.0	10828.0	10828.0	10828.0	10828.0	10828.0	10828.0	10828.0	10828.0	10828.0	10828.0	10828.0
772.0	2503.0	2503.0	2503.0	2503.0	2503.0	2503.0	2503.0	2503.0	2503.0	2503.0	2503.0	2503.0	2503.0	2503.0	3634.0	3634.0	3634.0	3634.0	3634.0	3634.0	3634.0	3757.0	4001.0	4001.0	4001.0	4001.0	4001.0	4001.0	4001.0	4001.0	4001.0	4001.0	4001.0	4001.0	4001.0
773.0	6776.0	6776.0	6776.0	6776.0	6776.0	6776.0	6776.0	6776.0	6776.0	6776.0	6776.0	6776.0	6776.0	6776.0	6776.0	6776.0	6776.0	6776.0	6776.0	6776.0	6776.0	6776.0	6776.0	6776.0	6776.0	6776.0	6776.0	6776.0	6776.0	6776.0	6820.0	6820.0	6820.0	6820.0	6820.0
774.0	5086.0	5086.0	5086.0	5086.0	5086.0	5086.0	5086.0	5086.0	5209.0	5209.0	5209.0	5209.0	5209.0	5209.0	5209.0	5209.0	5209.0	5209.0	5209.0	5209.0	5209.0	5209.0	5209.0	5209.0	5209.0	5209.0	5209.0	5209.0	5209.0	5209.0	5209.0	5209.0	5209.0	5209.0	5209.0
775.0	71357.0	71357.0	71357.0	71357.0	73082.0	73723.0	73723.0	74470.0	74470.0	74470.0	74470.0	74470.0	75898.0	75898.0	75898.0	75903.0	80116.0	80127.0	80127.0	80127.0	80127.0	80127.0	80364.0	80364.0	80364.0	80364.0	80364.0	80364.0	80469.0	80469.0	80469.0	80469.0	80469.0	80469.0	80469.0
776.0	12279.0	12279.0	12279.0	12279.0	12379.0	12379.0	12379.0	12379.0	12379.0	12379.0	12379.0	12379.0	12379.0	12379.0	12379.0	12379.0	15068.0	15068.0	15068.0	15068.0	15068.0	16236.0	16236.0	16236.0	16236.0	16236.0	16236.0	16236.0	16236.0	16236.0	16236.0	16236.0	16236.0	16236.0	16236.0
777.0	4758.0	4758.0	4758.0	4758.0	4835.0	4835.0	4835.0	4835.0	4835.0	4835.0	4835.0	4835.0	4835.0	4835.0	4835.0	4835.0	4835.0	4835.0	4835.0	4835.0	4835.0	4835.0	4835.0	4835.0	4835.0	4835.0	4835.0	4835.0	4835.0	4835.0	4835.0	4835.0	4835.0	4835.0	4835.0
778.0	114462.0	114462.0	114597.0	114597.0	114597.0	114597.0	114597.0	114769.0	114769.0	115624.0	115624.0	115624.0	116119.0	116119.0	116119.0	118243.0	118243.0	120041.0	121557.0	123730.0	136620.0	136620.0	136620.0	140948.0	140948.0	140948.0	140948.0	143518.0	145096.0	145096.0	154582.0	154631.0	155562.0	162571.0	162571.0
779.0	14668.0	14668.0	16454.0	16454.0	16454.0	16454.0	16454.0	16454.0	16454.0	16454.0	16454.0	16454.0	16454.0	16454.0	16454.0	16454.0	16454.0	16454.0	16610.0	16610.0	18198.0	18198.0	18198.0	18198.0	18198.0	18198.0	18198.0	18198.0	18198.0	18198.0	18198.0	18198.0	18198.0	18198.0	18198.0
780.0	16493.0	16493.0	16493.0	16493.0	16493.0	16493.0	16493.0	16493.0	16493.0	16493.0	16493.0	16493.0	16493.0	16493.0	16493.0	16576.0	16576.0	16576.0	16576.0	16576.0	16576.0	16576.0	16576.0	17560.0	17560.0	18410.0	18410.0	18410.0	18410.0	18410.0	18410.0	18814.0	18814.0	19286.0	19286.0
781.0	21736.0	21736.0	21868.0	21868.0	21868.0	21868.0	21868.0	21868.0	21868.0	21868.0	21868.0	21868.0	21868.0	21868.0	21868.0	21868.0	21868.0	21973.0	21973.0	21973.0	21973.0	21973.0	23213.0	23213.0	23213.0	23213.0	23213.0	23213.0	23213.0	23213.0	23213.0	23213.0	23213.0	23213.0	23213.0
782.0	42884.0	42884.0	42884.0	42884.0	42884.0	42884.0	42884.0	42884.0	42884.0	42884.0	42884.0	42884.0	42884.0	42884.0	42884.0	42884.0	42884.0	44705.0	44705.0	44705.0	44705.0	44705.0	44705.0	44705.0	46245.0	46245.0	46245.0	46245.0	47810.0	47810.0	47810.0	47810.0	47810.0	47810.0	47810.0
783.0	10898.0	10898.0	10898.0	10898.0	11174.0	11174.0	11174.0	11174.0	11174.0	11174.0	11174.0	11174.0	11174.0	11174.0	11174.0	11174.0	11174.0	11174.0	11174.0	11425.0	11425.0	11425.0	11425.0	11425.0	11425.0	11425.0	11425.0	11425.0	11425.0	11425.0	11425.0	11425.0	11425.0	11425.0	11425.0
784.0	13119.0	13119.0	13119.0	13119.0	13119.0	13119.0	13119.0	13119.0	13119.0	13119.0	13119.0	13119.0	13119.0	13119.0	13119.0	13119.0	13695.0	13695.0	14694.0	14694.0	14694.0	19334.0	19334.0	19334.0	20824.0	20824.0	20824.0	20824.0	20824.0	20824.0	20824.0	20824.0	22597.0	22597.0	22597.0
785.0	3452.0	3452.0	3452.0	3452.0	3452.0	3452.0	3452.0	3452.0	3452.0	3452.0	3452.0	3452.0	3452.0	3452.0	3452.0	3452.0	3452.0	3452.0	3452.0	3452.0	3452.0	3452.0	3452.0	3452.0	3452.0	3452.0	3452.0	3452.0	3452.0	3452.0	3452.0	3452.0	3452.0	3452.0	3452.0
786.0	29416.0	29416.0	29416.0	29416.0	29416.0	30886.0	30886.0	31365.0	31365.0	31365.0	31365.0	31365.0	31365.0	32633.0	32633.0	35489.0	35489.0	35489.0	35489.0	35489.0	35489.0	36541.0	36541.0	36541.0	36541.0	36541.0	36878.0	36878.0	36878.0	36878.0	36878.0	37233.0	38166.0	38254.0	38254.0
787.0	7526.0	7526.0	7526.0	7526.0	7526.0	7526.0	7526.0	7526.0	7526.0	7526.0	7526.0	7526.0	7526.0	7526.0	7526.0	7526.0	7526.0	7526.0	7526.0	8162.0	8534.0	8534.0	9804.0	9804.0	9804.0	10122.0	10122.0	10122.0	10122.0	10122.0	10122.0	10122.0	10122.0	10122.0	10122.0
788.0	25311.0	25311.0	25311.0	25311.0	25311.0	25611.0	25611.0	25611.0	25611.0	25611.0	26055.0	26055.0	26055.0	26055.0	26055.0	26055.0	26055.0	26055.0	26055.0	26055.0	26055.0	26055.0	26055.0	26055.0	26055.0	26055.0	26055.0	26055.0	26055.0	26055.0	26055.0	26055.0	26877.0	26877.0	26877.0
789.0	374.0	374.0	374.0	374.0	374.0	374.0	374.0	374.0	374.0	374.0	374.0	374.0	374.0	374.0	374.0	374.0	374.0	374.0	374.0	374.0	374.0	374.0	374.0	374.0	411.0	411.0	411.0	411.0	411.0	411.0	411.0	411.0	411.0	411.0	411.0
790.0	17315.0	17315.0	17315.0	17315.0	17315.0	17315.0	17315.0	17436.0	17436.0	17436.0	17436.0	17436.0	17436.0	17436.0	17436.0	17436.0	17436.0	17436.0	17436.0	17436.0	17436.0	17436.0	17436.0	18312.0	18312.0	19586.0	19712.0	19712.0	19712.0	20652.0	20652.0	21564.0	21564.0	21564.0	21564.0
791.0	105640.0	105640.0	109808.0	114261.0	114261.0	114261.0	114261.0	114684.0	114684.0	114684.0	115239.0	115253.0	119818.0	119818.0	119818.0	121485.0	121485.0	122428.0	122428.0	124039.0	125834.0	138380.0	148087.0	148087.0	148087.0	148087.0	148087.0	148087.0	148087.0	148087.0	148087.0	148087.0	148087.0	148087.0	148793.0
792.0	32154.0	32154.0	32154.0	32154.0	32154.0	32154.0	32154.0	32154.0	32154.0	32154.0	32154.0	32154.0	33500.0	33500.0	33500.0	33500.0	33500.0	33500.0	33500.0	33500.0	33500.0	33500.0	35593.0	35593.0	36687.0	36687.0	36687.0	36687.0	36687.0	36687.0	36687.0	36687.0	36687.0	36687.0	36687.0
793.0	37596.0	37596.0	37596.0	37596.0	37596.0	37596.0	37596.0	37596.0	39066.0	39066.0	39066.0	39066.0	39066.0	39066.0	39066.0	39066.0	39066.0	39066.0	39066.0	44262.0	44262.0	44262.0	48053.0	48388.0	48388.0	52658.0	52658.0	52658.0	54732.0	54732.0	54732.0	54732.0	54732.0	54839.0	54839.0
794.0	26040.0	26040.0	26040.0	26040.0	26040.0	26126.0	26577.0	26577.0	26577.0	26577.0	26577.0	26577.0	26577.0	27810.0	27810.0	27810.0	27810.0	27810.0	28797.0	28797.0	28797.0	28797.0	28797.0	30589.0	30589.0	30589.0	30589.0	30589.0	30589.0	30589.0	33977.0	33982.0	36686.0	38305.0	38305.0
795.0	19594.0	19594.0	19594.0	19594.0	19594.0	19594.0	19594.0	19594.0	19662.0	19662.0	19662.0	19662.0	19662.0	19662.0	19662.0	19662.0	19662.0	19662.0	19662.0	19662.0	19662.0	19662.0	19662.0	19662.0	19662.0	19662.0	19662.0	19662.0	19662.0	19662.0	19662.0	19662.0	21273.0	21273.0	21273.0
796.0	660478.0	660478.0	665897.0	668352.0	668352.0	672581.0	672877.0	674006.0	676861.0	676861.0	677995.0	678317.0	683920.0	683920.0	690785.0	690785.0	692527.0	693498.0	704758.0	707101.0	713058.0	721401.0	728081.0	768696.0	773922.0	775600.0	777916.0	778622.0	779066.0	779066.0	780350.0	780350.0	793258.0	797757.0	801310.0
797.0	1420.0	1420.0	1420.0	1420.0	1420.0	1420.0	1420.0	1420.0	1420.0	1420.0	1420.0	1420.0	1420.0	1420.0	1420.0	1420.0	1420.0	1420.0	1420.0	1420.0	1420.0	1420.0	1420.0	3161.0	3161.0	3161.0	3161.0	3161.0	3161.0	3161.0	3161.0	3161.0	3161.0	3161.0	3161.0
798.0	5313.0	5313.0	5313.0	5591.0	5591.0	5591.0	5591.0	5591.0	5591.0	5591.0	5591.0	5591.0	8196.0	8196.0	8196.0	8196.0	8196.0	8196.0	8196.0	8196.0	8196.0	8196.0	8196.0	8196.0	8196.0	8196.0	8196.0	8196.0	8196.0	8196.0	8196.0	8196.0	8196.0	8196.0	8196.0
799.0	37565.0	37565.0	37565.0	37565.0	37818.0	37818.0	37818.0	37872.0	37872.0	37872.0	37872.0	37872.0	37872.0	37872.0	37872.0	37872.0	37872.0	37872.0	38459.0	38459.0	38459.0	38459.0	45328.0	45328.0	45328.0	45328.0	45328.0	45328.0	45328.0	45328.0	45328.0	45328.0	45328.0	45328.0	45328.0
800.0	67646.0	67646.0	67646.0	67646.0	67646.0	67646.0	67646.0	67646.0	67646.0	67646.0	67646.0	67646.0	67646.0	67646.0	67646.0	67646.0	67646.0	67646.0	68785.0	68785.0	68785.0	68785.0	68785.0	68785.0	68785.0	68945.0	68945.0	68945.0	68945.0	68945.0	68945.0	68945.0	68945.0	68945.0	68945.0
801.0	7934.0	7934.0	7934.0	7934.0	7934.0	7934.0	7934.0	7934.0	7934.0	7934.0	8138.0	8138.0	8138.0	8138.0	8138.0	8138.0	8138.0	8138.0	8138.0	8138.0	8138.0	8138.0	8138.0	8138.0	8138.0	8138.0	8138.0	8138.0	8138.0	8138.0	8625.0	8625.0	8625.0	8625.0	8625.0
802.0	232935.0	232935.0	246571.0	248022.0	252588.0	252588.0	253939.0	257017.0	257017.0	257017.0	257092.0	257092.0	257183.0	258358.0	258358.0	258358.0	258841.0	258841.0	264777.0	267127.0	267310.0	267310.0	273659.0	285279.0	289321.0	289321.0	294985.0	295264.0	295264.0	295264.0	295264.0	295264.0	295375.0	296206.0	296206.0
803.0	0.0	0.0	0.0	0.0	0.0	0.0	0.0	0.0	0.0	0.0	0.0	0.0	0.0	0.0	0.0	0.0	0.0	0.0	0.0	0.0	0.0	0.0	0.0	0.0	0.0	0.0	0.0	0.0	0.0	0.0	0.0	0.0	0.0	0.0	0.0
804.0	46313.0	46313.0	46313.0	46313.0	46313.0	46313.0	46313.0	46313.0	46313.0	46313.0	46313.0	46313.0	46313.0	46313.0	46313.0	46313.0	46313.0	46313.0	46313.0	46313.0	49996.0	50465.0	50465.0	50465.0	50465.0	50465.0	50465.0	50465.0	50465.0	50465.0	50465.0	50465.0	50465.0	50465.0	50465.0
805.0	6008.0	6008.0	6008.0	6008.0	6008.0	6008.0	6008.0	6008.0	6008.0	6008.0	6008.0	6008.0	6008.0	6008.0	6008.0	6008.0	6008.0	6008.0	6008.0	6008.0	6008.0	6008.0	6008.0	6008.0	6008.0	6008.0	6008.0	6008.0	7404.0	7404.0	7404.0	7404.0	7404.0	7404.0	7404.0
806.0	16991.0	16991.0	16991.0	16991.0	16991.0	16991.0	16991.0	16991.0	16991.0	16991.0	16991.0	16991.0	17488.0	17488.0	17488.0	19196.0	19196.0	19196.0	19196.0	19196.0	19196.0	19196.0	19196.0	19196.0	19196.0	19196.0	19196.0	19196.0	19196.0	19196.0	19196.0	19196.0	19196.0	19196.0	19196.0
807.0	14171.0	14171.0	14171.0	14171.0	14171.0	14171.0	14171.0	14171.0	14171.0	14171.0	14171.0	14171.0	14171.0	14171.0	14171.0	14171.0	16753.0	16753.0	16753.0	16753.0	16753.0	16753.0	16753.0	16753.0	16753.0	16753.0	16753.0	16753.0	16753.0	16753.0	18866.0	18866.0	18866.0	18866.0	18866.0
808.0	1795.0	1795.0	1795.0	1795.0	1795.0	1795.0	1795.0	1795.0	1795.0	1795.0	1795.0	1795.0	1795.0	1795.0	1795.0	1795.0	1795.0	1795.0	1795.0	1795.0	1795.0	1795.0	1795.0	1795.0	1795.0	1795.0	1795.0	1795.0	1795.0	1795.0	1795.0	1795.0	1795.0	1795.0	1795.0
809.0	3147.0	3147.0	3147.0	3147.0	3147.0	3147.0	3147.0	3147.0	3147.0	3147.0	3147.0	3147.0	3147.0	3147.0	3525.0	3525.0	3525.0	3525.0	3525.0	3525.0	3525.0	3525.0	3525.0	3525.0	3525.0	3525.0	3525.0	3525.0	3525.0	3525.0	3525.0	3525.0	3525.0	3525.0	3525.0
810.0	0.0	0.0	0.0	0.0	0.0	0.0	0.0	0.0	0.0	0.0	0.0	0.0	0.0	0.0	0.0	0.0	0.0	0.0	0.0	0.0	0.0	0.0	0.0	0.0	0.0	0.0	0.0	0.0	0.0	0.0	0.0	0.0	0.0	0.0	0.0
811.0	28983.0	28983.0	28983.0	28983.0	28983.0	28983.0	29747.0	29747.0	29838.0	29838.0	29838.0	29838.0	29838.0	29838.0	29838.0	29838.0	29838.0	29838.0	30625.0	30625.0	30625.0	30625.0	30625.0	33489.0	33489.0	34460.0	34460.0	34460.0	34460.0	34460.0	34460.0	34460.0	34460.0	34460.0	34460.0
812.0	1456.0	1456.0	1456.0	1456.0	1456.0	1456.0	1456.0	1456.0	1456.0	1456.0	1456.0	1456.0	1456.0	1456.0	1456.0	1456.0	1456.0	1456.0	1456.0	1456.0	1456.0	1456.0	1456.0	1456.0	1456.0	1456.0	1456.0	1456.0	1456.0	1456.0	1456.0	1456.0	1456.0	1456.0	1456.0
813.0	3461.0	3461.0	3461.0	3461.0	3461.0	3461.0	3461.0	3461.0	3461.0	3461.0	3461.0	3461.0	3461.0	3461.0	3461.0	5609.0	5609.0	5609.0	5609.0	5609.0	5609.0	5609.0	5609.0	5609.0	5609.0	5609.0	5609.0	5609.0	5609.0	5609.0	5609.0	5609.0	5609.0	5609.0	5609.0
814.0	148919.0	148919.0	148919.0	148919.0	150152.0	150152.0	150152.0	150152.0	150152.0	150419.0	150519.0	154299.0	162955.0	168681.0	169560.0	169560.0	169560.0	169560.0	171703.0	172061.0	172061.0	172581.0	172581.0	172581.0	174292.0	174292.0	174292.0	174292.0	180504.0	180504.0	180504.0	183616.0	183973.0	183973.0	183973.0
815.0	408.0	408.0	408.0	408.0	408.0	408.0	408.0	408.0	408.0	408.0	408.0	408.0	408.0	408.0	408.0	408.0	408.0	408.0	408.0	408.0	408.0	408.0	408.0	408.0	408.0	408.0	408.0	408.0	408.0	408.0	408.0	408.0	408.0	408.0	408.0
816.0	0.0	0.0	0.0	0.0	0.0	0.0	0.0	0.0	0.0	0.0	0.0	0.0	0.0	0.0	0.0	0.0	0.0	0.0	0.0	0.0	0.0	0.0	0.0	0.0	0.0	0.0	0.0	0.0	0.0	0.0	0.0	0.0	0.0	0.0	0.0
817.0	679.0	679.0	679.0	679.0	679.0	679.0	679.0	679.0	679.0	679.0	679.0	679.0	679.0	679.0	679.0	679.0	679.0	679.0	679.0	679.0	679.0	679.0	679.0	679.0	679.0	679.0	679.0	679.0	679.0	679.0	679.0	679.0	679.0	679.0	679.0
818.0	58904.0	58904.0	58904.0	58904.0	58904.0	58904.0	58904.0	58904.0	58904.0	58904.0	58904.0	58904.0	58904.0	58904.0	65278.0	66581.0	67138.0	67138.0	68794.0	68794.0	68794.0	68794.0	70292.0	70292.0	70292.0	70292.0	70292.0	70292.0	70680.0	70680.0	70888.0	70888.0	70888.0	70888.0	70888.0
819.0	15841.0	15841.0	15846.0	15846.0	15846.0	15846.0	15846.0	15846.0	15846.0	15846.0	16970.0	16970.0	16970.0	16970.0	16970.0	16970.0	16970.0	16970.0	17411.0	17411.0	17411.0	17411.0	17513.0	17513.0	17513.0	17513.0	17513.0	17513.0	17513.0	17513.0	17513.0	17513.0	17513.0	17513.0	17513.0
820.0	42429.0	42429.0	43476.0	43476.0	47185.0	50280.0	50280.0	50280.0	50280.0	50280.0	50280.0	50280.0	50280.0	50280.0	50280.0	50280.0	50280.0	50280.0	50280.0	50280.0	50570.0	52540.0	52540.0	52540.0	54838.0	54838.0	55718.0	55718.0	55858.0	55858.0	55858.0	55858.0	55858.0	55858.0	55858.0
821.0	34328.0	34328.0	34328.0	34328.0	34328.0	34328.0	34328.0	34328.0	34328.0	34328.0	34328.0	34328.0	34328.0	34630.0	34630.0	34630.0	36246.0	36246.0	36246.0	36246.0	36246.0	36246.0	36246.0	36246.0	36360.0	36360.0	36365.0	36365.0	37963.0	37963.0	37963.0	41283.0	41283.0	41283.0	41283.0
822.0	43928.0	43928.0	43928.0	43928.0	43928.0	43928.0	43928.0	43928.0	43928.0	43928.0	43928.0	43928.0	44557.0	44557.0	44557.0	45188.0	45409.0	45918.0	49525.0	49525.0	56346.0	59471.0	66916.0	68669.0	68669.0	68669.0	68669.0	68669.0	69472.0	69472.0	69472.0	69472.0	69472.0	69472.0	69779.0
823.0	21649.0	21649.0	21649.0	21649.0	21649.0	21649.0	21649.0	21649.0	21649.0	21649.0	21728.0	21747.0	21747.0	21747.0	21747.0	21747.0	21747.0	21747.0	21747.0	21747.0	21893.0	21893.0	22597.0	22597.0	22597.0	22597.0	22597.0	22597.0	22597.0	22597.0	22597.0	22597.0	22597.0	22597.0	22597.0
824.0	16468.0	16468.0	16468.0	16468.0	16468.0	16468.0	16468.0	16468.0	16468.0	16468.0	16468.0	16500.0	16500.0	16500.0	16500.0	16500.0	16500.0	16500.0	16500.0	16500.0	16500.0	16500.0	16500.0	16500.0	16500.0	16500.0	17726.0	17726.0	17821.0	17821.0	17821.0	17821.0	17821.0	17821.0	17821.0
825.0	7346.0	7346.0	7346.0	7346.0	7346.0	7346.0	7346.0	7346.0	7346.0	7346.0	7346.0	7346.0	7346.0	7346.0	8128.0	8128.0	8128.0	8128.0	8128.0	8128.0	8128.0	8128.0	8128.0	8128.0	8128.0	8128.0	8128.0	8128.0	8128.0	8128.0	8128.0	8128.0	8128.0	8128.0	8128.0
826.0	7330.0	7330.0	7330.0	7330.0	7330.0	7330.0	7330.0	7330.0	7330.0	7330.0	7330.0	7330.0	7330.0	7330.0	7330.0	7330.0	7330.0	7330.0	7330.0	7330.0	7330.0	7442.0	7442.0	7442.0	7442.0	7442.0	7442.0	7442.0	7442.0	7442.0	7442.0	7442.0	7442.0	7442.0	7442.0
827.0	46742.0	46742.0	46742.0	46742.0	46742.0	46742.0	46742.0	46742.0	46742.0	46742.0	46742.0	46742.0	46742.0	46742.0	46742.0	46742.0	46742.0	46742.0	46742.0	46742.0	46742.0	46742.0	46742.0	46742.0	46742.0	46742.0	46742.0	47618.0	47618.0	47618.0	47618.0	47618.0	47618.0	47618.0	47618.0
828.0	4929.0	4929.0	4929.0	4929.0	4929.0	4929.0	4929.0	4929.0	4929.0	4929.0	4929.0	4929.0	4929.0	4929.0	6550.0	6550.0	6550.0	6550.0	6550.0	6550.0	6550.0	6597.0	6597.0	6597.0	6597.0	6597.0	6662.0	6662.0	6662.0	6662.0	6662.0	6662.0	6662.0	6662.0	6662.0
829.0	35821.0	35821.0	35821.0	35821.0	35821.0	35821.0	35821.0	35821.0	35821.0	35821.0	35821.0	35821.0	35821.0	36313.0	36313.0	36313.0	36313.0	36313.0	36313.0	36313.0	36313.0	37065.0	38824.0	38824.0	38824.0	38824.0	38824.0	38824.0	38850.0	38850.0	38850.0	38850.0	38850.0	38850.0	38850.0
830.0	31461.0	31461.0	31461.0	31461.0	31461.0	31461.0	31461.0	31461.0	31461.0	31461.0	31461.0	31461.0	31461.0	31461.0	31461.0	31674.0	31674.0	31674.0	31674.0	31674.0	31674.0	31674.0	31674.0	31674.0	31674.0	31674.0	31674.0	33125.0	33125.0	33125.0	33125.0	33125.0	33125.0	33125.0	33125.0
831.0	34446.0	34446.0	34446.0	34446.0	34446.0	34446.0	34446.0	34446.0	34446.0	34446.0	34574.0	34574.0	34574.0	34574.0	34574.0	34574.0	35552.0	35552.0	35552.0	35552.0	35552.0	35552.0	35552.0	35552.0	35552.0	35552.0	35552.0	37238.0	37238.0	37238.0	37238.0	37238.0	37238.0	37238.0	37238.0
832.0	28444.0	28444.0	28444.0	28444.0	28444.0	28444.0	28444.0	28444.0	28444.0	28444.0	28444.0	28444.0	29106.0	29106.0	29466.0	29726.0	29726.0	29726.0	30890.0	30890.0	30890.0	30890.0	30890.0	30890.0	32604.0	32604.0	32604.0	32604.0	32869.0	32869.0	32869.0	35870.0	35870.0	35870.0	35870.0
833.0	6008.0	6008.0	6010.0	6010.0	6010.0	6010.0	6010.0	6010.0	6010.0	6010.0	6010.0	6010.0	6010.0	6010.0	6010.0	6010.0	6010.0	6010.0	6010.0	6010.0	6010.0	6010.0	6010.0	6010.0	6010.0	6010.0	6010.0	6010.0	6010.0	6010.0	6010.0	6010.0	6010.0	6010.0	6010.0
834.0	28143.0	28143.0	28143.0	28143.0	28143.0	28143.0	28143.0	28143.0	28143.0	28143.0	28143.0	28143.0	28143.0	29130.0	29130.0	29130.0	29130.0	29130.0	29130.0	29617.0	29858.0	29858.0	29858.0	29897.0	29897.0	29897.0	29897.0	29897.0	29897.0	29897.0	29897.0	29897.0	29897.0	29897.0	29897.0
835.0	29254.0	29254.0	29254.0	31293.0	31293.0	31293.0	31293.0	31293.0	31293.0	31293.0	31293.0	31293.0	31293.0	31293.0	31293.0	31755.0	31755.0	31755.0	31755.0	31755.0	31755.0	31755.0	31755.0	31755.0	31755.0	31755.0	31755.0	31755.0	31755.0	31755.0	31755.0	31755.0	31755.0	31755.0	31755.0
836.0	7846.0	7846.0	7846.0	7846.0	7846.0	7846.0	7846.0	7846.0	7846.0	7846.0	7846.0	7846.0	7846.0	7846.0	7846.0	7846.0	7846.0	7846.0	7846.0	7846.0	7846.0	7846.0	7846.0	7846.0	7846.0	7846.0	7846.0	7846.0	7846.0	7846.0	7846.0	7846.0	7888.0	7888.0	7888.0
837.0	903.0	903.0	903.0	903.0	903.0	903.0	903.0	903.0	903.0	903.0	903.0	903.0	903.0	903.0	903.0	903.0	903.0	903.0	903.0	903.0	903.0	903.0	903.0	903.0	903.0	903.0	903.0	903.0	903.0	903.0	903.0	903.0	903.0	903.0	903.0
838.0	29196.0	29196.0	29196.0	29196.0	29196.0	29196.0	29196.0	29196.0	29196.0	29196.0	29196.0	29196.0	29196.0	29196.0	30545.0	30582.0	30582.0	30582.0	30582.0	30582.0	30598.0	30598.0	30598.0	30598.0	30598.0	30598.0	32449.0	32449.0	32628.0	32628.0	32628.0	32628.0	32628.0	32628.0	32628.0
839.0	23290.0	23290.0	23290.0	23290.0	23290.0	23290.0	23290.0	23290.0	23290.0	23290.0	23290.0	23290.0	23290.0	23290.0	23290.0	23290.0	23290.0	23290.0	23290.0	23290.0	23290.0	23290.0	24632.0	24632.0	24632.0	25979.0	25979.0	26971.0	27647.0	28639.0	28783.0	28783.0	28783.0	28783.0	28783.0
840.0	4596.0	4596.0	4596.0	4596.0	4596.0	4596.0	4596.0	4596.0	4596.0	4596.0	4596.0	4596.0	4596.0	4596.0	4596.0	4596.0	4596.0	4596.0	4596.0	4596.0	4596.0	4596.0	4596.0	4596.0	4596.0	4596.0	4596.0	4596.0	4596.0	4596.0	4596.0	4596.0	4596.0	4596.0	4596.0
841.0	9200.0	9200.0	9894.0	9894.0	9894.0	9894.0	9894.0	9894.0	9894.0	9894.0	13824.0	13824.0	13824.0	13824.0	14182.0	14182.0	14182.0	14182.0	14182.0	14182.0	14182.0	14182.0	14182.0	14182.0	14182.0	14182.0	14182.0	14182.0	14182.0	14182.0	14182.0	14182.0	14182.0	14182.0	14182.0
842.0	9007.0	9007.0	9007.0	9007.0	9007.0	9007.0	9007.0	9007.0	9007.0	9007.0	9007.0	9007.0	9007.0	9007.0	9007.0	9007.0	9007.0	9007.0	9007.0	9007.0	9007.0	9007.0	9007.0	9007.0	9007.0	9007.0	9007.0	9007.0	9007.0	9007.0	9007.0	9007.0	9007.0	9007.0	9007.0
843.0	53688.0	53688.0	53688.0	53688.0	54301.0	54301.0	54301.0	54301.0	54301.0	58056.0	58056.0	58056.0	58056.0	58444.0	58444.0	58444.0	58444.0	58444.0	58444.0	58444.0	58444.0	58444.0	58444.0	58444.0	58444.0	58444.0	58444.0	58444.0	58463.0	59886.0	59886.0	60413.0	60413.0	65839.0	65839.0
844.0	31951.0	31951.0	31951.0	32077.0	32203.0	32203.0	32203.0	32203.0	32203.0	32203.0	32203.0	32203.0	32203.0	32203.0	32203.0	32203.0	32203.0	33409.0	33409.0	33409.0	33409.0	33409.0	33409.0	33409.0	34990.0	34990.0	34990.0	34990.0	34990.0	34990.0	37192.0	37192.0	37192.0	37192.0	37192.0
845.0	9892.0	9892.0	9892.0	9892.0	9892.0	9892.0	9892.0	9892.0	10057.0	10057.0	10057.0	10057.0	10057.0	10057.0	10057.0	10057.0	10057.0	10057.0	10057.0	11769.0	11769.0	11769.0	11769.0	11769.0	11769.0	11769.0	11769.0	11769.0	12886.0	12886.0	12886.0	12886.0	12886.0	12886.0	12886.0
846.0	31688.0	31688.0	31688.0	31764.0	31764.0	31764.0	32013.0	32013.0	32013.0	32013.0	32013.0	32013.0	32013.0	32013.0	32013.0	32013.0	32013.0	32013.0	32013.0	32013.0	32013.0	32013.0	32013.0	32013.0	32013.0	32013.0	32013.0	32013.0	32157.0	32157.0	32157.0	32157.0	32157.0	32157.0	32157.0
847.0	2549.0	2549.0	2549.0	2549.0	2549.0	2549.0	2549.0	2549.0	2549.0	2549.0	2549.0	2549.0	2549.0	2549.0	2549.0	2549.0	2549.0	2549.0	2549.0	2549.0	2549.0	2549.0	2549.0	2549.0	2549.0	2549.0	2549.0	2549.0	2746.0	2937.0	2937.0	2937.0	2937.0	2937.0	2937.0
848.0	2884.0	2884.0	2884.0	2884.0	2884.0	2884.0	2884.0	2884.0	2884.0	2884.0	2884.0	2884.0	2884.0	2884.0	2884.0	2884.0	2884.0	2884.0	2884.0	2884.0	3680.0	3680.0	3680.0	3680.0	4235.0	4235.0	4465.0	4465.0	4465.0	4465.0	4465.0	4465.0	4465.0	4465.0	4465.0
849.0	3421.0	3421.0	3421.0	3421.0	3421.0	3421.0	3421.0	3421.0	3421.0	3421.0	3421.0	3421.0	3421.0	3421.0	3421.0	3421.0	3421.0	3421.0	3421.0	3421.0	3421.0	3421.0	3421.0	3421.0	3421.0	3421.0	3421.0	3421.0	3421.0	3421.0	3421.0	3421.0	3421.0	3421.0	3421.0
850.0	27986.0	27986.0	27986.0	27986.0	27986.0	27986.0	27986.0	28522.0	28522.0	28522.0	28522.0	28522.0	28522.0	28522.0	28522.0	28522.0	28522.0	28522.0	28522.0	28522.0	28522.0	28522.0	28522.0	28522.0	28522.0	28522.0	28522.0	28522.0	28522.0	28522.0	28522.0	28522.0	28522.0	28522.0	28522.0
851.0	36209.0	36209.0	36209.0	36209.0	36209.0	46033.0	46033.0	46033.0	46033.0	46033.0	46033.0	46033.0	52723.0	52723.0	52723.0	52723.0	52723.0	52723.0	52723.0	52723.0	52723.0	52723.0	52723.0	52932.0	52932.0	54745.0	54745.0	54745.0	54745.0	54745.0	54745.0	54991.0	54991.0	54991.0	54991.0
852.0	7969.0	7969.0	7969.0	7969.0	7969.0	9213.0	9213.0	9213.0	9213.0	9213.0	9213.0	9213.0	9213.0	9213.0	9213.0	9213.0	9213.0	9213.0	9213.0	9213.0	9213.0	9213.0	9213.0	9213.0	9213.0	9521.0	9951.0	9951.0	9951.0	9951.0	9951.0	9951.0	9951.0	9951.0	9951.0
853.0	46868.0	46868.0	46868.0	46868.0	47862.0	47862.0	47862.0	47862.0	47862.0	47862.0	47862.0	47862.0	47862.0	47862.0	47862.0	47930.0	47930.0	47930.0	47930.0	47930.0	47930.0	47930.0	50463.0	50463.0	50463.0	50463.0	50463.0	50463.0	50463.0	50463.0	50463.0	50463.0	50463.0	50463.0	50463.0
854.0	16001.0	16001.0	16001.0	16001.0	16001.0	16001.0	16001.0	16001.0	16001.0	16001.0	16001.0	16001.0	16001.0	16001.0	16001.0	16001.0	16001.0	16001.0	16001.0	16001.0	16001.0	16001.0	16001.0	16001.0	16001.0	16001.0	16001.0	16001.0	16001.0	16001.0	16001.0	16001.0	16001.0	16438.0	16438.0
855.0	3673.0	3673.0	3673.0	3673.0	3673.0	3673.0	3673.0	3673.0	3673.0	3673.0	3673.0	3673.0	3673.0	3673.0	3673.0	3673.0	3673.0	3673.0	3673.0	3673.0	3673.0	3673.0	3673.0	3673.0	3673.0	3673.0	3673.0	3673.0	3673.0	3673.0	3673.0	3673.0	3673.0	3673.0	3673.0
856.0	21275.0	21275.0	21275.0	21275.0	21275.0	21275.0	21275.0	21275.0	21275.0	21275.0	21275.0	21275.0	21275.0	21275.0	21275.0	21275.0	21275.0	21275.0	21275.0	21275.0	21275.0	21275.0	21275.0	21275.0	21275.0	21275.0	21275.0	21275.0	21275.0	21275.0	21275.0	21275.0	21275.0	21275.0	21275.0
857.0	6322.0	6322.0	6322.0	6322.0	6322.0	6322.0	6322.0	6322.0	6322.0	6322.0	6322.0	6322.0	6322.0	6322.0	6322.0	6322.0	6322.0	6322.0	6650.0	6650.0	6650.0	6650.0	6650.0	6650.0	6650.0	6650.0	6650.0	6650.0	6650.0	6650.0	6650.0	6650.0	6650.0	6650.0	6650.0
858.0	4357.0	4357.0	4357.0	4357.0	4357.0	4357.0	4357.0	4357.0	4357.0	4357.0	4357.0	4357.0	4357.0	4357.0	4357.0	4357.0	4357.0	4357.0	4357.0	4357.0	4357.0	4357.0	4357.0	4357.0	4357.0	4357.0	4357.0	4357.0	4357.0	4357.0	4357.0	4357.0	4357.0	4357.0	4357.0
859.0	41971.0	41971.0	43993.0	43993.0	43993.0	44831.0	44873.0	44873.0	44873.0	44873.0	44873.0	44873.0	44873.0	44873.0	46433.0	46823.0	47555.0	47555.0	47555.0	47555.0	47555.0	47555.0	48187.0	48298.0	48298.0	48721.0	48721.0	48721.0	48721.0	48721.0	48721.0	48721.0	48721.0	48721.0	49684.0
860.0	12821.0	12821.0	12821.0	12821.0	12821.0	12821.0	12821.0	12821.0	12821.0	12821.0	12821.0	12821.0	12821.0	12821.0	12821.0	12821.0	12821.0	12821.0	12821.0	12821.0	12821.0	12821.0	13806.0	13874.0	13874.0	13874.0	13874.0	13874.0	13874.0	13874.0	14554.0	14554.0	14554.0	14554.0	14554.0
861.0	8530.0	8530.0	8530.0	8530.0	8530.0	8530.0	8530.0	8530.0	8530.0	8530.0	8530.0	8530.0	8530.0	8530.0	8530.0	8530.0	8530.0	8530.0	8530.0	8530.0	8530.0	8530.0	8530.0	8530.0	8530.0	8530.0	8530.0	8530.0	8530.0	8530.0	8530.0	8530.0	8530.0	8530.0	8530.0
862.0	3315.0	3315.0	3315.0	3315.0	3315.0	3315.0	3315.0	3315.0	3315.0	3315.0	3315.0	3315.0	3315.0	3315.0	3315.0	3315.0	3315.0	3315.0	3315.0	3315.0	3315.0	3315.0	3315.0	3315.0	3315.0	3315.0	3315.0	3315.0	3315.0	3315.0	3315.0	3315.0	3315.0	3315.0	3315.0
863.0	5471.0	5471.0	5471.0	5471.0	5471.0	5471.0	5471.0	5471.0	5471.0	5471.0	5471.0	5471.0	5471.0	5471.0	5471.0	5471.0	5471.0	5471.0	5471.0	5471.0	5471.0	5471.0	5471.0	5471.0	5471.0	5471.0	5471.0	5471.0	5471.0	5471.0	5471.0	5471.0	5471.0	5471.0	5471.0
864.0	17207.0	17207.0	17342.0	17342.0	18127.0	18127.0	18127.0	18127.0	18127.0	18127.0	18127.0	18127.0	18127.0	18127.0	18127.0	18127.0	18127.0	18127.0	18127.0	18127.0	18127.0	18127.0	18127.0	18127.0	18127.0	18127.0	18127.0	18127.0	18127.0	18127.0	18127.0	18743.0	18743.0	18743.0	18743.0
865.0	8440.0	8440.0	8440.0	8440.0	8440.0	8440.0	8660.0	8660.0	8660.0	8660.0	8660.0	8660.0	8660.0	8660.0	8660.0	8660.0	8660.0	8660.0	8660.0	8660.0	8660.0	8660.0	8660.0	8660.0	8660.0	8660.0	9790.0	9790.0	9790.0	9790.0	9790.0	9790.0	9790.0	9790.0	9790.0
866.0	55189.0	55189.0	55189.0	55189.0	55189.0	55189.0	55189.0	55189.0	55189.0	55189.0	56008.0	56008.0	56008.0	56008.0	56008.0	56008.0	56008.0	56008.0	57127.0	58176.0	58176.0	58176.0	58176.0	60821.0	63552.0	63552.0	63552.0	63552.0	63552.0	63552.0	63552.0	63552.0	63552.0	63552.0	63552.0
867.0	5193.0	5193.0	5193.0	5193.0	5193.0	5193.0	5193.0	5193.0	5193.0	5193.0	5193.0	5193.0	5193.0	5193.0	5193.0	5193.0	5193.0	5193.0	5193.0	5193.0	5193.0	5193.0	5193.0	5193.0	5193.0	5193.0	5193.0	5193.0	5193.0	5193.0	5193.0	5193.0	5193.0	5193.0	5193.0
868.0	13120.0	13120.0	13120.0	13120.0	13120.0	13120.0	13120.0	13120.0	13120.0	13120.0	13120.0	13120.0	13120.0	13120.0	13120.0	13120.0	13120.0	13120.0	13120.0	13120.0	13120.0	13120.0	13120.0	13120.0	13120.0	13120.0	13120.0	13120.0	13120.0	13120.0	13120.0	13120.0	13120.0	13120.0	13120.0
869.0	20448.0	20448.0	20448.0	20448.0	20448.0	20636.0	20636.0	20636.0	20636.0	20724.0	20724.0	20724.0	20724.0	20724.0	20724.0	20724.0	20724.0	20724.0	20724.0	21495.0	21495.0	21495.0	21495.0	21495.0	21495.0	21495.0	21495.0	21495.0	21495.0	21495.0	21495.0	22863.0	22863.0	22863.0	22863.0
870.0	0.0	0.0	0.0	0.0	0.0	0.0	0.0	0.0	0.0	0.0	0.0	0.0	0.0	0.0	0.0	0.0	0.0	0.0	0.0	0.0	0.0	0.0	0.0	0.0	0.0	0.0	0.0	0.0	0.0	0.0	0.0	0.0	0.0	0.0	0.0
871.0	9463.0	9463.0	9463.0	9463.0	9463.0	11167.0	11167.0	11167.0	11167.0	11167.0	11167.0	11167.0	11167.0	11167.0	12240.0	12240.0	12240.0	12240.0	12240.0	12240.0	12240.0	12240.0	12240.0	12240.0	12240.0	12240.0	12240.0	12240.0	12240.0	12240.0	12240.0	12240.0	12240.0	12240.0	12240.0
872.0	13146.0	13146.0	13146.0	13146.0	13146.0	13146.0	13146.0	13146.0	13146.0	13146.0	13146.0	13146.0	13146.0	13146.0	13146.0	13146.0	13146.0	13146.0	13146.0	13146.0	13146.0	13146.0	13146.0	13146.0	13146.0	13146.0	13146.0	13146.0	13146.0	13146.0	13146.0	13146.0	13604.0	13604.0	13604.0
873.0	20938.0	20938.0	20938.0	20938.0	20938.0	20938.0	20938.0	21149.0	21149.0	21149.0	21149.0	21149.0	21149.0	21149.0	21149.0	21149.0	21149.0	21149.0	21149.0	21149.0	21870.0	21870.0	21870.0	21870.0	21870.0	21870.0	21870.0	21870.0	21870.0	21870.0	21870.0	21870.0	21870.0	21870.0	21870.0
874.0	8070.0	8070.0	8070.0	8070.0	8070.0	8070.0	8070.0	8070.0	8070.0	8070.0	8070.0	8070.0	8070.0	8070.0	8070.0	8070.0	8070.0	8070.0	8070.0	8070.0	8070.0	8070.0	8070.0	8358.0	8358.0	8358.0	8358.0	8451.0	8451.0	8451.0	8451.0	8451.0	8451.0	8451.0	8451.0
875.0	9390.0	9390.0	9390.0	9390.0	9390.0	9390.0	9390.0	9436.0	9436.0	9436.0	9436.0	9436.0	9436.0	9436.0	9436.0	9436.0	9436.0	9436.0	9436.0	9436.0	9436.0	9436.0	9436.0	9436.0	9436.0	9436.0	9436.0	9436.0	9436.0	9436.0	9436.0	9436.0	9436.0	9436.0	9436.0
876.0	173458.0	173458.0	174613.0	174613.0	174771.0	175579.0	175925.0	176164.0	176343.0	176478.0	178742.0	178742.0	180062.0	181689.0	181689.0	181891.0	182680.0	183363.0	183363.0	185785.0	185785.0	187153.0	187624.0	189022.0	189022.0	190178.0	191942.0	191942.0	192694.0	192694.0	192694.0	197685.0	197685.0	197685.0	198210.0
877.0	1071313.0	1071313.0	1074810.0	1080217.0	1090882.0	1092875.0	1099652.0	1100938.0	1101698.0	1104688.0	1110697.0	1112511.0	1113698.0	1121342.0	1125751.0	1132313.0	1135467.0	1142964.0	1146463.0	1148654.0	1150610.0	1156335.0	1156666.0	1164827.0	1171915.0	1173489.0	1174034.0	1174689.0	1176782.0	1177031.0	1178424.0	1179496.0	1179496.0	1179673.0	1194256.0
878.0	510879.0	510879.0	513196.0	515277.0	519932.0	522935.0	524551.0	525140.0	526029.0	528140.0	529793.0	530448.0	532771.0	536625.0	540578.0	541156.0	544987.0	546531.0	573715.0	583470.0	584136.0	595874.0	623380.0	626055.0	627799.0	627799.0	627799.0	637800.0	637800.0	637800.0	638571.0	638950.0	640698.0	640698.0	640702.0
879.0	1317382.0	1317382.0	1331656.0	1334154.0	1357618.0	1411902.0	1420124.0	1470185.0	1518104.0	1543641.0	1573664.0	1579979.0	1582141.0	1589421.0	1602333.0	1614570.0	1624272.0	1641763.0	1653573.0	1660669.0	1662726.0	1698762.0	1703578.0	1704836.0	1708122.0	1713844.0	1722142.0	1724589.0	1727441.0	1748944.0	1773377.0	1777740.0	1785826.0	1791625.0	1808130.0
880.0	57765.0	57765.0	57765.0	57765.0	61030.0	63804.0	63804.0	63804.0	63804.0	63804.0	63804.0	63804.0	63804.0	63804.0	65182.0	65182.0	66739.0	67296.0	67296.0	70191.0	70191.0	71094.0	71094.0	71094.0	71094.0	74161.0	74161.0	74161.0	74161.0	74161.0	74161.0	74161.0	74163.0	74163.0	74163.0
881.0	36029.0	36029.0	36029.0	36029.0	36029.0	36029.0	36029.0	36029.0	36029.0	36029.0	36029.0	36029.0	36431.0	36431.0	37253.0	37253.0	38161.0	38161.0	38161.0	40427.0	40427.0	40427.0	40427.0	40780.0	40780.0	40780.0	40780.0	44496.0	44496.0	44496.0	44496.0	44496.0	44496.0	44496.0	44496.0
882.0	4890.0	4890.0	4890.0	4890.0	4890.0	4890.0	4890.0	4890.0	4890.0	4890.0	5066.0	5066.0	5066.0	5410.0	5410.0	5410.0	5410.0	5410.0	5410.0	5410.0	5410.0	5410.0	5410.0	5410.0	5410.0	5410.0	5410.0	5410.0	5410.0	5410.0	5410.0	5410.0	5410.0	5410.0	5410.0
883.0	209751.0	209751.0	209807.0	211214.0	211906.0	212289.0	212489.0	212512.0	218730.0	218730.0	220729.0	220729.0	222226.0	238621.0	252890.0	258849.0	259644.0	265687.0	265687.0	265687.0	265687.0	265687.0	275304.0	281752.0	282792.0	289807.0	289807.0	290027.0	290143.0	290143.0	290143.0	291228.0	291958.0	298583.0	299024.0
884.0	14906.0	14906.0	15638.0	15752.0	15752.0	15752.0	15752.0	15752.0	15752.0	15752.0	15752.0	15752.0	15752.0	16663.0	16663.0	16663.0	16663.0	16663.0	16663.0	16663.0	16663.0	16663.0	16663.0	16663.0	16663.0	16663.0	16663.0	16684.0	16684.0	16684.0	16684.0	16684.0	16684.0	16684.0	16684.0
885.0	78773.0	78773.0	78773.0	83639.0	83639.0	83639.0	83639.0	83969.0	84373.0	84858.0	84858.0	84858.0	84858.0	84858.0	84858.0	85206.0	85206.0	87616.0	87616.0	87616.0	87616.0	91909.0	93070.0	93070.0	114432.0	114432.0	115621.0	115621.0	115621.0	115621.0	115621.0	115621.0	115621.0	115621.0	115621.0
886.0	19183.0	19183.0	19183.0	19183.0	19183.0	19183.0	19183.0	19183.0	19183.0	19183.0	19183.0	19183.0	19183.0	19183.0	19183.0	19183.0	19183.0	20005.0	20104.0	20104.0	20104.0	20104.0	20673.0	21374.0	21374.0	21393.0	21393.0	21393.0	21393.0	21393.0	21393.0	21393.0	21393.0	21393.0	21393.0
887.0	2117.0	2117.0	2117.0	2117.0	2117.0	2117.0	2117.0	2117.0	2117.0	2117.0	10179.0	10179.0	10179.0	10179.0	10179.0	10179.0	10179.0	10179.0	10179.0	10179.0	10179.0	10179.0	10179.0	10179.0	10179.0	10179.0	10179.0	10179.0	10179.0	10179.0	10179.0	10179.0	10179.0	10179.0	10179.0
888.0	19710.0	19710.0	19710.0	19710.0	19710.0	19710.0	19710.0	19710.0	19710.0	19710.0	19710.0	19710.0	19710.0	19710.0	19710.0	19710.0	19710.0	19710.0	19710.0	19710.0	19710.0	19710.0	19710.0	19710.0	19710.0	19710.0	19710.0	19710.0	19710.0	19710.0	19710.0	19710.0	19710.0	19710.0	19710.0
889.0	5885.0	5885.0	5885.0	5885.0	5885.0	5885.0	5885.0	5885.0	5885.0	5885.0	5885.0	5885.0	5885.0	5885.0	5885.0	5885.0	6630.0	6630.0	6630.0	6630.0	6630.0	6630.0	6630.0	6630.0	9018.0	9018.0	9018.0	9018.0	9018.0	9018.0	9018.0	9018.0	9018.0	9018.0	9018.0
890.0	0.0	0.0	0.0	0.0	0.0	0.0	0.0	0.0	0.0	0.0	0.0	0.0	0.0	0.0	0.0	0.0	0.0	0.0	0.0	0.0	0.0	0.0	0.0	0.0	0.0	0.0	0.0	0.0	0.0	0.0	0.0	0.0	0.0	0.0	0.0
891.0	3132.0	3132.0	3132.0	3132.0	3132.0	3132.0	3132.0	3132.0	3132.0	3132.0	3132.0	3132.0	3132.0	3132.0	3132.0	3132.0	3132.0	3132.0	3132.0	3132.0	3132.0	3132.0	3132.0	3132.0	3132.0	3132.0	3132.0	3132.0	3132.0	3132.0	3132.0	3132.0	3132.0	3132.0	3132.0
892.0	38079.0	38079.0	38079.0	38320.0	38324.0	38324.0	38324.0	39604.0	39873.0	39873.0	39873.0	39873.0	39873.0	39873.0	39971.0	39971.0	39971.0	40556.0	44073.0	44073.0	44073.0	44294.0	44294.0	44397.0	44397.0	44397.0	44397.0	44397.0	44397.0	44397.0	44397.0	44397.0	44397.0	44397.0	44397.0
893.0	12582.0	12582.0	12582.0	12582.0	12584.0	12584.0	12584.0	12584.0	12584.0	12584.0	12584.0	12584.0	12584.0	12584.0	12584.0	12584.0	12584.0	12584.0	12584.0	12584.0	12584.0	12584.0	12584.0	12584.0	12584.0	12584.0	12584.0	12584.0	12584.0	12584.0	12584.0	13167.0	14077.0	14395.0	14395.0
894.0	9423.0	9423.0	9423.0	9688.0	9688.0	9688.0	9688.0	9688.0	9688.0	9688.0	9688.0	9688.0	9688.0	9688.0	9688.0	9688.0	9688.0	9688.0	9688.0	11290.0	11290.0	11717.0	12005.0	12005.0	12005.0	12005.0	12005.0	12005.0	12005.0	12005.0	12007.0	12007.0	12007.0	12007.0	12007.0
895.0	8266.0	8266.0	8266.0	8266.0	8266.0	8266.0	8266.0	8266.0	8266.0	8266.0	8266.0	8266.0	8266.0	8266.0	8266.0	8266.0	8387.0	8387.0	8387.0	8387.0	8387.0	8387.0	8387.0	8387.0	8387.0	8387.0	8387.0	8387.0	8387.0	8387.0	8387.0	8387.0	8387.0	8387.0	8387.0
896.0	7099.0	7099.0	7099.0	7099.0	7099.0	7099.0	7099.0	7099.0	7099.0	7099.0	7099.0	7099.0	7099.0	7099.0	7099.0	7099.0	7099.0	7552.0	7552.0	7552.0	7552.0	7552.0	7552.0	7552.0	7552.0	7552.0	7552.0	7552.0	7552.0	7552.0	7552.0	7552.0	7552.0	7552.0	7552.0
897.0	53771.0	53771.0	53771.0	53771.0	53875.0	54480.0	54480.0	54480.0	54480.0	54480.0	55322.0	55322.0	55440.0	55440.0	57783.0	57783.0	57783.0	57960.0	57960.0	58249.0	58249.0	61169.0	63577.0	63577.0	68583.0	68583.0	68583.0	68583.0	69078.0	69078.0	69078.0	69078.0	69078.0	69405.0	69405.0
898.0	27097.0	27097.0	27097.0	27097.0	27097.0	27097.0	27097.0	27097.0	27097.0	27097.0	27926.0	27926.0	28181.0	28929.0	28929.0	28929.0	30006.0	30006.0	30006.0	30006.0	30006.0	30006.0	30496.0	30496.0	30893.0	30893.0	30893.0	30893.0	31334.0	31334.0	31334.0	31334.0	31334.0	31334.0	31334.0
899.0	8749.0	8749.0	8944.0	9202.0	9202.0	9202.0	9202.0	9202.0	9202.0	9202.0	9202.0	9202.0	9202.0	9202.0	9202.0	9202.0	9202.0	9202.0	9202.0	9202.0	9202.0	9202.0	9202.0	9202.0	9202.0	9202.0	9202.0	9202.0	9202.0	9202.0	9202.0	9202.0	9202.0	9202.0	9202.0
900.0	82218.0	82218.0	83015.0	83015.0	84155.0	84231.0	84231.0	88373.0	88373.0	88373.0	88568.0	88568.0	89588.0	89932.0	89932.0	89932.0	89932.0	90483.0	97869.0	98139.0	98294.0	98773.0	98773.0	102745.0	102745.0	102745.0	102745.0	102745.0	103537.0	103537.0	103537.0	103537.0	103537.0	103537.0	103711.0
901.0	14702.0	14702.0	14702.0	14702.0	14702.0	14702.0	15062.0	15062.0	15062.0	15062.0	15062.0	15062.0	15062.0	15062.0	15099.0	15099.0	15099.0	15099.0	15099.0	15099.0	15099.0	15099.0	15099.0	15099.0	15099.0	15099.0	15099.0	15099.0	15099.0	15099.0	15099.0	15204.0	15204.0	15204.0	15204.0
902.0	10692.0	10692.0	10692.0	12222.0	12222.0	12222.0	12222.0	12222.0	12222.0	12222.0	12222.0	12222.0	12222.0	12222.0	12222.0	12222.0	12222.0	12222.0	12222.0	12222.0	12222.0	12222.0	12222.0	12222.0	12222.0	12222.0	12222.0	12222.0	13065.0	13065.0	13065.0	13065.0	13065.0	13065.0	13065.0
903.0	3872.0	3872.0	3872.0	3872.0	3872.0	3872.0	3872.0	3872.0	3872.0	3872.0	3872.0	3872.0	3872.0	3872.0	3872.0	3872.0	3872.0	3872.0	3872.0	3872.0	3872.0	3872.0	3872.0	3872.0	3872.0	3872.0	3872.0	3872.0	3872.0	3872.0	3872.0	3872.0	3872.0	3872.0	3872.0
904.0	4873.0	4873.0	4873.0	4873.0	4873.0	4873.0	4873.0	4873.0	4873.0	4873.0	4873.0	4873.0	4873.0	4873.0	4873.0	4873.0	4873.0	4873.0	4873.0	4873.0	4873.0	4873.0	4873.0	4873.0	4873.0	4873.0	5096.0	5096.0	5096.0	5096.0	5096.0	5096.0	5096.0	5096.0	5096.0
905.0	38989.0	38989.0	39804.0	39804.0	39804.0	39804.0	39804.0	39804.0	39804.0	39804.0	39804.0	39804.0	39804.0	39804.0	40015.0	40781.0	40781.0	42299.0	51541.0	51541.0	51541.0	51711.0	51711.0	51711.0	54971.0	54971.0	54971.0	54971.0	66363.0	66363.0	66363.0	71348.0	76524.0	76946.0	76946.0
906.0	42762.0	42762.0	42762.0	42762.0	42762.0	42762.0	42762.0	45599.0	45599.0	45599.0	45599.0	45599.0	45599.0	45682.0	45682.0	48161.0	48161.0	48161.0	48161.0	48161.0	48161.0	48161.0	48509.0	48509.0	48509.0	50579.0	50579.0	50579.0	52165.0	55191.0	60538.0	70334.0	73794.0	78478.0	79715.0
907.0	23671.0	23671.0	23671.0	23671.0	23671.0	23671.0	23671.0	24335.0	24335.0	24335.0	24335.0	24335.0	24335.0	24335.0	24335.0	24335.0	24432.0	25070.0	25070.0	25070.0	25070.0	25070.0	25070.0	25212.0	25212.0	25212.0	25282.0	25282.0	25282.0	25282.0	30742.0	30742.0	30742.0	30874.0	30874.0
908.0	6819.0	6819.0	6819.0	6819.0	6819.0	6819.0	6819.0	6819.0	6819.0	6819.0	8727.0	8727.0	8727.0	8727.0	8727.0	8727.0	8727.0	8727.0	10013.0	10013.0	10013.0	10013.0	10013.0	10013.0	10013.0	10013.0	10013.0	10013.0	10013.0	10013.0	10563.0	10563.0	10563.0	10563.0	10563.0
909.0	3236.0	3236.0	3236.0	3236.0	3236.0	3236.0	3236.0	3236.0	3984.0	3984.0	3984.0	3984.0	3984.0	3984.0	3984.0	3984.0	3984.0	3984.0	3984.0	3984.0	3984.0	3984.0	3984.0	3984.0	3984.0	3984.0	3984.0	3984.0	3984.0	3984.0	3984.0	3984.0	3984.0	3984.0	3984.0
910.0	9342.0	9342.0	9342.0	9342.0	9342.0	9342.0	9342.0	9342.0	9342.0	9342.0	9342.0	9342.0	9342.0	9342.0	9577.0	9577.0	9577.0	9577.0	9577.0	9577.0	9577.0	9577.0	9577.0	9577.0	9577.0	9577.0	9577.0	9577.0	9577.0	9577.0	9577.0	9577.0	9577.0	9577.0	9577.0
911.0	11835.0	11835.0	11835.0	11835.0	11835.0	11835.0	11835.0	11835.0	11835.0	11835.0	11835.0	11835.0	11835.0	11835.0	11835.0	11835.0	11835.0	11835.0	11835.0	11835.0	11835.0	11835.0	11835.0	11835.0	11835.0	11835.0	11835.0	11835.0	11835.0	11835.0	11835.0	11835.0	11835.0	11835.0	11835.0
912.0	7535.0	7535.0	7535.0	7535.0	7535.0	7535.0	7535.0	7535.0	7535.0	7535.0	7535.0	7535.0	7535.0	7572.0	7572.0	7572.0	7572.0	7572.0	7572.0	7572.0	7572.0	7637.0	7637.0	7637.0	7637.0	7637.0	8285.0	8285.0	8285.0	8285.0	8285.0	8285.0	8285.0	8285.0	8285.0
913.0	2767.0	2767.0	2767.0	2767.0	2767.0	2767.0	2767.0	2767.0	2767.0	2767.0	2767.0	2767.0	2767.0	2767.0	2767.0	2767.0	2767.0	2767.0	2767.0	2767.0	2767.0	2767.0	2767.0	2767.0	2767.0	2767.0	2767.0	2767.0	2767.0	2767.0	2767.0	2767.0	2767.0	2767.0	2767.0
914.0	1635.0	1635.0	1635.0	1635.0	1635.0	1635.0	1635.0	1635.0	1635.0	1635.0	1635.0	2770.0	2770.0	2770.0	2770.0	2770.0	2770.0	2770.0	2770.0	2770.0	2770.0	2770.0	2770.0	2770.0	2770.0	2770.0	2770.0	2770.0	2770.0	2770.0	2770.0	2770.0	2770.0	2770.0	2770.0
915.0	7252.0	7252.0	7252.0	7252.0	7252.0	7252.0	7252.0	7252.0	7252.0	7252.0	7252.0	8308.0	8308.0	8308.0	8308.0	8308.0	8308.0	8308.0	8308.0	8622.0	8622.0	10071.0	10071.0	10071.0	10071.0	10071.0	10071.0	10071.0	10071.0	10071.0	10071.0	10071.0	10071.0	10071.0	10071.0
916.0	9456.0	9456.0	9456.0	9456.0	9456.0	9456.0	9456.0	9456.0	9456.0	9456.0	9456.0	9456.0	9456.0	9456.0	9456.0	9456.0	9456.0	9456.0	9456.0	9456.0	9456.0	9456.0	9456.0	9456.0	9456.0	9456.0	9456.0	9456.0	9456.0	9456.0	9456.0	9456.0	9456.0	9456.0	9456.0
917.0	23052.0	23052.0	23052.0	23052.0	23052.0	23052.0	23052.0	23052.0	23052.0	23052.0	23052.0	23052.0	23052.0	23052.0	23052.0	23052.0	23052.0	23052.0	23052.0	23052.0	23393.0	23393.0	23393.0	23432.0	23432.0	23432.0	23432.0	23432.0	23824.0	23824.0	23824.0	23824.0	23824.0	23824.0	23824.0
918.0	0.0	0.0	0.0	0.0	0.0	0.0	0.0	0.0	0.0	0.0	0.0	0.0	0.0	0.0	0.0	0.0	0.0	0.0	0.0	0.0	0.0	0.0	0.0	0.0	0.0	0.0	0.0	0.0	0.0	0.0	0.0	0.0	0.0	0.0	0.0
919.0	0.0	0.0	0.0	0.0	0.0	0.0	0.0	0.0	0.0	0.0	0.0	0.0	0.0	0.0	0.0	0.0	0.0	0.0	0.0	0.0	0.0	0.0	0.0	0.0	0.0	0.0	0.0	0.0	0.0	0.0	0.0	0.0	0.0	0.0	0.0
920.0	61802.0	61802.0	62524.0	62524.0	62524.0	62524.0	62524.0	62830.0	62830.0	62830.0	62830.0	62830.0	65061.0	66464.0	67593.0	70889.0	70889.0	71508.0	71687.0	71687.0	74634.0	75298.0	78329.0	78329.0	79151.0	79151.0	86088.0	86088.0	86221.0	86221.0	86221.0	87848.0	91442.0	100619.0	100619.0
921.0	1972.0	1972.0	1972.0	1972.0	1972.0	1972.0	1972.0	1972.0	1972.0	1972.0	1972.0	1972.0	1972.0	1972.0	1972.0	1972.0	1972.0	1972.0	1972.0	1972.0	1972.0	1972.0	1972.0	1972.0	1972.0	1972.0	1972.0	1972.0	1972.0	1972.0	1972.0	1972.0	1972.0	1972.0	1972.0
922.0	6822.0	6822.0	6822.0	6822.0	6822.0	6822.0	6822.0	6822.0	6822.0	6822.0	6822.0	6955.0	6955.0	6955.0	6955.0	6987.0	6987.0	6987.0	6987.0	6987.0	6987.0	6987.0	6987.0	6987.0	6987.0	6987.0	6987.0	6987.0	6987.0	6987.0	6987.0	6987.0	6987.0	6987.0	6987.0
923.0	6771.0	6771.0	6771.0	6771.0	6771.0	6771.0	6771.0	6771.0	6771.0	6771.0	6771.0	6771.0	6771.0	6771.0	6771.0	6771.0	6771.0	6771.0	6771.0	6771.0	6771.0	6771.0	6771.0	7153.0	7153.0	7153.0	7153.0	7153.0	7153.0	7153.0	7153.0	7153.0	7153.0	7153.0	7153.0
924.0	3868.0	3868.0	3868.0	3868.0	3868.0	3868.0	3868.0	3868.0	3868.0	3868.0	3868.0	3868.0	3868.0	3868.0	3868.0	3868.0	3868.0	3868.0	3868.0	3868.0	3868.0	3868.0	3868.0	3868.0	3868.0	3868.0	3868.0	3868.0	3868.0	3868.0	3868.0	3868.0	3868.0	3868.0	3868.0
925.0	14227.0	14227.0	14227.0	14227.0	14227.0	14227.0	14227.0	14227.0	14227.0	14227.0	16191.0	16191.0	16191.0	16191.0	16191.0	16191.0	16678.0	16678.0	23043.0	25644.0	25644.0	32165.0	32512.0	32512.0	32512.0	32519.0	32519.0	32519.0	32519.0	32586.0	34151.0	34151.0	34151.0	34151.0	34151.0
926.0	56943.0	56943.0	56943.0	56943.0	56943.0	57010.0	57010.0	57010.0	57010.0	57010.0	57010.0	57010.0	57022.0	58036.0	58210.0	58215.0	58215.0	58215.0	61732.0	63406.0	63406.0	63413.0	63413.0	64886.0	64981.0	64981.0	65578.0	65578.0	66165.0	66204.0	66204.0	66204.0	66204.0	66204.0	67647.0
927.0	10450.0	10450.0	10450.0	10450.0	10565.0	10565.0	10565.0	11408.0	11408.0	11408.0	11408.0	11408.0	11408.0	12530.0	13106.0	13106.0	13106.0	13106.0	13106.0	13106.0	13106.0	13106.0	13106.0	13106.0	13106.0	13106.0	13106.0	13106.0	13106.0	13106.0	13106.0	13106.0	13106.0	13106.0	13106.0
928.0	80644.0	80644.0	80644.0	80744.0	80744.0	80744.0	80744.0	80744.0	81787.0	83245.0	83245.0	83245.0	83245.0	83245.0	84696.0	84696.0	84696.0	84696.0	84805.0	85046.0	86443.0	91928.0	91928.0	92274.0	93663.0	93872.0	93872.0	93872.0	95460.0	95460.0	95460.0	95460.0	95460.0	95460.0	95460.0
929.0	10398.0	10398.0	10398.0	10398.0	10398.0	10398.0	10398.0	10398.0	10398.0	10398.0	10398.0	10398.0	10398.0	10398.0	10398.0	10398.0	10398.0	11057.0	11057.0	11264.0	11264.0	11264.0	11264.0	11264.0	11264.0	11329.0	11329.0	11329.0	11329.0	11329.0	11329.0	11329.0	11329.0	11329.0	11329.0
930.0	20694.0	20694.0	20694.0	20694.0	20694.0	20694.0	20694.0	20694.0	20694.0	20694.0	20694.0	20694.0	20694.0	20694.0	20694.0	20694.0	20694.0	20694.0	20694.0	20694.0	20694.0	20694.0	21057.0	21057.0	21057.0	21057.0	21057.0	21057.0	21227.0	21227.0	21227.0	21227.0	21227.0	21227.0	21227.0
931.0	18887.0	18887.0	18887.0	18887.0	18933.0	19474.0	19474.0	19474.0	19474.0	19474.0	19948.0	19948.0	19948.0	19948.0	19962.0	19962.0	19962.0	19962.0	19962.0	21309.0	21309.0	21309.0	21309.0	21309.0	21309.0	21309.0	21309.0	21309.0	21425.0	22054.0	22407.0	22407.0	22407.0	22407.0	22407.0
932.0	15688.0	15688.0	15688.0	15688.0	15688.0	15688.0	15688.0	15688.0	18278.0	18278.0	18278.0	22871.0	22871.0	22871.0	22871.0	22871.0	22871.0	22871.0	22871.0	22871.0	22871.0	22871.0	22871.0	22871.0	22871.0	22871.0	22871.0	23642.0	23642.0	23642.0	23642.0	23728.0	23728.0	23728.0	23728.0
933.0	7288.0	7288.0	7288.0	7288.0	7288.0	7288.0	7288.0	7288.0	7288.0	7288.0	7288.0	7288.0	7288.0	7288.0	7288.0	7288.0	7288.0	7288.0	7288.0	7288.0	7288.0	7288.0	7288.0	7362.0	7362.0	7362.0	7362.0	7362.0	7362.0	7362.0	7362.0	7362.0	7362.0	7362.0	7362.0
934.0	52170.0	52170.0	52741.0	54687.0	54687.0	54687.0	54687.0	54687.0	54687.0	54687.0	54687.0	54687.0	54687.0	54687.0	54687.0	54687.0	56468.0	56468.0	56856.0	56856.0	60199.0	60199.0	60199.0	66522.0	66522.0	71301.0	71301.0	71301.0	71301.0	79438.0	81221.0	81221.0	81221.0	81221.0	81221.0
935.0	5972.0	5972.0	5972.0	5972.0	5972.0	5972.0	5972.0	5972.0	5972.0	5972.0	5972.0	5972.0	5972.0	5972.0	5972.0	5972.0	5972.0	5972.0	5972.0	5972.0	5972.0	5972.0	5972.0	5972.0	5972.0	5972.0	5972.0	5972.0	5972.0	5972.0	5972.0	5972.0	5972.0	5972.0	5972.0
936.0	26256.0	26256.0	26256.0	26256.0	26256.0	26256.0	26256.0	26256.0	26256.0	26256.0	26256.0	26256.0	26256.0	26256.0	26256.0	26256.0	26256.0	26256.0	26256.0	26256.0	26256.0	26256.0	27815.0	27815.0	27815.0	27815.0	27815.0	27815.0	27815.0	27815.0	27815.0	27815.0	27815.0	27815.0	27815.0
937.0	722.0	722.0	722.0	722.0	722.0	722.0	722.0	722.0	722.0	722.0	722.0	722.0	722.0	722.0	722.0	722.0	722.0	722.0	722.0	831.0	831.0	831.0	831.0	831.0	831.0	831.0	831.0	831.0	831.0	831.0	831.0	831.0	831.0	831.0	831.0
938.0	133774.0	133774.0	133774.0	136738.0	145879.0	145956.0	145956.0	149215.0	149215.0	149215.0	152599.0	153790.0	162895.0	162895.0	162895.0	162895.0	162895.0	171328.0	172129.0	172129.0	172129.0	172129.0	172266.0	172266.0	172385.0	172385.0	172385.0	172385.0	175015.0	175015.0	175015.0	175015.0	175015.0	175015.0	175015.0
939.0	17370.0	17370.0	17370.0	17370.0	17370.0	17370.0	17370.0	17370.0	17370.0	17370.0	17410.0	17410.0	17568.0	17568.0	17568.0	17568.0	17568.0	17568.0	17568.0	18037.0	18037.0	18037.0	18037.0	18037.0	18037.0	18037.0	18037.0	18037.0	18037.0	18037.0	18037.0	18037.0	18037.0	18037.0	18037.0
940.0	25224.0	25224.0	25229.0	25229.0	25229.0	25229.0	25229.0	25229.0	25229.0	25229.0	25229.0	25229.0	25229.0	25229.0	25229.0	25229.0	25229.0	26506.0	26558.0	26558.0	26558.0	26558.0	27644.0	27644.0	27644.0	27644.0	27644.0	27644.0	27644.0	27644.0	27644.0	27644.0	27644.0	27644.0	27644.0
941.0	26232.0	26232.0	26232.0	26232.0	26232.0	26232.0	26232.0	26232.0	26232.0	26232.0	26232.0	26232.0	26529.0	26529.0	31979.0	31993.0	32443.0	36954.0	39409.0	42711.0	42711.0	44955.0	46933.0	46933.0	46933.0	46933.0	46933.0	47428.0	47428.0	47428.0	47428.0	47876.0	47876.0	49361.0	49361.0
942.0	25049.0	25049.0	25049.0	25049.0	25049.0	25049.0	25049.0	25049.0	25049.0	25049.0	25049.0	25049.0	25049.0	25049.0	25049.0	25049.0	25049.0	25049.0	25049.0	25049.0	25049.0	25049.0	25049.0	25049.0	25049.0	25845.0	25935.0	25935.0	25935.0	25935.0	25935.0	25935.0	25935.0	25935.0	25935.0
943.0	4241.0	4241.0	4241.0	4241.0	4241.0	4241.0	4241.0	4241.0	4241.0	4241.0	4241.0	4241.0	4241.0	4241.0	4241.0	4241.0	4241.0	4241.0	4241.0	4241.0	4241.0	4241.0	4241.0	4241.0	4241.0	4241.0	4241.0	4241.0	4241.0	4241.0	4241.0	4241.0	4241.0	4241.0	4241.0
944.0	22962.0	22962.0	22962.0	24665.0	24665.0	24665.0	25399.0	27347.0	27347.0	27347.0	27347.0	27347.0	27347.0	27347.0	27347.0	27347.0	27347.0	27347.0	28894.0	28894.0	28894.0	28894.0	28894.0	28894.0	28894.0	28894.0	29514.0	30073.0	32566.0	34874.0	34874.0	34874.0	34874.0	34874.0	34874.0
945.0	13849.0	13849.0	14095.0	14095.0	14095.0	14095.0	14095.0	14095.0	14095.0	14095.0	14095.0	14095.0	18073.0	19100.0	19100.0	19100.0	19100.0	19961.0	19961.0	19961.0	19961.0	19961.0	19961.0	19961.0	19965.0	19965.0	19965.0	19965.0	19965.0	19965.0	19965.0	19965.0	19965.0	19965.0	19965.0
946.0	31343.0	31343.0	31343.0	31343.0	31343.0	31343.0	31343.0	31918.0	31918.0	31918.0	31918.0	31918.0	31918.0	31918.0	31918.0	31918.0	31918.0	31918.0	31918.0	31918.0	31918.0	31918.0	31918.0	31918.0	32260.0	32720.0	32720.0	33118.0	34289.0	34289.0	34289.0	34289.0	34321.0	34321.0	34321.0
947.0	4429.0	4429.0	4429.0	4429.0	4429.0	4429.0	4429.0	4429.0	4429.0	4429.0	4429.0	4429.0	4429.0	4429.0	4429.0	4429.0	4429.0	4429.0	4429.0	4429.0	4429.0	4429.0	4429.0	4429.0	4429.0	4429.0	4429.0	4429.0	4429.0	4429.0	4429.0	4429.0	4429.0	4429.0	4429.0
948.0	9558.0	9558.0	9558.0	9558.0	9558.0	9558.0	9558.0	9558.0	9558.0	9558.0	9558.0	9558.0	9558.0	10125.0	10125.0	10125.0	10125.0	10125.0	10125.0	10125.0	10125.0	10125.0	10125.0	10125.0	10165.0	10165.0	10165.0	10165.0	10165.0	10165.0	10165.0	10165.0	10165.0	10165.0	10165.0
949.0	0.0	0.0	0.0	0.0	0.0	0.0	0.0	0.0	0.0	0.0	0.0	0.0	0.0	0.0	0.0	0.0	0.0	0.0	0.0	0.0	0.0	0.0	0.0	0.0	0.0	0.0	0.0	0.0	0.0	0.0	0.0	0.0	0.0	0.0	0.0
950.0	8946.0	8946.0	8946.0	8946.0	8946.0	8946.0	8946.0	8946.0	8946.0	8946.0	8946.0	8946.0	8946.0	8946.0	8946.0	8946.0	8946.0	8946.0	8946.0	8946.0	8946.0	8946.0	8946.0	8946.0	8946.0	8946.0	8946.0	8946.0	8946.0	8946.0	8946.0	11145.0	11145.0	11145.0	11145.0
951.0	56236.0	56236.0	56236.0	56236.0	56236.0	56236.0	56236.0	56236.0	56236.0	56413.0	56413.0	56672.0	58400.0	58546.0	60187.0	60187.0	63255.0	63916.0	63916.0	63916.0	63916.0	65133.0	65258.0	65258.0	65258.0	65258.0	65258.0	65258.0	65258.0	66069.0	66069.0	66150.0	66716.0	69310.0	69310.0
952.0	9257.0	9257.0	9257.0	9257.0	9257.0	9257.0	9257.0	9257.0	9257.0	9257.0	9257.0	9257.0	9257.0	9257.0	9257.0	9257.0	9257.0	9257.0	9257.0	9257.0	9257.0	9257.0	9923.0	9923.0	10771.0	10771.0	10771.0	10771.0	10771.0	10771.0	10771.0	10771.0	10771.0	10771.0	10771.0
953.0	18625.0	18625.0	18625.0	18625.0	18625.0	18625.0	18625.0	18625.0	18625.0	18625.0	18625.0	18625.0	18625.0	18625.0	18625.0	18625.0	18625.0	18625.0	18625.0	18625.0	18625.0	19843.0	19843.0	19843.0	19843.0	19843.0	19843.0	19843.0	19843.0	19843.0	19843.0	19843.0	19843.0	19843.0	19843.0
954.0	4275.0	4275.0	4275.0	4275.0	4275.0	4275.0	4275.0	4275.0	4556.0	4556.0	4556.0	4556.0	4556.0	4556.0	4556.0	4556.0	4556.0	4556.0	4556.0	4556.0	4556.0	4556.0	4556.0	4556.0	4556.0	4556.0	4556.0	4556.0	4556.0	4556.0	4556.0	4556.0	4556.0	4556.0	4556.0
955.0	18389.0	18389.0	18389.0	18389.0	18389.0	18389.0	18389.0	18389.0	18389.0	18389.0	18389.0	18389.0	18389.0	18389.0	18389.0	18389.0	18389.0	18389.0	18389.0	18587.0	18587.0	18587.0	18587.0	19154.0	19203.0	19203.0	19203.0	19203.0	19203.0	19203.0	19203.0	19203.0	19203.0	19203.0	19203.0
956.0	17850.0	17850.0	17850.0	17850.0	17850.0	17850.0	17850.0	17850.0	17850.0	17850.0	17850.0	17850.0	17850.0	17850.0	17850.0	17850.0	17850.0	17850.0	19688.0	19688.0	19688.0	19688.0	19688.0	19688.0	20326.0	20326.0	20326.0	20326.0	20326.0	20326.0	20326.0	20326.0	20326.0	20326.0	20326.0
957.0	19084.0	19084.0	19084.0	19084.0	19084.0	19084.0	19084.0	20071.0	20071.0	20071.0	20071.0	20071.0	20071.0	20071.0	20071.0	20071.0	20071.0	20071.0	20071.0	20071.0	20071.0	20071.0	20071.0	20071.0	21355.0	21355.0	21355.0	21355.0	21355.0	21355.0	21355.0	21355.0	21355.0	25196.0	25205.0
958.0	31207.0	31207.0	31207.0	31207.0	31207.0	31207.0	31207.0	31207.0	31207.0	31207.0	31207.0	31207.0	32459.0	33499.0	36791.0	36791.0	36791.0	36791.0	36932.0	36932.0	36932.0	38026.0	38191.0	38191.0	38191.0	38191.0	38191.0	38648.0	38655.0	38655.0	38655.0	38655.0	38655.0	38655.0	38655.0
959.0	16051.0	16051.0	16051.0	16051.0	16051.0	16051.0	16051.0	16051.0	16051.0	16051.0	16051.0	16051.0	16051.0	16051.0	16051.0	16051.0	16051.0	16051.0	16051.0	16051.0	16051.0	16051.0	16051.0	16051.0	16270.0	16270.0	16270.0	16270.0	16432.0	16455.0	16455.0	16455.0	16455.0	16936.0	17902.0
960.0	2298.0	2298.0	2298.0	2298.0	2298.0	2298.0	2298.0	2298.0	2298.0	2298.0	2298.0	2298.0	2298.0	2298.0	2298.0	2298.0	2298.0	2298.0	2298.0	2298.0	2298.0	2298.0	2298.0	2298.0	2298.0	2298.0	2298.0	2298.0	2298.0	2298.0	2298.0	2298.0	2298.0	2298.0	2298.0
961.0	11545.0	11545.0	11545.0	11545.0	11545.0	11545.0	11545.0	11545.0	11545.0	11545.0	11545.0	11545.0	11545.0	11545.0	11545.0	11545.0	12978.0	12978.0	12978.0	12978.0	12978.0	12978.0	12978.0	12978.0	13865.0	13865.0	13865.0	14645.0	14645.0	14645.0	14645.0	14645.0	14645.0	14645.0	14645.0
962.0	2124.0	2124.0	2124.0	2124.0	2124.0	2124.0	2124.0	2124.0	2124.0	2124.0	2124.0	2124.0	2124.0	2124.0	2124.0	2124.0	2124.0	2124.0	2124.0	2124.0	2124.0	2124.0	2124.0	2124.0	2124.0	2124.0	2124.0	2124.0	2124.0	2124.0	2124.0	2124.0	2124.0	2124.0	2124.0
963.0	6300.0	6300.0	6300.0	6300.0	6300.0	6300.0	6300.0	6300.0	6300.0	6300.0	6300.0	6300.0	6300.0	6300.0	6300.0	6300.0	6300.0	6300.0	6300.0	6300.0	6300.0	6300.0	6300.0	6300.0	6307.0	6307.0	6307.0	6307.0	6307.0	6307.0	6307.0	6307.0	6307.0	6307.0	6307.0
964.0	23812.0	23812.0	23812.0	23812.0	23812.0	23812.0	23812.0	23812.0	23812.0	23812.0	23812.0	23812.0	23812.0	23812.0	24309.0	24309.0	24309.0	25149.0	25149.0	25149.0	27364.0	27364.0	27847.0	27847.0	27847.0	27847.0	27847.0	27847.0	27847.0	27847.0	27847.0	27847.0	27847.0	27847.0	27847.0
965.0	127503.0	127503.0	127707.0	127951.0	127951.0	127951.0	127951.0	127951.0	127951.0	129938.0	129938.0	129940.0	129940.0	131194.0	132218.0	132218.0	132218.0	133619.0	134449.0	140531.0	140531.0	140531.0	141090.0	141090.0	141090.0	141820.0	141820.0	141820.0	145115.0	145115.0	145115.0	145115.0	145115.0	145115.0	145115.0
966.0	76628.0	76628.0	76628.0	76628.0	76628.0	76628.0	76628.0	76628.0	76628.0	76628.0	77475.0	77974.0	77974.0	79500.0	80115.0	80115.0	80115.0	80115.0	80115.0	80115.0	80115.0	81692.0	81692.0	81692.0	81692.0	82015.0	82015.0	82015.0	82015.0	82052.0	82052.0	82052.0	82052.0	82052.0	82052.0
967.0	159241.0	159241.0	159241.0	159245.0	159245.0	159245.0	159245.0	159322.0	159322.0	159322.0	159322.0	159322.0	159322.0	159898.0	159898.0	159898.0	161577.0	161577.0	161577.0	171371.0	177714.0	182223.0	182414.0	182414.0	182414.0	182414.0	182414.0	182414.0	182414.0	182414.0	182414.0	184895.0	184895.0	184895.0	184895.0
968.0	122044.0	122044.0	122044.0	122044.0	122334.0	122334.0	122334.0	122334.0	122334.0	123285.0	125829.0	125829.0	125829.0	125829.0	126792.0	134544.0	139067.0	142216.0	143669.0	143669.0	145220.0	146957.0	147501.0	147501.0	147501.0	147501.0	147501.0	147501.0	147643.0	147643.0	147643.0	147643.0	147643.0	147643.0	147643.0
969.0	233273.0	233273.0	234979.0	242347.0	245140.0	246121.0	246121.0	246226.0	247863.0	248666.0	250911.0	251427.0	253282.0	253375.0	254456.0	258700.0	258700.0	267067.0	267067.0	267350.0	267350.0	268482.0	268482.0	268519.0	268519.0	268974.0	268979.0	268979.0	269566.0	269566.0	269566.0	270186.0	271388.0	274309.0	274309.0
970.0	114862.0	114862.0	114864.0	114906.0	115428.0	115665.0	115665.0	115665.0	116884.0	116903.0	117207.0	117207.0	117207.0	117207.0	117247.0	118013.0	118013.0	118013.0	118013.0	118013.0	118013.0	123942.0	123942.0	123942.0	123942.0	123942.0	123942.0	123942.0	123942.0	123942.0	125196.0	128485.0	128485.0	130753.0	130753.0
971.0	89642.0	89642.0	89642.0	89642.0	91595.0	91595.0	91595.0	91595.0	91595.0	91595.0	91595.0	91595.0	91595.0	91595.0	91595.0	91690.0	91690.0	91690.0	91690.0	91690.0	91690.0	91690.0	91715.0	91715.0	92516.0	92516.0	92516.0	92516.0	92994.0	92994.0	92994.0	92994.0	92994.0	92994.0	92994.0
972.0	11877.0	11877.0	11877.0	11877.0	11877.0	11877.0	11877.0	11877.0	11877.0	11877.0	11877.0	11877.0	11877.0	11877.0	11877.0	11877.0	11877.0	11877.0	11877.0	11877.0	11877.0	11877.0	11877.0	11877.0	12098.0	12098.0	12098.0	12098.0	12098.0	12098.0	12098.0	12098.0	12098.0	12098.0	12098.0
973.0	31274.0	31274.0	31274.0	31274.0	31274.0	31274.0	31274.0	32042.0	32042.0	32042.0	32042.0	32042.0	32042.0	32042.0	32042.0	32042.0	32042.0	32042.0	32042.0	32042.0	32042.0	32042.0	32042.0	32042.0	32042.0	32042.0	32042.0	32295.0	32295.0	32295.0	32295.0	33514.0	33514.0	33514.0	33514.0
974.0	17897.0	17897.0	17897.0	17897.0	17897.0	17976.0	17976.0	17976.0	17976.0	17976.0	17976.0	17976.0	17976.0	17976.0	17976.0	17976.0	17976.0	17976.0	17976.0	17976.0	17976.0	17976.0	17976.0	17976.0	17976.0	17976.0	17980.0	17980.0	17980.0	17980.0	17980.0	17980.0	17980.0	17980.0	17980.0
975.0	157328.0	157328.0	161625.0	166756.0	166756.0	167439.0	167721.0	167721.0	174463.0	175055.0	175055.0	175055.0	175055.0	175287.0	176095.0	178392.0	178392.0	187461.0	187461.0	193926.0	193926.0	193984.0	197839.0	207373.0	210122.0	221058.0	224269.0	224269.0	224269.0	224269.0	224668.0	225353.0	225353.0	225353.0	225353.0
976.0	39829.0	39829.0	39829.0	39829.0	39829.0	39829.0	39829.0	39829.0	40057.0	40057.0	40057.0	40057.0	40057.0	40057.0	40057.0	40057.0	40057.0	40057.0	40057.0	40057.0	40057.0	40057.0	40057.0	40057.0	40057.0	40057.0	40057.0	40111.0	40111.0	40111.0	40111.0	40111.0	40111.0	40111.0	40111.0
977.0	22450.0	22450.0	22450.0	22450.0	22450.0	22450.0	22450.0	22450.0	22450.0	22450.0	22450.0	22450.0	22450.0	22450.0	22450.0	22450.0	22450.0	22450.0	22450.0	22450.0	22450.0	22450.0	22450.0	25296.0	25296.0	25296.0	25296.0	25296.0	27836.0	36653.0	36653.0	36653.0	36653.0	36653.0	36653.0
978.0	20907.0	20907.0	20907.0	20907.0	20907.0	20907.0	20907.0	20907.0	20907.0	20907.0	20907.0	20907.0	21624.0	21624.0	21624.0	21624.0	21624.0	21624.0	21624.0	21624.0	21624.0	27037.0	28709.0	28709.0	28709.0	28709.0	29396.0	29396.0	29396.0	29396.0	29542.0	29542.0	29542.0	29542.0	29542.0
979.0	5185.0	5185.0	5185.0	5185.0	5185.0	5185.0	5185.0	5185.0	5185.0	5185.0	5185.0	5185.0	5185.0	5185.0	5185.0	5185.0	5185.0	5185.0	5185.0	6641.0	6641.0	6641.0	6641.0	6641.0	6641.0	6641.0	6641.0	6641.0	6641.0	6641.0	6641.0	6641.0	6641.0	6641.0	6641.0
980.0	0.0	0.0	0.0	0.0	0.0	0.0	0.0	0.0	0.0	0.0	0.0	0.0	0.0	0.0	0.0	0.0	0.0	0.0	0.0	0.0	0.0	0.0	0.0	0.0	0.0	0.0	0.0	0.0	0.0	0.0	0.0	0.0	0.0	0.0	0.0
981.0	69389.0	69389.0	69389.0	69640.0	70255.0	70255.0	70255.0	70255.0	71507.0	71507.0	71507.0	72268.0	72268.0	72268.0	72268.0	72268.0	72268.0	72268.0	72268.0	72268.0	72268.0	72268.0	72268.0	72268.0	72268.0	72268.0	72268.0	72268.0	72268.0	72268.0	72268.0	72268.0	72268.0	72268.0	72268.0
982.0	52602.0	52602.0	52602.0	52916.0	52916.0	52916.0	52916.0	52916.0	52916.0	52916.0	52916.0	52916.0	52916.0	52916.0	52916.0	52916.0	52916.0	52916.0	52916.0	52916.0	53964.0	56093.0	56093.0	56093.0	56093.0	56093.0	56093.0	56093.0	56093.0	56093.0	56093.0	56093.0	56093.0	56093.0	56093.0
983.0	30676.0	30676.0	30676.0	30676.0	30676.0	34274.0	34274.0	34274.0	34274.0	34274.0	34274.0	34274.0	34274.0	34274.0	34274.0	34274.0	34274.0	34274.0	34274.0	34274.0	34274.0	34274.0	34530.0	34530.0	34530.0	34530.0	34897.0	34897.0	35830.0	35830.0	35830.0	35830.0	35830.0	35830.0	35830.0
984.0	85541.0	85541.0	86068.0	86068.0	88013.0	88092.0	88092.0	88092.0	88092.0	88092.0	88092.0	88092.0	89594.0	89594.0	89594.0	89724.0	89724.0	89724.0	93430.0	93813.0	93924.0	94196.0	95721.0	98564.0	98564.0	98564.0	98564.0	99288.0	99288.0	99288.0	99288.0	99288.0	99288.0	99288.0	99288.0
985.0	7966.0	7966.0	7966.0	7966.0	7966.0	8572.0	14764.0	14764.0	14764.0	14764.0	14764.0	14764.0	14764.0	14764.0	14764.0	14764.0	14764.0	14764.0	14764.0	14764.0	14764.0	14764.0	14764.0	14764.0	14764.0	14764.0	14764.0	14764.0	14764.0	14764.0	14764.0	14764.0	14764.0	14764.0	14764.0
986.0	53864.0	53864.0	53864.0	53864.0	53864.0	53864.0	53864.0	53864.0	53864.0	53864.0	53864.0	59230.0	62120.0	64765.0	64765.0	64765.0	64765.0	64805.0	64805.0	64805.0	66521.0	73763.0	73763.0	73763.0	73763.0	73763.0	73803.0	73803.0	74030.0	74106.0	74106.0	74106.0	75767.0	75767.0	75767.0
987.0	0.0	0.0	0.0	0.0	0.0	0.0	0.0	0.0	0.0	0.0	0.0	0.0	0.0	0.0	0.0	0.0	0.0	0.0	0.0	0.0	0.0	0.0	0.0	0.0	0.0	0.0	0.0	0.0	0.0	0.0	0.0	0.0	0.0	0.0	0.0
988.0	7807.0	7807.0	7807.0	7807.0	7807.0	7807.0	7807.0	7807.0	7807.0	7807.0	7807.0	7807.0	7807.0	7807.0	7807.0	7807.0	7807.0	7807.0	7807.0	7807.0	7807.0	7807.0	7807.0	7807.0	7807.0	7807.0	7807.0	7807.0	7807.0	7807.0	7807.0	7807.0	7807.0	7807.0	7807.0
989.0	24778.0	24778.0	24778.0	24778.0	24778.0	24778.0	24778.0	24778.0	24863.0	27813.0	27813.0	29169.0	29169.0	30125.0	34244.0	34244.0	34321.0	34353.0	34353.0	34353.0	34353.0	34353.0	34353.0	34353.0	34353.0	34353.0	35361.0	35361.0	35361.0	35361.0	35361.0	35361.0	35361.0	35361.0	35361.0
990.0	12281.0	12281.0	12281.0	12281.0	12281.0	12281.0	12281.0	12281.0	12281.0	12281.0	12281.0	12281.0	12281.0	12281.0	12281.0	12281.0	12281.0	12281.0	12281.0	12281.0	12281.0	12281.0	12281.0	12281.0	12281.0	12281.0	12281.0	12281.0	12281.0	12281.0	12281.0	12281.0	12281.0	12281.0	12281.0
991.0	69021.0	69021.0	69021.0	69021.0	69086.0	69086.0	69086.0	69086.0	69086.0	69086.0	69086.0	69086.0	69086.0	69086.0	70349.0	70349.0	71930.0	71930.0	71930.0	71930.0	71930.0	71930.0	71930.0	72743.0	72743.0	79238.0	79809.0	79809.0	79809.0	80352.0	80352.0	80352.0	80352.0	80352.0	80394.0
992.0	32919.0	32919.0	32919.0	32919.0	32919.0	32919.0	41206.0	41773.0	45364.0	45364.0	52912.0	54711.0	56758.0	56758.0	56758.0	57828.0	57828.0	57828.0	57828.0	57828.0	57828.0	57828.0	57828.0	57828.0	57828.0	57828.0	57828.0	57828.0	57828.0	57828.0	57828.0	57828.0	57828.0	57828.0	57828.0
993.0	669.0	669.0	669.0	669.0	669.0	669.0	669.0	669.0	669.0	669.0	669.0	669.0	669.0	669.0	669.0	669.0	669.0	669.0	669.0	669.0	669.0	669.0	669.0	669.0	669.0	669.0	669.0	669.0	669.0	669.0	669.0	669.0	669.0	669.0	669.0
994.0	2314.0	2314.0	2314.0	2314.0	2314.0	2314.0	2314.0	2314.0	2314.0	2314.0	2314.0	2314.0	2314.0	2314.0	2314.0	2314.0	2314.0	2314.0	2314.0	2314.0	2314.0	2314.0	2314.0	2314.0	2314.0	2314.0	2314.0	2314.0	2314.0	2314.0	2314.0	2314.0	2314.0	2314.0	2314.0
995.0	11974.0	11974.0	11974.0	11974.0	11974.0	11974.0	11974.0	11974.0	11974.0	11974.0	11974.0	11974.0	11974.0	11974.0	11974.0	11974.0	11974.0	12659.0	12659.0	12659.0	12659.0	12659.0	12659.0	12659.0	12659.0	12659.0	12659.0	12659.0	12659.0	12659.0	12659.0	12659.0	12659.0	12659.0	12659.0
996.0	9169.0	9169.0	9176.0	9176.0	9176.0	9176.0	9176.0	9176.0	9176.0	9176.0	9176.0	9176.0	9176.0	9176.0	9176.0	9176.0	9176.0	9176.0	9176.0	9176.0	9176.0	9176.0	9176.0	9176.0	9176.0	9176.0	9176.0	9176.0	9176.0	9176.0	9176.0	9176.0	9176.0	9176.0	9176.0
997.0	6630.0	6630.0	6630.0	7254.0	7254.0	7254.0	7254.0	7254.0	7254.0	7254.0	7254.0	7254.0	7254.0	7254.0	7254.0	7254.0	7254.0	7254.0	7254.0	7254.0	7254.0	7254.0	7254.0	7254.0	7254.0	7254.0	7254.0	7254.0	7254.0	7254.0	7254.0	7254.0	7254.0	7254.0	7254.0
998.0	0.0	0.0	0.0	0.0	0.0	0.0	0.0	0.0	0.0	0.0	0.0	0.0	0.0	0.0	0.0	0.0	0.0	0.0	0.0	0.0	0.0	0.0	0.0	0.0	0.0	0.0	0.0	0.0	0.0	0.0	0.0	0.0	0.0	0.0	0.0
999.0	13080.0	13080.0	13080.0	13080.0	13080.0	13080.0	13080.0	13080.0	13080.0	13080.0	13080.0	13080.0	13740.0	13740.0	13740.0	13740.0	13740.0	13740.0	13740.0	13740.0	13740.0	13740.0	13740.0	13740.0	13740.0	13740.0	13740.0	13740.0	13740.0	13740.0	13740.0	18428.0	18428.0	20483.0	20778.0
1000.0	11349.0	11349.0	11349.0	11349.0	11349.0	11349.0	11349.0	11349.0	11349.0	11349.0	11349.0	12917.0	12917.0	12917.0	12917.0	12917.0	12917.0	12917.0	12917.0	12917.0	12917.0	12917.0	12917.0	15153.0	20903.0	20903.0	20903.0	20903.0	20903.0	20903.0	20903.0	20903.0	20903.0	20903.0	20903.0
1001.0	21192.0	21192.0	21192.0	21192.0	21192.0	21192.0	21192.0	21192.0	21192.0	21192.0	21489.0	21489.0	21489.0	21489.0	21489.0	21489.0	21489.0	21489.0	22132.0	22132.0	22132.0	22132.0	22741.0	22741.0	22741.0	23995.0	23995.0	23995.0	23995.0	23995.0	23995.0	23995.0	23995.0	23995.0	23995.0
1002.0	1484.0	1484.0	1484.0	1484.0	1484.0	1484.0	1491.0	1491.0	1491.0	1491.0	1491.0	1491.0	1491.0	1491.0	1491.0	1586.0	1586.0	1586.0	1586.0	1586.0	1586.0	1586.0	1586.0	1586.0	1586.0	1586.0	1586.0	1586.0	1586.0	1586.0	1586.0	1586.0	1586.0	1586.0	1586.0
1003.0	3869.0	3869.0	3869.0	3869.0	3869.0	3869.0	3869.0	3869.0	3869.0	3869.0	3869.0	3869.0	3869.0	3869.0	3869.0	3869.0	3869.0	3869.0	3869.0	3869.0	3869.0	3869.0	3869.0	3869.0	3869.0	3869.0	3897.0	3897.0	3897.0	3897.0	3897.0	3897.0	3897.0	3897.0	3897.0
1004.0	6799.0	6799.0	6799.0	6799.0	10321.0	10321.0	10321.0	10321.0	10321.0	10321.0	10321.0	10321.0	10321.0	10321.0	10321.0	10321.0	10442.0	10442.0	10442.0	10442.0	10442.0	10442.0	10442.0	10442.0	10442.0	10442.0	10442.0	10442.0	10442.0	10442.0	10442.0	10442.0	10442.0	10442.0	10442.0
1005.0	1849.0	1849.0	1849.0	1849.0	1849.0	1849.0	1849.0	1849.0	1849.0	1849.0	1849.0	1849.0	1849.0	1849.0	1849.0	1849.0	1849.0	1849.0	1849.0	1849.0	1849.0	1849.0	1849.0	1849.0	2211.0	2211.0	2211.0	2211.0	2211.0	2211.0	2211.0	2211.0	2211.0	2211.0	2211.0
1006.0	12744.0	12744.0	12744.0	12763.0	12763.0	12763.0	12763.0	12763.0	12763.0	12763.0	12763.0	12763.0	12763.0	13067.0	13067.0	13067.0	13067.0	13067.0	13067.0	13067.0	13067.0	13067.0	13067.0	13067.0	13067.0	13067.0	13067.0	13067.0	13067.0	13067.0	13067.0	13067.0	13067.0	13067.0	13067.0
1007.0	14272.0	14272.0	14272.0	14272.0	14272.0	14272.0	14272.0	14272.0	14272.0	14272.0	14272.0	14272.0	14272.0	14272.0	14272.0	14272.0	14272.0	14272.0	14272.0	14272.0	14272.0	14272.0	14272.0	14272.0	14272.0	14838.0	14838.0	14838.0	14838.0	14838.0	18751.0	18751.0	18751.0	18751.0	18751.0
1008.0	0.0	0.0	0.0	0.0	0.0	0.0	0.0	0.0	0.0	0.0	0.0	0.0	0.0	0.0	0.0	0.0	0.0	0.0	0.0	0.0	0.0	0.0	0.0	0.0	0.0	0.0	0.0	0.0	0.0	0.0	0.0	0.0	0.0	0.0	0.0
1009.0	30610.0	30610.0	32322.0	33327.0	33327.0	33327.0	33327.0	33327.0	34585.0	34585.0	34585.0	34585.0	34585.0	34585.0	34585.0	34585.0	34585.0	39788.0	41672.0	41993.0	45176.0	46406.0	46406.0	46406.0	46406.0	52665.0	52665.0	52665.0	52665.0	52665.0	52665.0	52665.0	52665.0	52665.0	52665.0
1010.0	3241.0	3241.0	3241.0	3241.0	3241.0	3241.0	3241.0	3241.0	3241.0	3241.0	3241.0	3241.0	3241.0	3241.0	4558.0	4558.0	4558.0	4558.0	4558.0	4558.0	4558.0	5617.0	5617.0	5617.0	5617.0	5617.0	5617.0	5617.0	5617.0	5617.0	5617.0	5617.0	5617.0	5617.0	5617.0
1011.0	3748.0	3748.0	3748.0	3748.0	3748.0	3748.0	3748.0	3748.0	3748.0	3748.0	3748.0	3748.0	3748.0	3748.0	3748.0	3748.0	3748.0	3748.0	3748.0	3748.0	3748.0	3748.0	3748.0	3748.0	3748.0	3748.0	3748.0	3748.0	3748.0	3748.0	3748.0	3748.0	3748.0	3748.0	3748.0
1012.0	363.0	363.0	363.0	363.0	363.0	363.0	363.0	363.0	363.0	363.0	363.0	363.0	363.0	363.0	363.0	363.0	363.0	363.0	363.0	363.0	363.0	363.0	363.0	363.0	363.0	363.0	363.0	363.0	363.0	363.0	363.0	435.0	435.0	435.0	435.0
1013.0	14877.0	14877.0	14877.0	14877.0	14877.0	14877.0	14877.0	14877.0	14877.0	14877.0	14877.0	14877.0	14877.0	14877.0	14877.0	14877.0	14877.0	14877.0	14877.0	16930.0	16930.0	16930.0	16930.0	16930.0	16930.0	16930.0	16930.0	16930.0	16930.0	16930.0	16930.0	18312.0	18312.0	18312.0	18312.0
1014.0	17090.0	17090.0	17090.0	17090.0	17090.0	17661.0	17661.0	17661.0	17661.0	17661.0	17661.0	17661.0	19149.0	19149.0	19149.0	19149.0	19149.0	19149.0	19149.0	21461.0	21461.0	21461.0	22423.0	22423.0	22423.0	22423.0	24373.0	24373.0	24373.0	25348.0	25348.0	25348.0	25348.0	25348.0	25348.0
1015.0	2238.0	2238.0	2238.0	5639.0	5639.0	5639.0	5639.0	5639.0	5639.0	5639.0	5639.0	5639.0	5639.0	5639.0	5639.0	5639.0	5639.0	5639.0	5639.0	5639.0	5639.0	5639.0	5639.0	5639.0	5639.0	5639.0	5639.0	5639.0	5974.0	5974.0	5974.0	5974.0	5974.0	5974.0	5974.0
1016.0	383.0	383.0	383.0	383.0	383.0	383.0	383.0	383.0	383.0	383.0	383.0	383.0	383.0	383.0	383.0	383.0	383.0	383.0	383.0	383.0	383.0	383.0	383.0	383.0	383.0	383.0	383.0	383.0	383.0	383.0	383.0	383.0	383.0	383.0	383.0
1017.0	24442.0	24442.0	24442.0	24442.0	24442.0	25690.0	25690.0	25690.0	25690.0	26467.0	26467.0	26467.0	26467.0	26467.0	28973.0	37381.0	37381.0	37788.0	37788.0	37788.0	37788.0	37788.0	37788.0	37788.0	37788.0	37788.0	37788.0	37788.0	37788.0	37788.0	37788.0	37788.0	37788.0	37788.0	37788.0
1018.0	18370.0	18370.0	18370.0	18370.0	18370.0	18370.0	18370.0	18370.0	18370.0	18370.0	18370.0	18370.0	18370.0	18370.0	18370.0	18370.0	18370.0	18370.0	18370.0	18370.0	18370.0	18975.0	20084.0	20084.0	20084.0	20084.0	20084.0	20084.0	20084.0	20084.0	20084.0	20084.0	20084.0	20084.0	20084.0
1019.0	12818.0	12818.0	12818.0	12818.0	12818.0	12818.0	12818.0	12818.0	12818.0	12818.0	12818.0	12818.0	12818.0	12818.0	12969.0	12969.0	12969.0	12969.0	12969.0	12969.0	12969.0	15098.0	15098.0	15098.0	15098.0	15098.0	15098.0	15098.0	15098.0	15098.0	15098.0	15098.0	15098.0	15098.0	15098.0
1020.0	68430.0	68430.0	68430.0	70011.0	70011.0	70011.0	70011.0	70011.0	70011.0	70011.0	70011.0	70447.0	70447.0	70447.0	70447.0	70447.0	70447.0	92200.0	92200.0	92200.0	92200.0	104910.0	105634.0	105634.0	105634.0	105634.0	105634.0	106550.0	106550.0	106550.0	107590.0	107590.0	107590.0	110044.0	110044.0
1021.0	4487.0	4487.0	4487.0	4487.0	4487.0	4487.0	4487.0	4487.0	4487.0	4487.0	4487.0	4487.0	5308.0	5308.0	5308.0	5308.0	5308.0	5308.0	5308.0	5308.0	5308.0	5308.0	5308.0	5308.0	7119.0	7885.0	7885.0	7885.0	7885.0	7885.0	7885.0	7885.0	7885.0	7885.0	7885.0
1022.0	71062.0	71062.0	71062.0	73410.0	74059.0	80155.0	80790.0	82322.0	82322.0	82364.0	83303.0	85357.0	88106.0	88106.0	88666.0	88666.0	88666.0	89473.0	89473.0	89473.0	93151.0	94520.0	94520.0	94520.0	94520.0	94520.0	95240.0	95240.0	95240.0	95240.0	95240.0	95240.0	95289.0	99809.0	100013.0
1023.0	24813.0	24813.0	24813.0	24813.0	24813.0	24813.0	24813.0	24813.0	24813.0	24813.0	24813.0	24813.0	24813.0	24813.0	24813.0	24813.0	24846.0	24846.0	24846.0	25190.0	25190.0	25190.0	25190.0	25190.0	25190.0	25190.0	25190.0	25190.0	25190.0	25190.0	25448.0	25448.0	25448.0	25448.0	25448.0
1024.0	67198.0	67198.0	67198.0	67198.0	67198.0	67198.0	67198.0	68021.0	68021.0	68021.0	68021.0	68021.0	68021.0	68021.0	70947.0	71867.0	71867.0	71867.0	72051.0	77366.0	77366.0	77366.0	77366.0	77677.0	77677.0	77677.0	77677.0	77677.0	78840.0	78840.0	78840.0	78840.0	78840.0	78840.0	80338.0
1025.0	64359.0	64359.0	64359.0	64359.0	68846.0	74313.0	74332.0	74332.0	74332.0	74588.0	74588.0	74588.0	74588.0	74771.0	74771.0	74771.0	74959.0	74959.0	81887.0	82400.0	82400.0	82400.0	82400.0	82857.0	83165.0	83165.0	83165.0	83165.0	83627.0	83645.0	83645.0	83645.0	84478.0	84478.0	84478.0
1026.0	45360.0	45360.0	45360.0	51971.0	51971.0	51971.0	51971.0	51971.0	51971.0	51971.0	51971.0	51971.0	52319.0	52319.0	52328.0	54490.0	54490.0	54490.0	54490.0	54490.0	54490.0	55010.0	55010.0	55010.0	55010.0	55010.0	57308.0	57308.0	57487.0	58279.0	58279.0	58279.0	58279.0	58279.0	58279.0
1027.0	18911.0	18911.0	18911.0	18911.0	18911.0	18911.0	18911.0	19635.0	19635.0	19635.0	19635.0	19635.0	19635.0	19635.0	19647.0	19647.0	19647.0	19647.0	19647.0	19647.0	20030.0	20030.0	20030.0	20030.0	20158.0	20158.0	20158.0	20158.0	20158.0	20158.0	20222.0	20222.0	20222.0	20222.0	20222.0
1028.0	434.0	434.0	434.0	434.0	434.0	434.0	434.0	434.0	434.0	434.0	434.0	434.0	434.0	434.0	434.0	434.0	434.0	434.0	434.0	434.0	434.0	434.0	434.0	434.0	434.0	434.0	434.0	434.0	434.0	434.0	434.0	434.0	434.0	434.0	434.0
1029.0	29191.0	29191.0	29191.0	29191.0	29588.0	29588.0	29588.0	29588.0	29588.0	29588.0	29588.0	29588.0	29588.0	29588.0	29588.0	32402.0	32402.0	32402.0	32402.0	32402.0	32402.0	32402.0	32402.0	32402.0	32402.0	32402.0	32402.0	32402.0	35030.0	35030.0	35030.0	35030.0	35178.0	35178.0	35383.0
1030.0	30629.0	30629.0	30629.0	31203.0	32784.0	34489.0	34489.0	34489.0	34489.0	34489.0	34489.0	34489.0	34489.0	35039.0	35060.0	35060.0	35060.0	36631.0	36719.0	36719.0	36719.0	36719.0	36719.0	36719.0	36719.0	36719.0	36719.0	37381.0	37381.0	37381.0	37381.0	37381.0	37381.0	37381.0	37381.0
1031.0	12811.0	12811.0	12811.0	12811.0	12811.0	12811.0	12811.0	12811.0	12811.0	12811.0	12811.0	12811.0	12811.0	12811.0	12811.0	12811.0	14506.0	14506.0	14506.0	14506.0	14506.0	14506.0	14506.0	14506.0	14506.0	14506.0	14506.0	14506.0	14506.0	14506.0	14506.0	14506.0	14506.0	14506.0	14506.0
1032.0	19373.0	19373.0	19373.0	19373.0	19373.0	19373.0	19373.0	19373.0	19373.0	19373.0	19373.0	19373.0	19373.0	19373.0	19373.0	19373.0	19373.0	19373.0	19373.0	19780.0	20443.0	20443.0	20443.0	20443.0	20443.0	20443.0	20443.0	20443.0	20443.0	20443.0	20443.0	20443.0	20443.0	20443.0	20443.0
1033.0	27906.0	27906.0	27906.0	27906.0	27906.0	27906.0	29239.0	32943.0	32943.0	32943.0	43243.0	43243.0	43243.0	43243.0	45758.0	49392.0	49392.0	49392.0	49399.0	49399.0	50017.0	50017.0	50017.0	50017.0	50017.0	50017.0	50017.0	50017.0	50017.0	50017.0	50124.0	50124.0	50124.0	50124.0	50124.0
1034.0	16989.0	16989.0	16989.0	16989.0	16989.0	16989.0	16989.0	16989.0	16989.0	16989.0	16989.0	16989.0	16989.0	16989.0	16989.0	16989.0	16989.0	16989.0	16989.0	16989.0	16989.0	18329.0	18329.0	18329.0	18329.0	18329.0	18329.0	18329.0	18329.0	18329.0	18329.0	18329.0	18329.0	18329.0	18329.0
1035.0	111621.0	111621.0	111621.0	111621.0	111621.0	111621.0	111621.0	111625.0	111625.0	111625.0	111625.0	111625.0	112064.0	112064.0	112064.0	112064.0	112064.0	112064.0	112064.0	112064.0	112064.0	112064.0	112714.0	112714.0	112714.0	112714.0	116455.0	116455.0	116583.0	116583.0	116583.0	116583.0	117235.0	117235.0	117235.0
1036.0	5005.0	5005.0	5005.0	5005.0	5005.0	5005.0	5005.0	5005.0	5005.0	5005.0	5005.0	5005.0	5005.0	5005.0	5165.0	5165.0	5165.0	5165.0	5165.0	5165.0	5165.0	5165.0	5165.0	5165.0	5165.0	5165.0	5165.0	5165.0	5165.0	5165.0	5165.0	5165.0	5165.0	5165.0	5165.0
1037.0	20430.0	20430.0	20430.0	20430.0	20430.0	20430.0	20430.0	20430.0	20430.0	20430.0	20430.0	20430.0	20430.0	20430.0	20430.0	20430.0	20430.0	20430.0	20430.0	20430.0	20430.0	20874.0	20874.0	20874.0	20874.0	20874.0	20874.0	20874.0	20874.0	20874.0	20874.0	20874.0	20874.0	20874.0	20874.0
1038.0	6802.0	6802.0	7359.0	7359.0	7359.0	7359.0	7359.0	7359.0	7359.0	7359.0	7359.0	7359.0	7359.0	7359.0	7359.0	7359.0	7359.0	7359.0	7359.0	7359.0	7359.0	7359.0	7359.0	7359.0	7359.0	7359.0	7359.0	7359.0	7359.0	7359.0	7359.0	7359.0	7359.0	7359.0	7359.0
1039.0	9087.0	9087.0	9087.0	9087.0	9087.0	9087.0	9087.0	9087.0	9087.0	9087.0	9157.0	9157.0	9157.0	9157.0	9522.0	9522.0	9868.0	9868.0	9868.0	9868.0	11417.0	11417.0	11417.0	11417.0	11417.0	11417.0	11417.0	11417.0	11417.0	11417.0	11417.0	11417.0	11417.0	11417.0	11417.0
1040.0	23256.0	23256.0	23256.0	23256.0	23256.0	23256.0	25154.0	25154.0	25154.0	25154.0	25154.0	25154.0	25154.0	25154.0	25154.0	25154.0	25154.0	25948.0	25948.0	28662.0	28662.0	30150.0	30150.0	30150.0	30150.0	30150.0	30150.0	30150.0	30150.0	30150.0	30150.0	30150.0	30150.0	30150.0	30150.0
1041.0	23937.0	23937.0	23937.0	23937.0	23937.0	24393.0	24393.0	24393.0	24393.0	24393.0	24393.0	24393.0	24393.0	25352.0	25352.0	25352.0	25352.0	25352.0	25352.0	25352.0	28601.0	30515.0	34356.0	34356.0	34461.0	34461.0	34461.0	34461.0	34461.0	36924.0	39483.0	39483.0	39483.0	39483.0	39483.0
1042.0	211434.0	211434.0	219616.0	233179.0	247003.0	263547.0	264026.0	303210.0	319348.0	322518.0	328835.0	329678.0	330180.0	330180.0	341650.0	341680.0	377262.0	379872.0	381311.0	382829.0	382829.0	382829.0	400592.0	400592.0	403261.0	403440.0	405200.0	405200.0	405200.0	406321.0	410346.0	410346.0	410647.0	410647.0	411640.0
1043.0	58489.0	58489.0	60200.0	60200.0	60244.0	60576.0	64693.0	64693.0	64693.0	64693.0	64693.0	64693.0	64693.0	65006.0	65443.0	65443.0	69094.0	69094.0	71886.0	72415.0	72519.0	72519.0	72519.0	72614.0	72614.0	72614.0	72614.0	72614.0	72614.0	101270.0	102253.0	102306.0	102306.0	102306.0	102366.0
1044.0	2247.0	2247.0	2247.0	2247.0	2247.0	2247.0	2247.0	2247.0	2247.0	2247.0	2247.0	2247.0	2247.0	2247.0	2247.0	2247.0	2247.0	2247.0	2247.0	2247.0	2247.0	2247.0	2247.0	2247.0	2247.0	2247.0	2247.0	2247.0	2247.0	2247.0	2247.0	2247.0	2247.0	2247.0	2247.0
1045.0	158466.0	158466.0	158466.0	158466.0	158466.0	158738.0	161404.0	162170.0	166650.0	169560.0	170448.0	170581.0	170581.0	171261.0	171779.0	171779.0	171779.0	179641.0	182060.0	182179.0	182604.0	188351.0	189547.0	189547.0	191366.0	191765.0	191765.0	191765.0	200008.0	200075.0	200075.0	202212.0	202212.0	202212.0	202212.0
1046.0	6841.0	6841.0	6841.0	6841.0	6841.0	6841.0	6841.0	6841.0	6841.0	6841.0	6841.0	6841.0	6841.0	6841.0	6841.0	6841.0	6841.0	6841.0	6841.0	6841.0	6841.0	6841.0	6841.0	6841.0	6841.0	6841.0	6841.0	6841.0	6841.0	6841.0	6841.0	6841.0	6841.0	6841.0	6841.0
1047.0	882051.0	882051.0	883432.0	885195.0	885195.0	937606.0	937606.0	939074.0	939074.0	952362.0	956302.0	965788.0	965788.0	966872.0	976497.0	982911.0	983002.0	988768.0	993747.0	1011117.0	1011117.0	1015344.0	1036177.0	1037279.0	1037300.0	1037692.0	1037692.0	1055069.0	1059907.0	1059907.0	1060548.0	1060548.0	1060548.0	1060548.0	1060616.0
1048.0	53652.0	53652.0	53652.0	53652.0	53652.0	53652.0	53652.0	53652.0	53652.0	53652.0	53652.0	53652.0	53652.0	53652.0	53652.0	53652.0	53652.0	53652.0	53652.0	53652.0	53652.0	53652.0	53652.0	53652.0	53652.0	53652.0	53652.0	53652.0	53652.0	53652.0	53652.0	53652.0	53652.0	53652.0	53652.0
1049.0	14378.0	14378.0	14378.0	14378.0	16874.0	16874.0	16874.0	16874.0	16874.0	19170.0	19976.0	19976.0	19976.0	19976.0	19976.0	19976.0	19976.0	19976.0	20006.0	20006.0	20006.0	20006.0	21049.0	21049.0	21049.0	21049.0	21049.0	21049.0	21049.0	21049.0	21049.0	21049.0	21049.0	21049.0	21049.0
1050.0	4382.0	4382.0	4382.0	4382.0	4382.0	4382.0	4382.0	4382.0	4382.0	4382.0	4382.0	4382.0	4382.0	4382.0	4382.0	4382.0	4382.0	4382.0	4382.0	4382.0	4382.0	4382.0	4382.0	4382.0	4382.0	4382.0	4382.0	4382.0	4382.0	4382.0	4382.0	4382.0	4382.0	4382.0	4382.0
1051.0	19374.0	19374.0	19374.0	19469.0	19469.0	19469.0	19469.0	19469.0	19469.0	19469.0	19469.0	19469.0	19469.0	19469.0	19757.0	19757.0	20179.0	20625.0	20625.0	20625.0	20625.0	20625.0	20625.0	20625.0	20625.0	20625.0	21159.0	21159.0	21159.0	21159.0	21159.0	21159.0	21159.0	21897.0	21897.0
1052.0	198203.0	198203.0	201665.0	204416.0	205173.0	257064.0	263351.0	272947.0	272993.0	275295.0	292024.0	292324.0	292610.0	294469.0	295157.0	295157.0	296254.0	299276.0	311575.0	312438.0	317610.0	318146.0	320868.0	321467.0	330999.0	331756.0	331916.0	336828.0	338766.0	339029.0	339415.0	340309.0	342222.0	342289.0	342289.0
1053.0	54574.0	54574.0	58424.0	59977.0	61793.0	63678.0	63678.0	63771.0	63771.0	63771.0	63771.0	63771.0	66000.0	69144.0	69144.0	69144.0	69144.0	69144.0	70547.0	75937.0	75937.0	75937.0	82491.0	82491.0	82702.0	83508.0	83508.0	83508.0	83508.0	83508.0	83508.0	83735.0	83735.0	83735.0	84278.0
1054.0	38293.0	38293.0	38293.0	38311.0	38311.0	38311.0	38311.0	38311.0	38311.0	38311.0	38402.0	38402.0	39113.0	39113.0	39246.0	39246.0	39246.0	39246.0	39246.0	43451.0	43451.0	43451.0	43451.0	43451.0	43451.0	43451.0	43451.0	43451.0	43451.0	43451.0	43451.0	43451.0	43451.0	43451.0	43451.0
1055.0	3195.0	3195.0	3195.0	3195.0	3195.0	3195.0	3195.0	3195.0	3195.0	3195.0	3195.0	3195.0	3195.0	3195.0	3195.0	3195.0	3195.0	3274.0	3274.0	3274.0	3274.0	3274.0	3274.0	3274.0	3274.0	3274.0	3274.0	3274.0	3274.0	3274.0	3274.0	3274.0	3274.0	3274.0	3274.0
1056.0	7582.0	7582.0	7582.0	7582.0	7582.0	7582.0	7582.0	7582.0	7582.0	7582.0	7582.0	7582.0	7582.0	7582.0	7582.0	7582.0	7582.0	7582.0	7582.0	7582.0	7582.0	12961.0	12961.0	12961.0	12961.0	12961.0	12961.0	12982.0	13893.0	13893.0	13893.0	13893.0	13893.0	13893.0	13893.0
1057.0	168058.0	168058.0	168334.0	168334.0	182592.0	192713.0	192713.0	192713.0	192713.0	192713.0	193221.0	193221.0	196872.0	197574.0	197574.0	197574.0	201580.0	208034.0	208034.0	208034.0	208034.0	208673.0	208673.0	216208.0	216780.0	223477.0	223477.0	223477.0	223800.0	223800.0	223800.0	224215.0	226779.0	226779.0	227163.0
1058.0	6671.0	6671.0	6671.0	6671.0	6689.0	6689.0	6689.0	6689.0	6689.0	6689.0	6689.0	6689.0	6689.0	6689.0	6689.0	6689.0	6689.0	6689.0	6689.0	6689.0	6689.0	6689.0	6689.0	6689.0	6689.0	6689.0	6689.0	6689.0	6689.0	6689.0	6689.0	6689.0	6689.0	6689.0	6689.0
1059.0	16214.0	16214.0	16214.0	16214.0	16534.0	16534.0	16534.0	16534.0	16534.0	17316.0	17787.0	17787.0	19025.0	19025.0	19025.0	19025.0	19025.0	19025.0	19029.0	19029.0	21435.0	21435.0	21435.0	21435.0	21439.0	21439.0	21439.0	21439.0	21439.0	21439.0	21439.0	22373.0	22373.0	22373.0	22373.0
1060.0	26377.0	26377.0	26377.0	26377.0	26377.0	26377.0	26377.0	26377.0	26377.0	26377.0	26377.0	26377.0	26377.0	26377.0	26377.0	26519.0	26767.0	26767.0	29943.0	29943.0	29943.0	30412.0	30412.0	30416.0	30416.0	30416.0	30416.0	30416.0	30416.0	30416.0	30416.0	30416.0	30416.0	30416.0	30416.0
1061.0	266306.0	266306.0	266306.0	268761.0	272175.0	275022.0	275821.0	276107.0	277552.0	278966.0	279536.0	282690.0	286237.0	291866.0	301819.0	302172.0	302172.0	303533.0	303533.0	307395.0	309195.0	309625.0	309625.0	309625.0	309629.0	311205.0	311205.0	311328.0	312635.0	312802.0	312802.0	315521.0	317514.0	317514.0	317597.0
1062.0	38407.0	38407.0	38407.0	38407.0	38407.0	38407.0	38407.0	38407.0	38407.0	40385.0	40385.0	40385.0	40385.0	40385.0	40385.0	40385.0	40385.0	41147.0	41207.0	41207.0	41798.0	41798.0	41798.0	41798.0	42292.0	42292.0	45289.0	45289.0	45289.0	46496.0	46496.0	46496.0	46496.0	46496.0	46496.0
1063.0	3177.0	3177.0	3177.0	3177.0	3177.0	3177.0	3177.0	3177.0	3177.0	3177.0	3177.0	3177.0	3521.0	3521.0	3521.0	3521.0	3521.0	3521.0	3521.0	3521.0	3521.0	3521.0	3521.0	3521.0	3521.0	3521.0	3521.0	3521.0	3521.0	3521.0	3521.0	3521.0	3521.0	3521.0	3521.0
1064.0	4205.0	4205.0	4205.0	4205.0	4205.0	4205.0	4205.0	4205.0	4205.0	4205.0	4205.0	4205.0	4205.0	4205.0	4205.0	4205.0	4769.0	4769.0	4769.0	4769.0	4769.0	4769.0	4769.0	4769.0	4769.0	4769.0	4769.0	4769.0	4769.0	4769.0	4769.0	4989.0	4989.0	4989.0	4989.0
1065.0	23247.0	23247.0	23247.0	23247.0	24580.0	24580.0	24580.0	24580.0	24580.0	24580.0	24580.0	24580.0	24580.0	24580.0	25381.0	25381.0	25381.0	25381.0	25381.0	25381.0	28054.0	29526.0	29526.0	29526.0	29526.0	29526.0	29526.0	29526.0	29526.0	29526.0	29526.0	29526.0	29526.0	29526.0	29526.0
1066.0	1436.0	1436.0	1436.0	1436.0	1436.0	1436.0	1436.0	1436.0	1436.0	1436.0	1436.0	1436.0	1436.0	1436.0	1436.0	1436.0	1436.0	1436.0	1436.0	1436.0	1436.0	1436.0	1436.0	1436.0	1436.0	1436.0	1436.0	1436.0	1436.0	1436.0	1436.0	1436.0	1436.0	1436.0	1436.0
1067.0	54026.0	54026.0	56152.0	56934.0	56934.0	56934.0	56974.0	58364.0	58364.0	58366.0	58366.0	58366.0	58366.0	59898.0	59898.0	59898.0	59898.0	61011.0	62363.0	62363.0	62363.0	63912.0	64139.0	64139.0	64139.0	64139.0	64139.0	64165.0	64335.0	64335.0	64335.0	64335.0	64335.0	64335.0	64335.0
1068.0	11862.0	11862.0	11862.0	11862.0	11862.0	11862.0	11862.0	11862.0	11862.0	11862.0	11862.0	11862.0	11862.0	11862.0	11862.0	11862.0	11862.0	11862.0	11862.0	11862.0	11862.0	11862.0	11862.0	11862.0	11862.0	11862.0	11862.0	11862.0	11862.0	11862.0	11862.0	12457.0	12457.0	12457.0	12457.0
1069.0	2895.0	2895.0	2895.0	2895.0	2895.0	2895.0	2895.0	2895.0	2895.0	2895.0	2895.0	2895.0	2895.0	2895.0	2895.0	2895.0	2895.0	2895.0	2895.0	2895.0	2895.0	2895.0	2895.0	2895.0	2895.0	2895.0	2895.0	2895.0	2895.0	2895.0	2895.0	2895.0	2895.0	2895.0	2895.0
1070.0	18286.0	18286.0	18286.0	18286.0	18286.0	18286.0	18599.0	18599.0	18599.0	18599.0	18599.0	18599.0	18599.0	18599.0	18599.0	18599.0	18599.0	18599.0	20812.0	20812.0	20812.0	20812.0	20812.0	20812.0	20812.0	20812.0	20812.0	20812.0	20812.0	20812.0	20812.0	20812.0	20812.0	20812.0	20812.0
1071.0	11353.0	11353.0	11353.0	11353.0	11353.0	11353.0	11353.0	11353.0	11353.0	11353.0	11353.0	11353.0	11353.0	11353.0	11383.0	11383.0	11383.0	11383.0	11383.0	11383.0	12878.0	12878.0	12878.0	13788.0	13788.0	13788.0	13788.0	14282.0	14282.0	14282.0	14282.0	14282.0	14282.0	14282.0	14282.0
1072.0	47451.0	47451.0	47451.0	48157.0	48157.0	48157.0	48157.0	48157.0	48157.0	48343.0	48343.0	48343.0	48343.0	48461.0	48461.0	48461.0	48461.0	48461.0	49404.0	49404.0	49404.0	49404.0	49404.0	52308.0	52308.0	52308.0	52308.0	52308.0	52308.0	52308.0	52308.0	52308.0	52308.0	52308.0	52308.0
1073.0	92486.0	92486.0	93384.0	93869.0	93869.0	93869.0	98785.0	98785.0	98785.0	101441.0	101441.0	101441.0	101441.0	101441.0	101441.0	101441.0	101441.0	102112.0	102112.0	102519.0	103636.0	106146.0	106146.0	106146.0	106322.0	106322.0	106322.0	106322.0	106322.0	106322.0	106322.0	106322.0	106322.0	106322.0	106322.0
1074.0	4792.0	4792.0	4792.0	4792.0	4792.0	4792.0	4792.0	4792.0	4792.0	4792.0	4792.0	4792.0	4792.0	4792.0	4792.0	4792.0	4792.0	4792.0	4990.0	4990.0	4990.0	4990.0	4990.0	4990.0	4990.0	4990.0	4990.0	4990.0	4990.0	4990.0	4990.0	4990.0	4990.0	4990.0	4990.0
1075.0	11172.0	11172.0	11172.0	11172.0	11172.0	11172.0	11172.0	11172.0	11172.0	11172.0	11172.0	11172.0	11172.0	11172.0	11172.0	11172.0	11172.0	11172.0	11172.0	11172.0	12747.0	24299.0	25028.0	25028.0	25028.0	25028.0	25028.0	27334.0	27334.0	27334.0	27334.0	27334.0	27608.0	27608.0	27608.0
1076.0	26961.0	26961.0	27005.0	27005.0	27005.0	27005.0	27005.0	27005.0	27005.0	27005.0	27047.0	27047.0	27049.0	27384.0	27384.0	27384.0	27384.0	27384.0	27384.0	27384.0	27384.0	27384.0	27384.0	27384.0	27384.0	27384.0	27384.0	27384.0	27384.0	27384.0	27384.0	27384.0	27384.0	27384.0	27384.0
1077.0	19320.0	19320.0	19320.0	19320.0	19320.0	19320.0	19320.0	19320.0	19320.0	19320.0	19320.0	19320.0	19320.0	19320.0	19320.0	19320.0	19320.0	19353.0	19353.0	19353.0	19353.0	19353.0	19353.0	19353.0	19353.0	19353.0	19353.0	19353.0	19657.0	19657.0	19657.0	19657.0	19657.0	19657.0	19657.0
1078.0	74699.0	74699.0	74699.0	74731.0	74731.0	74731.0	74731.0	74731.0	74768.0	74768.0	74768.0	74768.0	74768.0	74768.0	74768.0	74768.0	96791.0	106530.0	106975.0	107059.0	107059.0	107059.0	107196.0	107196.0	107196.0	107196.0	107196.0	107444.0	107762.0	107762.0	107762.0	107762.0	107762.0	107762.0	107762.0
1079.0	8113.0	8113.0	8113.0	8113.0	8113.0	8113.0	8113.0	8113.0	8113.0	8113.0	8113.0	8385.0	8385.0	8385.0	8385.0	8385.0	8385.0	8385.0	8385.0	8385.0	8385.0	8385.0	8385.0	8385.0	8385.0	8385.0	8385.0	8385.0	8385.0	8385.0	8385.0	8385.0	8385.0	8385.0	8385.0
1080.0	7994.0	7994.0	7994.0	7994.0	7994.0	7994.0	7994.0	7994.0	7994.0	8020.0	8020.0	8020.0	8020.0	8660.0	8660.0	8660.0	11044.0	11044.0	11044.0	11539.0	11539.0	11539.0	11539.0	11665.0	11665.0	11665.0	11665.0	11665.0	11665.0	11665.0	11665.0	11665.0	11665.0	11665.0	12037.0
1081.0	12728.0	12728.0	12728.0	12728.0	12728.0	12728.0	12728.0	12728.0	12728.0	12728.0	12728.0	12728.0	12728.0	12728.0	12728.0	12728.0	12728.0	12728.0	12728.0	12728.0	12728.0	12728.0	12728.0	12728.0	12728.0	12728.0	12728.0	12728.0	14707.0	14707.0	14707.0	14707.0	14707.0	14707.0	14707.0
1082.0	21948.0	21948.0	21948.0	21948.0	21948.0	21948.0	21948.0	23220.0	23220.0	23220.0	23220.0	23220.0	23220.0	23220.0	23220.0	23220.0	23220.0	23589.0	23589.0	23589.0	23589.0	23589.0	23589.0	23882.0	23887.0	23887.0	23887.0	23887.0	23887.0	23887.0	23887.0	23887.0	23887.0	23887.0	23887.0
1083.0	7694.0	7694.0	7694.0	7694.0	7694.0	7694.0	7694.0	7694.0	7694.0	7694.0	7694.0	7694.0	7694.0	7705.0	7705.0	7705.0	7705.0	7705.0	7705.0	7705.0	7705.0	7705.0	7705.0	7705.0	7705.0	7705.0	7705.0	7705.0	7705.0	7705.0	7705.0	7705.0	7705.0	7705.0	7705.0
1084.0	3303.0	3303.0	3303.0	3303.0	3303.0	3303.0	3303.0	3303.0	3303.0	3303.0	3303.0	3303.0	4074.0	4074.0	4113.0	4113.0	4113.0	5018.0	5018.0	5018.0	5018.0	5018.0	5018.0	5018.0	5018.0	5018.0	5018.0	5018.0	5018.0	5018.0	5018.0	5018.0	5018.0	5018.0	5018.0
1085.0	5329.0	5329.0	5329.0	5329.0	5329.0	5329.0	5329.0	5756.0	5756.0	5756.0	5756.0	5756.0	5756.0	5756.0	5770.0	5770.0	5770.0	6016.0	6016.0	6016.0	6016.0	7070.0	7070.0	7070.0	7070.0	7070.0	7070.0	7070.0	7377.0	7377.0	7377.0	7377.0	7377.0	7377.0	7388.0
1086.0	36424.0	36424.0	36424.0	36424.0	36424.0	38213.0	38213.0	38213.0	38217.0	38217.0	38217.0	38217.0	41552.0	41552.0	42021.0	42021.0	42021.0	52103.0	52103.0	56956.0	56956.0	56956.0	61045.0	65802.0	65802.0	66164.0	66164.0	66164.0	66533.0	66533.0	66533.0	68204.0	68204.0	68285.0	69128.0
1087.0	20202.0	20202.0	20202.0	20202.0	20202.0	20202.0	20202.0	20202.0	20202.0	20202.0	20202.0	20202.0	20202.0	20202.0	20202.0	20202.0	20202.0	20370.0	20370.0	20370.0	20370.0	20370.0	20370.0	20370.0	20370.0	20370.0	20370.0	20370.0	20370.0	20370.0	20370.0	20370.0	20370.0	20370.0	20370.0
1088.0	8583.0	8583.0	8583.0	8599.0	8599.0	8599.0	8599.0	8599.0	8599.0	8599.0	8599.0	8599.0	8599.0	9711.0	9711.0	9711.0	9711.0	9711.0	9711.0	9711.0	9711.0	9711.0	9711.0	9711.0	9711.0	9711.0	9711.0	9711.0	9711.0	9711.0	9711.0	9711.0	9711.0	9711.0	9711.0
1089.0	0.0	0.0	0.0	0.0	0.0	0.0	0.0	0.0	0.0	0.0	0.0	0.0	0.0	0.0	0.0	0.0	0.0	0.0	0.0	0.0	0.0	0.0	0.0	0.0	0.0	0.0	0.0	0.0	0.0	0.0	0.0	0.0	0.0	0.0	0.0
1090.0	596.0	596.0	596.0	596.0	596.0	596.0	596.0	596.0	596.0	596.0	596.0	596.0	596.0	596.0	596.0	596.0	596.0	596.0	596.0	596.0	596.0	596.0	596.0	596.0	596.0	596.0	596.0	596.0	596.0	596.0	596.0	596.0	596.0	596.0	596.0
1091.0	19933.0	19933.0	19933.0	19933.0	19933.0	19933.0	19933.0	19933.0	28829.0	28829.0	28829.0	28829.0	28829.0	32323.0	32323.0	32323.0	32323.0	33384.0	33384.0	33384.0	33384.0	33384.0	33384.0	33384.0	40091.0	40091.0	40091.0	40091.0	40091.0	41277.0	41277.0	41277.0	41832.0	41832.0	41832.0
1092.0	23378.0	23378.0	23378.0	23378.0	23378.0	23378.0	23378.0	23378.0	23378.0	23378.0	23378.0	23378.0	23378.0	23378.0	23378.0	23378.0	23378.0	23378.0	23378.0	28389.0	28389.0	28389.0	28389.0	32056.0	32056.0	32056.0	32056.0	32056.0	32056.0	32056.0	32056.0	32056.0	32056.0	32056.0	32056.0
1093.0	4353.0	4353.0	4353.0	4353.0	4353.0	4353.0	4353.0	4353.0	4353.0	4353.0	4353.0	4813.0	4950.0	4950.0	4950.0	4950.0	4950.0	4950.0	4950.0	4950.0	4950.0	4950.0	4950.0	4950.0	5057.0	5057.0	5057.0	5057.0	5057.0	5057.0	5057.0	5057.0	5057.0	5057.0	5057.0
1094.0	0.0	0.0	0.0	0.0	0.0	0.0	0.0	0.0	0.0	0.0	0.0	0.0	0.0	0.0	0.0	0.0	0.0	0.0	0.0	0.0	0.0	0.0	0.0	0.0	0.0	0.0	0.0	0.0	0.0	0.0	0.0	0.0	0.0	0.0	0.0
1095.0	13439.0	13439.0	13439.0	13439.0	13439.0	13439.0	13439.0	13439.0	13439.0	13439.0	13978.0	13978.0	13978.0	20313.0	20313.0	20313.0	20313.0	20313.0	20313.0	20313.0	20313.0	20313.0	20313.0	20313.0	20313.0	20313.0	20313.0	20313.0	20313.0	21836.0	21836.0	21836.0	21836.0	21836.0	21836.0
1096.0	2070.0	2070.0	2070.0	2070.0	2070.0	2070.0	2070.0	2070.0	2070.0	2070.0	2070.0	2070.0	2070.0	2070.0	2070.0	2070.0	2070.0	2070.0	2070.0	2070.0	2070.0	2070.0	2070.0	2070.0	2070.0	2070.0	2070.0	2070.0	2070.0	2070.0	2070.0	2070.0	2070.0	2070.0	2070.0
1097.0	7517.0	7517.0	7517.0	7517.0	7517.0	7517.0	7517.0	7517.0	7517.0	7517.0	7517.0	7517.0	7517.0	7517.0	7517.0	7517.0	7517.0	7517.0	7517.0	7517.0	7517.0	7517.0	7517.0	7517.0	7517.0	7517.0	7517.0	7517.0	7517.0	7517.0	7517.0	7517.0	7517.0	7517.0	7517.0
1098.0	3352.0	3352.0	3352.0	3352.0	3352.0	3352.0	3352.0	3352.0	3352.0	3352.0	3912.0	3912.0	3912.0	3912.0	3912.0	3912.0	3912.0	3912.0	3912.0	3912.0	3912.0	3912.0	3912.0	3912.0	3912.0	3912.0	3912.0	3912.0	3912.0	3912.0	3912.0	3912.0	3912.0	3912.0	3912.0
1099.0	48415.0	48415.0	48415.0	48415.0	48415.0	48415.0	48415.0	48415.0	48415.0	48415.0	48415.0	48415.0	48415.0	48415.0	48415.0	48415.0	48415.0	48415.0	48415.0	48415.0	48415.0	48415.0	48415.0	48415.0	48415.0	48415.0	48415.0	48415.0	48415.0	48415.0	48415.0	48415.0	48415.0	48415.0	48415.0
1100.0	9756.0	9756.0	9756.0	9756.0	9756.0	9756.0	9756.0	9756.0	10118.0	10118.0	10118.0	10118.0	10118.0	10118.0	10118.0	10118.0	10118.0	10118.0	10118.0	10118.0	10118.0	10118.0	10118.0	10118.0	10118.0	10118.0	10118.0	10928.0	10928.0	10928.0	10928.0	11004.0	11004.0	11004.0	11004.0
1101.0	23543.0	23543.0	23543.0	23543.0	23543.0	23543.0	23543.0	23543.0	23543.0	23543.0	24189.0	24189.0	24189.0	24189.0	24189.0	24189.0	24189.0	24189.0	24189.0	24189.0	24396.0	24396.0	24396.0	24396.0	24396.0	24396.0	24396.0	24396.0	24396.0	24396.0	24396.0	24396.0	24396.0	24396.0	24396.0
1102.0	2665.0	2665.0	2665.0	2665.0	2665.0	2665.0	2665.0	2665.0	2665.0	2665.0	2665.0	2665.0	2665.0	2665.0	2665.0	2665.0	2665.0	2665.0	2665.0	2665.0	2665.0	2665.0	2665.0	2665.0	2665.0	2665.0	2665.0	2665.0	2665.0	2665.0	2665.0	2665.0	2665.0	2665.0	2665.0
1103.0	12682.0	12682.0	12682.0	12682.0	12682.0	12682.0	12682.0	12682.0	12682.0	12682.0	13991.0	13991.0	13991.0	13991.0	13991.0	13991.0	13991.0	13991.0	13991.0	13991.0	13991.0	13991.0	13991.0	13991.0	13991.0	13991.0	13991.0	13991.0	13991.0	13991.0	15206.0	15206.0	15206.0	15206.0	15206.0
1104.0	286.0	286.0	286.0	286.0	286.0	286.0	286.0	286.0	286.0	286.0	286.0	286.0	286.0	286.0	286.0	286.0	286.0	286.0	286.0	286.0	286.0	286.0	286.0	286.0	286.0	286.0	286.0	286.0	286.0	286.0	286.0	286.0	286.0	286.0	286.0
1105.0	6935.0	6935.0	6935.0	6935.0	6935.0	6935.0	7205.0	7205.0	7205.0	7205.0	7205.0	7205.0	7205.0	7205.0	7205.0	7205.0	7205.0	7205.0	7205.0	7205.0	7205.0	7205.0	7205.0	7205.0	7205.0	7205.0	7205.0	7205.0	7205.0	7205.0	7205.0	7205.0	7205.0	7205.0	7205.0
1106.0	11657.0	11657.0	11657.0	11657.0	11657.0	11657.0	11657.0	11657.0	11657.0	11657.0	11657.0	11657.0	11657.0	11873.0	11873.0	11873.0	12522.0	12522.0	12522.0	12522.0	12522.0	12522.0	12522.0	12522.0	12522.0	12522.0	12522.0	12522.0	12522.0	12522.0	12522.0	12522.0	13704.0	13704.0	13704.0
1107.0	615.0	615.0	615.0	615.0	615.0	615.0	615.0	615.0	615.0	615.0	615.0	615.0	615.0	615.0	615.0	615.0	615.0	615.0	615.0	615.0	615.0	615.0	615.0	615.0	615.0	615.0	615.0	615.0	615.0	615.0	615.0	615.0	615.0	615.0	615.0
1108.0	2523.0	2523.0	2523.0	2523.0	2523.0	2523.0	2523.0	2523.0	2523.0	2523.0	2523.0	2523.0	2523.0	2523.0	2523.0	2523.0	2523.0	2523.0	2523.0	2523.0	2523.0	2523.0	2523.0	2523.0	2523.0	2523.0	2523.0	2523.0	2523.0	2523.0	2523.0	2523.0	2523.0	2523.0	3108.0
1109.0	193.0	193.0	193.0	193.0	193.0	193.0	193.0	193.0	193.0	193.0	193.0	193.0	193.0	193.0	193.0	193.0	193.0	193.0	193.0	193.0	193.0	193.0	193.0	193.0	193.0	193.0	193.0	193.0	193.0	193.0	193.0	193.0	193.0	193.0	193.0
1110.0	1689.0	1689.0	1689.0	1689.0	1689.0	1689.0	1689.0	1689.0	1689.0	1689.0	1689.0	1689.0	1689.0	1689.0	1689.0	1689.0	1689.0	1689.0	1689.0	1689.0	1689.0	1689.0	1689.0	1689.0	1689.0	1689.0	1689.0	1689.0	1689.0	1689.0	1689.0	1689.0	1689.0	1689.0	1689.0
1111.0	13437.0	13437.0	13437.0	13437.0	13437.0	13437.0	13437.0	13437.0	13437.0	13437.0	13437.0	13437.0	13437.0	13437.0	13437.0	13437.0	13437.0	13437.0	13437.0	13437.0	13437.0	13437.0	13437.0	13437.0	13437.0	13437.0	13437.0	13437.0	13437.0	13437.0	13437.0	13437.0	13437.0	13437.0	13437.0
1112.0	14648.0	14648.0	14648.0	14648.0	14648.0	14648.0	14648.0	14648.0	14648.0	14648.0	14648.0	14648.0	14648.0	14648.0	14648.0	14648.0	14648.0	14648.0	14648.0	14648.0	15105.0	15105.0	26476.0	26476.0	26476.0	26476.0	26476.0	28247.0	28247.0	28247.0	28247.0	28247.0	28247.0	28247.0	29244.0
1113.0	146257.0	146257.0	146549.0	149452.0	149452.0	152816.0	152816.0	152816.0	154940.0	156139.0	156139.0	156139.0	161633.0	161680.0	166665.0	169346.0	174512.0	174512.0	174512.0	176040.0	179195.0	181914.0	184522.0	184522.0	188250.0	188796.0	193031.0	193244.0	195399.0	197513.0	197513.0	197933.0	200852.0	201019.0	201026.0
1114.0	5939.0	5939.0	5939.0	5939.0	5939.0	5939.0	5939.0	5939.0	5939.0	5939.0	5939.0	5939.0	5939.0	5939.0	5939.0	5939.0	5939.0	5939.0	6605.0	6605.0	6605.0	6605.0	6605.0	6605.0	6605.0	6605.0	6605.0	6605.0	6605.0	6605.0	6605.0	6605.0	6605.0	6605.0	6605.0
1115.0	990.0	990.0	990.0	990.0	990.0	990.0	990.0	990.0	990.0	990.0	990.0	990.0	990.0	990.0	990.0	990.0	990.0	990.0	990.0	990.0	990.0	990.0	990.0	990.0	990.0	990.0	990.0	990.0	990.0	990.0	990.0	990.0	990.0	990.0	990.0
1116.0	25804.0	25804.0	25804.0	25804.0	25804.0	25804.0	25804.0	25804.0	25804.0	25804.0	25804.0	25804.0	25952.0	25952.0	25952.0	58176.0	58176.0	58276.0	58276.0	58792.0	58792.0	58792.0	58792.0	58792.0	58792.0	58792.0	58792.0	59210.0	59210.0	59210.0	59210.0	59210.0	59210.0	59210.0	59210.0
1117.0	1938.0	1938.0	1938.0	1938.0	1938.0	1938.0	1938.0	1938.0	1938.0	1938.0	1938.0	1938.0	1938.0	1938.0	1938.0	1938.0	1938.0	1938.0	1938.0	1938.0	1938.0	1938.0	1938.0	1938.0	1938.0	1938.0	1938.0	1938.0	1938.0	1938.0	1938.0	1938.0	1938.0	1938.0	1938.0
1118.0	0.0	0.0	0.0	0.0	0.0	0.0	0.0	0.0	0.0	0.0	0.0	0.0	0.0	0.0	0.0	0.0	0.0	0.0	0.0	0.0	0.0	0.0	0.0	0.0	0.0	0.0	0.0	0.0	0.0	0.0	0.0	0.0	0.0	0.0	0.0
1119.0	20143.0	20143.0	20143.0	20143.0	20287.0	20287.0	20287.0	20287.0	20287.0	20287.0	20287.0	20287.0	20429.0	20429.0	20429.0	20429.0	20429.0	20429.0	20429.0	20457.0	20457.0	20457.0	20457.0	20457.0	20457.0	20457.0	20457.0	20457.0	20457.0	20457.0	20457.0	20457.0	20457.0	20457.0	20457.0
1120.0	21590.0	21590.0	21590.0	22530.0	22530.0	22530.0	22530.0	22530.0	24800.0	24800.0	24800.0	24800.0	24800.0	24800.0	24800.0	29751.0	29751.0	29751.0	29751.0	38490.0	38490.0	41716.0	48368.0	48368.0	48823.0	48823.0	48823.0	48823.0	48823.0	48823.0	48823.0	48823.0	48823.0	48823.0	48823.0
1121.0	8758.0	8758.0	8758.0	8758.0	8758.0	8758.0	8758.0	8758.0	8758.0	8758.0	8758.0	8758.0	8758.0	8758.0	8758.0	8758.0	8758.0	8758.0	8758.0	8758.0	8758.0	8758.0	8758.0	8758.0	8758.0	8758.0	25980.0	25980.0	25980.0	25980.0	25980.0	25980.0	25980.0	25980.0	25980.0
1122.0	6252.0	6252.0	6252.0	6252.0	6252.0	6252.0	6252.0	6252.0	6252.0	6252.0	6252.0	6252.0	6252.0	6252.0	6252.0	6252.0	6252.0	6602.0	6602.0	6602.0	6602.0	6602.0	6602.0	6602.0	6602.0	6602.0	6602.0	6602.0	6602.0	6602.0	6602.0	6602.0	6602.0	6602.0	6602.0
1123.0	6741.0	6741.0	6741.0	6741.0	6741.0	6741.0	6741.0	6741.0	6741.0	6741.0	7068.0	7068.0	7068.0	7068.0	7072.0	7072.0	7072.0	7072.0	7072.0	7072.0	7072.0	7188.0	7188.0	7188.0	7188.0	7188.0	7188.0	7188.0	7188.0	7188.0	7188.0	7188.0	7188.0	7188.0	7188.0
1124.0	1769.0	1769.0	1769.0	1769.0	1769.0	1769.0	1769.0	1769.0	1769.0	1769.0	1769.0	1769.0	1769.0	1769.0	1769.0	1769.0	1769.0	1769.0	1769.0	1769.0	1769.0	1769.0	1769.0	1769.0	1769.0	1769.0	1769.0	1769.0	1769.0	1769.0	1769.0	1769.0	1769.0	1769.0	1769.0
1125.0	8423.0	8423.0	8423.0	8423.0	8423.0	8423.0	8423.0	8423.0	8423.0	8423.0	8423.0	8423.0	8423.0	8423.0	8423.0	8423.0	8423.0	8423.0	8423.0	8423.0	8423.0	8423.0	8423.0	8423.0	8423.0	8423.0	8423.0	8423.0	8423.0	8423.0	8423.0	8423.0	8423.0	8423.0	8423.0
1126.0	1647.0	1647.0	1647.0	1647.0	1647.0	1647.0	1647.0	1647.0	1826.0	1826.0	1826.0	1826.0	1826.0	1826.0	1826.0	1826.0	1826.0	1826.0	1826.0	1826.0	1826.0	1826.0	1826.0	1826.0	1826.0	1826.0	1826.0	1826.0	1826.0	1826.0	1826.0	1826.0	1826.0	1826.0	1826.0
1127.0	10639.0	10639.0	10639.0	10639.0	10639.0	11047.0	11047.0	11047.0	11047.0	11047.0	11047.0	11047.0	11047.0	11047.0	11047.0	11047.0	11047.0	11943.0	11943.0	11943.0	11943.0	11943.0	15314.0	15314.0	15314.0	20397.0	20397.0	20397.0	20397.0	20397.0	20397.0	20397.0	20397.0	20397.0	20397.0
1128.0	516.0	516.0	516.0	516.0	516.0	516.0	516.0	516.0	516.0	516.0	516.0	516.0	516.0	516.0	516.0	516.0	516.0	516.0	516.0	516.0	516.0	516.0	516.0	516.0	516.0	516.0	516.0	516.0	516.0	516.0	516.0	516.0	516.0	516.0	516.0
1129.0	1268.0	1268.0	1268.0	1268.0	1268.0	1268.0	1268.0	1268.0	1268.0	1268.0	1268.0	1268.0	1268.0	1268.0	1268.0	1268.0	1268.0	1268.0	1268.0	1268.0	1268.0	1268.0	1268.0	1268.0	1268.0	1268.0	1268.0	1268.0	1268.0	1268.0	1268.0	1268.0	1268.0	1268.0	1268.0
1130.0	2435.0	2435.0	2435.0	2435.0	2435.0	2435.0	2435.0	2435.0	2435.0	2435.0	2435.0	2593.0	2593.0	2593.0	2593.0	2593.0	2593.0	2593.0	2593.0	2593.0	2593.0	2593.0	2593.0	2593.0	2593.0	2593.0	2593.0	2593.0	2593.0	2593.0	2593.0	2593.0	2593.0	2593.0	2593.0
1131.0	22313.0	22313.0	22313.0	22313.0	22313.0	22313.0	22313.0	22313.0	22313.0	22313.0	22313.0	22410.0	22410.0	22410.0	22410.0	22410.0	22410.0	22410.0	22410.0	22702.0	22702.0	22702.0	22702.0	22702.0	22944.0	22944.0	22944.0	25152.0	25152.0	25152.0	25152.0	25152.0	25152.0	25152.0	25152.0
1132.0	4454.0	4454.0	4454.0	4454.0	4454.0	4454.0	4454.0	4454.0	4454.0	4454.0	4454.0	4454.0	4454.0	4454.0	4454.0	4454.0	4454.0	4454.0	4454.0	4454.0	4454.0	4454.0	4454.0	4454.0	4454.0	4454.0	4454.0	4454.0	4454.0	4454.0	4454.0	4454.0	4454.0	4454.0	4454.0
1133.0	0.0	0.0	0.0	0.0	0.0	0.0	0.0	0.0	0.0	0.0	0.0	0.0	0.0	0.0	0.0	0.0	0.0	0.0	0.0	0.0	0.0	0.0	0.0	0.0	0.0	0.0	0.0	0.0	0.0	0.0	0.0	0.0	0.0	0.0	0.0
1134.0	16300.0	16300.0	16300.0	16300.0	16300.0	16300.0	16300.0	16300.0	16300.0	16300.0	16300.0	16300.0	16300.0	16300.0	16300.0	16300.0	16300.0	16300.0	16300.0	16300.0	16300.0	16300.0	16300.0	16300.0	16300.0	16300.0	16300.0	16349.0	16349.0	16349.0	16349.0	16349.0	16349.0	16412.0	16412.0
1135.0	3837.0	3837.0	3837.0	3837.0	3837.0	3837.0	3837.0	3837.0	3837.0	3837.0	3837.0	3837.0	3837.0	3837.0	3837.0	3837.0	3837.0	3837.0	3837.0	3837.0	3837.0	3837.0	5195.0	5195.0	5195.0	5195.0	5195.0	5195.0	5195.0	5195.0	5195.0	5195.0	5195.0	5195.0	5195.0
1136.0	11109.0	11109.0	11170.0	11170.0	11170.0	11170.0	11170.0	11647.0	11647.0	11647.0	11647.0	11647.0	11647.0	11647.0	11647.0	11647.0	11705.0	11705.0	11705.0	11705.0	11705.0	11705.0	11705.0	11705.0	11705.0	11705.0	11705.0	11705.0	11705.0	11805.0	11805.0	11805.0	11805.0	11805.0	11805.0
1137.0	40437.0	40437.0	40437.0	40437.0	40437.0	40437.0	40437.0	40437.0	40437.0	40437.0	40437.0	40903.0	40903.0	40903.0	40903.0	40903.0	40903.0	40903.0	40903.0	40903.0	40903.0	53568.0	53568.0	53568.0	53568.0	56461.0	56461.0	56461.0	56461.0	56716.0	59273.0	59273.0	59273.0	59273.0	59273.0
1138.0	8048.0	8048.0	8048.0	8048.0	8048.0	8048.0	8048.0	8048.0	8048.0	8048.0	8048.0	8048.0	8048.0	8048.0	8375.0	8375.0	8375.0	8375.0	8375.0	8375.0	8375.0	8537.0	8537.0	8537.0	8537.0	8537.0	8537.0	8537.0	8734.0	8734.0	8734.0	8734.0	8734.0	8734.0	8734.0
1139.0	13290.0	13290.0	13290.0	13290.0	13290.0	13290.0	13290.0	13290.0	13290.0	13290.0	13290.0	13290.0	13290.0	13290.0	13290.0	13290.0	13290.0	13290.0	13290.0	13290.0	13290.0	13290.0	13683.0	13683.0	13683.0	13683.0	13683.0	13683.0	15346.0	15346.0	15346.0	15346.0	15346.0	15346.0	15346.0
1140.0	14852.0	14852.0	14852.0	14852.0	14922.0	14922.0	14922.0	14922.0	14922.0	14922.0	14922.0	14922.0	16064.0	16064.0	16064.0	16064.0	16064.0	16085.0	16085.0	16085.0	16085.0	16085.0	16085.0	16085.0	16085.0	16085.0	16085.0	16085.0	16085.0	16085.0	16085.0	16085.0	16085.0	16085.0	16085.0
1141.0	1264.0	1264.0	1264.0	1264.0	1264.0	1264.0	1264.0	1264.0	1264.0	1264.0	1264.0	1264.0	1264.0	1264.0	1264.0	1264.0	1264.0	1264.0	1264.0	1264.0	1264.0	1264.0	1264.0	1264.0	1264.0	1264.0	1264.0	1264.0	1264.0	1264.0	1264.0	1264.0	1264.0	1264.0	1264.0
1142.0	5672.0	5672.0	5672.0	5672.0	5672.0	5672.0	5672.0	5672.0	5672.0	5672.0	5672.0	5672.0	5672.0	5672.0	5672.0	5672.0	5672.0	7170.0	7170.0	7170.0	7170.0	7170.0	7170.0	7170.0	7170.0	7170.0	7170.0	7170.0	7170.0	7170.0	7170.0	7170.0	7170.0	7170.0	7170.0
1143.0	10379.0	10379.0	10379.0	10379.0	10379.0	10614.0	11238.0	13626.0	14014.0	14014.0	14014.0	14014.0	14014.0	14556.0	14556.0	14556.0	14556.0	15947.0	15947.0	15947.0	15947.0	15947.0	15947.0	15947.0	19873.0	19873.0	19873.0	19873.0	19873.0	19873.0	19873.0	19873.0	19873.0	19873.0	19873.0
1144.0	2207.0	2207.0	2207.0	2207.0	2207.0	2207.0	2207.0	2207.0	2207.0	2207.0	2207.0	2207.0	2207.0	2207.0	2207.0	2207.0	2207.0	2207.0	2207.0	2207.0	2207.0	2207.0	4598.0	4598.0	4598.0	4598.0	4598.0	4598.0	4598.0	4598.0	4598.0	4598.0	4598.0	4598.0	4598.0
1145.0	31677.0	31677.0	31677.0	31677.0	31677.0	31677.0	31677.0	31677.0	31677.0	31677.0	31677.0	31677.0	31677.0	31677.0	31677.0	31677.0	31677.0	31916.0	31916.0	31916.0	31916.0	31916.0	31916.0	31916.0	31916.0	31916.0	33038.0	33038.0	33073.0	33073.0	33073.0	33182.0	33182.0	33182.0	33182.0
1146.0	2092.0	2092.0	2092.0	2092.0	2092.0	2092.0	2092.0	2092.0	2092.0	2092.0	2092.0	2092.0	2092.0	2092.0	2092.0	2092.0	2092.0	2092.0	2092.0	2092.0	2092.0	2092.0	2092.0	2092.0	2092.0	2092.0	2092.0	2092.0	2092.0	2092.0	2092.0	2092.0	2092.0	2092.0	2092.0
1147.0	7511.0	7511.0	7511.0	7511.0	7511.0	7511.0	7511.0	7741.0	7741.0	12896.0	12896.0	12896.0	12896.0	12896.0	12896.0	12896.0	12896.0	12896.0	12896.0	12896.0	12896.0	12896.0	12896.0	12896.0	12896.0	12896.0	12896.0	12896.0	12896.0	12896.0	12896.0	12896.0	12896.0	12896.0	12896.0
1148.0	4870.0	4870.0	4870.0	4870.0	4870.0	4870.0	4870.0	4870.0	4870.0	4870.0	4870.0	4870.0	4870.0	4870.0	4870.0	4870.0	4870.0	4870.0	4870.0	5255.0	5255.0	5255.0	5255.0	5255.0	5255.0	5255.0	5255.0	5255.0	5255.0	5255.0	5255.0	5255.0	5255.0	5255.0	5255.0
1149.0	3661.0	3661.0	3661.0	3661.0	3661.0	3661.0	3661.0	3661.0	3661.0	3661.0	3661.0	3661.0	3661.0	3661.0	3661.0	3661.0	3661.0	3661.0	3661.0	3661.0	3661.0	3661.0	3661.0	3661.0	3661.0	3661.0	3661.0	3661.0	3661.0	3661.0	3661.0	3661.0	3661.0	3661.0	3661.0
1150.0	9724.0	9724.0	9724.0	9724.0	9724.0	9724.0	9724.0	9724.0	9724.0	9724.0	9724.0	9724.0	9724.0	9724.0	10123.0	10123.0	10123.0	10288.0	10288.0	10288.0	10288.0	10288.0	10288.0	10288.0	10288.0	10288.0	10288.0	10288.0	10288.0	10288.0	10288.0	10288.0	10288.0	10945.0	10945.0
1151.0	20445.0	20445.0	20445.0	20445.0	20445.0	20445.0	20445.0	20445.0	20445.0	20445.0	20445.0	20445.0	20445.0	20445.0	20445.0	20445.0	20445.0	20445.0	20445.0	20445.0	20445.0	20445.0	20445.0	20445.0	20445.0	20445.0	20445.0	20445.0	20445.0	20445.0	20445.0	20445.0	20445.0	20445.0	20445.0
1152.0	3113.0	3113.0	3113.0	3113.0	3113.0	3113.0	3113.0	3113.0	3113.0	3113.0	3113.0	3113.0	3113.0	3113.0	3113.0	3113.0	3113.0	3113.0	3113.0	3113.0	3113.0	3113.0	3113.0	3113.0	3113.0	3113.0	3413.0	3413.0	3413.0	3413.0	3413.0	3413.0	3413.0	3413.0	3413.0
1153.0	55269.0	55269.0	55269.0	55890.0	55890.0	58817.0	59721.0	59721.0	59721.0	59721.0	59721.0	59721.0	60781.0	60781.0	60781.0	60781.0	60781.0	60844.0	60844.0	60904.0	60904.0	61204.0	61204.0	61829.0	62705.0	62705.0	62705.0	63843.0	63843.0	63843.0	63843.0	63843.0	63843.0	63843.0	63843.0
1154.0	396.0	396.0	396.0	396.0	396.0	396.0	396.0	396.0	396.0	396.0	396.0	396.0	396.0	396.0	396.0	396.0	396.0	396.0	396.0	396.0	396.0	396.0	396.0	396.0	396.0	396.0	396.0	396.0	396.0	396.0	396.0	396.0	396.0	396.0	396.0
1155.0	17345.0	17345.0	17345.0	17345.0	17345.0	17345.0	17345.0	17345.0	17345.0	17345.0	17345.0	18230.0	18230.0	18230.0	18230.0	18230.0	18230.0	18522.0	18522.0	18522.0	18522.0	19701.0	19701.0	19701.0	19701.0	19701.0	19701.0	19701.0	19852.0	24815.0	24815.0	24815.0	24815.0	24815.0	24815.0
1156.0	4509.0	4509.0	4509.0	4509.0	4509.0	4509.0	4509.0	4509.0	4509.0	4509.0	4509.0	4509.0	4509.0	4509.0	4509.0	4509.0	4509.0	4509.0	4509.0	4509.0	4509.0	4509.0	5837.0	6942.0	6942.0	6942.0	6942.0	6942.0	6942.0	6942.0	6942.0	6942.0	6942.0	6942.0	6942.0
1157.0	1278.0	1278.0	1278.0	1278.0	1278.0	1278.0	1278.0	1278.0	1278.0	1278.0	1278.0	1278.0	1278.0	1278.0	1278.0	1278.0	1278.0	1278.0	1278.0	1278.0	1278.0	1278.0	1278.0	1278.0	1278.0	1278.0	1278.0	1278.0	1278.0	1278.0	1278.0	1278.0	1278.0	1278.0	1278.0
1158.0	11365.0	11365.0	11365.0	11365.0	11365.0	11365.0	11365.0	11365.0	11365.0	11365.0	11365.0	11365.0	11365.0	11365.0	11365.0	11365.0	11365.0	11365.0	11365.0	11365.0	11365.0	11365.0	11365.0	11365.0	11365.0	11365.0	11365.0	11365.0	11365.0	11365.0	11365.0	11365.0	11365.0	11365.0	11365.0
1159.0	760.0	760.0	760.0	760.0	760.0	760.0	760.0	760.0	760.0	760.0	760.0	1556.0	1556.0	1556.0	1556.0	1556.0	1556.0	1556.0	1556.0	1556.0	1556.0	1556.0	1556.0	1556.0	1556.0	1556.0	1556.0	1556.0	1556.0	1556.0	1556.0	1556.0	1556.0	1556.0	1556.0
1160.0	4211.0	4211.0	4211.0	4211.0	4211.0	4211.0	4211.0	4211.0	4211.0	4211.0	4237.0	4237.0	4237.0	4237.0	4237.0	4237.0	4237.0	4237.0	4237.0	4237.0	5698.0	5698.0	5698.0	5698.0	5698.0	5698.0	5698.0	5698.0	5698.0	5698.0	5698.0	5698.0	5698.0	5698.0	5698.0
1161.0	28281.0	28281.0	28281.0	28281.0	28281.0	29862.0	30661.0	32259.0	32259.0	32259.0	32259.0	32259.0	32259.0	32691.0	32691.0	32691.0	32691.0	32837.0	32837.0	32837.0	32837.0	32837.0	32837.0	32837.0	38324.0	38324.0	38324.0	38324.0	38324.0	43201.0	43208.0	43208.0	43208.0	43208.0	43208.0
1162.0	34440.0	34440.0	34440.0	34440.0	34440.0	34440.0	34440.0	34440.0	34440.0	34440.0	34440.0	34440.0	34440.0	34440.0	34440.0	34440.0	35306.0	35306.0	35306.0	35306.0	35306.0	36276.0	36276.0	36276.0	37270.0	37270.0	37270.0	37270.0	37270.0	37302.0	37378.0	37378.0	37378.0	37378.0	37378.0
1163.0	70625.0	70625.0	70625.0	73554.0	73589.0	75442.0	75442.0	76172.0	76309.0	76309.0	76309.0	76309.0	76309.0	77409.0	87745.0	87745.0	87771.0	90980.0	92772.0	97413.0	97413.0	97413.0	98523.0	98523.0	98523.0	98523.0	98523.0	98523.0	98887.0	98887.0	100812.0	100812.0	100812.0	100812.0	101000.0
1164.0	0.0	0.0	0.0	0.0	0.0	0.0	0.0	0.0	0.0	0.0	0.0	0.0	0.0	0.0	0.0	0.0	0.0	0.0	0.0	0.0	0.0	0.0	0.0	0.0	0.0	0.0	0.0	0.0	0.0	0.0	0.0	0.0	0.0	0.0	0.0
1165.0	48426.0	48426.0	48426.0	48449.0	48449.0	48449.0	48449.0	48449.0	48449.0	48449.0	48449.0	48449.0	48449.0	48449.0	48449.0	49302.0	54811.0	54811.0	57816.0	63218.0	63218.0	63218.0	63218.0	63397.0	64022.0	64022.0	64022.0	65794.0	66967.0	66967.0	66967.0	66967.0	66967.0	66967.0	66967.0
1166.0	12835.0	12835.0	12835.0	12835.0	14721.0	14721.0	14721.0	14721.0	14721.0	14721.0	14721.0	14721.0	14721.0	14721.0	14721.0	14721.0	14721.0	14721.0	14721.0	14721.0	14721.0	14721.0	14721.0	14721.0	14721.0	14721.0	14721.0	14721.0	14721.0	14721.0	14721.0	14721.0	14721.0	14721.0	14721.0
1167.0	4727.0	4727.0	4727.0	4727.0	4727.0	4727.0	4727.0	4727.0	4727.0	4727.0	4727.0	4727.0	4727.0	4727.0	4727.0	4727.0	4727.0	4727.0	4727.0	4727.0	4727.0	4727.0	4727.0	4727.0	4771.0	4771.0	4771.0	4771.0	4771.0	4771.0	4771.0	4771.0	4771.0	4771.0	4771.0
1168.0	6057.0	6057.0	6057.0	6057.0	6057.0	6232.0	6232.0	6232.0	6232.0	6232.0	6232.0	6232.0	6232.0	6232.0	6232.0	6232.0	6232.0	6232.0	6232.0	6232.0	6232.0	6232.0	7475.0	7475.0	7475.0	7475.0	7475.0	7475.0	7475.0	7475.0	7475.0	7475.0	7475.0	7558.0	7558.0
1169.0	7231.0	7231.0	7231.0	7231.0	7231.0	7231.0	7231.0	7231.0	7231.0	7231.0	7231.0	7231.0	7231.0	7231.0	7231.0	7231.0	7231.0	7231.0	7231.0	7231.0	7231.0	7231.0	7231.0	7231.0	7231.0	7231.0	7231.0	9617.0	9617.0	9617.0	9617.0	9617.0	9617.0	9617.0	9617.0
1170.0	9358.0	9358.0	9358.0	9358.0	9358.0	9358.0	9358.0	9358.0	9358.0	9358.0	9358.0	9358.0	9358.0	9358.0	9358.0	9358.0	9358.0	9358.0	9358.0	9358.0	9358.0	9358.0	9358.0	9358.0	9358.0	9358.0	10199.0	10199.0	10199.0	10199.0	10199.0	10199.0	10199.0	10199.0	10199.0
1171.0	2381.0	2381.0	2381.0	2381.0	2381.0	2381.0	2381.0	2381.0	2381.0	2381.0	2381.0	2381.0	2381.0	2381.0	2381.0	2381.0	2381.0	2381.0	2381.0	2381.0	2381.0	2381.0	2381.0	2381.0	2381.0	2381.0	2381.0	2381.0	2381.0	2383.0	2383.0	2383.0	2383.0	2383.0	2383.0
1172.0	13241.0	13241.0	13241.0	13241.0	13241.0	13241.0	13241.0	13241.0	13241.0	13241.0	13241.0	13241.0	13241.0	13241.0	13241.0	13241.0	13241.0	15074.0	15074.0	15074.0	15074.0	15074.0	15074.0	15074.0	15074.0	15074.0	15074.0	15074.0	15074.0	15074.0	15074.0	15074.0	15074.0	15074.0	15074.0
1173.0	11191.0	11191.0	11191.0	11191.0	11191.0	11191.0	11191.0	11191.0	11191.0	11191.0	11191.0	11191.0	11191.0	11191.0	11191.0	11191.0	11191.0	11191.0	11191.0	11191.0	11191.0	12701.0	12701.0	12701.0	12701.0	12701.0	12701.0	12701.0	12701.0	12701.0	12701.0	12701.0	12701.0	12701.0	12701.0
1174.0	39767.0	39767.0	42095.0	42095.0	42095.0	42095.0	42095.0	42095.0	42095.0	42095.0	44146.0	44146.0	44146.0	44146.0	44146.0	44146.0	44146.0	44146.0	44146.0	44146.0	44146.0	44183.0	44183.0	44511.0	47705.0	47705.0	47705.0	47705.0	47705.0	47705.0	47705.0	47705.0	47705.0	47705.0	47705.0
1175.0	0.0	0.0	0.0	0.0	0.0	0.0	0.0	0.0	0.0	0.0	0.0	0.0	0.0	0.0	0.0	0.0	0.0	0.0	0.0	0.0	0.0	0.0	0.0	0.0	0.0	0.0	0.0	0.0	0.0	0.0	0.0	0.0	0.0	0.0	0.0
1176.0	11987.0	11987.0	11987.0	11987.0	11987.0	11987.0	11987.0	11987.0	11987.0	11987.0	11987.0	11987.0	11987.0	11987.0	11987.0	11987.0	11987.0	11987.0	13931.0	13931.0	13931.0	13931.0	13931.0	13931.0	13931.0	13931.0	13931.0	13931.0	13931.0	13931.0	13931.0	14468.0	14468.0	14468.0	14468.0
1177.0	17162.0	17162.0	17162.0	17162.0	17162.0	17162.0	17162.0	17162.0	17162.0	17162.0	18472.0	18472.0	18683.0	18683.0	18683.0	18683.0	18683.0	18683.0	18683.0	19405.0	19405.0	19405.0	19405.0	19405.0	19405.0	19405.0	19405.0	19405.0	19405.0	19405.0	19405.0	19405.0	19405.0	19405.0	19405.0
1178.0	4023.0	4023.0	4023.0	4023.0	4023.0	4023.0	4023.0	4023.0	4023.0	4023.0	4023.0	4023.0	4023.0	4023.0	4023.0	4023.0	4023.0	4023.0	4023.0	4023.0	4023.0	4023.0	4023.0	4023.0	4023.0	4023.0	4023.0	4023.0	4023.0	4023.0	4023.0	4023.0	4023.0	4023.0	4023.0
1179.0	26848.0	26848.0	26848.0	26848.0	26848.0	26848.0	26848.0	26848.0	26848.0	26848.0	26848.0	26848.0	26848.0	26848.0	26848.0	26848.0	26848.0	26848.0	26848.0	26848.0	26848.0	26848.0	26848.0	26848.0	26848.0	26848.0	26848.0	26848.0	28494.0	28494.0	28494.0	28494.0	28533.0	28533.0	28533.0
1180.0	3267.0	3267.0	3267.0	3267.0	3267.0	3267.0	3267.0	3267.0	3267.0	3267.0	3267.0	3267.0	3267.0	3267.0	3267.0	3267.0	3267.0	3267.0	3267.0	3267.0	3267.0	3453.0	3453.0	3453.0	3453.0	3453.0	3453.0	3453.0	3453.0	3453.0	3453.0	3453.0	3453.0	3453.0	3453.0
1181.0	37461.0	37461.0	37461.0	37461.0	42207.0	42207.0	42207.0	42207.0	42207.0	50243.0	54922.0	55862.0	55862.0	56921.0	56921.0	57174.0	57174.0	57174.0	57174.0	57174.0	57174.0	57174.0	57174.0	57174.0	57234.0	58084.0	58084.0	58084.0	59836.0	59836.0	59836.0	65012.0	65012.0	66531.0	66531.0
1182.0	182263.0	182263.0	182263.0	182263.0	182263.0	182263.0	182263.0	183433.0	186895.0	186895.0	186895.0	186895.0	198771.0	207416.0	209485.0	209485.0	209485.0	222364.0	222364.0	222364.0	222364.0	223154.0	223154.0	223154.0	223154.0	223154.0	244512.0	244512.0	244782.0	244782.0	244782.0	244782.0	244782.0	244782.0	244782.0
1183.0	4091.0	4091.0	4091.0	4091.0	4091.0	4091.0	4091.0	4091.0	4091.0	4091.0	4091.0	4091.0	4091.0	4091.0	4091.0	4091.0	4091.0	4091.0	4091.0	4091.0	4091.0	4091.0	4091.0	4091.0	4091.0	4091.0	4091.0	4091.0	4091.0	4091.0	4091.0	4091.0	4091.0	4091.0	4091.0
1184.0	2051.0	2051.0	2051.0	2051.0	2051.0	2051.0	2051.0	2051.0	2051.0	2051.0	2051.0	2051.0	2051.0	2051.0	2051.0	2051.0	2051.0	2051.0	2051.0	2051.0	2051.0	2051.0	2051.0	2051.0	2051.0	2051.0	2051.0	2051.0	3092.0	3092.0	3092.0	3092.0	3092.0	3092.0	3092.0
1185.0	60614.0	60614.0	60614.0	62469.0	62469.0	64145.0	64145.0	64145.0	64145.0	65687.0	65991.0	66079.0	66079.0	68397.0	68397.0	68397.0	68516.0	69134.0	69134.0	69143.0	69143.0	69143.0	69143.0	69143.0	71644.0	71712.0	75913.0	75913.0	75913.0	75913.0	75913.0	76860.0	76860.0	80337.0	80337.0
1186.0	22255.0	22255.0	22255.0	22255.0	22255.0	28436.0	28436.0	28436.0	28436.0	28436.0	28436.0	28436.0	28436.0	28436.0	35119.0	35119.0	35119.0	35765.0	35765.0	35765.0	35765.0	35765.0	35765.0	35765.0	35765.0	35765.0	35765.0	35765.0	35765.0	35765.0	35765.0	35765.0	35765.0	35765.0	35765.0
1187.0	7307.0	7307.0	7307.0	7307.0	7307.0	7307.0	7307.0	7307.0	7307.0	7307.0	7307.0	7307.0	7307.0	7307.0	7307.0	7307.0	7307.0	7307.0	7307.0	7307.0	7307.0	7307.0	7307.0	7307.0	7307.0	7307.0	7307.0	7307.0	7307.0	7307.0	7307.0	7307.0	7307.0	7307.0	7307.0
1188.0	67272.0	67272.0	67272.0	67272.0	67302.0	67302.0	67302.0	67302.0	67302.0	67302.0	67302.0	67302.0	67302.0	67302.0	67302.0	67302.0	67302.0	68956.0	68956.0	68956.0	68956.0	68956.0	68993.0	68993.0	68993.0	68993.0	68993.0	68993.0	68993.0	68993.0	68993.0	68993.0	68993.0	68993.0	68993.0
1189.0	24266.0	24266.0	24266.0	24417.0	26453.0	26453.0	26453.0	26453.0	26453.0	26453.0	26453.0	26453.0	27133.0	27133.0	27133.0	27133.0	27133.0	28029.0	28029.0	28029.0	28029.0	28029.0	28029.0	28029.0	28029.0	28029.0	28029.0	28029.0	28029.0	28029.0	28029.0	28029.0	30035.0	30035.0	30035.0
1190.0	2502.0	2502.0	2502.0	2502.0	2502.0	2502.0	2502.0	2502.0	2502.0	2502.0	2502.0	2502.0	2502.0	2502.0	2502.0	2502.0	2502.0	2502.0	2502.0	2502.0	2502.0	2502.0	2502.0	2502.0	2502.0	2502.0	2502.0	2502.0	2502.0	2502.0	2502.0	2502.0	2502.0	2502.0	2502.0
1191.0	13615.0	13615.0	13615.0	13615.0	13615.0	13615.0	13615.0	13615.0	13615.0	13615.0	13615.0	13615.0	13615.0	13615.0	13615.0	13615.0	13615.0	13615.0	13615.0	13615.0	13615.0	13615.0	13615.0	13747.0	13747.0	13747.0	13747.0	13747.0	13747.0	13747.0	13747.0	13747.0	13747.0	14379.0	14379.0
1192.0	10550.0	10550.0	10550.0	10550.0	10550.0	10550.0	10550.0	10550.0	10550.0	10550.0	10550.0	10550.0	10550.0	10550.0	10550.0	10550.0	10550.0	10550.0	10550.0	10666.0	10666.0	10666.0	10666.0	10666.0	10666.0	10666.0	10666.0	10666.0	10666.0	10666.0	10666.0	10666.0	10666.0	10666.0	10756.0
1193.0	14925.0	14925.0	14925.0	14925.0	14925.0	14925.0	14925.0	14925.0	14925.0	14925.0	14925.0	15375.0	15939.0	15939.0	15939.0	15939.0	15939.0	15939.0	15943.0	15943.0	15943.0	15943.0	15943.0	15943.0	16476.0	16476.0	16476.0	16476.0	16476.0	16476.0	16476.0	16476.0	16476.0	16476.0	16476.0
1194.0	7280.0	7280.0	7280.0	7280.0	7280.0	7963.0	7963.0	7963.0	7963.0	7963.0	7963.0	7963.0	9631.0	9631.0	9631.0	9631.0	9631.0	9631.0	9631.0	9631.0	9631.0	9631.0	9631.0	9631.0	15341.0	15341.0	15341.0	15341.0	15341.0	15341.0	15341.0	15341.0	15341.0	15341.0	15341.0
1195.0	2929.0	2929.0	2929.0	2929.0	2929.0	2929.0	2929.0	2929.0	2929.0	2929.0	2929.0	2929.0	2929.0	2929.0	2929.0	2929.0	2929.0	2929.0	2929.0	2929.0	2929.0	2929.0	2929.0	2929.0	2929.0	2929.0	2929.0	2929.0	2929.0	2929.0	2929.0	2929.0	2929.0	2929.0	2929.0
1196.0	58040.0	58040.0	58040.0	58040.0	58040.0	59386.0	59386.0	59386.0	60428.0	60428.0	60428.0	61243.0	61243.0	61459.0	61484.0	61484.0	61484.0	61484.0	61484.0	61484.0	61484.0	62865.0	62865.0	64829.0	65082.0	65082.0	65082.0	65639.0	65639.0	65639.0	65639.0	65639.0	65639.0	65639.0	65639.0
1197.0	23324.0	23324.0	23324.0	23324.0	24993.0	25559.0	25559.0	25559.0	25559.0	26564.0	26564.0	26564.0	28585.0	28585.0	28585.0	28585.0	28585.0	28585.0	28585.0	28585.0	28585.0	28585.0	28585.0	28585.0	30883.0	30883.0	30883.0	30883.0	30883.0	30883.0	30883.0	30883.0	30883.0	30883.0	30883.0
1198.0	13816.0	13816.0	13816.0	13816.0	13816.0	13816.0	13816.0	13816.0	13816.0	13816.0	13816.0	13816.0	13816.0	13816.0	13816.0	13816.0	13816.0	13816.0	13816.0	13816.0	14067.0	14067.0	14067.0	14067.0	14067.0	14067.0	14067.0	14067.0	14067.0	14067.0	15172.0	15172.0	15172.0	15172.0	15172.0
1199.0	38102.0	38102.0	38102.0	38102.0	38102.0	38102.0	38102.0	38673.0	38673.0	38673.0	38673.0	38696.0	38696.0	38696.0	39456.0	39456.0	39456.0	39456.0	39456.0	39456.0	39456.0	39456.0	39456.0	39456.0	39456.0	39456.0	39456.0	39456.0	39456.0	39456.0	39456.0	39456.0	39456.0	39456.0	39456.0
1200.0	18923.0	18923.0	18923.0	18923.0	18923.0	18923.0	18923.0	18923.0	18923.0	18923.0	18923.0	18923.0	18923.0	18923.0	18923.0	18923.0	18923.0	18923.0	18923.0	18923.0	18923.0	18923.0	18923.0	18923.0	18951.0	18951.0	18951.0	18951.0	18951.0	18951.0	18951.0	18951.0	18951.0	18951.0	18951.0
1201.0	2774.0	2774.0	2774.0	2774.0	2774.0	2774.0	2774.0	2774.0	2774.0	2774.0	2774.0	2774.0	2774.0	2774.0	2774.0	2774.0	2774.0	2774.0	2774.0	2774.0	2774.0	2774.0	2774.0	2774.0	2774.0	2774.0	2774.0	2774.0	2774.0	2774.0	2774.0	2774.0	2774.0	2774.0	2774.0
1202.0	16998.0	16998.0	16998.0	16998.0	16998.0	16998.0	16998.0	16998.0	16998.0	16998.0	16998.0	16998.0	16998.0	16998.0	16998.0	16998.0	16998.0	16998.0	16998.0	16998.0	16998.0	17214.0	18786.0	18786.0	18786.0	18786.0	19942.0	19942.0	21011.0	21796.0	23131.0	23344.0	23344.0	23344.0	23344.0
1203.0	7549.0	7549.0	7549.0	7549.0	7549.0	7549.0	7549.0	7549.0	7549.0	7549.0	7549.0	7549.0	7549.0	7549.0	7549.0	7549.0	7549.0	7549.0	7549.0	7549.0	7549.0	7549.0	7549.0	7549.0	7549.0	7549.0	7549.0	7549.0	7549.0	7549.0	7549.0	7549.0	7549.0	7549.0	7549.0
1204.0	12836.0	12836.0	12836.0	12836.0	12836.0	12836.0	12836.0	15368.0	15368.0	15368.0	15368.0	15368.0	15368.0	15368.0	15368.0	15368.0	15368.0	15368.0	15368.0	15368.0	15368.0	15368.0	15368.0	15368.0	15368.0	15368.0	15368.0	15368.0	15368.0	16246.0	16246.0	16246.0	16246.0	16246.0	16246.0
1205.0	23653.0	23653.0	23653.0	23653.0	23653.0	23653.0	23653.0	23653.0	23936.0	23936.0	23936.0	23936.0	23936.0	23936.0	23936.0	23936.0	23936.0	23936.0	23936.0	23936.0	24552.0	24552.0	25235.0	25235.0	25235.0	25235.0	25235.0	25235.0	25235.0	25235.0	25235.0	25235.0	25235.0	25235.0	25235.0
1206.0	16461.0	16461.0	16461.0	16461.0	16461.0	16461.0	16461.0	16461.0	16461.0	16461.0	16461.0	16461.0	16461.0	16461.0	16633.0	16633.0	16731.0	17838.0	17838.0	17838.0	17989.0	18483.0	18483.0	18483.0	18483.0	18483.0	18483.0	18483.0	18483.0	18483.0	18483.0	19154.0	19154.0	19154.0	19154.0
1207.0	28178.0	28178.0	28178.0	28178.0	28874.0	28874.0	28874.0	28874.0	28874.0	28874.0	28874.0	29194.0	29194.0	29194.0	29194.0	29194.0	29194.0	29194.0	29194.0	29194.0	30346.0	30474.0	30474.0	30474.0	32055.0	32055.0	32933.0	32933.0	32933.0	32933.0	32933.0	32933.0	32933.0	32933.0	33175.0
1208.0	14811.0	14811.0	14811.0	14811.0	14811.0	14811.0	14811.0	14811.0	14811.0	14811.0	14811.0	14811.0	14811.0	14811.0	14811.0	14811.0	14811.0	14811.0	14811.0	14811.0	14811.0	14811.0	14811.0	14811.0	14811.0	14811.0	14811.0	14811.0	14811.0	14811.0	14811.0	14811.0	14811.0	14811.0	14811.0
1209.0	53457.0	53457.0	53457.0	53457.0	53457.0	53457.0	53673.0	55116.0	55116.0	55116.0	55116.0	55116.0	55116.0	55116.0	55116.0	55116.0	55116.0	55116.0	55116.0	55281.0	55622.0	55622.0	55622.0	55622.0	56588.0	56606.0	56606.0	56606.0	57008.0	57008.0	57108.0	57108.0	57108.0	57433.0	58634.0
1210.0	35067.0	35067.0	35067.0	35067.0	35067.0	35067.0	35067.0	37737.0	37737.0	37737.0	37737.0	37737.0	37737.0	37737.0	38646.0	38646.0	39352.0	39352.0	39352.0	39352.0	39352.0	39614.0	40401.0	40401.0	40401.0	40405.0	40405.0	40405.0	40405.0	40405.0	40717.0	40717.0	40717.0	40717.0	40717.0
1211.0	42834.0	42834.0	42834.0	42834.0	43350.0	43350.0	43350.0	43350.0	43350.0	43350.0	43350.0	43350.0	43350.0	43350.0	43350.0	43350.0	43350.0	43350.0	43350.0	43350.0	44228.0	44228.0	44247.0	45517.0	46454.0	46454.0	47858.0	47858.0	47858.0	47858.0	47858.0	47858.0	47858.0	47958.0	47958.0
1212.0	21479.0	21479.0	21479.0	21479.0	21479.0	21479.0	21479.0	21479.0	21479.0	21479.0	21479.0	21479.0	21532.0	21532.0	21532.0	21532.0	22665.0	22665.0	22665.0	22665.0	22665.0	22665.0	22665.0	24080.0	24080.0	24080.0	24080.0	24080.0	24452.0	24452.0	24452.0	24452.0	24452.0	24452.0	24452.0
1213.0	36351.0	36351.0	36351.0	36355.0	36355.0	36355.0	36452.0	36452.0	36452.0	36452.0	36452.0	36452.0	36452.0	36452.0	36452.0	36452.0	36452.0	36452.0	36452.0	36452.0	36452.0	36452.0	36452.0	36452.0	36452.0	36452.0	36452.0	36452.0	37671.0	37671.0	37671.0	37671.0	37671.0	37671.0	37673.0
1214.0	9725.0	9725.0	9725.0	9725.0	9725.0	9725.0	9725.0	9725.0	9725.0	9725.0	9725.0	9725.0	9725.0	9725.0	10949.0	10949.0	10949.0	10949.0	10949.0	13716.0	13716.0	13716.0	13716.0	13716.0	13716.0	13716.0	13716.0	14102.0	14102.0	14102.0	14102.0	14102.0	14102.0	14102.0	14102.0
1215.0	9656.0	9656.0	9656.0	9656.0	9656.0	9656.0	9656.0	9656.0	9656.0	9656.0	9656.0	9656.0	9656.0	9656.0	9656.0	9656.0	9656.0	9656.0	9656.0	9656.0	9656.0	9656.0	9656.0	9656.0	9656.0	9656.0	9656.0	9656.0	9656.0	9656.0	9656.0	9656.0	9656.0	9656.0	9656.0
1216.0	61812.0	61812.0	61812.0	61812.0	61812.0	63050.0	63050.0	63333.0	63344.0	63344.0	63816.0	63816.0	63816.0	65474.0	65474.0	65715.0	65715.0	65715.0	65715.0	65715.0	65715.0	65715.0	71373.0	72711.0	76344.0	76344.0	76405.0	76405.0	76649.0	76649.0	76649.0	76649.0	76649.0	76649.0	77216.0
1217.0	5203.0	5203.0	5203.0	5203.0	5203.0	5203.0	5203.0	5203.0	5203.0	5203.0	5203.0	5203.0	5203.0	5203.0	5203.0	5203.0	5203.0	5203.0	5203.0	5203.0	5203.0	5203.0	5203.0	5203.0	5203.0	5203.0	5203.0	5203.0	5203.0	5203.0	5203.0	5236.0	5236.0	5236.0	5236.0
1218.0	59766.0	59766.0	60973.0	60973.0	60973.0	60973.0	61106.0	61106.0	61106.0	61106.0	61106.0	61436.0	61436.0	61814.0	61814.0	61814.0	61814.0	62541.0	63070.0	63070.0	63423.0	81942.0	85702.0	85702.0	85702.0	86380.0	86380.0	86380.0	86380.0	86380.0	86380.0	86380.0	86380.0	86380.0	86947.0
1219.0	63591.0	63591.0	63591.0	63591.0	63591.0	63591.0	63591.0	66574.0	66574.0	66574.0	66574.0	66589.0	66589.0	66589.0	66589.0	66589.0	66589.0	66589.0	66589.0	66589.0	66589.0	66589.0	66589.0	66589.0	66589.0	66589.0	66589.0	66589.0	68908.0	69096.0	71891.0	72584.0	72870.0	73005.0	73005.0
1220.0	85026.0	85026.0	85038.0	85038.0	85038.0	85553.0	86059.0	86059.0	86131.0	86131.0	86131.0	87769.0	88756.0	88772.0	88772.0	88800.0	88928.0	91126.0	91788.0	91788.0	91788.0	91788.0	92338.0	92338.0	94349.0	95923.0	95923.0	95923.0	95923.0	95923.0	98751.0	98751.0	98751.0	98751.0	98751.0
1221.0	14187.0	14187.0	14187.0	14187.0	14187.0	14187.0	14187.0	14187.0	14187.0	14187.0	14187.0	14187.0	14187.0	14187.0	14187.0	14187.0	14187.0	14187.0	14187.0	14187.0	14187.0	14187.0	14187.0	14187.0	14187.0	14187.0	14187.0	14187.0	14187.0	14187.0	14187.0	14187.0	14187.0	14187.0	14187.0
1222.0	6096.0	6096.0	6096.0	6096.0	6096.0	6096.0	6096.0	6096.0	6096.0	6096.0	6096.0	6096.0	6096.0	6096.0	6096.0	6096.0	6096.0	6096.0	6096.0	6096.0	6096.0	6096.0	6096.0	6096.0	6096.0	6096.0	6096.0	6096.0	6096.0	6096.0	6096.0	6096.0	6096.0	6096.0	6096.0
1223.0	1196.0	1196.0	1196.0	1196.0	1196.0	1196.0	1196.0	1196.0	1196.0	1196.0	1196.0	1196.0	1196.0	1196.0	1196.0	1196.0	1196.0	1196.0	1196.0	1196.0	1196.0	1196.0	1196.0	1196.0	1196.0	1196.0	1196.0	1196.0	1196.0	1196.0	1196.0	1196.0	1196.0	1196.0	1196.0
1224.0	8333.0	8333.0	8333.0	8333.0	8333.0	8333.0	8333.0	8333.0	8333.0	8333.0	8333.0	8333.0	8333.0	8333.0	8333.0	8333.0	8333.0	8740.0	8740.0	8740.0	9981.0	9981.0	9981.0	9981.0	9981.0	9981.0	9981.0	9981.0	9981.0	9981.0	9981.0	9981.0	9981.0	9981.0	9981.0
1225.0	19843.0	19843.0	19843.0	19843.0	19843.0	19843.0	19843.0	19843.0	19843.0	19843.0	19843.0	19843.0	19843.0	19843.0	19843.0	19843.0	19843.0	20119.0	20119.0	20119.0	20119.0	20119.0	20119.0	20119.0	20119.0	20119.0	20119.0	20119.0	20119.0	20119.0	20119.0	20119.0	20119.0	20119.0	20119.0
1226.0	24781.0	24781.0	24781.0	24781.0	24992.0	24992.0	24992.0	24992.0	24992.0	24992.0	24992.0	24992.0	24992.0	24992.0	24992.0	25073.0	25073.0	25073.0	25073.0	25073.0	25073.0	25073.0	25073.0	25073.0	25073.0	25073.0	25073.0	25073.0	25073.0	25073.0	25073.0	25073.0	25073.0	25073.0	25073.0
1227.0	16587.0	16587.0	16587.0	16587.0	16587.0	17485.0	17485.0	17485.0	17485.0	17485.0	17485.0	17485.0	17485.0	17485.0	17485.0	17485.0	17485.0	17485.0	17485.0	17485.0	17485.0	17485.0	17485.0	17485.0	17485.0	17485.0	17485.0	17485.0	17503.0	17503.0	17503.0	17503.0	17503.0	17503.0	17503.0
1228.0	5215.0	5215.0	5215.0	5215.0	5215.0	5215.0	5215.0	5215.0	5215.0	5215.0	5215.0	5215.0	5215.0	5215.0	5215.0	5215.0	5215.0	5215.0	5215.0	5215.0	5215.0	5215.0	5215.0	5215.0	5215.0	5215.0	5215.0	5215.0	5215.0	5215.0	5215.0	5215.0	5215.0	5215.0	5215.0
1229.0	4016.0	4016.0	4016.0	4016.0	4016.0	4016.0	4016.0	4016.0	4016.0	4016.0	4016.0	4016.0	4016.0	4016.0	4016.0	4016.0	4016.0	4016.0	4016.0	4016.0	4016.0	4016.0	4037.0	4037.0	4037.0	4037.0	4037.0	4037.0	4037.0	4037.0	4037.0	4037.0	4037.0	4037.0	4037.0
1230.0	25832.0	25832.0	25832.0	26027.0	26027.0	26341.0	26341.0	26341.0	26341.0	26341.0	26341.0	26341.0	26341.0	33553.0	34415.0	34415.0	34415.0	34415.0	34415.0	34415.0	34415.0	34415.0	34415.0	34415.0	34415.0	34415.0	34415.0	34415.0	34415.0	34415.0	34415.0	34415.0	34415.0	34415.0	34415.0
1231.0	16348.0	16348.0	16348.0	16348.0	16348.0	16348.0	16348.0	16348.0	16348.0	16348.0	16348.0	16348.0	16348.0	16348.0	16348.0	16348.0	16348.0	16348.0	16348.0	16348.0	16348.0	16348.0	16348.0	16348.0	16348.0	16348.0	16348.0	16348.0	16348.0	16348.0	16348.0	16348.0	16348.0	16348.0	16348.0
1232.0	4196.0	4196.0	4196.0	4196.0	4196.0	4196.0	4196.0	4196.0	4196.0	4196.0	4196.0	4196.0	4196.0	4196.0	4196.0	4196.0	4196.0	4196.0	4196.0	4196.0	4196.0	4196.0	4581.0	4581.0	4581.0	4581.0	4581.0	4581.0	4581.0	4581.0	4581.0	4581.0	4581.0	4581.0	4581.0
1233.0	12133.0	12133.0	12133.0	12133.0	12138.0	12138.0	12138.0	12138.0	12138.0	12138.0	12138.0	12138.0	12138.0	12138.0	12138.0	12138.0	12138.0	12138.0	12138.0	12138.0	12138.0	12138.0	12138.0	12138.0	12138.0	12138.0	12263.0	12263.0	12263.0	12263.0	12263.0	12263.0	12263.0	12263.0	12263.0
1234.0	1224.0	1224.0	1224.0	1224.0	1224.0	1224.0	1224.0	1224.0	1224.0	1224.0	1224.0	1224.0	1224.0	1224.0	1224.0	1224.0	1224.0	1224.0	1224.0	1224.0	1224.0	1224.0	1224.0	1224.0	1224.0	1224.0	1224.0	1224.0	1224.0	1224.0	1224.0	1224.0	1224.0	1224.0	1224.0
1235.0	7328.0	7328.0	7328.0	7328.0	7328.0	7328.0	7328.0	7328.0	7328.0	7328.0	7328.0	7328.0	7328.0	7328.0	7328.0	7328.0	7328.0	7328.0	7328.0	8868.0	8868.0	8868.0	8868.0	8868.0	8868.0	8868.0	8868.0	8868.0	8868.0	8868.0	8868.0	8868.0	8868.0	8868.0	8868.0
1236.0	1158.0	1158.0	1158.0	1158.0	1158.0	1158.0	1158.0	1158.0	1158.0	1158.0	1158.0	1158.0	1158.0	1158.0	1158.0	1158.0	1158.0	1158.0	1158.0	1158.0	1158.0	1158.0	1158.0	1158.0	1158.0	1158.0	1158.0	1158.0	1158.0	1158.0	1158.0	1158.0	1158.0	1158.0	1158.0
1237.0	91095.0	91095.0	91095.0	91095.0	91095.0	91095.0	91095.0	91095.0	91095.0	91095.0	91106.0	91106.0	105718.0	105718.0	106447.0	107408.0	107476.0	107516.0	108089.0	108089.0	109957.0	112013.0	112115.0	112115.0	112115.0	112217.0	112217.0	112217.0	112217.0	112458.0	112458.0	112458.0	112458.0	112458.0	112458.0
1238.0	14951.0	14951.0	14951.0	14951.0	14951.0	14951.0	14951.0	14951.0	14951.0	14951.0	14951.0	14951.0	14951.0	14951.0	14951.0	14951.0	16321.0	16321.0	25375.0	25375.0	25375.0	25375.0	25375.0	25375.0	25375.0	25375.0	26204.0	26204.0	26204.0	26204.0	26204.0	26204.0	26204.0	26204.0	26204.0
1239.0	11684.0	11684.0	11684.0	11684.0	11684.0	11684.0	11684.0	11684.0	11684.0	11684.0	11684.0	11684.0	11684.0	11684.0	11684.0	11684.0	11684.0	11684.0	15946.0	15946.0	15946.0	15946.0	15946.0	15946.0	15946.0	15946.0	15946.0	15946.0	15946.0	15946.0	15946.0	15946.0	15946.0	15946.0	15946.0
1240.0	16192.0	16192.0	16192.0	16192.0	16192.0	16523.0	16523.0	16577.0	16577.0	16686.0	16686.0	16686.0	16686.0	16686.0	16686.0	16686.0	16686.0	16686.0	16686.0	16988.0	16988.0	16988.0	16988.0	16988.0	16988.0	16988.0	16988.0	16988.0	16988.0	16988.0	16988.0	17428.0	17428.0	17428.0	17428.0
1241.0	37706.0	37706.0	37764.0	37764.0	37764.0	37764.0	37764.0	47297.0	47297.0	47350.0	47350.0	47350.0	47350.0	47350.0	47350.0	47350.0	47400.0	47400.0	47521.0	47521.0	47521.0	49703.0	49840.0	51289.0	51289.0	51289.0	51289.0	51289.0	51289.0	51289.0	51289.0	51289.0	51289.0	51289.0	51289.0
1242.0	39588.0	39588.0	39588.0	39880.0	39880.0	39880.0	39880.0	39880.0	39880.0	39880.0	39880.0	39880.0	39880.0	39880.0	40008.0	40008.0	40008.0	40008.0	40008.0	40008.0	40008.0	40113.0	40113.0	40113.0	40113.0	40113.0	40113.0	40113.0	40113.0	40113.0	40113.0	40113.0	40113.0	40113.0	40113.0
1243.0	131176.0	131176.0	131176.0	131176.0	131466.0	131466.0	131466.0	133904.0	133904.0	133904.0	133904.0	133904.0	133904.0	133904.0	134855.0	135134.0	136019.0	136063.0	136063.0	147232.0	147232.0	147687.0	149019.0	149023.0	149023.0	149023.0	150165.0	150165.0	150165.0	150165.0	150165.0	150165.0	152029.0	152029.0	152029.0
1244.0	0.0	0.0	0.0	0.0	0.0	0.0	0.0	0.0	0.0	0.0	0.0	0.0	0.0	0.0	0.0	0.0	0.0	0.0	0.0	0.0	0.0	0.0	0.0	0.0	0.0	0.0	0.0	0.0	0.0	0.0	0.0	0.0	0.0	0.0	0.0
1245.0	13904.0	13904.0	13904.0	13904.0	13904.0	13904.0	13904.0	13904.0	13904.0	13904.0	13904.0	13904.0	13904.0	13904.0	13904.0	13904.0	13904.0	13904.0	13904.0	13904.0	13904.0	13904.0	14066.0	14066.0	17035.0	29543.0	29543.0	29543.0	29543.0	29548.0	29548.0	29548.0	29548.0	29548.0	29548.0
1246.0	10849.0	10849.0	10849.0	10849.0	10849.0	10849.0	10849.0	10849.0	10849.0	10849.0	10849.0	10849.0	10849.0	10849.0	10977.0	10977.0	10977.0	10977.0	10977.0	10977.0	10977.0	10977.0	10977.0	10977.0	10977.0	10977.0	10977.0	10977.0	10977.0	10977.0	10977.0	10977.0	10977.0	10977.0	10977.0
1247.0	0.0	0.0	0.0	0.0	0.0	0.0	0.0	0.0	0.0	0.0	0.0	0.0	0.0	0.0	0.0	0.0	0.0	0.0	0.0	0.0	0.0	0.0	0.0	0.0	0.0	0.0	0.0	0.0	0.0	0.0	0.0	0.0	0.0	0.0	0.0
1248.0	2357.0	2357.0	2357.0	2357.0	2357.0	2357.0	2357.0	2357.0	2357.0	2357.0	2357.0	2357.0	2357.0	2357.0	2357.0	2357.0	2357.0	2357.0	2357.0	2357.0	2357.0	2357.0	2357.0	2357.0	2357.0	2357.0	3229.0	3229.0	3229.0	3229.0	3229.0	3229.0	3229.0	3229.0	3229.0
1249.0	33749.0	33749.0	33884.0	33884.0	34523.0	34523.0	34523.0	34523.0	34523.0	34523.0	34523.0	34523.0	34523.0	34523.0	34523.0	34523.0	34523.0	35121.0	35121.0	35121.0	36451.0	36451.0	36451.0	36497.0	37110.0	37115.0	37528.0	37528.0	37528.0	37528.0	37528.0	37528.0	37528.0	37600.0	37600.0
1250.0	25386.0	25386.0	25386.0	25386.0	25386.0	25386.0	25915.0	26864.0	27324.0	27602.0	27707.0	27716.0	27716.0	27716.0	27716.0	27745.0	27745.0	28424.0	28593.0	30341.0	30341.0	30954.0	33647.0	33647.0	33647.0	33647.0	33874.0	33874.0	33874.0	33874.0	36019.0	36019.0	36246.0	36246.0	36246.0
1251.0	33846.0	33846.0	33846.0	33846.0	33846.0	33846.0	33846.0	33846.0	33851.0	33851.0	33851.0	33851.0	33851.0	33851.0	33851.0	33851.0	37008.0	37008.0	43805.0	43805.0	44258.0	45136.0	45136.0	48752.0	50772.0	51079.0	51079.0	51079.0	51395.0	51395.0	51395.0	51395.0	51395.0	51395.0	51395.0
1252.0	41905.0	41905.0	41905.0	41905.0	41905.0	41905.0	41905.0	41905.0	41907.0	41907.0	41907.0	41907.0	41907.0	41907.0	41907.0	41907.0	41907.0	41907.0	41907.0	41907.0	41907.0	41907.0	41907.0	41907.0	41907.0	41907.0	41907.0	41907.0	41907.0	41907.0	41907.0	41907.0	41907.0	41907.0	41907.0
1253.0	116608.0	116608.0	121832.0	121832.0	123659.0	123659.0	124163.0	124163.0	124163.0	124163.0	124681.0	124681.0	125595.0	125595.0	127385.0	132243.0	132243.0	132243.0	134395.0	134395.0	135559.0	135559.0	135559.0	136985.0	148146.0	150144.0	151971.0	165162.0	167954.0	169288.0	169288.0	169288.0	170869.0	170869.0	170869.0
1254.0	2455.0	2455.0	2455.0	2455.0	2455.0	2455.0	2455.0	2455.0	2455.0	2455.0	2455.0	2455.0	2455.0	2455.0	2455.0	2455.0	2455.0	2455.0	2455.0	2455.0	2455.0	2455.0	2455.0	2455.0	2455.0	2455.0	2455.0	2455.0	2455.0	2455.0	2455.0	2455.0	2455.0	2455.0	2455.0
1255.0	134633.0	134633.0	137438.0	144891.0	145602.0	145602.0	145602.0	146597.0	147754.0	151348.0	152515.0	153237.0	157879.0	158763.0	158763.0	158763.0	158763.0	158866.0	158866.0	161206.0	161206.0	161262.0	161984.0	162987.0	162987.0	162987.0	164276.0	164276.0	165915.0	165915.0	165915.0	165915.0	165915.0	166020.0	166020.0
1256.0	33034.0	33034.0	33034.0	33034.0	34241.0	35223.0	35223.0	35223.0	35223.0	35223.0	35223.0	35223.0	35223.0	35223.0	35543.0	35543.0	35543.0	35543.0	35543.0	35543.0	35543.0	35543.0	35901.0	35901.0	35901.0	35901.0	35901.0	35901.0	35901.0	35901.0	35901.0	35901.0	35901.0	35901.0	35901.0
1257.0	312.0	312.0	312.0	312.0	312.0	312.0	312.0	312.0	312.0	312.0	312.0	312.0	312.0	312.0	312.0	312.0	312.0	312.0	312.0	312.0	312.0	312.0	312.0	312.0	312.0	312.0	312.0	312.0	312.0	312.0	312.0	312.0	312.0	312.0	312.0
1258.0	17328.0	17328.0	17328.0	17328.0	17328.0	17328.0	17328.0	17328.0	17328.0	17328.0	17878.0	17878.0	17878.0	17878.0	17992.0	17992.0	17992.0	17992.0	17994.0	17994.0	17994.0	17994.0	17994.0	17994.0	17994.0	17994.0	17994.0	17994.0	17994.0	17994.0	17994.0	17994.0	17994.0	17994.0	17994.0
1259.0	8496.0	8496.0	8496.0	8496.0	8496.0	8496.0	8496.0	8496.0	8496.0	8496.0	8496.0	8496.0	8496.0	8496.0	8496.0	8496.0	8496.0	8496.0	8496.0	8496.0	8496.0	8496.0	8496.0	8496.0	8496.0	8496.0	8496.0	8496.0	8496.0	8496.0	8496.0	8496.0	8496.0	8496.0	8496.0
1260.0	4741.0	4741.0	4741.0	4741.0	4741.0	4741.0	4741.0	4741.0	4741.0	4741.0	4741.0	4741.0	4741.0	4741.0	4741.0	4741.0	4741.0	4741.0	4741.0	4741.0	4741.0	4741.0	4741.0	4741.0	4741.0	4741.0	4741.0	4741.0	4741.0	4741.0	4741.0	4741.0	4741.0	4741.0	4741.0
1261.0	5588.0	5588.0	5588.0	5588.0	5588.0	5588.0	5588.0	5588.0	5588.0	5588.0	5588.0	5588.0	5588.0	5588.0	5588.0	5588.0	5588.0	5588.0	5588.0	5588.0	5588.0	8201.0	9427.0	9427.0	9427.0	9427.0	9427.0	9427.0	15542.0	15542.0	15542.0	15542.0	15542.0	15542.0	15542.0
1262.0	8685.0	8685.0	8685.0	8685.0	8685.0	8685.0	8685.0	8685.0	8685.0	8685.0	8685.0	8685.0	8685.0	8685.0	8685.0	8685.0	8685.0	8685.0	8685.0	8685.0	8685.0	8685.0	8685.0	8685.0	8685.0	8685.0	8685.0	8685.0	8685.0	8685.0	8685.0	8685.0	8685.0	8685.0	8685.0
1263.0	12084.0	12084.0	12084.0	12084.0	12084.0	12084.0	12084.0	12084.0	12084.0	12084.0	12084.0	12084.0	12084.0	12084.0	12084.0	12084.0	12084.0	12084.0	12084.0	12084.0	12084.0	12553.0	16483.0	16483.0	16585.0	16585.0	16755.0	16755.0	16755.0	16755.0	16755.0	16755.0	16755.0	16755.0	16755.0
1264.0	1500.0	1500.0	1500.0	1500.0	1500.0	1500.0	1500.0	1500.0	1500.0	1500.0	1500.0	1500.0	1500.0	1500.0	1500.0	1500.0	1500.0	1500.0	1500.0	1500.0	1500.0	1500.0	1500.0	1500.0	1500.0	1500.0	1500.0	1500.0	1500.0	1500.0	1500.0	1500.0	1500.0	1500.0	1500.0
1265.0	0.0	0.0	0.0	0.0	0.0	0.0	0.0	0.0	0.0	0.0	0.0	0.0	0.0	0.0	0.0	0.0	0.0	0.0	0.0	0.0	0.0	0.0	0.0	0.0	0.0	0.0	0.0	0.0	0.0	0.0	0.0	0.0	0.0	0.0	0.0
1266.0	1448.0	1448.0	1448.0	1448.0	1448.0	1448.0	1448.0	1448.0	1448.0	1448.0	1448.0	1448.0	1448.0	1448.0	1448.0	1448.0	1448.0	1448.0	1448.0	1448.0	1448.0	1448.0	1448.0	1448.0	1448.0	1448.0	1448.0	1448.0	1448.0	1448.0	1448.0	1448.0	1448.0	1448.0	1448.0
1267.0	1806.0	1806.0	1806.0	1806.0	1806.0	1806.0	1806.0	1806.0	1806.0	1806.0	1806.0	1806.0	1806.0	1806.0	1806.0	1806.0	1806.0	1806.0	2061.0	2061.0	2061.0	2061.0	2061.0	2061.0	2061.0	2061.0	2061.0	2061.0	2061.0	2061.0	2061.0	2061.0	2061.0	2061.0	2061.0
1268.0	2660.0	2660.0	2660.0	2660.0	2660.0	2660.0	2660.0	2660.0	2660.0	2660.0	2660.0	2660.0	2660.0	2660.0	2660.0	2660.0	2660.0	2660.0	2660.0	2660.0	2660.0	2660.0	2660.0	2660.0	2660.0	2660.0	2660.0	2660.0	2660.0	2660.0	2660.0	2660.0	2660.0	2660.0	2660.0
1269.0	501.0	501.0	501.0	501.0	501.0	501.0	501.0	501.0	501.0	501.0	501.0	501.0	501.0	501.0	501.0	501.0	501.0	501.0	501.0	501.0	501.0	501.0	501.0	501.0	501.0	501.0	501.0	501.0	501.0	501.0	501.0	501.0	501.0	501.0	501.0
1270.0	7821.0	7821.0	7821.0	7821.0	7821.0	7821.0	7821.0	7821.0	7821.0	7821.0	7821.0	7821.0	7821.0	7821.0	7821.0	7821.0	7821.0	7821.0	7821.0	7821.0	8993.0	8993.0	8993.0	8993.0	9232.0	9232.0	9232.0	9232.0	9232.0	9232.0	9232.0	9232.0	9232.0	9232.0	9232.0
1271.0	63343.0	63343.0	63343.0	63343.0	63343.0	63343.0	63343.0	63343.0	63366.0	63366.0	63366.0	64395.0	64395.0	64395.0	64395.0	64395.0	64395.0	64773.0	67998.0	72275.0	76375.0	77477.0	77802.0	77809.0	77809.0	77856.0	78005.0	78114.0	95322.0	96040.0	96653.0	96653.0	100795.0	100904.0	101278.0
1272.0	14769.0	14769.0	14769.0	14769.0	14769.0	14769.0	14769.0	14808.0	14808.0	14808.0	14808.0	14808.0	14808.0	14808.0	14808.0	14808.0	14808.0	14808.0	14808.0	14808.0	14808.0	14808.0	14808.0	14808.0	14808.0	14808.0	14808.0	14808.0	14808.0	14808.0	14808.0	14970.0	14970.0	14970.0	14970.0
1273.0	2017.0	2017.0	2017.0	2017.0	2017.0	2017.0	2017.0	2017.0	2017.0	2017.0	2017.0	2017.0	2017.0	2017.0	2017.0	2017.0	2017.0	2017.0	2017.0	2017.0	2017.0	2017.0	2017.0	2017.0	2017.0	2017.0	2017.0	2017.0	2017.0	2017.0	2017.0	2017.0	2017.0	2017.0	2017.0
1274.0	55216.0	55216.0	55216.0	55216.0	55216.0	55216.0	56690.0	56780.0	56780.0	57970.0	57970.0	57970.0	57970.0	57970.0	60472.0	60472.0	60472.0	60841.0	60841.0	60841.0	61145.0	77253.0	77253.0	77253.0	77253.0	77253.0	77852.0	77852.0	77852.0	77852.0	77852.0	77852.0	78105.0	78300.0	78300.0
1275.0	23491.0	23491.0	23491.0	23860.0	23860.0	23860.0	23860.0	23860.0	23860.0	23860.0	23860.0	27015.0	27015.0	27015.0	27015.0	27015.0	27015.0	27015.0	27015.0	27015.0	27015.0	27361.0	27361.0	27361.0	27840.0	27840.0	27840.0	27840.0	27840.0	27840.0	27840.0	27840.0	27840.0	27840.0	27840.0
1276.0	1216.0	1216.0	1216.0	1216.0	1216.0	1216.0	1216.0	1216.0	1216.0	1216.0	1216.0	1216.0	1216.0	1216.0	1216.0	1216.0	1216.0	1216.0	1216.0	1485.0	1485.0	1485.0	1485.0	1485.0	1485.0	1485.0	1485.0	1485.0	1485.0	1485.0	1485.0	1485.0	1485.0	1485.0	1485.0
1277.0	47080.0	47080.0	47080.0	47080.0	47942.0	47942.0	48341.0	48341.0	48341.0	48341.0	49662.0	49662.0	49662.0	49662.0	49662.0	49706.0	49706.0	49706.0	50052.0	50052.0	50052.0	50052.0	50052.0	50052.0	50075.0	52614.0	52614.0	60915.0	61166.0	62671.0	66783.0	66783.0	66783.0	66783.0	67145.0
1278.0	39291.0	39291.0	39291.0	39291.0	39565.0	39565.0	41750.0	41750.0	41750.0	41761.0	41761.0	41761.0	41761.0	41761.0	41865.0	41865.0	44043.0	44043.0	44426.0	47674.0	49249.0	49249.0	54510.0	54510.0	54761.0	54761.0	54761.0	54761.0	54761.0	54761.0	54761.0	54761.0	54761.0	54761.0	54761.0
1279.0	120684.0	120684.0	120860.0	120860.0	120866.0	120866.0	120866.0	122275.0	122758.0	122758.0	122758.0	122758.0	122758.0	122884.0	122884.0	122884.0	122884.0	123300.0	123300.0	123300.0	123300.0	123300.0	123300.0	124212.0	124212.0	124212.0	124212.0	124212.0	124212.0	124212.0	124212.0	124212.0	124212.0	124212.0	124212.0
1280.0	52240.0	52240.0	52240.0	52240.0	52240.0	52240.0	52240.0	52240.0	52240.0	52240.0	52240.0	52240.0	52240.0	52240.0	52240.0	52240.0	52240.0	52240.0	52240.0	52240.0	52240.0	52240.0	52240.0	52240.0	52240.0	52240.0	52918.0	52918.0	52918.0	52918.0	52918.0	52918.0	52918.0	53149.0	53149.0
1281.0	18253.0	18253.0	18253.0	18253.0	18253.0	18253.0	18253.0	18329.0	18329.0	18329.0	18329.0	18329.0	18329.0	18329.0	18329.0	18329.0	18329.0	18329.0	18329.0	18329.0	18329.0	18383.0	18383.0	18383.0	19108.0	19108.0	19108.0	19108.0	19108.0	27632.0	27632.0	27632.0	27632.0	27632.0	27632.0
1282.0	30462.0	30462.0	30462.0	30462.0	30462.0	30462.0	30462.0	30462.0	30462.0	30462.0	30462.0	30462.0	30462.0	30462.0	30462.0	30462.0	30462.0	30462.0	31971.0	31971.0	38525.0	40274.0	40274.0	40274.0	40943.0	40943.0	40943.0	40943.0	40943.0	41152.0	41152.0	41152.0	41152.0	41152.0	41152.0
1283.0	35067.0	35067.0	35144.0	35144.0	35144.0	38061.0	38892.0	38892.0	38892.0	38911.0	38911.0	39622.0	39622.0	39622.0	39622.0	39652.0	40399.0	40399.0	40399.0	40399.0	40399.0	43778.0	45655.0	45655.0	45655.0	45655.0	45655.0	45655.0	46588.0	46662.0	46662.0	46662.0	48243.0	48243.0	48243.0
1284.0	7513.0	7513.0	7513.0	7513.0	7513.0	7513.0	7513.0	7513.0	7513.0	7513.0	7513.0	7513.0	7513.0	7513.0	7513.0	7513.0	7513.0	7513.0	9022.0	9022.0	9022.0	9451.0	9451.0	9451.0	9451.0	9451.0	9683.0	9683.0	9683.0	9683.0	9683.0	9683.0	9683.0	9683.0	9683.0
1285.0	37116.0	37116.0	37116.0	37116.0	37116.0	37116.0	37116.0	37116.0	37116.0	37116.0	37116.0	37116.0	37116.0	37116.0	37116.0	37116.0	37116.0	37116.0	37116.0	37116.0	37655.0	37655.0	37655.0	37655.0	37655.0	37655.0	37655.0	37655.0	37655.0	37655.0	37655.0	37655.0	37655.0	37655.0	37655.0
1286.0	291683.0	291683.0	291683.0	292841.0	292841.0	298168.0	302590.0	303648.0	303648.0	304043.0	310433.0	327057.0	329297.0	329297.0	335188.0	336173.0	353627.0	353627.0	355695.0	359665.0	363421.0	364950.0	365233.0	371332.0	391330.0	391771.0	391852.0	391963.0	391963.0	391963.0	392736.0	393010.0	393430.0	393430.0	394254.0
1287.0	57764.0	57764.0	59273.0	59273.0	59384.0	59384.0	59384.0	60425.0	60518.0	60518.0	60518.0	60518.0	60518.0	68658.0	72089.0	72140.0	72140.0	72308.0	72308.0	72324.0	72746.0	76020.0	76020.0	76763.0	76763.0	76854.0	76854.0	76854.0	76854.0	78046.0	78046.0	78046.0	78155.0	78573.0	78573.0
1288.0	3494.0	3494.0	3494.0	3494.0	3494.0	3494.0	3494.0	3494.0	3494.0	3494.0	3513.0	3513.0	3513.0	3513.0	3513.0	3513.0	3513.0	3513.0	3513.0	3513.0	3513.0	3513.0	3513.0	3513.0	3513.0	3513.0	3513.0	3513.0	3513.0	3513.0	3513.0	3513.0	3513.0	3513.0	3513.0
1289.0	39391.0	39391.0	39391.0	39391.0	39391.0	39391.0	39391.0	39519.0	39526.0	39526.0	39526.0	39526.0	39526.0	39526.0	39526.0	39526.0	39526.0	39526.0	39526.0	39526.0	39526.0	39526.0	39526.0	39526.0	39526.0	39526.0	39526.0	39526.0	39526.0	39526.0	39526.0	39526.0	39526.0	39526.0	39526.0
1290.0	3684.0	3684.0	3684.0	3684.0	3684.0	3684.0	3684.0	3684.0	3684.0	3684.0	3684.0	3684.0	3684.0	3684.0	3684.0	3684.0	3684.0	3856.0	3856.0	3856.0	3856.0	3856.0	3856.0	3856.0	3856.0	3856.0	3856.0	3856.0	3856.0	3856.0	3856.0	3856.0	3856.0	3856.0	3856.0
1291.0	21099.0	21099.0	21099.0	21099.0	21099.0	21099.0	21099.0	21099.0	21099.0	21099.0	21099.0	21099.0	21099.0	21099.0	21099.0	21099.0	21099.0	21099.0	21099.0	21466.0	21466.0	21466.0	21466.0	21466.0	21466.0	21466.0	21466.0	21466.0	21466.0	21466.0	21466.0	21466.0	21466.0	21466.0	21466.0
1292.0	3354.0	3354.0	3354.0	3354.0	3354.0	3354.0	3354.0	3354.0	3354.0	3354.0	3354.0	3354.0	3354.0	4620.0	4620.0	4620.0	4620.0	4620.0	4620.0	4620.0	4620.0	4620.0	4620.0	4620.0	4620.0	4620.0	4620.0	4620.0	4620.0	4620.0	4620.0	4620.0	4620.0	4620.0	4620.0
1293.0	0.0	0.0	0.0	0.0	0.0	0.0	0.0	0.0	0.0	0.0	0.0	0.0	0.0	0.0	0.0	0.0	0.0	0.0	0.0	0.0	0.0	0.0	0.0	0.0	0.0	0.0	0.0	0.0	0.0	0.0	0.0	0.0	0.0	0.0	0.0
1294.0	889.0	889.0	889.0	889.0	889.0	889.0	889.0	889.0	889.0	889.0	889.0	889.0	889.0	889.0	889.0	889.0	889.0	889.0	889.0	889.0	889.0	889.0	889.0	889.0	889.0	889.0	889.0	889.0	889.0	889.0	889.0	889.0	889.0	889.0	889.0
1295.0	14910.0	14910.0	14910.0	14910.0	14910.0	14910.0	14910.0	14910.0	14910.0	14910.0	14910.0	14910.0	14910.0	14910.0	15001.0	15001.0	15001.0	15001.0	15001.0	16769.0	16769.0	16769.0	19068.0	19068.0	19068.0	19068.0	19746.0	19746.0	19746.0	19746.0	19746.0	19746.0	19746.0	19746.0	19746.0
1296.0	10811.0	10811.0	10811.0	10811.0	10811.0	10811.0	10811.0	10811.0	11797.0	11797.0	11797.0	11797.0	11797.0	11797.0	11797.0	11797.0	11797.0	11797.0	11797.0	11797.0	11797.0	11797.0	11797.0	11797.0	12171.0	12171.0	12666.0	12666.0	12666.0	12666.0	12666.0	14254.0	14254.0	14254.0	14254.0
1297.0	22574.0	22574.0	22574.0	22574.0	22574.0	22574.0	22574.0	22574.0	22574.0	22574.0	22574.0	22574.0	22574.0	22574.0	22574.0	22574.0	22574.0	22574.0	22574.0	22574.0	22574.0	22574.0	22593.0	22593.0	23375.0	23375.0	23586.0	23586.0	23586.0	23586.0	25167.0	25167.0	36692.0	36692.0	41420.0
1298.0	45479.0	45479.0	45479.0	45479.0	45479.0	45479.0	45479.0	45479.0	45479.0	45479.0	45479.0	45479.0	45479.0	46754.0	46754.0	64405.0	94014.0	161551.0	164424.0	164424.0	164424.0	164867.0	164867.0	192567.0	192567.0	192567.0	192567.0	192567.0	192567.0	192567.0	192578.0	192578.0	192578.0	192578.0	192578.0
1299.0	2672.0	2672.0	2672.0	2672.0	2672.0	2672.0	2672.0	2672.0	2672.0	2672.0	2672.0	2672.0	2672.0	2672.0	2672.0	2672.0	2672.0	2672.0	2672.0	2672.0	2672.0	2672.0	2672.0	2672.0	2672.0	2672.0	2672.0	2672.0	2672.0	2672.0	2672.0	2672.0	2672.0	2672.0	2672.0
1300.0	93252.0	93252.0	93259.0	101272.0	101676.0	101676.0	101676.0	101676.0	104764.0	105122.0	105122.0	107599.0	109486.0	109486.0	109962.0	109962.0	109962.0	110654.0	110670.0	116853.0	116853.0	116853.0	116853.0	116853.0	118018.0	118018.0	118018.0	118018.0	118018.0	118018.0	118018.0	118018.0	118018.0	120629.0	120899.0
1301.0	5972.0	5972.0	5972.0	5972.0	5972.0	6186.0	6186.0	6186.0	6186.0	6186.0	6186.0	6186.0	6186.0	6186.0	6186.0	6186.0	6186.0	6186.0	6186.0	6186.0	6186.0	6186.0	6186.0	6186.0	6186.0	6186.0	6186.0	6186.0	6186.0	6757.0	6757.0	6757.0	6757.0	6757.0	6757.0
1302.0	22817.0	22817.0	22817.0	22817.0	22817.0	27154.0	27154.0	27154.0	27154.0	27154.0	27154.0	27154.0	27154.0	34500.0	34500.0	34500.0	34500.0	34500.0	34500.0	34500.0	35025.0	35025.0	35025.0	35025.0	35025.0	35025.0	35025.0	35025.0	35025.0	35025.0	35025.0	35025.0	35025.0	35025.0	35025.0
1303.0	21829.0	21829.0	21829.0	21829.0	23787.0	23787.0	23787.0	23787.0	23991.0	23991.0	23991.0	23991.0	23993.0	23993.0	23993.0	23993.0	23993.0	23993.0	23993.0	23993.0	23993.0	23993.0	23993.0	23993.0	23993.0	23993.0	23993.0	23993.0	23993.0	23993.0	23993.0	23993.0	23993.0	23993.0	23993.0
1304.0	104381.0	104381.0	104381.0	104651.0	104651.0	104651.0	104651.0	104698.0	104700.0	105037.0	105703.0	105703.0	105889.0	105889.0	105889.0	105889.0	105889.0	106017.0	106017.0	108513.0	109403.0	109691.0	110785.0	110785.0	110785.0	110785.0	110785.0	110785.0	110785.0	118569.0	122087.0	122087.0	125689.0	125689.0	125689.0
1305.0	2376.0	2376.0	2376.0	2376.0	2376.0	2376.0	2376.0	2376.0	2376.0	2376.0	2376.0	2376.0	2376.0	2376.0	2376.0	2376.0	2376.0	2376.0	2376.0	2376.0	2376.0	2376.0	2376.0	2376.0	2376.0	2376.0	2376.0	2376.0	3009.0	3009.0	3009.0	3009.0	3009.0	3009.0	3009.0
1306.0	1478.0	1478.0	1478.0	1478.0	1478.0	1478.0	1478.0	1478.0	1478.0	1478.0	1478.0	1478.0	1478.0	1478.0	1478.0	1478.0	1478.0	1669.0	1669.0	1669.0	1669.0	1669.0	1669.0	1669.0	1669.0	1669.0	1669.0	1669.0	1669.0	1669.0	1669.0	1669.0	1669.0	1669.0	1669.0
1307.0	0.0	0.0	0.0	0.0	0.0	0.0	0.0	0.0	0.0	0.0	0.0	0.0	0.0	0.0	0.0	0.0	0.0	0.0	0.0	0.0	0.0	0.0	0.0	0.0	0.0	0.0	0.0	0.0	0.0	0.0	0.0	0.0	0.0	0.0	0.0
1308.0	13587.0	13587.0	13587.0	13587.0	13587.0	13587.0	13587.0	13587.0	13587.0	13587.0	13587.0	13587.0	13587.0	13587.0	13587.0	13587.0	13587.0	13587.0	13587.0	14212.0	14212.0	14212.0	14212.0	14212.0	14212.0	14212.0	17219.0	17219.0	17219.0	17669.0	17669.0	17669.0	17669.0	17669.0	19584.0
1309.0	101065.0	101065.0	101065.0	101065.0	101065.0	101065.0	101065.0	101065.0	101065.0	101065.0	102302.0	103577.0	103577.0	105958.0	105958.0	105958.0	108190.0	108190.0	108411.0	144221.0	147755.0	157766.0	162330.0	162330.0	164984.0	165689.0	171038.0	171038.0	171038.0	171693.0	171763.0	171763.0	172137.0	172137.0	172137.0
1310.0	4205.0	4205.0	4205.0	4205.0	4205.0	4205.0	4205.0	4205.0	4205.0	4205.0	4205.0	4205.0	4205.0	4205.0	4217.0	4217.0	4217.0	4217.0	4217.0	4217.0	4217.0	4217.0	4217.0	4217.0	4217.0	4414.0	4414.0	4414.0	4414.0	4414.0	4414.0	4414.0	4414.0	4414.0	4414.0
1311.0	19513.0	19513.0	19513.0	19513.0	19513.0	19513.0	19513.0	19513.0	19513.0	19513.0	19513.0	20418.0	20418.0	20418.0	20418.0	20418.0	20418.0	20418.0	20418.0	20418.0	20418.0	20418.0	20418.0	20418.0	20418.0	20418.0	21827.0	21827.0	21827.0	21827.0	21827.0	21827.0	21827.0	25313.0	25313.0
1312.0	13256.0	13256.0	13256.0	13256.0	13256.0	13256.0	13256.0	13256.0	13256.0	13256.0	13256.0	13256.0	14712.0	14712.0	19606.0	19659.0	19659.0	20989.0	20989.0	22829.0	22829.0	22829.0	22829.0	22829.0	22829.0	22829.0	22829.0	22829.0	22829.0	22829.0	22829.0	22829.0	22829.0	22829.0	22829.0
1313.0	18619.0	18619.0	18619.0	18619.0	18619.0	18619.0	18619.0	18781.0	18781.0	18781.0	31000.0	31000.0	31000.0	31000.0	31815.0	31815.0	31815.0	31815.0	33008.0	33217.0	33217.0	33217.0	34167.0	34167.0	34167.0	34167.0	34167.0	34167.0	34167.0	34167.0	34167.0	34167.0	34167.0	34167.0	34167.0
1314.0	13634.0	13634.0	13634.0	13634.0	13634.0	13634.0	13634.0	13634.0	13634.0	13634.0	13634.0	13634.0	13634.0	13797.0	13797.0	13797.0	13797.0	13797.0	13797.0	18564.0	18564.0	18564.0	18564.0	18564.0	18564.0	24604.0	24604.0	24604.0	24604.0	24604.0	24604.0	24604.0	24604.0	24604.0	24604.0
1315.0	79764.0	79764.0	79764.0	79764.0	79764.0	80386.0	80386.0	80386.0	80641.0	80641.0	81668.0	81668.0	81668.0	81668.0	82118.0	89232.0	89940.0	89940.0	89940.0	89940.0	89940.0	89968.0	90400.0	92894.0	94289.0	94289.0	95171.0	95171.0	95171.0	95171.0	95171.0	96258.0	96258.0	96258.0	96258.0
1316.0	18592.0	18592.0	18592.0	18592.0	18592.0	18592.0	18592.0	18592.0	18592.0	18592.0	18592.0	18592.0	18592.0	18592.0	18592.0	18592.0	18592.0	18592.0	18592.0	18592.0	18592.0	18592.0	18592.0	18592.0	18592.0	18604.0	18604.0	18604.0	18604.0	18604.0	18604.0	18604.0	18604.0	18604.0	20064.0
1317.0	1584379.0	1584379.0	1600451.0	1612133.0	1665592.0	1694646.0	1726726.0	1744676.0	1751712.0	1763963.0	1770565.0	1770859.0	1787021.0	1787880.0	1792862.0	1798515.0	1801784.0	1822523.0	1841583.0	1849104.0	1861352.0	1891038.0	1899448.0	1907195.0	1914981.0	1915160.0	1917128.0	1917191.0	1921334.0	1926807.0	1927653.0	1929226.0	1929309.0	1931766.0	1934039.0
1318.0	82970.0	82970.0	82970.0	82970.0	82970.0	82970.0	82970.0	82970.0	82970.0	82970.0	82970.0	82970.0	82970.0	82970.0	82970.0	82970.0	82970.0	84936.0	84936.0	84936.0	84936.0	85091.0	85091.0	88689.0	92843.0	93916.0	93916.0	93916.0	93916.0	95060.0	95060.0	95146.0	95146.0	95146.0	95146.0
1319.0	32059.0	32059.0	32059.0	32059.0	32059.0	32059.0	32059.0	33329.0	33329.0	33329.0	33329.0	33329.0	33329.0	33838.0	33838.0	33838.0	34193.0	34193.0	34319.0	34417.0	34417.0	34703.0	34703.0	34703.0	34703.0	34703.0	34703.0	40257.0	40257.0	40257.0	40257.0	40257.0	40257.0	40257.0	40257.0
1320.0	29205.0	29205.0	29205.0	29205.0	29205.0	29205.0	29205.0	29205.0	29205.0	29205.0	29205.0	29205.0	29205.0	29205.0	29205.0	29205.0	29205.0	29205.0	29205.0	29205.0	29205.0	29637.0	29637.0	29637.0	29637.0	29637.0	29637.0	29637.0	29637.0	29637.0	29637.0	29760.0	29760.0	30224.0	30224.0
1321.0	61702.0	61702.0	61702.0	61702.0	61702.0	61702.0	61702.0	61702.0	61702.0	63908.0	63919.0	63919.0	63919.0	63919.0	63919.0	63919.0	63919.0	63919.0	63919.0	63919.0	63919.0	63919.0	69747.0	69747.0	69747.0	69747.0	71825.0	71825.0	71825.0	71825.0	71825.0	71825.0	72090.0	72090.0	72090.0
1322.0	225856.0	225856.0	228393.0	232717.0	232821.0	234602.0	239432.0	247177.0	247576.0	247576.0	247701.0	248930.0	250400.0	250400.0	251057.0	257114.0	257130.0	259596.0	260344.0	276280.0	276280.0	279203.0	295239.0	297023.0	297023.0	298731.0	300090.0	302731.0	306334.0	306334.0	306334.0	308256.0	308256.0	308256.0	308528.0
1323.0	26064.0	26064.0	26064.0	26064.0	26064.0	26064.0	26064.0	26064.0	26064.0	26064.0	26064.0	26064.0	26064.0	26064.0	26064.0	26064.0	26064.0	26064.0	26064.0	26064.0	26064.0	26064.0	26064.0	26064.0	26064.0	26064.0	26064.0	26064.0	26064.0	26064.0	26064.0	26064.0	26064.0	26064.0	26064.0
1324.0	23577.0	23577.0	23577.0	23577.0	23577.0	23577.0	23577.0	23577.0	24295.0	24295.0	24295.0	24295.0	24295.0	24295.0	24295.0	24295.0	24295.0	25238.0	25238.0	28214.0	28214.0	29162.0	29162.0	29162.0	29162.0	29162.0	29162.0	29162.0	29162.0	29162.0	29162.0	29162.0	29162.0	29162.0	29162.0
1325.0	39691.0	39691.0	41705.0	41705.0	41705.0	42638.0	42638.0	42638.0	42638.0	42749.0	42749.0	42749.0	42749.0	42749.0	42749.0	42749.0	42867.0	42867.0	42867.0	43434.0	43434.0	43717.0	44641.0	45909.0	45909.0	45909.0	45909.0	45909.0	45909.0	45909.0	45909.0	45909.0	45909.0	45909.0	45909.0
1326.0	29935.0	29935.0	29935.0	29935.0	29935.0	29935.0	29935.0	35017.0	35017.0	35017.0	35017.0	35017.0	35017.0	35017.0	36266.0	36266.0	36266.0	37907.0	38671.0	47444.0	50801.0	54228.0	54228.0	54228.0	54228.0	54228.0	54228.0	54228.0	54228.0	54228.0	54228.0	54228.0	54228.0	54228.0	54228.0
1327.0	21405.0	21405.0	21405.0	21405.0	21405.0	21405.0	28535.0	28535.0	28535.0	28535.0	28535.0	28535.0	28535.0	30044.0	30044.0	30044.0	30044.0	30044.0	30044.0	30044.0	30044.0	30044.0	30841.0	31884.0	31884.0	31884.0	31884.0	31884.0	31884.0	31884.0	31884.0	31884.0	31884.0	31884.0	31884.0
1328.0	16203.0	16203.0	16203.0	16203.0	16203.0	16203.0	16203.0	16203.0	16203.0	16203.0	16203.0	16203.0	16203.0	16203.0	16203.0	16203.0	16203.0	16203.0	16203.0	16203.0	16203.0	16203.0	16203.0	16203.0	16203.0	16203.0	16203.0	16203.0	16203.0	16203.0	16203.0	16203.0	16203.0	16203.0	16203.0
1329.0	9122.0	9122.0	9122.0	9122.0	9122.0	9122.0	9122.0	9122.0	9122.0	9122.0	9122.0	9122.0	9122.0	9122.0	9122.0	9122.0	9122.0	9122.0	9122.0	9122.0	9122.0	9122.0	9122.0	9122.0	9122.0	9122.0	9122.0	9122.0	9122.0	9122.0	9122.0	9122.0	9122.0	9122.0	9127.0
1330.0	23761.0	23761.0	23761.0	23761.0	23761.0	23761.0	23761.0	23761.0	23761.0	23761.0	23761.0	23761.0	23761.0	26027.0	26027.0	26027.0	26529.0	28110.0	29223.0	29223.0	29223.0	29223.0	29223.0	29223.0	29223.0	29223.0	29223.0	29223.0	29223.0	29223.0	29520.0	29520.0	29520.0	29520.0	29520.0
1331.0	101041.0	101041.0	101041.0	110073.0	110073.0	110073.0	110073.0	110073.0	110073.0	110073.0	111065.0	111065.0	111065.0	111065.0	112484.0	114846.0	114846.0	116288.0	116288.0	116288.0	118596.0	119225.0	119225.0	119225.0	119225.0	119225.0	119225.0	119225.0	119225.0	119225.0	119225.0	122308.0	122308.0	122308.0	122308.0
1332.0	12508.0	12508.0	12508.0	12508.0	12508.0	12508.0	12508.0	12508.0	12508.0	12508.0	12508.0	12508.0	12508.0	12508.0	12508.0	12508.0	12508.0	12508.0	12508.0	19243.0	19243.0	19243.0	19243.0	19243.0	19243.0	19243.0	19617.0	19700.0	19700.0	19700.0	19700.0	19700.0	19700.0	19700.0	19700.0
1333.0	51541.0	51541.0	52249.0	52249.0	52249.0	52400.0	52400.0	52400.0	52400.0	53463.0	53598.0	53598.0	53598.0	53598.0	53598.0	53598.0	54601.0	54601.0	61314.0	66193.0	66193.0	66193.0	66193.0	80332.0	81787.0	85260.0	85260.0	85260.0	85260.0	85260.0	86574.0	86574.0	86574.0	86574.0	86574.0
1334.0	10703.0	10703.0	10703.0	10703.0	10703.0	10703.0	10703.0	10703.0	10703.0	10703.0	10703.0	10703.0	10703.0	10703.0	10703.0	10703.0	10703.0	10703.0	10703.0	10703.0	10703.0	10703.0	10703.0	10703.0	10703.0	10703.0	10703.0	10703.0	10703.0	10703.0	10703.0	10703.0	10703.0	10703.0	10703.0
1335.0	20007.0	20007.0	20007.0	20007.0	20007.0	20007.0	20007.0	20007.0	20007.0	20007.0	20007.0	20007.0	21057.0	22183.0	22183.0	22183.0	22520.0	23959.0	23959.0	23959.0	24245.0	24245.0	24245.0	24245.0	24245.0	24245.0	24245.0	24245.0	24245.0	24245.0	24245.0	24245.0	24245.0	24245.0	24245.0
1336.0	13710.0	13710.0	13710.0	13710.0	13710.0	13710.0	13710.0	13710.0	13710.0	13710.0	13710.0	13710.0	13710.0	13710.0	13710.0	13710.0	13710.0	13710.0	13710.0	13710.0	13710.0	13710.0	13710.0	13710.0	13710.0	13710.0	13710.0	13710.0	13710.0	13710.0	13710.0	13710.0	13710.0	13710.0	14456.0
1337.0	766.0	766.0	766.0	766.0	766.0	766.0	766.0	766.0	766.0	766.0	766.0	766.0	766.0	766.0	766.0	766.0	766.0	766.0	766.0	766.0	766.0	766.0	766.0	766.0	766.0	766.0	766.0	766.0	766.0	766.0	766.0	766.0	766.0	766.0	766.0
1338.0	25018.0	25018.0	25018.0	25018.0	25018.0	25018.0	25229.0	25229.0	25229.0	25229.0	25229.0	25596.0	25596.0	25596.0	25596.0	25596.0	25855.0	27264.0	27264.0	27264.0	27264.0	27264.0	27371.0	27371.0	27371.0	27371.0	27371.0	27371.0	27371.0	29440.0	29440.0	29440.0	29440.0	29440.0	29440.0
1339.0	56110.0	56110.0	56110.0	56110.0	56110.0	56110.0	56110.0	56110.0	56110.0	56335.0	56335.0	56335.0	56335.0	56335.0	56637.0	56656.0	56656.0	56658.0	56658.0	56658.0	63166.0	63166.0	63178.0	63756.0	64313.0	64313.0	64313.0	64313.0	64313.0	65048.0	65048.0	65048.0	65048.0	65048.0	65048.0
1340.0	103401.0	103401.0	103401.0	103851.0	103851.0	104846.0	104846.0	104846.0	111289.0	118609.0	130495.0	134689.0	135328.0	135328.0	136301.0	141384.0	152215.0	156576.0	161454.0	161454.0	165678.0	167968.0	170891.0	170891.0	176029.0	176055.0	176055.0	176055.0	176164.0	176612.0	177185.0	177185.0	177185.0	177185.0	179036.0
1341.0	14581.0	14581.0	14581.0	14581.0	14581.0	14581.0	14581.0	14581.0	14581.0	14581.0	14581.0	14581.0	14581.0	14581.0	14581.0	14581.0	14581.0	14581.0	14581.0	14581.0	14667.0	14667.0	14667.0	14667.0	14667.0	14667.0	14667.0	14667.0	14667.0	14667.0	14667.0	14667.0	14667.0	14667.0	14667.0
1342.0	58013.0	58013.0	58013.0	58013.0	58633.0	58633.0	58633.0	58633.0	58633.0	58844.0	58844.0	58844.0	59309.0	59309.0	59309.0	59309.0	60010.0	60424.0	60424.0	60431.0	60431.0	63846.0	64064.0	64064.0	64064.0	64064.0	64064.0	64064.0	64064.0	64064.0	64064.0	64064.0	64064.0	64064.0	64064.0
1343.0	2623.0	2623.0	2623.0	2623.0	2623.0	2623.0	2623.0	2623.0	2623.0	2623.0	2623.0	2623.0	2721.0	2721.0	2721.0	2721.0	2721.0	2721.0	2721.0	2935.0	2935.0	2935.0	3046.0	3046.0	3046.0	3046.0	3046.0	3046.0	3046.0	3046.0	3046.0	3046.0	3046.0	3046.0	3046.0
1344.0	51022.0	51022.0	51022.0	51022.0	51166.0	51314.0	54506.0	54506.0	54506.0	54506.0	54506.0	54506.0	54506.0	54506.0	54506.0	56390.0	56390.0	56390.0	56390.0	56390.0	56390.0	56390.0	56390.0	56390.0	56390.0	56390.0	57576.0	57945.0	57945.0	57945.0	59752.0	60110.0	60110.0	60110.0	60110.0
1345.0	22448.0	22448.0	22448.0	22448.0	22448.0	22448.0	22448.0	22448.0	22448.0	22448.0	22448.0	22448.0	22448.0	22448.0	22448.0	22448.0	22448.0	22852.0	22852.0	22852.0	22852.0	22852.0	22852.0	22852.0	23887.0	23887.0	23887.0	23887.0	23887.0	23887.0	23887.0	23887.0	23887.0	23887.0	23887.0
1346.0	20393.0	20393.0	20393.0	20393.0	20591.0	20591.0	20591.0	20591.0	20591.0	20591.0	20591.0	20591.0	20591.0	20591.0	20591.0	20591.0	20591.0	20591.0	20591.0	20591.0	26320.0	26485.0	26485.0	26485.0	26485.0	26485.0	26485.0	26485.0	26485.0	26485.0	26485.0	26485.0	26485.0	29238.0	30130.0
1347.0	42476.0	42476.0	42476.0	42476.0	42924.0	42924.0	42924.0	42924.0	42924.0	42924.0	42924.0	42924.0	42924.0	42924.0	42924.0	42924.0	42924.0	42924.0	42924.0	42924.0	42924.0	44194.0	47888.0	47888.0	47888.0	47888.0	47888.0	47888.0	47888.0	47888.0	47888.0	47888.0	47888.0	47888.0	47888.0
1348.0	23234.0	23234.0	23234.0	23234.0	23234.0	23234.0	23234.0	23234.0	23234.0	23234.0	23234.0	23234.0	23234.0	23234.0	23234.0	23234.0	23234.0	23234.0	23234.0	23234.0	23234.0	23234.0	23234.0	23234.0	23234.0	23234.0	23234.0	23234.0	23234.0	23234.0	23234.0	23234.0	23234.0	23234.0	23234.0
1349.0	49961.0	49961.0	49961.0	49961.0	50372.0	50899.0	51280.0	51280.0	52199.0	52224.0	52224.0	52649.0	53376.0	53376.0	54339.0	55674.0	56775.0	57025.0	57317.0	57317.0	57317.0	62213.0	62213.0	62818.0	62818.0	62818.0	62818.0	62818.0	62818.0	69688.0	69688.0	69688.0	69688.0	69688.0	69688.0
1350.0	2936.0	2936.0	2936.0	2936.0	2936.0	2936.0	2936.0	2936.0	2936.0	2936.0	2936.0	2936.0	2936.0	2936.0	2936.0	3217.0	3217.0	3217.0	3217.0	3217.0	3217.0	3217.0	3217.0	3217.0	3217.0	3217.0	3217.0	3217.0	3217.0	3217.0	3217.0	3217.0	3217.0	3217.0	3217.0
1351.0	86829.0	86829.0	86829.0	86829.0	86829.0	86829.0	86829.0	86829.0	88114.0	88114.0	88133.0	88133.0	92598.0	92986.0	93460.0	93460.0	93460.0	93460.0	93460.0	93460.0	93460.0	93460.0	93490.0	93490.0	95112.0	95112.0	95112.0	95112.0	95112.0	95112.0	95112.0	95112.0	95112.0	95112.0	95112.0
1352.0	19905.0	19905.0	19905.0	19905.0	19905.0	19905.0	19905.0	20170.0	20170.0	20170.0	20170.0	20170.0	20170.0	20170.0	20170.0	20170.0	20170.0	20214.0	20214.0	20214.0	20681.0	22671.0	23099.0	23099.0	23438.0	23438.0	24395.0	24395.0	24395.0	24395.0	24395.0	24395.0	24395.0	24395.0	24395.0
1353.0	62046.0	62046.0	62046.0	62046.0	62046.0	62046.0	62144.0	62144.0	62241.0	62241.0	62241.0	62241.0	62245.0	62245.0	62245.0	62245.0	62988.0	62988.0	62988.0	62988.0	62988.0	63004.0	63004.0	63004.0	63130.0	63436.0	64002.0	64002.0	64002.0	64002.0	65790.0	65790.0	65790.0	65790.0	65790.0
1354.0	26697.0	26697.0	26697.0	27787.0	27787.0	27787.0	27787.0	27787.0	27787.0	27787.0	28523.0	28523.0	28523.0	30140.0	30978.0	30978.0	30978.0	31287.0	31287.0	31287.0	31287.0	31387.0	33515.0	33515.0	33515.0	33515.0	33515.0	34558.0	34558.0	34562.0	34567.0	35355.0	35355.0	35355.0	35355.0
1355.0	26346.0	26346.0	26346.0	26346.0	26346.0	26346.0	26346.0	26346.0	26346.0	26346.0	28090.0	28090.0	28090.0	28090.0	28090.0	28090.0	28090.0	28090.0	28090.0	28090.0	28090.0	28090.0	28743.0	28743.0	28743.0	28743.0	28776.0	28776.0	28776.0	29457.0	29457.0	29457.0	29457.0	29457.0	29457.0
1356.0	26188.0	26188.0	26316.0	26316.0	26316.0	26316.0	26316.0	27094.0	27094.0	27094.0	27094.0	27094.0	27094.0	27094.0	28567.0	29661.0	29661.0	30542.0	30542.0	30542.0	30542.0	30542.0	30542.0	30542.0	30542.0	30542.0	30542.0	30542.0	30542.0	30542.0	30542.0	30542.0	30560.0	30560.0	30560.0
1357.0	63198.0	63198.0	63198.0	63198.0	63770.0	63770.0	63770.0	63926.0	64556.0	71151.0	73986.0	76147.0	82332.0	82332.0	82494.0	83258.0	83258.0	85200.0	85200.0	89395.0	89743.0	90856.0	90975.0	90975.0	90975.0	97986.0	98112.0	99069.0	99557.0	99557.0	99557.0	99557.0	99557.0	99557.0	99557.0
1358.0	4524.0	4524.0	4524.0	4524.0	4524.0	4524.0	4524.0	4524.0	4524.0	4524.0	4524.0	4524.0	4758.0	4758.0	4758.0	4758.0	4758.0	4758.0	4758.0	4758.0	4758.0	4758.0	4758.0	4758.0	4758.0	4758.0	4758.0	4758.0	4758.0	4758.0	4758.0	4758.0	4758.0	4758.0	4758.0
1359.0	3864.0	3864.0	3864.0	3864.0	3864.0	3864.0	3864.0	3864.0	3864.0	3864.0	3864.0	3864.0	3864.0	3864.0	3864.0	3864.0	3864.0	3864.0	3864.0	3864.0	3864.0	3864.0	3864.0	3864.0	3864.0	3864.0	3864.0	3864.0	3864.0	3864.0	3864.0	3864.0	3864.0	3864.0	3864.0
1360.0	92713.0	92713.0	92964.0	92964.0	92964.0	92964.0	92964.0	92964.0	92964.0	92964.0	92964.0	92964.0	92964.0	93161.0	93161.0	93161.0	93161.0	93256.0	93256.0	97332.0	97332.0	97332.0	98102.0	98102.0	98102.0	98227.0	98414.0	98414.0	98414.0	98414.0	98414.0	98414.0	98414.0	98414.0	98414.0
1361.0	5001.0	5001.0	5001.0	5001.0	5001.0	5001.0	5001.0	5001.0	5001.0	5001.0	5001.0	5001.0	5001.0	5001.0	5393.0	5393.0	5393.0	5676.0	5676.0	5676.0	5676.0	5676.0	5676.0	5676.0	5676.0	5676.0	5676.0	5676.0	5676.0	5676.0	5676.0	5676.0	5676.0	5676.0	5676.0
1362.0	12068.0	12068.0	12068.0	12068.0	12068.0	12068.0	12068.0	12068.0	12068.0	12068.0	12068.0	12068.0	12068.0	12068.0	12068.0	12068.0	12068.0	12068.0	12068.0	12068.0	12068.0	12068.0	12068.0	12068.0	12068.0	12068.0	12068.0	12068.0	12068.0	12068.0	12068.0	12068.0	12068.0	12068.0	12068.0
1363.0	69963.0	69963.0	69963.0	70044.0	70044.0	73177.0	73616.0	73616.0	73616.0	73616.0	78148.0	78202.0	82080.0	82080.0	84235.0	84235.0	84235.0	84433.0	84433.0	84433.0	84433.0	84855.0	88686.0	88686.0	90267.0	90267.0	98375.0	99226.0	99667.0	99667.0	99667.0	99667.0	99667.0	104252.0	104252.0
1364.0	84549.0	84549.0	84549.0	84549.0	84549.0	84549.0	84549.0	85118.0	85118.0	85118.0	85118.0	87098.0	87098.0	87098.0	87098.0	87098.0	87098.0	87098.0	87098.0	87098.0	87098.0	87098.0	87098.0	87098.0	87098.0	87098.0	87098.0	87098.0	87098.0	87098.0	87098.0	87098.0	87098.0	87098.0	87098.0
1365.0	63510.0	63510.0	63510.0	63510.0	63510.0	63633.0	65619.0	69102.0	69102.0	69102.0	69102.0	69102.0	69102.0	69102.0	71724.0	72448.0	72448.0	76532.0	76532.0	76532.0	76532.0	78234.0	80951.0	81197.0	83595.0	83595.0	85220.0	85397.0	85397.0	85397.0	85397.0	85397.0	85397.0	85397.0	85397.0
1366.0	207759.0	207759.0	209015.0	209948.0	210440.0	212124.0	213009.0	213827.0	213959.0	213959.0	214942.0	216205.0	217758.0	218294.0	227650.0	227943.0	227957.0	237858.0	256234.0	268095.0	269125.0	272220.0	274155.0	274155.0	275432.0	275432.0	277902.0	278631.0	278631.0	278631.0	278961.0	278961.0	278961.0	278961.0	279495.0
1367.0	89689.0	89689.0	89689.0	89689.0	89689.0	89803.0	89803.0	89803.0	89803.0	90181.0	90181.0	90181.0	90529.0	90529.0	90529.0	92429.0	93342.0	93342.0	93342.0	93342.0	93342.0	94464.0	94464.0	94710.0	95314.0	96991.0	96991.0	96991.0	96991.0	96991.0	96991.0	96991.0	96991.0	96991.0	96991.0
1368.0	45557.0	45557.0	45557.0	45557.0	45557.0	45557.0	45557.0	45557.0	45557.0	45557.0	45557.0	45557.0	45557.0	48638.0	48638.0	49048.0	49048.0	49129.0	49129.0	49129.0	49129.0	50164.0	50164.0	50164.0	50164.0	52858.0	52858.0	52858.0	52858.0	52858.0	52858.0	52858.0	52858.0	52858.0	55416.0
1369.0	187757.0	187757.0	187840.0	187840.0	187840.0	187840.0	188594.0	188594.0	188594.0	189766.0	190416.0	190416.0	193289.0	193727.0	194240.0	194240.0	194240.0	194240.0	197253.0	199975.0	199975.0	203451.0	206334.0	206334.0	206336.0	206336.0	207479.0	207479.0	207479.0	207479.0	207479.0	207479.0	207507.0	207507.0	207507.0
1370.0	176771.0	176771.0	176771.0	177593.0	177593.0	177702.0	177702.0	179133.0	179133.0	180088.0	180088.0	180088.0	180088.0	180088.0	180297.0	180297.0	180828.0	181727.0	181727.0	181727.0	181727.0	182441.0	183509.0	183509.0	183509.0	183527.0	184189.0	184221.0	184221.0	184221.0	184221.0	184221.0	184221.0	184221.0	184221.0
1371.0	84802.0	84802.0	84802.0	84802.0	85610.0	85610.0	85610.0	89444.0	89444.0	89477.0	89477.0	89477.0	89477.0	97095.0	97095.0	101260.0	101351.0	101556.0	101953.0	107207.0	107207.0	107704.0	107704.0	107704.0	107704.0	107704.0	108224.0	108224.0	108224.0	108224.0	109157.0	109157.0	109157.0	109786.0	109786.0
1372.0	42722.0	42722.0	42722.0	42722.0	42722.0	42722.0	42722.0	42722.0	42722.0	44096.0	44096.0	44372.0	44372.0	44372.0	44372.0	44372.0	44372.0	44372.0	44372.0	51541.0	51541.0	52621.0	52621.0	52621.0	52621.0	52621.0	52621.0	52621.0	52621.0	52621.0	52621.0	52621.0	52621.0	52621.0	52621.0
1373.0	21158.0	21158.0	21158.0	21158.0	21158.0	21158.0	21158.0	21158.0	21158.0	21158.0	21158.0	21158.0	21158.0	21158.0	21158.0	21158.0	21158.0	21158.0	21158.0	21158.0	21158.0	21158.0	21158.0	21158.0	21158.0	25199.0	29158.0	29158.0	29158.0	29158.0	29158.0	29158.0	29158.0	29158.0	29158.0
1374.0	38557.0	38557.0	38557.0	38557.0	38557.0	38557.0	39602.0	39602.0	39602.0	39602.0	39602.0	39602.0	39602.0	39602.0	39602.0	39602.0	39602.0	39602.0	39602.0	39602.0	39602.0	39602.0	39602.0	39602.0	39602.0	39602.0	39602.0	39602.0	39602.0	39602.0	39602.0	39602.0	39602.0	39602.0	39602.0
1375.0	150710.0	150710.0	150710.0	150879.0	150879.0	150879.0	150879.0	150879.0	151195.0	151195.0	151195.0	151195.0	151195.0	151195.0	151195.0	153655.0	153808.0	154725.0	154837.0	156365.0	156365.0	159475.0	159475.0	159475.0	159475.0	159667.0	159734.0	159734.0	159734.0	159745.0	159750.0	159750.0	159750.0	159750.0	159750.0
1376.0	10404.0	10404.0	10404.0	10404.0	10404.0	10404.0	10404.0	10404.0	10404.0	10404.0	10404.0	10404.0	10404.0	10404.0	10404.0	10404.0	10404.0	10404.0	10404.0	10404.0	10404.0	10894.0	10894.0	10894.0	10894.0	10894.0	10894.0	10894.0	10894.0	10894.0	10894.0	10894.0	10894.0	10894.0	10894.0
1377.0	46241.0	46241.0	46241.0	46241.0	46241.0	46241.0	46241.0	46241.0	46241.0	46241.0	46241.0	46241.0	46241.0	46241.0	46241.0	46241.0	46241.0	46241.0	46241.0	46241.0	46241.0	46241.0	46241.0	46241.0	46241.0	46801.0	47103.0	47103.0	47103.0	47103.0	47103.0	47103.0	47103.0	47103.0	47103.0
1378.0	67229.0	67229.0	67229.0	67229.0	67229.0	67229.0	69166.0	69166.0	69166.0	69166.0	69166.0	69166.0	69166.0	69166.0	69166.0	69166.0	69166.0	69166.0	69166.0	69166.0	69166.0	69166.0	69166.0	69166.0	69166.0	69166.0	69217.0	69217.0	69217.0	72245.0	72245.0	72245.0	72245.0	72245.0	72245.0
1379.0	9247.0	9247.0	9247.0	9247.0	9247.0	9247.0	9247.0	9247.0	9247.0	9247.0	9247.0	9247.0	9247.0	9247.0	9247.0	9247.0	9247.0	9247.0	9247.0	9247.0	9247.0	9247.0	9247.0	9247.0	9247.0	9247.0	9247.0	9247.0	9247.0	9247.0	9247.0	9247.0	9247.0	9247.0	9247.0
1380.0	17014.0	17014.0	17014.0	19413.0	19413.0	19413.0	19413.0	19413.0	20502.0	20502.0	20502.0	20502.0	20502.0	20502.0	20502.0	20502.0	20502.0	20502.0	20502.0	20502.0	20502.0	20502.0	20502.0	20502.0	20502.0	20502.0	20502.0	20502.0	20502.0	20502.0	20502.0	20502.0	20502.0	20502.0	20502.0
1381.0	28703.0	28703.0	28703.0	28703.0	28703.0	29377.0	30958.0	30958.0	30958.0	30958.0	30958.0	30958.0	30958.0	30958.0	30958.0	30958.0	30958.0	30958.0	30958.0	30958.0	31720.0	31720.0	31720.0	31720.0	31720.0	31720.0	31720.0	31720.0	31720.0	31720.0	31720.0	31720.0	31720.0	31720.0	31720.0
1382.0	61898.0	61898.0	61898.0	61898.0	61898.0	63181.0	63181.0	67614.0	67614.0	67614.0	67614.0	67614.0	67614.0	67614.0	67614.0	67614.0	67614.0	67614.0	67614.0	67614.0	67614.0	68853.0	68853.0	68853.0	68853.0	68853.0	68853.0	68853.0	68853.0	68853.0	69484.0	69484.0	69484.0	69484.0	69484.0
1383.0	52666.0	52666.0	52666.0	52666.0	52666.0	52666.0	52666.0	52666.0	52666.0	52666.0	56173.0	56173.0	56173.0	58546.0	58637.0	58637.0	58637.0	58637.0	58637.0	58637.0	58637.0	59848.0	59848.0	59848.0	59848.0	59848.0	59848.0	59848.0	59848.0	59848.0	59848.0	59848.0	59848.0	59848.0	59848.0
1384.0	34128.0	34128.0	34128.0	34128.0	34128.0	34128.0	35489.0	35489.0	35489.0	35489.0	35489.0	35489.0	35489.0	35489.0	35489.0	35489.0	35489.0	35489.0	35489.0	35489.0	35489.0	35489.0	35489.0	35489.0	35489.0	35489.0	35498.0	35498.0	35498.0	35498.0	35498.0	35498.0	35498.0	35498.0	35498.0
1385.0	130582.0	130582.0	130582.0	132298.0	134559.0	137617.0	137617.0	137617.0	137617.0	137917.0	137917.0	144749.0	144749.0	145474.0	145474.0	147082.0	147082.0	147082.0	147082.0	147792.0	152832.0	153182.0	153182.0	153182.0	153182.0	153182.0	153828.0	156613.0	156613.0	156613.0	156613.0	156613.0	160579.0	160579.0	160579.0
1386.0	16457.0	16457.0	16457.0	16457.0	17082.0	17082.0	17082.0	17082.0	17082.0	17082.0	17082.0	17082.0	17082.0	17082.0	17082.0	17082.0	17082.0	17082.0	17082.0	17082.0	17082.0	17082.0	17082.0	17082.0	17082.0	17082.0	17082.0	17082.0	17082.0	17082.0	17082.0	17082.0	17342.0	17342.0	17342.0
1387.0	10185.0	10185.0	10185.0	10185.0	10185.0	10185.0	10185.0	10185.0	10185.0	10185.0	10185.0	10185.0	10185.0	10185.0	10185.0	10185.0	10185.0	10185.0	10185.0	10185.0	10185.0	10252.0	10252.0	10252.0	10252.0	10252.0	10252.0	10252.0	10252.0	10252.0	10252.0	10252.0	10252.0	10252.0	10252.0
1388.0	38626.0	38626.0	38626.0	38626.0	38626.0	38626.0	38626.0	38626.0	39315.0	39315.0	39315.0	39315.0	39315.0	39315.0	39315.0	39315.0	39315.0	45232.0	45232.0	45232.0	45232.0	45232.0	45232.0	45232.0	45232.0	45232.0	45232.0	45232.0	45232.0	45232.0	45232.0	45232.0	45232.0	45232.0	45232.0
1389.0	26299.0	26299.0	26299.0	26299.0	26299.0	29560.0	29567.0	29567.0	29567.0	29567.0	29567.0	30055.0	30055.0	30055.0	30055.0	31318.0	31318.0	31318.0	31318.0	31318.0	31318.0	33797.0	33797.0	33797.0	33797.0	33797.0	33797.0	33797.0	33797.0	33797.0	33797.0	33797.0	33797.0	33797.0	33797.0
1390.0	74251.0	74251.0	74251.0	74251.0	74251.0	74251.0	74251.0	74251.0	74251.0	77237.0	77237.0	77237.0	77237.0	77237.0	77237.0	77237.0	77237.0	77237.0	77532.0	77532.0	77532.0	77586.0	77586.0	77586.0	77586.0	77586.0	77586.0	77586.0	77586.0	77586.0	77586.0	77586.0	77586.0	77586.0	77586.0
1391.0	30534.0	30534.0	30534.0	30534.0	30534.0	30534.0	30534.0	30534.0	30534.0	30534.0	30534.0	30534.0	30534.0	30710.0	30710.0	30710.0	30710.0	30710.0	30710.0	30928.0	34171.0	34171.0	34171.0	34171.0	36505.0	36505.0	36505.0	36505.0	36505.0	36505.0	36505.0	36505.0	36505.0	36505.0	36712.0
1392.0	35696.0	35696.0	35696.0	35696.0	35696.0	35696.0	35696.0	35696.0	35696.0	35696.0	35696.0	35696.0	36650.0	36650.0	36650.0	36650.0	36650.0	36650.0	36650.0	36650.0	36650.0	36650.0	36650.0	36650.0	36650.0	36650.0	36650.0	36755.0	36755.0	36755.0	36755.0	36755.0	36755.0	36755.0	36755.0
1393.0	4586.0	4586.0	4586.0	4586.0	4586.0	4586.0	4586.0	4586.0	4586.0	4586.0	4586.0	4586.0	4586.0	4586.0	4586.0	4586.0	4586.0	4586.0	4586.0	4586.0	4586.0	4586.0	4586.0	4586.0	4586.0	4586.0	4586.0	4586.0	4586.0	4586.0	4586.0	4586.0	4586.0	4586.0	4586.0
1394.0	4267.0	4267.0	4267.0	4267.0	4267.0	4267.0	4267.0	4267.0	4267.0	4267.0	4267.0	4267.0	4267.0	4267.0	4267.0	4267.0	4267.0	4267.0	4267.0	4267.0	4267.0	4267.0	4267.0	4267.0	4267.0	4267.0	4267.0	4267.0	4267.0	4267.0	4267.0	4267.0	4267.0	4267.0	4267.0
1395.0	28314.0	28314.0	28314.0	28314.0	28354.0	28354.0	28354.0	28354.0	28354.0	28354.0	28354.0	28354.0	28354.0	28354.0	28354.0	28354.0	28354.0	28354.0	28354.0	29873.0	29873.0	29873.0	29873.0	29873.0	29873.0	29873.0	29873.0	29873.0	29873.0	29873.0	29873.0	29873.0	29873.0	29873.0	29873.0
1396.0	66106.0	66106.0	66106.0	66106.0	66106.0	66106.0	66106.0	66106.0	66106.0	66106.0	66106.0	68450.0	68450.0	68450.0	68450.0	68450.0	69975.0	88770.0	95204.0	95204.0	95204.0	96031.0	96031.0	96031.0	96031.0	96031.0	96031.0	96031.0	96031.0	96031.0	96031.0	96031.0	96031.0	96031.0	96031.0
1397.0	3652.0	3652.0	3652.0	3652.0	3652.0	6564.0	6564.0	6564.0	6564.0	6564.0	6564.0	6564.0	6564.0	6564.0	6564.0	6564.0	6564.0	6564.0	6564.0	6564.0	6564.0	6564.0	6564.0	6564.0	6564.0	6564.0	6564.0	6564.0	6564.0	6564.0	6564.0	6564.0	6564.0	6564.0	6564.0
1398.0	5141.0	5141.0	5434.0	5434.0	5434.0	5434.0	5434.0	5434.0	5434.0	5434.0	5434.0	5434.0	5434.0	5434.0	5434.0	5434.0	5434.0	5434.0	5434.0	5434.0	5434.0	5434.0	5434.0	5434.0	5434.0	5434.0	5434.0	5434.0	5434.0	5434.0	5434.0	5434.0	5434.0	5434.0	5434.0
1399.0	3034.0	3034.0	3034.0	3034.0	3034.0	3034.0	3034.0	3034.0	3034.0	3034.0	3034.0	3034.0	3034.0	3034.0	3034.0	3034.0	3034.0	3034.0	3034.0	3034.0	3034.0	3034.0	3034.0	3034.0	3034.0	3034.0	3034.0	3034.0	3034.0	3034.0	3034.0	3034.0	3034.0	3034.0	3034.0
1400.0	28353.0	28353.0	28353.0	28353.0	28353.0	28353.0	28353.0	28353.0	28353.0	33266.0	33266.0	33266.0	33266.0	33266.0	33266.0	33266.0	33266.0	33266.0	33266.0	33266.0	33266.0	33266.0	33266.0	33266.0	33266.0	33266.0	33266.0	33266.0	36428.0	51121.0	51121.0	51121.0	51121.0	51121.0	51121.0
1401.0	72561.0	72561.0	73196.0	74777.0	74777.0	74777.0	74777.0	74777.0	82487.0	82487.0	82487.0	82657.0	82657.0	82657.0	91687.0	91687.0	92110.0	92110.0	92110.0	92110.0	92110.0	92110.0	92978.0	94736.0	94736.0	94736.0	96141.0	96141.0	100243.0	102709.0	102709.0	102709.0	102709.0	102709.0	102709.0
1402.0	60905.0	60905.0	64231.0	64570.0	64570.0	67052.0	67052.0	67052.0	69240.0	69240.0	69240.0	69368.0	69368.0	69368.0	70345.0	70345.0	70345.0	70345.0	71979.0	71979.0	74637.0	76662.0	76662.0	76662.0	76662.0	76662.0	77746.0	77746.0	77746.0	77746.0	77746.0	79554.0	79554.0	79661.0	79661.0
1403.0	13089.0	13089.0	13089.0	13089.0	13089.0	13089.0	13089.0	13089.0	13089.0	13089.0	13089.0	13089.0	13089.0	13089.0	13089.0	13089.0	13089.0	13089.0	13089.0	13089.0	13089.0	13089.0	13089.0	13089.0	13089.0	13089.0	13089.0	13089.0	13089.0	13089.0	13089.0	13089.0	13089.0	13089.0	13089.0
1404.0	35039.0	35039.0	35039.0	35039.0	35039.0	37256.0	37353.0	37353.0	37690.0	37690.0	39023.0	39023.0	39023.0	39023.0	39023.0	39023.0	39023.0	39023.0	39023.0	39023.0	39023.0	39181.0	39181.0	39181.0	39495.0	39495.0	40487.0	40487.0	40487.0	40487.0	40487.0	40487.0	40487.0	40487.0	40487.0
1405.0	0.0	0.0	0.0	0.0	0.0	0.0	0.0	0.0	0.0	0.0	0.0	0.0	0.0	0.0	0.0	0.0	0.0	0.0	0.0	0.0	0.0	0.0	0.0	0.0	0.0	0.0	0.0	0.0	0.0	0.0	0.0	0.0	0.0	0.0	0.0
1406.0	38387.0	38387.0	38387.0	38387.0	38387.0	38387.0	38387.0	38387.0	38387.0	38387.0	38387.0	38387.0	38387.0	38387.0	38387.0	38387.0	38387.0	38387.0	38387.0	38387.0	38387.0	38387.0	38387.0	38387.0	38387.0	38387.0	38387.0	38387.0	38387.0	38387.0	38387.0	38387.0	38387.0	38387.0	38387.0
1407.0	16487.0	16487.0	16487.0	16487.0	25504.0	25504.0	25504.0	25504.0	25504.0	25504.0	25504.0	25504.0	25504.0	25504.0	25504.0	25504.0	25504.0	25504.0	25504.0	25504.0	25504.0	25504.0	25504.0	25504.0	25504.0	25504.0	25504.0	25504.0	25504.0	25504.0	25504.0	25504.0	25504.0	25504.0	25504.0
1408.0	48328.0	48328.0	48328.0	48328.0	48328.0	48328.0	48328.0	48328.0	48328.0	48328.0	48328.0	48328.0	48328.0	48328.0	48328.0	48328.0	48328.0	48335.0	49025.0	49025.0	49791.0	50660.0	51055.0	51055.0	51055.0	51661.0	53187.0	62793.0	62793.0	62793.0	62793.0	62793.0	64104.0	64104.0	64104.0
1409.0	37191.0	37191.0	37191.0	37191.0	37191.0	37191.0	37191.0	37191.0	37191.0	37191.0	37191.0	37191.0	37191.0	37191.0	37191.0	37191.0	37191.0	37191.0	37191.0	47422.0	56437.0	64536.0	64536.0	64536.0	64536.0	64536.0	64536.0	67201.0	71051.0	71051.0	71051.0	71051.0	71051.0	71051.0	71051.0
1410.0	11116.0	11116.0	11116.0	11116.0	11116.0	11116.0	11116.0	11116.0	11116.0	11116.0	11116.0	11116.0	11116.0	11116.0	11116.0	11116.0	11116.0	11230.0	11302.0	11302.0	11302.0	11302.0	11302.0	11302.0	11302.0	11302.0	11302.0	11302.0	11302.0	11302.0	11302.0	11302.0	11302.0	11302.0	11302.0
1411.0	45551.0	45551.0	45551.0	45551.0	45551.0	45551.0	45551.0	45551.0	45551.0	45551.0	45551.0	45551.0	45551.0	45551.0	45551.0	45551.0	45551.0	45551.0	45551.0	45551.0	45551.0	45699.0	45699.0	45699.0	45699.0	45699.0	45699.0	45699.0	45699.0	45845.0	45845.0	45845.0	45845.0	45845.0	45845.0
1412.0	22648.0	22648.0	22648.0	22648.0	22648.0	22648.0	22648.0	22648.0	22648.0	22648.0	22648.0	22648.0	22648.0	22648.0	22648.0	22648.0	22648.0	22648.0	22648.0	22648.0	22648.0	60947.0	60947.0	61007.0	61007.0	61007.0	68777.0	68777.0	68777.0	68777.0	68777.0	68777.0	68777.0	68777.0	68777.0
1413.0	104616.0	104616.0	104616.0	105011.0	105011.0	111702.0	111702.0	115521.0	118184.0	118184.0	118184.0	118184.0	118184.0	118184.0	118184.0	118184.0	118184.0	118184.0	122898.0	123720.0	124774.0	124774.0	124774.0	124774.0	124774.0	138534.0	145949.0	145949.0	147078.0	147078.0	148998.0	148998.0	148998.0	148998.0	148998.0
1414.0	81626.0	81626.0	82478.0	82478.0	82478.0	82478.0	82478.0	83428.0	83600.0	83600.0	83600.0	83600.0	83600.0	83600.0	83600.0	83971.0	84689.0	84689.0	84689.0	95915.0	96366.0	96366.0	96366.0	96366.0	96366.0	96411.0	96794.0	96794.0	96794.0	96794.0	97690.0	97690.0	97690.0	97690.0	98120.0
1415.0	9070.0	9070.0	10484.0	10484.0	10484.0	10484.0	10484.0	10484.0	10484.0	10484.0	10484.0	10484.0	10484.0	10484.0	10484.0	10484.0	10484.0	10484.0	10484.0	10484.0	10484.0	10484.0	10484.0	10484.0	10484.0	10484.0	10484.0	10484.0	10484.0	10484.0	10484.0	10484.0	10484.0	10484.0	10484.0
1416.0	37105.0	37105.0	37105.0	39473.0	39473.0	39473.0	39473.0	39587.0	46014.0	48645.0	48645.0	48645.0	48645.0	48645.0	48645.0	48645.0	48645.0	49718.0	49718.0	49718.0	49718.0	50329.0	50329.0	51122.0	51122.0	51122.0	51958.0	51960.0	51960.0	51960.0	53957.0	53957.0	53957.0	53957.0	53982.0
1417.0	52628.0	52628.0	52628.0	52628.0	52628.0	52628.0	52628.0	52628.0	52628.0	52628.0	52628.0	52628.0	52628.0	52628.0	52628.0	52628.0	52628.0	52981.0	52981.0	56378.0	56378.0	56378.0	56389.0	56389.0	56389.0	56389.0	56986.0	63436.0	63436.0	63436.0	63436.0	63436.0	63436.0	63436.0	63436.0
1418.0	36526.0	36526.0	36526.0	36526.0	36526.0	36628.0	36628.0	38052.0	38052.0	38052.0	38052.0	38052.0	38052.0	38052.0	38052.0	38052.0	38052.0	38154.0	39726.0	41929.0	41929.0	41929.0	41929.0	41929.0	41929.0	43217.0	43217.0	43217.0	47384.0	47384.0	47384.0	47384.0	47384.0	47384.0	47384.0
1419.0	81197.0	81197.0	81197.0	81197.0	81197.0	81197.0	81197.0	81197.0	81197.0	81197.0	81392.0	81392.0	81392.0	81392.0	81392.0	81392.0	81392.0	81392.0	82700.0	82700.0	83655.0	84294.0	84294.0	84294.0	85000.0	85000.0	86532.0	86532.0	86532.0	86532.0	86536.0	86536.0	86536.0	86536.0	86536.0
1420.0	151128.0	151128.0	151366.0	151366.0	152554.0	154105.0	154265.0	154265.0	154265.0	154265.0	154265.0	154265.0	154265.0	154989.0	157319.0	157319.0	157319.0	157319.0	157472.0	157681.0	157839.0	158851.0	162654.0	168456.0	168456.0	168456.0	179241.0	179241.0	179241.0	182223.0	183839.0	183839.0	183839.0	183839.0	183839.0
1421.0	33905.0	33905.0	33905.0	33905.0	33905.0	33905.0	35563.0	36394.0	36394.0	43548.0	43548.0	43548.0	43548.0	43548.0	43548.0	43548.0	43548.0	43548.0	43548.0	43594.0	43594.0	43594.0	43594.0	44848.0	45730.0	45730.0	47061.0	47061.0	47061.0	47061.0	47061.0	47061.0	47061.0	47061.0	47061.0
1422.0	7374.0	7374.0	7374.0	7374.0	7374.0	7374.0	7374.0	7374.0	7374.0	7374.0	7374.0	9066.0	9066.0	9066.0	9066.0	9066.0	9066.0	9066.0	9066.0	9066.0	9066.0	9066.0	9066.0	9066.0	9066.0	9066.0	9066.0	9066.0	9066.0	9066.0	9066.0	9066.0	9066.0	9066.0	9066.0
1423.0	5862.0	5862.0	5862.0	5862.0	5862.0	5862.0	5862.0	5862.0	5862.0	5862.0	5862.0	5862.0	5862.0	5862.0	5862.0	5862.0	5862.0	5862.0	5862.0	5862.0	5862.0	5862.0	5862.0	5862.0	5862.0	5862.0	5862.0	5862.0	5862.0	5862.0	6417.0	6417.0	6417.0	6417.0	6417.0
1424.0	86084.0	86084.0	87465.0	87465.0	87465.0	87465.0	87465.0	87829.0	87829.0	93127.0	94708.0	98746.0	98746.0	98746.0	98746.0	98746.0	99378.0	100657.0	104701.0	104701.0	104701.0	105684.0	105684.0	105684.0	106151.0	106151.0	106151.0	106151.0	106151.0	106151.0	106151.0	106151.0	106151.0	106151.0	106191.0
1425.0	65380.0	65380.0	65380.0	65963.0	68646.0	68646.0	68646.0	68646.0	68646.0	70127.0	70127.0	70127.0	70127.0	70127.0	70127.0	70127.0	70127.0	70570.0	70570.0	70570.0	70570.0	70631.0	70631.0	71330.0	71330.0	71330.0	75034.0	75034.0	75034.0	75034.0	75034.0	75034.0	75034.0	76021.0	76021.0
1426.0	149957.0	149957.0	149957.0	152878.0	153923.0	156382.0	156386.0	158892.0	160171.0	170307.0	172780.0	180351.0	181974.0	181974.0	183089.0	183089.0	183089.0	183089.0	183089.0	183089.0	183089.0	183089.0	184577.0	184577.0	184577.0	184577.0	187026.0	187026.0	187026.0	187834.0	190217.0	190240.0	190240.0	190240.0	190240.0
1427.0	29482.0	29482.0	29482.0	29482.0	29482.0	29482.0	29482.0	29482.0	29482.0	29482.0	29482.0	29735.0	29735.0	29825.0	29869.0	29869.0	29869.0	31064.0	31064.0	31064.0	31064.0	31064.0	31064.0	31064.0	32120.0	32120.0	32127.0	32127.0	32127.0	32127.0	32127.0	32206.0	32206.0	32696.0	32696.0
1428.0	6254.0	6254.0	6254.0	6254.0	6254.0	6254.0	6254.0	6254.0	6254.0	6254.0	6254.0	6254.0	6254.0	6254.0	6254.0	6254.0	6254.0	6254.0	10788.0	11396.0	11396.0	11396.0	11396.0	11396.0	11396.0	11396.0	11396.0	11396.0	11396.0	11396.0	11396.0	11396.0	11396.0	11396.0	11396.0
1429.0	7731.0	7731.0	8154.0	8154.0	8154.0	8154.0	8154.0	8154.0	8154.0	8154.0	8191.0	8191.0	8191.0	8191.0	8191.0	8191.0	8191.0	8191.0	8191.0	8191.0	8191.0	8191.0	8191.0	8191.0	8191.0	8191.0	8191.0	8191.0	8191.0	8191.0	8191.0	8191.0	8191.0	8191.0	8191.0
1430.0	23074.0	23074.0	23074.0	23575.0	23575.0	23575.0	23575.0	23575.0	23575.0	23575.0	23575.0	23575.0	23575.0	23575.0	23575.0	23575.0	23575.0	23575.0	23575.0	23828.0	23828.0	23828.0	23828.0	23828.0	23828.0	23828.0	23828.0	23828.0	23828.0	23828.0	23828.0	23828.0	23828.0	23828.0	23828.0
1431.0	42751.0	42751.0	42751.0	42762.0	42762.0	42762.0	42762.0	42762.0	42762.0	42762.0	42762.0	42762.0	42762.0	42762.0	42762.0	42762.0	42762.0	42762.0	42762.0	42762.0	42762.0	42762.0	42762.0	42762.0	42762.0	42762.0	43189.0	43189.0	43189.0	43189.0	43189.0	43189.0	43189.0	43189.0	43189.0
1432.0	2392.0	2392.0	2392.0	2392.0	2392.0	2392.0	2392.0	2392.0	2392.0	2392.0	2392.0	2392.0	2392.0	2392.0	2392.0	2392.0	2392.0	2392.0	2392.0	2392.0	2392.0	2392.0	2392.0	2392.0	2392.0	2392.0	2392.0	2392.0	2392.0	2392.0	2392.0	2392.0	2392.0	2392.0	2392.0
1433.0	29492.0	29492.0	29492.0	29492.0	31201.0	31201.0	31201.0	31201.0	33565.0	33834.0	33834.0	33834.0	33834.0	33834.0	33834.0	33834.0	34981.0	34981.0	34981.0	34981.0	34981.0	35134.0	35134.0	35336.0	35336.0	35336.0	37216.0	37216.0	37216.0	37216.0	37216.0	37216.0	37216.0	37216.0	37216.0
1434.0	16713.0	16713.0	16713.0	16713.0	16713.0	16713.0	16713.0	16713.0	16713.0	16713.0	16713.0	16713.0	16713.0	16713.0	17351.0	17351.0	17351.0	17351.0	17351.0	17351.0	17351.0	17351.0	17351.0	17351.0	17351.0	17351.0	17351.0	17351.0	17351.0	17351.0	17351.0	17351.0	17648.0	17648.0	17648.0
1435.0	316323.0	316323.0	317218.0	320921.0	320921.0	323629.0	323629.0	323822.0	323822.0	323822.0	363544.0	366053.0	366589.0	366589.0	366589.0	366589.0	366589.0	368057.0	374321.0	375709.0	384213.0	384332.0	391721.0	393345.0	393345.0	393345.0	397196.0	397196.0	397196.0	397440.0	398517.0	398517.0	398517.0	398517.0	398517.0
1436.0	2393453.0	2393453.0	2400322.0	2418338.0	2445554.0	2485389.0	2489879.0	2515039.0	2534849.0	2539306.0	2549194.0	2563545.0	2584404.0	2633233.0	2662731.0	2691207.0	2715889.0	2741792.0	2761988.0	2764612.0	2780014.0	2797569.0	2803646.0	2814650.0	2820911.0	2834005.0	2842257.0	2844536.0	2847708.0	2854588.0	2864538.0	2871245.0	2874557.0	2882148.0	2889271.0
1437.0	33826.0	33826.0	34799.0	34799.0	35728.0	35728.0	35728.0	35728.0	35728.0	35728.0	35728.0	35728.0	35728.0	35728.0	35728.0	35728.0	35728.0	35728.0	35728.0	35728.0	35728.0	35728.0	36142.0	41553.0	41553.0	42909.0	42909.0	42909.0	42909.0	42909.0	42909.0	42909.0	42909.0	42909.0	42909.0
1438.0	52242.0	52242.0	57417.0	57417.0	57417.0	57417.0	57417.0	60300.0	60300.0	60300.0	60300.0	60300.0	60300.0	60337.0	61473.0	61473.0	62966.0	64248.0	64269.0	64269.0	66649.0	66649.0	66649.0	66649.0	66649.0	66649.0	66649.0	66649.0	66649.0	66649.0	66649.0	66649.0	66649.0	66649.0	66649.0
1439.0	5263.0	5263.0	5263.0	5263.0	5263.0	5263.0	5263.0	5263.0	5263.0	5263.0	5263.0	5263.0	5263.0	5263.0	5263.0	5263.0	5263.0	5263.0	5263.0	5263.0	5263.0	5263.0	5263.0	5263.0	5263.0	5263.0	5263.0	5263.0	5263.0	5263.0	5263.0	5263.0	5263.0	5263.0	5263.0
1440.0	10728.0	10728.0	10728.0	10728.0	10728.0	10728.0	10728.0	10728.0	10728.0	10728.0	10728.0	10728.0	10728.0	10728.0	10728.0	10728.0	11812.0	11812.0	11812.0	11812.0	11812.0	11812.0	11812.0	11812.0	11812.0	11812.0	11812.0	11812.0	11812.0	11812.0	11812.0	11893.0	11893.0	11893.0	11893.0
1441.0	8115.0	8115.0	8115.0	8115.0	8115.0	8115.0	8115.0	8115.0	8115.0	8115.0	8115.0	8115.0	8115.0	8115.0	9248.0	9248.0	9248.0	9248.0	9248.0	9248.0	9248.0	9248.0	9248.0	9248.0	9248.0	9248.0	9248.0	9248.0	9248.0	9248.0	9248.0	9248.0	9248.0	9248.0	9248.0
1442.0	8486.0	8486.0	8486.0	8486.0	8486.0	8486.0	8486.0	8486.0	8486.0	8486.0	8486.0	8486.0	8486.0	8486.0	8486.0	8486.0	8486.0	8486.0	8486.0	8486.0	8486.0	8486.0	8486.0	8486.0	8486.0	8486.0	8486.0	8486.0	8486.0	8486.0	8486.0	8486.0	8486.0	8486.0	8486.0
1443.0	12439.0	12439.0	12439.0	12439.0	12439.0	12439.0	12439.0	12439.0	12439.0	12439.0	12439.0	12439.0	12439.0	12439.0	12439.0	12439.0	12439.0	12439.0	12439.0	12439.0	12439.0	12439.0	12439.0	12439.0	22785.0	22785.0	22785.0	22785.0	22785.0	22785.0	22785.0	22785.0	22785.0	22785.0	22785.0
1444.0	198095.0	198095.0	201317.0	201317.0	201317.0	205621.0	205621.0	208285.0	208664.0	208664.0	213770.0	213793.0	217980.0	220088.0	220088.0	224166.0	227216.0	227586.0	234155.0	234195.0	234336.0	236384.0	236384.0	236386.0	237542.0	238463.0	238463.0	238463.0	238463.0	238930.0	240505.0	240579.0	240579.0	240579.0	240579.0
1445.0	66369.0	66369.0	66369.0	66369.0	69041.0	69069.0	69546.0	70120.0	70120.0	70120.0	70120.0	70120.0	70120.0	70120.0	70120.0	70120.0	70252.0	72955.0	72955.0	72955.0	75484.0	78546.0	78546.0	78599.0	78599.0	79336.0	79336.0	79336.0	79336.0	80427.0	80427.0	80427.0	80427.0	80427.0	80427.0
1446.0	23204.0	23204.0	23204.0	23204.0	23204.0	23204.0	23204.0	23204.0	23204.0	23204.0	23204.0	23204.0	23204.0	23204.0	23204.0	23204.0	23204.0	23204.0	23204.0	23204.0	23204.0	23501.0	23501.0	23501.0	25525.0	25525.0	26516.0	26516.0	26516.0	26516.0	33274.0	34807.0	34807.0	34807.0	34807.0
1447.0	27466.0	27466.0	27466.0	27466.0	27466.0	27466.0	27466.0	27466.0	27466.0	27466.0	27466.0	27466.0	27466.0	27466.0	27466.0	27466.0	27466.0	27466.0	27466.0	27466.0	27466.0	27466.0	27466.0	27466.0	27466.0	27466.0	27466.0	29200.0	29432.0	29432.0	29432.0	29432.0	29432.0	29432.0	29432.0
1448.0	22015.0	22015.0	22015.0	22015.0	22224.0	22624.0	22624.0	22624.0	24166.0	24166.0	24166.0	24166.0	24166.0	24166.0	24166.0	24166.0	24166.0	24521.0	24521.0	24521.0	24521.0	24521.0	24521.0	24521.0	24521.0	24521.0	24521.0	24521.0	24521.0	24521.0	24521.0	24521.0	24521.0	24521.0	24521.0
1449.0	55143.0	55143.0	55143.0	55143.0	55143.0	55143.0	55143.0	55143.0	55143.0	55143.0	55143.0	55143.0	55143.0	55143.0	55143.0	55143.0	55143.0	55143.0	55607.0	55607.0	55607.0	56601.0	56601.0	56601.0	56601.0	56601.0	56601.0	56657.0	69934.0	69934.0	69934.0	69934.0	69934.0	69934.0	69934.0
1450.0	104357.0	104357.0	104635.0	104635.0	104635.0	104635.0	104635.0	104635.0	104635.0	104635.0	104635.0	104733.0	104733.0	104733.0	104733.0	104733.0	104733.0	104733.0	104733.0	108283.0	108283.0	109463.0	109463.0	109474.0	109474.0	109474.0	109567.0	109567.0	109567.0	109567.0	109567.0	109604.0	109604.0	109604.0	109604.0
1451.0	41306.0	41306.0	41306.0	41306.0	41306.0	41306.0	41306.0	41306.0	41306.0	41306.0	41306.0	41306.0	41306.0	41306.0	41306.0	41306.0	41306.0	45449.0	45663.0	45663.0	45663.0	45663.0	45663.0	49230.0	49281.0	49427.0	49427.0	49791.0	49791.0	50385.0	50385.0	50636.0	50636.0	50636.0	50636.0
1452.0	449114.0	449114.0	468354.0	472499.0	472499.0	494696.0	494696.0	498069.0	504336.0	505917.0	519244.0	522941.0	526296.0	526370.0	526370.0	528453.0	528497.0	545101.0	547656.0	547847.0	547847.0	551671.0	551671.0	551671.0	551671.0	551671.0	557966.0	558668.0	577407.0	579819.0	580212.0	580212.0	580219.0	580219.0	580219.0
1453.0	56398.0	56398.0	59535.0	59535.0	59535.0	60002.0	60002.0	60002.0	60002.0	60002.0	60002.0	60002.0	60002.0	60002.0	60002.0	60081.0	60081.0	62617.0	62617.0	62617.0	62617.0	62617.0	62617.0	62617.0	62617.0	62617.0	62617.0	62617.0	62617.0	62617.0	62617.0	62617.0	62617.0	62617.0	62617.0
1454.0	96711.0	96711.0	96711.0	96711.0	96711.0	99147.0	99147.0	99147.0	99147.0	99479.0	103796.0	103796.0	103796.0	104388.0	104999.0	104999.0	104999.0	105599.0	105599.0	108514.0	115442.0	115442.0	115442.0	115965.0	119972.0	120000.0	121280.0	121280.0	122339.0	122339.0	123871.0	123871.0	123871.0	123871.0	123871.0
1455.0	49275.0	49275.0	49517.0	49517.0	49517.0	49682.0	49682.0	49682.0	49928.0	49928.0	49928.0	49928.0	50107.0	50107.0	50107.0	50312.0	50312.0	50927.0	51129.0	51129.0	51129.0	51129.0	56436.0	59578.0	62140.0	62140.0	62140.0	62186.0	62186.0	62186.0	62186.0	62186.0	62186.0	62186.0	62418.0
1456.0	7946.0	7946.0	7948.0	7948.0	7948.0	7948.0	7948.0	7948.0	7948.0	7948.0	7948.0	7948.0	7948.0	7948.0	7948.0	7948.0	7948.0	7948.0	9278.0	9278.0	9278.0	9278.0	9278.0	9278.0	9278.0	9278.0	9278.0	9278.0	9278.0	9278.0	9278.0	9278.0	9278.0	9278.0	9278.0
1457.0	24471.0	24471.0	24471.0	24471.0	24471.0	24471.0	24471.0	24471.0	24471.0	26205.0	26205.0	27524.0	27524.0	27859.0	27859.0	28089.0	28765.0	30491.0	30491.0	30965.0	30965.0	30965.0	30965.0	30965.0	30965.0	30965.0	32725.0	32725.0	32725.0	33558.0	35770.0	35800.0	35800.0	35832.0	35832.0
1458.0	18279.0	18279.0	18425.0	18425.0	18425.0	18425.0	18425.0	18425.0	18425.0	18425.0	18425.0	18425.0	18425.0	18425.0	18425.0	18425.0	18425.0	18425.0	18806.0	18925.0	18925.0	20240.0	20240.0	20240.0	20240.0	20240.0	20240.0	20240.0	20240.0	20240.0	20240.0	20240.0	20240.0	20240.0	20330.0
1459.0	277919.0	277919.0	278409.0	278409.0	278409.0	280030.0	281611.0	281611.0	283100.0	284670.0	291114.0	291114.0	291363.0	291846.0	302860.0	302860.0	302860.0	309201.0	313678.0	313678.0	313678.0	313678.0	315519.0	316039.0	316039.0	316039.0	317137.0	317137.0	319852.0	321433.0	322889.0	322917.0	322917.0	322949.0	322949.0
1460.0	37955.0	37955.0	38507.0	38507.0	38507.0	38507.0	38507.0	38507.0	38507.0	38507.0	38507.0	38507.0	39568.0	41080.0	41080.0	41080.0	41080.0	43242.0	43242.0	43242.0	44784.0	44784.0	44784.0	44802.0	46150.0	46150.0	46431.0	46431.0	47738.0	47738.0	47738.0	47738.0	47738.0	47738.0	47738.0
1461.0	42056.0	42056.0	42056.0	42056.0	42056.0	42056.0	42056.0	42056.0	42056.0	42056.0	42056.0	42056.0	42056.0	42056.0	42056.0	42319.0	42340.0	42340.0	43743.0	43743.0	43841.0	43841.0	43841.0	43841.0	43841.0	43841.0	44484.0	44484.0	45851.0	52096.0	52096.0	52096.0	52096.0	52096.0	52096.0
1462.0	56937.0	56937.0	56937.0	56937.0	56937.0	60993.0	60993.0	60993.0	62613.0	62613.0	62613.0	62757.0	67231.0	67231.0	67231.0	67231.0	68729.0	68729.0	68731.0	69472.0	70088.0	70088.0	72447.0	74766.0	74766.0	74766.0	74766.0	74766.0	74766.0	74766.0	74766.0	76507.0	77659.0	91369.0	91369.0
1463.0	37165.0	37165.0	37165.0	37165.0	37165.0	37399.0	37399.0	37399.0	37399.0	37399.0	38897.0	38897.0	38897.0	41173.0	41837.0	43775.0	43775.0	43775.0	43775.0	44100.0	44100.0	47583.0	47669.0	47669.0	47669.0	47669.0	47669.0	47669.0	48073.0	48979.0	51017.0	51017.0	51017.0	51017.0	51017.0
1464.0	6080.0	6080.0	6080.0	6080.0	6080.0	6080.0	6080.0	6080.0	6080.0	6080.0	6080.0	6080.0	6080.0	6080.0	6080.0	6080.0	6080.0	6080.0	6080.0	6080.0	6080.0	6080.0	6080.0	6080.0	6080.0	6080.0	6080.0	6080.0	6080.0	6080.0	6080.0	6080.0	6080.0	6080.0	6080.0
1465.0	2565.0	2565.0	2565.0	2565.0	2565.0	2565.0	2565.0	2565.0	2565.0	2565.0	2626.0	2626.0	2626.0	2626.0	2626.0	2626.0	2626.0	2626.0	2626.0	2626.0	2626.0	2626.0	2626.0	2626.0	2626.0	2626.0	2626.0	2626.0	2626.0	2626.0	2626.0	2626.0	2626.0	2626.0	2626.0
1466.0	53906.0	53906.0	53906.0	53906.0	53906.0	53906.0	53906.0	53906.0	53906.0	53906.0	53906.0	53906.0	53906.0	53906.0	53906.0	54840.0	54840.0	54840.0	54840.0	54840.0	54840.0	54840.0	54840.0	54840.0	54840.0	54840.0	54840.0	54840.0	56575.0	57137.0	57137.0	57137.0	57137.0	57137.0	57137.0
[truncated: 654 more rows]
