# Supplementary material for: High-resolution data and maps of material stock, population, and employment in Austria from 1985 to 2018
Source: Data Brief. 2023 Feb 20;47:108997. doi: 10.1016/j.dib.2023.108997 (PMC9999155; doi:10.1016/j.dib.2023.108997)
Supplement: Supplementary file 1 [file mmc1.zip › data/stocks_rail_AT.csv]

zone	1984	1985	1986	1987	1988	1989	1990	1991	1992	1993	1994	1995	1996	1997	1998	1999	2000	2001	2002	2003	2004	2005	2006	2007	2008	2009	2010	2011	2012	2013	2014	2015	2016	2017	2018
1.0	31279.0	31279.0	31294.0	31294.0	31380.0	31380.0	31380.0	31380.0	31380.0	31380.0	31380.0	31380.0	31380.0	31380.0	31380.0	31380.0	31380.0	31380.0	31617.0	31755.0	31755.0	31755.0	31755.0	32085.0	32085.0	32085.0	32085.0	32085.0	32085.0	32085.0	32085.0	32745.0	32745.0	32745.0	32864.0
2.0	0.0	0.0	0.0	0.0	0.0	0.0	0.0	0.0	0.0	0.0	0.0	0.0	0.0	0.0	0.0	0.0	0.0	0.0	0.0	0.0	0.0	0.0	0.0	0.0	0.0	0.0	0.0	0.0	0.0	0.0	0.0	0.0	0.0	0.0	0.0
3.0	10856.0	10856.0	10856.0	10856.0	10856.0	10856.0	10856.0	10856.0	10856.0	10856.0	10856.0	10856.0	10856.0	10856.0	10856.0	10856.0	10856.0	10856.0	10856.0	10856.0	10856.0	10856.0	10856.0	10856.0	10856.0	10856.0	10856.0	10856.0	10856.0	10856.0	10856.0	10856.0	10856.0	10856.0	10856.0
4.0	16415.0	16415.0	16415.0	16415.0	16415.0	16532.0	16532.0	16532.0	16532.0	16532.0	16532.0	16532.0	16532.0	16532.0	16532.0	16532.0	16532.0	16532.0	16532.0	16532.0	16532.0	16532.0	16532.0	16532.0	16532.0	16532.0	16532.0	16532.0	16532.0	16532.0	16532.0	16532.0	16532.0	16532.0	16532.0
5.0	17310.0	17310.0	17310.0	17310.0	17310.0	17310.0	17310.0	17310.0	17310.0	17310.0	17310.0	17310.0	17310.0	17310.0	17310.0	17310.0	17310.0	17310.0	17310.0	17310.0	17310.0	17310.0	17310.0	17310.0	17310.0	17310.0	17310.0	17310.0	17310.0	17310.0	17310.0	17310.0	17310.0	17310.0	17310.0
6.0	0.0	0.0	0.0	0.0	0.0	0.0	0.0	0.0	0.0	0.0	0.0	0.0	0.0	0.0	0.0	0.0	0.0	0.0	0.0	0.0	0.0	0.0	0.0	0.0	0.0	0.0	0.0	0.0	0.0	0.0	0.0	0.0	0.0	0.0	0.0
7.0	0.0	0.0	0.0	0.0	0.0	0.0	0.0	0.0	0.0	0.0	0.0	0.0	0.0	0.0	0.0	0.0	0.0	0.0	0.0	0.0	0.0	0.0	0.0	0.0	0.0	0.0	0.0	0.0	0.0	0.0	0.0	0.0	0.0	0.0	0.0
8.0	0.0	0.0	0.0	0.0	0.0	0.0	0.0	0.0	0.0	0.0	0.0	0.0	0.0	0.0	0.0	0.0	0.0	0.0	0.0	0.0	0.0	0.0	0.0	0.0	0.0	0.0	0.0	0.0	0.0	0.0	0.0	0.0	0.0	0.0	0.0
9.0	0.0	0.0	0.0	0.0	0.0	0.0	0.0	0.0	0.0	0.0	0.0	0.0	0.0	0.0	0.0	0.0	0.0	0.0	0.0	0.0	0.0	0.0	0.0	0.0	0.0	0.0	0.0	0.0	0.0	0.0	0.0	0.0	0.0	0.0	0.0
10.0	16747.0	16747.0	16747.0	16747.0	16747.0	16747.0	16747.0	16747.0	16747.0	16747.0	16747.0	16747.0	16875.0	16875.0	16887.0	16887.0	16887.0	16887.0	16887.0	16887.0	16887.0	16887.0	16887.0	17418.0	17418.0	17418.0	17418.0	17418.0	17418.0	17418.0	18445.0	18445.0	18445.0	18445.0	18445.0
11.0	9785.0	9785.0	10035.0	10035.0	10035.0	10035.0	10035.0	10035.0	10035.0	10035.0	10035.0	10035.0	10035.0	10035.0	10035.0	10035.0	10035.0	10035.0	10035.0	10035.0	10035.0	10035.0	10035.0	10035.0	10035.0	10035.0	10035.0	10146.0	10146.0	10146.0	10146.0	10146.0	10146.0	10146.0	10146.0
12.0	0.0	0.0	0.0	0.0	0.0	0.0	0.0	0.0	0.0	0.0	0.0	0.0	0.0	0.0	0.0	0.0	0.0	0.0	0.0	0.0	0.0	0.0	0.0	0.0	0.0	0.0	0.0	0.0	0.0	0.0	0.0	0.0	0.0	0.0	0.0
13.0	8220.0	8220.0	8220.0	8220.0	8220.0	8220.0	8220.0	8220.0	8220.0	8220.0	8220.0	8220.0	8220.0	8220.0	8220.0	8220.0	8220.0	8220.0	8220.0	8220.0	8220.0	8220.0	8220.0	8220.0	8220.0	8220.0	8220.0	8220.0	8220.0	8220.0	8323.0	8323.0	8323.0	8323.0	8323.0
14.0	24655.0	24655.0	24655.0	24655.0	24655.0	24655.0	24655.0	24655.0	24655.0	24655.0	24655.0	24655.0	24655.0	24655.0	24655.0	24655.0	24655.0	24655.0	24655.0	24689.0	24689.0	24779.0	24779.0	24779.0	24779.0	24779.0	24779.0	24779.0	24779.0	24779.0	24779.0	24779.0	24779.0	24779.0	24779.0
15.0	0.0	0.0	0.0	0.0	0.0	0.0	0.0	0.0	0.0	0.0	0.0	0.0	0.0	0.0	0.0	0.0	0.0	0.0	0.0	0.0	0.0	0.0	0.0	0.0	0.0	0.0	0.0	0.0	0.0	0.0	0.0	0.0	0.0	0.0	0.0
16.0	17550.0	17550.0	17550.0	17550.0	17550.0	17550.0	17550.0	17550.0	17550.0	17550.0	17550.0	17550.0	17550.0	17592.0	17592.0	17592.0	17621.0	17621.0	17621.0	17621.0	17621.0	17621.0	17621.0	17621.0	17621.0	17621.0	17621.0	17621.0	17621.0	17621.0	17621.0	17621.0	17621.0	17621.0	17621.0
17.0	0.0	0.0	0.0	0.0	0.0	0.0	0.0	0.0	0.0	0.0	0.0	0.0	0.0	0.0	0.0	0.0	0.0	0.0	0.0	0.0	0.0	0.0	0.0	0.0	0.0	0.0	0.0	0.0	0.0	0.0	0.0	0.0	0.0	0.0	0.0
18.0	15140.0	15140.0	15140.0	15140.0	15140.0	15140.0	15140.0	15140.0	15140.0	15140.0	15140.0	15140.0	15140.0	15140.0	15140.0	15140.0	15140.0	15140.0	15140.0	15140.0	15140.0	15140.0	15140.0	15140.0	15140.0	15140.0	15140.0	15140.0	15656.0	15656.0	15656.0	15774.0	15774.0	15774.0	15774.0
19.0	0.0	0.0	0.0	0.0	0.0	0.0	0.0	0.0	0.0	0.0	0.0	0.0	0.0	0.0	0.0	0.0	0.0	0.0	0.0	0.0	0.0	0.0	0.0	0.0	0.0	0.0	0.0	0.0	0.0	0.0	0.0	0.0	0.0	0.0	0.0
20.0	0.0	0.0	0.0	0.0	0.0	0.0	0.0	0.0	0.0	0.0	0.0	0.0	0.0	0.0	0.0	0.0	0.0	0.0	0.0	0.0	0.0	0.0	0.0	0.0	0.0	0.0	0.0	0.0	0.0	0.0	0.0	0.0	0.0	0.0	0.0
21.0	24308.0	24308.0	24399.0	24399.0	24399.0	24499.0	24499.0	24499.0	24499.0	24738.0	24738.0	24738.0	24738.0	24738.0	24738.0	24738.0	24738.0	24738.0	24815.0	24815.0	24815.0	24815.0	24815.0	24815.0	24815.0	24815.0	24815.0	24815.0	24815.0	24815.0	24815.0	24815.0	24818.0	24818.0	24818.0
22.0	0.0	0.0	0.0	0.0	0.0	0.0	0.0	0.0	0.0	0.0	0.0	0.0	0.0	0.0	0.0	0.0	0.0	0.0	0.0	0.0	0.0	0.0	0.0	0.0	0.0	0.0	0.0	0.0	0.0	0.0	0.0	0.0	0.0	0.0	0.0
23.0	0.0	0.0	0.0	0.0	0.0	0.0	0.0	0.0	0.0	0.0	0.0	0.0	0.0	0.0	0.0	0.0	0.0	0.0	0.0	0.0	0.0	0.0	0.0	0.0	0.0	0.0	0.0	0.0	0.0	0.0	0.0	0.0	0.0	0.0	0.0
24.0	0.0	0.0	0.0	0.0	0.0	0.0	0.0	0.0	0.0	0.0	0.0	0.0	0.0	0.0	0.0	0.0	0.0	0.0	0.0	0.0	0.0	0.0	0.0	0.0	0.0	0.0	0.0	0.0	0.0	0.0	0.0	0.0	0.0	0.0	0.0
25.0	6741.0	6741.0	6741.0	6741.0	6741.0	6741.0	6741.0	6741.0	6741.0	6741.0	6741.0	6741.0	6741.0	6741.0	6741.0	6741.0	6741.0	6741.0	6741.0	6741.0	6741.0	6741.0	6741.0	6741.0	6741.0	6741.0	6741.0	6741.0	6741.0	6741.0	6741.0	6741.0	6741.0	6741.0	6741.0
26.0	0.0	0.0	0.0	0.0	0.0	0.0	0.0	0.0	0.0	0.0	0.0	0.0	0.0	0.0	0.0	0.0	0.0	0.0	0.0	0.0	0.0	0.0	0.0	0.0	0.0	0.0	0.0	0.0	0.0	0.0	0.0	0.0	0.0	0.0	0.0
27.0	0.0	0.0	0.0	0.0	0.0	0.0	0.0	0.0	0.0	0.0	0.0	0.0	0.0	0.0	0.0	0.0	0.0	0.0	0.0	0.0	0.0	0.0	0.0	0.0	0.0	0.0	0.0	0.0	0.0	0.0	0.0	0.0	0.0	0.0	0.0
28.0	0.0	0.0	0.0	0.0	0.0	0.0	0.0	0.0	0.0	0.0	0.0	0.0	0.0	0.0	0.0	0.0	0.0	0.0	0.0	0.0	0.0	0.0	0.0	0.0	0.0	0.0	0.0	0.0	0.0	0.0	0.0	0.0	0.0	0.0	0.0
29.0	0.0	0.0	0.0	0.0	0.0	0.0	0.0	0.0	0.0	0.0	0.0	0.0	0.0	0.0	0.0	0.0	0.0	0.0	0.0	0.0	0.0	0.0	0.0	0.0	0.0	0.0	0.0	0.0	0.0	0.0	0.0	0.0	0.0	0.0	0.0
30.0	0.0	0.0	0.0	0.0	0.0	0.0	0.0	0.0	0.0	0.0	0.0	0.0	0.0	0.0	0.0	0.0	0.0	0.0	0.0	0.0	0.0	0.0	0.0	0.0	0.0	0.0	0.0	0.0	0.0	0.0	0.0	0.0	0.0	0.0	0.0
31.0	0.0	0.0	0.0	0.0	0.0	0.0	0.0	0.0	0.0	0.0	0.0	0.0	0.0	0.0	0.0	0.0	0.0	0.0	0.0	0.0	0.0	0.0	0.0	0.0	0.0	0.0	0.0	0.0	0.0	0.0	0.0	0.0	0.0	0.0	0.0
32.0	0.0	0.0	0.0	0.0	0.0	0.0	0.0	0.0	0.0	0.0	0.0	0.0	0.0	0.0	0.0	0.0	0.0	0.0	0.0	0.0	0.0	0.0	0.0	0.0	0.0	0.0	0.0	0.0	0.0	0.0	0.0	0.0	0.0	0.0	0.0
33.0	0.0	0.0	0.0	0.0	0.0	0.0	0.0	0.0	0.0	0.0	0.0	0.0	0.0	0.0	0.0	0.0	0.0	0.0	0.0	0.0	0.0	0.0	0.0	0.0	0.0	0.0	0.0	0.0	0.0	0.0	0.0	0.0	0.0	0.0	0.0
34.0	0.0	0.0	0.0	0.0	0.0	0.0	0.0	0.0	0.0	0.0	0.0	0.0	0.0	0.0	0.0	0.0	0.0	0.0	0.0	0.0	0.0	0.0	0.0	0.0	0.0	0.0	0.0	0.0	0.0	0.0	0.0	0.0	0.0	0.0	0.0
35.0	0.0	0.0	0.0	0.0	0.0	0.0	0.0	0.0	0.0	0.0	0.0	0.0	0.0	0.0	0.0	0.0	0.0	0.0	0.0	0.0	0.0	0.0	0.0	0.0	0.0	0.0	0.0	0.0	0.0	0.0	0.0	0.0	0.0	0.0	0.0
36.0	0.0	0.0	0.0	0.0	0.0	0.0	0.0	0.0	0.0	0.0	0.0	0.0	0.0	0.0	0.0	0.0	0.0	0.0	0.0	0.0	0.0	0.0	0.0	0.0	0.0	0.0	0.0	0.0	0.0	0.0	0.0	0.0	0.0	0.0	0.0
37.0	0.0	0.0	0.0	0.0	0.0	0.0	0.0	0.0	0.0	0.0	0.0	0.0	0.0	0.0	0.0	0.0	0.0	0.0	0.0	0.0	0.0	0.0	0.0	0.0	0.0	0.0	0.0	0.0	0.0	0.0	0.0	0.0	0.0	0.0	0.0
38.0	0.0	0.0	0.0	0.0	0.0	0.0	0.0	0.0	0.0	0.0	0.0	0.0	0.0	0.0	0.0	0.0	0.0	0.0	0.0	0.0	0.0	0.0	0.0	0.0	0.0	0.0	0.0	0.0	0.0	0.0	0.0	0.0	0.0	0.0	0.0
39.0	0.0	0.0	0.0	0.0	0.0	0.0	0.0	0.0	0.0	0.0	0.0	0.0	0.0	0.0	0.0	0.0	0.0	0.0	0.0	0.0	0.0	0.0	0.0	0.0	0.0	0.0	0.0	0.0	0.0	0.0	0.0	0.0	0.0	0.0	0.0
40.0	0.0	0.0	0.0	0.0	0.0	0.0	0.0	0.0	0.0	0.0	0.0	0.0	0.0	0.0	0.0	0.0	0.0	0.0	0.0	0.0	0.0	0.0	0.0	0.0	0.0	0.0	0.0	0.0	0.0	0.0	0.0	0.0	0.0	0.0	0.0
41.0	0.0	0.0	0.0	0.0	0.0	0.0	0.0	0.0	0.0	0.0	0.0	0.0	0.0	0.0	0.0	0.0	0.0	0.0	0.0	0.0	0.0	0.0	0.0	0.0	0.0	0.0	0.0	0.0	0.0	0.0	0.0	0.0	0.0	0.0	0.0
42.0	0.0	0.0	0.0	0.0	0.0	0.0	0.0	0.0	0.0	0.0	0.0	0.0	0.0	0.0	0.0	0.0	0.0	0.0	0.0	0.0	0.0	0.0	0.0	0.0	0.0	0.0	0.0	0.0	0.0	0.0	0.0	0.0	0.0	0.0	0.0
43.0	0.0	0.0	0.0	0.0	0.0	0.0	0.0	0.0	0.0	0.0	0.0	0.0	0.0	0.0	0.0	0.0	0.0	0.0	0.0	0.0	0.0	0.0	0.0	0.0	0.0	0.0	0.0	0.0	0.0	0.0	0.0	0.0	0.0	0.0	0.0
44.0	0.0	0.0	0.0	0.0	0.0	0.0	0.0	0.0	0.0	0.0	0.0	0.0	0.0	0.0	0.0	0.0	0.0	0.0	0.0	0.0	0.0	0.0	0.0	0.0	0.0	0.0	0.0	0.0	0.0	0.0	0.0	0.0	0.0	0.0	0.0
45.0	0.0	0.0	0.0	0.0	0.0	0.0	0.0	0.0	0.0	0.0	0.0	0.0	0.0	0.0	0.0	0.0	0.0	0.0	0.0	0.0	0.0	0.0	0.0	0.0	0.0	0.0	0.0	0.0	0.0	0.0	0.0	0.0	0.0	0.0	0.0
46.0	0.0	0.0	0.0	0.0	0.0	0.0	0.0	0.0	0.0	0.0	0.0	0.0	0.0	0.0	0.0	0.0	0.0	0.0	0.0	0.0	0.0	0.0	0.0	0.0	0.0	0.0	0.0	0.0	0.0	0.0	0.0	0.0	0.0	0.0	0.0
47.0	0.0	0.0	0.0	0.0	0.0	0.0	0.0	0.0	0.0	0.0	0.0	0.0	0.0	0.0	0.0	0.0	0.0	0.0	0.0	0.0	0.0	0.0	0.0	0.0	0.0	0.0	0.0	0.0	0.0	0.0	0.0	0.0	0.0	0.0	0.0
48.0	0.0	0.0	0.0	0.0	0.0	0.0	0.0	0.0	0.0	0.0	0.0	0.0	0.0	0.0	0.0	0.0	0.0	0.0	0.0	0.0	0.0	0.0	0.0	0.0	0.0	0.0	0.0	0.0	0.0	0.0	0.0	0.0	0.0	0.0	0.0
49.0	0.0	0.0	0.0	0.0	0.0	0.0	0.0	0.0	0.0	0.0	0.0	0.0	0.0	0.0	0.0	0.0	0.0	0.0	0.0	0.0	0.0	0.0	0.0	0.0	0.0	0.0	0.0	0.0	0.0	0.0	0.0	0.0	0.0	0.0	0.0
50.0	0.0	0.0	0.0	0.0	0.0	0.0	0.0	0.0	0.0	0.0	0.0	0.0	0.0	0.0	0.0	0.0	0.0	0.0	0.0	0.0	0.0	0.0	0.0	0.0	0.0	0.0	0.0	0.0	0.0	0.0	0.0	0.0	0.0	0.0	0.0
51.0	0.0	0.0	0.0	0.0	0.0	0.0	0.0	0.0	0.0	0.0	0.0	0.0	0.0	0.0	0.0	0.0	0.0	0.0	0.0	0.0	0.0	0.0	0.0	0.0	0.0	0.0	0.0	0.0	0.0	0.0	0.0	0.0	0.0	0.0	0.0
52.0	0.0	0.0	0.0	0.0	0.0	0.0	0.0	0.0	0.0	0.0	0.0	0.0	0.0	0.0	0.0	0.0	0.0	0.0	0.0	0.0	0.0	0.0	0.0	0.0	0.0	0.0	0.0	0.0	0.0	0.0	0.0	0.0	0.0	0.0	0.0
53.0	0.0	0.0	0.0	0.0	0.0	0.0	0.0	0.0	0.0	0.0	0.0	0.0	0.0	0.0	0.0	0.0	0.0	0.0	0.0	0.0	0.0	0.0	0.0	0.0	0.0	0.0	0.0	0.0	0.0	0.0	0.0	0.0	0.0	0.0	0.0
54.0	3647.0	3647.0	3647.0	3647.0	3647.0	3647.0	3647.0	3647.0	3647.0	3647.0	3647.0	3647.0	3647.0	3647.0	3647.0	3647.0	3647.0	3647.0	3647.0	3647.0	3647.0	3647.0	3647.0	3647.0	3647.0	3647.0	3647.0	3647.0	3647.0	3647.0	3647.0	3647.0	3647.0	3647.0	3647.0
55.0	0.0	0.0	0.0	0.0	0.0	0.0	0.0	0.0	0.0	0.0	0.0	0.0	0.0	0.0	0.0	0.0	0.0	0.0	0.0	0.0	0.0	0.0	0.0	0.0	0.0	0.0	0.0	0.0	0.0	0.0	0.0	0.0	0.0	0.0	0.0
56.0	6402.0	6402.0	6402.0	6402.0	6402.0	6402.0	6402.0	6402.0	6402.0	6402.0	6402.0	6402.0	8581.0	8581.0	8581.0	8581.0	8581.0	9545.0	10584.0	10623.0	10623.0	10623.0	10687.0	10770.0	10770.0	10770.0	10770.0	10770.0	10770.0	10770.0	10770.0	10770.0	10770.0	10770.0	10770.0
57.0	29106.0	29106.0	29632.0	29632.0	29632.0	29632.0	29632.0	29632.0	29632.0	29632.0	29632.0	29632.0	29632.0	29632.0	29632.0	29632.0	29632.0	29632.0	29632.0	29632.0	29632.0	29632.0	29632.0	29632.0	29632.0	29632.0	29632.0	29632.0	29632.0	29632.0	29632.0	29632.0	29632.0	29632.0	29632.0
58.0	0.0	0.0	0.0	0.0	0.0	0.0	0.0	0.0	0.0	0.0	0.0	0.0	0.0	0.0	0.0	0.0	0.0	0.0	0.0	0.0	0.0	0.0	0.0	0.0	0.0	0.0	0.0	0.0	0.0	0.0	0.0	0.0	0.0	0.0	0.0
59.0	8810.0	8810.0	8810.0	8810.0	8810.0	8810.0	8810.0	8810.0	8810.0	8810.0	8810.0	8810.0	8810.0	8810.0	8810.0	8810.0	8810.0	8810.0	8810.0	8810.0	8810.0	8810.0	8810.0	8810.0	8810.0	8810.0	8810.0	8810.0	8810.0	8810.0	8810.0	8810.0	8810.0	8810.0	8810.0
60.0	0.0	0.0	0.0	0.0	0.0	0.0	0.0	0.0	0.0	0.0	0.0	0.0	0.0	0.0	0.0	0.0	0.0	0.0	0.0	0.0	0.0	0.0	0.0	0.0	0.0	0.0	0.0	0.0	0.0	0.0	0.0	0.0	0.0	0.0	0.0
61.0	0.0	0.0	0.0	0.0	0.0	0.0	0.0	0.0	0.0	0.0	0.0	0.0	0.0	0.0	0.0	0.0	0.0	0.0	0.0	0.0	0.0	0.0	0.0	0.0	0.0	0.0	0.0	0.0	0.0	0.0	0.0	0.0	0.0	0.0	0.0
62.0	1516.0	1516.0	1516.0	1516.0	1516.0	1516.0	1516.0	1516.0	1516.0	1516.0	1516.0	1516.0	1516.0	1516.0	1516.0	1516.0	1516.0	1516.0	1516.0	1516.0	1516.0	1516.0	1516.0	1516.0	1516.0	1516.0	1516.0	1516.0	1516.0	1516.0	1516.0	1516.0	1516.0	1516.0	1516.0
63.0	6225.0	6225.0	6225.0	6225.0	6225.0	6225.0	6225.0	6225.0	6225.0	6225.0	6225.0	6225.0	6225.0	6225.0	6225.0	6225.0	6225.0	6225.0	6225.0	6225.0	6225.0	6225.0	6225.0	6225.0	6225.0	6225.0	6225.0	6225.0	6225.0	6225.0	6225.0	6225.0	6225.0	6225.0	6225.0
64.0	0.0	0.0	0.0	0.0	0.0	0.0	0.0	0.0	0.0	0.0	0.0	0.0	0.0	0.0	0.0	0.0	0.0	0.0	0.0	0.0	0.0	0.0	0.0	0.0	0.0	0.0	0.0	0.0	0.0	0.0	0.0	0.0	0.0	0.0	0.0
65.0	0.0	0.0	0.0	0.0	0.0	0.0	0.0	0.0	0.0	0.0	0.0	0.0	0.0	0.0	0.0	0.0	0.0	0.0	0.0	0.0	0.0	0.0	0.0	0.0	0.0	0.0	0.0	0.0	0.0	0.0	0.0	0.0	0.0	0.0	0.0
66.0	10640.0	10640.0	10640.0	10640.0	10640.0	10640.0	10640.0	10640.0	10640.0	10640.0	10640.0	10640.0	10640.0	10640.0	10640.0	10640.0	10640.0	10640.0	10640.0	10640.0	10640.0	10640.0	10640.0	10640.0	10640.0	10640.0	10640.0	10640.0	10640.0	10640.0	10640.0	10640.0	10640.0	10640.0	10640.0
67.0	0.0	0.0	0.0	0.0	0.0	0.0	0.0	0.0	0.0	0.0	0.0	0.0	0.0	0.0	0.0	0.0	0.0	0.0	0.0	0.0	0.0	0.0	0.0	0.0	0.0	0.0	0.0	0.0	0.0	0.0	0.0	0.0	0.0	0.0	0.0
68.0	0.0	0.0	0.0	0.0	0.0	0.0	0.0	0.0	0.0	0.0	0.0	0.0	0.0	0.0	0.0	0.0	0.0	0.0	0.0	0.0	0.0	0.0	0.0	0.0	0.0	0.0	0.0	0.0	0.0	0.0	0.0	0.0	0.0	0.0	0.0
69.0	16731.0	16731.0	16731.0	16731.0	16731.0	16731.0	16731.0	16731.0	16731.0	16731.0	16731.0	16731.0	16731.0	16731.0	16731.0	16731.0	16731.0	16731.0	16731.0	16731.0	16731.0	16731.0	16731.0	16731.0	16731.0	16731.0	16731.0	16731.0	16731.0	16731.0	16731.0	16731.0	16731.0	16731.0	16731.0
70.0	7776.0	7776.0	7776.0	7776.0	7776.0	7776.0	7776.0	7776.0	7776.0	7776.0	7776.0	7776.0	7776.0	7776.0	7776.0	7776.0	7776.0	7776.0	7776.0	7776.0	7776.0	7776.0	7776.0	8568.0	8568.0	8568.0	8568.0	8568.0	8568.0	8568.0	8568.0	8568.0	8568.0	8568.0	8568.0
71.0	29596.0	29596.0	29596.0	30466.0	30466.0	30466.0	30466.0	30466.0	30466.0	30466.0	30466.0	30466.0	30466.0	30466.0	30466.0	30466.0	30466.0	30883.0	30883.0	30883.0	30883.0	30883.0	30883.0	30883.0	30895.0	30895.0	30895.0	30895.0	30895.0	30895.0	30895.0	30895.0	30895.0	30895.0	30895.0
72.0	20474.0	20474.0	20474.0	20474.0	20542.0	20542.0	20542.0	20542.0	20542.0	20542.0	20542.0	20542.0	20542.0	20663.0	20663.0	20663.0	20663.0	20663.0	20663.0	20663.0	20663.0	20663.0	20663.0	20663.0	20663.0	20663.0	20663.0	20663.0	20663.0	20663.0	20663.0	20663.0	20663.0	20663.0	20663.0
73.0	0.0	0.0	0.0	0.0	0.0	0.0	0.0	0.0	0.0	0.0	0.0	0.0	0.0	0.0	0.0	0.0	0.0	0.0	0.0	0.0	0.0	0.0	0.0	0.0	0.0	0.0	0.0	0.0	0.0	0.0	0.0	0.0	0.0	0.0	0.0
74.0	9212.0	9212.0	9212.0	9212.0	9212.0	9212.0	9212.0	9212.0	9212.0	9212.0	9212.0	9212.0	9212.0	9212.0	9212.0	9212.0	9212.0	9212.0	9212.0	9212.0	9212.0	9212.0	9212.0	9212.0	9212.0	9212.0	9212.0	9212.0	9212.0	9212.0	9212.0	9212.0	9212.0	9212.0	9212.0
75.0	10339.0	10339.0	10339.0	10339.0	10339.0	10339.0	10339.0	10339.0	10339.0	10339.0	10339.0	10339.0	10339.0	10339.0	10339.0	10339.0	10339.0	10339.0	10339.0	10339.0	10339.0	10339.0	10339.0	10339.0	10339.0	10339.0	10339.0	10339.0	10339.0	10339.0	10339.0	10339.0	10339.0	10339.0	10339.0
76.0	11695.0	11695.0	11695.0	11695.0	11695.0	11695.0	11695.0	11695.0	11695.0	11695.0	11695.0	11695.0	11695.0	11695.0	11695.0	11695.0	11695.0	11695.0	11695.0	11695.0	11695.0	11695.0	11695.0	11695.0	11695.0	11695.0	11695.0	11695.0	11695.0	11695.0	11695.0	11695.0	11695.0	11695.0	11695.0
77.0	11568.0	11568.0	11568.0	11568.0	11568.0	11568.0	11568.0	11568.0	11568.0	11568.0	11568.0	11568.0	11568.0	11568.0	11568.0	11568.0	11568.0	11568.0	11568.0	11568.0	11568.0	11568.0	11568.0	11568.0	11568.0	11568.0	11568.0	11568.0	11568.0	11568.0	11568.0	11568.0	11568.0	11568.0	11568.0
78.0	0.0	0.0	0.0	0.0	0.0	0.0	0.0	0.0	0.0	0.0	0.0	0.0	0.0	0.0	0.0	0.0	0.0	0.0	0.0	0.0	0.0	0.0	0.0	0.0	0.0	0.0	0.0	0.0	0.0	0.0	0.0	0.0	0.0	0.0	0.0
79.0	0.0	0.0	0.0	0.0	0.0	0.0	0.0	0.0	0.0	0.0	0.0	0.0	0.0	0.0	0.0	0.0	0.0	0.0	0.0	0.0	0.0	0.0	0.0	0.0	0.0	0.0	0.0	0.0	0.0	0.0	0.0	0.0	0.0	0.0	0.0
80.0	4262.0	4262.0	4262.0	4262.0	4262.0	4262.0	4262.0	4262.0	4262.0	4262.0	4262.0	4262.0	4262.0	4262.0	4262.0	4262.0	4262.0	4262.0	4262.0	4262.0	4262.0	4262.0	4262.0	4262.0	4262.0	4262.0	4262.0	4262.0	4262.0	4262.0	4262.0	4262.0	4262.0	4262.0	4262.0
81.0	12082.0	12082.0	12082.0	12082.0	12082.0	12082.0	12082.0	12082.0	12082.0	12082.0	12216.0	12216.0	12216.0	12216.0	12216.0	12216.0	12216.0	12216.0	12216.0	12216.0	12216.0	12216.0	12216.0	12216.0	12216.0	12216.0	12216.0	12216.0	12216.0	12216.0	12216.0	12216.0	12216.0	12216.0	12216.0
82.0	8802.0	8802.0	8802.0	8802.0	8802.0	8802.0	8802.0	8802.0	8802.0	8802.0	8802.0	8802.0	8802.0	8802.0	8802.0	8802.0	8802.0	8802.0	8802.0	8802.0	8802.0	8802.0	8802.0	8802.0	8802.0	8802.0	8802.0	8802.0	8802.0	8802.0	8802.0	8802.0	8802.0	8802.0	8802.0
83.0	0.0	0.0	0.0	0.0	0.0	0.0	0.0	0.0	0.0	0.0	0.0	0.0	0.0	0.0	0.0	0.0	0.0	0.0	0.0	0.0	0.0	0.0	0.0	0.0	0.0	0.0	0.0	0.0	0.0	0.0	0.0	0.0	0.0	0.0	0.0
84.0	0.0	0.0	0.0	0.0	0.0	0.0	0.0	0.0	0.0	0.0	0.0	0.0	0.0	0.0	0.0	0.0	0.0	0.0	0.0	0.0	0.0	0.0	0.0	0.0	0.0	0.0	0.0	0.0	0.0	0.0	0.0	0.0	0.0	0.0	0.0
85.0	0.0	0.0	0.0	0.0	0.0	0.0	0.0	0.0	0.0	0.0	0.0	0.0	0.0	0.0	0.0	0.0	0.0	0.0	0.0	0.0	0.0	0.0	0.0	0.0	0.0	0.0	0.0	0.0	0.0	0.0	0.0	0.0	0.0	0.0	0.0
86.0	0.0	0.0	0.0	0.0	0.0	0.0	0.0	0.0	0.0	0.0	0.0	0.0	0.0	0.0	0.0	0.0	0.0	0.0	0.0	0.0	0.0	0.0	0.0	0.0	0.0	0.0	0.0	0.0	0.0	0.0	0.0	0.0	0.0	0.0	0.0
87.0	35978.0	35978.0	35978.0	35978.0	35978.0	35978.0	35978.0	35978.0	35978.0	35978.0	35978.0	35978.0	35978.0	35978.0	35978.0	35978.0	35978.0	35978.0	35978.0	35978.0	35978.0	35978.0	35978.0	35978.0	35978.0	35978.0	35978.0	35978.0	36274.0	36274.0	36274.0	36274.0	36274.0	36274.0	36274.0
88.0	0.0	0.0	0.0	0.0	0.0	0.0	0.0	0.0	0.0	0.0	0.0	0.0	0.0	0.0	0.0	0.0	0.0	0.0	0.0	0.0	0.0	0.0	0.0	0.0	0.0	0.0	0.0	0.0	0.0	0.0	0.0	0.0	0.0	0.0	0.0
89.0	28373.0	28373.0	28373.0	28373.0	28373.0	28373.0	28373.0	28373.0	28373.0	28373.0	28373.0	28373.0	28462.0	28462.0	28462.0	28462.0	28462.0	28462.0	28463.0	28463.0	28463.0	28463.0	28463.0	28463.0	28463.0	28463.0	28463.0	28463.0	28463.0	28463.0	28463.0	28463.0	28463.0	28463.0	28463.0
90.0	29352.0	29352.0	29352.0	29352.0	29352.0	29352.0	29352.0	29352.0	29352.0	29352.0	29352.0	29352.0	29352.0	29352.0	36327.0	36327.0	36327.0	36327.0	36327.0	36327.0	36327.0	36327.0	36327.0	36327.0	36327.0	36327.0	36327.0	36327.0	36327.0	36327.0	36327.0	36327.0	36327.0	36327.0	36327.0
91.0	11022.0	11022.0	11022.0	11022.0	11022.0	11023.0	11023.0	11023.0	11023.0	11233.0	11233.0	11233.0	11233.0	11233.0	11233.0	11233.0	11233.0	11233.0	11327.0	11327.0	11327.0	11327.0	11327.0	11327.0	11327.0	11327.0	11327.0	11327.0	11327.0	11327.0	11327.0	11327.0	12055.0	12055.0	12055.0
92.0	6304.0	6304.0	6304.0	6304.0	6304.0	6304.0	6304.0	6304.0	6304.0	6304.0	6304.0	6304.0	6304.0	6304.0	6304.0	6304.0	6304.0	6304.0	6304.0	6304.0	6304.0	6304.0	6304.0	6304.0	6304.0	6304.0	6304.0	6304.0	6304.0	6304.0	6304.0	6304.0	6304.0	6304.0	6304.0
93.0	0.0	0.0	0.0	0.0	0.0	0.0	0.0	0.0	0.0	0.0	0.0	0.0	0.0	0.0	0.0	0.0	0.0	0.0	0.0	0.0	0.0	0.0	0.0	0.0	0.0	0.0	0.0	0.0	0.0	0.0	0.0	0.0	0.0	0.0	0.0
94.0	17027.0	17027.0	17027.0	17027.0	17027.0	17027.0	17027.0	17027.0	17027.0	17027.0	17027.0	17027.0	17027.0	17027.0	17027.0	17027.0	17027.0	17027.0	17027.0	17027.0	17027.0	17027.0	17027.0	17027.0	17027.0	17027.0	17027.0	17027.0	17027.0	17027.0	17027.0	17027.0	17027.0	17027.0	17027.0
95.0	16440.0	16440.0	16440.0	16440.0	16440.0	16440.0	16440.0	16440.0	16440.0	16440.0	16440.0	19136.0	19136.0	19139.0	19259.0	19324.0	19324.0	19324.0	19324.0	19348.0	19348.0	19348.0	19348.0	19348.0	19348.0	19348.0	19348.0	19348.0	19348.0	19348.0	19348.0	19348.0	19348.0	19348.0	19348.0
96.0	14057.0	14057.0	14057.0	14057.0	14057.0	14057.0	14057.0	14057.0	14057.0	14057.0	14057.0	14057.0	14057.0	14057.0	14057.0	14057.0	14057.0	14057.0	14057.0	14057.0	14057.0	14057.0	14057.0	14057.0	14057.0	14057.0	14057.0	14057.0	14057.0	14057.0	14057.0	14057.0	14057.0	14057.0	14057.0
97.0	39645.0	39645.0	40115.0	40115.0	40115.0	40115.0	40115.0	40115.0	40115.0	40309.0	40608.0	40608.0	40608.0	40608.0	40608.0	40608.0	40608.0	40608.0	40686.0	40806.0	41175.0	41175.0	41182.0	41182.0	41182.0	41182.0	41182.0	41182.0	41182.0	41182.0	41182.0	41182.0	41225.0	41225.0	41225.0
98.0	31335.0	31335.0	31335.0	31335.0	31335.0	31335.0	31335.0	31335.0	31385.0	31385.0	31385.0	31385.0	31385.0	31385.0	31385.0	31385.0	31385.0	31385.0	31385.0	31385.0	31385.0	31385.0	31385.0	31385.0	31385.0	31385.0	31385.0	31385.0	31385.0	31385.0	31385.0	31385.0	31385.0	31385.0	31385.0
99.0	15547.0	15547.0	15547.0	15547.0	15547.0	15547.0	15547.0	15598.0	15598.0	15598.0	15598.0	15598.0	15813.0	15813.0	19429.0	19429.0	19429.0	19429.0	19429.0	19429.0	19429.0	19429.0	19757.0	19757.0	19757.0	19757.0	19757.0	19757.0	19757.0	19757.0	19757.0	19757.0	19757.0	19757.0	19757.0
100.0	20846.0	20846.0	20846.0	20846.0	20990.0	20990.0	20990.0	20990.0	20990.0	20990.0	20990.0	20990.0	20990.0	20999.0	20999.0	20999.0	20999.0	20999.0	21126.0	21126.0	21126.0	21126.0	21126.0	21126.0	21126.0	21126.0	21126.0	21126.0	21126.0	21126.0	21126.0	21126.0	21126.0	21126.0	21126.0
101.0	71708.0	71708.0	71708.0	71708.0	71708.0	71863.0	71863.0	76032.0	76062.0	76062.0	76062.0	76062.0	76062.0	76235.0	76602.0	76615.0	76615.0	76616.0	76710.0	76710.0	76710.0	76710.0	77285.0	77285.0	77285.0	77285.0	77285.0	77285.0	77571.0	77571.0	77571.0	77571.0	77571.0	80363.0	80403.0
102.0	0.0	0.0	0.0	0.0	0.0	0.0	0.0	0.0	0.0	0.0	0.0	0.0	0.0	0.0	0.0	0.0	0.0	0.0	0.0	0.0	0.0	0.0	0.0	0.0	0.0	0.0	0.0	0.0	0.0	0.0	0.0	0.0	0.0	0.0	0.0
103.0	22461.0	22461.0	22461.0	22461.0	22461.0	22461.0	22461.0	22461.0	22461.0	22461.0	22461.0	22461.0	22461.0	22461.0	22461.0	22461.0	22461.0	22461.0	22566.0	22566.0	22566.0	22566.0	22566.0	22566.0	22566.0	22566.0	22566.0	22566.0	22566.0	22566.0	22566.0	22566.0	22566.0	22566.0	22566.0
104.0	0.0	0.0	0.0	0.0	0.0	0.0	0.0	0.0	0.0	0.0	0.0	0.0	0.0	0.0	0.0	0.0	0.0	0.0	0.0	0.0	0.0	0.0	0.0	0.0	0.0	0.0	0.0	0.0	0.0	0.0	0.0	0.0	0.0	0.0	0.0
105.0	16174.0	16174.0	16174.0	16174.0	16174.0	16174.0	16174.0	16174.0	16174.0	16174.0	16174.0	16174.0	16174.0	16174.0	16174.0	16174.0	16174.0	16174.0	16174.0	16174.0	16174.0	16174.0	16174.0	16174.0	16174.0	16174.0	16174.0	16174.0	16174.0	16174.0	16174.0	16174.0	16174.0	16174.0	16174.0
106.0	12630.0	12630.0	12630.0	12630.0	12630.0	12630.0	12630.0	12630.0	12630.0	12630.0	12630.0	12630.0	12630.0	12630.0	12630.0	12630.0	12769.0	12769.0	12769.0	12769.0	12769.0	12769.0	12769.0	12769.0	12778.0	12778.0	12778.0	12778.0	12778.0	12778.0	12778.0	12778.0	12778.0	12778.0	12778.0
107.0	4684.0	4684.0	4684.0	4684.0	4684.0	4684.0	4684.0	4684.0	4684.0	4684.0	4684.0	4684.0	4684.0	4684.0	4684.0	4684.0	4684.0	4684.0	4684.0	4684.0	4684.0	4684.0	4684.0	4684.0	4684.0	4684.0	4684.0	4684.0	4684.0	4684.0	4684.0	4684.0	4684.0	4684.0	4684.0
108.0	36276.0	36276.0	36276.0	36276.0	36276.0	36276.0	36276.0	36276.0	36276.0	36276.0	36276.0	36276.0	36276.0	36276.0	36276.0	36276.0	36276.0	36276.0	36276.0	36276.0	36276.0	36276.0	36276.0	36276.0	36276.0	36276.0	36276.0	36276.0	36276.0	36276.0	36276.0	36276.0	36276.0	36276.0	36276.0
109.0	33583.0	33583.0	33583.0	33583.0	33583.0	33583.0	33583.0	33583.0	33583.0	33583.0	33583.0	33583.0	33583.0	33583.0	39944.0	40581.0	40581.0	40632.0	40632.0	40632.0	40632.0	40632.0	40632.0	40701.0	40701.0	40701.0	40701.0	40701.0	40701.0	40701.0	40701.0	40822.0	40822.0	40822.0	41128.0
110.0	0.0	0.0	0.0	0.0	0.0	0.0	0.0	0.0	0.0	0.0	0.0	0.0	0.0	0.0	0.0	0.0	0.0	0.0	0.0	0.0	0.0	0.0	0.0	0.0	0.0	0.0	0.0	0.0	0.0	0.0	0.0	0.0	0.0	0.0	0.0
111.0	0.0	0.0	0.0	0.0	0.0	0.0	0.0	0.0	0.0	0.0	0.0	0.0	0.0	0.0	0.0	0.0	0.0	0.0	0.0	0.0	0.0	0.0	0.0	0.0	0.0	0.0	0.0	0.0	0.0	0.0	0.0	0.0	0.0	0.0	0.0
112.0	16774.0	16774.0	16774.0	16774.0	16774.0	16774.0	16774.0	16788.0	16788.0	16788.0	16788.0	16788.0	16849.0	16849.0	16849.0	16849.0	17109.0	17109.0	17109.0	17109.0	17169.0	17169.0	17169.0	17169.0	17267.0	17267.0	17267.0	17267.0	17267.0	17267.0	17267.0	17267.0	17267.0	17267.0	17267.0
113.0	0.0	0.0	0.0	0.0	0.0	0.0	0.0	0.0	0.0	0.0	0.0	0.0	0.0	0.0	0.0	0.0	0.0	0.0	0.0	0.0	0.0	0.0	0.0	0.0	0.0	0.0	0.0	0.0	0.0	0.0	0.0	0.0	0.0	0.0	0.0
114.0	0.0	0.0	0.0	0.0	0.0	0.0	0.0	0.0	0.0	0.0	0.0	0.0	0.0	0.0	0.0	0.0	0.0	0.0	0.0	0.0	0.0	0.0	0.0	0.0	0.0	0.0	0.0	0.0	0.0	0.0	0.0	0.0	0.0	0.0	0.0
115.0	0.0	0.0	0.0	0.0	0.0	0.0	0.0	0.0	0.0	0.0	0.0	0.0	0.0	0.0	0.0	0.0	0.0	0.0	0.0	0.0	0.0	0.0	0.0	0.0	0.0	0.0	0.0	0.0	0.0	0.0	0.0	0.0	0.0	0.0	0.0
116.0	11495.0	11495.0	11495.0	11495.0	11495.0	11495.0	11495.0	11495.0	11495.0	11495.0	11495.0	11495.0	11495.0	11495.0	11495.0	11495.0	11495.0	11495.0	11495.0	11495.0	11495.0	11495.0	11495.0	11495.0	11495.0	11495.0	11495.0	11495.0	11495.0	11495.0	11495.0	11495.0	11495.0	11495.0	11495.0
117.0	0.0	0.0	0.0	0.0	0.0	0.0	0.0	0.0	0.0	0.0	0.0	0.0	0.0	0.0	0.0	0.0	0.0	0.0	0.0	0.0	0.0	0.0	0.0	0.0	0.0	0.0	0.0	0.0	0.0	0.0	0.0	0.0	0.0	0.0	0.0
118.0	0.0	0.0	0.0	0.0	0.0	0.0	0.0	0.0	0.0	0.0	0.0	0.0	0.0	0.0	0.0	0.0	0.0	0.0	0.0	0.0	0.0	0.0	0.0	0.0	0.0	0.0	0.0	0.0	0.0	0.0	0.0	0.0	0.0	0.0	0.0
119.0	12866.0	12866.0	12866.0	12866.0	12866.0	12866.0	12866.0	12866.0	12866.0	12866.0	12866.0	12866.0	12866.0	12866.0	12866.0	12866.0	12866.0	12866.0	12866.0	12866.0	12866.0	12866.0	12866.0	12866.0	12866.0	12866.0	12866.0	12866.0	12866.0	12866.0	12866.0	12866.0	12866.0	12866.0	12866.0
120.0	0.0	0.0	0.0	0.0	0.0	0.0	0.0	0.0	0.0	0.0	0.0	0.0	0.0	0.0	0.0	0.0	0.0	0.0	0.0	0.0	0.0	0.0	0.0	0.0	0.0	0.0	0.0	0.0	0.0	0.0	0.0	0.0	0.0	0.0	0.0
121.0	0.0	0.0	0.0	0.0	0.0	0.0	0.0	0.0	0.0	0.0	0.0	0.0	0.0	0.0	0.0	0.0	0.0	0.0	0.0	0.0	0.0	0.0	0.0	0.0	0.0	0.0	0.0	0.0	0.0	0.0	0.0	0.0	0.0	0.0	0.0
122.0	0.0	0.0	0.0	0.0	0.0	0.0	0.0	0.0	0.0	0.0	0.0	0.0	0.0	0.0	0.0	0.0	0.0	0.0	0.0	0.0	0.0	0.0	0.0	0.0	0.0	0.0	0.0	0.0	0.0	0.0	0.0	0.0	0.0	0.0	0.0
123.0	22081.0	22081.0	22081.0	22081.0	22081.0	22081.0	22081.0	22081.0	22081.0	22081.0	22081.0	22081.0	22081.0	22081.0	22081.0	22081.0	22081.0	22081.0	22081.0	22081.0	22081.0	22081.0	22081.0	22081.0	22081.0	22081.0	22081.0	22081.0	22081.0	22081.0	22081.0	22081.0	22081.0	22081.0	22081.0
124.0	3689.0	3689.0	3689.0	3689.0	3689.0	3689.0	3689.0	3689.0	3689.0	3689.0	3689.0	3689.0	3689.0	3689.0	3689.0	3689.0	3689.0	3689.0	3689.0	3689.0	3689.0	3689.0	3689.0	3689.0	3689.0	3689.0	3689.0	3689.0	3689.0	3689.0	3689.0	3689.0	3689.0	3689.0	3689.0
125.0	9234.0	9234.0	9234.0	9234.0	9234.0	9234.0	9234.0	9234.0	9234.0	9234.0	9234.0	9234.0	9234.0	9234.0	9234.0	9234.0	9234.0	9234.0	9234.0	9234.0	9234.0	9234.0	9234.0	9234.0	9234.0	9234.0	9234.0	9234.0	9234.0	9234.0	9234.0	9234.0	9234.0	9234.0	9234.0
126.0	0.0	0.0	0.0	0.0	0.0	0.0	0.0	0.0	0.0	0.0	0.0	0.0	0.0	0.0	0.0	0.0	0.0	0.0	0.0	0.0	0.0	0.0	0.0	0.0	0.0	0.0	0.0	0.0	0.0	0.0	0.0	0.0	0.0	0.0	0.0
127.0	9839.0	9839.0	9839.0	9839.0	9839.0	9839.0	9839.0	9839.0	9839.0	9839.0	9839.0	9839.0	9839.0	9839.0	9839.0	9839.0	9839.0	9839.0	9839.0	9839.0	9839.0	9839.0	9839.0	9839.0	9839.0	9839.0	9839.0	9839.0	9839.0	9839.0	9839.0	9839.0	9839.0	9839.0	9839.0
128.0	0.0	0.0	0.0	0.0	0.0	0.0	0.0	0.0	0.0	0.0	0.0	0.0	0.0	0.0	0.0	0.0	0.0	0.0	0.0	0.0	0.0	0.0	0.0	0.0	0.0	0.0	0.0	0.0	0.0	0.0	0.0	0.0	0.0	0.0	0.0
129.0	0.0	0.0	0.0	0.0	0.0	0.0	0.0	0.0	0.0	0.0	0.0	0.0	0.0	0.0	0.0	0.0	0.0	0.0	0.0	0.0	0.0	0.0	0.0	0.0	0.0	0.0	0.0	0.0	0.0	0.0	0.0	0.0	0.0	0.0	0.0
130.0	0.0	0.0	0.0	0.0	0.0	0.0	0.0	0.0	0.0	0.0	0.0	0.0	0.0	0.0	0.0	0.0	0.0	0.0	0.0	0.0	0.0	0.0	0.0	0.0	0.0	0.0	0.0	0.0	0.0	0.0	0.0	0.0	0.0	0.0	0.0
131.0	0.0	0.0	0.0	0.0	0.0	0.0	0.0	0.0	0.0	0.0	0.0	0.0	0.0	0.0	0.0	0.0	0.0	0.0	0.0	0.0	0.0	0.0	0.0	0.0	0.0	0.0	0.0	0.0	0.0	0.0	0.0	0.0	0.0	0.0	0.0
132.0	0.0	0.0	0.0	0.0	0.0	0.0	0.0	0.0	0.0	0.0	0.0	0.0	0.0	0.0	0.0	0.0	0.0	0.0	0.0	0.0	0.0	0.0	0.0	0.0	0.0	0.0	0.0	0.0	0.0	0.0	0.0	0.0	0.0	0.0	0.0
133.0	19111.0	19111.0	19111.0	19257.0	19257.0	19257.0	19257.0	19257.0	19624.0	19624.0	19624.0	19769.0	19769.0	19769.0	19789.0	19789.0	19789.0	19789.0	19789.0	19789.0	19789.0	19789.0	19789.0	19932.0	19932.0	19932.0	19932.0	19932.0	19932.0	19932.0	19932.0	19932.0	19932.0	19932.0	19932.0
134.0	8293.0	8293.0	8293.0	8293.0	8293.0	8293.0	8293.0	8293.0	8293.0	8293.0	8293.0	8293.0	8293.0	8293.0	8293.0	8293.0	8293.0	8293.0	8293.0	8293.0	8293.0	8293.0	8293.0	8293.0	8293.0	8293.0	8293.0	8293.0	8293.0	8293.0	8293.0	8293.0	8293.0	8293.0	8293.0
135.0	9495.0	9495.0	9495.0	9495.0	9495.0	9495.0	9495.0	9495.0	9495.0	9495.0	9495.0	9495.0	9495.0	9495.0	9495.0	9495.0	9495.0	9495.0	9495.0	9495.0	9495.0	9495.0	9495.0	9567.0	9567.0	9567.0	9567.0	9567.0	9567.0	9567.0	9567.0	9567.0	9567.0	9567.0	9567.0
136.0	1816.0	1816.0	1816.0	1816.0	1816.0	1816.0	1816.0	1816.0	1816.0	1816.0	1816.0	1816.0	1816.0	1816.0	1816.0	1816.0	1816.0	1816.0	1816.0	1816.0	1816.0	1816.0	1816.0	1816.0	1816.0	1816.0	1816.0	1816.0	1816.0	1816.0	1816.0	1816.0	1816.0	1816.0	1816.0
137.0	0.0	0.0	0.0	0.0	0.0	0.0	0.0	0.0	0.0	0.0	0.0	0.0	0.0	0.0	0.0	0.0	0.0	0.0	0.0	0.0	0.0	0.0	0.0	0.0	0.0	0.0	0.0	0.0	0.0	0.0	0.0	0.0	0.0	0.0	0.0
138.0	0.0	0.0	0.0	0.0	0.0	0.0	0.0	0.0	0.0	0.0	0.0	0.0	0.0	0.0	0.0	0.0	0.0	0.0	0.0	0.0	0.0	0.0	0.0	0.0	0.0	0.0	0.0	0.0	0.0	0.0	0.0	0.0	0.0	0.0	0.0
139.0	0.0	0.0	0.0	0.0	0.0	0.0	0.0	0.0	0.0	0.0	0.0	0.0	0.0	0.0	0.0	0.0	0.0	0.0	0.0	0.0	0.0	0.0	0.0	0.0	0.0	0.0	0.0	0.0	0.0	0.0	0.0	0.0	0.0	0.0	0.0
140.0	223.0	223.0	223.0	223.0	223.0	223.0	223.0	223.0	223.0	223.0	223.0	223.0	223.0	223.0	223.0	223.0	223.0	223.0	223.0	223.0	223.0	223.0	223.0	223.0	223.0	223.0	223.0	223.0	223.0	223.0	223.0	223.0	223.0	223.0	223.0
141.0	0.0	0.0	0.0	0.0	0.0	0.0	0.0	0.0	0.0	0.0	0.0	0.0	0.0	0.0	0.0	0.0	0.0	0.0	0.0	0.0	0.0	0.0	0.0	0.0	0.0	0.0	0.0	0.0	0.0	0.0	0.0	0.0	0.0	0.0	0.0
142.0	0.0	0.0	0.0	0.0	0.0	0.0	0.0	0.0	0.0	0.0	0.0	0.0	0.0	0.0	0.0	0.0	0.0	0.0	0.0	0.0	0.0	0.0	0.0	0.0	0.0	0.0	0.0	0.0	0.0	0.0	0.0	0.0	0.0	0.0	0.0
143.0	0.0	0.0	0.0	0.0	0.0	0.0	0.0	0.0	0.0	0.0	0.0	0.0	0.0	0.0	0.0	0.0	0.0	0.0	0.0	0.0	0.0	0.0	0.0	0.0	0.0	0.0	0.0	0.0	0.0	0.0	0.0	0.0	0.0	0.0	0.0
144.0	11124.0	11124.0	11124.0	11124.0	11124.0	11124.0	11124.0	11124.0	11124.0	11124.0	11124.0	11124.0	11243.0	11243.0	11243.0	11368.0	11368.0	11451.0	11451.0	11451.0	11451.0	11451.0	11451.0	11451.0	11451.0	11451.0	11451.0	11451.0	11451.0	11451.0	11451.0	11451.0	11451.0	11451.0	11451.0
145.0	192.0	192.0	192.0	192.0	192.0	192.0	192.0	192.0	192.0	192.0	192.0	192.0	192.0	192.0	192.0	192.0	192.0	192.0	192.0	192.0	192.0	192.0	192.0	192.0	192.0	192.0	192.0	192.0	192.0	192.0	192.0	192.0	192.0	192.0	192.0
146.0	0.0	0.0	0.0	0.0	0.0	0.0	0.0	0.0	0.0	0.0	0.0	0.0	0.0	0.0	0.0	0.0	0.0	0.0	0.0	0.0	0.0	0.0	0.0	0.0	0.0	0.0	0.0	0.0	0.0	0.0	0.0	0.0	0.0	0.0	0.0
147.0	0.0	0.0	0.0	0.0	0.0	0.0	0.0	0.0	0.0	0.0	0.0	0.0	0.0	0.0	0.0	0.0	0.0	0.0	0.0	0.0	0.0	0.0	0.0	0.0	0.0	0.0	0.0	0.0	0.0	0.0	0.0	0.0	0.0	0.0	0.0
148.0	0.0	0.0	0.0	0.0	0.0	0.0	0.0	0.0	0.0	0.0	0.0	0.0	0.0	0.0	0.0	0.0	0.0	0.0	0.0	0.0	0.0	0.0	0.0	0.0	0.0	0.0	0.0	0.0	0.0	0.0	0.0	0.0	0.0	0.0	0.0
149.0	0.0	0.0	0.0	0.0	0.0	0.0	0.0	0.0	0.0	0.0	0.0	0.0	0.0	0.0	0.0	0.0	0.0	0.0	0.0	0.0	0.0	0.0	0.0	0.0	0.0	0.0	0.0	0.0	0.0	0.0	0.0	0.0	0.0	0.0	0.0
150.0	0.0	0.0	0.0	0.0	0.0	0.0	0.0	0.0	0.0	0.0	0.0	0.0	0.0	0.0	0.0	0.0	0.0	0.0	0.0	0.0	0.0	0.0	0.0	0.0	0.0	0.0	0.0	0.0	0.0	0.0	0.0	0.0	0.0	0.0	0.0
151.0	0.0	0.0	0.0	0.0	0.0	0.0	0.0	0.0	0.0	0.0	0.0	0.0	0.0	0.0	0.0	0.0	0.0	0.0	0.0	0.0	0.0	0.0	0.0	0.0	0.0	0.0	0.0	0.0	0.0	0.0	0.0	0.0	0.0	0.0	0.0
152.0	0.0	0.0	0.0	0.0	0.0	0.0	0.0	0.0	0.0	0.0	0.0	0.0	0.0	0.0	0.0	0.0	0.0	0.0	0.0	0.0	0.0	0.0	0.0	0.0	0.0	0.0	0.0	0.0	0.0	0.0	0.0	0.0	0.0	0.0	0.0
153.0	0.0	0.0	0.0	0.0	0.0	0.0	0.0	0.0	0.0	0.0	0.0	0.0	0.0	0.0	0.0	0.0	0.0	0.0	0.0	0.0	0.0	0.0	0.0	0.0	0.0	0.0	0.0	0.0	0.0	0.0	0.0	0.0	0.0	0.0	0.0
154.0	0.0	0.0	0.0	0.0	0.0	0.0	0.0	0.0	0.0	0.0	0.0	0.0	0.0	0.0	0.0	0.0	0.0	0.0	0.0	0.0	0.0	0.0	0.0	0.0	0.0	0.0	0.0	0.0	0.0	0.0	0.0	0.0	0.0	0.0	0.0
155.0	10365.0	10365.0	10365.0	10365.0	10365.0	10365.0	10365.0	10365.0	10365.0	10365.0	10365.0	10365.0	10365.0	10365.0	10365.0	10365.0	10365.0	10365.0	10365.0	10365.0	10365.0	10365.0	10365.0	10365.0	10365.0	10365.0	10365.0	10365.0	10365.0	10365.0	10365.0	10365.0	10365.0	10365.0	10365.0
156.0	21816.0	21816.0	21927.0	21927.0	21927.0	21927.0	21927.0	21927.0	21927.0	21927.0	21927.0	21947.0	21947.0	22306.0	22306.0	22306.0	22306.0	22427.0	22427.0	22427.0	22996.0	22996.0	22996.0	22996.0	22996.0	22996.0	23156.0	23156.0	23156.0	23156.0	23156.0	23156.0	23156.0	23156.0	23156.0
157.0	25756.0	25756.0	25756.0	25756.0	25968.0	25968.0	25968.0	26209.0	26209.0	26211.0	26211.0	26211.0	26211.0	26211.0	26211.0	26211.0	26211.0	26211.0	26211.0	26211.0	26211.0	26211.0	26502.0	26502.0	26502.0	26502.0	26502.0	26502.0	26575.0	26575.0	26575.0	26575.0	26575.0	26575.0	26575.0
158.0	131.0	131.0	131.0	131.0	131.0	131.0	131.0	131.0	131.0	131.0	131.0	131.0	131.0	131.0	131.0	131.0	131.0	131.0	131.0	131.0	131.0	131.0	273.0	273.0	273.0	273.0	273.0	273.0	273.0	273.0	273.0	273.0	273.0	273.0	273.0
159.0	18064.0	18064.0	18064.0	18064.0	18064.0	18064.0	18064.0	18064.0	18064.0	18064.0	18064.0	18064.0	18064.0	18064.0	18345.0	18420.0	18420.0	18420.0	18420.0	18420.0	18420.0	18420.0	18537.0	18537.0	18537.0	18537.0	18537.0	18537.0	18537.0	18537.0	18537.0	18537.0	18537.0	18537.0	18537.0
160.0	11739.0	11739.0	11739.0	11739.0	11739.0	11739.0	11739.0	11739.0	11739.0	11739.0	11739.0	11739.0	11739.0	11739.0	11739.0	11739.0	11739.0	11739.0	11739.0	11739.0	11739.0	11739.0	11739.0	11739.0	11739.0	11739.0	11739.0	11739.0	11739.0	11739.0	11739.0	11739.0	11739.0	11739.0	11739.0
161.0	0.0	0.0	0.0	0.0	0.0	0.0	0.0	0.0	0.0	0.0	0.0	0.0	0.0	0.0	0.0	0.0	0.0	0.0	0.0	0.0	0.0	0.0	0.0	0.0	0.0	0.0	0.0	0.0	0.0	0.0	0.0	0.0	0.0	0.0	0.0
162.0	0.0	0.0	0.0	0.0	0.0	0.0	0.0	0.0	0.0	0.0	0.0	0.0	0.0	0.0	0.0	0.0	0.0	0.0	0.0	0.0	0.0	0.0	0.0	0.0	0.0	0.0	0.0	0.0	0.0	0.0	0.0	0.0	0.0	0.0	0.0
163.0	0.0	0.0	0.0	0.0	0.0	0.0	0.0	0.0	0.0	0.0	0.0	0.0	0.0	0.0	0.0	0.0	0.0	0.0	0.0	0.0	0.0	0.0	0.0	0.0	0.0	0.0	0.0	0.0	0.0	0.0	0.0	0.0	0.0	0.0	0.0
164.0	6414.0	6414.0	6414.0	6414.0	6414.0	6414.0	6414.0	6414.0	6414.0	6414.0	6414.0	6414.0	6414.0	6414.0	6414.0	6414.0	6414.0	6414.0	6414.0	6414.0	6414.0	6414.0	6414.0	6414.0	6414.0	6414.0	6414.0	6414.0	6414.0	6414.0	6414.0	6414.0	6414.0	6414.0	6414.0
165.0	0.0	0.0	0.0	0.0	0.0	0.0	0.0	0.0	0.0	0.0	0.0	0.0	0.0	0.0	0.0	0.0	0.0	0.0	0.0	0.0	0.0	0.0	0.0	0.0	0.0	0.0	0.0	0.0	0.0	0.0	0.0	0.0	0.0	0.0	0.0
166.0	0.0	0.0	0.0	0.0	0.0	0.0	0.0	0.0	0.0	0.0	0.0	0.0	0.0	0.0	0.0	0.0	0.0	0.0	0.0	0.0	0.0	0.0	0.0	0.0	0.0	0.0	0.0	0.0	0.0	0.0	0.0	0.0	0.0	0.0	0.0
167.0	0.0	0.0	0.0	0.0	0.0	0.0	0.0	0.0	0.0	0.0	0.0	0.0	0.0	0.0	0.0	0.0	0.0	0.0	0.0	0.0	0.0	0.0	0.0	0.0	0.0	0.0	0.0	0.0	0.0	0.0	0.0	0.0	0.0	0.0	0.0
168.0	0.0	0.0	0.0	0.0	0.0	0.0	0.0	0.0	0.0	0.0	0.0	0.0	0.0	0.0	0.0	0.0	0.0	0.0	0.0	0.0	0.0	0.0	0.0	0.0	0.0	0.0	0.0	0.0	0.0	0.0	0.0	0.0	0.0	0.0	0.0
169.0	5380.0	5380.0	5380.0	5380.0	5380.0	5380.0	5380.0	5380.0	5380.0	5380.0	5380.0	5380.0	5380.0	5380.0	5380.0	5380.0	5380.0	5380.0	5380.0	5380.0	5380.0	5380.0	5380.0	5380.0	5380.0	5380.0	5380.0	5380.0	5380.0	5380.0	5380.0	5380.0	5380.0	5380.0	5380.0
170.0	0.0	0.0	0.0	0.0	0.0	0.0	0.0	0.0	0.0	0.0	0.0	0.0	0.0	0.0	0.0	0.0	0.0	0.0	0.0	0.0	0.0	0.0	0.0	0.0	0.0	0.0	0.0	0.0	0.0	0.0	0.0	0.0	0.0	0.0	0.0
171.0	143.0	143.0	143.0	143.0	143.0	143.0	143.0	143.0	143.0	143.0	143.0	143.0	143.0	143.0	143.0	143.0	143.0	143.0	143.0	143.0	143.0	143.0	143.0	143.0	143.0	143.0	143.0	143.0	143.0	143.0	143.0	143.0	143.0	143.0	143.0
172.0	173044.0	173044.0	173229.0	173330.0	173330.0	173330.0	173330.0	173330.0	173459.0	173553.0	173601.0	173601.0	173601.0	174543.0	174604.0	174604.0	174696.0	174854.0	177419.0	177428.0	177428.0	188010.0	188010.0	188540.0	188540.0	188905.0	190858.0	191272.0	191614.0	191614.0	191776.0	191776.0	191776.0	191776.0	191776.0
173.0	253589.0	253589.0	253589.0	253589.0	253746.0	253777.0	261472.0	261472.0	261472.0	262033.0	262033.0	262033.0	262033.0	262266.0	262345.0	262345.0	262394.0	262394.0	262394.0	262394.0	262809.0	262809.0	262818.0	262818.0	262818.0	262873.0	263117.0	263117.0	263117.0	263117.0	263117.0	263117.0	263117.0	263553.0	263553.0
174.0	20731.0	20731.0	20731.0	20731.0	20731.0	20731.0	20731.0	20731.0	20731.0	20731.0	20731.0	20731.0	20731.0	20731.0	20731.0	20731.0	20731.0	20731.0	20731.0	20731.0	20731.0	20731.0	20731.0	20731.0	20731.0	20731.0	20731.0	20731.0	20731.0	20731.0	20731.0	20731.0	20731.0	20731.0	20731.0
175.0	88177.0	88177.0	88177.0	88177.0	88177.0	88177.0	88185.0	88185.0	88185.0	88185.0	88185.0	88185.0	88185.0	88185.0	88185.0	88413.0	88413.0	88413.0	88413.0	88413.0	88413.0	88413.0	88455.0	88455.0	88455.0	88455.0	88455.0	88455.0	88455.0	88455.0	88455.0	88455.0	88455.0	88455.0	88455.0
176.0	48305.0	48305.0	48305.0	48305.0	48305.0	48305.0	48305.0	48305.0	48305.0	48305.0	48305.0	48305.0	48305.0	48305.0	48305.0	48305.0	48305.0	48305.0	48305.0	48305.0	48305.0	48305.0	48305.0	48305.0	48305.0	48305.0	48434.0	48502.0	48502.0	48523.0	48523.0	48523.0	48523.0	48523.0	48523.0
177.0	14648.0	14648.0	14648.0	14648.0	14648.0	14648.0	14648.0	14648.0	14648.0	14648.0	14648.0	14648.0	14648.0	14648.0	14835.0	14835.0	14835.0	14835.0	14835.0	14835.0	14835.0	14835.0	14835.0	14835.0	14835.0	14835.0	14835.0	14835.0	14835.0	14835.0	14835.0	14835.0	14835.0	14835.0	14835.0
178.0	25767.0	25767.0	25767.0	25767.0	25767.0	25767.0	25767.0	25767.0	25767.0	25767.0	25767.0	25767.0	25767.0	25767.0	25767.0	25767.0	25767.0	25767.0	25767.0	25767.0	25767.0	25767.0	25767.0	25767.0	25767.0	25767.0	25767.0	25767.0	25767.0	25767.0	25767.0	25767.0	25767.0	25767.0	25767.0
179.0	0.0	0.0	0.0	0.0	0.0	0.0	0.0	0.0	0.0	0.0	0.0	0.0	0.0	0.0	0.0	0.0	0.0	0.0	0.0	0.0	0.0	0.0	0.0	0.0	0.0	0.0	0.0	0.0	0.0	0.0	0.0	0.0	0.0	0.0	0.0
180.0	0.0	0.0	0.0	0.0	0.0	0.0	0.0	0.0	0.0	0.0	0.0	0.0	0.0	0.0	0.0	0.0	0.0	0.0	0.0	0.0	0.0	0.0	0.0	0.0	0.0	0.0	0.0	0.0	0.0	0.0	0.0	0.0	0.0	0.0	0.0
181.0	16351.0	16351.0	16351.0	16351.0	16351.0	16351.0	16351.0	16351.0	16351.0	16351.0	16590.0	16590.0	16590.0	16590.0	16590.0	16590.0	16590.0	16590.0	17024.0	17340.0	17732.0	24253.0	24253.0	24253.0	24253.0	24253.0	24253.0	24253.0	24253.0	24253.0	24253.0	24253.0	24253.0	24253.0	24253.0
182.0	2604.0	2604.0	2604.0	2604.0	2604.0	2604.0	2604.0	2604.0	2604.0	2604.0	2604.0	2604.0	2604.0	2604.0	2604.0	2604.0	2604.0	2604.0	2604.0	2604.0	2604.0	2604.0	2604.0	2604.0	2604.0	2604.0	2604.0	2604.0	2604.0	2604.0	2604.0	2604.0	2604.0	2604.0	2604.0
183.0	45420.0	45420.0	45420.0	45420.0	45420.0	45420.0	45420.0	45427.0	45427.0	45448.0	45448.0	45448.0	45448.0	45448.0	45448.0	45448.0	45448.0	45448.0	45692.0	45692.0	45692.0	46390.0	46390.0	46390.0	46420.0	46708.0	46708.0	46708.0	46805.0	46820.0	46820.0	46820.0	46820.0	46820.0	46820.0
184.0	81570.0	81570.0	81820.0	81875.0	81875.0	81875.0	81875.0	81875.0	81884.0	81884.0	81884.0	81884.0	81884.0	81884.0	81884.0	81884.0	81884.0	81884.0	85636.0	86120.0	86819.0	99159.0	114679.0	114679.0	114679.0	114679.0	114679.0	114679.0	114679.0	114679.0	114679.0	114679.0	115124.0	115124.0	115124.0
185.0	0.0	0.0	0.0	0.0	0.0	0.0	0.0	0.0	0.0	0.0	0.0	0.0	0.0	0.0	0.0	0.0	0.0	0.0	0.0	0.0	0.0	0.0	0.0	0.0	0.0	0.0	0.0	0.0	0.0	0.0	0.0	0.0	0.0	0.0	0.0
186.0	6521.0	6521.0	6521.0	6521.0	6521.0	6521.0	6521.0	6521.0	6521.0	6521.0	6521.0	6521.0	6521.0	6521.0	6521.0	6521.0	6521.0	6521.0	6521.0	6521.0	6521.0	6521.0	6521.0	6521.0	6521.0	6521.0	6521.0	6521.0	6521.0	6521.0	6521.0	6521.0	6521.0	6521.0	6521.0
187.0	25198.0	25198.0	25198.0	25198.0	25198.0	25198.0	25198.0	25198.0	25198.0	25198.0	25198.0	25198.0	25198.0	25198.0	25198.0	25198.0	25198.0	25198.0	25198.0	25198.0	25198.0	25796.0	25796.0	25796.0	25796.0	25796.0	25800.0	25800.0	25800.0	25800.0	25800.0	25800.0	25800.0	25800.0	25800.0
188.0	0.0	0.0	0.0	0.0	0.0	0.0	0.0	0.0	0.0	0.0	0.0	0.0	0.0	0.0	0.0	0.0	0.0	0.0	0.0	0.0	0.0	0.0	0.0	0.0	0.0	0.0	0.0	0.0	0.0	0.0	0.0	0.0	0.0	0.0	0.0
189.0	13996.0	13996.0	13996.0	13996.0	13996.0	13996.0	13996.0	13996.0	13996.0	13996.0	13996.0	13996.0	13996.0	13996.0	13996.0	13996.0	13996.0	13996.0	13996.0	13996.0	13996.0	13998.0	13998.0	13998.0	13998.0	13998.0	13998.0	13998.0	13998.0	13998.0	13998.0	13998.0	13998.0	13998.0	13998.0
190.0	43640.0	43640.0	43640.0	43640.0	43640.0	43640.0	43640.0	43640.0	43640.0	43640.0	43640.0	43640.0	43820.0	43987.0	43987.0	44141.0	44315.0	44315.0	44973.0	44973.0	44973.0	45118.0	45130.0	45130.0	45130.0	45140.0	45140.0	45140.0	45401.0	45401.0	45401.0	45401.0	45401.0	45401.0	45401.0
191.0	0.0	0.0	0.0	0.0	0.0	0.0	0.0	0.0	0.0	0.0	0.0	0.0	0.0	0.0	0.0	0.0	0.0	0.0	0.0	0.0	0.0	0.0	0.0	0.0	0.0	0.0	0.0	0.0	0.0	0.0	0.0	0.0	0.0	0.0	0.0
192.0	0.0	0.0	0.0	0.0	0.0	0.0	0.0	0.0	0.0	0.0	0.0	0.0	0.0	0.0	0.0	0.0	0.0	0.0	0.0	0.0	0.0	0.0	0.0	0.0	0.0	0.0	0.0	0.0	0.0	0.0	0.0	0.0	0.0	0.0	0.0
193.0	29049.0	29049.0	29049.0	29049.0	29049.0	29049.0	29049.0	29049.0	29049.0	29049.0	29049.0	29207.0	29338.0	29338.0	29338.0	29338.0	29338.0	29338.0	29338.0	29338.0	29338.0	29893.0	29893.0	29913.0	29913.0	29913.0	29913.0	29913.0	29913.0	29913.0	29913.0	29913.0	29913.0	29913.0	29913.0
194.0	0.0	0.0	0.0	0.0	0.0	0.0	0.0	0.0	0.0	0.0	0.0	0.0	0.0	0.0	0.0	0.0	0.0	0.0	0.0	0.0	0.0	0.0	0.0	0.0	0.0	0.0	0.0	0.0	0.0	0.0	0.0	0.0	0.0	0.0	0.0
195.0	0.0	0.0	0.0	0.0	0.0	0.0	0.0	0.0	0.0	0.0	0.0	0.0	0.0	0.0	0.0	0.0	0.0	0.0	0.0	0.0	0.0	0.0	0.0	0.0	0.0	0.0	0.0	0.0	0.0	0.0	0.0	0.0	0.0	0.0	0.0
196.0	0.0	0.0	0.0	0.0	0.0	0.0	0.0	0.0	0.0	0.0	0.0	0.0	0.0	0.0	0.0	0.0	0.0	0.0	0.0	0.0	0.0	0.0	0.0	0.0	0.0	0.0	0.0	0.0	0.0	0.0	0.0	0.0	0.0	0.0	0.0
197.0	22534.0	22534.0	22534.0	22534.0	22534.0	22534.0	22534.0	22534.0	22534.0	22534.0	22534.0	22534.0	22534.0	22534.0	22534.0	22534.0	22534.0	22534.0	22534.0	22534.0	22534.0	22979.0	22979.0	22979.0	22979.0	22979.0	22979.0	22979.0	22979.0	22979.0	23396.0	23699.0	23699.0	23699.0	23699.0
198.0	0.0	0.0	0.0	0.0	0.0	0.0	0.0	0.0	0.0	0.0	0.0	0.0	0.0	0.0	0.0	0.0	0.0	0.0	0.0	0.0	0.0	0.0	0.0	0.0	0.0	0.0	0.0	0.0	0.0	0.0	0.0	0.0	0.0	0.0	0.0
199.0	0.0	0.0	0.0	0.0	0.0	0.0	0.0	0.0	0.0	0.0	0.0	0.0	0.0	0.0	0.0	0.0	0.0	0.0	0.0	0.0	0.0	0.0	0.0	0.0	0.0	0.0	0.0	0.0	0.0	0.0	0.0	0.0	0.0	0.0	0.0
200.0	59969.0	59969.0	60106.0	60106.0	60114.0	60114.0	60114.0	60114.0	60509.0	60509.0	60509.0	60509.0	60823.0	61248.0	61248.0	61248.0	61248.0	61248.0	61248.0	61623.0	61623.0	61814.0	61814.0	61814.0	61814.0	61814.0	61814.0	61814.0	61937.0	61937.0	61937.0	61937.0	61937.0	61937.0	62141.0
201.0	27874.0	27874.0	27874.0	27874.0	27874.0	28116.0	28116.0	28116.0	28116.0	28116.0	28116.0	28116.0	28116.0	28116.0	28116.0	28116.0	28116.0	28116.0	28116.0	28116.0	28475.0	28475.0	28475.0	28475.0	28475.0	28521.0	28521.0	28521.0	28521.0	28521.0	28646.0	28885.0	28885.0	28885.0	28885.0
202.0	0.0	0.0	0.0	0.0	0.0	0.0	0.0	0.0	0.0	0.0	0.0	0.0	0.0	0.0	0.0	0.0	0.0	0.0	0.0	0.0	0.0	0.0	0.0	0.0	0.0	0.0	0.0	0.0	0.0	0.0	0.0	0.0	0.0	0.0	0.0
203.0	28604.0	28604.0	28604.0	28604.0	28604.0	28604.0	28604.0	28604.0	28604.0	28604.0	28604.0	28604.0	28604.0	28604.0	28604.0	28604.0	28604.0	28604.0	28604.0	28604.0	28604.0	28604.0	28604.0	28604.0	28604.0	28636.0	28636.0	28636.0	28636.0	28636.0	28636.0	28636.0	28636.0	28636.0	28636.0
204.0	36823.0	36823.0	36823.0	36823.0	36823.0	36971.0	36971.0	36991.0	36991.0	36991.0	37185.0	37185.0	37185.0	37283.0	37636.0	37636.0	37691.0	37691.0	37691.0	37691.0	37909.0	38803.0	38803.0	39149.0	39149.0	39149.0	39149.0	39149.0	39149.0	39149.0	39149.0	39149.0	39149.0	39149.0	39149.0
205.0	0.0	0.0	0.0	0.0	0.0	0.0	0.0	0.0	0.0	0.0	0.0	0.0	0.0	0.0	0.0	0.0	0.0	0.0	0.0	0.0	0.0	0.0	0.0	0.0	0.0	0.0	0.0	0.0	0.0	0.0	0.0	0.0	0.0	0.0	0.0
206.0	0.0	0.0	0.0	0.0	0.0	0.0	0.0	0.0	0.0	0.0	0.0	0.0	0.0	0.0	0.0	0.0	0.0	0.0	0.0	0.0	0.0	0.0	0.0	0.0	0.0	0.0	0.0	0.0	0.0	0.0	0.0	0.0	0.0	0.0	0.0
207.0	0.0	0.0	0.0	0.0	0.0	0.0	0.0	0.0	0.0	0.0	0.0	0.0	0.0	0.0	0.0	0.0	0.0	0.0	0.0	0.0	0.0	0.0	0.0	0.0	0.0	0.0	0.0	0.0	0.0	0.0	0.0	0.0	0.0	0.0	0.0
208.0	0.0	0.0	0.0	0.0	0.0	0.0	0.0	0.0	0.0	0.0	0.0	0.0	0.0	0.0	0.0	0.0	0.0	0.0	0.0	0.0	0.0	0.0	0.0	0.0	0.0	0.0	0.0	0.0	0.0	0.0	0.0	0.0	0.0	0.0	0.0
209.0	47289.0	47289.0	47289.0	47289.0	47289.0	47289.0	47289.0	47289.0	47289.0	47289.0	47289.0	47289.0	47289.0	47289.0	47289.0	47289.0	47289.0	47289.0	47289.0	47289.0	47289.0	47289.0	47289.0	47289.0	47289.0	47289.0	47289.0	47289.0	47289.0	47289.0	47289.0	47289.0	47289.0	47289.0	47289.0
210.0	23960.0	23960.0	23960.0	23960.0	23960.0	23960.0	23960.0	23960.0	23960.0	23960.0	23960.0	23960.0	23960.0	24503.0	24503.0	24503.0	24629.0	24629.0	24629.0	24629.0	24629.0	24629.0	24629.0	24629.0	24629.0	24629.0	24629.0	24629.0	24629.0	24629.0	24629.0	24629.0	24629.0	24629.0	24629.0
211.0	14152.0	14152.0	14152.0	14152.0	14152.0	14152.0	14152.0	14152.0	14152.0	14152.0	14304.0	14304.0	14304.0	14524.0	14524.0	14524.0	14524.0	14524.0	14524.0	14524.0	14524.0	16095.0	16466.0	16466.0	16466.0	16466.0	16466.0	16466.0	16466.0	16466.0	16466.0	16466.0	16466.0	16466.0	16466.0
212.0	0.0	0.0	0.0	0.0	0.0	0.0	0.0	0.0	0.0	0.0	0.0	0.0	0.0	0.0	0.0	0.0	0.0	0.0	0.0	0.0	0.0	0.0	0.0	0.0	0.0	0.0	0.0	0.0	0.0	0.0	0.0	0.0	0.0	0.0	0.0
213.0	29361.0	29361.0	29361.0	29361.0	29361.0	29361.0	29361.0	29361.0	29361.0	29361.0	29361.0	29361.0	29361.0	29361.0	29361.0	29361.0	29368.0	29368.0	29368.0	29368.0	29368.0	29731.0	29731.0	29731.0	29731.0	29731.0	29731.0	29731.0	29731.0	29731.0	29731.0	29731.0	29731.0	29731.0	29731.0
214.0	0.0	0.0	0.0	0.0	0.0	0.0	0.0	0.0	0.0	0.0	0.0	0.0	0.0	0.0	0.0	0.0	0.0	0.0	0.0	0.0	0.0	0.0	0.0	0.0	0.0	0.0	0.0	0.0	0.0	0.0	0.0	0.0	0.0	0.0	0.0
215.0	85388.0	85388.0	85388.0	85388.0	85390.0	85390.0	85390.0	85390.0	85390.0	85390.0	85390.0	85390.0	85390.0	85390.0	85390.0	85390.0	85390.0	85390.0	85390.0	85390.0	85390.0	85390.0	85390.0	85390.0	85390.0	85390.0	85390.0	85390.0	85390.0	85390.0	85390.0	85390.0	85390.0	85449.0	85449.0
216.0	94807.0	94807.0	94807.0	94807.0	96458.0	96655.0	96766.0	96766.0	97059.0	97059.0	97533.0	97533.0	98525.0	98525.0	98525.0	98525.0	98525.0	98525.0	98718.0	98718.0	98718.0	99295.0	99295.0	99639.0	99956.0	99956.0	99964.0	100245.0	100245.0	100245.0	100245.0	100245.0	100679.0	101168.0	101168.0
217.0	6632.0	6632.0	6632.0	6632.0	6632.0	6632.0	6632.0	6632.0	6632.0	6632.0	6632.0	6632.0	6632.0	6632.0	6632.0	6632.0	6632.0	6632.0	6632.0	6632.0	6632.0	6632.0	6632.0	6632.0	6632.0	6632.0	6632.0	6632.0	6632.0	6632.0	6632.0	6632.0	6632.0	6632.0	6632.0
218.0	0.0	0.0	0.0	0.0	0.0	0.0	0.0	0.0	0.0	0.0	0.0	0.0	0.0	0.0	0.0	0.0	0.0	0.0	0.0	0.0	0.0	0.0	0.0	0.0	0.0	0.0	0.0	0.0	0.0	0.0	0.0	0.0	0.0	0.0	0.0
219.0	0.0	0.0	0.0	0.0	0.0	0.0	0.0	0.0	0.0	0.0	0.0	0.0	0.0	0.0	0.0	0.0	0.0	0.0	0.0	0.0	0.0	0.0	0.0	0.0	0.0	0.0	0.0	0.0	0.0	0.0	0.0	0.0	0.0	0.0	0.0
220.0	0.0	0.0	0.0	0.0	0.0	0.0	0.0	0.0	0.0	0.0	0.0	0.0	0.0	0.0	0.0	0.0	0.0	0.0	0.0	0.0	0.0	0.0	0.0	0.0	0.0	0.0	0.0	0.0	0.0	0.0	0.0	0.0	0.0	0.0	0.0
221.0	0.0	0.0	0.0	0.0	0.0	0.0	0.0	0.0	0.0	0.0	0.0	0.0	0.0	0.0	0.0	0.0	0.0	0.0	0.0	0.0	0.0	0.0	0.0	0.0	0.0	0.0	0.0	0.0	0.0	0.0	0.0	0.0	0.0	0.0	0.0
222.0	13462.0	13462.0	13462.0	13462.0	13462.0	13462.0	13462.0	13462.0	13462.0	13462.0	13462.0	13462.0	13462.0	13462.0	13462.0	13462.0	13462.0	13462.0	13462.0	13462.0	13462.0	13462.0	13462.0	13462.0	13462.0	13462.0	13462.0	13462.0	13462.0	13462.0	13462.0	13462.0	13462.0	13462.0	13462.0
223.0	20800.0	20800.0	20800.0	20800.0	20800.0	20800.0	20800.0	20800.0	20800.0	20800.0	20800.0	20800.0	20800.0	20800.0	20800.0	20800.0	20800.0	20800.0	20800.0	20800.0	20800.0	20800.0	20800.0	20800.0	20800.0	20800.0	20800.0	20800.0	20800.0	20800.0	20800.0	20800.0	20800.0	20800.0	20800.0
224.0	0.0	0.0	0.0	0.0	0.0	0.0	0.0	0.0	0.0	0.0	0.0	0.0	0.0	0.0	0.0	0.0	0.0	0.0	0.0	0.0	0.0	0.0	0.0	0.0	0.0	0.0	0.0	0.0	0.0	0.0	0.0	0.0	0.0	0.0	0.0
225.0	0.0	0.0	0.0	0.0	0.0	0.0	0.0	0.0	0.0	0.0	0.0	0.0	0.0	0.0	0.0	0.0	0.0	0.0	0.0	0.0	0.0	0.0	0.0	0.0	0.0	0.0	0.0	0.0	0.0	0.0	0.0	0.0	0.0	0.0	0.0
226.0	0.0	0.0	0.0	0.0	0.0	0.0	0.0	0.0	0.0	0.0	0.0	0.0	0.0	0.0	0.0	0.0	0.0	0.0	0.0	0.0	0.0	0.0	0.0	0.0	0.0	0.0	0.0	0.0	0.0	0.0	0.0	0.0	0.0	0.0	0.0
227.0	28897.0	28897.0	28897.0	28897.0	28897.0	28897.0	28897.0	28897.0	28897.0	28897.0	28897.0	28897.0	28897.0	28897.0	28897.0	28897.0	28897.0	28897.0	28897.0	28897.0	28897.0	28897.0	28897.0	28897.0	28897.0	28897.0	28897.0	28897.0	28897.0	28897.0	28897.0	28897.0	28897.0	28897.0	28897.0
228.0	0.0	0.0	0.0	0.0	0.0	0.0	0.0	0.0	0.0	0.0	0.0	0.0	0.0	0.0	0.0	0.0	0.0	0.0	0.0	0.0	0.0	0.0	0.0	0.0	0.0	0.0	0.0	0.0	0.0	0.0	0.0	0.0	0.0	0.0	0.0
229.0	19365.0	19365.0	19365.0	19365.0	19365.0	19365.0	19365.0	19365.0	19365.0	19365.0	19365.0	19365.0	19365.0	19365.0	19365.0	19365.0	19365.0	19365.0	19365.0	19365.0	19365.0	19365.0	19365.0	19365.0	19365.0	19365.0	19365.0	19365.0	19365.0	19365.0	19365.0	19365.0	19365.0	19365.0	19365.0
230.0	30436.0	30436.0	30436.0	30436.0	30436.0	30436.0	30436.0	30436.0	30436.0	30436.0	30436.0	30436.0	30436.0	30436.0	30436.0	30436.0	30436.0	30436.0	30436.0	30436.0	30436.0	30558.0	30605.0	30605.0	30605.0	30605.0	30605.0	30605.0	30960.0	30960.0	30960.0	30960.0	30960.0	30960.0	30960.0
231.0	34656.0	34656.0	34656.0	34656.0	34656.0	34656.0	34656.0	34656.0	34656.0	34656.0	34656.0	34656.0	34656.0	34656.0	34656.0	34656.0	34656.0	34656.0	34656.0	34656.0	34656.0	34656.0	34656.0	34656.0	35116.0	35116.0	35116.0	35116.0	35116.0	35116.0	35116.0	35116.0	35116.0	35116.0	35116.0
232.0	350877.0	350877.0	350877.0	350881.0	350881.0	350881.0	350881.0	350881.0	350881.0	350881.0	350881.0	350881.0	350881.0	351101.0	351101.0	351101.0	351101.0	351227.0	351227.0	351227.0	351227.0	351227.0	351227.0	351227.0	351227.0	351227.0	351227.0	351227.0	351227.0	351227.0	351227.0	351227.0	351227.0	351227.0	351227.0
233.0	0.0	0.0	0.0	0.0	0.0	0.0	0.0	0.0	0.0	0.0	0.0	0.0	0.0	0.0	0.0	0.0	0.0	0.0	0.0	0.0	0.0	0.0	0.0	0.0	0.0	0.0	0.0	0.0	0.0	0.0	0.0	0.0	0.0	0.0	0.0
234.0	0.0	0.0	0.0	0.0	0.0	0.0	0.0	0.0	0.0	0.0	0.0	0.0	0.0	0.0	0.0	0.0	0.0	0.0	0.0	0.0	0.0	0.0	0.0	0.0	0.0	0.0	0.0	0.0	0.0	0.0	0.0	0.0	0.0	0.0	0.0
235.0	0.0	0.0	0.0	0.0	0.0	0.0	0.0	0.0	0.0	0.0	0.0	0.0	0.0	0.0	0.0	0.0	0.0	0.0	0.0	0.0	0.0	0.0	0.0	0.0	0.0	0.0	0.0	0.0	0.0	0.0	0.0	0.0	0.0	0.0	0.0
236.0	83408.0	83408.0	83408.0	83408.0	83408.0	83408.0	83408.0	83408.0	83408.0	83408.0	83408.0	83408.0	83933.0	83933.0	83933.0	83933.0	83933.0	83933.0	83933.0	83933.0	86644.0	87322.0	87377.0	87377.0	87377.0	87377.0	87377.0	87377.0	87377.0	87377.0	87377.0	87377.0	87377.0	87377.0	87377.0
237.0	25199.0	25199.0	25199.0	25199.0	25199.0	25199.0	25199.0	25199.0	25199.0	25199.0	25199.0	25199.0	25199.0	25199.0	25454.0	25454.0	25454.0	25454.0	25454.0	25454.0	25454.0	25454.0	25454.0	25454.0	25454.0	25454.0	25454.0	25454.0	25454.0	25454.0	25454.0	25454.0	25454.0	25454.0	25454.0
238.0	414250.0	414250.0	414250.0	414250.0	414250.0	414250.0	414250.0	414250.0	414250.0	414250.0	414250.0	414448.0	414448.0	414448.0	414448.0	414448.0	414448.0	414448.0	414448.0	414448.0	414448.0	414448.0	414448.0	414448.0	414448.0	414448.0	414448.0	414448.0	414448.0	414448.0	414448.0	414448.0	414448.0	414448.0	414448.0
239.0	0.0	0.0	0.0	0.0	0.0	0.0	0.0	0.0	0.0	0.0	0.0	0.0	0.0	0.0	0.0	0.0	0.0	0.0	0.0	0.0	0.0	0.0	0.0	0.0	0.0	0.0	0.0	0.0	0.0	0.0	0.0	0.0	0.0	0.0	0.0
240.0	0.0	0.0	0.0	0.0	0.0	0.0	0.0	0.0	0.0	0.0	0.0	0.0	0.0	0.0	0.0	0.0	0.0	0.0	0.0	0.0	0.0	0.0	0.0	0.0	0.0	0.0	0.0	0.0	0.0	0.0	0.0	0.0	0.0	0.0	0.0
241.0	0.0	0.0	0.0	0.0	0.0	0.0	0.0	0.0	0.0	0.0	0.0	0.0	0.0	0.0	0.0	0.0	0.0	0.0	0.0	0.0	0.0	0.0	0.0	0.0	0.0	0.0	0.0	0.0	0.0	0.0	0.0	0.0	0.0	0.0	0.0
242.0	21535.0	21535.0	22360.0	22537.0	22537.0	22537.0	22537.0	22537.0	22537.0	22537.0	22569.0	22569.0	22569.0	22569.0	22569.0	22569.0	22569.0	22569.0	22569.0	22569.0	22569.0	22691.0	23161.0	23279.0	23279.0	23279.0	23294.0	23294.0	23597.0	23597.0	23597.0	23597.0	23597.0	23597.0	23597.0
243.0	0.0	0.0	0.0	0.0	0.0	0.0	0.0	0.0	0.0	0.0	0.0	0.0	0.0	0.0	0.0	0.0	0.0	0.0	0.0	0.0	0.0	0.0	0.0	0.0	0.0	0.0	0.0	0.0	0.0	0.0	0.0	0.0	0.0	0.0	0.0
244.0	97791.0	97791.0	97833.0	98169.0	98169.0	98169.0	98169.0	98176.0	98310.0	98310.0	98694.0	98694.0	98694.0	98694.0	99363.0	99363.0	99363.0	99363.0	99363.0	99363.0	99363.0	99911.0	99911.0	99911.0	99954.0	99954.0	99954.0	99954.0	99954.0	99954.0	99954.0	100097.0	100097.0	100097.0	100097.0
245.0	0.0	0.0	0.0	0.0	0.0	0.0	0.0	0.0	0.0	0.0	0.0	0.0	0.0	0.0	0.0	0.0	0.0	0.0	0.0	0.0	0.0	0.0	0.0	0.0	0.0	0.0	0.0	0.0	0.0	0.0	0.0	0.0	0.0	0.0	0.0
246.0	26787.0	26787.0	26787.0	26821.0	26821.0	26821.0	26821.0	26821.0	26821.0	26821.0	26821.0	26821.0	26821.0	26821.0	26821.0	26821.0	26821.0	26821.0	26821.0	26821.0	26821.0	27541.0	27541.0	27541.0	27541.0	27541.0	27541.0	27541.0	27541.0	27541.0	27541.0	27541.0	27541.0	27541.0	27541.0
247.0	23904.0	23904.0	23904.0	23904.0	23904.0	23904.0	23904.0	23904.0	23904.0	23904.0	23904.0	23904.0	23904.0	23904.0	23904.0	23904.0	23904.0	23904.0	23904.0	23904.0	23904.0	23904.0	23904.0	23904.0	23904.0	23904.0	23904.0	23904.0	23904.0	23904.0	23904.0	23904.0	23904.0	23904.0	23904.0
248.0	0.0	0.0	0.0	0.0	0.0	0.0	0.0	0.0	0.0	0.0	0.0	0.0	0.0	0.0	0.0	0.0	0.0	0.0	0.0	0.0	0.0	0.0	0.0	0.0	0.0	0.0	0.0	0.0	0.0	0.0	0.0	0.0	0.0	0.0	0.0
249.0	0.0	0.0	0.0	0.0	0.0	0.0	0.0	0.0	0.0	0.0	0.0	0.0	0.0	0.0	0.0	0.0	0.0	0.0	0.0	0.0	0.0	0.0	0.0	0.0	0.0	0.0	0.0	0.0	0.0	0.0	0.0	0.0	0.0	0.0	0.0
250.0	0.0	0.0	0.0	0.0	0.0	0.0	0.0	0.0	0.0	0.0	0.0	0.0	0.0	0.0	0.0	0.0	0.0	0.0	0.0	0.0	0.0	0.0	0.0	0.0	0.0	0.0	0.0	0.0	0.0	0.0	0.0	0.0	0.0	0.0	0.0
251.0	44218.0	44218.0	44218.0	44218.0	44218.0	44218.0	44218.0	44218.0	44218.0	44218.0	44218.0	44218.0	44218.0	44228.0	44228.0	44228.0	44228.0	44228.0	44228.0	44228.0	45991.0	47025.0	48653.0	50886.0	50886.0	50886.0	50886.0	50886.0	50886.0	50886.0	50886.0	50886.0	50886.0	50886.0	50886.0
252.0	146503.0	146503.0	146503.0	146503.0	146503.0	146503.0	146503.0	146503.0	146503.0	146503.0	146503.0	146503.0	146503.0	146503.0	146503.0	146503.0	146503.0	146503.0	146503.0	146503.0	146503.0	146503.0	146503.0	146503.0	146503.0	146503.0	147033.0	147033.0	147033.0	147033.0	147033.0	147033.0	147033.0	147033.0	147033.0
253.0	0.0	0.0	0.0	0.0	0.0	0.0	0.0	0.0	0.0	0.0	0.0	0.0	0.0	0.0	0.0	0.0	0.0	0.0	0.0	0.0	0.0	0.0	0.0	0.0	0.0	0.0	0.0	0.0	0.0	0.0	0.0	0.0	0.0	0.0	0.0
254.0	144267.0	144267.0	145674.0	145970.0	146578.0	146578.0	147144.0	148060.0	148088.0	148088.0	148088.0	148313.0	148313.0	148313.0	148313.0	148313.0	148313.0	148313.0	148814.0	148814.0	148814.0	149215.0	149215.0	149215.0	149215.0	149215.0	149215.0	149215.0	149215.0	149215.0	149215.0	149215.0	149215.0	149215.0	149215.0
255.0	0.0	0.0	0.0	0.0	0.0	0.0	0.0	0.0	0.0	0.0	0.0	0.0	0.0	0.0	0.0	0.0	0.0	0.0	0.0	0.0	0.0	0.0	0.0	0.0	0.0	0.0	0.0	0.0	0.0	0.0	0.0	0.0	0.0	0.0	0.0
256.0	0.0	0.0	0.0	0.0	0.0	0.0	0.0	0.0	0.0	0.0	0.0	0.0	0.0	0.0	0.0	0.0	0.0	0.0	0.0	0.0	0.0	0.0	0.0	0.0	0.0	0.0	0.0	0.0	0.0	0.0	0.0	0.0	0.0	0.0	0.0
257.0	0.0	0.0	0.0	0.0	0.0	0.0	0.0	0.0	0.0	0.0	0.0	0.0	0.0	0.0	0.0	0.0	0.0	0.0	0.0	0.0	0.0	0.0	0.0	0.0	0.0	0.0	0.0	0.0	0.0	0.0	0.0	0.0	0.0	0.0	0.0
258.0	0.0	0.0	0.0	0.0	0.0	0.0	0.0	0.0	0.0	0.0	0.0	0.0	0.0	0.0	0.0	0.0	0.0	0.0	0.0	0.0	0.0	0.0	0.0	0.0	0.0	0.0	0.0	0.0	0.0	0.0	0.0	0.0	0.0	0.0	0.0
259.0	28672.0	28672.0	28763.0	29642.0	29642.0	29642.0	29642.0	29642.0	29642.0	29642.0	29642.0	29642.0	29642.0	29642.0	29642.0	29642.0	29642.0	29642.0	29642.0	29642.0	29642.0	29667.0	29667.0	29761.0	29761.0	29761.0	29761.0	29761.0	29761.0	29761.0	29761.0	29761.0	29761.0	29761.0	29761.0
260.0	274583.0	274583.0	275201.0	275201.0	275497.0	275497.0	276662.0	276662.0	276662.0	276789.0	276789.0	276934.0	276934.0	276934.0	276934.0	276934.0	276934.0	276934.0	276934.0	276934.0	276934.0	276934.0	276934.0	276951.0	276951.0	276951.0	276951.0	276951.0	276951.0	276951.0	276951.0	276951.0	276951.0	277020.0	277020.0
261.0	8208.0	8208.0	8208.0	8208.0	8208.0	8208.0	8208.0	8208.0	8208.0	8208.0	8208.0	8208.0	8208.0	8208.0	8208.0	8208.0	8208.0	8208.0	8208.0	8208.0	8208.0	8208.0	8208.0	8208.0	8208.0	8208.0	8208.0	8208.0	8208.0	8208.0	8208.0	8208.0	8208.0	8208.0	8208.0
262.0	6015.0	6015.0	6015.0	6015.0	6015.0	6015.0	6015.0	6015.0	6015.0	6015.0	6015.0	6015.0	6015.0	6015.0	6015.0	6015.0	6015.0	6015.0	6015.0	6015.0	6015.0	6015.0	6015.0	6015.0	6015.0	6015.0	6015.0	6015.0	6015.0	6015.0	6015.0	6015.0	6015.0	6015.0	6015.0
263.0	44031.0	44031.0	44031.0	44031.0	44031.0	44031.0	44031.0	44031.0	44031.0	44031.0	44031.0	44031.0	44031.0	44031.0	44031.0	44031.0	44031.0	44031.0	44031.0	44031.0	44031.0	44031.0	44031.0	44031.0	44031.0	44031.0	44031.0	44031.0	44031.0	44031.0	44031.0	44031.0	44031.0	44031.0	44031.0
264.0	0.0	0.0	0.0	0.0	0.0	0.0	0.0	0.0	0.0	0.0	0.0	0.0	0.0	0.0	0.0	0.0	0.0	0.0	0.0	0.0	0.0	0.0	0.0	0.0	0.0	0.0	0.0	0.0	0.0	0.0	0.0	0.0	0.0	0.0	0.0
265.0	1149.0	1149.0	1149.0	1149.0	1149.0	1149.0	1149.0	1149.0	1149.0	1149.0	1149.0	1149.0	1149.0	1149.0	1149.0	1149.0	1149.0	1149.0	1149.0	1149.0	1149.0	1149.0	1149.0	1149.0	1149.0	1149.0	1149.0	1149.0	1149.0	1149.0	1149.0	1149.0	1149.0	1149.0	1149.0
266.0	308240.0	308240.0	308240.0	308240.0	308240.0	309911.0	309911.0	309911.0	309911.0	309911.0	309911.0	309911.0	309911.0	309911.0	309911.0	309911.0	309911.0	309911.0	309911.0	309911.0	309911.0	309911.0	309911.0	309911.0	309911.0	309911.0	309911.0	309911.0	309911.0	309911.0	309911.0	309911.0	309911.0	309911.0	309911.0
267.0	0.0	0.0	0.0	0.0	0.0	0.0	0.0	0.0	0.0	0.0	0.0	0.0	0.0	0.0	0.0	0.0	0.0	0.0	0.0	0.0	0.0	0.0	0.0	0.0	0.0	0.0	0.0	0.0	0.0	0.0	0.0	0.0	0.0	0.0	0.0
268.0	29160.0	29160.0	29160.0	29160.0	29160.0	29160.0	29160.0	29160.0	29160.0	29223.0	29223.0	29223.0	29223.0	29223.0	29223.0	29223.0	29223.0	29223.0	29293.0	29293.0	29293.0	29447.0	29447.0	29447.0	29447.0	29447.0	29447.0	29447.0	29447.0	29447.0	29447.0	29447.0	29447.0	29447.0	29447.0
269.0	50149.0	50149.0	50149.0	50149.0	50149.0	50149.0	50149.0	50149.0	50149.0	50149.0	50149.0	50149.0	50149.0	50149.0	50149.0	50149.0	50149.0	50149.0	50149.0	50149.0	50149.0	50149.0	50149.0	50149.0	50149.0	50149.0	50149.0	50149.0	50149.0	50149.0	50149.0	50149.0	50149.0	50149.0	50149.0
270.0	88790.0	88790.0	89255.0	89255.0	89255.0	89255.0	89255.0	89413.0	89413.0	89413.0	90364.0	90364.0	90364.0	90364.0	90364.0	90364.0	90364.0	90364.0	90547.0	90547.0	90547.0	90547.0	90547.0	90547.0	90547.0	90547.0	90547.0	90547.0	90958.0	91240.0	91240.0	91240.0	91240.0	91337.0	91337.0
271.0	32393.0	32393.0	32393.0	32393.0	32393.0	32393.0	32393.0	32393.0	32393.0	32393.0	32393.0	32393.0	32393.0	32393.0	32393.0	32393.0	32393.0	32393.0	32393.0	32393.0	32393.0	32393.0	32393.0	32393.0	32393.0	32393.0	32393.0	32393.0	32393.0	32393.0	32393.0	32393.0	32393.0	32393.0	32393.0
272.0	70765.0	70765.0	70772.0	70772.0	70772.0	70772.0	70877.0	70877.0	70877.0	70877.0	70877.0	70877.0	70877.0	70877.0	70877.0	70877.0	70877.0	70877.0	70877.0	70877.0	70877.0	72053.0	72168.0	72168.0	72168.0	72168.0	72168.0	72168.0	72168.0	72272.0	72272.0	72272.0	72272.0	72272.0	72272.0
273.0	0.0	0.0	0.0	0.0	0.0	0.0	0.0	0.0	0.0	0.0	0.0	0.0	0.0	0.0	0.0	0.0	0.0	0.0	0.0	0.0	0.0	0.0	0.0	0.0	0.0	0.0	0.0	0.0	0.0	0.0	0.0	0.0	0.0	0.0	0.0
274.0	69366.0	69366.0	70157.0	70189.0	70189.0	70189.0	70189.0	70189.0	70189.0	70189.0	70189.0	70189.0	70189.0	70189.0	70189.0	70189.0	70189.0	70189.0	70189.0	70189.0	70189.0	70189.0	70838.0	70838.0	70838.0	70838.0	71878.0	82535.0	91990.0	91990.0	91990.0	91990.0	91990.0	94075.0	94363.0
275.0	0.0	0.0	0.0	0.0	0.0	0.0	0.0	0.0	0.0	0.0	0.0	0.0	0.0	0.0	0.0	0.0	0.0	0.0	0.0	0.0	0.0	0.0	0.0	0.0	0.0	0.0	0.0	0.0	0.0	0.0	0.0	0.0	0.0	0.0	0.0
276.0	29775.0	29775.0	29775.0	29775.0	29775.0	29775.0	29775.0	29775.0	29778.0	29778.0	29778.0	29778.0	29778.0	29778.0	29778.0	29778.0	29778.0	29778.0	29778.0	29778.0	29778.0	29778.0	29898.0	29898.0	30393.0	30573.0	30573.0	30573.0	30573.0	30573.0	30573.0	30891.0	32079.0	32079.0	32173.0
277.0	0.0	0.0	0.0	0.0	0.0	0.0	0.0	0.0	0.0	0.0	0.0	0.0	0.0	0.0	0.0	0.0	0.0	0.0	0.0	0.0	0.0	0.0	0.0	0.0	0.0	0.0	0.0	0.0	0.0	0.0	0.0	0.0	0.0	0.0	0.0
278.0	0.0	0.0	0.0	0.0	0.0	0.0	0.0	0.0	0.0	0.0	0.0	0.0	0.0	0.0	0.0	0.0	0.0	0.0	0.0	0.0	0.0	0.0	0.0	0.0	0.0	0.0	0.0	0.0	0.0	0.0	0.0	0.0	0.0	0.0	0.0
279.0	0.0	0.0	0.0	0.0	0.0	0.0	0.0	0.0	0.0	0.0	0.0	0.0	0.0	0.0	0.0	0.0	0.0	0.0	0.0	0.0	0.0	0.0	0.0	0.0	0.0	0.0	0.0	0.0	0.0	0.0	0.0	0.0	0.0	0.0	0.0
280.0	0.0	0.0	0.0	0.0	0.0	0.0	0.0	0.0	0.0	0.0	0.0	0.0	0.0	0.0	0.0	0.0	0.0	0.0	0.0	0.0	0.0	0.0	0.0	0.0	0.0	0.0	0.0	0.0	0.0	0.0	0.0	0.0	0.0	0.0	0.0
281.0	209206.0	209206.0	209206.0	209206.0	209206.0	209207.0	209207.0	209207.0	209207.0	209207.0	209207.0	209207.0	209207.0	209207.0	209517.0	209517.0	209517.0	209517.0	209517.0	209517.0	209517.0	209517.0	209517.0	209953.0	210215.0	210215.0	210215.0	210215.0	210215.0	210215.0	210215.0	210215.0	210215.0	216909.0	217955.0
282.0	264115.0	264115.0	264115.0	264115.0	264115.0	264115.0	264115.0	264115.0	264115.0	264115.0	264115.0	264115.0	264115.0	264115.0	264115.0	264115.0	264115.0	264115.0	264115.0	264115.0	264115.0	264419.0	264419.0	264419.0	264419.0	264419.0	264419.0	267522.0	268506.0	274674.0	297827.0	336375.0	346055.0	347819.0	347819.0
283.0	0.0	0.0	0.0	0.0	0.0	0.0	0.0	0.0	0.0	0.0	0.0	0.0	0.0	0.0	0.0	0.0	0.0	0.0	0.0	0.0	0.0	0.0	0.0	0.0	0.0	0.0	0.0	0.0	0.0	0.0	0.0	0.0	0.0	0.0	0.0
284.0	20394.0	20394.0	20394.0	20394.0	20394.0	20394.0	20394.0	20394.0	20394.0	20394.0	20394.0	20394.0	20394.0	20394.0	20394.0	20394.0	20394.0	20394.0	20394.0	20394.0	20394.0	20394.0	20394.0	20394.0	20394.0	20394.0	20394.0	20394.0	20509.0	20509.0	20509.0	20509.0	20780.0	20780.0	20780.0
285.0	63473.0	63473.0	63473.0	63473.0	63473.0	63546.0	63546.0	63684.0	63684.0	63684.0	63684.0	63684.0	63684.0	63684.0	63710.0	63710.0	63710.0	63891.0	63891.0	64599.0	64599.0	64599.0	64599.0	64612.0	64612.0	64612.0	64612.0	64612.0	64612.0	64612.0	64612.0	64612.0	64612.0	64612.0	64612.0
286.0	51119.0	51119.0	51119.0	51119.0	51119.0	51119.0	51119.0	51358.0	51358.0	51358.0	51358.0	51358.0	51358.0	51358.0	51358.0	51358.0	51358.0	51358.0	51358.0	52459.0	52459.0	52577.0	52577.0	52577.0	52577.0	52577.0	52618.0	52618.0	52618.0	52618.0	52618.0	52729.0	52729.0	52729.0	52729.0
287.0	395.0	395.0	395.0	395.0	395.0	395.0	395.0	395.0	395.0	395.0	395.0	395.0	395.0	395.0	395.0	395.0	395.0	395.0	395.0	395.0	395.0	395.0	395.0	395.0	395.0	395.0	395.0	395.0	395.0	395.0	395.0	395.0	395.0	395.0	395.0
288.0	0.0	0.0	0.0	0.0	0.0	0.0	0.0	0.0	0.0	0.0	0.0	0.0	0.0	0.0	0.0	0.0	0.0	0.0	0.0	0.0	0.0	0.0	0.0	0.0	0.0	0.0	0.0	0.0	0.0	0.0	0.0	0.0	0.0	0.0	0.0
289.0	19492.0	19492.0	19492.0	19492.0	19492.0	19492.0	19492.0	19492.0	19492.0	19492.0	19492.0	19492.0	19492.0	19492.0	19492.0	19492.0	19492.0	19492.0	19492.0	19492.0	19492.0	19492.0	19492.0	19492.0	19492.0	19492.0	19492.0	19492.0	19492.0	19492.0	19492.0	19492.0	19492.0	19492.0	19492.0
290.0	709203.0	709203.0	709203.0	709203.0	709203.0	709203.0	709203.0	709203.0	709203.0	709203.0	709203.0	709203.0	709203.0	709203.0	709203.0	709203.0	709203.0	709203.0	709203.0	709203.0	710691.0	719886.0	719886.0	719886.0	719886.0	745969.0	745969.0	745969.0	745969.0	745969.0	751750.0	751750.0	751750.0	751750.0	751750.0
291.0	1030039.0	1030039.0	1030039.0	1030039.0	1030039.0	1030039.0	1030039.0	1030039.0	1030039.0	1030039.0	1030039.0	1030039.0	1030039.0	1030039.0	1030039.0	1030039.0	1030039.0	1030039.0	1030039.0	1030039.0	1030039.0	1030039.0	1030039.0	1030039.0	1030039.0	1030039.0	1030039.0	1030039.0	1030039.0	1030039.0	1030039.0	1030039.0	1030039.0	1030039.0	1030039.0
292.0	665936.0	665936.0	665936.0	665936.0	665936.0	665936.0	665936.0	665936.0	665936.0	665936.0	665936.0	665936.0	665936.0	665936.0	665936.0	665936.0	665936.0	665936.0	666187.0	666187.0	666198.0	666334.0	666334.0	666334.0	666334.0	666641.0	666641.0	666641.0	666641.0	666641.0	668965.0	710794.0	714162.0	714323.0	714323.0
293.0	55846.0	55846.0	55846.0	55846.0	55846.0	55846.0	55846.0	56096.0	56096.0	56158.0	56819.0	56914.0	56914.0	56914.0	56914.0	57041.0	57085.0	57085.0	57085.0	58305.0	58305.0	58305.0	58305.0	58305.0	58305.0	58305.0	58305.0	58305.0	58305.0	58305.0	58305.0	58305.0	58305.0	58305.0	58305.0
294.0	0.0	0.0	0.0	0.0	0.0	0.0	0.0	0.0	0.0	0.0	0.0	0.0	0.0	0.0	0.0	0.0	0.0	0.0	0.0	0.0	0.0	0.0	0.0	0.0	0.0	0.0	0.0	0.0	0.0	0.0	0.0	0.0	0.0	0.0	0.0
295.0	53546.0	53546.0	53546.0	53574.0	53574.0	53574.0	53574.0	53574.0	53574.0	53574.0	53574.0	53574.0	53574.0	53711.0	53711.0	53711.0	53711.0	53711.0	53711.0	53711.0	53711.0	53878.0	53878.0	53878.0	53910.0	53910.0	53910.0	53910.0	53910.0	53910.0	53910.0	53910.0	53910.0	53910.0	53910.0
296.0	36208.0	36208.0	36208.0	36208.0	36208.0	36208.0	36283.0	36283.0	36283.0	36283.0	36283.0	36283.0	36283.0	36283.0	36283.0	36283.0	36283.0	36283.0	36283.0	36283.0	36283.0	37127.0	37127.0	37127.0	37127.0	37127.0	37127.0	37127.0	37127.0	37127.0	37127.0	37127.0	37127.0	37127.0	37437.0
297.0	0.0	0.0	0.0	0.0	0.0	0.0	0.0	0.0	0.0	0.0	0.0	0.0	0.0	0.0	0.0	0.0	0.0	0.0	0.0	0.0	0.0	0.0	0.0	0.0	0.0	0.0	0.0	0.0	0.0	0.0	0.0	0.0	0.0	0.0	0.0
298.0	0.0	0.0	0.0	0.0	0.0	0.0	0.0	0.0	0.0	0.0	0.0	0.0	0.0	0.0	0.0	0.0	0.0	0.0	0.0	0.0	0.0	0.0	0.0	0.0	0.0	0.0	0.0	0.0	0.0	0.0	0.0	0.0	0.0	0.0	0.0
299.0	0.0	0.0	0.0	0.0	0.0	0.0	0.0	0.0	0.0	0.0	0.0	0.0	0.0	0.0	0.0	0.0	0.0	0.0	0.0	0.0	0.0	0.0	0.0	0.0	0.0	0.0	0.0	0.0	0.0	0.0	0.0	0.0	0.0	0.0	0.0
300.0	0.0	0.0	0.0	0.0	0.0	0.0	0.0	0.0	0.0	0.0	0.0	0.0	0.0	0.0	0.0	0.0	0.0	0.0	0.0	0.0	0.0	0.0	0.0	0.0	0.0	0.0	0.0	0.0	0.0	0.0	0.0	0.0	0.0	0.0	0.0
301.0	827.0	827.0	827.0	827.0	827.0	827.0	827.0	827.0	827.0	827.0	827.0	827.0	827.0	827.0	827.0	827.0	827.0	827.0	827.0	827.0	827.0	827.0	827.0	827.0	827.0	827.0	827.0	827.0	827.0	827.0	827.0	827.0	827.0	827.0	827.0
302.0	36546.0	36546.0	36546.0	36546.0	36546.0	36546.0	36546.0	36546.0	36546.0	36546.0	36546.0	36612.0	36612.0	36612.0	36612.0	36612.0	36612.0	36612.0	36612.0	36612.0	36612.0	36612.0	36612.0	36612.0	36612.0	36612.0	36612.0	36612.0	36612.0	36612.0	36622.0	36622.0	36622.0	36622.0	36622.0
303.0	0.0	0.0	0.0	0.0	0.0	0.0	0.0	0.0	0.0	0.0	0.0	0.0	0.0	0.0	0.0	0.0	0.0	0.0	0.0	0.0	0.0	0.0	0.0	0.0	0.0	0.0	0.0	0.0	0.0	0.0	0.0	0.0	0.0	0.0	0.0
304.0	156496.0	156496.0	156628.0	156874.0	156874.0	157103.0	157103.0	157814.0	158838.0	159616.0	161810.0	161936.0	162452.0	162606.0	162606.0	163485.0	163702.0	163869.0	164079.0	164079.0	164173.0	165657.0	165916.0	166080.0	166441.0	166441.0	166441.0	166441.0	166441.0	166441.0	166441.0	167001.0	167006.0	167006.0	167224.0
305.0	780536.0	780536.0	783457.0	784893.0	785197.0	785643.0	785643.0	786544.0	787947.0	788132.0	788230.0	788230.0	788259.0	788259.0	796136.0	796136.0	800826.0	884071.0	909793.0	917022.0	917022.0	919425.0	927760.0	927857.0	939836.0	939836.0	944162.0	945510.0	965017.0	966134.0	966134.0	967165.0	967165.0	967165.0	969698.0
306.0	85700.0	85700.0	85700.0	85700.0	85700.0	85700.0	85700.0	85700.0	85830.0	85830.0	86241.0	86241.0	86241.0	86241.0	86367.0	86367.0	86367.0	87011.0	87024.0	87150.0	87150.0	87349.0	87349.0	87349.0	87361.0	88133.0	88133.0	88133.0	88523.0	88523.0	88523.0	88523.0	88523.0	88523.0	88523.0
307.0	186018.0	186018.0	186160.0	186160.0	186273.0	186273.0	186401.0	186427.0	187329.0	187329.0	187842.0	187842.0	187842.0	188392.0	188480.0	188759.0	188807.0	188867.0	188896.0	188896.0	188896.0	188896.0	188896.0	188896.0	188924.0	188927.0	188927.0	188927.0	199729.0	199940.0	199940.0	200150.0	200360.0	200364.0	200364.0
308.0	24503.0	24503.0	24503.0	24503.0	24698.0	24698.0	24698.0	24698.0	24698.0	24698.0	24698.0	24698.0	25168.0	25168.0	25168.0	25168.0	25168.0	25404.0	25404.0	25404.0	25404.0	25451.0	25543.0	25543.0	25543.0	25543.0	25543.0	25543.0	25543.0	25543.0	25543.0	25543.0	25543.0	25543.0	25543.0
309.0	181048.0	181048.0	181876.0	181876.0	183118.0	183189.0	183620.0	184106.0	184322.0	184322.0	184872.0	184872.0	184872.0	184872.0	194512.0	211221.0	211940.0	214427.0	214753.0	214753.0	215199.0	215199.0	215251.0	215468.0	215468.0	215468.0	215658.0	215658.0	226341.0	226341.0	226341.0	226341.0	226341.0	226341.0	226442.0
310.0	6720.0	6720.0	6720.0	6720.0	6720.0	6720.0	6720.0	6720.0	6720.0	6720.0	6720.0	6720.0	6720.0	6720.0	6720.0	6720.0	6720.0	6720.0	6720.0	6720.0	6720.0	6720.0	6720.0	6720.0	6720.0	6720.0	6720.0	6720.0	8546.0	8546.0	8546.0	8546.0	8546.0	8546.0	8546.0
311.0	44892.0	44892.0	44892.0	44892.0	44892.0	44892.0	44892.0	44892.0	44892.0	44902.0	45736.0	45736.0	45736.0	46302.0	46302.0	52458.0	60675.0	77007.0	84247.0	84247.0	84247.0	84317.0	84317.0	84317.0	84317.0	84317.0	84317.0	84317.0	85754.0	85754.0	85754.0	85754.0	85754.0	85754.0	85754.0
312.0	8050.0	8050.0	8050.0	8050.0	8050.0	8050.0	8050.0	8050.0	8050.0	8050.0	8050.0	8050.0	8050.0	8050.0	8050.0	8050.0	8050.0	8050.0	8742.0	8742.0	8742.0	8742.0	8742.0	8742.0	8742.0	8742.0	8742.0	8742.0	8742.0	8742.0	8742.0	8742.0	8742.0	8742.0	8742.0
313.0	6579.0	6579.0	6579.0	6579.0	6579.0	6579.0	6579.0	6579.0	6579.0	7756.0	7756.0	7756.0	7756.0	7756.0	7756.0	7756.0	7756.0	10905.0	10905.0	10905.0	10905.0	10905.0	10905.0	10905.0	10905.0	10905.0	10905.0	10905.0	10905.0	10905.0	10905.0	10905.0	10905.0	10905.0	10905.0
314.0	50890.0	50890.0	51472.0	51472.0	51472.0	51472.0	51546.0	51546.0	52440.0	55108.0	56172.0	57185.0	58654.0	59222.0	59360.0	59360.0	59458.0	62869.0	63023.0	69666.0	80834.0	81211.0	81823.0	82484.0	82484.0	82484.0	82561.0	82563.0	82581.0	82581.0	82581.0	82581.0	82581.0	82581.0	82581.0
315.0	30065.0	30065.0	30065.0	30065.0	30065.0	30065.0	30065.0	30065.0	30065.0	30065.0	30065.0	30065.0	30065.0	30065.0	30065.0	30065.0	30065.0	30065.0	30144.0	30144.0	30144.0	30144.0	30144.0	30144.0	30144.0	30144.0	30144.0	30144.0	30144.0	30144.0	30144.0	30144.0	30144.0	30144.0	30144.0
316.0	0.0	0.0	0.0	0.0	0.0	0.0	0.0	0.0	0.0	0.0	0.0	0.0	0.0	0.0	0.0	0.0	0.0	0.0	0.0	0.0	0.0	0.0	0.0	0.0	0.0	0.0	0.0	0.0	0.0	0.0	0.0	0.0	0.0	0.0	0.0
317.0	0.0	0.0	0.0	0.0	0.0	0.0	0.0	0.0	0.0	0.0	0.0	0.0	0.0	0.0	0.0	0.0	0.0	0.0	0.0	0.0	0.0	0.0	0.0	0.0	0.0	0.0	0.0	0.0	0.0	0.0	0.0	0.0	0.0	0.0	0.0
318.0	0.0	0.0	0.0	0.0	0.0	0.0	0.0	0.0	0.0	0.0	0.0	0.0	0.0	0.0	0.0	0.0	0.0	0.0	0.0	0.0	0.0	0.0	0.0	0.0	0.0	0.0	0.0	0.0	0.0	0.0	0.0	0.0	0.0	0.0	0.0
319.0	370637.0	370637.0	370637.0	370637.0	370637.0	370637.0	370637.0	370637.0	370637.0	370754.0	370754.0	370754.0	375753.0	383243.0	385772.0	385891.0	385891.0	385891.0	385891.0	385891.0	385891.0	385891.0	385891.0	385891.0	385891.0	385891.0	385891.0	385891.0	385891.0	385891.0	385891.0	385914.0	385914.0	385914.0	386886.0
320.0	19095.0	19095.0	19095.0	19095.0	19095.0	19095.0	19095.0	19095.0	19095.0	19095.0	19438.0	19438.0	19438.0	19438.0	19438.0	19438.0	19438.0	19438.0	19438.0	19465.0	19465.0	19465.0	19465.0	19465.0	19465.0	19465.0	19465.0	19465.0	19465.0	19465.0	19465.0	19465.0	19465.0	19465.0	19465.0
321.0	38.0	38.0	38.0	38.0	38.0	38.0	38.0	38.0	38.0	38.0	38.0	38.0	38.0	38.0	38.0	38.0	38.0	38.0	38.0	38.0	38.0	38.0	38.0	38.0	38.0	38.0	38.0	38.0	38.0	38.0	38.0	38.0	38.0	38.0	38.0
322.0	873.0	873.0	873.0	873.0	873.0	873.0	1382.0	2156.0	2213.0	2213.0	2213.0	2213.0	2213.0	2213.0	2213.0	2962.0	2962.0	3057.0	3057.0	3057.0	3057.0	3057.0	3057.0	3388.0	4421.0	4421.0	4421.0	4421.0	4421.0	4421.0	4421.0	4421.0	4421.0	4421.0	4421.0
323.0	0.0	0.0	0.0	0.0	0.0	0.0	0.0	0.0	0.0	0.0	0.0	0.0	0.0	0.0	0.0	0.0	0.0	0.0	0.0	0.0	0.0	0.0	0.0	0.0	0.0	0.0	0.0	0.0	0.0	0.0	0.0	0.0	0.0	0.0	0.0
324.0	6986.0	6986.0	6986.0	6986.0	6986.0	6986.0	6986.0	6986.0	6986.0	6986.0	6986.0	6986.0	6986.0	6986.0	6986.0	6986.0	6986.0	6986.0	6986.0	6986.0	6986.0	6986.0	7008.0	7008.0	7008.0	7008.0	7008.0	7008.0	7065.0	7065.0	7065.0	7065.0	7065.0	7065.0	7065.0
325.0	0.0	0.0	0.0	0.0	0.0	0.0	0.0	0.0	0.0	0.0	0.0	0.0	0.0	0.0	0.0	0.0	0.0	0.0	0.0	0.0	0.0	0.0	0.0	0.0	0.0	0.0	0.0	0.0	0.0	0.0	0.0	0.0	0.0	0.0	0.0
326.0	2199.0	2199.0	2199.0	2199.0	2199.0	2300.0	2300.0	2300.0	2300.0	2300.0	2300.0	2300.0	2300.0	2300.0	2300.0	2300.0	2300.0	2300.0	2300.0	2300.0	2300.0	2300.0	2300.0	2300.0	2300.0	2300.0	2300.0	2300.0	2300.0	2300.0	2300.0	2300.0	2300.0	2300.0	2300.0
327.0	111.0	111.0	111.0	111.0	111.0	111.0	111.0	111.0	111.0	111.0	111.0	111.0	111.0	111.0	111.0	111.0	111.0	111.0	111.0	111.0	111.0	111.0	111.0	111.0	111.0	111.0	111.0	111.0	111.0	111.0	111.0	111.0	111.0	111.0	111.0
328.0	26387.0	26387.0	26387.0	26387.0	26387.0	26387.0	26387.0	26387.0	26387.0	26387.0	26387.0	26387.0	26387.0	26387.0	26387.0	26387.0	26387.0	26387.0	26387.0	26387.0	26387.0	26387.0	26387.0	40979.0	40979.0	40979.0	40979.0	41445.0	45566.0	45566.0	45566.0	45566.0	45566.0	45566.0	45566.0
329.0	17901.0	17901.0	17901.0	17901.0	17901.0	17901.0	17901.0	17901.0	17901.0	17901.0	18004.0	18215.0	18417.0	18417.0	18589.0	19164.0	19279.0	20907.0	20907.0	20907.0	20923.0	20923.0	20923.0	20923.0	20923.0	20923.0	20923.0	20923.0	20923.0	20923.0	20923.0	20923.0	20923.0	20923.0	20923.0
330.0	80890.0	80890.0	80890.0	80890.0	80890.0	80890.0	80890.0	80890.0	80890.0	80890.0	80890.0	80890.0	81018.0	85198.0	86932.0	88662.0	89129.0	89397.0	89397.0	89397.0	89397.0	89397.0	89397.0	89397.0	89397.0	89397.0	89397.0	89397.0	89397.0	92797.0	93171.0	93171.0	93171.0	93171.0	93171.0
331.0	283555.0	283555.0	284083.0	284255.0	284255.0	284263.0	284263.0	284265.0	284265.0	284815.0	285882.0	285882.0	286190.0	290901.0	291403.0	291404.0	291436.0	293532.0	293532.0	294161.0	300431.0	303832.0	304374.0	304648.0	304752.0	304752.0	304752.0	304752.0	304856.0	304977.0	305103.0	305103.0	305103.0	305103.0	305103.0
332.0	14684.0	14684.0	14684.0	14684.0	14684.0	14684.0	14684.0	15985.0	15985.0	16319.0	16319.0	16319.0	16319.0	16319.0	17166.0	23830.0	29501.0	33498.0	33498.0	33498.0	33498.0	33498.0	33498.0	33498.0	33498.0	33498.0	33498.0	33498.0	33498.0	33498.0	33498.0	33498.0	33498.0	33498.0	33498.0
333.0	28173.0	28173.0	28173.0	28173.0	28173.0	28173.0	28173.0	28173.0	28173.0	28173.0	28173.0	28173.0	28350.0	28350.0	28350.0	28634.0	28634.0	28634.0	28634.0	28634.0	28634.0	28634.0	28634.0	28777.0	28777.0	28777.0	28777.0	28777.0	28777.0	28777.0	28777.0	28777.0	28777.0	28777.0	28777.0
334.0	0.0	0.0	0.0	0.0	0.0	0.0	0.0	0.0	0.0	0.0	0.0	0.0	0.0	0.0	0.0	0.0	0.0	0.0	0.0	0.0	0.0	0.0	0.0	0.0	0.0	0.0	0.0	0.0	0.0	0.0	0.0	0.0	0.0	0.0	0.0
335.0	0.0	0.0	0.0	0.0	0.0	0.0	0.0	0.0	0.0	0.0	0.0	0.0	0.0	0.0	0.0	0.0	0.0	0.0	0.0	0.0	0.0	0.0	0.0	0.0	0.0	0.0	0.0	0.0	0.0	0.0	0.0	0.0	0.0	0.0	0.0
336.0	0.0	0.0	0.0	0.0	0.0	0.0	0.0	0.0	0.0	0.0	0.0	0.0	0.0	0.0	0.0	0.0	0.0	0.0	0.0	0.0	0.0	0.0	0.0	0.0	0.0	0.0	0.0	0.0	0.0	0.0	0.0	0.0	0.0	0.0	0.0
337.0	0.0	0.0	0.0	0.0	0.0	0.0	0.0	0.0	0.0	0.0	0.0	0.0	0.0	0.0	0.0	0.0	0.0	0.0	0.0	0.0	0.0	0.0	0.0	0.0	0.0	0.0	0.0	0.0	0.0	0.0	0.0	0.0	0.0	0.0	0.0
338.0	2258.0	2258.0	2258.0	2258.0	2258.0	2258.0	2258.0	2258.0	2258.0	2258.0	2258.0	2258.0	2258.0	2258.0	4810.0	4810.0	4810.0	4882.0	4882.0	4882.0	4882.0	4882.0	4882.0	4882.0	4882.0	4882.0	4882.0	4882.0	4882.0	4882.0	4882.0	4882.0	4882.0	4882.0	4882.0
339.0	2424.0	2424.0	2424.0	2424.0	2424.0	2424.0	2424.0	2424.0	2424.0	2424.0	2424.0	2424.0	2424.0	2424.0	2424.0	2607.0	2607.0	2607.0	2607.0	2607.0	2607.0	2607.0	2607.0	2607.0	2607.0	2607.0	2607.0	2607.0	2607.0	2607.0	2607.0	2607.0	2607.0	2607.0	2607.0
340.0	1228.0	1228.0	1228.0	1228.0	1228.0	1228.0	1228.0	1228.0	1228.0	1228.0	1228.0	1228.0	1228.0	1228.0	1228.0	1228.0	1228.0	1228.0	1228.0	1228.0	1228.0	1228.0	1228.0	1228.0	1228.0	1228.0	1228.0	1228.0	1335.0	1335.0	1335.0	1335.0	1335.0	1335.0	1335.0
341.0	0.0	0.0	0.0	0.0	0.0	0.0	0.0	0.0	0.0	0.0	0.0	0.0	0.0	0.0	0.0	0.0	0.0	0.0	0.0	0.0	0.0	0.0	0.0	0.0	0.0	0.0	0.0	0.0	0.0	0.0	0.0	0.0	0.0	0.0	0.0
342.0	0.0	0.0	0.0	0.0	0.0	0.0	0.0	0.0	0.0	0.0	0.0	0.0	0.0	0.0	0.0	0.0	0.0	0.0	0.0	0.0	0.0	0.0	0.0	0.0	0.0	0.0	0.0	0.0	0.0	0.0	0.0	0.0	0.0	0.0	0.0
343.0	573.0	573.0	573.0	573.0	573.0	573.0	573.0	573.0	573.0	573.0	573.0	573.0	573.0	573.0	573.0	573.0	573.0	573.0	573.0	573.0	573.0	573.0	573.0	573.0	573.0	573.0	573.0	573.0	573.0	573.0	573.0	573.0	573.0	573.0	573.0
344.0	13558.0	13558.0	13558.0	13860.0	14141.0	14141.0	14166.0	14477.0	14477.0	14477.0	14553.0	14553.0	14553.0	14553.0	14553.0	14553.0	14553.0	14553.0	14553.0	14627.0	14627.0	14627.0	14857.0	14857.0	14857.0	14857.0	14857.0	14857.0	14857.0	14857.0	14857.0	14857.0	14857.0	15129.0	15129.0
345.0	85817.0	85817.0	86543.0	86543.0	86565.0	86565.0	86565.0	87073.0	87073.0	87073.0	87073.0	87374.0	87374.0	87376.0	87376.0	87376.0	87386.0	87386.0	87386.0	87839.0	87839.0	87839.0	87839.0	87839.0	87839.0	87839.0	87839.0	87839.0	88881.0	88881.0	88881.0	88881.0	88963.0	88963.0	88963.0
346.0	21709.0	21709.0	21740.0	21740.0	21740.0	21740.0	21740.0	21740.0	21740.0	21740.0	21740.0	21740.0	21740.0	21749.0	21749.0	21749.0	21749.0	21749.0	21749.0	21749.0	21749.0	21749.0	22049.0	22049.0	22049.0	22049.0	22049.0	22049.0	22049.0	22049.0	22206.0	22206.0	22206.0	22298.0	22298.0
347.0	49257.0	49257.0	49271.0	49506.0	49506.0	49506.0	49506.0	49506.0	49506.0	49506.0	49506.0	49506.0	49506.0	49506.0	49506.0	49632.0	49632.0	49632.0	49632.0	49632.0	49632.0	49632.0	49632.0	49632.0	49632.0	49632.0	49632.0	49632.0	49633.0	49633.0	49633.0	49633.0	49633.0	49633.0	49633.0
348.0	17249.0	17249.0	17378.0	17378.0	17378.0	17378.0	17378.0	17378.0	17378.0	17378.0	17378.0	17378.0	17498.0	17498.0	17498.0	17498.0	17498.0	17498.0	17632.0	17632.0	17632.0	17632.0	17632.0	17632.0	17632.0	17632.0	17632.0	17632.0	18333.0	18333.0	18333.0	18333.0	18333.0	18333.0	18333.0
349.0	0.0	0.0	0.0	0.0	0.0	0.0	0.0	0.0	0.0	0.0	0.0	0.0	0.0	0.0	0.0	0.0	0.0	0.0	0.0	0.0	0.0	0.0	0.0	0.0	0.0	0.0	0.0	0.0	0.0	0.0	0.0	0.0	0.0	0.0	0.0
350.0	8009.0	8009.0	8009.0	8009.0	8009.0	8009.0	8009.0	8009.0	8009.0	8009.0	8009.0	8009.0	8009.0	8009.0	8009.0	8009.0	8009.0	8009.0	8009.0	8009.0	8009.0	8009.0	8009.0	8009.0	8009.0	8009.0	8009.0	8009.0	8009.0	8009.0	8009.0	8009.0	8009.0	8009.0	8009.0
351.0	0.0	0.0	0.0	0.0	0.0	0.0	0.0	0.0	0.0	0.0	0.0	0.0	0.0	0.0	0.0	0.0	0.0	0.0	0.0	0.0	0.0	0.0	0.0	0.0	0.0	0.0	0.0	0.0	0.0	0.0	0.0	0.0	0.0	0.0	0.0
352.0	0.0	0.0	0.0	0.0	0.0	0.0	0.0	0.0	0.0	0.0	0.0	0.0	0.0	0.0	0.0	0.0	0.0	0.0	0.0	0.0	0.0	0.0	0.0	0.0	0.0	0.0	0.0	0.0	0.0	0.0	0.0	0.0	0.0	0.0	0.0
353.0	2297.0	2297.0	2297.0	2297.0	2297.0	2297.0	2297.0	2297.0	2297.0	2297.0	2297.0	2297.0	2297.0	2297.0	2317.0	2317.0	2317.0	2317.0	2317.0	2317.0	2317.0	2317.0	2317.0	2317.0	2317.0	2317.0	2317.0	2317.0	2317.0	2317.0	2317.0	2317.0	2317.0	2317.0	2317.0
354.0	0.0	0.0	0.0	0.0	0.0	0.0	0.0	0.0	0.0	0.0	0.0	0.0	0.0	0.0	0.0	0.0	0.0	0.0	0.0	0.0	0.0	0.0	0.0	0.0	0.0	0.0	0.0	0.0	0.0	0.0	0.0	0.0	0.0	0.0	0.0
355.0	20552.0	20552.0	20552.0	20552.0	20552.0	20552.0	20552.0	20552.0	20552.0	20552.0	20552.0	20552.0	20552.0	20552.0	20552.0	20552.0	20552.0	20552.0	20552.0	20552.0	20552.0	21213.0	21213.0	21213.0	21213.0	21213.0	21213.0	21213.0	21575.0	21815.0	21815.0	21815.0	21815.0	21815.0	21815.0
356.0	26103.0	26103.0	26103.0	26103.0	26103.0	26103.0	26103.0	26129.0	26129.0	26129.0	26129.0	26129.0	26129.0	26129.0	26129.0	26129.0	26129.0	26129.0	26129.0	26129.0	26244.0	26244.0	26365.0	26365.0	26365.0	26365.0	26365.0	26365.0	26386.0	26386.0	26386.0	26386.0	26386.0	26386.0	26386.0
357.0	22168.0	22168.0	22168.0	22168.0	22168.0	22168.0	22168.0	22168.0	22168.0	22168.0	22168.0	22168.0	22168.0	22168.0	22168.0	22168.0	22168.0	22168.0	22168.0	22168.0	22168.0	22168.0	22168.0	22168.0	22168.0	22168.0	22168.0	22168.0	22168.0	22168.0	22168.0	22168.0	22168.0	22168.0	22168.0
358.0	11487.0	11487.0	11487.0	11487.0	11487.0	11487.0	11487.0	11677.0	11677.0	11677.0	11677.0	11849.0	11849.0	11849.0	11849.0	11849.0	11849.0	11849.0	11849.0	11849.0	11849.0	11849.0	11849.0	11915.0	11915.0	11915.0	11915.0	11915.0	11915.0	11915.0	11915.0	11915.0	11915.0	11915.0	11915.0
359.0	11201.0	11201.0	11421.0	11421.0	11421.0	11421.0	11421.0	11421.0	11421.0	11421.0	11421.0	11421.0	11421.0	11421.0	11421.0	11421.0	11421.0	11421.0	11421.0	11421.0	11421.0	11421.0	11421.0	11421.0	11421.0	11421.0	11421.0	11421.0	12237.0	12237.0	12237.0	12237.0	12237.0	12237.0	12237.0
360.0	43933.0	43933.0	43933.0	43933.0	44002.0	44002.0	44002.0	44002.0	44002.0	44002.0	44002.0	44002.0	44002.0	44002.0	44002.0	44002.0	44002.0	44002.0	44002.0	44002.0	44002.0	44002.0	44002.0	44002.0	44002.0	44011.0	44011.0	44011.0	44011.0	44011.0	44011.0	44011.0	44011.0	44011.0	44058.0
361.0	26969.0	26969.0	26969.0	26969.0	26969.0	26969.0	26969.0	26969.0	26969.0	26969.0	26969.0	26969.0	26969.0	26969.0	26969.0	26969.0	26969.0	26969.0	26969.0	27252.0	27252.0	27252.0	27252.0	27252.0	27252.0	27252.0	27252.0	27252.0	27252.0	27252.0	27252.0	27252.0	27252.0	27252.0	27252.0
362.0	4436.0	4436.0	4436.0	4436.0	4436.0	4436.0	4436.0	4436.0	4436.0	4436.0	4436.0	4436.0	4436.0	4436.0	4436.0	4436.0	4436.0	4436.0	4436.0	4436.0	4436.0	4436.0	4436.0	4436.0	4436.0	4436.0	4436.0	4436.0	4436.0	4436.0	4436.0	4436.0	4436.0	4436.0	4436.0
363.0	25329.0	25329.0	25329.0	25329.0	25329.0	25329.0	25329.0	25329.0	25329.0	25329.0	25329.0	25329.0	25329.0	25329.0	25329.0	25329.0	25329.0	25329.0	25329.0	25329.0	25329.0	25329.0	25329.0	25329.0	25329.0	25329.0	25329.0	25329.0	25329.0	25329.0	25329.0	25329.0	25329.0	25329.0	25329.0
364.0	0.0	0.0	0.0	0.0	0.0	0.0	0.0	0.0	0.0	0.0	0.0	0.0	0.0	0.0	0.0	0.0	0.0	0.0	0.0	0.0	0.0	0.0	0.0	0.0	0.0	0.0	0.0	0.0	0.0	0.0	0.0	0.0	0.0	0.0	0.0
365.0	5885.0	5885.0	5885.0	5885.0	5885.0	5885.0	5885.0	5885.0	5885.0	5885.0	5885.0	5885.0	5885.0	5885.0	5885.0	6045.0	6045.0	6045.0	6045.0	6045.0	6045.0	6045.0	6045.0	6045.0	6045.0	6045.0	6045.0	6045.0	6045.0	6045.0	6045.0	6045.0	6045.0	6045.0	6045.0
366.0	9868.0	9868.0	9868.0	9894.0	9894.0	9894.0	9894.0	9894.0	9894.0	9894.0	9894.0	9894.0	9894.0	9894.0	9894.0	9894.0	10007.0	10007.0	10007.0	10007.0	10007.0	10007.0	10007.0	10007.0	10007.0	10007.0	10007.0	10007.0	10007.0	10007.0	10007.0	10007.0	10007.0	10007.0	10007.0
367.0	5103.0	5103.0	5103.0	5103.0	5103.0	5103.0	5103.0	5103.0	5103.0	5103.0	5103.0	5103.0	5103.0	5103.0	5103.0	5103.0	5103.0	5103.0	5487.0	5487.0	5487.0	5487.0	5487.0	5487.0	5487.0	5487.0	5487.0	5487.0	5487.0	5487.0	5487.0	5487.0	5487.0	5487.0	5487.0
368.0	91580.0	91580.0	91789.0	91789.0	91789.0	91855.0	91855.0	91901.0	92183.0	92183.0	92392.0	92811.0	92811.0	92811.0	92811.0	92814.0	92867.0	92873.0	92873.0	92873.0	92873.0	92873.0	92885.0	92885.0	92885.0	92885.0	92885.0	92885.0	92914.0	92914.0	92941.0	92941.0	92941.0	92941.0	92941.0
369.0	15794.0	15794.0	15794.0	15794.0	15794.0	15794.0	15794.0	15794.0	15794.0	15794.0	16073.0	16073.0	16073.0	16073.0	16073.0	16073.0	16073.0	16073.0	16205.0	16205.0	16205.0	16205.0	16346.0	16346.0	16346.0	16346.0	16346.0	16346.0	16346.0	16346.0	16346.0	16346.0	16346.0	16346.0	16346.0
370.0	1285.0	1285.0	1285.0	1285.0	1285.0	1285.0	1285.0	1285.0	1285.0	1285.0	1285.0	1285.0	1285.0	1285.0	1285.0	1285.0	1285.0	1285.0	1285.0	1285.0	1285.0	1285.0	1285.0	1285.0	1285.0	1285.0	1285.0	1285.0	1285.0	1285.0	1285.0	1285.0	1285.0	1285.0	1285.0
371.0	111.0	111.0	111.0	111.0	111.0	111.0	111.0	111.0	111.0	111.0	111.0	111.0	111.0	111.0	111.0	111.0	111.0	111.0	111.0	111.0	111.0	111.0	111.0	111.0	111.0	111.0	111.0	111.0	111.0	111.0	111.0	111.0	111.0	111.0	111.0
372.0	0.0	0.0	0.0	0.0	0.0	0.0	0.0	0.0	0.0	0.0	0.0	0.0	0.0	0.0	0.0	0.0	0.0	0.0	0.0	0.0	0.0	0.0	0.0	0.0	0.0	0.0	0.0	0.0	0.0	0.0	0.0	0.0	0.0	0.0	0.0
373.0	15230.0	15230.0	15579.0	15579.0	16300.0	16300.0	16300.0	16300.0	16300.0	16300.0	16300.0	16300.0	16300.0	16300.0	16300.0	16300.0	16300.0	16356.0	16356.0	16356.0	16356.0	16356.0	16356.0	16356.0	16356.0	16356.0	16356.0	16356.0	16356.0	16356.0	16356.0	16356.0	16356.0	16472.0	16472.0
374.0	0.0	0.0	0.0	0.0	0.0	0.0	0.0	0.0	0.0	0.0	0.0	0.0	0.0	0.0	0.0	0.0	0.0	0.0	0.0	0.0	0.0	0.0	0.0	0.0	0.0	0.0	0.0	0.0	0.0	0.0	0.0	0.0	0.0	0.0	0.0
375.0	67604.0	67604.0	67604.0	67604.0	67615.0	67615.0	69391.0	70266.0	70266.0	70458.0	70458.0	70458.0	70458.0	70525.0	70525.0	70525.0	70525.0	70525.0	70525.0	70525.0	70525.0	70525.0	70525.0	70525.0	70525.0	70525.0	70527.0	70527.0	70944.0	70944.0	70944.0	71006.0	71006.0	71006.0	71006.0
376.0	28995.0	28995.0	29219.0	29219.0	29220.0	29848.0	29848.0	29868.0	29868.0	29868.0	30154.0	30154.0	30316.0	30409.0	30409.0	30409.0	30409.0	30471.0	30471.0	30471.0	30471.0	30471.0	30471.0	30471.0	30471.0	30527.0	30527.0	30527.0	30953.0	31073.0	31073.0	31073.0	31073.0	31073.0	31073.0
377.0	0.0	0.0	0.0	0.0	0.0	0.0	0.0	0.0	0.0	0.0	0.0	0.0	0.0	0.0	0.0	0.0	0.0	0.0	0.0	0.0	0.0	0.0	0.0	0.0	0.0	0.0	0.0	0.0	0.0	0.0	0.0	0.0	0.0	0.0	0.0
378.0	52599.0	52599.0	52599.0	52599.0	52599.0	52705.0	52705.0	52705.0	52705.0	53889.0	53889.0	53889.0	53889.0	53889.0	53889.0	53889.0	53889.0	53994.0	53994.0	53994.0	53994.0	53994.0	53994.0	53994.0	53994.0	53994.0	53994.0	53994.0	53994.0	53994.0	53994.0	53994.0	53994.0	53994.0	54239.0
379.0	43416.0	43416.0	43416.0	43416.0	43416.0	43416.0	43416.0	43416.0	43416.0	43416.0	43416.0	43416.0	43416.0	43416.0	44980.0	44980.0	44980.0	44980.0	44980.0	44980.0	44980.0	44980.0	44991.0	44991.0	44991.0	44991.0	44991.0	44991.0	44991.0	44991.0	44991.0	44991.0	44991.0	44991.0	44991.0
380.0	27081.0	27081.0	27081.0	27081.0	27081.0	27081.0	27081.0	27081.0	27081.0	27081.0	27081.0	27081.0	27081.0	27081.0	27081.0	27081.0	27081.0	27081.0	27081.0	27081.0	27081.0	27081.0	27081.0	27081.0	27081.0	27081.0	27081.0	27081.0	27081.0	27081.0	27081.0	27081.0	27081.0	27081.0	27145.0
381.0	0.0	0.0	0.0	0.0	0.0	0.0	0.0	0.0	0.0	0.0	0.0	0.0	0.0	0.0	0.0	0.0	0.0	0.0	0.0	0.0	0.0	0.0	0.0	0.0	0.0	0.0	0.0	0.0	0.0	0.0	0.0	0.0	0.0	0.0	0.0
382.0	0.0	0.0	0.0	0.0	0.0	0.0	0.0	0.0	0.0	0.0	0.0	0.0	0.0	0.0	0.0	0.0	0.0	0.0	0.0	0.0	0.0	0.0	0.0	0.0	0.0	0.0	0.0	0.0	0.0	0.0	0.0	0.0	0.0	0.0	0.0
383.0	0.0	0.0	0.0	0.0	0.0	0.0	0.0	0.0	0.0	0.0	0.0	0.0	0.0	0.0	0.0	0.0	0.0	0.0	0.0	0.0	0.0	0.0	0.0	0.0	0.0	0.0	0.0	0.0	0.0	0.0	0.0	0.0	0.0	0.0	0.0
384.0	19445.0	19445.0	19445.0	19445.0	19445.0	19445.0	19445.0	19445.0	19445.0	19445.0	19445.0	19445.0	19445.0	19445.0	19445.0	19445.0	19445.0	19445.0	19445.0	19445.0	19445.0	19445.0	19445.0	19445.0	19445.0	19445.0	19445.0	19445.0	19481.0	19481.0	19481.0	19481.0	19481.0	19481.0	19481.0
385.0	32805.0	32805.0	32923.0	33044.0	33044.0	33044.0	33044.0	33044.0	33044.0	33044.0	33044.0	33044.0	33044.0	33044.0	33044.0	33044.0	33044.0	33044.0	33044.0	33044.0	33044.0	33044.0	33044.0	33044.0	33044.0	33044.0	33044.0	33044.0	33044.0	33044.0	33044.0	33044.0	33044.0	33044.0	33044.0
386.0	0.0	0.0	0.0	0.0	0.0	0.0	0.0	0.0	0.0	0.0	0.0	0.0	0.0	0.0	0.0	0.0	0.0	0.0	0.0	0.0	0.0	0.0	0.0	0.0	0.0	0.0	0.0	0.0	0.0	0.0	0.0	0.0	0.0	0.0	0.0
387.0	24044.0	24044.0	24044.0	24044.0	24044.0	24044.0	24044.0	24044.0	24044.0	24044.0	24044.0	24044.0	24044.0	24044.0	24044.0	24044.0	24044.0	24044.0	24044.0	24044.0	24044.0	24044.0	24044.0	24044.0	24044.0	24044.0	24044.0	24044.0	24044.0	24044.0	24044.0	24044.0	24044.0	24044.0	24044.0
388.0	29068.0	29068.0	29068.0	29068.0	29068.0	29068.0	29068.0	29240.0	29240.0	29240.0	29240.0	29240.0	29240.0	29240.0	29240.0	29240.0	29240.0	29240.0	29240.0	29240.0	29359.0	29359.0	29359.0	29359.0	29359.0	29359.0	29359.0	29359.0	29477.0	29477.0	29477.0	29477.0	29477.0	29477.0	29477.0
389.0	11904.0	11904.0	11904.0	11904.0	11904.0	11904.0	11904.0	11904.0	11904.0	11904.0	11904.0	11904.0	11904.0	11904.0	11904.0	11904.0	11904.0	11904.0	11904.0	11904.0	11904.0	11904.0	11904.0	11904.0	11904.0	11904.0	11904.0	11904.0	11904.0	11904.0	11904.0	11904.0	11904.0	11904.0	11904.0
390.0	42068.0	42068.0	42068.0	42068.0	42068.0	42068.0	42068.0	42931.0	42931.0	42931.0	42931.0	42931.0	42931.0	42931.0	42931.0	42931.0	42931.0	42931.0	42931.0	42931.0	42931.0	42931.0	42931.0	42931.0	42931.0	42931.0	42931.0	42931.0	42931.0	43013.0	43013.0	43013.0	43013.0	43013.0	43013.0
391.0	11170.0	11170.0	11170.0	11170.0	11170.0	11170.0	11170.0	11170.0	11170.0	11170.0	11170.0	11170.0	11170.0	11170.0	11170.0	11170.0	11170.0	11170.0	11170.0	11170.0	11170.0	11170.0	11170.0	11170.0	11170.0	11170.0	11170.0	11170.0	11170.0	11170.0	11170.0	11170.0	11170.0	11170.0	11170.0
392.0	5514.0	5514.0	5514.0	5514.0	5514.0	5514.0	5514.0	5514.0	5514.0	5514.0	5514.0	5514.0	5514.0	5514.0	5514.0	5514.0	5514.0	5514.0	5514.0	5514.0	5514.0	5514.0	5514.0	5514.0	5514.0	5514.0	5514.0	5514.0	5514.0	5514.0	5514.0	5514.0	5514.0	5514.0	5514.0
393.0	122180.0	122180.0	122379.0	122379.0	122894.0	122894.0	122894.0	122894.0	127530.0	127530.0	127967.0	127967.0	129715.0	129715.0	129715.0	129715.0	129715.0	129834.0	129834.0	130118.0	131618.0	140572.0	151963.0	152664.0	152664.0	153989.0	153991.0	155013.0	155020.0	155020.0	155020.0	155231.0	155231.0	155231.0	155337.0
394.0	28837.0	28837.0	29026.0	29026.0	29026.0	29026.0	29026.0	29448.0	29448.0	29448.0	29448.0	29666.0	29669.0	29669.0	29669.0	29669.0	29669.0	29669.0	29669.0	29669.0	29669.0	29669.0	29669.0	29669.0	29669.0	29669.0	29669.0	29935.0	30073.0	30073.0	30073.0	30073.0	30073.0	30073.0	30073.0
395.0	56887.0	56887.0	56887.0	56887.0	56887.0	56887.0	56887.0	57134.0	57134.0	57134.0	57291.0	57291.0	57449.0	57449.0	57449.0	57449.0	57449.0	57449.0	57449.0	57449.0	57449.0	57617.0	57617.0	57617.0	58097.0	58807.0	58807.0	58807.0	58936.0	58936.0	58936.0	59085.0	59085.0	59113.0	59304.0
396.0	19818.0	19818.0	19937.0	19937.0	19937.0	19937.0	19937.0	19937.0	19937.0	19937.0	20413.0	22584.0	22584.0	22913.0	22913.0	22913.0	22913.0	22913.0	22913.0	23215.0	23215.0	23215.0	23449.0	24959.0	24959.0	24959.0	24959.0	24959.0	25946.0	25946.0	25946.0	25946.0	25946.0	25946.0	25946.0
397.0	14217.0	14217.0	14217.0	14217.0	14217.0	14217.0	14217.0	14217.0	14217.0	14217.0	14217.0	14217.0	14217.0	14217.0	14217.0	14217.0	14217.0	14217.0	14217.0	14217.0	14217.0	14336.0	14336.0	14336.0	14336.0	14336.0	14336.0	14336.0	14336.0	14336.0	14336.0	14336.0	14336.0	14336.0	14336.0
398.0	1158.0	1158.0	1158.0	1158.0	1158.0	1158.0	1158.0	1158.0	1158.0	1158.0	1158.0	1158.0	1158.0	1158.0	1158.0	1158.0	1158.0	1158.0	1158.0	1158.0	1158.0	1158.0	1158.0	1158.0	1158.0	1158.0	1158.0	1158.0	1158.0	1158.0	1158.0	1158.0	1158.0	1158.0	1158.0
399.0	7541.0	7541.0	7541.0	7541.0	7541.0	8681.0	8681.0	8681.0	8681.0	8681.0	8681.0	8681.0	8681.0	8681.0	8681.0	8681.0	8681.0	8681.0	8681.0	8681.0	8682.0	8797.0	9214.0	9355.0	9355.0	9355.0	9355.0	9355.0	9355.0	9355.0	9355.0	9355.0	9355.0	9355.0	9355.0
400.0	0.0	0.0	0.0	0.0	0.0	0.0	0.0	0.0	0.0	0.0	0.0	0.0	0.0	0.0	0.0	0.0	0.0	0.0	0.0	0.0	0.0	0.0	0.0	0.0	0.0	0.0	0.0	0.0	0.0	0.0	0.0	0.0	0.0	0.0	0.0
401.0	0.0	0.0	0.0	0.0	0.0	0.0	0.0	0.0	0.0	0.0	0.0	0.0	0.0	0.0	0.0	0.0	0.0	0.0	0.0	0.0	0.0	0.0	0.0	0.0	0.0	0.0	0.0	0.0	0.0	0.0	0.0	0.0	0.0	0.0	0.0
402.0	5974.0	5974.0	5974.0	5974.0	5974.0	5974.0	5974.0	5974.0	5974.0	5974.0	5974.0	5974.0	5974.0	5976.0	5976.0	5976.0	5976.0	5976.0	5976.0	5976.0	5976.0	5976.0	5976.0	5976.0	5976.0	5976.0	5976.0	5976.0	5976.0	5976.0	5976.0	5976.0	5976.0	5976.0	6031.0
403.0	362037.0	362037.0	363705.0	363717.0	363717.0	364007.0	364007.0	364236.0	364965.0	364965.0	365584.0	365584.0	365584.0	365770.0	366588.0	370830.0	380017.0	380732.0	382875.0	384117.0	388685.0	391579.0	391945.0	392434.0	392774.0	392774.0	392992.0	392992.0	400506.0	400855.0	400855.0	400855.0	400883.0	400901.0	401116.0
404.0	4284.0	4284.0	4284.0	4284.0	4284.0	4284.0	4284.0	4284.0	4284.0	4284.0	4284.0	4284.0	4284.0	4284.0	4284.0	4284.0	4284.0	4284.0	4284.0	4284.0	4284.0	4284.0	4284.0	4284.0	4284.0	4284.0	4284.0	4284.0	4284.0	4284.0	4284.0	4284.0	4284.0	4284.0	4284.0
405.0	4094.0	4094.0	4094.0	4094.0	4094.0	4094.0	4094.0	4094.0	4094.0	4094.0	4094.0	4094.0	4094.0	4094.0	4094.0	4094.0	4094.0	4094.0	4094.0	4094.0	4094.0	4094.0	4094.0	4094.0	4094.0	4094.0	4094.0	4094.0	4094.0	4094.0	4094.0	4094.0	4094.0	4094.0	4094.0
406.0	0.0	0.0	0.0	0.0	0.0	0.0	0.0	0.0	0.0	0.0	0.0	0.0	0.0	0.0	0.0	0.0	0.0	0.0	0.0	0.0	0.0	0.0	0.0	0.0	0.0	0.0	0.0	0.0	0.0	0.0	0.0	0.0	0.0	0.0	0.0
407.0	55531.0	55531.0	55531.0	55531.0	55531.0	55531.0	55531.0	55531.0	55531.0	55531.0	55531.0	55531.0	55531.0	55531.0	55531.0	55531.0	55531.0	55531.0	55531.0	55531.0	55531.0	55531.0	55640.0	55640.0	55640.0	55904.0	55904.0	55904.0	56844.0	56844.0	58433.0	58433.0	58433.0	58433.0	58433.0
408.0	12262.0	12262.0	12262.0	12262.0	12262.0	12262.0	12262.0	12262.0	12262.0	12262.0	12262.0	12262.0	12262.0	12262.0	12262.0	12262.0	12262.0	12262.0	12262.0	12262.0	12262.0	12262.0	12262.0	12262.0	12262.0	12262.0	12262.0	12262.0	12262.0	12262.0	12262.0	12262.0	12262.0	12262.0	12262.0
409.0	9986.0	9986.0	9986.0	9986.0	9986.0	9986.0	9986.0	9986.0	10004.0	10004.0	10004.0	10004.0	10004.0	10004.0	10004.0	10004.0	10004.0	10004.0	10004.0	10004.0	10004.0	10004.0	10004.0	10004.0	10004.0	10004.0	10004.0	10004.0	10004.0	10004.0	10004.0	10004.0	10179.0	10179.0	10179.0
410.0	50555.0	50555.0	50555.0	50555.0	50684.0	51607.0	52147.0	52147.0	52147.0	52147.0	52147.0	52147.0	52147.0	52147.0	52147.0	52147.0	52147.0	52147.0	52147.0	52147.0	52147.0	52147.0	52251.0	52253.0	52416.0	52416.0	52416.0	52416.0	52416.0	52416.0	52416.0	52416.0	52416.0	52563.0	52563.0
411.0	28953.0	28953.0	28953.0	28953.0	28953.0	28953.0	28953.0	28953.0	28953.0	28953.0	29036.0	29036.0	29036.0	29036.0	29036.0	29036.0	29036.0	29036.0	29036.0	29036.0	29036.0	29036.0	29036.0	29036.0	29036.0	29036.0	29036.0	29036.0	29036.0	29036.0	29036.0	29036.0	29036.0	29036.0	29036.0
412.0	29689.0	29689.0	29689.0	29689.0	29689.0	29689.0	29689.0	29689.0	29689.0	29689.0	29689.0	29689.0	29689.0	29689.0	29689.0	29689.0	29915.0	29915.0	29915.0	29915.0	29915.0	30847.0	31131.0	31131.0	31131.0	31131.0	31131.0	31131.0	31131.0	31131.0	31131.0	31131.0	31131.0	31131.0	31131.0
413.0	0.0	0.0	0.0	0.0	0.0	0.0	0.0	0.0	0.0	0.0	0.0	0.0	0.0	0.0	0.0	0.0	0.0	0.0	0.0	0.0	0.0	0.0	0.0	0.0	0.0	0.0	0.0	0.0	0.0	0.0	0.0	0.0	0.0	0.0	0.0
414.0	0.0	0.0	0.0	0.0	0.0	0.0	0.0	0.0	0.0	0.0	0.0	0.0	0.0	0.0	0.0	0.0	0.0	0.0	0.0	0.0	0.0	0.0	0.0	0.0	0.0	0.0	0.0	0.0	0.0	0.0	0.0	0.0	0.0	0.0	0.0
415.0	79.0	79.0	79.0	79.0	79.0	79.0	79.0	79.0	79.0	79.0	79.0	79.0	79.0	79.0	79.0	79.0	79.0	79.0	79.0	79.0	79.0	79.0	79.0	79.0	79.0	79.0	79.0	79.0	79.0	79.0	79.0	79.0	79.0	79.0	79.0
416.0	60042.0	60042.0	60205.0	60205.0	60255.0	60255.0	60255.0	60255.0	60255.0	60255.0	60255.0	60255.0	60255.0	60255.0	60255.0	60596.0	60596.0	60596.0	60596.0	60596.0	60596.0	60596.0	60596.0	60596.0	60620.0	60620.0	60620.0	60620.0	60620.0	60620.0	60620.0	60654.0	60959.0	60959.0	60959.0
417.0	13439.0	13439.0	13439.0	13439.0	13439.0	13439.0	13439.0	13439.0	13439.0	13439.0	13439.0	13439.0	13439.0	13439.0	13439.0	13439.0	13439.0	13439.0	13439.0	13439.0	13439.0	13439.0	13439.0	13439.0	13439.0	13439.0	13439.0	13439.0	13439.0	13439.0	13439.0	13439.0	13439.0	13439.0	13439.0
418.0	2520.0	2520.0	2520.0	2520.0	2520.0	2520.0	2520.0	2520.0	2520.0	2520.0	2520.0	2520.0	2520.0	2520.0	2520.0	2520.0	2520.0	2520.0	2520.0	2520.0	2520.0	2520.0	2520.0	2520.0	2520.0	2520.0	2520.0	2520.0	2520.0	2520.0	2520.0	2520.0	2520.0	2520.0	2520.0
419.0	4435.0	4435.0	4435.0	4435.0	4435.0	4435.0	4435.0	4435.0	4435.0	4435.0	4435.0	4435.0	4435.0	4435.0	4435.0	4435.0	4435.0	4435.0	4435.0	4435.0	4435.0	4435.0	4435.0	4435.0	4435.0	4435.0	4435.0	4435.0	4435.0	4435.0	4435.0	4435.0	4435.0	4435.0	4435.0
420.0	17721.0	17721.0	17721.0	17721.0	17721.0	17721.0	17747.0	17747.0	17747.0	17747.0	17747.0	17747.0	17747.0	17747.0	17747.0	17747.0	17747.0	17747.0	17747.0	17747.0	17747.0	17747.0	17747.0	17747.0	17747.0	17747.0	17747.0	17747.0	17747.0	17747.0	17747.0	17747.0	17747.0	17747.0	17747.0
421.0	0.0	0.0	0.0	0.0	0.0	0.0	0.0	0.0	0.0	0.0	0.0	0.0	0.0	0.0	0.0	0.0	0.0	0.0	0.0	0.0	0.0	0.0	0.0	0.0	0.0	0.0	0.0	0.0	0.0	0.0	0.0	0.0	0.0	0.0	0.0
422.0	106.0	106.0	106.0	106.0	106.0	106.0	106.0	106.0	106.0	106.0	106.0	106.0	106.0	106.0	106.0	106.0	106.0	106.0	106.0	106.0	106.0	106.0	106.0	106.0	106.0	106.0	106.0	106.0	106.0	106.0	106.0	106.0	106.0	106.0	106.0
423.0	43767.0	43767.0	43788.0	43788.0	43788.0	43788.0	43788.0	43788.0	43788.0	43788.0	43788.0	43788.0	43788.0	43788.0	43788.0	43788.0	43788.0	43788.0	43788.0	43788.0	43788.0	43788.0	43788.0	43788.0	43788.0	43788.0	43788.0	43788.0	43788.0	43788.0	43788.0	43788.0	43788.0	43788.0	43788.0
424.0	43.0	43.0	43.0	43.0	43.0	43.0	43.0	43.0	43.0	43.0	43.0	43.0	43.0	43.0	43.0	43.0	43.0	43.0	43.0	43.0	43.0	43.0	43.0	43.0	43.0	43.0	43.0	43.0	43.0	43.0	43.0	43.0	43.0	43.0	43.0
425.0	24658.0	24658.0	24658.0	24658.0	24658.0	24658.0	24658.0	24658.0	24658.0	24658.0	24658.0	24683.0	24683.0	24683.0	24683.0	24683.0	24683.0	24683.0	24683.0	24683.0	24683.0	24683.0	24683.0	24683.0	24683.0	24683.0	24683.0	24683.0	24683.0	24683.0	24683.0	24683.0	24683.0	24683.0	24683.0
426.0	24793.0	24793.0	24793.0	24793.0	24793.0	25498.0	25498.0	25498.0	25498.0	25498.0	25498.0	25498.0	25498.0	25498.0	25498.0	25498.0	25498.0	25498.0	25778.0	25778.0	25778.0	25778.0	25778.0	25778.0	25778.0	25778.0	25778.0	25778.0	25799.0	25799.0	25799.0	25799.0	25799.0	25799.0	25799.0
427.0	20243.0	20243.0	20244.0	20244.0	20244.0	20244.0	20244.0	20244.0	20244.0	20244.0	20244.0	20244.0	20244.0	20244.0	20244.0	20244.0	20244.0	20244.0	20244.0	20244.0	20244.0	20244.0	20244.0	20244.0	20244.0	20244.0	20244.0	20244.0	20244.0	20244.0	20364.0	20364.0	20364.0	20364.0	20364.0
428.0	0.0	0.0	0.0	0.0	0.0	0.0	0.0	0.0	0.0	0.0	0.0	0.0	0.0	0.0	0.0	0.0	0.0	0.0	0.0	0.0	0.0	0.0	0.0	0.0	0.0	0.0	0.0	0.0	0.0	0.0	0.0	0.0	0.0	0.0	0.0
429.0	63473.0	63473.0	63473.0	63473.0	63473.0	63473.0	63473.0	63473.0	63473.0	63473.0	63473.0	63473.0	63473.0	63473.0	63473.0	63473.0	63473.0	63473.0	63473.0	63473.0	63473.0	63473.0	63473.0	63473.0	63473.0	63473.0	63473.0	63473.0	63473.0	63473.0	63473.0	64616.0	64616.0	64616.0	64616.0
430.0	0.0	0.0	0.0	0.0	0.0	0.0	0.0	0.0	0.0	0.0	0.0	0.0	0.0	0.0	0.0	0.0	0.0	0.0	0.0	0.0	0.0	0.0	0.0	0.0	0.0	0.0	0.0	0.0	0.0	0.0	0.0	0.0	0.0	0.0	0.0
431.0	38529.0	38529.0	38529.0	38529.0	38529.0	38529.0	38529.0	38529.0	38529.0	38529.0	38529.0	38529.0	38529.0	38529.0	38529.0	38529.0	38529.0	38529.0	38529.0	38529.0	38529.0	38623.0	38623.0	38623.0	38623.0	38623.0	38623.0	38623.0	38623.0	38623.0	38623.0	38623.0	38758.0	38786.0	38786.0
432.0	0.0	0.0	0.0	0.0	0.0	0.0	0.0	0.0	0.0	0.0	0.0	0.0	0.0	0.0	0.0	0.0	0.0	0.0	0.0	0.0	0.0	0.0	0.0	0.0	0.0	0.0	0.0	0.0	0.0	0.0	0.0	0.0	0.0	0.0	0.0
433.0	25283.0	25283.0	25283.0	25283.0	25283.0	25283.0	25283.0	25283.0	25283.0	25283.0	25283.0	25283.0	25283.0	25283.0	25283.0	25283.0	25283.0	25283.0	25283.0	25283.0	25283.0	25283.0	25283.0	25283.0	25283.0	25283.0	25283.0	25283.0	25283.0	25283.0	25283.0	25283.0	25283.0	25433.0	25433.0
434.0	0.0	0.0	0.0	0.0	0.0	0.0	0.0	0.0	0.0	0.0	0.0	0.0	0.0	0.0	0.0	0.0	0.0	0.0	0.0	0.0	0.0	0.0	0.0	0.0	0.0	0.0	0.0	0.0	0.0	0.0	0.0	0.0	0.0	0.0	0.0
435.0	236.0	236.0	236.0	236.0	236.0	236.0	236.0	236.0	236.0	236.0	236.0	236.0	236.0	236.0	236.0	236.0	236.0	236.0	236.0	236.0	236.0	236.0	236.0	236.0	236.0	236.0	236.0	236.0	236.0	236.0	236.0	236.0	236.0	236.0	236.0
436.0	0.0	0.0	0.0	0.0	0.0	0.0	0.0	0.0	0.0	0.0	0.0	0.0	0.0	0.0	0.0	0.0	0.0	0.0	0.0	0.0	0.0	0.0	0.0	0.0	0.0	0.0	0.0	0.0	0.0	0.0	0.0	0.0	0.0	0.0	0.0
437.0	9262.0	9262.0	9262.0	9262.0	9262.0	9262.0	9262.0	9262.0	9262.0	9262.0	9262.0	9262.0	9262.0	9262.0	9262.0	9262.0	9262.0	9262.0	9262.0	9262.0	9262.0	9262.0	9262.0	9856.0	9856.0	9856.0	9856.0	9856.0	9856.0	9856.0	9856.0	9856.0	9856.0	9856.0	9856.0
438.0	19245.0	19245.0	19245.0	19245.0	19245.0	19245.0	19245.0	19245.0	19245.0	19245.0	19245.0	19245.0	19245.0	19245.0	19245.0	19245.0	19245.0	19245.0	19245.0	19245.0	19245.0	19245.0	19245.0	19245.0	19245.0	19245.0	19245.0	19245.0	19245.0	19245.0	19245.0	19276.0	19276.0	19276.0	19276.0
439.0	62626.0	62626.0	62626.0	62626.0	62626.0	62686.0	62686.0	62686.0	62686.0	62686.0	62686.0	62686.0	62686.0	62686.0	62686.0	62686.0	62686.0	62686.0	62686.0	62686.0	62686.0	62686.0	62686.0	62686.0	62686.0	62686.0	62686.0	62686.0	62686.0	62686.0	62686.0	62686.0	62686.0	62686.0	62686.0
440.0	9986.0	9986.0	9986.0	9986.0	9986.0	9986.0	9986.0	9986.0	9986.0	9986.0	9986.0	9986.0	9986.0	9986.0	9986.0	9986.0	9986.0	9986.0	9986.0	9986.0	9986.0	9986.0	10021.0	10235.0	10235.0	10235.0	10235.0	10235.0	10235.0	10235.0	10235.0	10235.0	10235.0	10235.0	10235.0
441.0	0.0	0.0	0.0	0.0	0.0	0.0	0.0	0.0	0.0	0.0	0.0	0.0	0.0	0.0	0.0	0.0	0.0	0.0	0.0	0.0	0.0	0.0	0.0	0.0	0.0	0.0	0.0	0.0	0.0	0.0	0.0	0.0	0.0	0.0	0.0
442.0	132777.0	132777.0	132777.0	133073.0	133073.0	133212.0	133212.0	133212.0	133212.0	133212.0	133212.0	136930.0	137986.0	137992.0	138874.0	139547.0	139547.0	139547.0	140114.0	140590.0	140672.0	140783.0	142851.0	142851.0	142898.0	142898.0	142898.0	147384.0	147384.0	147384.0	147635.0	147635.0	147695.0	148421.0	148429.0
443.0	464.0	464.0	464.0	464.0	464.0	464.0	464.0	464.0	464.0	464.0	464.0	464.0	464.0	464.0	464.0	464.0	464.0	464.0	464.0	464.0	464.0	464.0	464.0	464.0	464.0	464.0	464.0	464.0	464.0	464.0	464.0	464.0	464.0	464.0	464.0
444.0	19361.0	19361.0	19361.0	19361.0	19361.0	19361.0	19361.0	19361.0	19361.0	19361.0	19361.0	19361.0	19361.0	19361.0	19361.0	19361.0	19361.0	19361.0	19361.0	19361.0	19361.0	19361.0	19361.0	19361.0	19361.0	19361.0	19361.0	19361.0	19361.0	19361.0	19361.0	19361.0	19361.0	19361.0	19361.0
445.0	0.0	0.0	0.0	0.0	0.0	0.0	0.0	0.0	0.0	0.0	0.0	0.0	0.0	0.0	0.0	0.0	0.0	0.0	0.0	0.0	0.0	0.0	0.0	0.0	0.0	0.0	0.0	0.0	0.0	0.0	0.0	0.0	0.0	0.0	0.0
446.0	46638.0	46638.0	46638.0	46638.0	46638.0	46638.0	46638.0	46638.0	46638.0	46638.0	46638.0	46638.0	46638.0	46638.0	46638.0	46638.0	46638.0	46638.0	46638.0	46638.0	46638.0	46638.0	46638.0	46638.0	46638.0	46638.0	46638.0	46638.0	47718.0	47718.0	49156.0	49156.0	49156.0	49264.0	49264.0
447.0	30619.0	30619.0	30619.0	30619.0	30619.0	30619.0	30619.0	30619.0	30619.0	30619.0	30619.0	30619.0	30619.0	30619.0	30619.0	30619.0	30619.0	30619.0	30619.0	30619.0	30619.0	30619.0	30619.0	32884.0	32893.0	32893.0	32893.0	32893.0	32893.0	32893.0	32893.0	32893.0	32893.0	32893.0	32997.0
448.0	32326.0	32326.0	32326.0	32326.0	32326.0	32326.0	32326.0	32326.0	32326.0	32326.0	32326.0	32326.0	32326.0	32326.0	32326.0	32326.0	32326.0	32326.0	32326.0	32326.0	32326.0	32326.0	32326.0	32326.0	32326.0	32326.0	32326.0	32326.0	32326.0	32326.0	32326.0	32326.0	32326.0	32326.0	32326.0
449.0	13258.0	13258.0	13258.0	13258.0	13258.0	13258.0	13258.0	13258.0	13258.0	13258.0	13258.0	13258.0	13258.0	13258.0	13258.0	13258.0	13258.0	13258.0	13258.0	13258.0	13258.0	13258.0	13258.0	13258.0	13258.0	13258.0	13258.0	13258.0	13258.0	13258.0	13258.0	13258.0	13258.0	13258.0	13258.0
450.0	52007.0	52007.0	52007.0	52007.0	52007.0	52007.0	52007.0	52007.0	52007.0	52105.0	52105.0	52105.0	52105.0	52105.0	52105.0	52105.0	52105.0	52105.0	52105.0	52105.0	52105.0	52105.0	52105.0	52105.0	52105.0	52105.0	52105.0	52105.0	52105.0	52105.0	52105.0	52105.0	52105.0	52105.0	52105.0
451.0	0.0	0.0	0.0	0.0	0.0	0.0	0.0	0.0	0.0	0.0	0.0	0.0	0.0	0.0	0.0	0.0	0.0	0.0	0.0	0.0	0.0	0.0	0.0	0.0	0.0	0.0	0.0	0.0	0.0	0.0	0.0	0.0	0.0	0.0	0.0
452.0	0.0	0.0	0.0	0.0	0.0	0.0	0.0	0.0	0.0	0.0	0.0	0.0	0.0	0.0	0.0	0.0	0.0	0.0	0.0	0.0	0.0	0.0	0.0	0.0	0.0	0.0	0.0	0.0	0.0	0.0	0.0	0.0	0.0	0.0	0.0
453.0	80878.0	80878.0	80878.0	80878.0	80878.0	80972.0	80972.0	80977.0	80977.0	80977.0	81000.0	81000.0	81094.0	81094.0	81094.0	81094.0	81326.0	81326.0	81542.0	81542.0	81542.0	81542.0	81542.0	81542.0	81542.0	81542.0	81542.0	81653.0	81653.0	81653.0	81653.0	81653.0	81653.0	81653.0	81844.0
454.0	24267.0	24267.0	24267.0	24267.0	24267.0	24267.0	24267.0	24267.0	24267.0	24267.0	24267.0	24267.0	24267.0	24267.0	24267.0	24267.0	24267.0	24267.0	24267.0	24267.0	24267.0	24267.0	24267.0	24267.0	24267.0	24267.0	24267.0	24267.0	24267.0	24267.0	24267.0	24267.0	24267.0	24267.0	24267.0
455.0	25176.0	25176.0	25176.0	25176.0	25176.0	25176.0	25176.0	25176.0	25176.0	25176.0	25176.0	25176.0	25176.0	25176.0	25176.0	25176.0	25176.0	25176.0	25176.0	25176.0	25176.0	25176.0	25176.0	25176.0	25176.0	25176.0	25176.0	25176.0	25176.0	25176.0	25176.0	25176.0	25176.0	25176.0	25176.0
456.0	0.0	0.0	0.0	0.0	0.0	0.0	0.0	0.0	0.0	0.0	0.0	0.0	0.0	0.0	0.0	0.0	0.0	0.0	0.0	0.0	0.0	0.0	0.0	0.0	0.0	0.0	0.0	0.0	0.0	0.0	0.0	0.0	0.0	0.0	0.0
457.0	0.0	0.0	0.0	0.0	0.0	0.0	0.0	0.0	0.0	0.0	0.0	0.0	0.0	0.0	0.0	0.0	0.0	0.0	0.0	0.0	0.0	0.0	0.0	0.0	0.0	0.0	0.0	0.0	0.0	0.0	0.0	0.0	0.0	0.0	0.0
458.0	0.0	0.0	0.0	0.0	0.0	0.0	0.0	0.0	0.0	0.0	0.0	0.0	0.0	0.0	0.0	0.0	0.0	0.0	0.0	0.0	0.0	0.0	0.0	0.0	0.0	0.0	0.0	0.0	0.0	0.0	0.0	0.0	0.0	0.0	0.0
459.0	23618.0	23618.0	23618.0	23618.0	23618.0	23618.0	23618.0	23618.0	23618.0	23618.0	23618.0	23618.0	23618.0	23618.0	23618.0	23618.0	23618.0	23618.0	23618.0	23618.0	23618.0	23618.0	23618.0	23705.0	23705.0	23705.0	23705.0	23705.0	23705.0	23705.0	23705.0	23705.0	23705.0	23705.0	23705.0
460.0	13324.0	13324.0	13324.0	13324.0	13324.0	13324.0	13324.0	13324.0	13324.0	13324.0	13614.0	13614.0	13614.0	13614.0	13614.0	13614.0	13614.0	13614.0	13614.0	13614.0	13614.0	13614.0	13614.0	13614.0	13614.0	13614.0	13614.0	13614.0	13614.0	13614.0	13614.0	13614.0	13614.0	13614.0	13614.0
461.0	19926.0	19926.0	19926.0	19926.0	19926.0	19926.0	19926.0	19926.0	19926.0	19926.0	19926.0	19926.0	19926.0	19926.0	19926.0	19926.0	19926.0	19926.0	19926.0	19926.0	19926.0	19926.0	19926.0	19926.0	19926.0	19926.0	19926.0	19926.0	19926.0	19926.0	19926.0	19926.0	19926.0	19926.0	19926.0
462.0	0.0	0.0	0.0	0.0	0.0	0.0	0.0	0.0	0.0	0.0	0.0	0.0	0.0	0.0	0.0	0.0	0.0	0.0	0.0	0.0	0.0	0.0	0.0	0.0	0.0	0.0	0.0	0.0	0.0	0.0	0.0	0.0	0.0	0.0	0.0
463.0	31254.0	31254.0	31254.0	31383.0	31383.0	31386.0	31386.0	31386.0	31386.0	31386.0	31386.0	31386.0	31628.0	31628.0	31628.0	31628.0	31628.0	31628.0	31628.0	31628.0	31628.0	31628.0	31628.0	31628.0	31628.0	31628.0	31628.0	31628.0	31628.0	31628.0	31628.0	31628.0	31628.0	31628.0	31628.0
464.0	0.0	0.0	0.0	0.0	0.0	0.0	0.0	0.0	0.0	0.0	0.0	0.0	0.0	0.0	0.0	0.0	0.0	0.0	0.0	0.0	0.0	0.0	0.0	0.0	0.0	0.0	0.0	0.0	0.0	0.0	0.0	0.0	0.0	0.0	0.0
465.0	32226.0	32226.0	32226.0	32226.0	32226.0	32226.0	32226.0	32226.0	32226.0	32226.0	32226.0	32226.0	32372.0	32372.0	32372.0	32372.0	32372.0	32372.0	32372.0	32516.0	32516.0	32516.0	32516.0	32516.0	32516.0	32516.0	32516.0	32516.0	32516.0	32516.0	32624.0	32624.0	32624.0	32624.0	32624.0
466.0	22997.0	22997.0	22997.0	22997.0	22997.0	22997.0	22997.0	22997.0	22997.0	22997.0	22997.0	22997.0	22997.0	22997.0	22997.0	22997.0	22997.0	22997.0	22997.0	22997.0	22997.0	22997.0	22997.0	22997.0	22997.0	22997.0	22997.0	22997.0	22997.0	22997.0	22997.0	22997.0	22997.0	22997.0	22997.0
467.0	22578.0	22578.0	22578.0	22578.0	22578.0	22578.0	22578.0	22578.0	22578.0	22578.0	22578.0	22578.0	22578.0	22578.0	22578.0	22578.0	22578.0	22578.0	22578.0	22772.0	22772.0	22772.0	22772.0	22772.0	22772.0	22772.0	22772.0	22772.0	22772.0	22772.0	22772.0	22772.0	22772.0	22772.0	22772.0
468.0	0.0	0.0	0.0	0.0	0.0	0.0	0.0	0.0	0.0	0.0	0.0	0.0	0.0	0.0	0.0	0.0	0.0	0.0	0.0	0.0	0.0	0.0	0.0	0.0	0.0	0.0	0.0	0.0	0.0	0.0	0.0	0.0	0.0	0.0	0.0
469.0	18095.0	18095.0	18095.0	18095.0	18095.0	18095.0	18095.0	18095.0	18095.0	18095.0	18095.0	18095.0	18095.0	18095.0	18095.0	18095.0	18095.0	18095.0	18095.0	18095.0	18095.0	18095.0	18095.0	18095.0	18095.0	18095.0	18095.0	18095.0	18095.0	18095.0	18095.0	18095.0	18095.0	18095.0	18095.0
470.0	6737.0	6737.0	6737.0	6737.0	6737.0	6737.0	6737.0	6737.0	6737.0	6737.0	6737.0	6737.0	6737.0	6737.0	6737.0	6737.0	6737.0	6737.0	6737.0	6737.0	6737.0	6737.0	6737.0	6737.0	6737.0	6737.0	6737.0	6737.0	6737.0	6737.0	6737.0	6737.0	6737.0	6737.0	6737.0
471.0	27169.0	27169.0	27169.0	27169.0	27332.0	27332.0	27332.0	27332.0	27451.0	27451.0	27551.0	27551.0	27551.0	27551.0	27626.0	27626.0	27626.0	27648.0	27648.0	27688.0	27688.0	27688.0	27688.0	27688.0	27688.0	27688.0	27688.0	27688.0	27688.0	27688.0	27808.0	27808.0	27808.0	27854.0	27854.0
472.0	3262.0	3262.0	3262.0	3262.0	3262.0	3262.0	3262.0	3262.0	3262.0	3262.0	3262.0	3262.0	3262.0	3262.0	3262.0	3262.0	3262.0	3262.0	3262.0	3262.0	3262.0	3262.0	3262.0	3262.0	3262.0	3262.0	3262.0	3262.0	3262.0	3262.0	3262.0	3262.0	3262.0	3262.0	3262.0
473.0	18397.0	18397.0	18397.0	18397.0	18397.0	18397.0	18397.0	18397.0	18499.0	18499.0	18516.0	18516.0	18516.0	18516.0	18516.0	18516.0	18516.0	18516.0	18516.0	18516.0	18516.0	18516.0	18516.0	18516.0	18516.0	18516.0	18516.0	18516.0	18516.0	18516.0	18516.0	18516.0	18516.0	18571.0	18571.0
474.0	23727.0	23727.0	23727.0	23727.0	23844.0	23844.0	23844.0	23844.0	23844.0	23844.0	23844.0	23844.0	23844.0	23844.0	23844.0	23844.0	23844.0	23844.0	23844.0	23844.0	23844.0	23844.0	23844.0	23844.0	23844.0	23844.0	23844.0	23844.0	23844.0	23844.0	23844.0	23844.0	23844.0	23844.0	23844.0
475.0	31172.0	31172.0	31172.0	31172.0	31172.0	31172.0	31172.0	31172.0	31172.0	31172.0	31172.0	31172.0	31172.0	31172.0	31172.0	31172.0	31172.0	31172.0	31172.0	31172.0	31172.0	31172.0	31172.0	31172.0	31172.0	31172.0	31172.0	31172.0	31172.0	31172.0	31172.0	31172.0	31172.0	31172.0	31172.0
476.0	12523.0	12523.0	12523.0	12523.0	12523.0	12523.0	12523.0	12523.0	12693.0	12693.0	12693.0	12693.0	12693.0	12693.0	12693.0	12693.0	12693.0	12693.0	12693.0	12693.0	12693.0	12693.0	12693.0	12693.0	12693.0	12693.0	12693.0	12693.0	12693.0	12693.0	12693.0	12693.0	12693.0	12693.0	12693.0
477.0	19447.0	19447.0	19447.0	19447.0	19447.0	19447.0	19447.0	19447.0	19447.0	19447.0	19447.0	19447.0	19447.0	19447.0	19447.0	19447.0	20169.0	20169.0	20169.0	20169.0	20169.0	20265.0	20265.0	20265.0	20265.0	20265.0	20265.0	20265.0	20265.0	20265.0	20265.0	20265.0	20265.0	20265.0	20265.0
478.0	0.0	0.0	0.0	0.0	0.0	0.0	0.0	0.0	0.0	0.0	0.0	0.0	0.0	0.0	0.0	0.0	0.0	0.0	0.0	0.0	0.0	0.0	0.0	0.0	0.0	0.0	0.0	0.0	0.0	0.0	0.0	0.0	0.0	0.0	0.0
479.0	52613.0	52613.0	52618.0	52618.0	52618.0	52618.0	52618.0	52618.0	52618.0	52618.0	52618.0	52618.0	52618.0	52618.0	52618.0	52618.0	52618.0	52618.0	52618.0	52618.0	52618.0	52618.0	52618.0	52618.0	52618.0	52618.0	52618.0	52618.0	52618.0	52618.0	52618.0	52618.0	52618.0	52890.0	52890.0
480.0	0.0	0.0	0.0	0.0	0.0	0.0	0.0	0.0	0.0	0.0	0.0	0.0	0.0	0.0	0.0	0.0	0.0	0.0	0.0	0.0	0.0	0.0	0.0	0.0	0.0	0.0	0.0	0.0	0.0	0.0	0.0	0.0	0.0	0.0	0.0
481.0	26653.0	26653.0	26653.0	26653.0	26743.0	26743.0	26743.0	26743.0	26743.0	26743.0	27336.0	27336.0	27626.0	27626.0	27626.0	27626.0	27626.0	27626.0	27626.0	27626.0	27626.0	27626.0	27626.0	27626.0	27626.0	27626.0	27626.0	27626.0	27626.0	27626.0	27626.0	27626.0	27767.0	27767.0	27767.0
482.0	0.0	0.0	0.0	0.0	0.0	0.0	0.0	0.0	0.0	0.0	0.0	0.0	0.0	0.0	0.0	0.0	0.0	0.0	0.0	0.0	0.0	0.0	0.0	0.0	0.0	0.0	0.0	0.0	0.0	0.0	0.0	0.0	0.0	0.0	0.0
483.0	16131.0	16131.0	16131.0	16131.0	16131.0	16131.0	16131.0	16131.0	16131.0	16131.0	16131.0	16131.0	16131.0	16131.0	16131.0	16131.0	16131.0	16131.0	16131.0	16131.0	16131.0	16131.0	16131.0	16131.0	16131.0	16131.0	16131.0	16131.0	16131.0	16131.0	16131.0	16131.0	16131.0	16131.0	16131.0
484.0	139.0	139.0	139.0	139.0	139.0	139.0	139.0	139.0	139.0	139.0	139.0	139.0	139.0	139.0	139.0	139.0	139.0	139.0	139.0	139.0	139.0	139.0	139.0	139.0	139.0	139.0	139.0	139.0	139.0	139.0	139.0	139.0	139.0	139.0	139.0
485.0	8884.0	8884.0	8884.0	8884.0	8884.0	8884.0	8884.0	8884.0	8884.0	8884.0	8884.0	8884.0	8884.0	8884.0	8884.0	8884.0	8884.0	8884.0	8884.0	8884.0	8884.0	8884.0	8884.0	8884.0	8884.0	8884.0	8884.0	8884.0	8884.0	8884.0	8884.0	8884.0	8884.0	8884.0	8884.0
486.0	79191.0	79191.0	79452.0	79452.0	79452.0	79452.0	79452.0	79452.0	79523.0	79527.0	79527.0	79527.0	79527.0	80108.0	80108.0	80444.0	80444.0	80568.0	80839.0	80839.0	80839.0	80839.0	80839.0	80839.0	80839.0	80839.0	80839.0	80839.0	80839.0	80839.0	80839.0	80839.0	80839.0	80839.0	80839.0
487.0	4795.0	4795.0	4795.0	4795.0	4795.0	4795.0	4795.0	4795.0	4795.0	4795.0	4795.0	4795.0	4795.0	4795.0	4795.0	4795.0	4795.0	4795.0	4795.0	4795.0	4795.0	4795.0	4795.0	4795.0	4795.0	4795.0	4795.0	4795.0	4795.0	4795.0	4795.0	4795.0	4795.0	4795.0	4795.0
488.0	0.0	0.0	0.0	0.0	0.0	0.0	0.0	0.0	0.0	0.0	0.0	0.0	0.0	0.0	0.0	0.0	0.0	0.0	0.0	0.0	0.0	0.0	0.0	0.0	0.0	0.0	0.0	0.0	0.0	0.0	0.0	0.0	0.0	0.0	0.0
489.0	15906.0	15906.0	15906.0	15906.0	15906.0	15906.0	15906.0	15906.0	15906.0	15906.0	15906.0	15906.0	15906.0	15906.0	15906.0	15906.0	15906.0	15906.0	15906.0	15906.0	15906.0	15906.0	15906.0	15906.0	15906.0	15906.0	15906.0	15906.0	15906.0	15906.0	15906.0	15906.0	15906.0	15906.0	15906.0
490.0	10109.0	10109.0	10109.0	10109.0	10109.0	10109.0	10109.0	10109.0	10109.0	10109.0	10109.0	10109.0	10109.0	10109.0	10109.0	10109.0	10109.0	10109.0	10109.0	10109.0	10109.0	10109.0	10109.0	10109.0	10109.0	10109.0	10109.0	10109.0	10109.0	10109.0	10109.0	10109.0	10109.0	10109.0	10109.0
491.0	34234.0	34234.0	34450.0	34450.0	34450.0	34450.0	34450.0	34450.0	34515.0	34773.0	34773.0	34773.0	34773.0	34773.0	34773.0	34773.0	34773.0	34916.0	35453.0	35453.0	35453.0	35453.0	35453.0	35453.0	35453.0	35453.0	35453.0	35453.0	35453.0	35453.0	35453.0	35453.0	35453.0	35453.0	35914.0
492.0	57558.0	57558.0	57948.0	57948.0	57948.0	57948.0	57948.0	57948.0	58027.0	58027.0	58027.0	58027.0	58027.0	58027.0	58027.0	58027.0	58027.0	58027.0	58027.0	58027.0	58027.0	58027.0	58027.0	58577.0	58577.0	58577.0	58577.0	58577.0	58577.0	58577.0	58577.0	58577.0	58577.0	59095.0	59095.0
493.0	21846.0	21846.0	21846.0	21846.0	21846.0	21846.0	21846.0	21921.0	21921.0	21921.0	21921.0	21921.0	21921.0	21921.0	21921.0	21921.0	21921.0	21921.0	21921.0	21921.0	21921.0	21921.0	21921.0	21921.0	21921.0	21921.0	21921.0	21921.0	21921.0	21921.0	21921.0	21921.0	21921.0	21921.0	21921.0
494.0	0.0	0.0	0.0	0.0	0.0	0.0	0.0	0.0	0.0	0.0	0.0	0.0	0.0	0.0	0.0	0.0	0.0	0.0	0.0	0.0	0.0	0.0	0.0	0.0	0.0	0.0	0.0	0.0	0.0	0.0	0.0	0.0	0.0	0.0	0.0
495.0	0.0	0.0	0.0	0.0	0.0	0.0	0.0	0.0	0.0	0.0	0.0	0.0	0.0	0.0	0.0	0.0	0.0	0.0	0.0	0.0	0.0	0.0	0.0	0.0	0.0	0.0	0.0	0.0	0.0	0.0	0.0	0.0	0.0	0.0	0.0
496.0	7873.0	7873.0	7873.0	7873.0	7873.0	7873.0	7873.0	7873.0	7873.0	7873.0	7873.0	7873.0	7873.0	7873.0	7873.0	7873.0	7873.0	7873.0	7873.0	7873.0	7873.0	7873.0	7873.0	7873.0	7873.0	7873.0	7873.0	7873.0	7873.0	7873.0	7873.0	7873.0	7873.0	7873.0	7873.0
497.0	30033.0	30033.0	30033.0	30033.0	30033.0	30033.0	30033.0	30033.0	30033.0	30033.0	30033.0	30033.0	30033.0	30033.0	30033.0	30033.0	30033.0	30033.0	30033.0	30033.0	30033.0	30033.0	30033.0	30033.0	30033.0	30033.0	30033.0	30033.0	30033.0	30033.0	30033.0	30033.0	30033.0	30033.0	30033.0
498.0	22207.0	22207.0	22207.0	22207.0	22207.0	22207.0	22207.0	22207.0	22207.0	22207.0	22207.0	22207.0	22207.0	22207.0	22207.0	22207.0	22207.0	22207.0	22207.0	22207.0	22207.0	22207.0	22207.0	22207.0	22207.0	22207.0	22207.0	22207.0	22207.0	22207.0	22207.0	22207.0	22207.0	22207.0	22207.0
499.0	32199.0	32199.0	32199.0	32199.0	32199.0	32199.0	32199.0	32199.0	32199.0	32199.0	32384.0	32384.0	32384.0	32384.0	32389.0	32389.0	32389.0	32389.0	32389.0	32425.0	32425.0	32425.0	32425.0	32425.0	32425.0	32425.0	32425.0	32425.0	32425.0	32425.0	32425.0	32425.0	32425.0	32425.0	32425.0
500.0	26065.0	26065.0	26065.0	26065.0	26065.0	26065.0	26065.0	26065.0	26548.0	26548.0	26548.0	26548.0	26548.0	26548.0	26548.0	26548.0	26548.0	26548.0	26548.0	26548.0	26548.0	26548.0	26548.0	26548.0	26548.0	26548.0	26548.0	26548.0	26548.0	26548.0	26548.0	26548.0	26548.0	26548.0	26548.0
501.0	36329.0	36329.0	36329.0	36329.0	36329.0	36329.0	36329.0	36329.0	36329.0	36329.0	36329.0	36329.0	36329.0	36329.0	36329.0	36329.0	36329.0	36329.0	36329.0	36329.0	36329.0	36329.0	36329.0	36329.0	36329.0	36329.0	36329.0	36329.0	36329.0	36495.0	36495.0	36495.0	36495.0	36495.0	36495.0
502.0	36134.0	36134.0	36134.0	36134.0	36134.0	36134.0	36134.0	36134.0	36134.0	36134.0	36134.0	36134.0	36140.0	36140.0	36140.0	36140.0	36140.0	36140.0	36140.0	36140.0	36140.0	36140.0	36140.0	36140.0	36140.0	36140.0	36140.0	36140.0	36140.0	36140.0	36140.0	36140.0	36140.0	36140.0	36140.0
503.0	0.0	0.0	0.0	0.0	0.0	0.0	0.0	0.0	0.0	0.0	0.0	0.0	0.0	0.0	0.0	0.0	0.0	0.0	0.0	0.0	0.0	0.0	0.0	0.0	0.0	0.0	0.0	0.0	0.0	0.0	0.0	0.0	0.0	0.0	0.0
504.0	22190.0	22190.0	22190.0	22190.0	22190.0	22190.0	22190.0	22190.0	22190.0	22190.0	22190.0	22190.0	22190.0	22190.0	22190.0	22190.0	22190.0	22190.0	22190.0	22190.0	22190.0	22190.0	22190.0	22190.0	22190.0	22190.0	22190.0	22190.0	22190.0	22190.0	22203.0	22203.0	22203.0	22203.0	22203.0
505.0	34992.0	34992.0	34992.0	34992.0	34992.0	34992.0	34992.0	34992.0	34992.0	34992.0	34992.0	34992.0	34992.0	34992.0	34992.0	34992.0	34992.0	34992.0	34992.0	34992.0	34992.0	34992.0	34992.0	34992.0	34992.0	34992.0	34992.0	34992.0	34992.0	34992.0	34992.0	34992.0	34992.0	34992.0	34992.0
506.0	36078.0	36078.0	36078.0	36078.0	36078.0	36078.0	36078.0	36078.0	36078.0	36078.0	36078.0	36078.0	36078.0	36078.0	36078.0	36078.0	36078.0	36078.0	36078.0	36078.0	36078.0	36078.0	36078.0	36078.0	36078.0	36078.0	36078.0	36078.0	36078.0	36078.0	36078.0	36078.0	36078.0	36078.0	36078.0
507.0	0.0	0.0	0.0	0.0	0.0	0.0	0.0	0.0	0.0	0.0	0.0	0.0	0.0	0.0	0.0	0.0	0.0	0.0	0.0	0.0	0.0	0.0	0.0	0.0	0.0	0.0	0.0	0.0	0.0	0.0	0.0	0.0	0.0	0.0	0.0
508.0	0.0	0.0	0.0	0.0	0.0	0.0	0.0	0.0	0.0	0.0	0.0	0.0	0.0	0.0	0.0	0.0	0.0	0.0	0.0	0.0	0.0	0.0	0.0	0.0	0.0	0.0	0.0	0.0	0.0	0.0	0.0	0.0	0.0	0.0	0.0
509.0	28878.0	28878.0	29111.0	29111.0	29111.0	29111.0	29111.0	29111.0	29111.0	29111.0	29111.0	29111.0	29111.0	29111.0	29111.0	29111.0	29111.0	29111.0	29111.0	29111.0	29111.0	29111.0	29111.0	29111.0	29111.0	29111.0	29111.0	29111.0	29111.0	29111.0	29111.0	29111.0	29111.0	29111.0	29111.0
510.0	0.0	0.0	0.0	0.0	0.0	0.0	0.0	0.0	0.0	0.0	0.0	0.0	0.0	0.0	0.0	0.0	0.0	0.0	0.0	0.0	0.0	0.0	0.0	0.0	0.0	0.0	0.0	0.0	0.0	0.0	0.0	0.0	0.0	0.0	0.0
511.0	42108.0	42108.0	42108.0	42108.0	42108.0	42108.0	42108.0	42108.0	42219.0	42219.0	42219.0	42219.0	42219.0	42219.0	42219.0	42219.0	42219.0	42219.0	42219.0	42219.0	42219.0	42219.0	42264.0	42264.0	42264.0	42264.0	42264.0	42264.0	42264.0	42264.0	42264.0	42264.0	42264.0	42264.0	42264.0
512.0	32663.0	32663.0	32663.0	32663.0	32691.0	32691.0	33684.0	33684.0	33817.0	33817.0	33817.0	33817.0	33817.0	33817.0	33817.0	33817.0	33817.0	33817.0	33817.0	33817.0	33817.0	33817.0	33817.0	33817.0	33817.0	33817.0	33817.0	33817.0	34214.0	34214.0	34214.0	34214.0	34214.0	34214.0	34214.0
513.0	23796.0	23796.0	23796.0	23796.0	23796.0	23801.0	23801.0	23801.0	23801.0	23801.0	23801.0	23801.0	23801.0	23801.0	23801.0	23801.0	23801.0	23801.0	23801.0	23801.0	23801.0	23801.0	23801.0	23801.0	23801.0	23801.0	23801.0	23801.0	23801.0	23801.0	23801.0	23801.0	23801.0	23801.0	23801.0
514.0	0.0	0.0	0.0	0.0	0.0	0.0	0.0	0.0	0.0	0.0	0.0	0.0	0.0	0.0	0.0	0.0	0.0	0.0	0.0	0.0	0.0	0.0	0.0	0.0	0.0	0.0	0.0	0.0	0.0	0.0	0.0	0.0	0.0	0.0	0.0
515.0	0.0	0.0	0.0	0.0	0.0	0.0	0.0	0.0	0.0	0.0	0.0	0.0	0.0	0.0	0.0	0.0	0.0	0.0	0.0	0.0	0.0	0.0	0.0	0.0	0.0	0.0	0.0	0.0	0.0	0.0	0.0	0.0	0.0	0.0	0.0
516.0	40602.0	40602.0	40602.0	40602.0	40602.0	40720.0	40720.0	40720.0	40720.0	40720.0	40720.0	40720.0	40720.0	40720.0	40720.0	40720.0	40720.0	40720.0	40837.0	40837.0	40837.0	40837.0	40837.0	40837.0	40837.0	40837.0	40837.0	40837.0	41111.0	41111.0	41111.0	41111.0	41111.0	41111.0	41111.0
517.0	0.0	0.0	0.0	0.0	0.0	0.0	0.0	0.0	0.0	0.0	0.0	0.0	0.0	0.0	0.0	0.0	0.0	0.0	0.0	0.0	0.0	0.0	0.0	0.0	0.0	0.0	0.0	0.0	0.0	0.0	0.0	0.0	0.0	0.0	0.0
518.0	26244.0	26244.0	26244.0	26244.0	26244.0	26244.0	26244.0	26244.0	26244.0	26244.0	26244.0	26244.0	26244.0	26244.0	26244.0	26244.0	26244.0	26244.0	26257.0	26257.0	26257.0	26257.0	26257.0	26257.0	26257.0	26257.0	26257.0	26257.0	26257.0	26257.0	26375.0	26375.0	26375.0	26537.0	26537.0
519.0	2403.0	2403.0	2403.0	2403.0	2403.0	2403.0	2403.0	2403.0	2403.0	2403.0	2403.0	2403.0	2403.0	2403.0	2403.0	2403.0	2403.0	2403.0	2403.0	2403.0	2403.0	2403.0	2403.0	2403.0	2403.0	2403.0	2403.0	2403.0	2403.0	2403.0	2403.0	2403.0	2403.0	2403.0	2403.0
520.0	41229.0	41229.0	41229.0	41229.0	41229.0	41229.0	41229.0	41360.0	41360.0	41360.0	41360.0	41360.0	41360.0	41360.0	41360.0	41360.0	41360.0	41360.0	41360.0	41360.0	41360.0	41360.0	41407.0	41407.0	41407.0	41407.0	41407.0	41407.0	41407.0	41433.0	41433.0	41433.0	41433.0	41433.0	41433.0
521.0	29213.0	29213.0	29213.0	29213.0	29213.0	29213.0	29213.0	29213.0	29213.0	29213.0	29213.0	29213.0	29213.0	29213.0	29213.0	29213.0	29213.0	29213.0	29213.0	29213.0	29213.0	29213.0	29213.0	29213.0	29213.0	29465.0	29465.0	29465.0	29583.0	29583.0	29583.0	29583.0	29583.0	29701.0	29701.0
522.0	45647.0	45647.0	45647.0	45886.0	45886.0	45886.0	45954.0	46182.0	46203.0	46203.0	46459.0	46459.0	46737.0	46737.0	46737.0	46748.0	46748.0	46748.0	46836.0	46836.0	46836.0	46836.0	46868.0	46868.0	46868.0	47942.0	47989.0	47989.0	47989.0	47989.0	47991.0	47991.0	48062.0	48095.0	48095.0
523.0	36517.0	36517.0	36517.0	36672.0	36672.0	36672.0	36672.0	36672.0	36672.0	36672.0	36827.0	36827.0	36827.0	36827.0	36827.0	36827.0	36827.0	36827.0	36827.0	36827.0	36827.0	37069.0	37198.0	37198.0	37198.0	37221.0	37221.0	37221.0	37221.0	37221.0	37221.0	37221.0	37221.0	37221.0	37221.0
524.0	0.0	0.0	0.0	0.0	0.0	0.0	0.0	0.0	0.0	0.0	0.0	0.0	0.0	0.0	0.0	0.0	0.0	0.0	0.0	0.0	0.0	0.0	0.0	0.0	0.0	0.0	0.0	0.0	0.0	0.0	0.0	0.0	0.0	0.0	0.0
525.0	19533.0	19533.0	19533.0	19533.0	19533.0	19758.0	19758.0	19758.0	19758.0	19758.0	19758.0	19758.0	20955.0	20955.0	20955.0	20955.0	20955.0	20955.0	20955.0	20955.0	20955.0	20955.0	20955.0	21026.0	21026.0	21026.0	21026.0	21026.0	21026.0	21026.0	21026.0	21026.0	21045.0	21045.0	21045.0
526.0	0.0	0.0	0.0	0.0	0.0	0.0	0.0	0.0	0.0	0.0	0.0	0.0	0.0	0.0	0.0	0.0	0.0	0.0	0.0	0.0	0.0	0.0	0.0	0.0	0.0	0.0	0.0	0.0	0.0	0.0	0.0	0.0	0.0	0.0	0.0
527.0	40805.0	40805.0	40805.0	40805.0	40805.0	40805.0	40805.0	40805.0	40805.0	40805.0	40805.0	40805.0	40805.0	40805.0	40805.0	40805.0	40805.0	40805.0	40805.0	40805.0	40805.0	40805.0	40805.0	40805.0	40805.0	40805.0	40805.0	40805.0	40805.0	40805.0	40805.0	40805.0	40805.0	40805.0	40805.0
528.0	18370.0	18370.0	18370.0	18370.0	18370.0	18370.0	18370.0	18370.0	18370.0	18370.0	18370.0	18370.0	18370.0	18370.0	18370.0	18370.0	18370.0	18370.0	18417.0	18417.0	18417.0	18754.0	18803.0	18803.0	18803.0	18803.0	18803.0	18803.0	18803.0	18803.0	18803.0	18803.0	18803.0	18803.0	18803.0
529.0	40612.0	40612.0	40612.0	40612.0	40612.0	40612.0	40612.0	40612.0	40612.0	40612.0	40612.0	40612.0	40612.0	40612.0	40612.0	40612.0	40612.0	40612.0	40612.0	40612.0	40612.0	40612.0	40612.0	40612.0	40612.0	40796.0	40796.0	40796.0	40796.0	40796.0	40796.0	40796.0	40796.0	40796.0	40914.0
530.0	14379.0	14379.0	14379.0	14379.0	14379.0	14379.0	14379.0	14379.0	14379.0	14379.0	14379.0	14379.0	14496.0	14496.0	14496.0	14496.0	14496.0	14496.0	14615.0	14615.0	14615.0	14971.0	14999.0	14999.0	15133.0	15268.0	16078.0	16196.0	16527.0	16527.0	16527.0	16753.0	16759.0	16759.0	16759.0
531.0	59959.0	59959.0	60029.0	60699.0	60806.0	60806.0	60806.0	60806.0	60806.0	60806.0	60806.0	60806.0	61371.0	61371.0	61820.0	61820.0	61820.0	61820.0	61820.0	61820.0	61820.0	61939.0	61939.0	61939.0	61939.0	62050.0	62050.0	62050.0	62712.0	62712.0	62712.0	62712.0	62712.0	62712.0	62712.0
532.0	0.0	0.0	0.0	0.0	0.0	0.0	0.0	0.0	0.0	0.0	0.0	0.0	0.0	0.0	0.0	0.0	0.0	0.0	0.0	0.0	0.0	0.0	0.0	0.0	0.0	0.0	0.0	0.0	0.0	0.0	0.0	0.0	0.0	0.0	0.0
533.0	73370.0	73370.0	73370.0	73370.0	74401.0	74401.0	74401.0	75287.0	75318.0	75318.0	75318.0	75318.0	75318.0	75318.0	75318.0	75318.0	75327.0	75327.0	75349.0	75349.0	77795.0	77795.0	77795.0	77795.0	77795.0	77795.0	77795.0	77795.0	77795.0	77795.0	77795.0	77795.0	77795.0	77795.0	77795.0
534.0	22043.0	22043.0	22043.0	22043.0	22043.0	22088.0	22088.0	22088.0	22088.0	22088.0	22088.0	22088.0	22088.0	22088.0	22088.0	22088.0	22088.0	22088.0	22088.0	22088.0	22088.0	22088.0	22088.0	22088.0	22088.0	22088.0	22088.0	22088.0	22088.0	22088.0	22088.0	22088.0	22088.0	22088.0	22088.0
535.0	0.0	0.0	0.0	0.0	0.0	0.0	0.0	0.0	0.0	0.0	0.0	0.0	0.0	0.0	0.0	0.0	0.0	0.0	0.0	0.0	0.0	0.0	0.0	0.0	0.0	0.0	0.0	0.0	0.0	0.0	0.0	0.0	0.0	0.0	0.0
536.0	0.0	0.0	0.0	0.0	0.0	0.0	0.0	0.0	0.0	0.0	0.0	0.0	0.0	0.0	0.0	0.0	0.0	0.0	0.0	0.0	0.0	0.0	0.0	0.0	0.0	0.0	0.0	0.0	0.0	0.0	0.0	0.0	0.0	0.0	0.0
537.0	56251.0	56251.0	56251.0	56251.0	56251.0	56251.0	56251.0	56251.0	56251.0	56251.0	56251.0	56251.0	56251.0	56251.0	56251.0	56251.0	56251.0	56251.0	56251.0	56251.0	56251.0	56251.0	56251.0	56251.0	56251.0	56251.0	56735.0	56735.0	56735.0	56735.0	56735.0	56735.0	56735.0	56735.0	56735.0
538.0	23550.0	23550.0	23550.0	23550.0	23550.0	23550.0	23550.0	23631.0	23631.0	23631.0	23631.0	23631.0	23631.0	23631.0	23631.0	23631.0	23631.0	23631.0	23631.0	23631.0	23631.0	23631.0	24046.0	24046.0	24046.0	24046.0	24046.0	24046.0	24046.0	24046.0	24046.0	24046.0	24046.0	24046.0	24046.0
539.0	31502.0	31502.0	31502.0	31502.0	31502.0	31502.0	31502.0	31502.0	31502.0	31502.0	31502.0	31502.0	31502.0	31502.0	31502.0	31589.0	31589.0	31589.0	31589.0	31589.0	31589.0	31589.0	31589.0	31589.0	31589.0	31589.0	31589.0	31589.0	31589.0	31589.0	31589.0	31589.0	31589.0	31589.0	31589.0
540.0	8665.0	8665.0	8665.0	8665.0	8665.0	8665.0	8665.0	8665.0	8665.0	8665.0	8665.0	8665.0	8665.0	8665.0	8665.0	8665.0	8665.0	8665.0	8791.0	8791.0	8791.0	8791.0	8791.0	8791.0	8791.0	8791.0	8791.0	8791.0	8791.0	8791.0	8791.0	8791.0	8791.0	8791.0	8791.0
541.0	0.0	0.0	0.0	0.0	0.0	0.0	0.0	0.0	0.0	0.0	0.0	0.0	0.0	0.0	0.0	0.0	0.0	0.0	0.0	0.0	0.0	0.0	0.0	0.0	0.0	0.0	0.0	0.0	0.0	0.0	0.0	0.0	0.0	0.0	0.0
542.0	10571.0	10571.0	10571.0	10571.0	10571.0	10571.0	10571.0	10571.0	10571.0	10571.0	10571.0	10571.0	10571.0	10571.0	10571.0	10571.0	10571.0	10571.0	10571.0	10571.0	10571.0	10571.0	10571.0	10571.0	10571.0	10571.0	10571.0	10571.0	10571.0	10571.0	10571.0	10571.0	10571.0	10571.0	10571.0
543.0	0.0	0.0	0.0	0.0	0.0	0.0	0.0	0.0	0.0	0.0	0.0	0.0	0.0	0.0	0.0	0.0	0.0	0.0	0.0	0.0	0.0	0.0	0.0	0.0	0.0	0.0	0.0	0.0	0.0	0.0	0.0	0.0	0.0	0.0	0.0
544.0	0.0	0.0	0.0	0.0	0.0	0.0	0.0	0.0	0.0	0.0	0.0	0.0	0.0	0.0	0.0	0.0	0.0	0.0	0.0	0.0	0.0	0.0	0.0	0.0	0.0	0.0	0.0	0.0	0.0	0.0	0.0	0.0	0.0	0.0	0.0
545.0	23581.0	23581.0	23707.0	23707.0	23707.0	23707.0	23707.0	23707.0	23707.0	23707.0	23707.0	23707.0	23707.0	23780.0	23780.0	23780.0	23780.0	23780.0	23780.0	23780.0	23780.0	23780.0	23780.0	23780.0	23780.0	23780.0	23780.0	23780.0	23780.0	23780.0	23780.0	23780.0	23780.0	23780.0	23780.0
546.0	0.0	0.0	0.0	0.0	0.0	0.0	0.0	0.0	0.0	0.0	0.0	0.0	0.0	0.0	0.0	0.0	0.0	0.0	0.0	0.0	0.0	0.0	0.0	0.0	0.0	0.0	0.0	0.0	0.0	0.0	0.0	0.0	0.0	0.0	0.0
547.0	0.0	0.0	0.0	0.0	0.0	0.0	0.0	0.0	0.0	0.0	0.0	0.0	0.0	0.0	0.0	0.0	0.0	0.0	0.0	0.0	0.0	0.0	0.0	0.0	0.0	0.0	0.0	0.0	0.0	0.0	0.0	0.0	0.0	0.0	0.0
548.0	2973.0	2973.0	2973.0	2973.0	2973.0	2973.0	2973.0	2973.0	2973.0	2973.0	2973.0	2973.0	2973.0	2973.0	2973.0	2973.0	2973.0	2973.0	2973.0	2973.0	2973.0	2973.0	2973.0	2973.0	2973.0	2973.0	2973.0	2973.0	2973.0	2973.0	2973.0	2973.0	2973.0	2973.0	2973.0
549.0	8892.0	8892.0	8892.0	8892.0	8892.0	8892.0	8892.0	8892.0	8892.0	8892.0	8892.0	8892.0	8892.0	8892.0	8892.0	8892.0	8892.0	8892.0	10274.0	10274.0	10274.0	10274.0	10274.0	10274.0	10274.0	10274.0	10274.0	10274.0	10274.0	10274.0	10274.0	10274.0	10274.0	10274.0	10274.0
550.0	0.0	0.0	0.0	0.0	0.0	0.0	0.0	0.0	0.0	0.0	0.0	0.0	0.0	0.0	0.0	0.0	0.0	0.0	0.0	0.0	0.0	0.0	0.0	0.0	0.0	0.0	0.0	0.0	0.0	0.0	0.0	0.0	0.0	0.0	0.0
551.0	19085.0	19085.0	19085.0	19085.0	19085.0	19085.0	19085.0	19085.0	19085.0	19085.0	19085.0	19085.0	19085.0	19085.0	19333.0	19333.0	19333.0	19333.0	19333.0	19333.0	19333.0	19333.0	19333.0	19681.0	20913.0	20913.0	20913.0	20913.0	20966.0	20966.0	20966.0	20966.0	20966.0	20966.0	20966.0
552.0	0.0	0.0	0.0	0.0	0.0	0.0	0.0	0.0	0.0	0.0	0.0	0.0	0.0	0.0	0.0	0.0	0.0	0.0	0.0	0.0	0.0	0.0	0.0	0.0	0.0	0.0	0.0	0.0	0.0	0.0	0.0	0.0	0.0	0.0	0.0
553.0	14554.0	14554.0	14554.0	14554.0	14660.0	14660.0	14660.0	14660.0	14660.0	14660.0	14660.0	14660.0	14660.0	14660.0	14660.0	14660.0	14660.0	14660.0	14660.0	14660.0	14660.0	14660.0	14660.0	14660.0	14660.0	14660.0	14660.0	14660.0	14660.0	14660.0	14660.0	14660.0	14660.0	14660.0	14660.0
554.0	4282.0	4282.0	4282.0	4282.0	4282.0	4282.0	4282.0	4282.0	4282.0	4282.0	4282.0	4282.0	4282.0	4282.0	4282.0	4282.0	4282.0	4282.0	4282.0	4282.0	4282.0	4282.0	4282.0	4282.0	4282.0	4282.0	4282.0	4282.0	4282.0	4282.0	4282.0	4282.0	4282.0	4282.0	4282.0
555.0	0.0	0.0	0.0	0.0	0.0	0.0	0.0	0.0	0.0	0.0	0.0	0.0	0.0	0.0	0.0	0.0	0.0	0.0	0.0	0.0	0.0	0.0	0.0	0.0	0.0	0.0	0.0	0.0	0.0	0.0	0.0	0.0	0.0	0.0	0.0
556.0	0.0	0.0	0.0	0.0	0.0	0.0	0.0	0.0	0.0	0.0	0.0	0.0	0.0	0.0	0.0	0.0	0.0	0.0	0.0	0.0	0.0	0.0	0.0	0.0	0.0	0.0	0.0	0.0	0.0	0.0	0.0	0.0	0.0	0.0	0.0
557.0	21121.0	21121.0	21121.0	21121.0	21121.0	21121.0	21121.0	21121.0	21121.0	21121.0	21121.0	21121.0	21121.0	21121.0	21121.0	21121.0	21121.0	21121.0	21121.0	21121.0	21121.0	21121.0	21121.0	21121.0	21121.0	21121.0	21121.0	21121.0	21121.0	21121.0	21121.0	21121.0	21121.0	21121.0	21246.0
558.0	0.0	0.0	0.0	0.0	0.0	0.0	0.0	0.0	0.0	0.0	0.0	0.0	0.0	0.0	0.0	0.0	0.0	0.0	0.0	0.0	0.0	0.0	0.0	0.0	0.0	0.0	0.0	0.0	0.0	0.0	0.0	0.0	0.0	0.0	0.0
559.0	0.0	0.0	0.0	0.0	0.0	0.0	0.0	0.0	0.0	0.0	0.0	0.0	0.0	0.0	0.0	0.0	0.0	0.0	0.0	0.0	0.0	0.0	0.0	0.0	0.0	0.0	0.0	0.0	0.0	0.0	0.0	0.0	0.0	0.0	0.0
560.0	0.0	0.0	0.0	0.0	0.0	0.0	0.0	0.0	0.0	0.0	0.0	0.0	0.0	0.0	0.0	0.0	0.0	0.0	0.0	0.0	0.0	0.0	0.0	0.0	0.0	0.0	0.0	0.0	0.0	0.0	0.0	0.0	0.0	0.0	0.0
561.0	33468.0	33468.0	33468.0	33468.0	33468.0	33468.0	33468.0	33468.0	33468.0	33468.0	33468.0	33468.0	33468.0	33468.0	33468.0	33468.0	33468.0	33468.0	33468.0	33468.0	33468.0	33468.0	33468.0	33468.0	33468.0	33468.0	33468.0	33521.0	33642.0	33642.0	33642.0	33642.0	33642.0	33642.0	33642.0
562.0	53330.0	53330.0	53330.0	53330.0	53330.0	53330.0	53330.0	53330.0	53330.0	53330.0	53330.0	53330.0	53330.0	53330.0	53330.0	53330.0	53330.0	53330.0	53330.0	53330.0	53330.0	53330.0	53330.0	53330.0	53330.0	53330.0	53330.0	53330.0	53330.0	53330.0	53330.0	53330.0	53330.0	53330.0	53330.0
563.0	0.0	0.0	0.0	0.0	0.0	0.0	0.0	0.0	0.0	0.0	0.0	0.0	0.0	0.0	0.0	0.0	0.0	0.0	0.0	0.0	0.0	0.0	0.0	0.0	0.0	0.0	0.0	0.0	0.0	0.0	0.0	0.0	0.0	0.0	0.0
564.0	52230.0	52230.0	52230.0	52230.0	52230.0	52230.0	52230.0	52230.0	52230.0	52230.0	52230.0	52230.0	52230.0	52230.0	52230.0	52230.0	52230.0	52230.0	52230.0	52274.0	52274.0	52274.0	52274.0	52274.0	52274.0	52274.0	52274.0	52274.0	52274.0	52274.0	52943.0	52943.0	52943.0	52943.0	52943.0
565.0	0.0	0.0	0.0	0.0	0.0	0.0	0.0	0.0	0.0	0.0	0.0	0.0	0.0	0.0	0.0	0.0	0.0	0.0	0.0	0.0	0.0	0.0	0.0	0.0	0.0	0.0	0.0	0.0	0.0	0.0	0.0	0.0	0.0	0.0	0.0
566.0	10934.0	10934.0	10934.0	10934.0	10934.0	10934.0	10934.0	10934.0	10934.0	10934.0	10934.0	10934.0	10934.0	11158.0	11158.0	11158.0	11158.0	11158.0	11158.0	11158.0	11158.0	11158.0	11158.0	11158.0	11158.0	11158.0	11158.0	11158.0	11315.0	11315.0	11315.0	11315.0	11315.0	11315.0	11315.0
567.0	48237.0	48237.0	48237.0	48326.0	48326.0	48326.0	48411.0	48411.0	48675.0	48675.0	48996.0	48996.0	49073.0	49101.0	49101.0	49101.0	49264.0	49264.0	49264.0	49264.0	49413.0	49505.0	49580.0	49580.0	49580.0	49580.0	49580.0	49580.0	49596.0	49596.0	49596.0	49596.0	49596.0	49596.0	49596.0
568.0	2564.0	2564.0	2564.0	2564.0	2564.0	2564.0	2564.0	2564.0	2564.0	2564.0	2564.0	2564.0	2564.0	2564.0	2564.0	2564.0	2564.0	2564.0	2564.0	2564.0	2564.0	2564.0	2564.0	2564.0	2564.0	2564.0	2564.0	2564.0	2564.0	2564.0	2564.0	2564.0	2564.0	2564.0	2564.0
569.0	0.0	0.0	0.0	0.0	0.0	0.0	0.0	0.0	0.0	0.0	0.0	0.0	0.0	0.0	0.0	0.0	0.0	0.0	0.0	0.0	0.0	0.0	0.0	0.0	0.0	0.0	0.0	0.0	0.0	0.0	0.0	0.0	0.0	0.0	0.0
570.0	26787.0	26787.0	26787.0	26787.0	26787.0	26787.0	26951.0	26951.0	26951.0	26951.0	26951.0	26951.0	27129.0	27129.0	27129.0	27129.0	27129.0	27129.0	27129.0	27129.0	27129.0	27333.0	27333.0	27333.0	27333.0	27333.0	27333.0	27333.0	27407.0	27407.0	27407.0	27407.0	27407.0	27407.0	27407.0
571.0	29317.0	29317.0	29317.0	29317.0	29317.0	29317.0	29317.0	29317.0	29317.0	29317.0	29317.0	29317.0	29317.0	29317.0	29317.0	29317.0	29317.0	29317.0	29317.0	29317.0	29317.0	29317.0	29317.0	29317.0	29317.0	29317.0	29317.0	29317.0	29317.0	29317.0	29317.0	29317.0	29317.0	29317.0	29317.0
572.0	0.0	0.0	0.0	0.0	0.0	0.0	0.0	0.0	0.0	0.0	0.0	0.0	0.0	0.0	0.0	0.0	0.0	0.0	0.0	0.0	0.0	0.0	0.0	0.0	0.0	0.0	0.0	0.0	0.0	0.0	0.0	0.0	0.0	0.0	0.0
573.0	11793.0	11793.0	11793.0	11793.0	11793.0	11793.0	11793.0	11793.0	11793.0	11793.0	11793.0	11793.0	11793.0	11793.0	11793.0	11793.0	11793.0	11793.0	11793.0	11793.0	11793.0	11793.0	11793.0	11793.0	11793.0	11793.0	11793.0	11793.0	11793.0	11793.0	11793.0	11793.0	11793.0	11793.0	11793.0
574.0	22531.0	22531.0	22531.0	22531.0	22531.0	22531.0	22531.0	22531.0	22531.0	22531.0	22531.0	22531.0	22531.0	22531.0	22531.0	22531.0	22531.0	22531.0	22531.0	22531.0	22531.0	22773.0	22773.0	22773.0	22773.0	22773.0	22773.0	22773.0	22773.0	22773.0	22773.0	22773.0	22773.0	22773.0	22773.0
575.0	43370.0	43370.0	43370.0	43370.0	43370.0	43370.0	43370.0	43370.0	43370.0	43370.0	43370.0	43370.0	43370.0	43370.0	43370.0	43370.0	43370.0	43370.0	43370.0	43370.0	43370.0	43370.0	43370.0	43370.0	43370.0	43370.0	43370.0	43370.0	43396.0	43396.0	43396.0	43396.0	43396.0	43396.0	43396.0
576.0	11114.0	11114.0	11114.0	11114.0	11114.0	11114.0	11114.0	11114.0	11114.0	11114.0	11114.0	11114.0	11114.0	11121.0	11121.0	11121.0	11121.0	11121.0	11121.0	11121.0	11121.0	11121.0	11121.0	11121.0	11121.0	11121.0	11121.0	11121.0	11334.0	11334.0	11334.0	11334.0	11334.0	11334.0	11334.0
577.0	20036.0	20036.0	20036.0	20036.0	20036.0	20036.0	20036.0	20036.0	20036.0	20036.0	20036.0	20036.0	20036.0	20036.0	20036.0	20036.0	20036.0	20036.0	20036.0	20036.0	20036.0	20036.0	20036.0	20036.0	20036.0	20036.0	20036.0	20036.0	20036.0	20036.0	20036.0	20036.0	20036.0	20036.0	20036.0
578.0	0.0	0.0	0.0	0.0	0.0	0.0	0.0	0.0	0.0	0.0	0.0	0.0	0.0	0.0	0.0	0.0	0.0	0.0	0.0	0.0	0.0	0.0	0.0	0.0	0.0	0.0	0.0	0.0	0.0	0.0	0.0	0.0	0.0	0.0	0.0
579.0	41005.0	41005.0	41005.0	41005.0	41005.0	41005.0	41005.0	41508.0	41508.0	41508.0	41508.0	41508.0	41508.0	43568.0	44915.0	44915.0	44915.0	45920.0	45940.0	45940.0	45940.0	45940.0	45940.0	45940.0	45940.0	45949.0	45949.0	45949.0	46561.0	46561.0	46561.0	46561.0	46561.0	46561.0	46793.0
580.0	10389.0	10389.0	10389.0	10389.0	10389.0	10389.0	10389.0	10461.0	10461.0	10461.0	10461.0	10461.0	10461.0	10461.0	10461.0	10461.0	10461.0	10461.0	10461.0	10461.0	10461.0	10461.0	10461.0	10461.0	10461.0	10461.0	10461.0	10461.0	10461.0	10461.0	10461.0	10461.0	10461.0	10461.0	10461.0
581.0	100793.0	100793.0	100793.0	100793.0	100793.0	100793.0	100793.0	100793.0	100793.0	100793.0	100793.0	100793.0	100793.0	100793.0	101463.0	101463.0	101463.0	101463.0	101463.0	101463.0	111796.0	111796.0	111796.0	112899.0	112899.0	127112.0	185406.0	188594.0	190009.0	190009.0	190009.0	190009.0	190009.0	190009.0	190009.0
582.0	0.0	0.0	0.0	0.0	0.0	0.0	0.0	0.0	0.0	0.0	0.0	0.0	0.0	0.0	0.0	0.0	0.0	0.0	0.0	0.0	0.0	0.0	0.0	0.0	0.0	0.0	0.0	0.0	0.0	0.0	0.0	0.0	0.0	0.0	0.0
583.0	0.0	0.0	0.0	0.0	0.0	0.0	0.0	0.0	0.0	0.0	0.0	0.0	0.0	0.0	0.0	0.0	0.0	0.0	0.0	0.0	0.0	0.0	0.0	0.0	0.0	0.0	0.0	0.0	0.0	0.0	0.0	0.0	0.0	0.0	0.0
584.0	13811.0	13811.0	13811.0	13811.0	13811.0	13811.0	13811.0	13811.0	13811.0	13811.0	13811.0	13811.0	13811.0	13811.0	13811.0	13811.0	13811.0	13811.0	13811.0	13811.0	13811.0	13811.0	13811.0	13811.0	13811.0	13811.0	13811.0	13811.0	13976.0	14022.0	14022.0	14022.0	14022.0	14022.0	14022.0
585.0	9343.0	9343.0	9343.0	9343.0	9343.0	9343.0	9626.0	10376.0	10533.0	10533.0	10613.0	10613.0	10613.0	10613.0	10613.0	10964.0	10964.0	10964.0	10964.0	10964.0	10964.0	10964.0	10964.0	10964.0	10964.0	10964.0	10964.0	10964.0	10964.0	10964.0	10964.0	10964.0	10964.0	10964.0	10964.0
586.0	19845.0	19845.0	19845.0	19845.0	19845.0	19845.0	19845.0	19845.0	19845.0	19845.0	19845.0	19845.0	19845.0	19845.0	19845.0	19845.0	19845.0	19845.0	19845.0	19845.0	19845.0	19845.0	19845.0	19845.0	19845.0	19845.0	19845.0	19845.0	19845.0	19845.0	19845.0	19845.0	19845.0	19845.0	19845.0
587.0	6416.0	6416.0	6416.0	6416.0	6416.0	6416.0	6416.0	6416.0	6416.0	6416.0	6434.0	6434.0	6434.0	6434.0	10099.0	10099.0	10099.0	10099.0	10200.0	10200.0	10200.0	10200.0	10200.0	10200.0	10200.0	10200.0	10200.0	10200.0	10200.0	10200.0	10200.0	10200.0	10200.0	10200.0	10200.0
588.0	117.0	117.0	117.0	117.0	117.0	117.0	117.0	117.0	117.0	117.0	117.0	117.0	117.0	117.0	117.0	117.0	117.0	117.0	117.0	117.0	117.0	117.0	117.0	117.0	117.0	117.0	117.0	117.0	117.0	117.0	117.0	117.0	117.0	117.0	117.0
589.0	0.0	0.0	0.0	0.0	0.0	0.0	0.0	0.0	0.0	0.0	0.0	0.0	0.0	0.0	0.0	0.0	0.0	0.0	0.0	0.0	0.0	0.0	0.0	0.0	0.0	0.0	0.0	0.0	0.0	0.0	0.0	0.0	0.0	0.0	0.0
590.0	3282.0	3282.0	3282.0	3282.0	3282.0	3282.0	3282.0	3282.0	3282.0	3282.0	3282.0	3282.0	3282.0	3282.0	3282.0	3282.0	3282.0	3282.0	3282.0	3282.0	3282.0	3282.0	3282.0	3282.0	3282.0	3282.0	3282.0	3282.0	3282.0	3282.0	3282.0	3282.0	3282.0	3282.0	3282.0
591.0	229517.0	229517.0	229517.0	229517.0	229517.0	229517.0	229517.0	233668.0	233668.0	233668.0	233668.0	233668.0	233668.0	233668.0	233668.0	234254.0	235964.0	236279.0	236279.0	236279.0	236279.0	236279.0	236279.0	236279.0	236279.0	236279.0	236279.0	236279.0	236279.0	236279.0	236279.0	236279.0	236279.0	236754.0	236754.0
592.0	2720.0	2720.0	2720.0	2720.0	2720.0	2720.0	2720.0	2720.0	2720.0	2720.0	2720.0	2720.0	2720.0	2720.0	2720.0	2720.0	2720.0	2720.0	2720.0	2720.0	2720.0	2720.0	2720.0	2720.0	2720.0	2720.0	2720.0	2720.0	2720.0	2720.0	2720.0	2720.0	2720.0	2720.0	2720.0
593.0	75233.0	75233.0	75233.0	75233.0	75233.0	75233.0	75233.0	75233.0	75233.0	75233.0	75233.0	75233.0	75233.0	77707.0	96011.0	96515.0	96515.0	102625.0	102694.0	102694.0	102694.0	103504.0	103648.0	103796.0	103796.0	103796.0	103796.0	104075.0	104682.0	104682.0	104949.0	105103.0	105103.0	105103.0	105117.0
594.0	404.0	404.0	404.0	404.0	404.0	404.0	404.0	404.0	404.0	404.0	404.0	404.0	404.0	404.0	404.0	404.0	404.0	404.0	404.0	404.0	404.0	404.0	404.0	404.0	404.0	404.0	404.0	404.0	404.0	404.0	404.0	404.0	404.0	404.0	404.0
595.0	5647.0	5647.0	5647.0	5647.0	5647.0	5647.0	5647.0	5647.0	5647.0	5647.0	5647.0	5647.0	5647.0	5647.0	5647.0	5647.0	5647.0	5647.0	5647.0	5647.0	5647.0	5647.0	5647.0	5647.0	5647.0	5647.0	5647.0	5647.0	5647.0	5647.0	5647.0	5647.0	5647.0	5647.0	5647.0
596.0	0.0	0.0	0.0	0.0	0.0	0.0	0.0	0.0	0.0	0.0	0.0	0.0	0.0	0.0	0.0	0.0	0.0	0.0	0.0	0.0	0.0	0.0	0.0	0.0	0.0	0.0	0.0	0.0	0.0	0.0	0.0	0.0	0.0	0.0	0.0
597.0	188994.0	188994.0	188994.0	188994.0	188994.0	189157.0	189185.0	189185.0	191175.0	191175.0	194099.0	198818.0	202110.0	203806.0	205892.0	205892.0	205892.0	205892.0	205892.0	205892.0	205892.0	205892.0	205892.0	205892.0	205892.0	205892.0	205892.0	207160.0	207768.0	207768.0	207768.0	207768.0	223494.0	229183.0	229331.0
598.0	0.0	0.0	0.0	0.0	0.0	0.0	0.0	0.0	0.0	0.0	0.0	0.0	0.0	0.0	0.0	0.0	0.0	0.0	0.0	0.0	0.0	0.0	0.0	0.0	0.0	0.0	0.0	0.0	0.0	0.0	0.0	0.0	0.0	0.0	0.0
599.0	52686.0	52686.0	52690.0	52690.0	52690.0	52690.0	52690.0	52690.0	52690.0	52699.0	52699.0	52699.0	52981.0	60285.0	60285.0	60285.0	60285.0	62918.0	62918.0	62918.0	62918.0	62918.0	62918.0	62918.0	62918.0	64754.0	75177.0	75657.0	78658.0	78658.0	78682.0	78682.0	78682.0	78682.0	78682.0
600.0	9281.0	9281.0	9281.0	9281.0	9281.0	9281.0	9281.0	9281.0	9281.0	9281.0	9281.0	9281.0	9281.0	9281.0	9281.0	9281.0	9281.0	9281.0	9281.0	9281.0	9281.0	9281.0	9281.0	9281.0	9281.0	9281.0	9281.0	9281.0	9281.0	9281.0	9281.0	9281.0	9281.0	9281.0	9281.0
601.0	5259.0	5259.0	5259.0	5259.0	5259.0	5259.0	5259.0	5259.0	5259.0	5259.0	5259.0	5259.0	5259.0	5259.0	5259.0	5259.0	5259.0	5259.0	5259.0	5259.0	5259.0	5259.0	5259.0	5259.0	5259.0	5259.0	5259.0	5259.0	5259.0	5259.0	5259.0	5259.0	5259.0	5259.0	5259.0
602.0	6957.0	6957.0	6957.0	6957.0	6957.0	6957.0	6957.0	6957.0	6958.0	6958.0	6958.0	6958.0	6958.0	6958.0	6958.0	6958.0	6958.0	7081.0	7205.0	7205.0	7205.0	7205.0	7205.0	7205.0	7205.0	7205.0	7205.0	7205.0	7205.0	7205.0	7205.0	7205.0	7205.0	7205.0	7205.0
603.0	64976.0	64976.0	65465.0	65674.0	67043.0	67962.0	67962.0	67962.0	67962.0	67962.0	68013.0	68013.0	82642.0	82649.0	83968.0	86838.0	86838.0	91261.0	91261.0	91261.0	91261.0	91269.0	91269.0	91269.0	91269.0	91269.0	91269.0	91269.0	91558.0	91558.0	91558.0	91558.0	91558.0	91595.0	91595.0
604.0	0.0	0.0	0.0	0.0	0.0	0.0	0.0	0.0	0.0	0.0	0.0	0.0	0.0	0.0	0.0	0.0	0.0	0.0	0.0	0.0	0.0	0.0	0.0	0.0	0.0	0.0	0.0	0.0	0.0	0.0	0.0	0.0	0.0	0.0	0.0
605.0	0.0	0.0	0.0	0.0	0.0	0.0	0.0	0.0	0.0	0.0	0.0	0.0	0.0	0.0	0.0	0.0	0.0	0.0	0.0	0.0	0.0	0.0	0.0	0.0	0.0	0.0	0.0	0.0	0.0	0.0	0.0	0.0	0.0	0.0	0.0
606.0	28037.0	28037.0	28037.0	28037.0	28037.0	28037.0	28037.0	28037.0	28037.0	28037.0	28037.0	28037.0	28037.0	28037.0	28037.0	28037.0	28037.0	28037.0	28037.0	28037.0	28037.0	28037.0	28037.0	28037.0	28037.0	28037.0	28037.0	28037.0	28037.0	28037.0	28037.0	28037.0	28037.0	28037.0	28037.0
607.0	0.0	0.0	0.0	0.0	0.0	0.0	0.0	0.0	0.0	0.0	0.0	0.0	0.0	0.0	0.0	0.0	0.0	0.0	0.0	0.0	0.0	0.0	0.0	0.0	0.0	0.0	0.0	0.0	0.0	0.0	0.0	0.0	0.0	0.0	0.0
608.0	544.0	544.0	544.0	544.0	544.0	544.0	544.0	544.0	544.0	2166.0	2319.0	2319.0	2319.0	2319.0	2319.0	2319.0	2524.0	2524.0	2524.0	2524.0	2524.0	2524.0	2524.0	2765.0	2765.0	2765.0	2765.0	2765.0	2805.0	2805.0	2805.0	2805.0	2805.0	2805.0	2805.0
609.0	0.0	0.0	0.0	0.0	0.0	0.0	0.0	0.0	0.0	0.0	0.0	0.0	0.0	0.0	0.0	0.0	0.0	0.0	0.0	0.0	0.0	0.0	0.0	0.0	0.0	0.0	0.0	0.0	0.0	0.0	0.0	0.0	0.0	0.0	0.0
610.0	4577.0	4577.0	4577.0	4577.0	4577.0	4577.0	4577.0	4577.0	4577.0	4577.0	4577.0	4577.0	4577.0	4577.0	4577.0	4577.0	4577.0	4577.0	4577.0	4577.0	4577.0	4577.0	4577.0	4577.0	4577.0	4577.0	4577.0	4577.0	4577.0	4577.0	4577.0	4577.0	4577.0	4577.0	4577.0
611.0	14046.0	14046.0	14046.0	14046.0	14046.0	14046.0	14046.0	14046.0	14146.0	14146.0	14157.0	14157.0	14157.0	15781.0	17488.0	17488.0	17488.0	17488.0	17488.0	17488.0	17488.0	17488.0	17488.0	17488.0	17488.0	17488.0	17864.0	17864.0	17864.0	17864.0	17864.0	17864.0	17864.0	17864.0	17864.0
612.0	0.0	0.0	0.0	0.0	0.0	0.0	0.0	0.0	0.0	0.0	0.0	0.0	0.0	0.0	0.0	0.0	0.0	0.0	0.0	0.0	0.0	0.0	0.0	0.0	0.0	0.0	0.0	0.0	0.0	0.0	0.0	0.0	0.0	0.0	0.0
613.0	165950.0	165950.0	165950.0	166373.0	166373.0	166373.0	166373.0	167562.0	167651.0	167806.0	168870.0	168870.0	168870.0	171428.0	173985.0	174254.0	174254.0	176033.0	176167.0	176281.0	176281.0	176465.0	176465.0	176465.0	176465.0	176582.0	176864.0	176864.0	176864.0	176864.0	176864.0	176864.0	176864.0	176864.0	176864.0
614.0	17126.0	17126.0	17126.0	17126.0	17126.0	17126.0	17126.0	17126.0	17126.0	17126.0	19471.0	33564.0	34285.0	34285.0	34285.0	34285.0	34285.0	34285.0	34285.0	34285.0	34285.0	34285.0	34285.0	34285.0	34285.0	34360.0	34360.0	34360.0	34360.0	34360.0	34360.0	34360.0	34360.0	34360.0	34362.0
615.0	0.0	0.0	0.0	0.0	0.0	0.0	0.0	0.0	0.0	0.0	0.0	0.0	0.0	0.0	0.0	0.0	0.0	0.0	0.0	0.0	0.0	0.0	0.0	0.0	0.0	0.0	0.0	0.0	0.0	0.0	0.0	0.0	0.0	0.0	0.0
616.0	0.0	0.0	0.0	0.0	0.0	0.0	0.0	0.0	0.0	0.0	0.0	0.0	0.0	0.0	0.0	0.0	0.0	0.0	0.0	0.0	0.0	0.0	0.0	0.0	0.0	0.0	0.0	0.0	0.0	0.0	0.0	0.0	0.0	0.0	0.0
617.0	25094.0	25094.0	25094.0	25094.0	25094.0	25094.0	25094.0	25094.0	25094.0	25094.0	25094.0	25094.0	25094.0	25094.0	25094.0	25094.0	25094.0	25094.0	25094.0	25099.0	25099.0	25099.0	25099.0	25099.0	25099.0	25099.0	25099.0	25099.0	25099.0	25099.0	25099.0	25099.0	25099.0	25099.0	25099.0
618.0	96.0	96.0	96.0	96.0	96.0	96.0	96.0	96.0	96.0	96.0	96.0	96.0	96.0	96.0	96.0	96.0	96.0	96.0	96.0	96.0	96.0	96.0	96.0	96.0	96.0	96.0	96.0	96.0	96.0	96.0	96.0	96.0	96.0	96.0	96.0
619.0	31902.0	31902.0	31902.0	31902.0	32054.0	32054.0	32054.0	32054.0	32054.0	32054.0	32054.0	32054.0	32054.0	32054.0	32054.0	32054.0	32054.0	32054.0	32054.0	32054.0	32054.0	32054.0	32054.0	32054.0	32054.0	32054.0	32054.0	32054.0	32054.0	32054.0	32054.0	32065.0	32065.0	32065.0	32065.0
620.0	37373.0	37373.0	37373.0	37373.0	37373.0	37373.0	37373.0	37588.0	37588.0	37588.0	37588.0	37588.0	37588.0	37588.0	37588.0	37588.0	37588.0	37588.0	37588.0	37588.0	37588.0	37588.0	37588.0	37588.0	37588.0	37588.0	37588.0	37588.0	37588.0	37588.0	37588.0	37588.0	37588.0	37588.0	37588.0
621.0	11585.0	11585.0	11585.0	11585.0	11585.0	11585.0	11585.0	11585.0	11585.0	11585.0	11585.0	11585.0	11585.0	11585.0	11585.0	11585.0	11585.0	11585.0	11585.0	11585.0	11585.0	11585.0	11585.0	11585.0	11585.0	11585.0	11585.0	11585.0	11585.0	11585.0	11585.0	11585.0	11585.0	11585.0	11585.0
622.0	0.0	0.0	0.0	0.0	0.0	0.0	0.0	0.0	0.0	0.0	0.0	0.0	0.0	0.0	0.0	0.0	0.0	0.0	0.0	0.0	0.0	0.0	0.0	0.0	0.0	0.0	0.0	0.0	0.0	0.0	0.0	0.0	0.0	0.0	0.0
623.0	0.0	0.0	0.0	0.0	0.0	0.0	0.0	0.0	0.0	0.0	0.0	0.0	0.0	0.0	0.0	0.0	0.0	0.0	0.0	0.0	0.0	0.0	0.0	0.0	0.0	0.0	0.0	0.0	0.0	0.0	0.0	0.0	0.0	0.0	0.0
624.0	0.0	0.0	0.0	0.0	0.0	0.0	0.0	0.0	0.0	0.0	0.0	0.0	0.0	0.0	0.0	0.0	0.0	0.0	0.0	0.0	0.0	0.0	0.0	0.0	0.0	0.0	0.0	0.0	0.0	0.0	0.0	0.0	0.0	0.0	0.0
625.0	0.0	0.0	0.0	0.0	0.0	0.0	0.0	0.0	0.0	0.0	0.0	0.0	0.0	0.0	0.0	0.0	0.0	0.0	0.0	0.0	0.0	0.0	0.0	0.0	0.0	0.0	0.0	0.0	0.0	0.0	0.0	0.0	0.0	0.0	0.0
626.0	173.0	173.0	173.0	173.0	173.0	173.0	173.0	173.0	173.0	173.0	173.0	173.0	173.0	173.0	173.0	173.0	173.0	173.0	173.0	173.0	173.0	173.0	173.0	173.0	173.0	173.0	173.0	173.0	173.0	173.0	173.0	173.0	173.0	173.0	173.0
627.0	0.0	0.0	0.0	0.0	0.0	0.0	0.0	0.0	0.0	0.0	0.0	0.0	0.0	0.0	0.0	0.0	0.0	0.0	0.0	0.0	0.0	0.0	0.0	0.0	0.0	0.0	0.0	0.0	0.0	0.0	0.0	0.0	0.0	0.0	0.0
628.0	0.0	0.0	0.0	0.0	0.0	0.0	0.0	0.0	0.0	0.0	0.0	0.0	0.0	0.0	0.0	0.0	0.0	0.0	0.0	0.0	0.0	0.0	0.0	0.0	0.0	0.0	0.0	0.0	0.0	0.0	0.0	0.0	0.0	0.0	0.0
629.0	9362.0	9362.0	9362.0	9362.0	9362.0	9362.0	9362.0	9362.0	9362.0	9362.0	9362.0	9362.0	9362.0	9362.0	9362.0	9362.0	9362.0	9362.0	9362.0	9393.0	9393.0	9393.0	9393.0	9393.0	9393.0	9393.0	9617.0	9617.0	9617.0	9617.0	9617.0	9617.0	9617.0	9617.0	9617.0
630.0	14385.0	14385.0	14385.0	14385.0	14385.0	14385.0	14385.0	14385.0	14385.0	14385.0	14385.0	14385.0	14385.0	14385.0	14385.0	14385.0	14385.0	14385.0	14385.0	14385.0	14385.0	14385.0	14385.0	14385.0	14385.0	14385.0	14385.0	14385.0	14385.0	14385.0	14385.0	14385.0	14385.0	14385.0	14385.0
631.0	0.0	0.0	0.0	0.0	0.0	0.0	0.0	0.0	0.0	0.0	0.0	0.0	0.0	0.0	0.0	0.0	0.0	0.0	0.0	0.0	0.0	0.0	0.0	0.0	0.0	0.0	0.0	0.0	0.0	0.0	0.0	0.0	0.0	0.0	0.0
632.0	223.0	223.0	223.0	223.0	223.0	223.0	223.0	223.0	223.0	223.0	223.0	223.0	223.0	223.0	223.0	223.0	223.0	223.0	223.0	223.0	223.0	223.0	223.0	223.0	223.0	223.0	223.0	223.0	223.0	223.0	223.0	223.0	223.0	223.0	223.0
633.0	0.0	0.0	0.0	0.0	0.0	0.0	0.0	0.0	0.0	0.0	0.0	0.0	0.0	0.0	0.0	0.0	0.0	0.0	0.0	0.0	0.0	0.0	0.0	0.0	0.0	0.0	0.0	0.0	0.0	0.0	0.0	0.0	0.0	0.0	0.0
634.0	0.0	0.0	0.0	0.0	0.0	0.0	0.0	0.0	0.0	0.0	0.0	0.0	0.0	0.0	0.0	0.0	0.0	0.0	0.0	0.0	0.0	0.0	0.0	0.0	0.0	0.0	0.0	0.0	0.0	0.0	0.0	0.0	0.0	0.0	0.0
635.0	16424.0	16424.0	16424.0	16424.0	16424.0	16424.0	16424.0	16424.0	16424.0	16424.0	16424.0	16424.0	16424.0	16424.0	16424.0	16424.0	16424.0	16424.0	16424.0	16424.0	16424.0	16424.0	16424.0	16431.0	16431.0	16431.0	16431.0	16431.0	16431.0	16431.0	16431.0	16431.0	16431.0	16508.0	16508.0
636.0	19993.0	19993.0	19993.0	19993.0	19993.0	19993.0	19993.0	19993.0	19993.0	19993.0	19993.0	19993.0	19993.0	19993.0	19993.0	19993.0	19993.0	19993.0	19993.0	19993.0	19993.0	19993.0	19993.0	19993.0	19993.0	19993.0	19993.0	19993.0	19993.0	19993.0	19993.0	19993.0	19993.0	20006.0	20006.0
637.0	90185.0	90185.0	90303.0	90305.0	90305.0	90531.0	90531.0	90531.0	90531.0	91721.0	91721.0	91721.0	91721.0	91721.0	91894.0	91894.0	91899.0	91899.0	92253.0	92253.0	92253.0	92253.0	92815.0	94975.0	94975.0	94975.0	94975.0	94975.0	95061.0	95061.0	95061.0	95061.0	95061.0	95159.0	95159.0
638.0	37734.0	37734.0	37734.0	37734.0	37734.0	37734.0	37734.0	37734.0	37734.0	37734.0	37734.0	37734.0	37734.0	37734.0	37734.0	37734.0	37734.0	37734.0	37734.0	37734.0	37734.0	38091.0	38091.0	38091.0	38091.0	38091.0	38091.0	38091.0	38091.0	38091.0	38091.0	38091.0	38091.0	38091.0	38091.0
639.0	120291.0	120291.0	120291.0	120410.0	120410.0	120447.0	120447.0	120910.0	120910.0	121006.0	121006.0	121006.0	121006.0	121395.0	121395.0	121395.0	121395.0	121395.0	121395.0	121424.0	122723.0	122723.0	123309.0	123309.0	123309.0	123324.0	123471.0	123497.0	123631.0	123631.0	128529.0	128564.0	128564.0	128596.0	128778.0
640.0	279.0	279.0	279.0	279.0	279.0	279.0	279.0	279.0	279.0	279.0	279.0	279.0	279.0	279.0	279.0	279.0	279.0	279.0	279.0	279.0	279.0	279.0	279.0	279.0	279.0	279.0	279.0	279.0	279.0	279.0	279.0	279.0	279.0	279.0	279.0
641.0	20107.0	20107.0	20107.0	20107.0	20107.0	20107.0	20107.0	20107.0	20107.0	20107.0	20107.0	20107.0	20107.0	20107.0	20107.0	20107.0	20107.0	20107.0	20107.0	20107.0	20107.0	20107.0	20107.0	20107.0	20107.0	20107.0	20107.0	20107.0	20107.0	20107.0	20107.0	20107.0	20107.0	20107.0	20107.0
642.0	11834.0	11834.0	11834.0	11834.0	11956.0	11956.0	11956.0	11956.0	11956.0	11956.0	11956.0	11956.0	11956.0	11956.0	11956.0	11956.0	11956.0	11956.0	11956.0	11956.0	11956.0	11956.0	11956.0	11956.0	11956.0	11956.0	11956.0	11956.0	11956.0	11956.0	11956.0	11956.0	11956.0	11956.0	11956.0
643.0	311.0	311.0	311.0	311.0	311.0	311.0	311.0	311.0	311.0	311.0	311.0	311.0	311.0	311.0	311.0	311.0	311.0	311.0	311.0	311.0	311.0	311.0	311.0	311.0	311.0	311.0	311.0	311.0	311.0	311.0	311.0	311.0	311.0	311.0	311.0
644.0	25504.0	25504.0	25504.0	25504.0	25504.0	25504.0	25504.0	25504.0	25504.0	25504.0	25504.0	25504.0	25504.0	25504.0	25504.0	25504.0	25504.0	25504.0	25504.0	25504.0	25504.0	25504.0	25504.0	25504.0	25504.0	25504.0	25504.0	25504.0	25504.0	25504.0	25504.0	25504.0	25504.0	25504.0	25504.0
645.0	0.0	0.0	0.0	0.0	0.0	0.0	0.0	0.0	0.0	0.0	0.0	0.0	0.0	0.0	0.0	0.0	0.0	0.0	0.0	0.0	0.0	0.0	0.0	0.0	0.0	0.0	0.0	0.0	0.0	0.0	0.0	0.0	0.0	0.0	0.0
646.0	34899.0	34899.0	34899.0	34899.0	34899.0	34899.0	34899.0	34899.0	34899.0	34899.0	34899.0	34899.0	34899.0	34899.0	34899.0	34899.0	34899.0	34899.0	34899.0	34899.0	34899.0	34899.0	34899.0	34899.0	34899.0	37684.0	37684.0	37684.0	37684.0	37684.0	37684.0	37684.0	37684.0	37684.0	37684.0
647.0	0.0	0.0	0.0	0.0	0.0	0.0	0.0	0.0	0.0	0.0	0.0	0.0	0.0	0.0	0.0	0.0	0.0	0.0	0.0	0.0	0.0	0.0	0.0	0.0	0.0	0.0	0.0	0.0	0.0	0.0	0.0	0.0	0.0	0.0	0.0
648.0	27852.0	27852.0	27852.0	27852.0	27852.0	27852.0	27852.0	27852.0	27852.0	27852.0	27854.0	27854.0	27854.0	27854.0	27854.0	27854.0	27854.0	27854.0	27854.0	27854.0	27854.0	27854.0	27854.0	27854.0	27854.0	27854.0	27854.0	27854.0	27854.0	27854.0	27854.0	27854.0	27854.0	27854.0	27854.0
649.0	0.0	0.0	0.0	0.0	0.0	0.0	0.0	0.0	0.0	0.0	0.0	0.0	0.0	0.0	0.0	0.0	0.0	0.0	0.0	0.0	0.0	0.0	0.0	0.0	0.0	0.0	0.0	0.0	0.0	0.0	0.0	0.0	0.0	0.0	0.0
650.0	141.0	141.0	141.0	141.0	141.0	141.0	141.0	141.0	141.0	141.0	141.0	141.0	141.0	141.0	141.0	141.0	141.0	141.0	141.0	141.0	141.0	141.0	141.0	141.0	141.0	141.0	141.0	141.0	141.0	141.0	141.0	141.0	141.0	141.0	141.0
651.0	768.0	768.0	768.0	768.0	768.0	768.0	768.0	768.0	768.0	768.0	768.0	768.0	768.0	768.0	768.0	768.0	768.0	768.0	768.0	768.0	768.0	768.0	768.0	768.0	768.0	768.0	768.0	768.0	856.0	856.0	856.0	856.0	856.0	856.0	856.0
652.0	38132.0	38132.0	38132.0	38132.0	38132.0	38132.0	38132.0	38132.0	38132.0	38132.0	38132.0	38132.0	38132.0	38796.0	38796.0	38796.0	38796.0	38796.0	38796.0	38796.0	42938.0	42938.0	42938.0	42938.0	43538.0	43538.0	43538.0	43538.0	43549.0	43549.0	43549.0	43549.0	43549.0	43549.0	43549.0
653.0	0.0	0.0	0.0	0.0	0.0	0.0	0.0	0.0	0.0	0.0	0.0	0.0	0.0	0.0	0.0	0.0	0.0	0.0	0.0	0.0	0.0	0.0	0.0	0.0	0.0	0.0	0.0	0.0	0.0	0.0	0.0	0.0	0.0	0.0	0.0
654.0	41884.0	41884.0	41884.0	42036.0	42036.0	42036.0	42036.0	42036.0	42036.0	42037.0	42037.0	42037.0	42037.0	42037.0	42037.0	42037.0	42037.0	42037.0	42037.0	42037.0	42037.0	42037.0	42037.0	42037.0	42119.0	42284.0	42284.0	42284.0	42284.0	42284.0	42284.0	44423.0	44628.0	50177.0	50857.0
655.0	15453.0	15453.0	15453.0	15453.0	15453.0	15453.0	15453.0	15453.0	15471.0	15471.0	15471.0	15471.0	15471.0	15471.0	15471.0	15471.0	15554.0	15759.0	15759.0	15759.0	15759.0	15759.0	15759.0	15759.0	15759.0	15759.0	15759.0	15759.0	15759.0	15759.0	15759.0	15759.0	15759.0	15766.0	18337.0
656.0	0.0	0.0	0.0	0.0	0.0	0.0	0.0	0.0	0.0	0.0	0.0	0.0	0.0	0.0	0.0	0.0	0.0	0.0	0.0	0.0	0.0	0.0	0.0	0.0	0.0	0.0	0.0	0.0	0.0	0.0	0.0	0.0	0.0	0.0	0.0
657.0	14500.0	14500.0	14500.0	14500.0	14500.0	14500.0	14500.0	14500.0	14500.0	14500.0	14642.0	14642.0	14642.0	14642.0	14642.0	14642.0	14642.0	14642.0	14642.0	14642.0	14642.0	14642.0	14642.0	14642.0	14642.0	14642.0	14642.0	14642.0	14642.0	14642.0	14642.0	14642.0	14642.0	14642.0	14642.0
658.0	0.0	0.0	0.0	0.0	0.0	0.0	0.0	0.0	0.0	0.0	0.0	0.0	0.0	0.0	0.0	0.0	0.0	0.0	0.0	0.0	0.0	0.0	0.0	0.0	0.0	0.0	0.0	0.0	0.0	0.0	0.0	0.0	0.0	0.0	0.0
659.0	0.0	0.0	0.0	0.0	0.0	0.0	0.0	0.0	0.0	0.0	0.0	0.0	0.0	0.0	0.0	0.0	0.0	0.0	0.0	0.0	0.0	0.0	0.0	0.0	0.0	0.0	0.0	0.0	0.0	0.0	0.0	0.0	0.0	0.0	0.0
660.0	15108.0	15108.0	15108.0	15108.0	15176.0	15176.0	15176.0	15176.0	15176.0	15176.0	15176.0	15176.0	15176.0	15176.0	15176.0	15176.0	15176.0	15176.0	15176.0	15176.0	15176.0	15176.0	15189.0	15189.0	15189.0	15189.0	15189.0	15707.0	15707.0	15707.0	15707.0	15707.0	15707.0	15707.0	15707.0
661.0	67073.0	67073.0	67300.0	67499.0	67499.0	67499.0	67499.0	67567.0	67567.0	67567.0	67567.0	67572.0	67785.0	67785.0	67785.0	67946.0	67946.0	68431.0	68431.0	68431.0	68757.0	68763.0	68878.0	68878.0	69118.0	69118.0	69118.0	69118.0	69876.0	69876.0	69876.0	69876.0	69876.0	70041.0	70041.0
662.0	12301.0	12301.0	12301.0	12339.0	12339.0	12339.0	12339.0	12339.0	12339.0	12339.0	12668.0	12668.0	12668.0	12668.0	12668.0	12668.0	12668.0	12675.0	12675.0	15057.0	15179.0	15529.0	15529.0	15529.0	15529.0	15945.0	23719.0	23719.0	24446.0	25180.0	32043.0	34887.0	38152.0	38152.0	38466.0
663.0	0.0	0.0	0.0	0.0	0.0	0.0	0.0	0.0	0.0	0.0	0.0	0.0	0.0	0.0	0.0	0.0	0.0	0.0	0.0	0.0	0.0	0.0	0.0	0.0	0.0	0.0	0.0	0.0	0.0	0.0	0.0	0.0	0.0	0.0	0.0
664.0	2909.0	2909.0	2909.0	2909.0	2909.0	2909.0	2909.0	2909.0	2909.0	2909.0	2909.0	2909.0	2909.0	2909.0	2909.0	2909.0	2909.0	2909.0	2909.0	2909.0	2909.0	2909.0	2909.0	2909.0	2909.0	2909.0	2909.0	2909.0	2909.0	2909.0	2909.0	2909.0	2909.0	2909.0	2909.0
665.0	0.0	0.0	0.0	0.0	0.0	0.0	0.0	0.0	0.0	0.0	0.0	0.0	0.0	0.0	0.0	0.0	0.0	0.0	0.0	0.0	0.0	0.0	0.0	0.0	0.0	0.0	0.0	0.0	0.0	0.0	0.0	0.0	0.0	0.0	0.0
666.0	34847.0	34847.0	34847.0	34847.0	34847.0	34847.0	35126.0	35182.0	35203.0	35203.0	35203.0	35203.0	35203.0	36363.0	36443.0	36693.0	36693.0	36693.0	36693.0	36693.0	36693.0	36698.0	36698.0	36698.0	39369.0	39482.0	39482.0	39482.0	39576.0	39576.0	39858.0	39980.0	39980.0	39980.0	39980.0
667.0	3782.0	3782.0	3782.0	3782.0	4034.0	4034.0	4034.0	4034.0	4034.0	4034.0	4034.0	4034.0	4034.0	4034.0	4034.0	4034.0	4034.0	4034.0	4034.0	4034.0	4034.0	4034.0	4335.0	4335.0	4335.0	4335.0	4335.0	4335.0	4335.0	4335.0	4335.0	4335.0	4335.0	4335.0	4335.0
668.0	21899.0	21899.0	21899.0	22008.0	22008.0	22008.0	22008.0	22206.0	22206.0	22206.0	22229.0	22804.0	23709.0	23709.0	23709.0	23725.0	23725.0	23725.0	23725.0	23725.0	23735.0	23748.0	23748.0	23748.0	23748.0	23748.0	23748.0	23751.0	23751.0	23751.0	23751.0	23751.0	23751.0	23982.0	23982.0
669.0	30015.0	30015.0	30015.0	30015.0	30015.0	30015.0	30015.0	30015.0	30015.0	30015.0	30015.0	30015.0	30203.0	30203.0	30203.0	30203.0	30203.0	30203.0	30203.0	30203.0	30203.0	30203.0	30203.0	30203.0	30203.0	30203.0	30203.0	30203.0	30203.0	30203.0	30203.0	30203.0	30311.0	37541.0	38931.0
670.0	34902.0	34902.0	35036.0	35036.0	35036.0	35036.0	35036.0	35036.0	35036.0	35230.0	35230.0	35230.0	35230.0	35230.0	35230.0	35230.0	35230.0	35230.0	35230.0	35230.0	35230.0	35230.0	35255.0	35255.0	35255.0	35255.0	35255.0	35383.0	35383.0	35383.0	35892.0	35892.0	35892.0	35892.0	36123.0
671.0	26639.0	26639.0	26639.0	26777.0	26777.0	26777.0	26777.0	26980.0	26980.0	26980.0	26980.0	26980.0	26980.0	26980.0	26980.0	26980.0	26980.0	26980.0	26980.0	26980.0	26980.0	26980.0	26980.0	26980.0	26980.0	26980.0	27196.0	27196.0	27196.0	27196.0	27196.0	27196.0	27196.0	27196.0	27196.0
672.0	29291.0	29291.0	29301.0	29301.0	29896.0	30254.0	30254.0	30311.0	30311.0	30311.0	30512.0	30512.0	30512.0	30512.0	30512.0	30512.0	30512.0	30662.0	30662.0	30898.0	30898.0	30898.0	30898.0	30898.0	30898.0	30898.0	30898.0	30898.0	30898.0	30898.0	30898.0	30898.0	30898.0	30898.0	30898.0
673.0	0.0	0.0	0.0	0.0	0.0	0.0	0.0	0.0	0.0	0.0	0.0	0.0	0.0	0.0	0.0	0.0	0.0	0.0	0.0	0.0	0.0	0.0	0.0	0.0	0.0	0.0	0.0	0.0	0.0	0.0	0.0	0.0	0.0	0.0	0.0
674.0	0.0	0.0	0.0	0.0	0.0	0.0	0.0	0.0	0.0	0.0	0.0	0.0	0.0	0.0	0.0	0.0	0.0	0.0	0.0	0.0	0.0	0.0	0.0	0.0	0.0	0.0	0.0	0.0	0.0	0.0	0.0	0.0	0.0	0.0	0.0
675.0	83577.0	83577.0	83577.0	83577.0	83673.0	83673.0	83673.0	83673.0	83673.0	83673.0	83673.0	83673.0	83673.0	83839.0	83839.0	83839.0	83839.0	83839.0	83839.0	83839.0	83839.0	83839.0	83839.0	83839.0	83839.0	83839.0	83839.0	83839.0	83839.0	83839.0	83839.0	83839.0	83839.0	83839.0	83839.0
676.0	73507.0	73507.0	73507.0	73507.0	73507.0	73507.0	73507.0	73507.0	73507.0	73507.0	73507.0	73507.0	73507.0	73507.0	73507.0	73507.0	73507.0	73507.0	73507.0	73507.0	73507.0	73507.0	73587.0	73587.0	73587.0	73587.0	73587.0	73587.0	73587.0	73587.0	73587.0	73587.0	73587.0	73587.0	73587.0
677.0	15552.0	15552.0	15552.0	15552.0	15552.0	15552.0	15552.0	15552.0	15552.0	15552.0	15552.0	15552.0	15552.0	15552.0	15552.0	15552.0	15552.0	15552.0	15552.0	15552.0	15552.0	15552.0	15552.0	15552.0	15552.0	15552.0	15552.0	15552.0	15552.0	15552.0	15552.0	15552.0	15552.0	15552.0	15552.0
678.0	145029.0	145029.0	145029.0	145029.0	145029.0	145029.0	145029.0	145029.0	145029.0	145029.0	145029.0	145029.0	145029.0	145029.0	145029.0	145029.0	145029.0	145029.0	145029.0	145029.0	145029.0	145029.0	145029.0	145029.0	145029.0	145029.0	145029.0	145029.0	145029.0	145029.0	145029.0	145029.0	145029.0	145029.0	145029.0
679.0	5079.0	5079.0	5079.0	5079.0	5079.0	5079.0	5079.0	5079.0	5079.0	5079.0	5079.0	5079.0	5079.0	5079.0	5079.0	5079.0	5079.0	5079.0	5079.0	5079.0	5079.0	5079.0	5079.0	5079.0	5079.0	5079.0	5079.0	5079.0	5079.0	5079.0	5079.0	5079.0	5079.0	5079.0	5079.0
680.0	5680.0	5680.0	5680.0	5680.0	5680.0	5680.0	5680.0	5680.0	5680.0	5680.0	5680.0	5680.0	5680.0	5680.0	5680.0	5761.0	5761.0	5761.0	5761.0	5761.0	5761.0	5761.0	5761.0	5761.0	5761.0	5761.0	5761.0	5761.0	5761.0	5761.0	5761.0	5761.0	5761.0	5761.0	5761.0
681.0	0.0	0.0	0.0	0.0	0.0	0.0	0.0	0.0	0.0	0.0	0.0	0.0	0.0	0.0	0.0	0.0	0.0	0.0	0.0	0.0	0.0	0.0	0.0	0.0	0.0	0.0	0.0	0.0	0.0	0.0	0.0	0.0	0.0	0.0	0.0
682.0	0.0	0.0	0.0	0.0	0.0	0.0	0.0	0.0	0.0	0.0	0.0	0.0	0.0	0.0	0.0	0.0	0.0	0.0	0.0	0.0	0.0	0.0	0.0	0.0	0.0	0.0	0.0	0.0	0.0	0.0	0.0	0.0	0.0	0.0	0.0
683.0	701684.0	701684.0	702014.0	702014.0	702014.0	702014.0	702014.0	702014.0	702060.0	702060.0	702060.0	702060.0	702060.0	702060.0	702060.0	702060.0	705363.0	705507.0	705507.0	705507.0	705507.0	705507.0	705507.0	705507.0	705507.0	705507.0	705507.0	705507.0	715065.0	716589.0	716589.0	716589.0	716589.0	716589.0	716589.0
684.0	0.0	0.0	0.0	0.0	0.0	0.0	0.0	0.0	0.0	0.0	0.0	0.0	0.0	0.0	0.0	0.0	0.0	0.0	0.0	0.0	0.0	0.0	0.0	0.0	0.0	0.0	0.0	0.0	0.0	0.0	0.0	0.0	0.0	0.0	0.0
685.0	4523.0	4523.0	4523.0	4523.0	4523.0	4523.0	4523.0	4523.0	4523.0	4523.0	4523.0	4523.0	4523.0	4523.0	4523.0	4523.0	4523.0	4523.0	4523.0	4523.0	4523.0	4523.0	4523.0	4523.0	4523.0	4523.0	4523.0	4523.0	4523.0	4523.0	4523.0	4523.0	4523.0	4523.0	4523.0
686.0	16837.0	16837.0	16837.0	16837.0	16837.0	16837.0	16837.0	16837.0	16837.0	16837.0	16837.0	16837.0	16837.0	16837.0	16837.0	16837.0	16837.0	16837.0	16837.0	16837.0	16837.0	16837.0	16837.0	16837.0	16837.0	16837.0	16837.0	16837.0	16837.0	16837.0	16837.0	16837.0	16837.0	16837.0	16837.0
687.0	0.0	0.0	0.0	0.0	0.0	0.0	0.0	0.0	0.0	0.0	0.0	0.0	0.0	0.0	0.0	0.0	0.0	0.0	0.0	0.0	0.0	0.0	0.0	0.0	0.0	0.0	0.0	0.0	0.0	0.0	0.0	0.0	0.0	0.0	0.0
688.0	71477.0	71477.0	71477.0	71477.0	71477.0	71477.0	71477.0	71477.0	71477.0	71477.0	71477.0	71477.0	71477.0	71477.0	71477.0	71477.0	71477.0	71477.0	71477.0	71477.0	71477.0	71477.0	71477.0	71477.0	71477.0	71477.0	71477.0	71477.0	71477.0	71477.0	71477.0	71477.0	71477.0	71477.0	71477.0
689.0	0.0	0.0	0.0	0.0	0.0	0.0	0.0	0.0	0.0	0.0	0.0	0.0	0.0	0.0	0.0	0.0	0.0	0.0	0.0	0.0	0.0	0.0	0.0	0.0	0.0	0.0	0.0	0.0	0.0	0.0	0.0	0.0	0.0	0.0	0.0
690.0	30288.0	30288.0	30288.0	30288.0	30288.0	30288.0	30506.0	30506.0	30506.0	30506.0	30506.0	30506.0	30506.0	30506.0	30506.0	30506.0	30728.0	30728.0	30728.0	30728.0	30728.0	30728.0	30728.0	30728.0	30728.0	30728.0	30728.0	30728.0	30728.0	30728.0	30728.0	30728.0	30728.0	30743.0	30743.0
691.0	0.0	0.0	0.0	0.0	0.0	0.0	0.0	0.0	0.0	0.0	0.0	0.0	0.0	0.0	0.0	0.0	0.0	0.0	0.0	0.0	0.0	0.0	0.0	0.0	0.0	0.0	0.0	0.0	0.0	0.0	0.0	0.0	0.0	0.0	0.0
692.0	77381.0	77381.0	77381.0	77381.0	77381.0	77381.0	77381.0	77381.0	77381.0	77381.0	77381.0	77381.0	77381.0	77381.0	77381.0	77381.0	77381.0	77381.0	77381.0	77381.0	77381.0	77381.0	77381.0	77381.0	77381.0	77381.0	77381.0	77381.0	77381.0	77381.0	77381.0	77381.0	77381.0	77381.0	77381.0
693.0	25430.0	25430.0	25430.0	25436.0	25552.0	25552.0	25552.0	25552.0	25552.0	25552.0	25552.0	25552.0	25552.0	25552.0	25552.0	25552.0	25670.0	25670.0	25670.0	25681.0	25681.0	25681.0	25681.0	25681.0	25681.0	25681.0	25681.0	25681.0	25720.0	25720.0	25720.0	25720.0	25720.0	25720.0	25720.0
694.0	4532.0	4532.0	4532.0	4532.0	4532.0	4532.0	4532.0	4532.0	4532.0	4532.0	4532.0	4532.0	4532.0	4532.0	4532.0	4532.0	4532.0	4532.0	4532.0	4532.0	4532.0	4532.0	4532.0	4532.0	4532.0	4532.0	4532.0	4532.0	4532.0	4532.0	4532.0	4532.0	4532.0	4532.0	4532.0
695.0	71625.0	71625.0	71699.0	71699.0	71699.0	71699.0	71699.0	71699.0	71843.0	71843.0	71843.0	71843.0	71843.0	71843.0	71843.0	71843.0	71860.0	72064.0	72064.0	72064.0	72090.0	72090.0	72090.0	72617.0	72617.0	72617.0	72617.0	72617.0	73397.0	73418.0	73418.0	73418.0	73418.0	73418.0	73418.0
696.0	217261.0	217261.0	217261.0	217261.0	217261.0	217261.0	217261.0	217261.0	217261.0	217261.0	217261.0	217261.0	217261.0	217261.0	217261.0	217261.0	217261.0	217261.0	217261.0	217261.0	217261.0	217261.0	217261.0	217261.0	217261.0	217261.0	217261.0	217261.0	217261.0	217261.0	217261.0	217261.0	217261.0	217261.0	217261.0
697.0	22743.0	22743.0	22743.0	22743.0	22743.0	22743.0	22743.0	22743.0	22743.0	22743.0	22752.0	22752.0	22752.0	22752.0	22752.0	22752.0	22752.0	22752.0	22752.0	22752.0	22752.0	22752.0	22752.0	22752.0	22752.0	22752.0	22752.0	22752.0	22752.0	22752.0	22752.0	22752.0	22752.0	22752.0	22881.0
698.0	0.0	0.0	0.0	0.0	0.0	0.0	0.0	0.0	0.0	0.0	0.0	0.0	0.0	0.0	0.0	0.0	0.0	0.0	0.0	0.0	0.0	0.0	0.0	0.0	0.0	0.0	0.0	0.0	0.0	0.0	0.0	0.0	0.0	0.0	0.0
699.0	20857.0	20857.0	20857.0	20857.0	20857.0	20857.0	20857.0	20857.0	20857.0	20857.0	20857.0	20857.0	20857.0	20857.0	20857.0	20857.0	20857.0	20857.0	20857.0	20857.0	20857.0	20857.0	20857.0	20857.0	20857.0	20857.0	20857.0	20857.0	20892.0	20892.0	20892.0	20892.0	20892.0	20892.0	20892.0
700.0	17352.0	17352.0	17352.0	17352.0	17352.0	17352.0	17352.0	17352.0	17352.0	17352.0	17352.0	17352.0	17352.0	17352.0	17352.0	17352.0	17352.0	17352.0	17352.0	17352.0	17352.0	17352.0	17352.0	17352.0	17352.0	17352.0	17352.0	17352.0	17352.0	17352.0	17352.0	17352.0	17352.0	17352.0	17352.0
701.0	24227.0	24227.0	24227.0	24227.0	24227.0	24227.0	24227.0	24227.0	24227.0	24227.0	24227.0	24227.0	24227.0	24227.0	24227.0	24227.0	24227.0	24227.0	24227.0	24227.0	24227.0	24227.0	24227.0	24227.0	24227.0	24227.0	24227.0	24227.0	24227.0	24227.0	24227.0	24227.0	24227.0	24227.0	24227.0
702.0	381.0	381.0	381.0	381.0	381.0	381.0	381.0	381.0	381.0	381.0	381.0	381.0	381.0	381.0	381.0	381.0	381.0	381.0	381.0	381.0	381.0	381.0	381.0	381.0	381.0	381.0	381.0	381.0	381.0	381.0	381.0	381.0	381.0	381.0	381.0
703.0	0.0	0.0	0.0	0.0	0.0	0.0	0.0	0.0	0.0	0.0	0.0	0.0	0.0	0.0	0.0	0.0	0.0	0.0	0.0	0.0	0.0	0.0	0.0	0.0	0.0	0.0	0.0	0.0	0.0	0.0	0.0	0.0	0.0	0.0	0.0
704.0	0.0	0.0	0.0	0.0	0.0	0.0	0.0	0.0	0.0	0.0	0.0	0.0	0.0	0.0	0.0	0.0	0.0	0.0	0.0	0.0	0.0	0.0	0.0	0.0	0.0	0.0	0.0	0.0	0.0	0.0	0.0	0.0	0.0	0.0	0.0
705.0	16147.0	16147.0	16147.0	16147.0	16147.0	16147.0	16147.0	16147.0	16147.0	16147.0	16147.0	16147.0	16147.0	16147.0	16147.0	16147.0	16147.0	16147.0	16147.0	16147.0	16147.0	16147.0	16147.0	16147.0	16147.0	16147.0	16147.0	16147.0	16147.0	16147.0	16147.0	16147.0	16147.0	16147.0	16147.0
706.0	154090.0	154090.0	154090.0	154090.0	154090.0	154090.0	154090.0	154090.0	154090.0	154090.0	154090.0	154090.0	154090.0	154090.0	154090.0	154090.0	154090.0	154090.0	154090.0	154090.0	154090.0	154090.0	154090.0	154090.0	154090.0	154090.0	154090.0	154090.0	154316.0	154316.0	154316.0	154316.0	154316.0	154316.0	154316.0
707.0	52220.0	52220.0	52220.0	52323.0	52323.0	52367.0	52373.0	52373.0	52373.0	52373.0	52373.0	52373.0	52373.0	52373.0	52373.0	52373.0	52373.0	52373.0	52373.0	52373.0	52373.0	52373.0	52373.0	52490.0	52490.0	52490.0	52490.0	52490.0	52626.0	52626.0	52626.0	52626.0	52626.0	52626.0	52626.0
708.0	10214.0	10214.0	10220.0	10220.0	10220.0	10220.0	10220.0	10220.0	10220.0	10220.0	10220.0	10220.0	10887.0	11111.0	11111.0	11111.0	11111.0	11111.0	11111.0	11111.0	11111.0	11111.0	11810.0	12062.0	12062.0	12062.0	12062.0	12062.0	12277.0	12277.0	12277.0	12277.0	12277.0	12277.0	12277.0
709.0	1060035.0	1060035.0	1060035.0	1060035.0	1060035.0	1060035.0	1060035.0	1060035.0	1060035.0	1060035.0	1060035.0	1060035.0	1060035.0	1060035.0	1060035.0	1060035.0	1060035.0	1060035.0	1060035.0	1060035.0	1060035.0	1060035.0	1060035.0	1060035.0	1060035.0	1060035.0	1060035.0	1060035.0	1062077.0	1062077.0	1062077.0	1062077.0	1062077.0	1062077.0	1062077.0
710.0	0.0	0.0	0.0	0.0	0.0	0.0	0.0	0.0	0.0	0.0	0.0	0.0	0.0	0.0	0.0	0.0	0.0	0.0	0.0	0.0	0.0	0.0	0.0	0.0	0.0	0.0	0.0	0.0	0.0	0.0	0.0	0.0	0.0	0.0	0.0
711.0	13919.0	13919.0	13919.0	13919.0	13919.0	13919.0	13919.0	13919.0	13919.0	13919.0	13919.0	13919.0	13919.0	13919.0	13919.0	13919.0	13919.0	13919.0	13919.0	13919.0	13919.0	13919.0	13919.0	13919.0	13919.0	13919.0	13919.0	13919.0	13919.0	13919.0	13919.0	13919.0	13919.0	13919.0	13919.0
712.0	0.0	0.0	0.0	0.0	0.0	0.0	0.0	0.0	0.0	0.0	0.0	0.0	0.0	0.0	0.0	0.0	0.0	0.0	0.0	0.0	0.0	0.0	0.0	0.0	0.0	0.0	0.0	0.0	0.0	0.0	0.0	0.0	0.0	0.0	0.0
713.0	16191.0	16191.0	16191.0	16191.0	16191.0	16191.0	16191.0	16191.0	16191.0	16191.0	16191.0	16191.0	16191.0	16191.0	16191.0	16191.0	16191.0	16191.0	16191.0	16191.0	16191.0	16191.0	16191.0	16191.0	16191.0	16191.0	16191.0	16191.0	16191.0	16191.0	16191.0	16191.0	16191.0	16191.0	16191.0
714.0	393.0	393.0	393.0	393.0	393.0	393.0	393.0	393.0	393.0	393.0	393.0	393.0	393.0	393.0	393.0	393.0	393.0	393.0	393.0	393.0	393.0	393.0	393.0	393.0	393.0	393.0	393.0	393.0	393.0	393.0	393.0	393.0	393.0	393.0	393.0
715.0	0.0	0.0	0.0	0.0	0.0	0.0	0.0	0.0	0.0	0.0	0.0	0.0	0.0	0.0	0.0	0.0	0.0	0.0	0.0	0.0	0.0	0.0	0.0	0.0	0.0	0.0	0.0	0.0	0.0	0.0	0.0	0.0	0.0	0.0	0.0
716.0	0.0	0.0	0.0	0.0	0.0	0.0	0.0	0.0	0.0	0.0	0.0	0.0	0.0	0.0	0.0	0.0	0.0	0.0	0.0	0.0	0.0	0.0	0.0	0.0	0.0	0.0	0.0	0.0	0.0	0.0	0.0	0.0	0.0	0.0	0.0
717.0	11323.0	11323.0	11323.0	11323.0	11323.0	11323.0	11323.0	11323.0	11323.0	11323.0	11323.0	11323.0	11323.0	11323.0	11323.0	11323.0	11323.0	11323.0	11323.0	11323.0	11323.0	11323.0	11323.0	11323.0	11323.0	11323.0	11323.0	11323.0	11323.0	11323.0	11323.0	11323.0	11323.0	11323.0	11323.0
718.0	0.0	0.0	0.0	0.0	0.0	0.0	0.0	0.0	0.0	0.0	0.0	0.0	0.0	0.0	0.0	0.0	0.0	0.0	0.0	0.0	0.0	0.0	0.0	0.0	0.0	0.0	0.0	0.0	0.0	0.0	0.0	0.0	0.0	0.0	0.0
719.0	0.0	0.0	0.0	0.0	0.0	0.0	0.0	0.0	0.0	0.0	0.0	0.0	0.0	0.0	0.0	0.0	0.0	0.0	0.0	0.0	0.0	0.0	0.0	0.0	0.0	0.0	0.0	0.0	0.0	0.0	0.0	0.0	0.0	0.0	0.0
720.0	99408.0	99408.0	99408.0	99408.0	99408.0	99408.0	99408.0	99408.0	99408.0	99408.0	99408.0	99408.0	99408.0	99408.0	99408.0	99408.0	99408.0	99408.0	99408.0	99408.0	99408.0	101251.0	105484.0	105484.0	105484.0	105484.0	105484.0	105484.0	105484.0	105484.0	105484.0	105484.0	105484.0	105484.0	105484.0
721.0	0.0	0.0	0.0	0.0	0.0	0.0	0.0	0.0	0.0	0.0	0.0	0.0	0.0	0.0	0.0	0.0	0.0	0.0	0.0	0.0	0.0	0.0	0.0	0.0	0.0	0.0	0.0	0.0	0.0	0.0	0.0	0.0	0.0	0.0	0.0
722.0	23201.0	23201.0	23201.0	23201.0	23201.0	23201.0	23201.0	23201.0	23201.0	23201.0	23201.0	23201.0	23201.0	23201.0	23201.0	23201.0	23201.0	23201.0	23201.0	23201.0	23201.0	23201.0	23201.0	23201.0	23201.0	23201.0	23201.0	23201.0	23235.0	23235.0	23235.0	23235.0	23235.0	23235.0	23235.0
723.0	67913.0	67913.0	67913.0	67913.0	67913.0	67913.0	67913.0	67913.0	67913.0	67913.0	67913.0	67913.0	67913.0	67913.0	67913.0	67913.0	67913.0	67913.0	67913.0	67913.0	67913.0	67913.0	67913.0	67913.0	67913.0	67913.0	67913.0	67913.0	69848.0	69848.0	69848.0	69848.0	69848.0	69848.0	69848.0
724.0	15392.0	15392.0	15392.0	15392.0	15392.0	15392.0	15392.0	15392.0	15392.0	15392.0	15537.0	15537.0	15537.0	29611.0	35844.0	35844.0	36772.0	36772.0	36772.0	36773.0	36773.0	36773.0	36773.0	36773.0	36773.0	36773.0	36773.0	38051.0	40084.0	41164.0	41164.0	41164.0	41164.0	41164.0	41164.0
725.0	26106.0	26106.0	26106.0	26106.0	26106.0	26106.0	26236.0	26253.0	26253.0	26253.0	26253.0	26253.0	26253.0	26253.0	26391.0	26391.0	26391.0	26391.0	26391.0	26391.0	26391.0	26391.0	26391.0	26391.0	26391.0	26391.0	26391.0	26391.0	26391.0	26391.0	26391.0	26391.0	26391.0	26391.0	26391.0
726.0	0.0	0.0	0.0	0.0	0.0	0.0	0.0	0.0	0.0	0.0	0.0	0.0	0.0	0.0	0.0	0.0	0.0	0.0	0.0	0.0	0.0	0.0	0.0	0.0	0.0	0.0	0.0	0.0	0.0	0.0	0.0	0.0	0.0	0.0	0.0
727.0	78460.0	78460.0	78460.0	78460.0	78460.0	78460.0	78460.0	78460.0	78460.0	78460.0	78460.0	78460.0	78460.0	78460.0	78460.0	78460.0	80319.0	107330.0	112269.0	112269.0	112269.0	112269.0	112269.0	112269.0	112269.0	112269.0	112269.0	112269.0	112545.0	123405.0	123405.0	123405.0	123405.0	123405.0	123405.0
728.0	52732.0	52732.0	52732.0	52732.0	52732.0	52732.0	52732.0	52732.0	52732.0	52732.0	52984.0	52984.0	52984.0	53082.0	53190.0	53190.0	53190.0	53190.0	53190.0	53190.0	53190.0	53190.0	53484.0	53484.0	53484.0	54312.0	54532.0	54532.0	54532.0	54532.0	54532.0	54532.0	54532.0	54532.0	54532.0
729.0	9205.0	9205.0	9205.0	9205.0	9205.0	9205.0	9205.0	9205.0	9205.0	9205.0	9205.0	9205.0	9205.0	9205.0	9205.0	9205.0	9205.0	9205.0	9205.0	9205.0	9205.0	9205.0	9205.0	9205.0	9205.0	9205.0	9205.0	9205.0	9205.0	9205.0	9321.0	9321.0	9321.0	9321.0	9321.0
730.0	158540.0	158540.0	158540.0	158540.0	158540.0	158540.0	158540.0	158540.0	158540.0	158540.0	158540.0	158540.0	158540.0	158540.0	158540.0	158540.0	158540.0	158540.0	158540.0	158540.0	162320.0	167334.0	167334.0	167334.0	167334.0	167334.0	167334.0	167334.0	167334.0	167334.0	167334.0	167334.0	167334.0	167334.0	167334.0
731.0	0.0	0.0	0.0	0.0	0.0	0.0	0.0	0.0	0.0	0.0	0.0	0.0	0.0	0.0	0.0	0.0	0.0	0.0	0.0	0.0	0.0	0.0	0.0	0.0	0.0	0.0	0.0	0.0	0.0	0.0	0.0	0.0	0.0	0.0	0.0
732.0	0.0	0.0	0.0	0.0	0.0	0.0	0.0	0.0	0.0	0.0	0.0	0.0	0.0	0.0	0.0	0.0	0.0	0.0	0.0	0.0	0.0	0.0	0.0	0.0	0.0	0.0	0.0	0.0	0.0	0.0	0.0	0.0	0.0	0.0	0.0
733.0	28729.0	28729.0	28729.0	28729.0	28729.0	28729.0	28729.0	28729.0	28729.0	28729.0	28729.0	28729.0	28729.0	28729.0	28729.0	28729.0	28729.0	28740.0	28740.0	28740.0	28740.0	28740.0	28740.0	28740.0	28740.0	28740.0	28740.0	28740.0	28740.0	28740.0	28740.0	28740.0	28742.0	28742.0	28742.0
734.0	18518.0	18518.0	18518.0	18518.0	18518.0	18518.0	18518.0	18518.0	18518.0	18518.0	18518.0	18518.0	18518.0	18518.0	18518.0	18518.0	18518.0	18518.0	18518.0	18518.0	18518.0	18518.0	18518.0	18774.0	18774.0	18774.0	18774.0	18774.0	18774.0	18774.0	18774.0	18774.0	18774.0	18774.0	18774.0
735.0	12643.0	12643.0	12643.0	12643.0	12643.0	12643.0	12643.0	12643.0	12643.0	12643.0	12643.0	12643.0	12643.0	12643.0	12643.0	12643.0	12643.0	12643.0	12643.0	12643.0	12643.0	12643.0	12643.0	12643.0	12643.0	12643.0	12643.0	12643.0	12643.0	12643.0	12643.0	12643.0	12643.0	12643.0	12643.0
736.0	31225.0	31225.0	31225.0	31225.0	31225.0	31225.0	31225.0	31225.0	31225.0	31225.0	31225.0	31225.0	31225.0	31225.0	31225.0	31225.0	31225.0	31225.0	31225.0	31225.0	31225.0	31225.0	31225.0	31225.0	31225.0	31225.0	31225.0	31225.0	31348.0	31348.0	31348.0	31348.0	31348.0	31348.0	31348.0
737.0	45044.0	45044.0	45044.0	45044.0	45044.0	45044.0	45044.0	45044.0	45044.0	45044.0	45044.0	45044.0	45044.0	45044.0	45044.0	45044.0	45044.0	45044.0	45044.0	45044.0	45707.0	45707.0	45707.0	45707.0	45707.0	45707.0	45707.0	48600.0	50796.0	55581.0	55728.0	55728.0	55728.0	55728.0	55728.0
738.0	0.0	0.0	0.0	0.0	0.0	0.0	0.0	0.0	0.0	0.0	0.0	0.0	0.0	0.0	0.0	0.0	0.0	0.0	0.0	0.0	0.0	0.0	0.0	0.0	0.0	0.0	0.0	0.0	0.0	0.0	0.0	0.0	0.0	0.0	0.0
739.0	0.0	0.0	0.0	0.0	0.0	0.0	0.0	0.0	0.0	0.0	0.0	0.0	0.0	0.0	0.0	0.0	0.0	0.0	0.0	0.0	0.0	0.0	0.0	0.0	0.0	0.0	0.0	0.0	0.0	0.0	0.0	0.0	0.0	0.0	0.0
740.0	47549.0	47549.0	47764.0	47764.0	47764.0	47764.0	47764.0	47764.0	47764.0	47764.0	47764.0	47764.0	47764.0	47764.0	47764.0	47764.0	47764.0	47764.0	47764.0	47764.0	47764.0	47764.0	47764.0	47764.0	47764.0	47764.0	47764.0	47764.0	47764.0	47764.0	47764.0	47764.0	47764.0	47764.0	47764.0
741.0	0.0	0.0	0.0	0.0	0.0	0.0	0.0	0.0	0.0	0.0	0.0	0.0	0.0	0.0	0.0	0.0	0.0	0.0	0.0	0.0	0.0	0.0	0.0	0.0	0.0	0.0	0.0	0.0	0.0	0.0	0.0	0.0	0.0	0.0	0.0
742.0	4248.0	4248.0	4248.0	4248.0	4248.0	4248.0	4248.0	4248.0	4248.0	4248.0	4248.0	4248.0	4248.0	4248.0	4248.0	4248.0	4248.0	4248.0	4248.0	4248.0	4248.0	4318.0	4318.0	4318.0	4318.0	4318.0	4318.0	4318.0	4318.0	4318.0	4318.0	4318.0	4318.0	4318.0	4318.0
743.0	36717.0	36717.0	36913.0	36913.0	36913.0	36913.0	36913.0	37112.0	37112.0	37112.0	37112.0	37112.0	37112.0	37112.0	37474.0	37474.0	37737.0	37737.0	37737.0	37737.0	37905.0	37905.0	37905.0	37905.0	37905.0	37905.0	37905.0	37905.0	37942.0	41100.0	41333.0	41333.0	41453.0	41453.0	41453.0
744.0	0.0	0.0	0.0	0.0	0.0	0.0	0.0	0.0	0.0	0.0	0.0	0.0	0.0	0.0	0.0	0.0	0.0	0.0	0.0	0.0	0.0	0.0	0.0	0.0	0.0	0.0	0.0	0.0	0.0	0.0	0.0	0.0	0.0	0.0	0.0
745.0	20935.0	20935.0	20935.0	20935.0	20935.0	21032.0	21032.0	21032.0	21032.0	21032.0	21032.0	21032.0	21032.0	21032.0	22287.0	22287.0	22287.0	22565.0	22565.0	22565.0	22565.0	22725.0	22725.0	22725.0	22725.0	22725.0	22725.0	22725.0	22725.0	22725.0	22725.0	22725.0	22725.0	22725.0	22725.0
746.0	2785.0	2785.0	2785.0	2785.0	2785.0	2785.0	2785.0	2785.0	2785.0	2785.0	2785.0	2785.0	2785.0	2785.0	2785.0	2785.0	2785.0	2785.0	2785.0	2785.0	2785.0	2785.0	2785.0	2785.0	2785.0	2785.0	2785.0	4845.0	6394.0	6394.0	6394.0	6394.0	6394.0	6394.0	6394.0
747.0	24911.0	24911.0	24911.0	24911.0	24911.0	24911.0	24911.0	24911.0	24911.0	24911.0	24911.0	24911.0	24911.0	24911.0	24911.0	24911.0	24911.0	24911.0	24911.0	24911.0	24911.0	24911.0	24911.0	24911.0	24911.0	24911.0	24911.0	24911.0	24911.0	24911.0	24911.0	24911.0	24911.0	24911.0	24911.0
748.0	18045.0	18045.0	18045.0	18045.0	18045.0	18045.0	18045.0	18116.0	18116.0	18116.0	18116.0	18116.0	18116.0	18116.0	18116.0	18116.0	18116.0	18116.0	18116.0	18474.0	18559.0	18559.0	18559.0	18559.0	18559.0	18559.0	18559.0	19310.0	19789.0	21866.0	24954.0	24954.0	24954.0	24954.0	24954.0
749.0	0.0	0.0	0.0	0.0	0.0	0.0	0.0	0.0	0.0	0.0	0.0	0.0	0.0	0.0	0.0	0.0	0.0	0.0	0.0	0.0	0.0	0.0	0.0	0.0	0.0	0.0	0.0	0.0	0.0	0.0	0.0	0.0	0.0	0.0	0.0
750.0	16043.0	16043.0	16043.0	16043.0	16043.0	16043.0	16043.0	16163.0	16163.0	16163.0	16163.0	16197.0	16197.0	16197.0	16197.0	16197.0	16197.0	16197.0	16197.0	16197.0	16197.0	16197.0	16197.0	16197.0	16197.0	16197.0	16197.0	16197.0	16197.0	16197.0	16197.0	16197.0	16197.0	16197.0	16197.0
751.0	0.0	0.0	0.0	0.0	0.0	0.0	0.0	0.0	0.0	0.0	0.0	0.0	0.0	0.0	0.0	0.0	0.0	0.0	0.0	0.0	0.0	0.0	0.0	0.0	0.0	0.0	0.0	0.0	0.0	0.0	0.0	0.0	0.0	0.0	0.0
752.0	35932.0	35932.0	35932.0	35932.0	35932.0	35932.0	35932.0	35932.0	35932.0	35932.0	35932.0	35932.0	35932.0	35932.0	35932.0	35932.0	35932.0	35932.0	35932.0	35932.0	35932.0	35932.0	35932.0	35932.0	35932.0	35932.0	35932.0	35932.0	35932.0	35932.0	35932.0	35932.0	35932.0	35932.0	35932.0
753.0	12397.0	12397.0	12397.0	12397.0	12397.0	12397.0	12397.0	12397.0	12397.0	12397.0	12397.0	12397.0	12397.0	12397.0	12397.0	12397.0	12397.0	12397.0	12397.0	12397.0	12397.0	12397.0	12397.0	12397.0	12397.0	12397.0	12397.0	12397.0	12397.0	12472.0	12472.0	12532.0	12532.0	12532.0	12532.0
754.0	117984.0	117984.0	117984.0	117984.0	117984.0	117984.0	117984.0	117984.0	117984.0	117984.0	117984.0	117984.0	117984.0	117984.0	117984.0	117984.0	117984.0	117984.0	117984.0	117984.0	135171.0	146961.0	149217.0	149217.0	149217.0	149217.0	149217.0	149217.0	149217.0	149217.0	149217.0	149217.0	149217.0	149217.0	149217.0
755.0	32534.0	32534.0	32534.0	32534.0	32534.0	32651.0	32651.0	32651.0	32651.0	32651.0	32651.0	32651.0	32651.0	32651.0	32651.0	32651.0	32651.0	32651.0	32651.0	32769.0	32887.0	32887.0	32887.0	32887.0	32887.0	32887.0	32887.0	32887.0	32887.0	32887.0	32887.0	32887.0	32887.0	32887.0	32887.0
756.0	6025.0	6025.0	6025.0	6025.0	6025.0	6025.0	6025.0	6025.0	6025.0	6025.0	6025.0	6025.0	6025.0	6025.0	6025.0	6025.0	6025.0	6025.0	6025.0	6025.0	6025.0	6025.0	6025.0	6025.0	6025.0	6025.0	6025.0	6025.0	6025.0	6025.0	6025.0	6025.0	6025.0	6025.0	6025.0
757.0	55693.0	55693.0	55693.0	55693.0	55693.0	55693.0	55693.0	55693.0	55693.0	55693.0	55693.0	55693.0	55693.0	55693.0	55693.0	55693.0	55693.0	55693.0	55693.0	55693.0	55693.0	55693.0	55693.0	55693.0	55693.0	55693.0	55693.0	55693.0	55693.0	55693.0	55693.0	55693.0	55693.0	55693.0	55693.0
758.0	512629.0	512629.0	512629.0	512629.0	512629.0	512629.0	512629.0	512629.0	512629.0	512629.0	512629.0	512629.0	512629.0	512629.0	512629.0	512629.0	512629.0	512629.0	512629.0	512629.0	512629.0	512629.0	512629.0	512629.0	512629.0	512629.0	512629.0	512629.0	512629.0	512629.0	512629.0	512629.0	512629.0	512629.0	512629.0
759.0	77302.0	77302.0	77302.0	77628.0	77628.0	77628.0	77628.0	77628.0	77628.0	77628.0	77628.0	77628.0	77628.0	77628.0	77628.0	77628.0	77628.0	77628.0	77628.0	77628.0	77628.0	77628.0	77628.0	77628.0	77628.0	77628.0	77628.0	77628.0	77764.0	77764.0	77764.0	77764.0	77764.0	77764.0	77764.0
760.0	150980.0	150980.0	150980.0	150980.0	150980.0	150980.0	150980.0	150980.0	151010.0	151010.0	151010.0	151010.0	151010.0	151010.0	151010.0	151010.0	151010.0	151306.0	151306.0	151306.0	151557.0	151557.0	151606.0	151606.0	151606.0	151606.0	151606.0	152003.0	152003.0	152003.0	152003.0	152003.0	152003.0	152003.0	152003.0
761.0	19186.0	19186.0	19186.0	19186.0	19186.0	19186.0	19186.0	19186.0	19186.0	19186.0	19186.0	19186.0	19186.0	19186.0	19186.0	19186.0	19186.0	19186.0	19211.0	19211.0	19211.0	19211.0	19211.0	19211.0	19211.0	19211.0	19211.0	19211.0	19211.0	19211.0	19211.0	19211.0	19211.0	19211.0	19211.0
762.0	0.0	0.0	0.0	0.0	0.0	0.0	0.0	0.0	0.0	0.0	0.0	0.0	0.0	0.0	0.0	0.0	0.0	0.0	0.0	0.0	0.0	0.0	0.0	0.0	0.0	0.0	0.0	0.0	0.0	0.0	0.0	0.0	0.0	0.0	0.0
763.0	47968.0	47968.0	47968.0	47968.0	47968.0	48050.0	48050.0	48050.0	48050.0	48050.0	48050.0	48050.0	48050.0	48050.0	48050.0	48050.0	48050.0	48050.0	48050.0	48050.0	48050.0	48050.0	48050.0	48050.0	48050.0	48050.0	48050.0	48050.0	48050.0	48050.0	48050.0	48050.0	48050.0	48050.0	48050.0
764.0	19658.0	19658.0	19658.0	19658.0	19658.0	19658.0	19658.0	19658.0	19658.0	19658.0	19658.0	19658.0	19658.0	19658.0	19658.0	19667.0	19667.0	19667.0	19667.0	19667.0	19667.0	19667.0	19667.0	19667.0	19667.0	19667.0	19667.0	19667.0	19667.0	19667.0	19667.0	19667.0	19667.0	19667.0	19667.0
765.0	4604.0	4604.0	4670.0	4799.0	4799.0	4799.0	4799.0	4799.0	4799.0	4856.0	4856.0	4856.0	4856.0	4856.0	5869.0	5869.0	5869.0	6485.0	6485.0	6485.0	6485.0	6485.0	6485.0	6485.0	6485.0	6485.0	6485.0	6485.0	6495.0	6495.0	6495.0	6495.0	6495.0	6495.0	6495.0
766.0	8466.0	8466.0	8466.0	8466.0	8466.0	8466.0	8466.0	8466.0	8466.0	8466.0	8466.0	8466.0	8466.0	8466.0	8466.0	8577.0	8577.0	8577.0	8577.0	8577.0	8577.0	8577.0	8577.0	8577.0	8577.0	8577.0	8577.0	8577.0	8577.0	8577.0	8577.0	8577.0	8577.0	8577.0	8577.0
767.0	55478.0	55478.0	56458.0	56458.0	56458.0	56458.0	56458.0	56458.0	56458.0	56458.0	56458.0	56458.0	56458.0	56458.0	56458.0	56458.0	56458.0	56458.0	56634.0	56634.0	56634.0	56634.0	56634.0	56634.0	56634.0	56634.0	56634.0	56634.0	56634.0	56634.0	56634.0	57146.0	57146.0	57146.0	57146.0
768.0	0.0	0.0	0.0	0.0	0.0	0.0	0.0	0.0	0.0	0.0	0.0	0.0	0.0	0.0	0.0	0.0	0.0	0.0	0.0	0.0	0.0	0.0	0.0	0.0	0.0	0.0	0.0	0.0	0.0	0.0	0.0	0.0	0.0	0.0	0.0
769.0	152002.0	152002.0	152002.0	152002.0	152002.0	152002.0	152002.0	152002.0	152002.0	152002.0	152002.0	152002.0	152002.0	152002.0	152002.0	152002.0	152002.0	152002.0	152002.0	152002.0	152002.0	152002.0	152002.0	152002.0	152002.0	152002.0	152002.0	152002.0	152002.0	152002.0	152002.0	152002.0	152002.0	152002.0	152002.0
770.0	30270.0	30270.0	30270.0	30270.0	30423.0	30423.0	30423.0	30533.0	30533.0	30533.0	30533.0	30533.0	30533.0	30566.0	30593.0	30593.0	30593.0	30593.0	30593.0	30593.0	30593.0	30593.0	30593.0	30790.0	30790.0	30790.0	30790.0	30790.0	30961.0	30961.0	30961.0	30961.0	30961.0	30961.0	30961.0
771.0	25073.0	25073.0	25073.0	25073.0	25073.0	25073.0	25073.0	25073.0	25073.0	25073.0	25073.0	25073.0	25110.0	25173.0	25173.0	25173.0	25173.0	25173.0	25173.0	25173.0	25173.0	25173.0	25173.0	25173.0	25315.0	25315.0	25315.0	25315.0	25315.0	25315.0	25315.0	25315.0	25315.0	25315.0	25315.0
772.0	0.0	0.0	0.0	0.0	0.0	0.0	0.0	0.0	0.0	0.0	0.0	0.0	0.0	0.0	0.0	0.0	0.0	0.0	0.0	0.0	0.0	0.0	0.0	0.0	0.0	0.0	0.0	0.0	0.0	0.0	0.0	0.0	0.0	0.0	0.0
773.0	8947.0	8947.0	8947.0	8947.0	8947.0	8947.0	8947.0	8947.0	8947.0	8947.0	8947.0	8947.0	8947.0	8947.0	8947.0	8947.0	8947.0	8947.0	8947.0	8947.0	8947.0	8947.0	8947.0	8947.0	8947.0	8947.0	8947.0	8947.0	8947.0	8947.0	8947.0	8947.0	8947.0	8947.0	8947.0
774.0	0.0	0.0	0.0	0.0	0.0	0.0	0.0	0.0	0.0	0.0	0.0	0.0	0.0	0.0	0.0	0.0	0.0	0.0	0.0	0.0	0.0	0.0	0.0	0.0	0.0	0.0	0.0	0.0	0.0	0.0	0.0	0.0	0.0	0.0	0.0
775.0	14930.0	14930.0	14930.0	14930.0	15073.0	15073.0	15073.0	15073.0	15073.0	15073.0	15073.0	15073.0	15073.0	15073.0	15073.0	15073.0	15073.0	15073.0	15073.0	15073.0	15073.0	15073.0	15073.0	15073.0	15073.0	15073.0	15073.0	15073.0	15204.0	15204.0	15204.0	15204.0	15204.0	15204.0	15204.0
776.0	9364.0	9364.0	9364.0	9364.0	9364.0	9364.0	9364.0	9364.0	9364.0	9364.0	9364.0	9364.0	9364.0	9364.0	9364.0	9364.0	9364.0	9364.0	9364.0	9364.0	9364.0	9364.0	9364.0	9364.0	9364.0	9364.0	9364.0	9364.0	9419.0	9419.0	9419.0	9419.0	9419.0	9419.0	9419.0
777.0	14024.0	14024.0	14024.0	14024.0	14024.0	14024.0	14024.0	14024.0	14024.0	14024.0	14024.0	14024.0	14024.0	14024.0	14024.0	14024.0	14024.0	14024.0	14024.0	14024.0	14024.0	14024.0	14024.0	14024.0	14024.0	14024.0	14024.0	14024.0	14024.0	14024.0	14024.0	14024.0	14024.0	14024.0	14024.0
778.0	20084.0	20084.0	20084.0	20084.0	20084.0	20084.0	20084.0	20084.0	20084.0	20327.0	20327.0	20327.0	20327.0	20327.0	20327.0	20327.0	20327.0	21027.0	21027.0	21027.0	21027.0	21027.0	21027.0	21027.0	21027.0	21027.0	21027.0	21027.0	22208.0	22208.0	22208.0	22208.0	22272.0	22272.0	22272.0
779.0	28535.0	28535.0	28535.0	28535.0	28535.0	28535.0	28535.0	28535.0	28535.0	28535.0	28684.0	28684.0	28684.0	28684.0	28743.0	28743.0	28867.0	28867.0	28867.0	28867.0	28867.0	28867.0	28867.0	28867.0	28867.0	28867.0	28867.0	28867.0	28867.0	28867.0	28867.0	28867.0	28867.0	28867.0	28867.0
780.0	20067.0	20067.0	20067.0	20067.0	20067.0	20067.0	20067.0	20067.0	20067.0	20067.0	20067.0	20067.0	20067.0	20067.0	20067.0	20067.0	20067.0	20067.0	20067.0	20067.0	20067.0	20067.0	20067.0	20234.0	20905.0	20905.0	20905.0	20905.0	20905.0	20905.0	20905.0	20905.0	20905.0	20906.0	20906.0
781.0	31779.0	31779.0	31779.0	31779.0	31779.0	31779.0	31779.0	31779.0	31779.0	31779.0	31779.0	31779.0	31779.0	31779.0	31779.0	31779.0	31779.0	31779.0	31779.0	31779.0	31779.0	31779.0	32445.0	32445.0	32445.0	32445.0	32445.0	32445.0	32445.0	32445.0	32445.0	32445.0	32445.0	32445.0	32445.0
782.0	56911.0	56911.0	56911.0	56911.0	56911.0	56911.0	56911.0	56911.0	56911.0	56911.0	56911.0	56911.0	56911.0	56911.0	56911.0	56911.0	56911.0	56911.0	57039.0	57039.0	57039.0	57039.0	57039.0	57039.0	57039.0	57039.0	57039.0	57039.0	57280.0	57280.0	57469.0	57469.0	57469.0	57469.0	57469.0
783.0	12501.0	12501.0	12501.0	12501.0	12574.0	12574.0	12574.0	12574.0	12574.0	12574.0	12574.0	12574.0	12574.0	12574.0	12574.0	12574.0	12574.0	12574.0	12798.0	12798.0	12798.0	12798.0	12798.0	12798.0	12798.0	12798.0	12798.0	12798.0	12798.0	12798.0	12798.0	12798.0	12798.0	12798.0	12798.0
784.0	21767.0	21767.0	21767.0	21767.0	21767.0	21767.0	21767.0	21767.0	21767.0	21767.0	21767.0	21767.0	21767.0	21767.0	21767.0	21767.0	21767.0	21767.0	21767.0	21767.0	21767.0	21767.0	21767.0	21767.0	21767.0	21767.0	21767.0	21767.0	21767.0	21767.0	21767.0	21767.0	21767.0	21767.0	21767.0
785.0	0.0	0.0	0.0	0.0	0.0	0.0	0.0	0.0	0.0	0.0	0.0	0.0	0.0	0.0	0.0	0.0	0.0	0.0	0.0	0.0	0.0	0.0	0.0	0.0	0.0	0.0	0.0	0.0	0.0	0.0	0.0	0.0	0.0	0.0	0.0
786.0	31962.0	31962.0	31962.0	31962.0	31962.0	31962.0	31962.0	31962.0	31962.0	31962.0	31962.0	31962.0	31962.0	31962.0	31962.0	31962.0	31962.0	31962.0	31962.0	31962.0	31962.0	31962.0	31962.0	31962.0	31962.0	31962.0	31962.0	31962.0	31962.0	31962.0	31979.0	31979.0	31979.0	31979.0	31979.0
787.0	31502.0	31502.0	31620.0	31620.0	31620.0	31620.0	31620.0	31620.0	31620.0	31620.0	31620.0	31620.0	31620.0	31620.0	31620.0	31620.0	31620.0	31620.0	31620.0	32511.0	41349.0	42406.0	50923.0	50923.0	50923.0	50923.0	50923.0	50923.0	51273.0	51273.0	52091.0	52091.0	52091.0	52091.0	52091.0
788.0	25030.0	25030.0	25030.0	25030.0	25030.0	25030.0	25030.0	25030.0	25030.0	25030.0	25030.0	25030.0	25030.0	25030.0	25030.0	25030.0	25030.0	25030.0	25030.0	25030.0	25030.0	25030.0	25030.0	25030.0	25030.0	25030.0	25030.0	25030.0	25030.0	25030.0	25030.0	25030.0	25030.0	25030.0	25030.0
789.0	16818.0	16818.0	16818.0	16818.0	16818.0	16818.0	16818.0	16818.0	16818.0	16818.0	16818.0	16818.0	16818.0	16818.0	16818.0	16818.0	16818.0	16818.0	16818.0	16818.0	16818.0	16818.0	17130.0	17130.0	17246.0	17246.0	17246.0	17246.0	17253.0	17253.0	17253.0	17253.0	17253.0	17253.0	17253.0
790.0	0.0	0.0	0.0	0.0	0.0	0.0	0.0	0.0	0.0	0.0	0.0	0.0	0.0	0.0	0.0	0.0	0.0	0.0	0.0	0.0	0.0	0.0	0.0	0.0	0.0	0.0	0.0	0.0	0.0	0.0	0.0	0.0	0.0	0.0	0.0
791.0	7147.0	7147.0	7147.0	7147.0	7147.0	7147.0	7147.0	7147.0	7147.0	7147.0	7147.0	7147.0	7147.0	7147.0	7147.0	7147.0	7147.0	7147.0	7147.0	7147.0	7339.0	13678.0	17512.0	17512.0	17512.0	17512.0	17512.0	17512.0	17921.0	17921.0	17921.0	17921.0	17921.0	17921.0	18040.0
792.0	252269.0	252269.0	252734.0	252734.0	252734.0	252734.0	252734.0	252734.0	252991.0	252991.0	253335.0	253335.0	253600.0	253602.0	253602.0	253602.0	253602.0	253602.0	253602.0	257316.0	270393.0	280583.0	294724.0	294724.0	294724.0	295430.0	295430.0	295430.0	295430.0	295430.0	295430.0	295430.0	295430.0	295430.0	295430.0
793.0	0.0	0.0	0.0	0.0	0.0	0.0	0.0	0.0	0.0	0.0	0.0	0.0	0.0	0.0	0.0	0.0	0.0	0.0	0.0	0.0	0.0	0.0	0.0	0.0	0.0	0.0	0.0	0.0	0.0	0.0	0.0	0.0	0.0	0.0	0.0
794.0	11658.0	11658.0	11658.0	11658.0	11658.0	11658.0	11658.0	11658.0	11658.0	11658.0	11658.0	11658.0	11658.0	11658.0	11658.0	11658.0	11658.0	11658.0	11658.0	11658.0	11658.0	11658.0	11658.0	11725.0	11725.0	11725.0	11889.0	11889.0	11889.0	11889.0	11889.0	11889.0	11889.0	11889.0	11889.0
795.0	413744.0	413744.0	413744.0	413744.0	413744.0	413744.0	413744.0	413744.0	413744.0	413744.0	413744.0	413744.0	413744.0	413744.0	413744.0	413744.0	413744.0	413744.0	413744.0	413744.0	413744.0	413744.0	413744.0	413744.0	413744.0	413744.0	413744.0	413744.0	413744.0	413744.0	413744.0	413744.0	413744.0	413744.0	413744.0
796.0	181010.0	181010.0	181010.0	181010.0	181010.0	181010.0	181010.0	181010.0	181010.0	181073.0	182356.0	182356.0	182356.0	182356.0	182356.0	182413.0	182694.0	182694.0	182737.0	191655.0	204465.0	205869.0	205962.0	206658.0	206658.0	207814.0	207881.0	207881.0	207909.0	207909.0	207909.0	207909.0	207909.0	207909.0	207909.0
797.0	85899.0	85899.0	86057.0	86057.0	86057.0	86057.0	86057.0	86057.0	86057.0	86057.0	86057.0	86057.0	86057.0	86057.0	86057.0	86057.0	86057.0	86057.0	86057.0	86057.0	89362.0	95719.0	102169.0	102169.0	102169.0	102169.0	102169.0	102169.0	102169.0	102169.0	102169.0	102169.0	102169.0	102169.0	102169.0
798.0	12933.0	12933.0	12933.0	12933.0	12933.0	12933.0	12933.0	12933.0	12933.0	12933.0	12933.0	12933.0	12933.0	12933.0	12933.0	12933.0	12933.0	12933.0	12933.0	12933.0	12933.0	12933.0	12933.0	12933.0	12933.0	12933.0	12933.0	12933.0	12933.0	12933.0	12933.0	12933.0	12933.0	12933.0	12933.0
799.0	54729.0	54729.0	54729.0	54729.0	54729.0	54729.0	54729.0	54729.0	54729.0	54729.0	54729.0	55036.0	55036.0	55036.0	55036.0	55036.0	55369.0	55369.0	58917.0	58917.0	60715.0	61145.0	63395.0	64286.0	64792.0	64792.0	64792.0	64792.0	64792.0	64910.0	65005.0	65005.0	65005.0	65005.0	65005.0
800.0	33845.0	33845.0	33845.0	33845.0	33845.0	34144.0	34144.0	34144.0	34169.0	34169.0	34169.0	34169.0	34169.0	34169.0	34169.0	34169.0	34169.0	34321.0	34811.0	34811.0	34811.0	34811.0	34811.0	34811.0	34811.0	34811.0	34811.0	34811.0	35018.0	35018.0	35018.0	35018.0	35018.0	35018.0	35018.0
801.0	8965.0	8965.0	8965.0	8965.0	8965.0	8965.0	8965.0	8965.0	8965.0	8965.0	8965.0	8965.0	8965.0	8965.0	8965.0	8965.0	8965.0	8965.0	8965.0	8965.0	8965.0	8965.0	8965.0	8965.0	8965.0	8965.0	8965.0	8965.0	8965.0	8965.0	8965.0	8965.0	8965.0	8965.0	8965.0
802.0	54597.0	54597.0	54599.0	54599.0	54599.0	54599.0	55331.0	55338.0	55338.0	55338.0	55338.0	55338.0	55338.0	55338.0	55338.0	55338.0	55338.0	55338.0	55423.0	55588.0	55588.0	55588.0	55588.0	62953.0	62953.0	62953.0	62953.0	62953.0	62953.0	62953.0	62953.0	62953.0	62953.0	62953.0	62953.0
803.0	0.0	0.0	0.0	0.0	0.0	0.0	0.0	0.0	0.0	0.0	0.0	0.0	0.0	0.0	0.0	0.0	0.0	0.0	0.0	0.0	0.0	0.0	0.0	0.0	0.0	0.0	0.0	0.0	0.0	0.0	0.0	0.0	0.0	0.0	0.0
804.0	63.0	63.0	63.0	63.0	63.0	63.0	63.0	63.0	63.0	63.0	63.0	63.0	63.0	63.0	63.0	63.0	63.0	63.0	63.0	63.0	63.0	63.0	63.0	63.0	63.0	63.0	63.0	63.0	63.0	63.0	63.0	63.0	63.0	63.0	63.0
805.0	0.0	0.0	0.0	0.0	0.0	0.0	0.0	0.0	0.0	0.0	0.0	0.0	0.0	0.0	0.0	0.0	0.0	0.0	0.0	0.0	0.0	0.0	0.0	0.0	0.0	0.0	0.0	0.0	0.0	0.0	0.0	0.0	0.0	0.0	0.0
806.0	5501.0	5501.0	5501.0	5501.0	5501.0	5501.0	5501.0	5501.0	5501.0	5501.0	5501.0	5501.0	5501.0	5501.0	5501.0	5501.0	5501.0	5501.0	5501.0	5501.0	5501.0	5501.0	5501.0	5501.0	5501.0	5501.0	5501.0	5501.0	5501.0	5501.0	5501.0	5501.0	5501.0	5501.0	5501.0
807.0	0.0	0.0	0.0	0.0	0.0	0.0	0.0	0.0	0.0	0.0	0.0	0.0	0.0	0.0	0.0	0.0	0.0	0.0	0.0	0.0	0.0	0.0	0.0	0.0	0.0	0.0	0.0	0.0	0.0	0.0	0.0	0.0	0.0	0.0	0.0
808.0	0.0	0.0	0.0	0.0	0.0	0.0	0.0	0.0	0.0	0.0	0.0	0.0	0.0	0.0	0.0	0.0	0.0	0.0	0.0	0.0	0.0	0.0	0.0	0.0	0.0	0.0	0.0	0.0	0.0	0.0	0.0	0.0	0.0	0.0	0.0
809.0	17608.0	17608.0	17608.0	17608.0	17608.0	17608.0	17608.0	17851.0	17851.0	17851.0	17851.0	17851.0	18087.0	18087.0	18087.0	18087.0	18087.0	18087.0	18087.0	18087.0	18087.0	18087.0	18087.0	18087.0	18087.0	18087.0	18087.0	18087.0	18087.0	18087.0	18087.0	18087.0	18087.0	18087.0	18087.0
810.0	0.0	0.0	0.0	0.0	0.0	0.0	0.0	0.0	0.0	0.0	0.0	0.0	0.0	0.0	0.0	0.0	0.0	0.0	0.0	0.0	0.0	0.0	0.0	0.0	0.0	0.0	0.0	0.0	0.0	0.0	0.0	0.0	0.0	0.0	0.0
811.0	0.0	0.0	0.0	0.0	0.0	0.0	0.0	0.0	0.0	0.0	0.0	0.0	0.0	0.0	0.0	0.0	0.0	0.0	0.0	0.0	0.0	0.0	0.0	0.0	0.0	0.0	0.0	0.0	0.0	0.0	0.0	0.0	0.0	0.0	0.0
812.0	847.0	847.0	847.0	847.0	847.0	847.0	847.0	847.0	847.0	847.0	847.0	847.0	847.0	847.0	847.0	847.0	847.0	847.0	847.0	847.0	847.0	847.0	847.0	847.0	847.0	847.0	847.0	847.0	847.0	847.0	847.0	847.0	847.0	847.0	847.0
813.0	27504.0	27504.0	27798.0	27798.0	27798.0	27798.0	27798.0	27798.0	27798.0	27798.0	27798.0	27798.0	27798.0	27798.0	27798.0	27798.0	27798.0	27798.0	27798.0	27798.0	27798.0	27798.0	27798.0	27798.0	27798.0	27798.0	27798.0	27798.0	27798.0	27798.0	27798.0	27798.0	27798.0	27798.0	27798.0
814.0	8377.0	8377.0	8377.0	8377.0	8377.0	8377.0	8377.0	8377.0	8377.0	8377.0	8377.0	8377.0	8377.0	8377.0	8377.0	8377.0	8377.0	8377.0	8377.0	8496.0	8496.0	8496.0	8496.0	8556.0	8556.0	8556.0	8556.0	8556.0	8808.0	8808.0	8808.0	8808.0	8808.0	8808.0	8808.0
815.0	6992.0	6992.0	6992.0	6992.0	6992.0	6992.0	6992.0	6992.0	6992.0	6992.0	6992.0	6992.0	6992.0	6992.0	6992.0	6992.0	6992.0	6992.0	6992.0	6992.0	6992.0	6992.0	6992.0	6992.0	6992.0	6992.0	6992.0	6992.0	6992.0	6992.0	6992.0	6992.0	6992.0	6992.0	6992.0
816.0	280.0	280.0	280.0	280.0	280.0	280.0	280.0	280.0	280.0	280.0	280.0	280.0	280.0	280.0	280.0	280.0	280.0	280.0	280.0	280.0	280.0	280.0	280.0	280.0	280.0	280.0	280.0	280.0	280.0	280.0	280.0	280.0	280.0	280.0	280.0
817.0	27292.0	27292.0	27292.0	27292.0	27292.0	27292.0	27292.0	27292.0	27292.0	27292.0	27292.0	27292.0	27292.0	27292.0	27292.0	27292.0	27292.0	27292.0	27292.0	27292.0	27292.0	27292.0	27292.0	27292.0	27292.0	27292.0	27292.0	27292.0	27292.0	27292.0	27292.0	27292.0	27292.0	27292.0	27292.0
818.0	37587.0	37587.0	37587.0	37587.0	37587.0	37596.0	37596.0	37596.0	37596.0	37596.0	37596.0	37596.0	37596.0	37596.0	37596.0	37596.0	37596.0	37596.0	37596.0	37596.0	37629.0	37629.0	37629.0	37629.0	37629.0	37629.0	37629.0	37629.0	37629.0	37629.0	37629.0	37629.0	37633.0	37633.0	37633.0
819.0	0.0	0.0	0.0	0.0	0.0	0.0	0.0	0.0	0.0	0.0	0.0	0.0	0.0	0.0	0.0	0.0	0.0	0.0	0.0	0.0	0.0	0.0	0.0	0.0	0.0	0.0	0.0	0.0	0.0	0.0	0.0	0.0	0.0	0.0	0.0
820.0	64610.0	64610.0	65026.0	65026.0	65026.0	65026.0	65026.0	65026.0	65026.0	65026.0	65026.0	65026.0	65026.0	65026.0	65026.0	65026.0	65026.0	65026.0	65113.0	67532.0	67532.0	67532.0	67532.0	67532.0	67532.0	67532.0	68389.0	68643.0	68643.0	68643.0	68643.0	68643.0	68643.0	68643.0	68643.0
821.0	40047.0	40047.0	40047.0	40047.0	40047.0	40047.0	40047.0	40047.0	40047.0	40047.0	40047.0	40047.0	40047.0	40623.0	40623.0	40623.0	40934.0	40934.0	40934.0	40934.0	40934.0	40934.0	40934.0	40934.0	41484.0	41484.0	41484.0	41484.0	41561.0	41561.0	41561.0	41561.0	41561.0	41561.0	41849.0
822.0	8496.0	8496.0	8496.0	8496.0	8496.0	8496.0	8496.0	8496.0	8496.0	8496.0	8496.0	8496.0	8496.0	8496.0	8496.0	8496.0	8496.0	8496.0	8496.0	8496.0	8496.0	8496.0	8496.0	8496.0	8496.0	8496.0	8496.0	8496.0	8517.0	8517.0	8517.0	8517.0	8517.0	8517.0	8517.0
823.0	0.0	0.0	0.0	0.0	0.0	0.0	0.0	0.0	0.0	0.0	0.0	0.0	0.0	0.0	0.0	0.0	0.0	0.0	0.0	0.0	0.0	0.0	0.0	0.0	0.0	0.0	0.0	0.0	0.0	0.0	0.0	0.0	0.0	0.0	0.0
824.0	6004.0	6004.0	6004.0	6004.0	6004.0	6004.0	6004.0	6004.0	6004.0	6004.0	6004.0	6004.0	6004.0	6004.0	6004.0	6004.0	6004.0	6004.0	6004.0	6004.0	6004.0	6004.0	6004.0	6004.0	6004.0	6004.0	6109.0	6109.0	6109.0	6109.0	6109.0	6109.0	6109.0	6109.0	6110.0
825.0	0.0	0.0	0.0	0.0	0.0	0.0	0.0	0.0	0.0	0.0	0.0	0.0	0.0	0.0	0.0	0.0	0.0	0.0	0.0	0.0	0.0	0.0	0.0	0.0	0.0	0.0	0.0	0.0	0.0	0.0	0.0	0.0	0.0	0.0	0.0
826.0	0.0	0.0	0.0	0.0	0.0	0.0	0.0	0.0	0.0	0.0	0.0	0.0	0.0	0.0	0.0	0.0	0.0	0.0	0.0	0.0	0.0	0.0	0.0	0.0	0.0	0.0	0.0	0.0	0.0	0.0	0.0	0.0	0.0	0.0	0.0
827.0	0.0	0.0	0.0	0.0	0.0	0.0	0.0	0.0	0.0	0.0	0.0	0.0	0.0	0.0	0.0	0.0	0.0	0.0	0.0	0.0	0.0	0.0	0.0	0.0	0.0	0.0	0.0	0.0	0.0	0.0	0.0	0.0	0.0	0.0	0.0
828.0	0.0	0.0	0.0	0.0	0.0	0.0	0.0	0.0	0.0	0.0	0.0	0.0	0.0	0.0	0.0	0.0	0.0	0.0	0.0	0.0	0.0	0.0	0.0	0.0	0.0	0.0	0.0	0.0	0.0	0.0	0.0	0.0	0.0	0.0	0.0
829.0	14768.0	14768.0	14768.0	14768.0	14768.0	14768.0	14768.0	14768.0	14768.0	14768.0	14768.0	14768.0	14768.0	14768.0	14768.0	14768.0	14768.0	14768.0	14768.0	14768.0	14768.0	14768.0	14768.0	14768.0	14768.0	14768.0	14768.0	14768.0	14879.0	14879.0	14879.0	14879.0	14879.0	14879.0	14879.0
830.0	0.0	0.0	0.0	0.0	0.0	0.0	0.0	0.0	0.0	0.0	0.0	0.0	0.0	0.0	0.0	0.0	0.0	0.0	0.0	0.0	0.0	0.0	0.0	0.0	0.0	0.0	0.0	0.0	0.0	0.0	0.0	0.0	0.0	0.0	0.0
831.0	0.0	0.0	0.0	0.0	0.0	0.0	0.0	0.0	0.0	0.0	0.0	0.0	0.0	0.0	0.0	0.0	0.0	0.0	0.0	0.0	0.0	0.0	0.0	0.0	0.0	0.0	0.0	0.0	0.0	0.0	0.0	0.0	0.0	0.0	0.0
832.0	22252.0	22252.0	22252.0	22252.0	22252.0	22252.0	22252.0	22252.0	22997.0	22997.0	22997.0	22997.0	23044.0	23086.0	23086.0	23086.0	23086.0	23086.0	23086.0	23086.0	23099.0	23099.0	23099.0	23099.0	23099.0	23334.0	23334.0	23334.0	23334.0	23334.0	23334.0	23334.0	23334.0	23334.0	23334.0
833.0	0.0	0.0	0.0	0.0	0.0	0.0	0.0	0.0	0.0	0.0	0.0	0.0	0.0	0.0	0.0	0.0	0.0	0.0	0.0	0.0	0.0	0.0	0.0	0.0	0.0	0.0	0.0	0.0	0.0	0.0	0.0	0.0	0.0	0.0	0.0
834.0	4055.0	4055.0	4055.0	4055.0	4055.0	4055.0	4055.0	4055.0	4055.0	4055.0	4055.0	4055.0	4055.0	4055.0	4055.0	4055.0	4055.0	4055.0	4055.0	4055.0	4055.0	4055.0	4055.0	4055.0	4055.0	4055.0	4055.0	4055.0	4055.0	4055.0	4055.0	4055.0	4055.0	4055.0	4055.0
835.0	13758.0	13758.0	13758.0	13758.0	13758.0	13758.0	13758.0	13758.0	13758.0	13758.0	13807.0	13807.0	13807.0	13807.0	13807.0	13913.0	13913.0	13913.0	13913.0	13913.0	13913.0	13913.0	13913.0	13913.0	13913.0	13913.0	13913.0	13913.0	13913.0	13913.0	13913.0	13913.0	13913.0	13913.0	13913.0
836.0	0.0	0.0	0.0	0.0	0.0	0.0	0.0	0.0	0.0	0.0	0.0	0.0	0.0	0.0	0.0	0.0	0.0	0.0	0.0	0.0	0.0	0.0	0.0	0.0	0.0	0.0	0.0	0.0	0.0	0.0	0.0	0.0	0.0	0.0	0.0
837.0	0.0	0.0	0.0	0.0	0.0	0.0	0.0	0.0	0.0	0.0	0.0	0.0	0.0	0.0	0.0	0.0	0.0	0.0	0.0	0.0	0.0	0.0	0.0	0.0	0.0	0.0	0.0	0.0	0.0	0.0	0.0	0.0	0.0	0.0	0.0
838.0	0.0	0.0	0.0	0.0	0.0	0.0	0.0	0.0	0.0	0.0	0.0	0.0	0.0	0.0	0.0	0.0	0.0	0.0	0.0	0.0	0.0	0.0	0.0	0.0	0.0	0.0	0.0	0.0	0.0	0.0	0.0	0.0	0.0	0.0	0.0
839.0	24153.0	24153.0	24153.0	24153.0	24153.0	24153.0	24153.0	24153.0	24153.0	24153.0	24153.0	24153.0	24153.0	24252.0	24252.0	24252.0	24252.0	24252.0	24252.0	24252.0	24252.0	24252.0	24252.0	24252.0	24252.0	24252.0	24252.0	24252.0	24737.0	24737.0	24737.0	24737.0	24737.0	24737.0	24737.0
840.0	332.0	332.0	332.0	332.0	332.0	332.0	412.0	412.0	412.0	412.0	412.0	412.0	412.0	412.0	412.0	412.0	412.0	412.0	412.0	412.0	412.0	412.0	412.0	412.0	412.0	412.0	412.0	412.0	412.0	412.0	412.0	412.0	412.0	412.0	412.0
841.0	0.0	0.0	0.0	0.0	0.0	0.0	0.0	0.0	0.0	0.0	0.0	0.0	0.0	0.0	0.0	0.0	0.0	0.0	0.0	0.0	0.0	0.0	0.0	0.0	0.0	0.0	0.0	0.0	0.0	0.0	0.0	0.0	0.0	0.0	0.0
842.0	0.0	0.0	0.0	0.0	0.0	0.0	0.0	0.0	0.0	0.0	0.0	0.0	0.0	0.0	0.0	0.0	0.0	0.0	0.0	0.0	0.0	0.0	0.0	0.0	0.0	0.0	0.0	0.0	0.0	0.0	0.0	0.0	0.0	0.0	0.0
843.0	48029.0	48029.0	48029.0	48029.0	48151.0	48151.0	48151.0	49410.0	49869.0	49987.0	49987.0	49987.0	50122.0	55916.0	55916.0	55954.0	56033.0	56033.0	56077.0	56077.0	56077.0	56077.0	56077.0	56077.0	56077.0	56077.0	56077.0	56077.0	56184.0	56184.0	56184.0	56184.0	56184.0	56440.0	56440.0
844.0	18107.0	18107.0	18107.0	18107.0	18107.0	18107.0	18107.0	18107.0	18107.0	18262.0	18262.0	18262.0	18262.0	18262.0	18262.0	18262.0	18262.0	18262.0	18262.0	18262.0	18262.0	18262.0	18262.0	18262.0	18262.0	18262.0	18262.0	18262.0	18316.0	18316.0	18316.0	18316.0	18316.0	18316.0	18316.0
845.0	13852.0	13852.0	13852.0	13852.0	13852.0	13852.0	13852.0	13852.0	13852.0	13852.0	13852.0	13852.0	13852.0	13852.0	13852.0	13852.0	13852.0	13852.0	13852.0	13852.0	13852.0	13852.0	13852.0	13852.0	13852.0	13852.0	13852.0	13852.0	13987.0	13987.0	13987.0	13987.0	13987.0	13987.0	13987.0
846.0	44672.0	44672.0	44672.0	44888.0	44888.0	44888.0	44888.0	44888.0	44888.0	44888.0	44888.0	44888.0	44970.0	44970.0	44970.0	44970.0	44970.0	45466.0	45466.0	45466.0	45466.0	45466.0	45466.0	45466.0	45466.0	45466.0	45466.0	45466.0	46176.0	46176.0	46176.0	46176.0	46176.0	46176.0	46176.0
847.0	0.0	0.0	0.0	0.0	0.0	0.0	0.0	0.0	0.0	0.0	0.0	0.0	0.0	0.0	0.0	0.0	0.0	0.0	0.0	0.0	0.0	0.0	0.0	0.0	0.0	0.0	0.0	0.0	0.0	0.0	0.0	0.0	0.0	0.0	0.0
848.0	8246.0	8246.0	8246.0	8246.0	8246.0	8246.0	8246.0	8246.0	8246.0	8246.0	8246.0	8246.0	8246.0	8246.0	8246.0	8246.0	8246.0	8246.0	8246.0	8246.0	8246.0	8246.0	8246.0	8246.0	8246.0	8246.0	8246.0	8246.0	8246.0	8246.0	8246.0	8246.0	8246.0	8246.0	8246.0
849.0	0.0	0.0	0.0	0.0	0.0	0.0	0.0	0.0	0.0	0.0	0.0	0.0	0.0	0.0	0.0	0.0	0.0	0.0	0.0	0.0	0.0	0.0	0.0	0.0	0.0	0.0	0.0	0.0	0.0	0.0	0.0	0.0	0.0	0.0	0.0
850.0	11912.0	11912.0	11912.0	11912.0	11912.0	11912.0	11912.0	11912.0	11912.0	11912.0	11912.0	11912.0	11912.0	11912.0	11912.0	11912.0	11912.0	11912.0	11912.0	11912.0	11912.0	11912.0	11912.0	11912.0	11912.0	11912.0	11912.0	11912.0	11912.0	11912.0	11912.0	11912.0	11912.0	11912.0	11912.0
851.0	38280.0	38280.0	38396.0	38396.0	38396.0	38396.0	38396.0	38396.0	38396.0	38491.0	38491.0	38491.0	38577.0	38673.0	38673.0	38673.0	38673.0	38706.0	38732.0	38732.0	39125.0	39125.0	39125.0	39145.0	39145.0	39145.0	39145.0	39145.0	39438.0	39438.0	39438.0	39438.0	39438.0	39438.0	39438.0
852.0	0.0	0.0	0.0	0.0	0.0	0.0	0.0	0.0	0.0	0.0	0.0	0.0	0.0	0.0	0.0	0.0	0.0	0.0	0.0	0.0	0.0	0.0	0.0	0.0	0.0	0.0	0.0	0.0	0.0	0.0	0.0	0.0	0.0	0.0	0.0
853.0	40013.0	40013.0	40013.0	40013.0	40013.0	40013.0	40013.0	40013.0	40013.0	40013.0	40013.0	40013.0	40013.0	40013.0	40013.0	40013.0	40013.0	40013.0	40013.0	40013.0	40013.0	40013.0	40013.0	40013.0	40013.0	40013.0	40013.0	40013.0	40013.0	40013.0	40013.0	40013.0	40013.0	40013.0	40013.0
854.0	0.0	0.0	0.0	0.0	0.0	0.0	0.0	0.0	0.0	0.0	0.0	0.0	0.0	0.0	0.0	0.0	0.0	0.0	0.0	0.0	0.0	0.0	0.0	0.0	0.0	0.0	0.0	0.0	0.0	0.0	0.0	0.0	0.0	0.0	0.0
855.0	0.0	0.0	0.0	0.0	0.0	0.0	0.0	0.0	0.0	0.0	0.0	0.0	0.0	0.0	0.0	0.0	0.0	0.0	0.0	0.0	0.0	0.0	0.0	0.0	0.0	0.0	0.0	0.0	0.0	0.0	0.0	0.0	0.0	0.0	0.0
856.0	8798.0	8798.0	8798.0	8798.0	8798.0	8798.0	8798.0	8798.0	8798.0	8798.0	8798.0	8798.0	8798.0	8798.0	8798.0	8798.0	8798.0	8798.0	8798.0	8798.0	8798.0	8798.0	8798.0	8798.0	8798.0	8798.0	8798.0	8798.0	8798.0	8798.0	8798.0	8798.0	8798.0	8798.0	8798.0
857.0	46013.0	46013.0	46013.0	46013.0	46013.0	46013.0	46013.0	46013.0	46047.0	47061.0	47061.0	47061.0	47061.0	47061.0	47061.0	47061.0	47149.0	47149.0	47149.0	47149.0	47149.0	47149.0	47149.0	47149.0	47149.0	47149.0	47149.0	47149.0	47149.0	47149.0	47149.0	47149.0	47149.0	47149.0	47149.0
858.0	110.0	110.0	110.0	110.0	110.0	110.0	110.0	110.0	110.0	110.0	110.0	110.0	110.0	110.0	110.0	110.0	110.0	110.0	110.0	110.0	110.0	110.0	110.0	110.0	110.0	110.0	110.0	110.0	110.0	110.0	110.0	110.0	110.0	110.0	110.0
859.0	20755.0	20755.0	20755.0	20755.0	20833.0	20833.0	20833.0	20833.0	20833.0	20833.0	20833.0	20833.0	20833.0	20833.0	20833.0	20833.0	20833.0	20833.0	20833.0	20833.0	20833.0	20833.0	20833.0	20833.0	20833.0	20833.0	20833.0	20833.0	20833.0	20833.0	20833.0	20833.0	20833.0	20833.0	20932.0
860.0	1905.0	1905.0	1905.0	1905.0	1905.0	1905.0	1905.0	1905.0	1905.0	1905.0	1905.0	1905.0	1905.0	1905.0	1905.0	1905.0	1905.0	1905.0	1905.0	1905.0	1905.0	1905.0	1905.0	1905.0	1905.0	1905.0	1905.0	1905.0	1905.0	1905.0	1905.0	1905.0	1905.0	1905.0	1905.0
861.0	0.0	0.0	0.0	0.0	0.0	0.0	0.0	0.0	0.0	0.0	0.0	0.0	0.0	0.0	0.0	0.0	0.0	0.0	0.0	0.0	0.0	0.0	0.0	0.0	0.0	0.0	0.0	0.0	0.0	0.0	0.0	0.0	0.0	0.0	0.0
862.0	0.0	0.0	0.0	0.0	0.0	0.0	0.0	0.0	0.0	0.0	0.0	0.0	0.0	0.0	0.0	0.0	0.0	0.0	0.0	0.0	0.0	0.0	0.0	0.0	0.0	0.0	0.0	0.0	0.0	0.0	0.0	0.0	0.0	0.0	0.0
863.0	0.0	0.0	0.0	0.0	0.0	0.0	0.0	0.0	0.0	0.0	0.0	0.0	0.0	0.0	0.0	0.0	0.0	0.0	0.0	0.0	0.0	0.0	0.0	0.0	0.0	0.0	0.0	0.0	0.0	0.0	0.0	0.0	0.0	0.0	0.0
864.0	44825.0	44825.0	44825.0	44825.0	44866.0	44866.0	44866.0	44866.0	44866.0	44866.0	44866.0	44866.0	44866.0	44866.0	44866.0	44866.0	44866.0	44866.0	44866.0	44866.0	44866.0	44866.0	44866.0	44866.0	44866.0	44866.0	44866.0	44866.0	44866.0	44866.0	44866.0	44866.0	44866.0	44866.0	44866.0
865.0	0.0	0.0	0.0	0.0	0.0	0.0	0.0	0.0	0.0	0.0	0.0	0.0	0.0	0.0	0.0	0.0	0.0	0.0	0.0	0.0	0.0	0.0	0.0	0.0	0.0	0.0	0.0	0.0	0.0	0.0	0.0	0.0	0.0	0.0	0.0
866.0	422.0	422.0	422.0	422.0	422.0	422.0	422.0	422.0	422.0	422.0	422.0	422.0	422.0	422.0	422.0	422.0	422.0	422.0	422.0	422.0	422.0	422.0	422.0	422.0	422.0	422.0	422.0	422.0	422.0	422.0	422.0	422.0	422.0	422.0	422.0
867.0	0.0	0.0	0.0	0.0	0.0	0.0	0.0	0.0	0.0	0.0	0.0	0.0	0.0	0.0	0.0	0.0	0.0	0.0	0.0	0.0	0.0	0.0	0.0	0.0	0.0	0.0	0.0	0.0	0.0	0.0	0.0	0.0	0.0	0.0	0.0
868.0	0.0	0.0	0.0	0.0	0.0	0.0	0.0	0.0	0.0	0.0	0.0	0.0	0.0	0.0	0.0	0.0	0.0	0.0	0.0	0.0	0.0	0.0	0.0	0.0	0.0	0.0	0.0	0.0	0.0	0.0	0.0	0.0	0.0	0.0	0.0
869.0	0.0	0.0	0.0	0.0	0.0	0.0	0.0	0.0	0.0	0.0	0.0	0.0	0.0	0.0	0.0	0.0	0.0	0.0	0.0	0.0	0.0	0.0	0.0	0.0	0.0	0.0	0.0	0.0	0.0	0.0	0.0	0.0	0.0	0.0	0.0
870.0	63.0	63.0	63.0	63.0	63.0	63.0	63.0	63.0	63.0	63.0	63.0	63.0	63.0	63.0	63.0	63.0	63.0	63.0	63.0	63.0	63.0	63.0	63.0	63.0	63.0	63.0	63.0	63.0	63.0	63.0	63.0	63.0	63.0	63.0	63.0
871.0	0.0	0.0	0.0	0.0	0.0	0.0	0.0	0.0	0.0	0.0	0.0	0.0	0.0	0.0	0.0	0.0	0.0	0.0	0.0	0.0	0.0	0.0	0.0	0.0	0.0	0.0	0.0	0.0	0.0	0.0	0.0	0.0	0.0	0.0	0.0
872.0	59571.0	59571.0	59571.0	59571.0	59571.0	59571.0	59571.0	59571.0	59571.0	59571.0	59784.0	59784.0	59784.0	59784.0	59784.0	59784.0	59784.0	59784.0	59784.0	59784.0	59784.0	59784.0	59784.0	59784.0	59784.0	59784.0	59784.0	59784.0	59784.0	59784.0	59784.0	59784.0	59784.0	59784.0	59784.0
873.0	0.0	0.0	0.0	0.0	0.0	0.0	0.0	0.0	0.0	0.0	0.0	0.0	0.0	0.0	0.0	0.0	0.0	0.0	0.0	0.0	0.0	0.0	0.0	0.0	0.0	0.0	0.0	0.0	0.0	0.0	0.0	0.0	0.0	0.0	0.0
874.0	0.0	0.0	0.0	0.0	0.0	0.0	0.0	0.0	0.0	0.0	0.0	0.0	0.0	0.0	0.0	0.0	0.0	0.0	0.0	0.0	0.0	0.0	0.0	0.0	0.0	0.0	0.0	0.0	0.0	0.0	0.0	0.0	0.0	0.0	0.0
875.0	17071.0	17071.0	17071.0	17071.0	17071.0	17071.0	17071.0	17071.0	17071.0	17071.0	17071.0	17071.0	17071.0	17071.0	17071.0	17071.0	17071.0	17071.0	17071.0	17266.0	18175.0	18175.0	18175.0	18175.0	18175.0	18175.0	18175.0	18175.0	18175.0	18175.0	18175.0	18175.0	18175.0	18175.0	18175.0
876.0	103369.0	103369.0	103369.0	103369.0	103369.0	103369.0	103369.0	103369.0	103369.0	103369.0	103369.0	103369.0	103369.0	103369.0	103369.0	103369.0	103369.0	103369.0	103369.0	103369.0	103372.0	103372.0	103372.0	103372.0	103372.0	104536.0	104536.0	104536.0	104536.0	104536.0	104663.0	104663.0	104782.0	104782.0	104782.0
877.0	1328949.0	1328949.0	1330551.0	1331532.0	1334803.0	1337387.0	1338893.0	1340244.0	1340412.0	1341833.0	1346484.0	1348081.0	1350591.0	1353178.0	1375542.0	1379296.0	1381478.0	1402160.0	1426413.0	1458472.0	1462217.0	1464503.0	1465336.0	1465906.0	1470732.0	1480783.0	1481033.0	1484057.0	1486449.0	1487018.0	1487328.0	1487328.0	1487328.0	1487535.0	1487987.0
878.0	58509.0	58509.0	58509.0	58509.0	58509.0	58509.0	58868.0	59069.0	59069.0	59719.0	59719.0	59719.0	59719.0	59927.0	59927.0	59927.0	59927.0	59927.0	64528.0	64608.0	64826.0	64826.0	64826.0	64826.0	64826.0	64826.0	64826.0	64826.0	65057.0	65057.0	65057.0	65057.0	65350.0	65350.0	65350.0
879.0	262772.0	262772.0	275954.0	276588.0	277514.0	279558.0	279558.0	280791.0	280866.0	284829.0	287659.0	287793.0	288047.0	290620.0	290980.0	292297.0	294264.0	294989.0	295037.0	295037.0	295050.0	295050.0	295288.0	295519.0	295798.0	295798.0	296101.0	296210.0	296410.0	296775.0	296798.0	296798.0	297101.0	297101.0	297330.0
880.0	9301.0	9301.0	9301.0	9301.0	9301.0	9301.0	9301.0	9301.0	9301.0	9301.0	9301.0	9301.0	9301.0	9301.0	9301.0	9301.0	9301.0	9301.0	9301.0	9301.0	9301.0	9301.0	9301.0	9301.0	9301.0	9301.0	9301.0	9301.0	9301.0	9301.0	9301.0	9301.0	9301.0	9301.0	9301.0
881.0	0.0	0.0	0.0	0.0	0.0	0.0	0.0	0.0	0.0	0.0	0.0	0.0	0.0	0.0	0.0	0.0	0.0	0.0	0.0	0.0	0.0	0.0	0.0	0.0	0.0	0.0	0.0	0.0	0.0	0.0	0.0	0.0	0.0	0.0	0.0
882.0	0.0	0.0	0.0	0.0	0.0	0.0	0.0	0.0	0.0	0.0	0.0	0.0	0.0	0.0	0.0	0.0	0.0	0.0	0.0	0.0	0.0	0.0	0.0	0.0	0.0	0.0	0.0	0.0	0.0	0.0	0.0	0.0	0.0	0.0	0.0
883.0	40551.0	40551.0	40551.0	40551.0	40872.0	41371.0	42324.0	42813.0	42813.0	42813.0	42813.0	42813.0	42813.0	42813.0	43028.0	43028.0	43185.0	43185.0	43185.0	43185.0	43185.0	43185.0	43185.0	43185.0	43244.0	43244.0	43244.0	43244.0	43375.0	43520.0	43643.0	43643.0	43760.0	43832.0	43832.0
884.0	18928.0	18928.0	18928.0	18928.0	18928.0	18928.0	18928.0	18928.0	18928.0	18928.0	18928.0	18928.0	18928.0	18928.0	18928.0	18928.0	18928.0	18928.0	18928.0	18928.0	18928.0	18928.0	18928.0	18928.0	18928.0	18928.0	18928.0	18928.0	18928.0	18928.0	18928.0	18928.0	18928.0	18928.0	18928.0
885.0	0.0	0.0	0.0	0.0	0.0	0.0	0.0	0.0	0.0	0.0	0.0	0.0	0.0	0.0	0.0	0.0	0.0	0.0	0.0	0.0	0.0	0.0	0.0	0.0	0.0	0.0	0.0	0.0	0.0	0.0	0.0	0.0	0.0	0.0	0.0
886.0	0.0	0.0	0.0	0.0	0.0	0.0	0.0	0.0	0.0	0.0	0.0	0.0	0.0	0.0	0.0	0.0	0.0	0.0	0.0	0.0	0.0	0.0	0.0	0.0	0.0	0.0	0.0	0.0	0.0	0.0	0.0	0.0	0.0	0.0	0.0
887.0	0.0	0.0	0.0	0.0	0.0	0.0	0.0	0.0	0.0	0.0	0.0	0.0	0.0	0.0	0.0	0.0	0.0	0.0	0.0	0.0	0.0	0.0	0.0	0.0	0.0	0.0	0.0	0.0	0.0	0.0	0.0	0.0	0.0	0.0	0.0
888.0	0.0	0.0	0.0	0.0	0.0	0.0	0.0	0.0	0.0	0.0	0.0	0.0	0.0	0.0	0.0	0.0	0.0	0.0	0.0	0.0	0.0	0.0	0.0	0.0	0.0	0.0	0.0	0.0	0.0	0.0	0.0	0.0	0.0	0.0	0.0
889.0	0.0	0.0	0.0	0.0	0.0	0.0	0.0	0.0	0.0	0.0	0.0	0.0	0.0	0.0	0.0	0.0	0.0	0.0	0.0	0.0	0.0	0.0	0.0	0.0	0.0	0.0	0.0	0.0	0.0	0.0	0.0	0.0	0.0	0.0	0.0
890.0	1164.0	1164.0	1164.0	1164.0	1164.0	1164.0	1164.0	1164.0	1164.0	1164.0	1164.0	1164.0	1164.0	1164.0	1164.0	1164.0	1164.0	1164.0	1164.0	1164.0	1164.0	1164.0	1164.0	1164.0	1164.0	1164.0	1164.0	1164.0	1164.0	1164.0	1409.0	1409.0	1409.0	1409.0	1409.0
891.0	0.0	0.0	0.0	0.0	0.0	0.0	0.0	0.0	0.0	0.0	0.0	0.0	0.0	0.0	0.0	0.0	0.0	0.0	0.0	0.0	0.0	0.0	0.0	0.0	0.0	0.0	0.0	0.0	0.0	0.0	0.0	0.0	0.0	0.0	0.0
892.0	18831.0	18831.0	18831.0	18831.0	18831.0	18831.0	18831.0	18831.0	18831.0	18831.0	18831.0	18831.0	18831.0	18831.0	18831.0	18831.0	18831.0	18831.0	18831.0	18831.0	19050.0	19050.0	19050.0	19050.0	19058.0	19058.0	19058.0	19058.0	19058.0	19058.0	19058.0	19058.0	19058.0	19058.0	19058.0
893.0	0.0	0.0	0.0	0.0	0.0	0.0	0.0	0.0	0.0	0.0	0.0	0.0	0.0	0.0	0.0	0.0	0.0	0.0	0.0	0.0	0.0	0.0	0.0	0.0	0.0	0.0	0.0	0.0	0.0	0.0	0.0	0.0	0.0	0.0	0.0
894.0	0.0	0.0	0.0	0.0	0.0	0.0	0.0	0.0	0.0	0.0	0.0	0.0	0.0	0.0	0.0	0.0	0.0	0.0	0.0	0.0	0.0	0.0	0.0	0.0	0.0	0.0	0.0	0.0	0.0	0.0	0.0	0.0	0.0	0.0	0.0
895.0	0.0	0.0	0.0	0.0	0.0	0.0	0.0	0.0	0.0	0.0	0.0	0.0	0.0	0.0	0.0	0.0	0.0	0.0	0.0	0.0	0.0	0.0	0.0	0.0	0.0	0.0	0.0	0.0	0.0	0.0	0.0	0.0	0.0	0.0	0.0
896.0	0.0	0.0	0.0	0.0	0.0	0.0	0.0	0.0	0.0	0.0	0.0	0.0	0.0	0.0	0.0	0.0	0.0	0.0	0.0	0.0	0.0	0.0	0.0	0.0	0.0	0.0	0.0	0.0	0.0	0.0	0.0	0.0	0.0	0.0	0.0
897.0	24167.0	24167.0	24167.0	24170.0	24302.0	24302.0	24302.0	24302.0	24302.0	24519.0	24519.0	24519.0	24519.0	24519.0	24519.0	24519.0	24519.0	24564.0	24564.0	24564.0	24564.0	24751.0	24751.0	24760.0	24760.0	24760.0	24760.0	24760.0	24760.0	24919.0	24919.0	24919.0	25051.0	25335.0	25335.0
898.0	0.0	0.0	0.0	0.0	0.0	0.0	0.0	0.0	0.0	0.0	0.0	0.0	0.0	0.0	0.0	0.0	0.0	0.0	0.0	0.0	0.0	0.0	0.0	0.0	0.0	0.0	0.0	0.0	0.0	0.0	0.0	0.0	0.0	0.0	0.0
899.0	0.0	0.0	0.0	0.0	0.0	0.0	0.0	0.0	0.0	0.0	0.0	0.0	0.0	0.0	0.0	0.0	0.0	0.0	0.0	0.0	0.0	0.0	0.0	0.0	0.0	0.0	0.0	0.0	0.0	0.0	0.0	0.0	0.0	0.0	0.0
900.0	7732.0	7732.0	7788.0	7788.0	7914.0	7914.0	7914.0	7914.0	7914.0	7914.0	7914.0	7914.0	7914.0	7914.0	7914.0	7914.0	7914.0	7914.0	7914.0	7914.0	7914.0	7914.0	7914.0	7914.0	7914.0	7914.0	7914.0	7914.0	7914.0	7914.0	7914.0	7914.0	7914.0	7914.0	7957.0
901.0	10201.0	10201.0	10201.0	10201.0	10201.0	10201.0	10201.0	10201.0	10201.0	10201.0	10201.0	10201.0	10201.0	10201.0	10201.0	10201.0	10201.0	10292.0	10292.0	10292.0	10292.0	10292.0	10292.0	10292.0	10292.0	10292.0	10292.0	10292.0	10292.0	10292.0	10292.0	10292.0	10410.0	10410.0	10410.0
902.0	18486.0	18486.0	18486.0	18486.0	18486.0	18486.0	18486.0	18486.0	18486.0	18486.0	18486.0	18486.0	18486.0	18486.0	18486.0	18486.0	18486.0	18486.0	18644.0	18644.0	18644.0	18644.0	18644.0	18644.0	18644.0	18644.0	18644.0	18644.0	18644.0	18644.0	18644.0	18644.0	18644.0	18644.0	18644.0
903.0	0.0	0.0	0.0	0.0	0.0	0.0	0.0	0.0	0.0	0.0	0.0	0.0	0.0	0.0	0.0	0.0	0.0	0.0	0.0	0.0	0.0	0.0	0.0	0.0	0.0	0.0	0.0	0.0	0.0	0.0	0.0	0.0	0.0	0.0	0.0
904.0	0.0	0.0	0.0	0.0	0.0	0.0	0.0	0.0	0.0	0.0	0.0	0.0	0.0	0.0	0.0	0.0	0.0	0.0	0.0	0.0	0.0	0.0	0.0	0.0	0.0	0.0	0.0	0.0	0.0	0.0	0.0	0.0	0.0	0.0	0.0
905.0	25183.0	25183.0	25308.0	25308.0	25308.0	25308.0	25308.0	25308.0	25308.0	25308.0	25308.0	25308.0	25308.0	25308.0	25308.0	25308.0	25308.0	25308.0	25308.0	25308.0	25308.0	25308.0	25308.0	25308.0	25308.0	25308.0	25308.0	25308.0	25308.0	25308.0	25308.0	25308.0	25308.0	25308.0	25308.0
906.0	12025.0	12025.0	12025.0	12025.0	12025.0	12025.0	12025.0	12563.0	12563.0	12563.0	12563.0	12563.0	12563.0	12596.0	12596.0	12596.0	12596.0	12619.0	12619.0	12619.0	12619.0	12619.0	12824.0	12824.0	13008.0	13008.0	13371.0	13481.0	13776.0	13867.0	13867.0	13878.0	13878.0	14093.0	14211.0
907.0	8194.0	8194.0	8194.0	8194.0	8194.0	8194.0	8194.0	8194.0	8194.0	8194.0	8194.0	8194.0	8194.0	8194.0	8194.0	8194.0	8194.0	8194.0	8194.0	8194.0	8194.0	8194.0	8194.0	8194.0	8194.0	8194.0	8194.0	8194.0	8194.0	8194.0	8258.0	8258.0	8258.0	8258.0	8258.0
908.0	0.0	0.0	0.0	0.0	0.0	0.0	0.0	0.0	0.0	0.0	0.0	0.0	0.0	0.0	0.0	0.0	0.0	0.0	0.0	0.0	0.0	0.0	0.0	0.0	0.0	0.0	0.0	0.0	0.0	0.0	0.0	0.0	0.0	0.0	0.0
909.0	0.0	0.0	0.0	0.0	0.0	0.0	0.0	0.0	0.0	0.0	0.0	0.0	0.0	0.0	0.0	0.0	0.0	0.0	0.0	0.0	0.0	0.0	0.0	0.0	0.0	0.0	0.0	0.0	0.0	0.0	0.0	0.0	0.0	0.0	0.0
910.0	0.0	0.0	0.0	0.0	0.0	0.0	0.0	0.0	0.0	0.0	0.0	0.0	0.0	0.0	0.0	0.0	0.0	0.0	0.0	0.0	0.0	0.0	0.0	0.0	0.0	0.0	0.0	0.0	0.0	0.0	0.0	0.0	0.0	0.0	0.0
911.0	0.0	0.0	0.0	0.0	0.0	0.0	0.0	0.0	0.0	0.0	0.0	0.0	0.0	0.0	0.0	0.0	0.0	0.0	0.0	0.0	0.0	0.0	0.0	0.0	0.0	0.0	0.0	0.0	0.0	0.0	0.0	0.0	0.0	0.0	0.0
912.0	0.0	0.0	0.0	0.0	0.0	0.0	0.0	0.0	0.0	0.0	0.0	0.0	0.0	0.0	0.0	0.0	0.0	0.0	0.0	0.0	0.0	0.0	0.0	0.0	0.0	0.0	0.0	0.0	0.0	0.0	0.0	0.0	0.0	0.0	0.0
913.0	0.0	0.0	0.0	0.0	0.0	0.0	0.0	0.0	0.0	0.0	0.0	0.0	0.0	0.0	0.0	0.0	0.0	0.0	0.0	0.0	0.0	0.0	0.0	0.0	0.0	0.0	0.0	0.0	0.0	0.0	0.0	0.0	0.0	0.0	0.0
914.0	0.0	0.0	0.0	0.0	0.0	0.0	0.0	0.0	0.0	0.0	0.0	0.0	0.0	0.0	0.0	0.0	0.0	0.0	0.0	0.0	0.0	0.0	0.0	0.0	0.0	0.0	0.0	0.0	0.0	0.0	0.0	0.0	0.0	0.0	0.0
915.0	0.0	0.0	0.0	0.0	0.0	0.0	0.0	0.0	0.0	0.0	0.0	0.0	0.0	0.0	0.0	0.0	0.0	0.0	0.0	0.0	0.0	0.0	0.0	0.0	0.0	0.0	0.0	0.0	0.0	0.0	0.0	0.0	0.0	0.0	0.0
916.0	23350.0	23350.0	23350.0	23350.0	23350.0	23350.0	23350.0	23350.0	23586.0	23586.0	23586.0	23737.0	23737.0	23737.0	23737.0	23737.0	23737.0	23737.0	23737.0	23737.0	23737.0	23737.0	23737.0	23737.0	23737.0	23737.0	23737.0	23737.0	23737.0	23737.0	23785.0	23785.0	23785.0	23785.0	23785.0
917.0	46778.0	46778.0	46778.0	46778.0	46778.0	46778.0	46778.0	46778.0	46778.0	46778.0	46778.0	46778.0	46778.0	46778.0	46778.0	46778.0	46778.0	46778.0	46778.0	46778.0	46778.0	46778.0	46778.0	46778.0	46903.0	47114.0	47116.0	47116.0	47401.0	47401.0	47401.0	47401.0	47401.0	47401.0	47401.0
918.0	0.0	0.0	0.0	0.0	0.0	0.0	0.0	0.0	0.0	0.0	0.0	0.0	0.0	0.0	0.0	0.0	0.0	0.0	0.0	0.0	0.0	0.0	0.0	0.0	0.0	0.0	0.0	0.0	0.0	0.0	0.0	0.0	0.0	0.0	0.0
919.0	0.0	0.0	0.0	0.0	0.0	0.0	0.0	0.0	0.0	0.0	0.0	0.0	0.0	0.0	0.0	0.0	0.0	0.0	0.0	0.0	0.0	0.0	0.0	0.0	0.0	0.0	0.0	0.0	0.0	0.0	0.0	0.0	0.0	0.0	0.0
920.0	20048.0	20048.0	20048.0	20048.0	20218.0	20218.0	20218.0	20218.0	20218.0	20218.0	20218.0	20218.0	20218.0	20218.0	20218.0	20218.0	20218.0	20218.0	20218.0	20218.0	20218.0	20218.0	20218.0	20218.0	20218.0	20218.0	20262.0	20262.0	20262.0	20262.0	20262.0	20262.0	20262.0	20262.0	20262.0
921.0	0.0	0.0	0.0	0.0	0.0	0.0	0.0	0.0	0.0	0.0	0.0	0.0	0.0	0.0	0.0	0.0	0.0	0.0	0.0	0.0	0.0	0.0	0.0	0.0	0.0	0.0	0.0	0.0	0.0	0.0	0.0	0.0	0.0	0.0	0.0
922.0	0.0	0.0	0.0	0.0	0.0	0.0	0.0	0.0	0.0	0.0	0.0	0.0	0.0	0.0	0.0	0.0	0.0	0.0	0.0	0.0	0.0	0.0	0.0	0.0	0.0	0.0	0.0	0.0	0.0	0.0	0.0	0.0	0.0	0.0	0.0
923.0	0.0	0.0	0.0	0.0	0.0	0.0	0.0	0.0	0.0	0.0	0.0	0.0	0.0	0.0	0.0	0.0	0.0	0.0	0.0	0.0	0.0	0.0	0.0	0.0	0.0	0.0	0.0	0.0	0.0	0.0	0.0	0.0	0.0	0.0	0.0
924.0	0.0	0.0	0.0	0.0	0.0	0.0	0.0	0.0	0.0	0.0	0.0	0.0	0.0	0.0	0.0	0.0	0.0	0.0	0.0	0.0	0.0	0.0	0.0	0.0	0.0	0.0	0.0	0.0	0.0	0.0	0.0	0.0	0.0	0.0	0.0
925.0	0.0	0.0	0.0	0.0	0.0	0.0	0.0	0.0	0.0	0.0	0.0	0.0	0.0	0.0	0.0	0.0	0.0	0.0	0.0	0.0	0.0	0.0	0.0	0.0	0.0	0.0	0.0	0.0	0.0	0.0	0.0	0.0	0.0	0.0	0.0
926.0	38635.0	38635.0	38635.0	38635.0	38635.0	38635.0	38635.0	38635.0	38635.0	38635.0	38635.0	38635.0	38862.0	38862.0	38862.0	38862.0	38862.0	39176.0	39176.0	39176.0	39176.0	39176.0	39176.0	39176.0	39176.0	39176.0	39176.0	39176.0	39176.0	39176.0	39176.0	39176.0	39176.0	39176.0	39176.0
927.0	10354.0	10354.0	10472.0	10472.0	10472.0	10472.0	10472.0	10541.0	10541.0	10541.0	10541.0	10541.0	10541.0	10541.0	10541.0	10541.0	10541.0	10541.0	10541.0	10541.0	10541.0	10745.0	10969.0	10969.0	10969.0	10969.0	10969.0	10969.0	10969.0	10969.0	10969.0	10969.0	11075.0	11251.0	11251.0
928.0	19872.0	19872.0	19872.0	19872.0	19872.0	19872.0	19872.0	19872.0	19872.0	19872.0	20242.0	20363.0	20363.0	20363.0	20363.0	20363.0	20363.0	20379.0	20379.0	20465.0	20465.0	20675.0	20675.0	20786.0	21021.0	21021.0	21021.0	21021.0	21104.0	21844.0	21844.0	21844.0	21844.0	21844.0	21844.0
929.0	35722.0	35722.0	35722.0	35722.0	35722.0	35722.0	35912.0	35912.0	35912.0	35912.0	35912.0	35912.0	35912.0	35912.0	35912.0	35912.0	35912.0	35912.0	35912.0	35948.0	35948.0	35948.0	35989.0	35989.0	35989.0	36132.0	36132.0	36132.0	36132.0	36132.0	36178.0	36178.0	36178.0	36184.0	36184.0
930.0	0.0	0.0	0.0	0.0	0.0	0.0	0.0	0.0	0.0	0.0	0.0	0.0	0.0	0.0	0.0	0.0	0.0	0.0	0.0	0.0	0.0	0.0	0.0	0.0	0.0	0.0	0.0	0.0	0.0	0.0	0.0	0.0	0.0	0.0	0.0
931.0	9367.0	9367.0	9367.0	9367.0	9367.0	9367.0	9367.0	9367.0	9367.0	9367.0	9367.0	9367.0	9367.0	9367.0	9367.0	9367.0	9367.0	9367.0	9367.0	9367.0	9367.0	9367.0	9412.0	9412.0	9412.0	9412.0	9412.0	9412.0	9412.0	9412.0	9412.0	9412.0	9412.0	9412.0	9412.0
932.0	24861.0	24861.0	24861.0	24861.0	24861.0	24861.0	24861.0	24861.0	24861.0	24861.0	24861.0	24861.0	24861.0	24861.0	24861.0	24861.0	24861.0	24861.0	24861.0	24861.0	24861.0	24861.0	24861.0	24861.0	24861.0	24861.0	24861.0	24861.0	24861.0	24861.0	24861.0	24861.0	24861.0	24861.0	24861.0
933.0	17551.0	17551.0	17551.0	17551.0	17551.0	17551.0	17551.0	17551.0	17551.0	17551.0	17551.0	17551.0	17551.0	17551.0	17551.0	17551.0	17551.0	17551.0	17551.0	17551.0	17551.0	17551.0	17551.0	17754.0	17754.0	17754.0	17754.0	17754.0	17754.0	17754.0	17754.0	17754.0	17754.0	17754.0	17758.0
934.0	10001.0	10001.0	10001.0	10001.0	10001.0	10001.0	10001.0	10001.0	10001.0	10001.0	10001.0	10001.0	10001.0	10001.0	10001.0	10001.0	10001.0	10001.0	10001.0	10001.0	10001.0	10001.0	10001.0	10001.0	10234.0	10234.0	10234.0	10234.0	10234.0	10234.0	10234.0	10234.0	10234.0	10234.0	10234.0
935.0	0.0	0.0	0.0	0.0	0.0	0.0	0.0	0.0	0.0	0.0	0.0	0.0	0.0	0.0	0.0	0.0	0.0	0.0	0.0	0.0	0.0	0.0	0.0	0.0	0.0	0.0	0.0	0.0	0.0	0.0	0.0	0.0	0.0	0.0	0.0
936.0	13814.0	13814.0	13814.0	13814.0	13814.0	13814.0	13814.0	13814.0	13814.0	13814.0	13814.0	13814.0	13814.0	13814.0	13814.0	13814.0	13814.0	13814.0	13814.0	13814.0	13814.0	13814.0	13814.0	13814.0	13814.0	13814.0	13814.0	13814.0	13814.0	13814.0	13814.0	13814.0	13814.0	13814.0	13814.0
937.0	38.0	38.0	38.0	38.0	38.0	38.0	38.0	38.0	38.0	38.0	38.0	38.0	38.0	38.0	38.0	38.0	38.0	38.0	38.0	38.0	38.0	38.0	38.0	38.0	38.0	38.0	38.0	38.0	38.0	38.0	38.0	38.0	38.0	38.0	38.0
938.0	20585.0	20585.0	20585.0	20585.0	20585.0	20585.0	20585.0	20585.0	20585.0	20585.0	20585.0	20585.0	20585.0	20585.0	20585.0	20585.0	20585.0	20585.0	20585.0	20585.0	20585.0	20585.0	20585.0	20585.0	20585.0	20585.0	20585.0	20585.0	20585.0	20585.0	20585.0	20585.0	20823.0	20823.0	20823.0
939.0	0.0	0.0	0.0	0.0	0.0	0.0	0.0	0.0	0.0	0.0	0.0	0.0	0.0	0.0	0.0	0.0	0.0	0.0	0.0	0.0	0.0	0.0	0.0	0.0	0.0	0.0	0.0	0.0	0.0	0.0	0.0	0.0	0.0	0.0	0.0
940.0	0.0	0.0	0.0	0.0	0.0	0.0	0.0	0.0	0.0	0.0	0.0	0.0	0.0	0.0	0.0	0.0	0.0	0.0	0.0	0.0	0.0	0.0	0.0	0.0	0.0	0.0	0.0	0.0	0.0	0.0	0.0	0.0	0.0	0.0	0.0
941.0	0.0	0.0	0.0	0.0	0.0	0.0	0.0	0.0	0.0	0.0	0.0	0.0	0.0	0.0	0.0	0.0	0.0	0.0	0.0	0.0	0.0	0.0	0.0	0.0	0.0	0.0	0.0	0.0	0.0	0.0	0.0	0.0	0.0	0.0	0.0
942.0	0.0	0.0	0.0	0.0	0.0	0.0	0.0	0.0	0.0	0.0	0.0	0.0	0.0	0.0	0.0	0.0	0.0	0.0	0.0	0.0	0.0	0.0	0.0	0.0	0.0	0.0	0.0	0.0	0.0	0.0	0.0	0.0	0.0	0.0	0.0
943.0	0.0	0.0	0.0	0.0	0.0	0.0	0.0	0.0	0.0	0.0	0.0	0.0	0.0	0.0	0.0	0.0	0.0	0.0	0.0	0.0	0.0	0.0	0.0	0.0	0.0	0.0	0.0	0.0	0.0	0.0	0.0	0.0	0.0	0.0	0.0
944.0	36940.0	36940.0	36940.0	36952.0	36952.0	36952.0	36952.0	36978.0	36978.0	36978.0	36978.0	36978.0	36978.0	36978.0	36978.0	36978.0	36978.0	36978.0	36978.0	36978.0	36978.0	36978.0	36978.0	36978.0	36978.0	36978.0	36978.0	36978.0	36978.0	37329.0	37329.0	37329.0	37329.0	37329.0	37329.0
945.0	0.0	0.0	0.0	0.0	0.0	0.0	0.0	0.0	0.0	0.0	0.0	0.0	0.0	0.0	0.0	0.0	0.0	0.0	0.0	0.0	0.0	0.0	0.0	0.0	0.0	0.0	0.0	0.0	0.0	0.0	0.0	0.0	0.0	0.0	0.0
946.0	8162.0	8162.0	8162.0	8162.0	8162.0	8162.0	8162.0	8162.0	8162.0	8162.0	8162.0	8162.0	8162.0	8162.0	8162.0	8162.0	8162.0	8162.0	8162.0	8162.0	8162.0	8162.0	8162.0	8162.0	8162.0	8162.0	8162.0	8162.0	8162.0	8162.0	8162.0	8162.0	8162.0	8162.0	8162.0
947.0	0.0	0.0	0.0	0.0	0.0	0.0	0.0	0.0	0.0	0.0	0.0	0.0	0.0	0.0	0.0	0.0	0.0	0.0	0.0	0.0	0.0	0.0	0.0	0.0	0.0	0.0	0.0	0.0	0.0	0.0	0.0	0.0	0.0	0.0	0.0
948.0	0.0	0.0	0.0	0.0	0.0	0.0	0.0	0.0	0.0	0.0	0.0	0.0	0.0	0.0	0.0	0.0	0.0	0.0	0.0	0.0	0.0	0.0	0.0	0.0	0.0	0.0	0.0	0.0	0.0	0.0	0.0	0.0	0.0	0.0	0.0
949.0	0.0	0.0	0.0	0.0	0.0	0.0	0.0	0.0	0.0	0.0	0.0	0.0	0.0	0.0	0.0	0.0	0.0	0.0	0.0	0.0	0.0	0.0	0.0	0.0	0.0	0.0	0.0	0.0	0.0	0.0	0.0	0.0	0.0	0.0	0.0
950.0	0.0	0.0	0.0	0.0	0.0	0.0	0.0	0.0	0.0	0.0	0.0	0.0	0.0	0.0	0.0	0.0	0.0	0.0	0.0	0.0	0.0	0.0	0.0	0.0	0.0	0.0	0.0	0.0	0.0	0.0	0.0	0.0	0.0	0.0	0.0
951.0	41750.0	41750.0	41750.0	41750.0	41750.0	41750.0	41750.0	41750.0	41750.0	41750.0	41750.0	41750.0	41750.0	41750.0	42032.0	42032.0	42032.0	42055.0	42055.0	42055.0	42055.0	42055.0	42055.0	42055.0	42055.0	42055.0	42055.0	42055.0	42055.0	42055.0	42055.0	42055.0	42055.0	42055.0	42055.0
952.0	55871.0	55871.0	55871.0	55871.0	55871.0	55871.0	55871.0	55871.0	55871.0	55871.0	55871.0	55871.0	55871.0	56120.0	56120.0	56285.0	56285.0	56285.0	56285.0	56285.0	56285.0	56285.0	56285.0	56285.0	56285.0	56285.0	56285.0	56285.0	56285.0	56285.0	56285.0	56285.0	56285.0	56423.0	56561.0
953.0	0.0	0.0	0.0	0.0	0.0	0.0	0.0	0.0	0.0	0.0	0.0	0.0	0.0	0.0	0.0	0.0	0.0	0.0	0.0	0.0	0.0	0.0	0.0	0.0	0.0	0.0	0.0	0.0	0.0	0.0	0.0	0.0	0.0	0.0	0.0
954.0	0.0	0.0	0.0	0.0	0.0	0.0	0.0	0.0	0.0	0.0	0.0	0.0	0.0	0.0	0.0	0.0	0.0	0.0	0.0	0.0	0.0	0.0	0.0	0.0	0.0	0.0	0.0	0.0	0.0	0.0	0.0	0.0	0.0	0.0	0.0
955.0	0.0	0.0	0.0	0.0	0.0	0.0	0.0	0.0	0.0	0.0	0.0	0.0	0.0	0.0	0.0	0.0	0.0	0.0	0.0	0.0	0.0	0.0	0.0	0.0	0.0	0.0	0.0	0.0	0.0	0.0	0.0	0.0	0.0	0.0	0.0
956.0	0.0	0.0	0.0	0.0	0.0	0.0	0.0	0.0	0.0	0.0	0.0	0.0	0.0	0.0	0.0	0.0	0.0	0.0	0.0	0.0	0.0	0.0	0.0	0.0	0.0	0.0	0.0	0.0	0.0	0.0	0.0	0.0	0.0	0.0	0.0
957.0	0.0	0.0	0.0	0.0	0.0	0.0	0.0	0.0	0.0	0.0	0.0	0.0	0.0	0.0	0.0	0.0	0.0	0.0	0.0	0.0	0.0	0.0	0.0	0.0	0.0	0.0	0.0	0.0	0.0	0.0	0.0	0.0	0.0	0.0	0.0
958.0	0.0	0.0	0.0	0.0	0.0	0.0	0.0	0.0	0.0	0.0	0.0	0.0	0.0	0.0	0.0	0.0	0.0	0.0	0.0	0.0	0.0	0.0	0.0	0.0	0.0	0.0	0.0	0.0	0.0	0.0	0.0	0.0	0.0	0.0	0.0
959.0	0.0	0.0	0.0	0.0	0.0	0.0	0.0	0.0	0.0	0.0	0.0	0.0	0.0	0.0	0.0	0.0	0.0	0.0	0.0	0.0	0.0	0.0	0.0	0.0	0.0	0.0	0.0	0.0	0.0	0.0	0.0	0.0	0.0	0.0	0.0
960.0	16000.0	16000.0	16000.0	16000.0	16000.0	16000.0	16000.0	16000.0	16000.0	16000.0	16000.0	16000.0	16000.0	16000.0	16000.0	16000.0	16000.0	16000.0	16000.0	16000.0	16000.0	16000.0	16000.0	16000.0	16000.0	16000.0	16000.0	16000.0	16000.0	16000.0	16000.0	16000.0	16000.0	16000.0	16000.0
961.0	37783.0	37783.0	37783.0	37783.0	37783.0	37783.0	37783.0	37783.0	37783.0	37783.0	37783.0	37783.0	37783.0	37783.0	37783.0	37783.0	37783.0	37783.0	37783.0	37783.0	37783.0	37783.0	37783.0	37783.0	37783.0	37783.0	37783.0	37783.0	37783.0	37783.0	37783.0	37783.0	37783.0	37783.0	37783.0
962.0	0.0	0.0	0.0	0.0	0.0	0.0	0.0	0.0	0.0	0.0	0.0	0.0	0.0	0.0	0.0	0.0	0.0	0.0	0.0	0.0	0.0	0.0	0.0	0.0	0.0	0.0	0.0	0.0	0.0	0.0	0.0	0.0	0.0	0.0	0.0
963.0	0.0	0.0	0.0	0.0	0.0	0.0	0.0	0.0	0.0	0.0	0.0	0.0	0.0	0.0	0.0	0.0	0.0	0.0	0.0	0.0	0.0	0.0	0.0	0.0	0.0	0.0	0.0	0.0	0.0	0.0	0.0	0.0	0.0	0.0	0.0
964.0	0.0	0.0	0.0	0.0	0.0	0.0	0.0	0.0	0.0	0.0	0.0	0.0	0.0	0.0	0.0	0.0	0.0	0.0	0.0	0.0	0.0	0.0	0.0	0.0	0.0	0.0	0.0	0.0	0.0	0.0	0.0	0.0	0.0	0.0	0.0
965.0	29692.0	29692.0	29820.0	29957.0	30095.0	30095.0	30095.0	30095.0	30095.0	30095.0	30095.0	30095.0	30095.0	30095.0	30330.0	30330.0	30330.0	30330.0	30330.0	30357.0	30357.0	30467.0	30467.0	30467.0	30467.0	30467.0	30610.0	30610.0	30610.0	30610.0	30622.0	30976.0	30976.0	31026.0	31026.0
966.0	81812.0	81812.0	81812.0	81812.0	81812.0	81812.0	81812.0	81812.0	81812.0	81812.0	81812.0	81812.0	81812.0	81812.0	81812.0	81812.0	81812.0	81812.0	81812.0	81812.0	81812.0	82082.0	82082.0	82557.0	82557.0	82557.0	82557.0	82557.0	82557.0	82557.0	82603.0	82603.0	82603.0	82603.0	82603.0
967.0	74631.0	74631.0	74646.0	74646.0	74651.0	74651.0	74651.0	74651.0	74651.0	74651.0	74651.0	74812.0	74812.0	74812.0	74845.0	75109.0	75109.0	75109.0	75109.0	75109.0	75109.0	75308.0	75308.0	75308.0	75552.0	75552.0	75552.0	75678.0	75678.0	75678.0	75678.0	76046.0	76474.0	76474.0	76539.0
968.0	149800.0	149800.0	150243.0	150243.0	151084.0	151609.0	151609.0	151609.0	151609.0	153528.0	153528.0	154940.0	155167.0	155167.0	155630.0	155630.0	155678.0	155678.0	155856.0	155856.0	155932.0	157318.0	157318.0	157584.0	158224.0	158224.0	158613.0	158613.0	158613.0	158613.0	158613.0	158760.0	158774.0	158774.0	158774.0
969.0	45684.0	45684.0	45684.0	45684.0	45684.0	45684.0	45684.0	45787.0	45787.0	45787.0	45787.0	46073.0	46073.0	46162.0	46162.0	46162.0	46162.0	46162.0	46162.0	46162.0	46162.0	46755.0	46755.0	46755.0	46755.0	46755.0	47559.0	47559.0	47559.0	47726.0	47920.0	48759.0	48759.0	48833.0	49237.0
970.0	0.0	0.0	0.0	0.0	0.0	0.0	0.0	0.0	0.0	0.0	0.0	0.0	0.0	0.0	0.0	0.0	0.0	0.0	0.0	0.0	0.0	0.0	0.0	0.0	0.0	0.0	0.0	0.0	0.0	0.0	0.0	0.0	0.0	0.0	0.0
971.0	13591.0	13591.0	13591.0	13591.0	13591.0	13591.0	13591.0	13591.0	13591.0	13591.0	13591.0	13591.0	13591.0	13591.0	13591.0	13591.0	13591.0	13591.0	13591.0	13591.0	13591.0	13591.0	13591.0	13591.0	13591.0	13591.0	13591.0	13591.0	13591.0	13591.0	13591.0	13591.0	13591.0	13591.0	13591.0
972.0	19371.0	19371.0	19371.0	19371.0	19371.0	19371.0	19371.0	19371.0	19371.0	19371.0	19371.0	19371.0	19371.0	19371.0	19371.0	19371.0	19371.0	19371.0	19371.0	19371.0	19371.0	19371.0	19371.0	19371.0	19371.0	19371.0	19371.0	19371.0	19371.0	19371.0	19371.0	19371.0	19371.0	19371.0	19371.0
973.0	25893.0	25893.0	25893.0	25893.0	25893.0	25893.0	25893.0	25893.0	25893.0	25893.0	25893.0	25893.0	25893.0	25893.0	25893.0	25893.0	25893.0	25893.0	25893.0	25893.0	25893.0	25893.0	25893.0	25893.0	25893.0	25893.0	25893.0	25893.0	25893.0	25893.0	25893.0	25893.0	25893.0	25893.0	25893.0
974.0	22471.0	22471.0	22471.0	22471.0	22471.0	22471.0	22578.0	22578.0	22578.0	22578.0	22578.0	22578.0	22578.0	22578.0	22578.0	22578.0	22578.0	22578.0	22578.0	22578.0	22578.0	22578.0	22578.0	22578.0	22578.0	22578.0	22653.0	22653.0	22653.0	22653.0	22653.0	22653.0	22782.0	22782.0	22872.0
975.0	40367.0	40367.0	40367.0	43404.0	43404.0	43404.0	43763.0	43763.0	43763.0	43763.0	43763.0	43763.0	43763.0	43763.0	44953.0	45081.0	45081.0	45081.0	45823.0	45823.0	45823.0	46540.0	46685.0	46753.0	47049.0	47049.0	47049.0	47049.0	47049.0	47049.0	47049.0	47049.0	47049.0	47361.0	47418.0
976.0	42442.0	42442.0	42442.0	42442.0	42442.0	42442.0	42442.0	42442.0	42442.0	42442.0	42442.0	42442.0	42442.0	42442.0	42442.0	42442.0	42442.0	42442.0	42442.0	42442.0	42442.0	42442.0	42442.0	42442.0	42442.0	42442.0	42442.0	42442.0	42442.0	42442.0	42442.0	42442.0	42442.0	42442.0	42442.0
977.0	25818.0	25818.0	25938.0	25938.0	25938.0	25938.0	25938.0	25938.0	25938.0	25938.0	25938.0	25938.0	25938.0	25938.0	25938.0	25938.0	25938.0	25938.0	25938.0	25938.0	25938.0	25938.0	25938.0	25938.0	25938.0	25938.0	25938.0	25938.0	25938.0	25938.0	25938.0	25938.0	25938.0	25938.0	25938.0
978.0	6657.0	6657.0	6657.0	6657.0	6657.0	6657.0	6657.0	6657.0	6657.0	6657.0	6657.0	6657.0	6741.0	6741.0	6741.0	6741.0	6741.0	6856.0	6856.0	6856.0	6856.0	6856.0	6856.0	6856.0	6856.0	6856.0	6856.0	6856.0	6856.0	6856.0	6856.0	6856.0	6856.0	6856.0	6856.0
979.0	27493.0	27493.0	27493.0	27493.0	27493.0	28474.0	28474.0	28474.0	28474.0	28474.0	28474.0	28474.0	28474.0	28474.0	28474.0	28474.0	28474.0	28639.0	28639.0	28639.0	28639.0	28639.0	28639.0	28639.0	28639.0	28639.0	28639.0	28639.0	28639.0	28639.0	28639.0	28639.0	28639.0	28639.0	28639.0
980.0	0.0	0.0	0.0	0.0	0.0	0.0	0.0	0.0	0.0	0.0	0.0	0.0	0.0	0.0	0.0	0.0	0.0	0.0	0.0	0.0	0.0	0.0	0.0	0.0	0.0	0.0	0.0	0.0	0.0	0.0	0.0	0.0	0.0	0.0	0.0
981.0	6952.0	6952.0	6952.0	6952.0	6952.0	6952.0	6952.0	6952.0	6952.0	6952.0	6952.0	6952.0	6952.0	6952.0	6952.0	6952.0	6952.0	6952.0	6952.0	6952.0	6952.0	6952.0	6952.0	6952.0	6952.0	6952.0	6952.0	6952.0	6952.0	6952.0	6952.0	6952.0	6952.0	6952.0	6952.0
982.0	65786.0	65786.0	65786.0	65786.0	65786.0	65786.0	65786.0	65786.0	65786.0	65786.0	65786.0	65786.0	65786.0	65786.0	65786.0	65786.0	65786.0	65786.0	65786.0	65786.0	65786.0	65869.0	65869.0	65869.0	65906.0	65906.0	65906.0	65906.0	65906.0	65906.0	65906.0	65906.0	65906.0	65906.0	65960.0
983.0	25809.0	25809.0	25809.0	25809.0	25809.0	25809.0	25809.0	25809.0	25809.0	25809.0	25809.0	25809.0	25809.0	25809.0	26045.0	26045.0	26045.0	26045.0	26045.0	26045.0	26045.0	26281.0	26281.0	26281.0	26281.0	26281.0	26297.0	26297.0	26366.0	26366.0	26366.0	26366.0	26366.0	26366.0	26366.0
984.0	27731.0	27731.0	27731.0	27941.0	28068.0	28185.0	28185.0	28185.0	28185.0	28185.0	28185.0	28185.0	28185.0	28185.0	28185.0	28185.0	28208.0	28208.0	28208.0	28348.0	28348.0	28458.0	28458.0	28458.0	28758.0	28778.0	28778.0	28778.0	28778.0	28778.0	28778.0	28778.0	28778.0	28778.0	28778.0
985.0	0.0	0.0	0.0	0.0	0.0	0.0	0.0	0.0	0.0	0.0	0.0	0.0	0.0	0.0	0.0	0.0	0.0	0.0	0.0	0.0	0.0	0.0	0.0	0.0	0.0	0.0	0.0	0.0	0.0	0.0	0.0	0.0	0.0	0.0	0.0
986.0	14501.0	14501.0	14501.0	14501.0	14501.0	14501.0	14501.0	14501.0	14501.0	14501.0	14501.0	14501.0	14546.0	15671.0	15671.0	15671.0	15671.0	15671.0	15671.0	15671.0	15671.0	15671.0	15671.0	15671.0	15671.0	15671.0	15671.0	15671.0	15696.0	15696.0	15696.0	15696.0	15696.0	15891.0	15891.0
987.0	0.0	0.0	0.0	0.0	0.0	0.0	0.0	0.0	0.0	0.0	0.0	0.0	0.0	0.0	0.0	0.0	0.0	0.0	0.0	0.0	0.0	0.0	0.0	0.0	0.0	0.0	0.0	0.0	0.0	0.0	0.0	0.0	0.0	0.0	0.0
988.0	0.0	0.0	0.0	0.0	0.0	0.0	0.0	0.0	0.0	0.0	0.0	0.0	0.0	0.0	0.0	0.0	0.0	0.0	0.0	0.0	0.0	0.0	0.0	0.0	0.0	0.0	0.0	0.0	0.0	0.0	0.0	0.0	0.0	0.0	0.0
989.0	0.0	0.0	0.0	0.0	0.0	0.0	0.0	0.0	0.0	0.0	0.0	0.0	0.0	0.0	0.0	0.0	0.0	0.0	0.0	0.0	0.0	0.0	0.0	0.0	0.0	0.0	0.0	0.0	0.0	0.0	0.0	0.0	0.0	0.0	0.0
990.0	8986.0	8986.0	8986.0	8986.0	8986.0	8986.0	8986.0	8986.0	8986.0	8986.0	8986.0	8986.0	8986.0	8986.0	8986.0	8986.0	8986.0	8986.0	8986.0	8986.0	8986.0	8986.0	8986.0	8986.0	8986.0	8986.0	8986.0	8986.0	8986.0	8986.0	8986.0	8986.0	8986.0	8986.0	8986.0
991.0	23949.0	23949.0	23949.0	23949.0	23949.0	23949.0	23949.0	23949.0	23949.0	23949.0	24048.0	24048.0	24048.0	24048.0	24048.0	24048.0	24048.0	24048.0	24048.0	24048.0	24048.0	24048.0	24048.0	24048.0	24048.0	24048.0	24048.0	24048.0	24048.0	24048.0	24048.0	24048.0	24048.0	24048.0	24048.0
992.0	0.0	0.0	0.0	0.0	0.0	0.0	0.0	0.0	0.0	0.0	0.0	0.0	0.0	0.0	0.0	0.0	0.0	0.0	0.0	0.0	0.0	0.0	0.0	0.0	0.0	0.0	0.0	0.0	0.0	0.0	0.0	0.0	0.0	0.0	0.0
993.0	0.0	0.0	0.0	0.0	0.0	0.0	0.0	0.0	0.0	0.0	0.0	0.0	0.0	0.0	0.0	0.0	0.0	0.0	0.0	0.0	0.0	0.0	0.0	0.0	0.0	0.0	0.0	0.0	0.0	0.0	0.0	0.0	0.0	0.0	0.0
994.0	0.0	0.0	0.0	0.0	0.0	0.0	0.0	0.0	0.0	0.0	0.0	0.0	0.0	0.0	0.0	0.0	0.0	0.0	0.0	0.0	0.0	0.0	0.0	0.0	0.0	0.0	0.0	0.0	0.0	0.0	0.0	0.0	0.0	0.0	0.0
995.0	23939.0	23939.0	23939.0	23939.0	23939.0	23939.0	23939.0	23939.0	23939.0	23939.0	23939.0	23939.0	23939.0	23939.0	23939.0	23939.0	23939.0	23939.0	23939.0	24116.0	24116.0	24116.0	24116.0	24116.0	24367.0	24367.0	24367.0	24367.0	24367.0	24367.0	24367.0	24367.0	24367.0	24367.0	24367.0
996.0	0.0	0.0	0.0	0.0	0.0	0.0	0.0	0.0	0.0	0.0	0.0	0.0	0.0	0.0	0.0	0.0	0.0	0.0	0.0	0.0	0.0	0.0	0.0	0.0	0.0	0.0	0.0	0.0	0.0	0.0	0.0	0.0	0.0	0.0	0.0
997.0	0.0	0.0	0.0	0.0	0.0	0.0	0.0	0.0	0.0	0.0	0.0	0.0	0.0	0.0	0.0	0.0	0.0	0.0	0.0	0.0	0.0	0.0	0.0	0.0	0.0	0.0	0.0	0.0	0.0	0.0	0.0	0.0	0.0	0.0	0.0
998.0	13881.0	13881.0	13881.0	13881.0	13881.0	13881.0	13881.0	13881.0	13881.0	13881.0	13881.0	13881.0	13881.0	13881.0	13881.0	13881.0	13881.0	13881.0	13881.0	13881.0	13881.0	13881.0	13881.0	13881.0	13881.0	13881.0	13881.0	13881.0	13881.0	13881.0	13881.0	13881.0	13881.0	13881.0	13881.0
999.0	0.0	0.0	0.0	0.0	0.0	0.0	0.0	0.0	0.0	0.0	0.0	0.0	0.0	0.0	0.0	0.0	0.0	0.0	0.0	0.0	0.0	0.0	0.0	0.0	0.0	0.0	0.0	0.0	0.0	0.0	0.0	0.0	0.0	0.0	0.0
1000.0	0.0	0.0	0.0	0.0	0.0	0.0	0.0	0.0	0.0	0.0	0.0	0.0	0.0	0.0	0.0	0.0	0.0	0.0	0.0	0.0	0.0	0.0	0.0	0.0	0.0	0.0	0.0	0.0	0.0	0.0	0.0	0.0	0.0	0.0	0.0
1001.0	23335.0	23335.0	23335.0	23335.0	23335.0	23335.0	23335.0	23335.0	23335.0	23335.0	23335.0	23335.0	23335.0	23335.0	23335.0	23613.0	23613.0	23613.0	23613.0	23613.0	23613.0	23613.0	23613.0	23613.0	23728.0	23728.0	23728.0	23728.0	23728.0	23728.0	23728.0	23728.0	23728.0	23728.0	23728.0
1002.0	10810.0	10810.0	10810.0	10810.0	10810.0	10810.0	10810.0	10810.0	10810.0	10810.0	10810.0	10810.0	10810.0	10810.0	10810.0	10810.0	10810.0	10810.0	10810.0	10810.0	10810.0	10810.0	10810.0	10810.0	10810.0	10810.0	10810.0	10810.0	10810.0	10810.0	10810.0	10810.0	10810.0	10810.0	10810.0
1003.0	0.0	0.0	0.0	0.0	0.0	0.0	0.0	0.0	0.0	0.0	0.0	0.0	0.0	0.0	0.0	0.0	0.0	0.0	0.0	0.0	0.0	0.0	0.0	0.0	0.0	0.0	0.0	0.0	0.0	0.0	0.0	0.0	0.0	0.0	0.0
1004.0	25742.0	25742.0	25894.0	25894.0	27567.0	27567.0	27958.0	27958.0	28040.0	28040.0	28040.0	28040.0	28040.0	28040.0	28040.0	28040.0	28045.0	28045.0	28045.0	28045.0	28045.0	28045.0	28045.0	28045.0	28045.0	28045.0	28045.0	28045.0	28045.0	28045.0	28045.0	28045.0	28045.0	28045.0	28045.0
1005.0	0.0	0.0	0.0	0.0	0.0	0.0	0.0	0.0	0.0	0.0	0.0	0.0	0.0	0.0	0.0	0.0	0.0	0.0	0.0	0.0	0.0	0.0	0.0	0.0	0.0	0.0	0.0	0.0	0.0	0.0	0.0	0.0	0.0	0.0	0.0
1006.0	0.0	0.0	0.0	0.0	0.0	0.0	0.0	0.0	0.0	0.0	0.0	0.0	0.0	0.0	0.0	0.0	0.0	0.0	0.0	0.0	0.0	0.0	0.0	0.0	0.0	0.0	0.0	0.0	0.0	0.0	0.0	0.0	0.0	0.0	0.0
1007.0	9660.0	9660.0	9660.0	9660.0	9660.0	9660.0	9660.0	9660.0	9660.0	9660.0	9660.0	9660.0	9660.0	9660.0	9660.0	9660.0	9660.0	9660.0	9660.0	9660.0	9660.0	9660.0	9660.0	9660.0	9660.0	9660.0	9660.0	9660.0	9660.0	9660.0	9660.0	9660.0	9660.0	9660.0	9660.0
1008.0	0.0	0.0	0.0	0.0	0.0	0.0	0.0	0.0	0.0	0.0	0.0	0.0	0.0	0.0	0.0	0.0	0.0	0.0	0.0	0.0	0.0	0.0	0.0	0.0	0.0	0.0	0.0	0.0	0.0	0.0	0.0	0.0	0.0	0.0	0.0
1009.0	27102.0	27102.0	27102.0	27102.0	27102.0	27102.0	27102.0	27102.0	27102.0	27102.0	27210.0	27210.0	27210.0	27235.0	27235.0	27235.0	27235.0	27235.0	27235.0	27235.0	27235.0	27235.0	27235.0	27235.0	27235.0	27235.0	27235.0	27235.0	27235.0	27235.0	27235.0	27235.0	27235.0	27235.0	27235.0
1010.0	0.0	0.0	0.0	0.0	0.0	0.0	0.0	0.0	0.0	0.0	0.0	0.0	0.0	0.0	0.0	0.0	0.0	0.0	0.0	0.0	0.0	0.0	0.0	0.0	0.0	0.0	0.0	0.0	0.0	0.0	0.0	0.0	0.0	0.0	0.0
1011.0	34968.0	34968.0	34968.0	34968.0	34968.0	34968.0	34968.0	34968.0	34968.0	34968.0	34968.0	34968.0	34978.0	34978.0	34978.0	34978.0	34978.0	34978.0	34978.0	34978.0	34978.0	34978.0	34978.0	34978.0	38364.0	38624.0	38624.0	38624.0	38624.0	38624.0	38624.0	38624.0	38624.0	38624.0	38624.0
1012.0	2499.0	2499.0	2499.0	2499.0	2499.0	2499.0	2499.0	2499.0	2499.0	2499.0	2499.0	2499.0	2499.0	2499.0	2499.0	2499.0	2499.0	2499.0	2499.0	2499.0	2499.0	2499.0	2499.0	2499.0	2499.0	2499.0	2499.0	2499.0	2499.0	2499.0	2499.0	2499.0	2499.0	2499.0	2499.0
1013.0	40083.0	40083.0	40083.0	40083.0	40083.0	40083.0	40083.0	40083.0	40083.0	40083.0	40083.0	40083.0	40083.0	40083.0	40083.0	40083.0	40083.0	40109.0	40109.0	40109.0	40109.0	40109.0	40109.0	40109.0	40109.0	40109.0	40109.0	40109.0	40109.0	40109.0	40115.0	40115.0	40115.0	40115.0	40115.0
1014.0	22701.0	22701.0	22865.0	22865.0	22865.0	22865.0	22865.0	22865.0	22865.0	22865.0	22865.0	22865.0	22865.0	22865.0	23168.0	23302.0	23302.0	24032.0	24032.0	24032.0	24032.0	24032.0	24170.0	24170.0	24170.0	24284.0	24284.0	24284.0	24284.0	24284.0	24284.0	24289.0	24289.0	24289.0	24289.0
1015.0	0.0	0.0	0.0	0.0	0.0	0.0	0.0	0.0	0.0	0.0	0.0	0.0	0.0	0.0	0.0	0.0	0.0	0.0	0.0	0.0	0.0	0.0	0.0	0.0	0.0	0.0	0.0	0.0	0.0	0.0	0.0	0.0	0.0	0.0	0.0
1016.0	22972.0	22972.0	22972.0	22972.0	22972.0	22972.0	22972.0	22972.0	22972.0	22972.0	22972.0	22972.0	22972.0	22972.0	22972.0	22972.0	22972.0	22972.0	22972.0	22972.0	22972.0	22972.0	22972.0	22972.0	22972.0	22972.0	22972.0	22972.0	22972.0	22972.0	22972.0	22972.0	22972.0	22972.0	22972.0
1017.0	18147.0	18147.0	18147.0	18147.0	18147.0	18218.0	18218.0	18218.0	18218.0	18218.0	18218.0	18218.0	18218.0	18218.0	18218.0	18218.0	18218.0	18218.0	18218.0	18218.0	18218.0	18218.0	18218.0	18218.0	18218.0	18218.0	18218.0	18218.0	18218.0	18218.0	18218.0	18218.0	18218.0	18218.0	18218.0
1018.0	29338.0	29338.0	29338.0	29338.0	29338.0	29338.0	29338.0	29338.0	29338.0	29338.0	29338.0	29338.0	29338.0	29338.0	29338.0	29338.0	29338.0	29338.0	29338.0	29338.0	29338.0	29338.0	29338.0	29338.0	29338.0	29338.0	29338.0	29338.0	29338.0	29338.0	29338.0	29338.0	29338.0	29338.0	29338.0
1019.0	0.0	0.0	0.0	0.0	0.0	0.0	0.0	0.0	0.0	0.0	0.0	0.0	0.0	0.0	0.0	0.0	0.0	0.0	0.0	0.0	0.0	0.0	0.0	0.0	0.0	0.0	0.0	0.0	0.0	0.0	0.0	0.0	0.0	0.0	0.0
1020.0	0.0	0.0	0.0	0.0	0.0	0.0	0.0	0.0	0.0	0.0	0.0	0.0	0.0	0.0	0.0	0.0	0.0	0.0	0.0	0.0	0.0	0.0	0.0	0.0	0.0	0.0	0.0	0.0	0.0	0.0	0.0	0.0	0.0	0.0	0.0
1021.0	0.0	0.0	0.0	0.0	0.0	0.0	0.0	0.0	0.0	0.0	0.0	0.0	0.0	0.0	0.0	0.0	0.0	0.0	0.0	0.0	0.0	0.0	0.0	0.0	0.0	0.0	0.0	0.0	0.0	0.0	0.0	0.0	0.0	0.0	0.0
1022.0	16843.0	16843.0	16843.0	16843.0	16863.0	16863.0	16863.0	16863.0	16863.0	16863.0	16863.0	16863.0	16863.0	16863.0	16863.0	16863.0	16863.0	16863.0	16863.0	16863.0	16863.0	16863.0	16863.0	16863.0	16863.0	16863.0	16863.0	16863.0	16863.0	16863.0	16863.0	16863.0	16863.0	16863.0	16863.0
1023.0	49762.0	49762.0	50183.0	50183.0	50183.0	50183.0	50183.0	50183.0	50183.0	50183.0	50183.0	50183.0	50183.0	50183.0	50183.0	50183.0	50183.0	50183.0	50183.0	50183.0	50183.0	50183.0	50183.0	50183.0	50183.0	50183.0	50183.0	50183.0	50183.0	50183.0	50716.0	51290.0	51594.0	51594.0	51594.0
1024.0	27277.0	27277.0	27277.0	27277.0	27277.0	27277.0	27277.0	27588.0	27588.0	27588.0	27588.0	27588.0	27736.0	27736.0	27736.0	27736.0	27736.0	27736.0	27772.0	27772.0	27772.0	27772.0	27772.0	27772.0	27772.0	27772.0	27772.0	27772.0	27772.0	27772.0	27772.0	27772.0	27772.0	27772.0	27786.0
1025.0	35784.0	35784.0	35784.0	35784.0	35784.0	35915.0	35915.0	35915.0	35915.0	35921.0	35921.0	35921.0	35921.0	35921.0	35921.0	35921.0	35921.0	35921.0	36020.0	36020.0	36740.0	36747.0	36747.0	36747.0	36747.0	36972.0	36972.0	36972.0	36972.0	36972.0	36972.0	36972.0	36972.0	36972.0	36975.0
1026.0	33563.0	33563.0	33563.0	33563.0	33563.0	33563.0	33563.0	33563.0	33563.0	33563.0	33563.0	33563.0	33563.0	33563.0	33563.0	33563.0	33563.0	33563.0	33563.0	33563.0	33563.0	33563.0	33563.0	33563.0	33563.0	33563.0	33563.0	33563.0	33563.0	33563.0	33563.0	33563.0	33563.0	33563.0	33563.0
1027.0	16346.0	16346.0	16346.0	16346.0	16346.0	16346.0	16346.0	16346.0	16346.0	16346.0	16346.0	16346.0	16346.0	16346.0	16346.0	16346.0	16373.0	16514.0	16514.0	16514.0	16514.0	16685.0	16685.0	16685.0	18732.0	18732.0	18732.0	18732.0	18732.0	18732.0	18801.0	18801.0	18801.0	18801.0	18801.0
1028.0	0.0	0.0	0.0	0.0	0.0	0.0	0.0	0.0	0.0	0.0	0.0	0.0	0.0	0.0	0.0	0.0	0.0	0.0	0.0	0.0	0.0	0.0	0.0	0.0	0.0	0.0	0.0	0.0	0.0	0.0	0.0	0.0	0.0	0.0	0.0
1029.0	41327.0	41327.0	41462.0	41462.0	41462.0	41462.0	41462.0	41462.0	41462.0	41462.0	41462.0	41462.0	41462.0	41462.0	41546.0	41546.0	41546.0	41546.0	41546.0	41546.0	41546.0	41546.0	41546.0	41546.0	41546.0	41546.0	41744.0	41744.0	41834.0	41834.0	41834.0	41834.0	41834.0	41866.0	41866.0
1030.0	30218.0	30218.0	30310.0	30310.0	31591.0	31792.0	31792.0	31792.0	31792.0	31792.0	31850.0	31850.0	31850.0	31850.0	31850.0	31850.0	31850.0	31850.0	31850.0	31850.0	31850.0	31850.0	31850.0	31850.0	31850.0	31850.0	31850.0	31850.0	31850.0	31850.0	31850.0	31850.0	31850.0	31850.0	31850.0
1031.0	0.0	0.0	0.0	0.0	0.0	0.0	0.0	0.0	0.0	0.0	0.0	0.0	0.0	0.0	0.0	0.0	0.0	0.0	0.0	0.0	0.0	0.0	0.0	0.0	0.0	0.0	0.0	0.0	0.0	0.0	0.0	0.0	0.0	0.0	0.0
1032.0	30520.0	30520.0	30520.0	30520.0	30520.0	30520.0	30520.0	30520.0	30520.0	30520.0	30520.0	30520.0	30520.0	30520.0	30520.0	30664.0	30664.0	30664.0	30664.0	30664.0	30664.0	30664.0	30664.0	30664.0	30664.0	30664.0	30664.0	30664.0	30664.0	30664.0	30664.0	30664.0	30664.0	30664.0	30664.0
1033.0	44314.0	44314.0	44314.0	44314.0	44314.0	44314.0	44314.0	44314.0	44314.0	44314.0	44499.0	44499.0	44504.0	44504.0	44835.0	44976.0	44976.0	44976.0	44976.0	44976.0	44976.0	44976.0	44976.0	44976.0	44976.0	45094.0	45094.0	45094.0	45094.0	45094.0	47849.0	47849.0	47849.0	47849.0	47849.0
1034.0	26405.0	26405.0	26405.0	26405.0	26405.0	26405.0	26405.0	26405.0	26405.0	26405.0	28205.0	28205.0	28205.0	28205.0	28205.0	28205.0	28205.0	28205.0	28205.0	28205.0	28205.0	33690.0	33726.0	33726.0	33726.0	33726.0	33726.0	33726.0	33726.0	33726.0	33726.0	33726.0	33726.0	33726.0	33726.0
1035.0	125699.0	125699.0	125699.0	125699.0	125699.0	125699.0	125699.0	125699.0	125699.0	125699.0	125699.0	125699.0	125699.0	125699.0	125699.0	125699.0	125699.0	125699.0	125699.0	125699.0	125699.0	125699.0	125699.0	125699.0	125699.0	125699.0	126172.0	126636.0	126780.0	126883.0	127598.0	127634.0	127752.0	127752.0	127752.0
1036.0	0.0	0.0	0.0	0.0	0.0	0.0	0.0	0.0	0.0	0.0	0.0	0.0	0.0	0.0	0.0	0.0	0.0	0.0	0.0	0.0	0.0	0.0	0.0	0.0	0.0	0.0	0.0	0.0	0.0	0.0	0.0	0.0	0.0	0.0	0.0
1037.0	19865.0	19865.0	19865.0	19865.0	19865.0	19865.0	19865.0	19865.0	19865.0	19865.0	19865.0	19865.0	19865.0	19865.0	19865.0	19865.0	19865.0	19865.0	19865.0	19865.0	19865.0	19865.0	19865.0	19865.0	19865.0	19865.0	19865.0	19865.0	19865.0	19865.0	19865.0	19865.0	19865.0	19865.0	19865.0
1038.0	0.0	0.0	0.0	0.0	0.0	0.0	0.0	0.0	0.0	0.0	0.0	0.0	0.0	0.0	0.0	0.0	0.0	0.0	0.0	0.0	0.0	0.0	0.0	0.0	0.0	0.0	0.0	0.0	0.0	0.0	0.0	0.0	0.0	0.0	0.0
1039.0	19617.0	19617.0	19617.0	19617.0	19617.0	19617.0	19617.0	19619.0	19737.0	19737.0	21047.0	21047.0	21047.0	21047.0	21219.0	21424.0	22660.0	22660.0	22660.0	22660.0	22660.0	22784.0	22784.0	22784.0	22784.0	22784.0	22784.0	22784.0	22784.0	22784.0	22784.0	22784.0	22784.0	22784.0	22784.0
1040.0	10774.0	10774.0	10774.0	10774.0	10774.0	10774.0	10774.0	10774.0	10774.0	10774.0	10774.0	10774.0	10774.0	10774.0	10774.0	10774.0	10774.0	10774.0	10775.0	10775.0	10775.0	10775.0	10775.0	10775.0	10775.0	10775.0	10775.0	10775.0	10775.0	10775.0	10775.0	10775.0	10775.0	10775.0	10775.0
1041.0	0.0	0.0	0.0	0.0	0.0	0.0	0.0	0.0	0.0	0.0	0.0	0.0	0.0	0.0	0.0	0.0	0.0	0.0	0.0	0.0	0.0	0.0	0.0	0.0	0.0	0.0	0.0	0.0	0.0	0.0	0.0	0.0	0.0	0.0	0.0
1042.0	54740.0	54740.0	54740.0	54740.0	54908.0	54908.0	54908.0	54908.0	54908.0	54908.0	54908.0	55087.0	55087.0	55087.0	55317.0	55317.0	55317.0	55341.0	55341.0	55341.0	55835.0	55959.0	55959.0	55959.0	55959.0	56402.0	56402.0	56402.0	56402.0	56402.0	56402.0	56402.0	56402.0	56402.0	56402.0
1043.0	18317.0	18317.0	18317.0	18317.0	18317.0	18317.0	18317.0	18317.0	18317.0	18317.0	18467.0	18467.0	18467.0	18740.0	18740.0	18740.0	18740.0	19359.0	20825.0	30783.0	30783.0	35865.0	35865.0	35865.0	35865.0	35865.0	35865.0	35865.0	35865.0	35865.0	35865.0	35907.0	35907.0	35907.0	35907.0
1044.0	0.0	0.0	0.0	0.0	0.0	0.0	0.0	0.0	0.0	0.0	0.0	0.0	0.0	0.0	0.0	0.0	0.0	0.0	0.0	0.0	0.0	0.0	0.0	0.0	0.0	0.0	0.0	0.0	0.0	0.0	0.0	0.0	0.0	0.0	0.0
1045.0	90408.0	90408.0	92953.0	92953.0	92953.0	92953.0	92953.0	92953.0	92953.0	94155.0	98329.0	107564.0	109817.0	110369.0	110665.0	111407.0	111407.0	112737.0	112737.0	119345.0	143552.0	144146.0	144264.0	144264.0	144922.0	145192.0	145363.0	145363.0	145363.0	145363.0	145363.0	151351.0	151351.0	151351.0	151351.0
1046.0	0.0	0.0	0.0	0.0	0.0	0.0	0.0	0.0	0.0	0.0	0.0	0.0	0.0	0.0	0.0	0.0	0.0	0.0	0.0	0.0	0.0	0.0	0.0	0.0	0.0	0.0	0.0	0.0	0.0	0.0	0.0	0.0	0.0	0.0	0.0
1047.0	56952.0	56952.0	57087.0	57291.0	57291.0	57764.0	57965.0	57965.0	57965.0	58086.0	58086.0	58086.0	58086.0	58086.0	58086.0	58086.0	58141.0	58153.0	58240.0	58240.0	58240.0	58646.0	58646.0	58864.0	58864.0	58864.0	58864.0	58864.0	58864.0	58864.0	58864.0	58864.0	58864.0	58985.0	58985.0
1048.0	0.0	0.0	0.0	0.0	0.0	0.0	0.0	0.0	0.0	0.0	0.0	0.0	0.0	0.0	0.0	0.0	0.0	0.0	0.0	0.0	0.0	0.0	0.0	0.0	0.0	0.0	0.0	0.0	0.0	0.0	0.0	0.0	0.0	0.0	0.0
1049.0	0.0	0.0	0.0	0.0	0.0	0.0	0.0	0.0	0.0	0.0	0.0	0.0	0.0	0.0	0.0	0.0	0.0	0.0	0.0	0.0	0.0	0.0	0.0	0.0	0.0	0.0	0.0	0.0	0.0	0.0	0.0	0.0	0.0	0.0	0.0
1050.0	7219.0	7219.0	7219.0	7219.0	7219.0	7219.0	7219.0	7219.0	7219.0	7219.0	7219.0	7219.0	7219.0	7219.0	7219.0	7219.0	7219.0	7219.0	7219.0	7219.0	7219.0	7219.0	7219.0	7219.0	7219.0	7219.0	7219.0	7219.0	7219.0	7219.0	7219.0	7219.0	7219.0	7219.0	7219.0
1051.0	0.0	0.0	0.0	0.0	0.0	0.0	0.0	0.0	0.0	0.0	0.0	0.0	0.0	0.0	0.0	0.0	0.0	0.0	0.0	0.0	0.0	0.0	0.0	0.0	0.0	0.0	0.0	0.0	0.0	0.0	0.0	0.0	0.0	0.0	0.0
1052.0	71841.0	71841.0	71841.0	71841.0	72201.0	75645.0	75745.0	75854.0	75854.0	76205.0	76205.0	76205.0	76345.0	76345.0	76345.0	76345.0	76345.0	77322.0	79661.0	79865.0	79865.0	79865.0	79865.0	79874.0	79874.0	82692.0	82692.0	82692.0	82692.0	82823.0	83131.0	83131.0	83131.0	83131.0	83131.0
1053.0	24323.0	24323.0	24323.0	24323.0	24323.0	24323.0	24323.0	24326.0	24326.0	24326.0	24326.0	24326.0	24326.0	24326.0	24326.0	24326.0	24326.0	24326.0	24326.0	24326.0	24326.0	24326.0	24326.0	24326.0	24326.0	24326.0	24326.0	24326.0	24326.0	24326.0	24326.0	24326.0	24326.0	24326.0	24384.0
1054.0	8472.0	8472.0	8472.0	8472.0	8472.0	8472.0	8472.0	8472.0	8472.0	8472.0	8472.0	8472.0	8472.0	8472.0	8472.0	8472.0	8472.0	8472.0	8472.0	8472.0	8472.0	8472.0	8472.0	8472.0	8472.0	8472.0	8472.0	8472.0	8472.0	8472.0	8472.0	8472.0	8472.0	8472.0	8472.0
1055.0	0.0	0.0	0.0	0.0	0.0	0.0	0.0	0.0	0.0	0.0	0.0	0.0	0.0	0.0	0.0	0.0	0.0	0.0	0.0	0.0	0.0	0.0	0.0	0.0	0.0	0.0	0.0	0.0	0.0	0.0	0.0	0.0	0.0	0.0	0.0
1056.0	11124.0	11124.0	11124.0	11124.0	11124.0	11414.0	11414.0	11414.0	11414.0	11414.0	11414.0	11414.0	11414.0	11414.0	11414.0	11414.0	11414.0	11414.0	11414.0	11414.0	11414.0	11414.0	11414.0	11414.0	11414.0	11414.0	11414.0	11414.0	11414.0	11414.0	11414.0	11414.0	11414.0	11414.0	11414.0
1057.0	32127.0	32127.0	32127.0	32530.0	32530.0	32560.0	32560.0	32560.0	32560.0	32560.0	32560.0	32560.0	32560.0	32560.0	32570.0	32570.0	32731.0	32731.0	32731.0	32916.0	32916.0	32916.0	32916.0	32916.0	32916.0	32916.0	32916.0	32916.0	32916.0	32916.0	32916.0	32916.0	32916.0	32916.0	32916.0
1058.0	30985.0	30985.0	30985.0	30985.0	30985.0	30985.0	30985.0	30985.0	30985.0	30985.0	30985.0	30985.0	30985.0	30985.0	30985.0	30985.0	30985.0	30985.0	30985.0	30985.0	30985.0	30985.0	30985.0	30985.0	30985.0	30985.0	30985.0	30985.0	30985.0	30985.0	30985.0	30985.0	30985.0	30985.0	31212.0
1059.0	0.0	0.0	0.0	0.0	0.0	0.0	0.0	0.0	0.0	0.0	0.0	0.0	0.0	0.0	0.0	0.0	0.0	0.0	0.0	0.0	0.0	0.0	0.0	0.0	0.0	0.0	0.0	0.0	0.0	0.0	0.0	0.0	0.0	0.0	0.0
1060.0	10355.0	10355.0	10355.0	10355.0	10355.0	10355.0	10355.0	10355.0	10355.0	10355.0	10355.0	10355.0	10355.0	10355.0	10355.0	10355.0	10355.0	10355.0	10355.0	10355.0	10355.0	10355.0	10355.0	10355.0	10355.0	10355.0	10355.0	10355.0	10355.0	10355.0	10355.0	10355.0	10355.0	10355.0	10355.0
1061.0	112545.0	112545.0	112719.0	113287.0	113479.0	113762.0	114207.0	115334.0	116561.0	116561.0	116561.0	116561.0	116561.0	116561.0	116862.0	117003.0	117003.0	117058.0	117058.0	117058.0	117366.0	117366.0	117366.0	117749.0	117749.0	117749.0	117749.0	117749.0	117749.0	117749.0	117749.0	118113.0	118412.0	118412.0	118412.0
1062.0	1716.0	1716.0	1716.0	1716.0	1716.0	1716.0	1716.0	1716.0	1716.0	1716.0	1716.0	1716.0	1716.0	1716.0	1716.0	1716.0	1716.0	1716.0	1716.0	1716.0	1716.0	1716.0	1716.0	1716.0	1716.0	1716.0	1716.0	1716.0	1716.0	1716.0	1716.0	1716.0	1716.0	1716.0	1716.0
1063.0	0.0	0.0	0.0	0.0	0.0	0.0	0.0	0.0	0.0	0.0	0.0	0.0	0.0	0.0	0.0	0.0	0.0	0.0	0.0	0.0	0.0	0.0	0.0	0.0	0.0	0.0	0.0	0.0	0.0	0.0	0.0	0.0	0.0	0.0	0.0
1064.0	12324.0	12324.0	12324.0	12324.0	12324.0	12324.0	12324.0	12324.0	12324.0	12324.0	12324.0	12324.0	12324.0	12324.0	12324.0	12324.0	12324.0	12413.0	12413.0	12413.0	12413.0	12413.0	12413.0	12413.0	12413.0	12413.0	12413.0	12413.0	12487.0	12487.0	12487.0	12487.0	12487.0	12487.0	12487.0
1065.0	13399.0	13399.0	13399.0	13399.0	13399.0	13399.0	13399.0	13399.0	13399.0	13399.0	13399.0	13399.0	13399.0	13399.0	13399.0	13399.0	13399.0	13399.0	13399.0	13399.0	13399.0	13516.0	13516.0	13516.0	13516.0	13516.0	13516.0	13516.0	13529.0	13529.0	13529.0	13529.0	13529.0	13529.0	13651.0
1066.0	0.0	0.0	0.0	0.0	0.0	0.0	0.0	0.0	0.0	0.0	0.0	0.0	0.0	0.0	0.0	0.0	0.0	0.0	0.0	0.0	0.0	0.0	0.0	0.0	0.0	0.0	0.0	0.0	0.0	0.0	0.0	0.0	0.0	0.0	0.0
1067.0	20238.0	20238.0	20238.0	20238.0	20238.0	20238.0	20238.0	20238.0	20238.0	20238.0	20238.0	20238.0	20238.0	20238.0	20238.0	20607.0	20607.0	20607.0	20607.0	20645.0	20645.0	20645.0	20645.0	20645.0	20645.0	20665.0	20665.0	20665.0	20665.0	20665.0	20665.0	20665.0	20665.0	20665.0	20665.0
1068.0	26867.0	26867.0	26867.0	26867.0	26867.0	26867.0	26867.0	26867.0	26867.0	26950.0	26950.0	26950.0	26950.0	26950.0	26950.0	26950.0	26950.0	26950.0	26950.0	26950.0	26950.0	26950.0	26950.0	26950.0	26950.0	26950.0	26950.0	26950.0	26950.0	26950.0	26950.0	26950.0	26950.0	26950.0	26950.0
1069.0	0.0	0.0	0.0	0.0	0.0	0.0	0.0	0.0	0.0	0.0	0.0	0.0	0.0	0.0	0.0	0.0	0.0	0.0	0.0	0.0	0.0	0.0	0.0	0.0	0.0	0.0	0.0	0.0	0.0	0.0	0.0	0.0	0.0	0.0	0.0
1070.0	0.0	0.0	0.0	0.0	0.0	0.0	0.0	0.0	0.0	0.0	0.0	0.0	0.0	0.0	0.0	0.0	0.0	0.0	0.0	0.0	0.0	0.0	0.0	0.0	0.0	0.0	0.0	0.0	0.0	0.0	0.0	0.0	0.0	0.0	0.0
1071.0	1080.0	1080.0	1080.0	1080.0	1080.0	1080.0	1080.0	1080.0	1080.0	1080.0	1080.0	1080.0	1080.0	1080.0	1080.0	1080.0	1080.0	1080.0	1080.0	1080.0	1080.0	1080.0	1080.0	1080.0	1080.0	1080.0	1080.0	1080.0	1080.0	1080.0	1080.0	1080.0	1080.0	1080.0	1080.0
1072.0	23007.0	23007.0	23043.0	23043.0	23043.0	23043.0	23043.0	23043.0	23043.0	23043.0	23043.0	23043.0	23043.0	23043.0	23043.0	23043.0	23043.0	23043.0	23043.0	23043.0	23043.0	23043.0	23043.0	23043.0	23043.0	23043.0	23043.0	23043.0	23043.0	23043.0	23043.0	23043.0	23043.0	23043.0	23043.0
1073.0	18553.0	18553.0	18553.0	18553.0	18553.0	18553.0	18553.0	18553.0	18553.0	18674.0	18731.0	18731.0	18731.0	18731.0	18731.0	18731.0	18731.0	18731.0	18731.0	18731.0	18731.0	18731.0	18731.0	18731.0	18731.0	18731.0	18731.0	18731.0	18916.0	18916.0	18916.0	18916.0	19152.0	19152.0	19152.0
1074.0	0.0	0.0	0.0	0.0	0.0	0.0	0.0	0.0	0.0	0.0	0.0	0.0	0.0	0.0	0.0	0.0	0.0	0.0	0.0	0.0	0.0	0.0	0.0	0.0	0.0	0.0	0.0	0.0	0.0	0.0	0.0	0.0	0.0	0.0	0.0
1075.0	0.0	0.0	0.0	0.0	0.0	0.0	0.0	0.0	0.0	0.0	0.0	0.0	0.0	0.0	0.0	0.0	0.0	0.0	0.0	0.0	0.0	0.0	0.0	0.0	0.0	0.0	0.0	0.0	0.0	0.0	0.0	0.0	0.0	0.0	0.0
1076.0	4430.0	4430.0	4430.0	4430.0	4430.0	4430.0	4430.0	4430.0	4430.0	4430.0	4430.0	4430.0	4430.0	4430.0	4430.0	4676.0	4676.0	5198.0	5198.0	5198.0	5198.0	5198.0	5198.0	5198.0	5198.0	5198.0	5198.0	5198.0	5198.0	5198.0	5198.0	5318.0	5318.0	5318.0	5318.0
1077.0	0.0	0.0	0.0	0.0	0.0	0.0	0.0	0.0	0.0	0.0	0.0	0.0	0.0	0.0	0.0	0.0	0.0	0.0	0.0	0.0	0.0	0.0	0.0	0.0	0.0	0.0	0.0	0.0	0.0	0.0	0.0	0.0	0.0	0.0	0.0
1078.0	35224.0	35224.0	35342.0	35469.0	35469.0	35469.0	35469.0	35469.0	35469.0	35469.0	35469.0	35469.0	35469.0	35469.0	35469.0	35469.0	35469.0	35469.0	35590.0	35709.0	35709.0	35709.0	35709.0	35709.0	35709.0	35709.0	35709.0	35709.0	35709.0	35709.0	35709.0	35709.0	35709.0	35709.0	35709.0
1079.0	0.0	0.0	0.0	0.0	0.0	0.0	0.0	0.0	0.0	0.0	0.0	0.0	0.0	0.0	0.0	0.0	0.0	0.0	0.0	0.0	0.0	0.0	0.0	0.0	0.0	0.0	0.0	0.0	0.0	0.0	0.0	0.0	0.0	0.0	0.0
1080.0	7108.0	7108.0	7108.0	7108.0	7108.0	7108.0	7108.0	7108.0	7108.0	7108.0	7108.0	7108.0	7108.0	7108.0	7108.0	7108.0	7108.0	7108.0	7108.0	7108.0	7108.0	7108.0	7108.0	7108.0	7108.0	7108.0	7108.0	7108.0	7108.0	7108.0	7108.0	7108.0	7108.0	7108.0	7108.0
1081.0	0.0	0.0	0.0	0.0	0.0	0.0	0.0	0.0	0.0	0.0	0.0	0.0	0.0	0.0	0.0	0.0	0.0	0.0	0.0	0.0	0.0	0.0	0.0	0.0	0.0	0.0	0.0	0.0	0.0	0.0	0.0	0.0	0.0	0.0	0.0
1082.0	11303.0	11303.0	11303.0	11304.0	11304.0	11304.0	11304.0	11304.0	11304.0	11304.0	11304.0	11304.0	11304.0	11304.0	11304.0	11304.0	11304.0	11304.0	11304.0	11312.0	11312.0	11312.0	11312.0	11312.0	11487.0	11487.0	11487.0	11487.0	11487.0	11487.0	11487.0	11694.0	11694.0	11694.0	11694.0
1083.0	39032.0	39032.0	39032.0	39032.0	39032.0	39032.0	39032.0	39032.0	39032.0	39032.0	39032.0	39032.0	39032.0	39032.0	39032.0	39032.0	39032.0	39032.0	39032.0	39032.0	39032.0	39032.0	39032.0	39032.0	39032.0	39032.0	39032.0	39032.0	39032.0	39032.0	39032.0	39032.0	39032.0	39032.0	39032.0
1084.0	0.0	0.0	0.0	0.0	0.0	0.0	0.0	0.0	0.0	0.0	0.0	0.0	0.0	0.0	0.0	0.0	0.0	0.0	0.0	0.0	0.0	0.0	0.0	0.0	0.0	0.0	0.0	0.0	0.0	0.0	0.0	0.0	0.0	0.0	0.0
1085.0	24322.0	24322.0	24322.0	24322.0	24322.0	24322.0	24602.0	24602.0	24602.0	24602.0	24602.0	24602.0	24602.0	24602.0	24602.0	24602.0	24602.0	24825.0	25009.0	25009.0	25009.0	25009.0	25421.0	25527.0	25527.0	25527.0	25527.0	25618.0	25699.0	25699.0	25699.0	25699.0	25699.0	25699.0	25699.0
1086.0	11659.0	11659.0	11659.0	11659.0	11659.0	11659.0	11659.0	11659.0	11659.0	11659.0	11659.0	11659.0	11659.0	11672.0	11672.0	11672.0	11672.0	13534.0	14051.0	14736.0	14736.0	14736.0	15529.0	15529.0	15529.0	15529.0	15529.0	15529.0	15529.0	15718.0	15718.0	15718.0	15718.0	15718.0	15718.0
1087.0	6669.0	6669.0	6669.0	6669.0	6669.0	6669.0	6669.0	6669.0	6669.0	6669.0	6669.0	6669.0	6669.0	6669.0	6669.0	6669.0	6669.0	6669.0	6669.0	6669.0	6669.0	6669.0	6669.0	6669.0	6669.0	6669.0	6669.0	6669.0	6669.0	6669.0	6669.0	6669.0	6669.0	6669.0	6669.0
1088.0	0.0	0.0	0.0	0.0	0.0	0.0	0.0	0.0	0.0	0.0	0.0	0.0	0.0	0.0	0.0	0.0	0.0	0.0	0.0	0.0	0.0	0.0	0.0	0.0	0.0	0.0	0.0	0.0	0.0	0.0	0.0	0.0	0.0	0.0	0.0
1089.0	0.0	0.0	0.0	0.0	0.0	0.0	0.0	0.0	0.0	0.0	0.0	0.0	0.0	0.0	0.0	0.0	0.0	0.0	0.0	0.0	0.0	0.0	0.0	0.0	0.0	0.0	0.0	0.0	0.0	0.0	0.0	0.0	0.0	0.0	0.0
1090.0	14094.0	14094.0	14094.0	14094.0	14094.0	14094.0	14094.0	14094.0	14094.0	14094.0	14094.0	14094.0	14094.0	14094.0	14094.0	14094.0	14094.0	14094.0	14094.0	14094.0	14094.0	14094.0	14094.0	14094.0	14094.0	14094.0	14094.0	14094.0	14094.0	14094.0	14094.0	14094.0	14094.0	14094.0	14094.0
1091.0	30650.0	30650.0	30650.0	30650.0	30650.0	30650.0	30650.0	30650.0	30996.0	31706.0	31706.0	31706.0	31706.0	31706.0	32144.0	32144.0	32316.0	32615.0	32615.0	32615.0	32615.0	32633.0	32633.0	32633.0	32633.0	32633.0	32633.0	32633.0	32633.0	32633.0	32633.0	32633.0	32639.0	32639.0	32639.0
1092.0	56534.0	56534.0	56534.0	56534.0	56534.0	56534.0	56534.0	56534.0	56534.0	56534.0	56534.0	57297.0	57297.0	57297.0	57297.0	57297.0	57297.0	57297.0	57297.0	57297.0	57297.0	57297.0	57297.0	57297.0	57297.0	57297.0	57297.0	57297.0	57297.0	57297.0	57297.0	57297.0	57297.0	57297.0	57297.0
1093.0	0.0	0.0	0.0	0.0	0.0	0.0	0.0	0.0	0.0	0.0	0.0	0.0	0.0	0.0	0.0	0.0	0.0	0.0	0.0	0.0	0.0	0.0	0.0	0.0	0.0	0.0	0.0	0.0	0.0	0.0	0.0	0.0	0.0	0.0	0.0
1094.0	0.0	0.0	0.0	0.0	0.0	0.0	0.0	0.0	0.0	0.0	0.0	0.0	0.0	0.0	0.0	0.0	0.0	0.0	0.0	0.0	0.0	0.0	0.0	0.0	0.0	0.0	0.0	0.0	0.0	0.0	0.0	0.0	0.0	0.0	0.0
1095.0	18150.0	18150.0	18150.0	18150.0	18150.0	18150.0	18150.0	18150.0	18150.0	18150.0	18150.0	18150.0	18150.0	18150.0	18150.0	18150.0	18150.0	18150.0	18150.0	18295.0	18295.0	18417.0	18872.0	18872.0	18872.0	18872.0	18872.0	18872.0	18872.0	18872.0	18872.0	18872.0	18872.0	18872.0	18872.0
1096.0	19419.0	19419.0	19419.0	19419.0	19419.0	19419.0	19419.0	19419.0	19419.0	19419.0	19419.0	19419.0	19718.0	19718.0	19718.0	19718.0	19718.0	19718.0	19718.0	19718.0	19718.0	19718.0	19718.0	19718.0	19736.0	19736.0	19736.0	19736.0	20432.0	20432.0	20432.0	20579.0	21003.0	21276.0	21276.0
1097.0	12460.0	12460.0	12460.0	12460.0	12460.0	12460.0	12460.0	12460.0	12460.0	12460.0	12460.0	12460.0	12460.0	12460.0	12460.0	12460.0	12460.0	12460.0	12460.0	12460.0	12460.0	12460.0	12460.0	12460.0	12570.0	12570.0	12570.0	12570.0	12570.0	12570.0	12570.0	12570.0	12570.0	12570.0	12570.0
1098.0	0.0	0.0	0.0	0.0	0.0	0.0	0.0	0.0	0.0	0.0	0.0	0.0	0.0	0.0	0.0	0.0	0.0	0.0	0.0	0.0	0.0	0.0	0.0	0.0	0.0	0.0	0.0	0.0	0.0	0.0	0.0	0.0	0.0	0.0	0.0
1099.0	0.0	0.0	0.0	0.0	0.0	0.0	0.0	0.0	0.0	0.0	0.0	0.0	0.0	0.0	0.0	0.0	0.0	0.0	0.0	0.0	0.0	0.0	0.0	0.0	0.0	0.0	0.0	0.0	0.0	0.0	0.0	0.0	0.0	0.0	0.0
1100.0	0.0	0.0	0.0	0.0	0.0	0.0	0.0	0.0	0.0	0.0	0.0	0.0	0.0	0.0	0.0	0.0	0.0	0.0	0.0	0.0	0.0	0.0	0.0	0.0	0.0	0.0	0.0	0.0	0.0	0.0	0.0	0.0	0.0	0.0	0.0
1101.0	0.0	0.0	0.0	0.0	0.0	0.0	0.0	0.0	0.0	0.0	0.0	0.0	0.0	0.0	0.0	0.0	0.0	0.0	0.0	0.0	0.0	0.0	0.0	0.0	0.0	0.0	0.0	0.0	0.0	0.0	0.0	0.0	0.0	0.0	0.0
1102.0	20560.0	20560.0	20560.0	20560.0	20560.0	20560.0	20560.0	20560.0	20560.0	20560.0	20560.0	20560.0	20560.0	20560.0	20560.0	20560.0	20560.0	20560.0	20560.0	20560.0	20560.0	20560.0	20560.0	20560.0	20560.0	20560.0	20560.0	20560.0	20560.0	20560.0	20560.0	20560.0	20560.0	20560.0	20560.0
1103.0	0.0	0.0	0.0	0.0	0.0	0.0	0.0	0.0	0.0	0.0	0.0	0.0	0.0	0.0	0.0	0.0	0.0	0.0	0.0	0.0	0.0	0.0	0.0	0.0	0.0	0.0	0.0	0.0	0.0	0.0	0.0	0.0	0.0	0.0	0.0
1104.0	0.0	0.0	0.0	0.0	0.0	0.0	0.0	0.0	0.0	0.0	0.0	0.0	0.0	0.0	0.0	0.0	0.0	0.0	0.0	0.0	0.0	0.0	0.0	0.0	0.0	0.0	0.0	0.0	0.0	0.0	0.0	0.0	0.0	0.0	0.0
1105.0	8436.0	8436.0	8436.0	8436.0	8436.0	8436.0	8436.0	8436.0	8436.0	8436.0	8436.0	8436.0	8436.0	8436.0	8436.0	8436.0	8436.0	8436.0	8436.0	8436.0	8436.0	8436.0	8436.0	8436.0	8436.0	8436.0	8436.0	8436.0	8436.0	8436.0	8436.0	8436.0	8436.0	8436.0	8436.0
1106.0	17365.0	17365.0	17365.0	17365.0	17365.0	17365.0	17365.0	17365.0	17365.0	17365.0	17365.0	17365.0	17365.0	17365.0	17365.0	17365.0	17507.0	17507.0	17507.0	17507.0	17507.0	17507.0	17507.0	17507.0	17507.0	17507.0	17507.0	17507.0	17507.0	17507.0	17507.0	17507.0	17507.0	17507.0	17507.0
1107.0	0.0	0.0	0.0	0.0	0.0	0.0	0.0	0.0	0.0	0.0	0.0	0.0	0.0	0.0	0.0	0.0	0.0	0.0	0.0	0.0	0.0	0.0	0.0	0.0	0.0	0.0	0.0	0.0	0.0	0.0	0.0	0.0	0.0	0.0	0.0
1108.0	0.0	0.0	0.0	0.0	0.0	0.0	0.0	0.0	0.0	0.0	0.0	0.0	0.0	0.0	0.0	0.0	0.0	0.0	0.0	0.0	0.0	0.0	0.0	0.0	0.0	0.0	0.0	0.0	0.0	0.0	0.0	0.0	0.0	0.0	0.0
1109.0	4345.0	4345.0	4345.0	4345.0	4345.0	4345.0	4345.0	4345.0	4345.0	4345.0	4345.0	4345.0	4345.0	4345.0	4345.0	4345.0	4345.0	4345.0	4345.0	4345.0	4345.0	4345.0	4345.0	4345.0	4345.0	4345.0	4345.0	4345.0	4345.0	4345.0	4345.0	4345.0	4345.0	4345.0	4345.0
1110.0	17878.0	17878.0	17878.0	17878.0	17878.0	17878.0	17878.0	17878.0	17878.0	17878.0	17878.0	17878.0	17878.0	17878.0	17878.0	17878.0	17878.0	17878.0	17878.0	17878.0	17878.0	17878.0	17878.0	17878.0	17878.0	17878.0	17878.0	17878.0	17878.0	17878.0	17878.0	17878.0	17878.0	17878.0	17878.0
1111.0	0.0	0.0	0.0	0.0	0.0	0.0	0.0	0.0	0.0	0.0	0.0	0.0	0.0	0.0	0.0	0.0	0.0	0.0	0.0	0.0	0.0	0.0	0.0	0.0	0.0	0.0	0.0	0.0	0.0	0.0	0.0	0.0	0.0	0.0	0.0
1112.0	13865.0	13865.0	13865.0	13865.0	13865.0	13865.0	13865.0	13865.0	13865.0	13865.0	13896.0	13896.0	13896.0	13896.0	13896.0	13896.0	13896.0	13896.0	13896.0	13896.0	13896.0	13987.0	14991.0	14999.0	14999.0	14999.0	14999.0	14999.0	14999.0	14999.0	14999.0	14999.0	14999.0	14999.0	14999.0
1113.0	32672.0	32672.0	33072.0	33072.0	33072.0	33072.0	33072.0	33072.0	33072.0	33072.0	33072.0	33072.0	33072.0	33239.0	33239.0	33357.0	33390.0	33508.0	34590.0	34943.0	34943.0	35169.0	35169.0	35169.0	35169.0	35169.0	35550.0	35550.0	35550.0	35550.0	35550.0	35550.0	35550.0	35714.0	35714.0
1114.0	4751.0	4751.0	4751.0	4751.0	4751.0	4751.0	4751.0	4751.0	4751.0	4751.0	4751.0	4751.0	4751.0	4751.0	4751.0	4751.0	5365.0	5442.0	5442.0	5442.0	5442.0	5442.0	5442.0	5442.0	5442.0	5442.0	5442.0	5442.0	5442.0	5442.0	5442.0	5442.0	5442.0	5442.0	5442.0
1115.0	0.0	0.0	0.0	0.0	0.0	0.0	0.0	0.0	0.0	0.0	0.0	0.0	0.0	0.0	0.0	0.0	0.0	0.0	0.0	0.0	0.0	0.0	0.0	0.0	0.0	0.0	0.0	0.0	0.0	0.0	0.0	0.0	0.0	0.0	0.0
1116.0	10817.0	10817.0	10817.0	10817.0	10817.0	10817.0	10817.0	10817.0	10817.0	10817.0	10817.0	10817.0	10817.0	10817.0	10817.0	11045.0	11045.0	11045.0	11045.0	13217.0	13217.0	13372.0	13372.0	13372.0	13372.0	13398.0	13398.0	13398.0	13398.0	13398.0	13398.0	13398.0	13398.0	13398.0	13745.0
1117.0	0.0	0.0	0.0	0.0	0.0	0.0	0.0	0.0	0.0	0.0	0.0	0.0	0.0	0.0	0.0	0.0	0.0	0.0	0.0	0.0	0.0	0.0	0.0	0.0	0.0	0.0	0.0	0.0	0.0	0.0	0.0	0.0	0.0	0.0	0.0
1118.0	0.0	0.0	0.0	0.0	0.0	0.0	0.0	0.0	0.0	0.0	0.0	0.0	0.0	0.0	0.0	0.0	0.0	0.0	0.0	0.0	0.0	0.0	0.0	0.0	0.0	0.0	0.0	0.0	0.0	0.0	0.0	0.0	0.0	0.0	0.0
1119.0	8910.0	8910.0	8910.0	8910.0	8910.0	8910.0	8910.0	8910.0	8910.0	8910.0	8910.0	8910.0	8910.0	8910.0	8910.0	8910.0	8910.0	8910.0	8910.0	8910.0	8910.0	8910.0	8910.0	8910.0	8910.0	8910.0	8910.0	8910.0	8910.0	8910.0	8910.0	8910.0	8910.0	8910.0	8910.0
1120.0	4531.0	4531.0	4531.0	4531.0	4531.0	4531.0	4531.0	4531.0	4531.0	4531.0	4531.0	4531.0	4531.0	4531.0	4531.0	4531.0	4531.0	4531.0	4531.0	4531.0	4531.0	4531.0	4531.0	4531.0	4531.0	4531.0	4531.0	4531.0	4531.0	4531.0	4531.0	4531.0	4531.0	4531.0	4531.0
1121.0	0.0	0.0	0.0	0.0	0.0	0.0	0.0	0.0	0.0	0.0	0.0	0.0	0.0	0.0	0.0	0.0	0.0	0.0	0.0	0.0	0.0	0.0	0.0	0.0	0.0	0.0	0.0	0.0	0.0	0.0	0.0	0.0	0.0	0.0	0.0
1122.0	0.0	0.0	0.0	0.0	0.0	0.0	0.0	0.0	0.0	0.0	0.0	0.0	0.0	0.0	0.0	0.0	0.0	0.0	0.0	0.0	0.0	0.0	0.0	0.0	0.0	0.0	0.0	0.0	0.0	0.0	0.0	0.0	0.0	0.0	0.0
1123.0	0.0	0.0	0.0	0.0	0.0	0.0	0.0	0.0	0.0	0.0	0.0	0.0	0.0	0.0	0.0	0.0	0.0	0.0	0.0	0.0	0.0	0.0	0.0	0.0	0.0	0.0	0.0	0.0	0.0	0.0	0.0	0.0	0.0	0.0	0.0
1124.0	14216.0	14216.0	14216.0	14216.0	14691.0	14691.0	14691.0	14691.0	14691.0	14691.0	14691.0	14691.0	14691.0	14691.0	14691.0	14691.0	14691.0	14691.0	14691.0	14691.0	14691.0	14691.0	14691.0	14691.0	14691.0	14691.0	14691.0	14691.0	14691.0	14691.0	14691.0	14691.0	14691.0	14691.0	14691.0
1125.0	0.0	0.0	0.0	0.0	0.0	0.0	0.0	0.0	0.0	0.0	0.0	0.0	0.0	0.0	0.0	0.0	0.0	0.0	0.0	0.0	0.0	0.0	0.0	0.0	0.0	0.0	0.0	0.0	0.0	0.0	0.0	0.0	0.0	0.0	0.0
1126.0	0.0	0.0	0.0	0.0	0.0	0.0	0.0	0.0	0.0	0.0	0.0	0.0	0.0	0.0	0.0	0.0	0.0	0.0	0.0	0.0	0.0	0.0	0.0	0.0	0.0	0.0	0.0	0.0	0.0	0.0	0.0	0.0	0.0	0.0	0.0
1127.0	412.0	412.0	412.0	412.0	412.0	412.0	412.0	412.0	412.0	412.0	412.0	412.0	412.0	412.0	412.0	412.0	412.0	412.0	412.0	412.0	412.0	412.0	412.0	412.0	412.0	412.0	412.0	412.0	412.0	412.0	412.0	412.0	412.0	412.0	412.0
1128.0	1442.0	1442.0	1442.0	1442.0	1442.0	1442.0	1442.0	1442.0	1442.0	1442.0	1442.0	1442.0	1442.0	1442.0	1442.0	1442.0	1442.0	1442.0	1442.0	1442.0	1442.0	1442.0	1442.0	1442.0	1442.0	1442.0	1442.0	1442.0	1442.0	1442.0	1442.0	1442.0	1442.0	1442.0	1442.0
1129.0	0.0	0.0	0.0	0.0	0.0	0.0	0.0	0.0	0.0	0.0	0.0	0.0	0.0	0.0	0.0	0.0	0.0	0.0	0.0	0.0	0.0	0.0	0.0	0.0	0.0	0.0	0.0	0.0	0.0	0.0	0.0	0.0	0.0	0.0	0.0
1130.0	21215.0	21215.0	21221.0	21221.0	21221.0	21221.0	21221.0	21221.0	21221.0	21221.0	21221.0	21221.0	21221.0	21221.0	21221.0	21221.0	21221.0	21221.0	21221.0	21221.0	21221.0	21221.0	21221.0	21221.0	21221.0	21221.0	21221.0	21221.0	21221.0	21221.0	21221.0	21221.0	21221.0	21221.0	21221.0
1131.0	4631.0	4631.0	4631.0	4631.0	4631.0	4631.0	4631.0	4631.0	4631.0	4631.0	4631.0	4631.0	4631.0	4631.0	4631.0	4631.0	4631.0	4631.0	4631.0	4631.0	4631.0	4631.0	4631.0	4631.0	4631.0	4631.0	4631.0	4631.0	4631.0	4631.0	4631.0	4631.0	4631.0	4631.0	4631.0
1132.0	0.0	0.0	0.0	0.0	0.0	0.0	0.0	0.0	0.0	0.0	0.0	0.0	0.0	0.0	0.0	0.0	0.0	0.0	0.0	0.0	0.0	0.0	0.0	0.0	0.0	0.0	0.0	0.0	0.0	0.0	0.0	0.0	0.0	0.0	0.0
1133.0	0.0	0.0	0.0	0.0	0.0	0.0	0.0	0.0	0.0	0.0	0.0	0.0	0.0	0.0	0.0	0.0	0.0	0.0	0.0	0.0	0.0	0.0	0.0	0.0	0.0	0.0	0.0	0.0	0.0	0.0	0.0	0.0	0.0	0.0	0.0
1134.0	0.0	0.0	0.0	0.0	0.0	0.0	0.0	0.0	0.0	0.0	0.0	0.0	0.0	0.0	0.0	0.0	0.0	0.0	0.0	0.0	0.0	0.0	0.0	0.0	0.0	0.0	0.0	0.0	0.0	0.0	0.0	0.0	0.0	0.0	0.0
1135.0	0.0	0.0	0.0	0.0	0.0	0.0	0.0	0.0	0.0	0.0	0.0	0.0	0.0	0.0	0.0	0.0	0.0	0.0	0.0	0.0	0.0	0.0	0.0	0.0	0.0	0.0	0.0	0.0	0.0	0.0	0.0	0.0	0.0	0.0	0.0
1136.0	0.0	0.0	0.0	0.0	0.0	0.0	0.0	0.0	0.0	0.0	0.0	0.0	0.0	0.0	0.0	0.0	0.0	0.0	0.0	0.0	0.0	0.0	0.0	0.0	0.0	0.0	0.0	0.0	0.0	0.0	0.0	0.0	0.0	0.0	0.0
1137.0	0.0	0.0	0.0	0.0	0.0	0.0	0.0	0.0	0.0	0.0	0.0	0.0	0.0	0.0	0.0	0.0	0.0	0.0	0.0	0.0	0.0	0.0	0.0	0.0	0.0	0.0	0.0	0.0	0.0	0.0	0.0	0.0	0.0	0.0	0.0
1138.0	12786.0	12786.0	12786.0	12786.0	12786.0	12786.0	12786.0	12786.0	12786.0	12786.0	12786.0	12786.0	12786.0	12786.0	12786.0	12786.0	12786.0	12786.0	12786.0	12786.0	12786.0	12786.0	12786.0	12786.0	12786.0	12786.0	12786.0	12786.0	12786.0	12786.0	12786.0	12786.0	12786.0	12786.0	12786.0
1139.0	0.0	0.0	0.0	0.0	0.0	0.0	0.0	0.0	0.0	0.0	0.0	0.0	0.0	0.0	0.0	0.0	0.0	0.0	0.0	0.0	0.0	0.0	0.0	0.0	0.0	0.0	0.0	0.0	0.0	0.0	0.0	0.0	0.0	0.0	0.0
1140.0	0.0	0.0	0.0	0.0	0.0	0.0	0.0	0.0	0.0	0.0	0.0	0.0	0.0	0.0	0.0	0.0	0.0	0.0	0.0	0.0	0.0	0.0	0.0	0.0	0.0	0.0	0.0	0.0	0.0	0.0	0.0	0.0	0.0	0.0	0.0
1141.0	0.0	0.0	0.0	0.0	0.0	0.0	0.0	0.0	0.0	0.0	0.0	0.0	0.0	0.0	0.0	0.0	0.0	0.0	0.0	0.0	0.0	0.0	0.0	0.0	0.0	0.0	0.0	0.0	0.0	0.0	0.0	0.0	0.0	0.0	0.0
1142.0	0.0	0.0	0.0	0.0	0.0	0.0	0.0	0.0	0.0	0.0	0.0	0.0	0.0	0.0	0.0	0.0	0.0	0.0	0.0	0.0	0.0	0.0	0.0	0.0	0.0	0.0	0.0	0.0	0.0	0.0	0.0	0.0	0.0	0.0	0.0
1143.0	28073.0	28073.0	28073.0	28073.0	28073.0	28073.0	28073.0	28073.0	28073.0	28073.0	28073.0	28073.0	28073.0	28073.0	28073.0	28073.0	28073.0	28073.0	28073.0	28073.0	28073.0	28073.0	28073.0	28073.0	28073.0	28073.0	28073.0	28073.0	28073.0	28073.0	28073.0	28073.0	28073.0	28073.0	28073.0
1144.0	0.0	0.0	0.0	0.0	0.0	0.0	0.0	0.0	0.0	0.0	0.0	0.0	0.0	0.0	0.0	0.0	0.0	0.0	0.0	0.0	0.0	0.0	0.0	0.0	0.0	0.0	0.0	0.0	0.0	0.0	0.0	0.0	0.0	0.0	0.0
1145.0	28448.0	28448.0	28448.0	28448.0	28448.0	28448.0	28448.0	28448.0	28448.0	28448.0	28448.0	28448.0	28448.0	28448.0	28448.0	28448.0	28448.0	28448.0	28448.0	28448.0	28448.0	28448.0	28448.0	28448.0	28448.0	28448.0	28448.0	28448.0	28448.0	28448.0	28448.0	28448.0	28448.0	28448.0	28448.0
1146.0	0.0	0.0	0.0	0.0	0.0	0.0	0.0	0.0	0.0	0.0	0.0	0.0	0.0	0.0	0.0	0.0	0.0	0.0	0.0	0.0	0.0	0.0	0.0	0.0	0.0	0.0	0.0	0.0	0.0	0.0	0.0	0.0	0.0	0.0	0.0
1147.0	4756.0	4756.0	4756.0	4756.0	4756.0	4756.0	4756.0	4756.0	4756.0	4756.0	4756.0	4756.0	4756.0	4756.0	4756.0	4756.0	4756.0	4756.0	4756.0	4756.0	4756.0	4756.0	4756.0	4756.0	4756.0	4756.0	4756.0	4756.0	4756.0	4756.0	4756.0	4756.0	4756.0	4756.0	4756.0
1148.0	0.0	0.0	0.0	0.0	0.0	0.0	0.0	0.0	0.0	0.0	0.0	0.0	0.0	0.0	0.0	0.0	0.0	0.0	0.0	0.0	0.0	0.0	0.0	0.0	0.0	0.0	0.0	0.0	0.0	0.0	0.0	0.0	0.0	0.0	0.0
1149.0	0.0	0.0	0.0	0.0	0.0	0.0	0.0	0.0	0.0	0.0	0.0	0.0	0.0	0.0	0.0	0.0	0.0	0.0	0.0	0.0	0.0	0.0	0.0	0.0	0.0	0.0	0.0	0.0	0.0	0.0	0.0	0.0	0.0	0.0	0.0
1150.0	0.0	0.0	0.0	0.0	0.0	0.0	0.0	0.0	0.0	0.0	0.0	0.0	0.0	0.0	0.0	0.0	0.0	0.0	0.0	0.0	0.0	0.0	0.0	0.0	0.0	0.0	0.0	0.0	0.0	0.0	0.0	0.0	0.0	0.0	0.0
1151.0	0.0	0.0	0.0	0.0	0.0	0.0	0.0	0.0	0.0	0.0	0.0	0.0	0.0	0.0	0.0	0.0	0.0	0.0	0.0	0.0	0.0	0.0	0.0	0.0	0.0	0.0	0.0	0.0	0.0	0.0	0.0	0.0	0.0	0.0	0.0
1152.0	0.0	0.0	0.0	0.0	0.0	0.0	0.0	0.0	0.0	0.0	0.0	0.0	0.0	0.0	0.0	0.0	0.0	0.0	0.0	0.0	0.0	0.0	0.0	0.0	0.0	0.0	0.0	0.0	0.0	0.0	0.0	0.0	0.0	0.0	0.0
1153.0	967.0	967.0	967.0	967.0	967.0	967.0	967.0	967.0	967.0	967.0	967.0	967.0	967.0	967.0	967.0	967.0	967.0	967.0	967.0	967.0	967.0	967.0	967.0	967.0	967.0	967.0	967.0	967.0	967.0	967.0	967.0	967.0	967.0	967.0	967.0
1154.0	0.0	0.0	0.0	0.0	0.0	0.0	0.0	0.0	0.0	0.0	0.0	0.0	0.0	0.0	0.0	0.0	0.0	0.0	0.0	0.0	0.0	0.0	0.0	0.0	0.0	0.0	0.0	0.0	0.0	0.0	0.0	0.0	0.0	0.0	0.0
1155.0	0.0	0.0	0.0	0.0	0.0	0.0	0.0	0.0	0.0	0.0	0.0	0.0	0.0	0.0	0.0	0.0	0.0	0.0	0.0	0.0	0.0	0.0	0.0	0.0	0.0	0.0	0.0	0.0	0.0	0.0	0.0	0.0	0.0	0.0	0.0
1156.0	0.0	0.0	0.0	0.0	0.0	0.0	0.0	0.0	0.0	0.0	0.0	0.0	0.0	0.0	0.0	0.0	0.0	0.0	0.0	0.0	0.0	0.0	0.0	0.0	0.0	0.0	0.0	0.0	0.0	0.0	0.0	0.0	0.0	0.0	0.0
1157.0	0.0	0.0	0.0	0.0	0.0	0.0	0.0	0.0	0.0	0.0	0.0	0.0	0.0	0.0	0.0	0.0	0.0	0.0	0.0	0.0	0.0	0.0	0.0	0.0	0.0	0.0	0.0	0.0	0.0	0.0	0.0	0.0	0.0	0.0	0.0
1158.0	0.0	0.0	0.0	0.0	0.0	0.0	0.0	0.0	0.0	0.0	0.0	0.0	0.0	0.0	0.0	0.0	0.0	0.0	0.0	0.0	0.0	0.0	0.0	0.0	0.0	0.0	0.0	0.0	0.0	0.0	0.0	0.0	0.0	0.0	0.0
1159.0	0.0	0.0	0.0	0.0	0.0	0.0	0.0	0.0	0.0	0.0	0.0	0.0	0.0	0.0	0.0	0.0	0.0	0.0	0.0	0.0	0.0	0.0	0.0	0.0	0.0	0.0	0.0	0.0	0.0	0.0	0.0	0.0	0.0	0.0	0.0
1160.0	0.0	0.0	0.0	0.0	0.0	0.0	0.0	0.0	0.0	0.0	0.0	0.0	0.0	0.0	0.0	0.0	0.0	0.0	0.0	0.0	0.0	0.0	0.0	0.0	0.0	0.0	0.0	0.0	0.0	0.0	0.0	0.0	0.0	0.0	0.0
1161.0	0.0	0.0	0.0	0.0	0.0	0.0	0.0	0.0	0.0	0.0	0.0	0.0	0.0	0.0	0.0	0.0	0.0	0.0	0.0	0.0	0.0	0.0	0.0	0.0	0.0	0.0	0.0	0.0	0.0	0.0	0.0	0.0	0.0	0.0	0.0
1162.0	14460.0	14460.0	14460.0	14460.0	14460.0	14460.0	14460.0	14460.0	14460.0	14460.0	14460.0	14460.0	14460.0	14462.0	14462.0	14462.0	14462.0	14462.0	14462.0	14462.0	14462.0	14462.0	14462.0	14462.0	14462.0	14462.0	14462.0	14462.0	14462.0	14462.0	14462.0	14462.0	14462.0	14462.0	14462.0
1163.0	36216.0	36216.0	36216.0	36297.0	36297.0	36297.0	36297.0	36297.0	36297.0	36297.0	36297.0	36297.0	36297.0	36297.0	36297.0	36297.0	36297.0	36297.0	36297.0	36297.0	36297.0	36297.0	36297.0	36297.0	36297.0	36297.0	36297.0	36297.0	36297.0	36297.0	36297.0	36297.0	36297.0	36297.0	36297.0
1164.0	0.0	0.0	0.0	0.0	0.0	0.0	0.0	0.0	0.0	0.0	0.0	0.0	0.0	0.0	0.0	0.0	0.0	0.0	0.0	0.0	0.0	0.0	0.0	0.0	0.0	0.0	0.0	0.0	0.0	0.0	0.0	0.0	0.0	0.0	0.0
1165.0	44733.0	44733.0	44733.0	44733.0	44733.0	44733.0	44733.0	44733.0	44733.0	44733.0	44733.0	44733.0	44733.0	44733.0	44891.0	45198.0	45198.0	45356.0	45356.0	45356.0	45356.0	45356.0	45356.0	45356.0	45356.0	45356.0	45356.0	45356.0	45356.0	45356.0	45356.0	45356.0	45356.0	45356.0	45356.0
1166.0	15822.0	15822.0	15822.0	15822.0	15822.0	15822.0	15822.0	15822.0	15822.0	15822.0	15822.0	15822.0	15822.0	15822.0	15822.0	15822.0	15822.0	15822.0	15822.0	15822.0	15822.0	15822.0	16371.0	16371.0	16371.0	16371.0	16371.0	16371.0	16371.0	16371.0	16371.0	16371.0	16371.0	16371.0	16371.0
1167.0	7213.0	7213.0	7213.0	7213.0	7213.0	7213.0	7213.0	7213.0	7213.0	7213.0	7213.0	7213.0	7213.0	7213.0	7213.0	7213.0	7213.0	7213.0	7213.0	7213.0	7213.0	7213.0	7238.0	7238.0	7238.0	7238.0	7238.0	7238.0	7238.0	7238.0	7238.0	7238.0	7238.0	7238.0	7238.0
1168.0	22064.0	22064.0	22064.0	22064.0	22064.0	22064.0	22064.0	22064.0	22064.0	22064.0	22064.0	22064.0	22064.0	22064.0	22064.0	22064.0	22064.0	22064.0	22064.0	22064.0	22064.0	22064.0	22064.0	22064.0	22064.0	22064.0	22064.0	22064.0	22064.0	22064.0	22064.0	22064.0	22064.0	22064.0	22064.0
1169.0	0.0	0.0	0.0	0.0	0.0	0.0	0.0	0.0	0.0	0.0	0.0	0.0	0.0	0.0	0.0	0.0	0.0	0.0	0.0	0.0	0.0	0.0	0.0	0.0	0.0	0.0	0.0	0.0	0.0	0.0	0.0	0.0	0.0	0.0	0.0
1170.0	0.0	0.0	0.0	0.0	0.0	0.0	0.0	0.0	0.0	0.0	0.0	0.0	0.0	0.0	0.0	0.0	0.0	0.0	0.0	0.0	0.0	0.0	0.0	0.0	0.0	0.0	0.0	0.0	0.0	0.0	0.0	0.0	0.0	0.0	0.0
1171.0	0.0	0.0	0.0	0.0	0.0	0.0	0.0	0.0	0.0	0.0	0.0	0.0	0.0	0.0	0.0	0.0	0.0	0.0	0.0	0.0	0.0	0.0	0.0	0.0	0.0	0.0	0.0	0.0	0.0	0.0	0.0	0.0	0.0	0.0	0.0
1172.0	0.0	0.0	0.0	0.0	0.0	0.0	0.0	0.0	0.0	0.0	0.0	0.0	0.0	0.0	0.0	0.0	0.0	0.0	0.0	0.0	0.0	0.0	0.0	0.0	0.0	0.0	0.0	0.0	0.0	0.0	0.0	0.0	0.0	0.0	0.0
1173.0	0.0	0.0	0.0	0.0	0.0	0.0	0.0	0.0	0.0	0.0	0.0	0.0	0.0	0.0	0.0	0.0	0.0	0.0	0.0	0.0	0.0	0.0	0.0	0.0	0.0	0.0	0.0	0.0	0.0	0.0	0.0	0.0	0.0	0.0	0.0
1174.0	0.0	0.0	0.0	0.0	0.0	0.0	0.0	0.0	0.0	0.0	0.0	0.0	0.0	0.0	0.0	0.0	0.0	0.0	0.0	0.0	0.0	0.0	0.0	0.0	0.0	0.0	0.0	0.0	0.0	0.0	0.0	0.0	0.0	0.0	0.0
1175.0	0.0	0.0	0.0	0.0	0.0	0.0	0.0	0.0	0.0	0.0	0.0	0.0	0.0	0.0	0.0	0.0	0.0	0.0	0.0	0.0	0.0	0.0	0.0	0.0	0.0	0.0	0.0	0.0	0.0	0.0	0.0	0.0	0.0	0.0	0.0
1176.0	0.0	0.0	0.0	0.0	0.0	0.0	0.0	0.0	0.0	0.0	0.0	0.0	0.0	0.0	0.0	0.0	0.0	0.0	0.0	0.0	0.0	0.0	0.0	0.0	0.0	0.0	0.0	0.0	0.0	0.0	0.0	0.0	0.0	0.0	0.0
1177.0	0.0	0.0	0.0	0.0	0.0	0.0	0.0	0.0	0.0	0.0	0.0	0.0	0.0	0.0	0.0	0.0	0.0	0.0	0.0	0.0	0.0	0.0	0.0	0.0	0.0	0.0	0.0	0.0	0.0	0.0	0.0	0.0	0.0	0.0	0.0
1178.0	0.0	0.0	0.0	0.0	0.0	0.0	0.0	0.0	0.0	0.0	0.0	0.0	0.0	0.0	0.0	0.0	0.0	0.0	0.0	0.0	0.0	0.0	0.0	0.0	0.0	0.0	0.0	0.0	0.0	0.0	0.0	0.0	0.0	0.0	0.0
1179.0	15896.0	15896.0	15896.0	15896.0	15896.0	15896.0	15896.0	15896.0	15896.0	15896.0	15896.0	15896.0	15896.0	15896.0	15896.0	15896.0	15896.0	15896.0	15896.0	15896.0	15993.0	16187.0	16187.0	16187.0	16187.0	16187.0	16187.0	16187.0	16187.0	16187.0	16187.0	16187.0	16187.0	16187.0	16187.0
1180.0	0.0	0.0	0.0	0.0	0.0	0.0	0.0	0.0	0.0	0.0	0.0	0.0	0.0	0.0	0.0	0.0	0.0	0.0	0.0	0.0	0.0	0.0	0.0	0.0	0.0	0.0	0.0	0.0	0.0	0.0	0.0	0.0	0.0	0.0	0.0
1181.0	62584.0	62584.0	62829.0	62829.0	62829.0	62829.0	62829.0	62829.0	62829.0	62829.0	62829.0	62829.0	62829.0	62829.0	62829.0	62829.0	62851.0	63101.0	63101.0	63101.0	63101.0	63101.0	63101.0	63101.0	63101.0	63101.0	63866.0	64240.0	64240.0	64240.0	64240.0	64509.0	64509.0	64509.0	64509.0
1182.0	22552.0	22552.0	22552.0	22552.0	22552.0	22552.0	22552.0	22552.0	22552.0	22552.0	22552.0	22552.0	22552.0	22552.0	22552.0	22552.0	22552.0	22552.0	22552.0	22552.0	22552.0	22552.0	22552.0	22552.0	22552.0	22552.0	23053.0	23053.0	23053.0	23053.0	23053.0	23053.0	23053.0	23053.0	23053.0
1183.0	0.0	0.0	0.0	0.0	0.0	0.0	0.0	0.0	0.0	0.0	0.0	0.0	0.0	0.0	0.0	0.0	0.0	0.0	0.0	0.0	0.0	0.0	0.0	0.0	0.0	0.0	0.0	0.0	0.0	0.0	0.0	0.0	0.0	0.0	0.0
1184.0	0.0	0.0	0.0	0.0	0.0	0.0	0.0	0.0	0.0	0.0	0.0	0.0	0.0	0.0	0.0	0.0	0.0	0.0	0.0	0.0	0.0	0.0	0.0	0.0	0.0	0.0	0.0	0.0	0.0	0.0	0.0	0.0	0.0	0.0	0.0
1185.0	10089.0	10089.0	10089.0	10089.0	10089.0	10089.0	10089.0	10089.0	10089.0	10089.0	10089.0	10089.0	10089.0	10089.0	10089.0	10089.0	10089.0	10089.0	10089.0	10089.0	10089.0	10089.0	10089.0	10116.0	10116.0	10116.0	10116.0	10116.0	10116.0	10116.0	10116.0	10131.0	10131.0	10131.0	10131.0
1186.0	24288.0	24288.0	24288.0	24288.0	24288.0	24288.0	24288.0	24288.0	24288.0	24288.0	24288.0	24288.0	24288.0	24288.0	24288.0	24288.0	24288.0	24288.0	24288.0	24288.0	24288.0	24288.0	24288.0	24288.0	24288.0	24288.0	24327.0	24327.0	24327.0	24503.0	24503.0	24503.0	24503.0	24503.0	24503.0
1187.0	0.0	0.0	0.0	0.0	0.0	0.0	0.0	0.0	0.0	0.0	0.0	0.0	0.0	0.0	0.0	0.0	0.0	0.0	0.0	0.0	0.0	0.0	0.0	0.0	0.0	0.0	0.0	0.0	0.0	0.0	0.0	0.0	0.0	0.0	0.0
1188.0	12527.0	12527.0	12527.0	12527.0	12527.0	12527.0	12527.0	12527.0	12527.0	12527.0	12527.0	12527.0	12527.0	12527.0	12527.0	12527.0	12527.0	12527.0	12527.0	12527.0	12527.0	12527.0	12527.0	12527.0	12527.0	12527.0	12527.0	12527.0	12527.0	12527.0	12527.0	12527.0	12527.0	12527.0	12527.0
1189.0	27516.0	27516.0	27516.0	27516.0	27516.0	27516.0	27516.0	27516.0	27516.0	27516.0	27766.0	27766.0	28396.0	28396.0	28396.0	28396.0	28396.0	28396.0	28396.0	28396.0	28426.0	28426.0	28426.0	28579.0	28579.0	28579.0	28579.0	28579.0	28579.0	28579.0	28579.0	28579.0	28579.0	28579.0	28579.0
1190.0	0.0	0.0	0.0	0.0	0.0	0.0	0.0	0.0	0.0	0.0	0.0	0.0	0.0	0.0	0.0	0.0	0.0	0.0	0.0	0.0	0.0	0.0	0.0	0.0	0.0	0.0	0.0	0.0	0.0	0.0	0.0	0.0	0.0	0.0	0.0
1191.0	0.0	0.0	0.0	0.0	0.0	0.0	0.0	0.0	0.0	0.0	0.0	0.0	0.0	0.0	0.0	0.0	0.0	0.0	0.0	0.0	0.0	0.0	0.0	0.0	0.0	0.0	0.0	0.0	0.0	0.0	0.0	0.0	0.0	0.0	0.0
1192.0	29952.0	29952.0	29952.0	29952.0	29952.0	29952.0	29952.0	29952.0	29952.0	29952.0	29952.0	29952.0	29952.0	29952.0	29952.0	29952.0	29952.0	29952.0	29952.0	29952.0	29952.0	29952.0	33466.0	33466.0	33466.0	33466.0	33590.0	33590.0	33590.0	33590.0	33590.0	33590.0	33590.0	33590.0	34906.0
1193.0	23678.0	23678.0	23678.0	23678.0	23678.0	23678.0	23678.0	23678.0	23678.0	23678.0	23678.0	23678.0	23678.0	23678.0	23678.0	23678.0	23678.0	23678.0	23678.0	23678.0	23678.0	23678.0	23678.0	23678.0	24015.0	24233.0	24233.0	24233.0	24233.0	24247.0	24247.0	24247.0	24247.0	24247.0	24247.0
1194.0	0.0	0.0	0.0	0.0	0.0	0.0	0.0	0.0	0.0	0.0	0.0	0.0	0.0	0.0	0.0	0.0	0.0	0.0	0.0	0.0	0.0	0.0	0.0	0.0	0.0	0.0	0.0	0.0	0.0	0.0	0.0	0.0	0.0	0.0	0.0
1195.0	20164.0	20164.0	20164.0	20164.0	20164.0	20164.0	20164.0	20164.0	20164.0	20164.0	20164.0	20164.0	20164.0	20164.0	20164.0	20164.0	20164.0	20164.0	20164.0	20164.0	20164.0	20164.0	20164.0	20164.0	20164.0	20164.0	20164.0	20164.0	20164.0	20164.0	20164.0	20164.0	20164.0	20164.0	20173.0
1196.0	144.0	144.0	144.0	144.0	144.0	144.0	144.0	144.0	144.0	144.0	144.0	144.0	144.0	144.0	144.0	144.0	144.0	144.0	144.0	144.0	144.0	144.0	144.0	144.0	144.0	144.0	144.0	144.0	144.0	144.0	144.0	144.0	144.0	144.0	144.0
1197.0	0.0	0.0	0.0	0.0	0.0	0.0	0.0	0.0	0.0	0.0	0.0	0.0	0.0	0.0	0.0	0.0	0.0	0.0	0.0	0.0	0.0	0.0	0.0	0.0	0.0	0.0	0.0	0.0	0.0	0.0	0.0	0.0	0.0	0.0	0.0
1198.0	33190.0	33190.0	33190.0	33190.0	33190.0	33190.0	33190.0	33190.0	33190.0	33190.0	33190.0	33190.0	33190.0	33190.0	33190.0	33190.0	33190.0	33190.0	33190.0	33190.0	33190.0	33231.0	33296.0	33514.0	33831.0	33831.0	33831.0	33831.0	33831.0	33867.0	33867.0	33867.0	33997.0	33997.0	33997.0
1199.0	58475.0	58475.0	58475.0	58475.0	58475.0	58475.0	58475.0	58475.0	58475.0	58475.0	58475.0	58475.0	58475.0	58475.0	58475.0	58475.0	58475.0	58475.0	58475.0	58539.0	58539.0	58539.0	58539.0	58539.0	58539.0	58539.0	58539.0	58539.0	58539.0	58539.0	58539.0	58539.0	58539.0	58539.0	58539.0
1200.0	26348.0	26348.0	26348.0	26348.0	26348.0	26348.0	26348.0	26348.0	26348.0	26348.0	26348.0	26348.0	26348.0	26348.0	26348.0	26348.0	26348.0	26348.0	26348.0	26348.0	26348.0	26348.0	26348.0	26348.0	26348.0	26348.0	26348.0	26348.0	26348.0	26348.0	26348.0	26348.0	26348.0	26348.0	26348.0
1201.0	0.0	0.0	0.0	0.0	0.0	0.0	0.0	0.0	0.0	0.0	0.0	0.0	0.0	0.0	0.0	0.0	0.0	0.0	0.0	0.0	0.0	0.0	0.0	0.0	0.0	0.0	0.0	0.0	0.0	0.0	0.0	0.0	0.0	0.0	0.0
1202.0	23733.0	23733.0	23733.0	23733.0	23733.0	23733.0	23733.0	23733.0	23733.0	23733.0	23733.0	23733.0	23733.0	23733.0	23733.0	23733.0	23733.0	23733.0	23733.0	23733.0	23733.0	23867.0	23867.0	23867.0	23867.0	23867.0	23867.0	23867.0	23867.0	23867.0	23867.0	23867.0	23867.0	23867.0	23867.0
1203.0	0.0	0.0	0.0	0.0	0.0	0.0	0.0	0.0	0.0	0.0	0.0	0.0	0.0	0.0	0.0	0.0	0.0	0.0	0.0	0.0	0.0	0.0	0.0	0.0	0.0	0.0	0.0	0.0	0.0	0.0	0.0	0.0	0.0	0.0	0.0
1204.0	0.0	0.0	0.0	0.0	0.0	0.0	0.0	0.0	0.0	0.0	0.0	0.0	0.0	0.0	0.0	0.0	0.0	0.0	0.0	0.0	0.0	0.0	0.0	0.0	0.0	0.0	0.0	0.0	0.0	0.0	0.0	0.0	0.0	0.0	0.0
1205.0	36888.0	36888.0	36888.0	36888.0	36888.0	36888.0	36888.0	36888.0	36888.0	36888.0	36888.0	36888.0	36888.0	36888.0	36888.0	36888.0	36888.0	36888.0	36888.0	36888.0	36888.0	36888.0	36888.0	36888.0	36888.0	36888.0	36888.0	36888.0	36888.0	36888.0	36888.0	36888.0	36888.0	36888.0	36888.0
1206.0	26103.0	26103.0	26103.0	26103.0	26103.0	26103.0	26103.0	26103.0	26103.0	26103.0	26103.0	26103.0	26103.0	26103.0	26103.0	26103.0	26103.0	26103.0	26103.0	26103.0	26103.0	26103.0	26103.0	26103.0	26103.0	26103.0	26103.0	26103.0	26196.0	26196.0	26196.0	26196.0	26196.0	26196.0	26196.0
1207.0	8381.0	8381.0	8381.0	8381.0	8381.0	8381.0	8381.0	8381.0	8381.0	8381.0	8381.0	8381.0	8381.0	8381.0	8381.0	8381.0	8381.0	8381.0	8381.0	8381.0	8381.0	8381.0	8381.0	8381.0	8381.0	8381.0	8381.0	8381.0	8381.0	8381.0	8381.0	8381.0	8381.0	8381.0	8381.0
1208.0	0.0	0.0	0.0	0.0	0.0	0.0	0.0	0.0	0.0	0.0	0.0	0.0	0.0	0.0	0.0	0.0	0.0	0.0	0.0	0.0	0.0	0.0	0.0	0.0	0.0	0.0	0.0	0.0	0.0	0.0	0.0	0.0	0.0	0.0	0.0
1209.0	0.0	0.0	0.0	0.0	0.0	0.0	0.0	0.0	0.0	0.0	0.0	0.0	0.0	0.0	0.0	0.0	0.0	0.0	0.0	0.0	0.0	0.0	0.0	0.0	0.0	0.0	0.0	0.0	0.0	0.0	0.0	0.0	0.0	0.0	0.0
1210.0	42677.0	42677.0	42677.0	42677.0	42677.0	42795.0	42795.0	42795.0	42795.0	42795.0	42795.0	42795.0	42795.0	42937.0	43055.0	43055.0	43055.0	43055.0	43055.0	43055.0	43055.0	43299.0	43299.0	43299.0	43421.0	43421.0	43421.0	43421.0	43421.0	43421.0	43421.0	43421.0	43421.0	43657.0	43765.0
1211.0	0.0	0.0	0.0	0.0	0.0	0.0	0.0	0.0	0.0	0.0	0.0	0.0	0.0	0.0	0.0	0.0	0.0	0.0	0.0	0.0	0.0	0.0	0.0	0.0	0.0	0.0	0.0	0.0	0.0	0.0	0.0	0.0	0.0	0.0	0.0
1212.0	0.0	0.0	0.0	0.0	0.0	0.0	0.0	0.0	0.0	0.0	0.0	0.0	0.0	0.0	0.0	0.0	0.0	0.0	0.0	0.0	0.0	0.0	0.0	0.0	0.0	0.0	0.0	0.0	0.0	0.0	0.0	0.0	0.0	0.0	0.0
1213.0	139810.0	139810.0	139902.0	139902.0	139904.0	139904.0	139904.0	139957.0	139957.0	139957.0	139985.0	139985.0	139987.0	139987.0	139987.0	139987.0	139987.0	139987.0	139987.0	140171.0	140171.0	140530.0	140530.0	140530.0	140530.0	140530.0	140530.0	140530.0	140762.0	140762.0	140762.0	140762.0	140762.0	140762.0	140762.0
1214.0	0.0	0.0	0.0	0.0	0.0	0.0	0.0	0.0	0.0	0.0	0.0	0.0	0.0	0.0	0.0	0.0	0.0	0.0	0.0	0.0	0.0	0.0	0.0	0.0	0.0	0.0	0.0	0.0	0.0	0.0	0.0	0.0	0.0	0.0	0.0
1215.0	0.0	0.0	0.0	0.0	0.0	0.0	0.0	0.0	0.0	0.0	0.0	0.0	0.0	0.0	0.0	0.0	0.0	0.0	0.0	0.0	0.0	0.0	0.0	0.0	0.0	0.0	0.0	0.0	0.0	0.0	0.0	0.0	0.0	0.0	0.0
1216.0	0.0	0.0	0.0	0.0	0.0	0.0	0.0	0.0	0.0	0.0	0.0	0.0	0.0	0.0	0.0	0.0	0.0	0.0	0.0	0.0	0.0	0.0	0.0	0.0	0.0	0.0	0.0	0.0	0.0	0.0	0.0	0.0	0.0	0.0	0.0
1217.0	0.0	0.0	0.0	0.0	0.0	0.0	0.0	0.0	0.0	0.0	0.0	0.0	0.0	0.0	0.0	0.0	0.0	0.0	0.0	0.0	0.0	0.0	0.0	0.0	0.0	0.0	0.0	0.0	0.0	0.0	0.0	0.0	0.0	0.0	0.0
1218.0	0.0	0.0	0.0	0.0	0.0	0.0	0.0	0.0	0.0	0.0	0.0	0.0	0.0	0.0	0.0	0.0	0.0	0.0	0.0	0.0	0.0	0.0	0.0	0.0	0.0	0.0	0.0	0.0	0.0	0.0	0.0	0.0	0.0	0.0	0.0
1219.0	9149.0	9149.0	9149.0	9149.0	9149.0	9149.0	9149.0	9149.0	9149.0	9149.0	9199.0	9199.0	9199.0	9199.0	9199.0	9199.0	9199.0	9488.0	9488.0	9488.0	9488.0	9488.0	9545.0	9545.0	9545.0	9545.0	9545.0	9545.0	9545.0	9545.0	9545.0	9545.0	9545.0	9545.0	9545.0
1220.0	0.0	0.0	0.0	0.0	0.0	0.0	0.0	0.0	0.0	0.0	0.0	0.0	0.0	0.0	0.0	0.0	0.0	0.0	0.0	0.0	0.0	0.0	0.0	0.0	0.0	0.0	0.0	0.0	0.0	0.0	0.0	0.0	0.0	0.0	0.0
1221.0	0.0	0.0	0.0	0.0	0.0	0.0	0.0	0.0	0.0	0.0	0.0	0.0	0.0	0.0	0.0	0.0	0.0	0.0	0.0	0.0	0.0	0.0	0.0	0.0	0.0	0.0	0.0	0.0	0.0	0.0	0.0	0.0	0.0	0.0	0.0
1222.0	0.0	0.0	0.0	0.0	0.0	0.0	0.0	0.0	0.0	0.0	0.0	0.0	0.0	0.0	0.0	0.0	0.0	0.0	0.0	0.0	0.0	0.0	0.0	0.0	0.0	0.0	0.0	0.0	0.0	0.0	0.0	0.0	0.0	0.0	0.0
1223.0	0.0	0.0	0.0	0.0	0.0	0.0	0.0	0.0	0.0	0.0	0.0	0.0	0.0	0.0	0.0	0.0	0.0	0.0	0.0	0.0	0.0	0.0	0.0	0.0	0.0	0.0	0.0	0.0	0.0	0.0	0.0	0.0	0.0	0.0	0.0
1224.0	0.0	0.0	0.0	0.0	0.0	0.0	0.0	0.0	0.0	0.0	0.0	0.0	0.0	0.0	0.0	0.0	0.0	0.0	0.0	0.0	0.0	0.0	0.0	0.0	0.0	0.0	0.0	0.0	0.0	0.0	0.0	0.0	0.0	0.0	0.0
1225.0	14989.0	14989.0	14989.0	14989.0	14989.0	14989.0	14989.0	14989.0	14989.0	14989.0	14989.0	14989.0	14989.0	14989.0	14989.0	14989.0	14989.0	14989.0	14989.0	14989.0	14989.0	14989.0	14989.0	14989.0	14989.0	14989.0	14989.0	14989.0	14989.0	14989.0	14989.0	14989.0	14989.0	14989.0	14989.0
1226.0	0.0	0.0	0.0	0.0	0.0	0.0	0.0	0.0	0.0	0.0	0.0	0.0	0.0	0.0	0.0	0.0	0.0	0.0	0.0	0.0	0.0	0.0	0.0	0.0	0.0	0.0	0.0	0.0	0.0	0.0	0.0	0.0	0.0	0.0	0.0
1227.0	0.0	0.0	0.0	0.0	0.0	0.0	0.0	0.0	0.0	0.0	0.0	0.0	0.0	0.0	0.0	0.0	0.0	0.0	0.0	0.0	0.0	0.0	0.0	0.0	0.0	0.0	0.0	0.0	0.0	0.0	0.0	0.0	0.0	0.0	0.0
1228.0	0.0	0.0	0.0	0.0	0.0	0.0	0.0	0.0	0.0	0.0	0.0	0.0	0.0	0.0	0.0	0.0	0.0	0.0	0.0	0.0	0.0	0.0	0.0	0.0	0.0	0.0	0.0	0.0	0.0	0.0	0.0	0.0	0.0	0.0	0.0
1229.0	0.0	0.0	0.0	0.0	0.0	0.0	0.0	0.0	0.0	0.0	0.0	0.0	0.0	0.0	0.0	0.0	0.0	0.0	0.0	0.0	0.0	0.0	0.0	0.0	0.0	0.0	0.0	0.0	0.0	0.0	0.0	0.0	0.0	0.0	0.0
1230.0	15977.0	15977.0	15977.0	15977.0	15977.0	15982.0	15982.0	15982.0	16179.0	16179.0	16179.0	16179.0	16179.0	16179.0	16179.0	16179.0	16179.0	16179.0	16179.0	16179.0	16179.0	16179.0	16179.0	16179.0	16287.0	16287.0	16287.0	16287.0	16287.0	16287.0	16287.0	16287.0	16287.0	16287.0	16287.0
1231.0	16990.0	16990.0	16990.0	16990.0	16990.0	16990.0	16990.0	16990.0	16990.0	16990.0	16990.0	16990.0	16990.0	16990.0	16990.0	16990.0	16990.0	16990.0	16990.0	16990.0	16990.0	17026.0	17026.0	17026.0	17026.0	17026.0	17026.0	17026.0	17026.0	17026.0	17026.0	17026.0	17026.0	17026.0	17026.0
1232.0	0.0	0.0	0.0	0.0	0.0	0.0	0.0	0.0	0.0	0.0	0.0	0.0	0.0	0.0	0.0	0.0	0.0	0.0	0.0	0.0	0.0	0.0	0.0	0.0	0.0	0.0	0.0	0.0	0.0	0.0	0.0	0.0	0.0	0.0	0.0
1233.0	0.0	0.0	0.0	0.0	0.0	0.0	0.0	0.0	0.0	0.0	0.0	0.0	0.0	0.0	0.0	0.0	0.0	0.0	0.0	0.0	0.0	0.0	0.0	0.0	0.0	0.0	0.0	0.0	0.0	0.0	0.0	0.0	0.0	0.0	0.0
1234.0	10176.0	10176.0	10176.0	10176.0	10176.0	10176.0	10176.0	10176.0	10176.0	10176.0	10176.0	10176.0	10176.0	10176.0	10176.0	10176.0	10176.0	10176.0	10176.0	10176.0	10176.0	10176.0	10176.0	10176.0	10176.0	10176.0	10176.0	10176.0	10176.0	10176.0	10176.0	10176.0	10176.0	10176.0	10176.0
1235.0	0.0	0.0	0.0	0.0	0.0	0.0	0.0	0.0	0.0	0.0	0.0	0.0	0.0	0.0	0.0	0.0	0.0	0.0	0.0	0.0	0.0	0.0	0.0	0.0	0.0	0.0	0.0	0.0	0.0	0.0	0.0	0.0	0.0	0.0	0.0
1236.0	0.0	0.0	0.0	0.0	0.0	0.0	0.0	0.0	0.0	0.0	0.0	0.0	0.0	0.0	0.0	0.0	0.0	0.0	0.0	0.0	0.0	0.0	0.0	0.0	0.0	0.0	0.0	0.0	0.0	0.0	0.0	0.0	0.0	0.0	0.0
1237.0	36926.0	36926.0	36926.0	36931.0	36931.0	36931.0	36939.0	36956.0	36956.0	36956.0	36956.0	36996.0	36996.0	36996.0	36996.0	36996.0	37024.0	37181.0	37181.0	37181.0	37181.0	37181.0	37181.0	37181.0	37181.0	37394.0	37394.0	37394.0	37394.0	37394.0	37394.0	37394.0	37394.0	37394.0	37394.0
1238.0	15281.0	15281.0	15281.0	15281.0	15524.0	15589.0	15589.0	15589.0	15589.0	15589.0	15591.0	15591.0	15591.0	15591.0	16081.0	16081.0	16081.0	16081.0	16454.0	16454.0	16454.0	16517.0	16517.0	16689.0	16689.0	16689.0	16689.0	16697.0	16697.0	16697.0	16697.0	17390.0	17526.0	17526.0	17526.0
1239.0	0.0	0.0	0.0	0.0	0.0	0.0	0.0	0.0	0.0	0.0	0.0	0.0	0.0	0.0	0.0	0.0	0.0	0.0	0.0	0.0	0.0	0.0	0.0	0.0	0.0	0.0	0.0	0.0	0.0	0.0	0.0	0.0	0.0	0.0	0.0
1240.0	0.0	0.0	0.0	0.0	0.0	0.0	0.0	0.0	0.0	0.0	0.0	0.0	0.0	0.0	0.0	0.0	0.0	0.0	0.0	0.0	0.0	0.0	0.0	0.0	0.0	0.0	0.0	0.0	0.0	0.0	0.0	0.0	0.0	0.0	0.0
1241.0	20652.0	20652.0	23490.0	23490.0	23490.0	23490.0	23490.0	23490.0	23490.0	23687.0	23687.0	23687.0	23687.0	23687.0	24779.0	24779.0	24779.0	24779.0	24779.0	24779.0	24779.0	25385.0	25385.0	25385.0	25385.0	25385.0	25385.0	25385.0	25385.0	25385.0	25385.0	25385.0	25385.0	25385.0	25385.0
1242.0	10807.0	10807.0	10807.0	10807.0	10807.0	10807.0	10807.0	10807.0	10971.0	10971.0	10971.0	10971.0	10971.0	10971.0	10971.0	10971.0	11257.0	11257.0	11257.0	11257.0	11257.0	11390.0	11390.0	11390.0	11390.0	11390.0	11390.0	11390.0	11390.0	11390.0	11390.0	11390.0	11390.0	11390.0	11390.0
1243.0	85695.0	85695.0	85778.0	86110.0	86110.0	86110.0	86110.0	86110.0	86288.0	86677.0	86922.0	86922.0	86922.0	86922.0	86995.0	87033.0	87198.0	87198.0	87198.0	87198.0	87198.0	87815.0	87815.0	87815.0	87815.0	87815.0	87815.0	87815.0	87815.0	87815.0	87817.0	87817.0	87817.0	87817.0	87817.0
1244.0	0.0	0.0	0.0	0.0	0.0	0.0	0.0	0.0	0.0	0.0	0.0	0.0	0.0	0.0	0.0	0.0	0.0	0.0	0.0	0.0	0.0	0.0	0.0	0.0	0.0	0.0	0.0	0.0	0.0	0.0	0.0	0.0	0.0	0.0	0.0
1245.0	0.0	0.0	0.0	0.0	0.0	0.0	0.0	0.0	0.0	0.0	0.0	0.0	0.0	0.0	0.0	0.0	0.0	0.0	0.0	0.0	0.0	0.0	0.0	0.0	0.0	0.0	0.0	0.0	0.0	0.0	0.0	0.0	0.0	0.0	0.0
1246.0	10714.0	10714.0	10714.0	10714.0	10714.0	10714.0	10714.0	10714.0	10714.0	10714.0	10714.0	10714.0	10714.0	10714.0	10714.0	10714.0	10714.0	10714.0	10714.0	10714.0	10714.0	10714.0	10714.0	10714.0	10714.0	10714.0	10714.0	10714.0	10714.0	10714.0	10714.0	10714.0	10714.0	10714.0	10714.0
1247.0	4032.0	4032.0	4032.0	4032.0	4032.0	4032.0	4032.0	4032.0	4032.0	4032.0	4032.0	4032.0	4032.0	4032.0	4032.0	4032.0	4032.0	4032.0	4032.0	4032.0	4032.0	4032.0	4032.0	4032.0	4032.0	4032.0	4032.0	4032.0	4032.0	4032.0	4032.0	4032.0	4032.0	4032.0	4032.0
1248.0	0.0	0.0	0.0	0.0	0.0	0.0	0.0	0.0	0.0	0.0	0.0	0.0	0.0	0.0	0.0	0.0	0.0	0.0	0.0	0.0	0.0	0.0	0.0	0.0	0.0	0.0	0.0	0.0	0.0	0.0	0.0	0.0	0.0	0.0	0.0
1249.0	0.0	0.0	0.0	0.0	0.0	0.0	0.0	0.0	0.0	0.0	0.0	0.0	0.0	0.0	0.0	0.0	0.0	0.0	0.0	0.0	0.0	0.0	0.0	0.0	0.0	0.0	0.0	0.0	0.0	0.0	0.0	0.0	0.0	0.0	0.0
1250.0	34233.0	34233.0	34233.0	34233.0	34233.0	34233.0	34233.0	34233.0	34233.0	34233.0	34233.0	34233.0	34277.0	34277.0	34277.0	34277.0	34566.0	34848.0	34848.0	35066.0	35066.0	37327.0	37327.0	37327.0	37327.0	37327.0	37508.0	37508.0	37508.0	37508.0	37508.0	37508.0	37508.0	37508.0	37508.0
1251.0	30172.0	30172.0	30172.0	30172.0	30172.0	30172.0	30172.0	30172.0	30172.0	30172.0	30282.0	30282.0	30282.0	30282.0	30282.0	30282.0	30282.0	30282.0	30528.0	30531.0	30557.0	30557.0	30557.0	30557.0	30733.0	30733.0	30733.0	30733.0	30733.0	30733.0	30733.0	30733.0	30733.0	30733.0	30733.0
1252.0	0.0	0.0	0.0	0.0	0.0	0.0	0.0	0.0	0.0	0.0	0.0	0.0	0.0	0.0	0.0	0.0	0.0	0.0	0.0	0.0	0.0	0.0	0.0	0.0	0.0	0.0	0.0	0.0	0.0	0.0	0.0	0.0	0.0	0.0	0.0
1253.0	56732.0	56732.0	57053.0	57053.0	57053.0	57053.0	57053.0	57053.0	57093.0	57093.0	57093.0	57093.0	57093.0	57093.0	57448.0	57448.0	57448.0	58551.0	58551.0	58551.0	58551.0	60091.0	60091.0	60876.0	61568.0	61568.0	61568.0	61568.0	62369.0	62369.0	62411.0	62411.0	62411.0	62411.0	62411.0
1254.0	22672.0	22672.0	22672.0	22672.0	22672.0	22672.0	22672.0	22672.0	22672.0	22672.0	22672.0	22672.0	22672.0	22672.0	22672.0	22672.0	22672.0	22672.0	22672.0	22672.0	22672.0	22791.0	22791.0	22791.0	22908.0	22908.0	22908.0	22908.0	22908.0	22908.0	22908.0	22908.0	22908.0	22908.0	22908.0
1255.0	123.0	123.0	123.0	123.0	123.0	123.0	123.0	123.0	123.0	123.0	123.0	123.0	123.0	123.0	123.0	123.0	123.0	123.0	123.0	123.0	123.0	123.0	123.0	123.0	123.0	123.0	123.0	123.0	123.0	123.0	123.0	123.0	123.0	123.0	123.0
1256.0	0.0	0.0	0.0	0.0	0.0	0.0	0.0	0.0	0.0	0.0	0.0	0.0	0.0	0.0	0.0	0.0	0.0	0.0	0.0	0.0	0.0	0.0	0.0	0.0	0.0	0.0	0.0	0.0	0.0	0.0	0.0	0.0	0.0	0.0	0.0
1257.0	5594.0	5594.0	5594.0	5594.0	5594.0	5594.0	5594.0	5594.0	5594.0	5594.0	5594.0	5594.0	5594.0	5594.0	5594.0	5594.0	5594.0	5594.0	5594.0	5594.0	5594.0	5594.0	5594.0	5594.0	5594.0	5594.0	5594.0	5594.0	5594.0	5594.0	5594.0	5594.0	5594.0	5594.0	5594.0
1258.0	0.0	0.0	0.0	0.0	0.0	0.0	0.0	0.0	0.0	0.0	0.0	0.0	0.0	0.0	0.0	0.0	0.0	0.0	0.0	0.0	0.0	0.0	0.0	0.0	0.0	0.0	0.0	0.0	0.0	0.0	0.0	0.0	0.0	0.0	0.0
1259.0	10402.0	10402.0	10402.0	10402.0	10402.0	10402.0	10402.0	10402.0	10402.0	10402.0	10402.0	10402.0	10402.0	10402.0	10402.0	10402.0	10402.0	10402.0	10402.0	10402.0	10402.0	10402.0	10402.0	10402.0	10402.0	10402.0	10402.0	10402.0	10402.0	10402.0	10402.0	10402.0	10402.0	10402.0	10402.0
1260.0	0.0	0.0	0.0	0.0	0.0	0.0	0.0	0.0	0.0	0.0	0.0	0.0	0.0	0.0	0.0	0.0	0.0	0.0	0.0	0.0	0.0	0.0	0.0	0.0	0.0	0.0	0.0	0.0	0.0	0.0	0.0	0.0	0.0	0.0	0.0
1261.0	0.0	0.0	0.0	0.0	0.0	0.0	0.0	0.0	0.0	0.0	0.0	0.0	0.0	0.0	0.0	0.0	0.0	0.0	0.0	0.0	0.0	0.0	0.0	0.0	0.0	0.0	0.0	0.0	0.0	0.0	0.0	0.0	0.0	0.0	0.0
1262.0	51132.0	51132.0	51132.0	51132.0	51132.0	51132.0	51132.0	51132.0	51132.0	51132.0	51132.0	51132.0	51132.0	51132.0	51132.0	51132.0	51132.0	51132.0	51132.0	51132.0	51132.0	51132.0	51132.0	51132.0	51132.0	51132.0	51132.0	51132.0	51132.0	51132.0	51140.0	51189.0	51189.0	51189.0	51189.0
1263.0	0.0	0.0	0.0	0.0	0.0	0.0	0.0	0.0	0.0	0.0	0.0	0.0	0.0	0.0	0.0	0.0	0.0	0.0	0.0	0.0	0.0	0.0	0.0	0.0	0.0	0.0	0.0	0.0	0.0	0.0	0.0	0.0	0.0	0.0	0.0
1264.0	0.0	0.0	0.0	0.0	0.0	0.0	0.0	0.0	0.0	0.0	0.0	0.0	0.0	0.0	0.0	0.0	0.0	0.0	0.0	0.0	0.0	0.0	0.0	0.0	0.0	0.0	0.0	0.0	0.0	0.0	0.0	0.0	0.0	0.0	0.0
1265.0	0.0	0.0	0.0	0.0	0.0	0.0	0.0	0.0	0.0	0.0	0.0	0.0	0.0	0.0	0.0	0.0	0.0	0.0	0.0	0.0	0.0	0.0	0.0	0.0	0.0	0.0	0.0	0.0	0.0	0.0	0.0	0.0	0.0	0.0	0.0
1266.0	30740.0	30740.0	30883.0	30883.0	30883.0	30883.0	30883.0	30883.0	30883.0	30883.0	30883.0	30883.0	30883.0	30883.0	30883.0	30883.0	30883.0	30883.0	30883.0	30883.0	30883.0	30883.0	30883.0	30883.0	30883.0	30883.0	30883.0	30883.0	30883.0	30883.0	30883.0	30883.0	30883.0	30883.0	30883.0
1267.0	358.0	358.0	358.0	358.0	358.0	358.0	358.0	358.0	358.0	358.0	358.0	358.0	358.0	358.0	358.0	358.0	358.0	358.0	358.0	358.0	358.0	358.0	358.0	358.0	358.0	358.0	358.0	358.0	358.0	358.0	358.0	358.0	358.0	358.0	358.0
1268.0	9083.0	9083.0	9083.0	9083.0	9083.0	9083.0	9083.0	9083.0	9083.0	9083.0	9083.0	9083.0	9083.0	9083.0	9083.0	9083.0	9083.0	9083.0	9083.0	9083.0	9083.0	9083.0	9083.0	9083.0	9083.0	9083.0	9083.0	9083.0	9083.0	9083.0	9083.0	9083.0	9083.0	9083.0	9083.0
1269.0	0.0	0.0	0.0	0.0	0.0	0.0	0.0	0.0	0.0	0.0	0.0	0.0	0.0	0.0	0.0	0.0	0.0	0.0	0.0	0.0	0.0	0.0	0.0	0.0	0.0	0.0	0.0	0.0	0.0	0.0	0.0	0.0	0.0	0.0	0.0
1270.0	25569.0	25569.0	25569.0	25569.0	25569.0	25569.0	25569.0	25569.0	26502.0	26502.0	26502.0	26502.0	26502.0	26502.0	26502.0	26721.0	26721.0	26721.0	26721.0	26721.0	26721.0	26721.0	26721.0	26721.0	26721.0	26721.0	26722.0	26722.0	26722.0	26722.0	26722.0	26722.0	26722.0	26722.0	26722.0
1271.0	10814.0	10814.0	10814.0	10814.0	10814.0	10814.0	10814.0	10814.0	10814.0	10814.0	10814.0	10814.0	10814.0	10814.0	10814.0	10814.0	10814.0	10814.0	10814.0	10814.0	10814.0	10814.0	10814.0	10814.0	10814.0	10814.0	10814.0	10814.0	10814.0	10814.0	10814.0	10814.0	10814.0	10826.0	10826.0
1272.0	0.0	0.0	0.0	0.0	0.0	0.0	0.0	0.0	0.0	0.0	0.0	0.0	0.0	0.0	0.0	0.0	0.0	0.0	0.0	0.0	0.0	0.0	0.0	0.0	0.0	0.0	0.0	0.0	0.0	0.0	0.0	0.0	0.0	0.0	0.0
1273.0	3572.0	3572.0	3572.0	3572.0	3572.0	3572.0	3572.0	3572.0	3572.0	3572.0	3572.0	3572.0	3572.0	3572.0	3572.0	3572.0	3572.0	3572.0	3572.0	3572.0	3572.0	3572.0	3572.0	3572.0	3572.0	3572.0	3572.0	3572.0	3572.0	3572.0	3572.0	3572.0	3572.0	3572.0	3572.0
1274.0	15963.0	15963.0	15963.0	15963.0	15963.0	15963.0	15963.0	15963.0	16103.0	16103.0	16103.0	16103.0	16103.0	16103.0	16103.0	16103.0	16103.0	16103.0	16103.0	16103.0	16229.0	16253.0	16253.0	16253.0	16403.0	16403.0	16403.0	16403.0	16403.0	16403.0	16403.0	16403.0	16403.0	16403.0	16403.0
1275.0	1549.0	1549.0	1549.0	1549.0	1549.0	1549.0	1549.0	1549.0	1549.0	1549.0	1549.0	1549.0	1549.0	1549.0	1549.0	1549.0	1549.0	1549.0	1549.0	1549.0	1549.0	1549.0	1549.0	1549.0	1549.0	1549.0	1549.0	1549.0	1549.0	1549.0	1549.0	1549.0	1549.0	1549.0	1549.0
1276.0	63196.0	63196.0	63196.0	63196.0	63196.0	63196.0	63196.0	63196.0	63196.0	63196.0	63206.0	63470.0	64266.0	64266.0	64266.0	64266.0	64266.0	64266.0	64266.0	64266.0	64266.0	64266.0	64266.0	64266.0	64266.0	64266.0	64266.0	64266.0	64266.0	64266.0	64266.0	64266.0	64266.0	64266.0	64266.0
1277.0	4785.0	4785.0	4785.0	4785.0	4785.0	4785.0	4785.0	4785.0	4785.0	4785.0	4785.0	4785.0	4785.0	4785.0	4785.0	4785.0	4785.0	4785.0	4785.0	4785.0	4785.0	4785.0	4785.0	4785.0	4785.0	4785.0	4785.0	4785.0	4785.0	4785.0	4785.0	4785.0	4785.0	4785.0	4785.0
1278.0	21889.0	21889.0	21889.0	21889.0	21889.0	21889.0	21889.0	21889.0	21889.0	22518.0	23102.0	23558.0	23558.0	23558.0	23558.0	23558.0	23558.0	24083.0	24083.0	24088.0	24088.0	24099.0	24099.0	24099.0	24122.0	24122.0	24122.0	24122.0	24122.0	24122.0	24122.0	24122.0	24122.0	24122.0	24122.0
1279.0	69.0	69.0	69.0	69.0	69.0	69.0	69.0	69.0	69.0	69.0	69.0	69.0	69.0	69.0	69.0	69.0	69.0	69.0	69.0	69.0	69.0	69.0	69.0	69.0	69.0	69.0	69.0	69.0	69.0	69.0	69.0	69.0	69.0	69.0	69.0
1280.0	0.0	0.0	0.0	0.0	0.0	0.0	0.0	0.0	0.0	0.0	0.0	0.0	0.0	0.0	0.0	0.0	0.0	0.0	0.0	0.0	0.0	0.0	0.0	0.0	0.0	0.0	0.0	0.0	0.0	0.0	0.0	0.0	0.0	0.0	0.0
1281.0	0.0	0.0	0.0	0.0	0.0	0.0	0.0	0.0	0.0	0.0	0.0	0.0	0.0	0.0	0.0	0.0	0.0	0.0	0.0	0.0	0.0	0.0	0.0	0.0	0.0	0.0	0.0	0.0	0.0	0.0	0.0	0.0	0.0	0.0	0.0
1282.0	0.0	0.0	0.0	0.0	0.0	0.0	0.0	0.0	0.0	0.0	0.0	0.0	0.0	0.0	0.0	0.0	0.0	0.0	0.0	0.0	0.0	0.0	0.0	0.0	0.0	0.0	0.0	0.0	0.0	0.0	0.0	0.0	0.0	0.0	0.0
1283.0	61004.0	61004.0	61004.0	61004.0	61004.0	61017.0	61017.0	61017.0	61367.0	61367.0	61367.0	61367.0	61367.0	61367.0	61367.0	61367.0	61496.0	61496.0	61496.0	61598.0	63888.0	64379.0	64379.0	64379.0	64385.0	64549.0	64681.0	64681.0	64681.0	64681.0	64681.0	64681.0	64681.0	64684.0	64739.0
1284.0	10420.0	10420.0	10420.0	10420.0	10420.0	10420.0	10420.0	10420.0	10420.0	10420.0	10420.0	10420.0	10420.0	10420.0	10420.0	10420.0	10420.0	10420.0	10420.0	10420.0	10420.0	10420.0	10420.0	10420.0	10420.0	10420.0	10420.0	10420.0	10420.0	10420.0	10420.0	10420.0	10420.0	10420.0	10420.0
1285.0	33.0	33.0	33.0	33.0	33.0	33.0	33.0	33.0	33.0	33.0	33.0	33.0	33.0	33.0	33.0	33.0	33.0	33.0	33.0	33.0	33.0	33.0	33.0	33.0	33.0	33.0	33.0	33.0	33.0	33.0	33.0	33.0	33.0	33.0	33.0
1286.0	38371.0	38371.0	38371.0	38371.0	38371.0	38371.0	38371.0	38371.0	38371.0	38371.0	38371.0	38371.0	38371.0	38371.0	38799.0	38799.0	38799.0	38961.0	38961.0	38961.0	40449.0	40836.0	40958.0	41118.0	41118.0	41118.0	41118.0	41193.0	41193.0	41193.0	41193.0	41193.0	41193.0	41193.0	41193.0
1287.0	74452.0	74452.0	74526.0	74526.0	74526.0	74526.0	77152.0	77152.0	77152.0	77152.0	77152.0	77152.0	77152.0	77152.0	77489.0	77794.0	77794.0	77794.0	78924.0	78924.0	78924.0	78924.0	78924.0	78924.0	79239.0	79239.0	79239.0	79239.0	79239.0	79239.0	79239.0	79239.0	79239.0	79239.0	79239.0
1288.0	2060.0	2060.0	2060.0	2060.0	2060.0	2060.0	2060.0	2060.0	2060.0	2060.0	2060.0	2060.0	2060.0	2060.0	2060.0	2060.0	2060.0	2060.0	2060.0	2060.0	2060.0	2060.0	2060.0	2060.0	2060.0	2060.0	2060.0	2060.0	2060.0	2060.0	2060.0	2060.0	2060.0	2060.0	2060.0
1289.0	0.0	0.0	0.0	0.0	0.0	0.0	0.0	0.0	0.0	0.0	0.0	0.0	0.0	0.0	0.0	0.0	0.0	0.0	0.0	0.0	0.0	0.0	0.0	0.0	0.0	0.0	0.0	0.0	0.0	0.0	0.0	0.0	0.0	0.0	0.0
1290.0	0.0	0.0	0.0	0.0	0.0	0.0	0.0	0.0	0.0	0.0	0.0	0.0	0.0	0.0	0.0	0.0	0.0	0.0	0.0	0.0	0.0	0.0	0.0	0.0	0.0	0.0	0.0	0.0	0.0	0.0	0.0	0.0	0.0	0.0	0.0
1291.0	0.0	0.0	0.0	0.0	0.0	0.0	0.0	0.0	0.0	0.0	0.0	0.0	0.0	0.0	0.0	0.0	0.0	0.0	0.0	0.0	0.0	0.0	0.0	0.0	0.0	0.0	0.0	0.0	0.0	0.0	0.0	0.0	0.0	0.0	0.0
1292.0	14758.0	14758.0	14758.0	14758.0	14758.0	14758.0	14758.0	14758.0	14758.0	14758.0	14758.0	14758.0	14758.0	14758.0	14758.0	14758.0	14758.0	14758.0	14758.0	14758.0	14758.0	14758.0	14758.0	14758.0	14758.0	14758.0	14758.0	14758.0	14758.0	14758.0	14758.0	14758.0	14758.0	14758.0	14758.0
1293.0	0.0	0.0	0.0	0.0	0.0	0.0	0.0	0.0	0.0	0.0	0.0	0.0	0.0	0.0	0.0	0.0	0.0	0.0	0.0	0.0	0.0	0.0	0.0	0.0	0.0	0.0	0.0	0.0	0.0	0.0	0.0	0.0	0.0	0.0	0.0
1294.0	100.0	100.0	100.0	100.0	100.0	100.0	100.0	100.0	100.0	100.0	100.0	100.0	100.0	100.0	100.0	100.0	100.0	100.0	100.0	100.0	100.0	100.0	100.0	100.0	100.0	100.0	100.0	100.0	100.0	100.0	100.0	100.0	100.0	100.0	100.0
1295.0	34309.0	34309.0	34309.0	34309.0	34309.0	34309.0	34309.0	34309.0	34331.0	34331.0	34331.0	34331.0	34331.0	34331.0	34331.0	34331.0	34331.0	34394.0	34394.0	34394.0	34394.0	34394.0	34394.0	34394.0	34394.0	34394.0	34394.0	34394.0	34394.0	34394.0	34394.0	34394.0	34394.0	34394.0	34394.0
1296.0	9694.0	9694.0	9694.0	9694.0	9694.0	9694.0	9694.0	9694.0	9694.0	9694.0	9694.0	9694.0	9694.0	9694.0	9694.0	9694.0	9694.0	9756.0	9756.0	9756.0	9756.0	9756.0	9756.0	9756.0	9756.0	9756.0	9756.0	9756.0	9756.0	9756.0	9756.0	9756.0	9756.0	9756.0	9756.0
1297.0	0.0	0.0	0.0	0.0	0.0	0.0	0.0	0.0	0.0	0.0	0.0	0.0	0.0	0.0	0.0	0.0	0.0	0.0	0.0	0.0	0.0	0.0	0.0	0.0	0.0	0.0	0.0	0.0	0.0	0.0	0.0	0.0	0.0	0.0	0.0
1298.0	64364.0	64364.0	64364.0	64364.0	67104.0	67104.0	67104.0	67104.0	69238.0	69238.0	69874.0	69874.0	69874.0	69874.0	69874.0	69994.0	70865.0	72611.0	73123.0	74700.0	74700.0	74939.0	74939.0	76992.0	76992.0	76992.0	76992.0	76992.0	77364.0	77364.0	78166.0	78166.0	78269.0	78269.0	78269.0
1299.0	0.0	0.0	0.0	0.0	0.0	0.0	0.0	0.0	0.0	0.0	0.0	0.0	0.0	0.0	0.0	0.0	0.0	0.0	0.0	0.0	0.0	0.0	0.0	0.0	0.0	0.0	0.0	0.0	0.0	0.0	0.0	0.0	0.0	0.0	0.0
1300.0	34916.0	34916.0	34916.0	34916.0	34916.0	34916.0	35310.0	35310.0	35310.0	35310.0	35310.0	35380.0	35380.0	35507.0	35510.0	35510.0	35510.0	35625.0	35625.0	35625.0	35625.0	35625.0	35625.0	35625.0	35625.0	35625.0	35625.0	35625.0	35722.0	35722.0	35722.0	35722.0	35722.0	35722.0	35845.0
1301.0	0.0	0.0	0.0	0.0	0.0	0.0	0.0	0.0	0.0	0.0	0.0	0.0	0.0	0.0	0.0	0.0	0.0	0.0	0.0	0.0	0.0	0.0	0.0	0.0	0.0	0.0	0.0	0.0	0.0	0.0	0.0	0.0	0.0	0.0	0.0
1302.0	31908.0	31908.0	31908.0	31908.0	31908.0	31908.0	31908.0	31908.0	31908.0	31908.0	31908.0	31908.0	31908.0	31908.0	31908.0	31908.0	31908.0	33277.0	33277.0	33277.0	33277.0	33277.0	33277.0	33277.0	33277.0	33277.0	33277.0	33277.0	33277.0	33277.0	33277.0	33277.0	33277.0	33277.0	33277.0
1303.0	91959.0	91959.0	91959.0	91959.0	91959.0	91959.0	91959.0	91987.0	92459.0	92459.0	92617.0	92617.0	92617.0	92617.0	92617.0	92617.0	92617.0	92617.0	92617.0	92617.0	92617.0	92617.0	92617.0	92617.0	92617.0	92617.0	92617.0	94832.0	94832.0	94832.0	94832.0	94832.0	94832.0	94832.0	94832.0
1304.0	74143.0	74143.0	74143.0	74143.0	75438.0	75664.0	75856.0	75856.0	76463.0	76463.0	76524.0	76529.0	76529.0	76529.0	76529.0	76529.0	76529.0	76529.0	76529.0	76529.0	76529.0	76529.0	76529.0	76529.0	76529.0	76529.0	76529.0	76529.0	76529.0	76529.0	76529.0	76529.0	76529.0	76529.0	76529.0
1305.0	14439.0	14439.0	14439.0	14439.0	14439.0	14439.0	14439.0	14439.0	14439.0	14439.0	14439.0	14439.0	14439.0	14439.0	14439.0	14439.0	14439.0	14439.0	14439.0	14439.0	14439.0	14439.0	14439.0	14440.0	14440.0	14440.0	14440.0	22569.0	22569.0	22569.0	22569.0	22569.0	22569.0	22569.0	22569.0
1306.0	0.0	0.0	0.0	0.0	0.0	0.0	0.0	0.0	0.0	0.0	0.0	0.0	0.0	0.0	0.0	0.0	0.0	0.0	0.0	0.0	0.0	0.0	0.0	0.0	0.0	0.0	0.0	0.0	0.0	0.0	0.0	0.0	0.0	0.0	0.0
1307.0	0.0	0.0	0.0	0.0	0.0	0.0	0.0	0.0	0.0	0.0	0.0	0.0	0.0	0.0	0.0	0.0	0.0	0.0	0.0	0.0	0.0	0.0	0.0	0.0	0.0	0.0	0.0	0.0	0.0	0.0	0.0	0.0	0.0	0.0	0.0
1308.0	0.0	0.0	0.0	0.0	0.0	0.0	0.0	0.0	0.0	0.0	0.0	0.0	0.0	0.0	0.0	0.0	0.0	0.0	0.0	0.0	0.0	0.0	0.0	0.0	0.0	0.0	0.0	0.0	0.0	0.0	0.0	0.0	0.0	0.0	0.0
1309.0	25089.0	25089.0	25089.0	25089.0	25089.0	25089.0	25089.0	25089.0	25089.0	25089.0	25206.0	25323.0	25323.0	25323.0	25323.0	25323.0	25323.0	25323.0	25323.0	25323.0	25323.0	25323.0	25323.0	25323.0	25425.0	25425.0	25425.0	25425.0	25558.0	25770.0	25770.0	25770.0	25770.0	25770.0	25770.0
1310.0	0.0	0.0	0.0	0.0	0.0	0.0	0.0	0.0	0.0	0.0	0.0	0.0	0.0	0.0	0.0	0.0	0.0	0.0	0.0	0.0	0.0	0.0	0.0	0.0	0.0	0.0	0.0	0.0	0.0	0.0	0.0	0.0	0.0	0.0	0.0
1311.0	0.0	0.0	0.0	0.0	0.0	0.0	0.0	0.0	0.0	0.0	0.0	0.0	0.0	0.0	0.0	0.0	0.0	0.0	0.0	0.0	0.0	0.0	0.0	0.0	0.0	0.0	0.0	0.0	0.0	0.0	0.0	0.0	0.0	0.0	0.0
1312.0	38821.0	38821.0	38821.0	38821.0	38821.0	38821.0	39207.0	39207.0	39384.0	39384.0	39414.0	39414.0	39414.0	39414.0	39414.0	39414.0	39414.0	39414.0	39414.0	39414.0	39414.0	39414.0	39414.0	39414.0	39414.0	39414.0	39414.0	39952.0	39952.0	39952.0	39952.0	39952.0	39952.0	39952.0	39952.0
1313.0	0.0	0.0	0.0	0.0	0.0	0.0	0.0	0.0	0.0	0.0	0.0	0.0	0.0	0.0	0.0	0.0	0.0	0.0	0.0	0.0	0.0	0.0	0.0	0.0	0.0	0.0	0.0	0.0	0.0	0.0	0.0	0.0	0.0	0.0	0.0
1314.0	21281.0	21281.0	21354.0	21357.0	21357.0	21357.0	21357.0	21359.0	21359.0	21359.0	21359.0	21359.0	21359.0	21359.0	21359.0	21359.0	21359.0	21361.0	21727.0	21727.0	21727.0	21727.0	21727.0	21727.0	22048.0	22447.0	22520.0	22520.0	22520.0	22520.0	22520.0	22520.0	22594.0	22594.0	22720.0
1315.0	11107.0	11107.0	11107.0	11107.0	11107.0	11107.0	11107.0	11107.0	11107.0	11107.0	11107.0	11107.0	11107.0	11107.0	11816.0	11816.0	11816.0	11816.0	11816.0	11816.0	11816.0	11816.0	11816.0	11816.0	11816.0	11832.0	11832.0	11832.0	11832.0	11832.0	11832.0	11832.0	11832.0	11832.0	11832.0
1316.0	0.0	0.0	0.0	0.0	0.0	0.0	0.0	0.0	0.0	0.0	0.0	0.0	0.0	0.0	0.0	0.0	0.0	0.0	0.0	0.0	0.0	0.0	0.0	0.0	0.0	0.0	0.0	0.0	0.0	0.0	0.0	0.0	0.0	0.0	0.0
1317.0	367123.0	367123.0	367814.0	370919.0	370938.0	371051.0	371065.0	371065.0	372080.0	373786.0	373947.0	373947.0	373947.0	373947.0	374167.0	374167.0	374167.0	376313.0	376426.0	384353.0	385273.0	388291.0	400395.0	400926.0	400926.0	400926.0	400926.0	403112.0	408153.0	408296.0	408296.0	408296.0	408296.0	408785.0	409487.0
1318.0	0.0	0.0	0.0	0.0	0.0	0.0	0.0	0.0	0.0	0.0	0.0	0.0	0.0	0.0	0.0	0.0	0.0	0.0	0.0	0.0	0.0	0.0	0.0	0.0	0.0	0.0	0.0	0.0	0.0	0.0	0.0	0.0	0.0	0.0	0.0
1319.0	0.0	0.0	0.0	0.0	0.0	0.0	0.0	0.0	0.0	0.0	0.0	0.0	0.0	0.0	0.0	0.0	0.0	0.0	0.0	0.0	0.0	0.0	0.0	0.0	0.0	0.0	0.0	0.0	0.0	0.0	0.0	0.0	0.0	0.0	0.0
1320.0	0.0	0.0	0.0	0.0	0.0	0.0	0.0	0.0	0.0	0.0	0.0	0.0	0.0	0.0	0.0	0.0	0.0	0.0	0.0	0.0	0.0	0.0	0.0	0.0	0.0	0.0	0.0	0.0	0.0	0.0	0.0	0.0	0.0	0.0	0.0
1321.0	113705.0	113705.0	113706.0	113718.0	113718.0	113718.0	113718.0	113718.0	113718.0	113718.0	113718.0	113718.0	113718.0	113921.0	113921.0	115169.0	115629.0	115629.0	115629.0	115629.0	118814.0	121554.0	121554.0	121554.0	121554.0	121554.0	121554.0	121554.0	121554.0	121554.0	121885.0	121885.0	121885.0	121885.0	122151.0
1322.0	53218.0	53218.0	53218.0	53236.0	53236.0	56080.0	56191.0	56191.0	56191.0	56191.0	56191.0	56344.0	56344.0	56344.0	56344.0	57037.0	57037.0	57248.0	57753.0	57876.0	57876.0	58313.0	58437.0	58437.0	58437.0	58474.0	58474.0	58474.0	59174.0	59174.0	59174.0	59174.0	59174.0	59658.0	59658.0
1323.0	0.0	0.0	0.0	0.0	0.0	0.0	0.0	0.0	0.0	0.0	0.0	0.0	0.0	0.0	0.0	0.0	0.0	0.0	0.0	0.0	0.0	0.0	0.0	0.0	0.0	0.0	0.0	0.0	0.0	0.0	0.0	0.0	0.0	0.0	0.0
1324.0	38622.0	38622.0	38912.0	38912.0	38917.0	38917.0	38922.0	38922.0	38922.0	38922.0	38922.0	38922.0	38922.0	38922.0	39099.0	39099.0	39099.0	39298.0	39298.0	39298.0	39379.0	39813.0	39813.0	39813.0	39813.0	39813.0	39813.0	40519.0	41531.0	41719.0	41719.0	41719.0	41867.0	41867.0	41867.0
1325.0	17599.0	17599.0	17599.0	17599.0	17599.0	17599.0	17599.0	17599.0	17599.0	17599.0	17599.0	17599.0	17599.0	17599.0	17599.0	17599.0	17632.0	18210.0	18210.0	18210.0	18210.0	18210.0	18210.0	18210.0	18210.0	18210.0	18210.0	18210.0	18210.0	18210.0	18210.0	18210.0	18210.0	18210.0	18210.0
1326.0	19209.0	19209.0	19209.0	19273.0	19273.0	19273.0	19273.0	19818.0	19818.0	19818.0	20142.0	20142.0	20640.0	20640.0	20674.0	20674.0	20674.0	21444.0	21444.0	21444.0	21787.0	22239.0	22239.0	22595.0	22595.0	22595.0	22595.0	22595.0	22595.0	22595.0	22595.0	22595.0	22595.0	22595.0	22595.0
1327.0	0.0	0.0	0.0	0.0	0.0	0.0	0.0	0.0	0.0	0.0	0.0	0.0	0.0	0.0	0.0	0.0	0.0	0.0	0.0	0.0	0.0	0.0	0.0	0.0	0.0	0.0	0.0	0.0	0.0	0.0	0.0	0.0	0.0	0.0	0.0
1328.0	0.0	0.0	0.0	0.0	0.0	0.0	0.0	0.0	0.0	0.0	0.0	0.0	0.0	0.0	0.0	0.0	0.0	0.0	0.0	0.0	0.0	0.0	0.0	0.0	0.0	0.0	0.0	0.0	0.0	0.0	0.0	0.0	0.0	0.0	0.0
1329.0	0.0	0.0	0.0	0.0	0.0	0.0	0.0	0.0	0.0	0.0	0.0	0.0	0.0	0.0	0.0	0.0	0.0	0.0	0.0	0.0	0.0	0.0	0.0	0.0	0.0	0.0	0.0	0.0	0.0	0.0	0.0	0.0	0.0	0.0	0.0
1330.0	8765.0	8765.0	8765.0	8765.0	8765.0	8765.0	8765.0	8765.0	8765.0	8765.0	8765.0	8765.0	8765.0	8765.0	8765.0	8765.0	8765.0	8765.0	8765.0	8765.0	8765.0	8765.0	8765.0	8765.0	8765.0	8765.0	8765.0	8765.0	8823.0	8823.0	9476.0	9476.0	9476.0	9476.0	9476.0
1331.0	0.0	0.0	0.0	0.0	0.0	0.0	0.0	0.0	0.0	0.0	0.0	0.0	0.0	0.0	0.0	0.0	0.0	0.0	0.0	0.0	0.0	0.0	0.0	0.0	0.0	0.0	0.0	0.0	0.0	0.0	0.0	0.0	0.0	0.0	0.0
1332.0	22031.0	22031.0	22031.0	22031.0	22031.0	22031.0	22031.0	22031.0	22031.0	22031.0	22031.0	22031.0	22031.0	22031.0	22031.0	22031.0	22031.0	22031.0	22031.0	22031.0	22031.0	22031.0	22031.0	22033.0	22033.0	22033.0	22033.0	22033.0	22033.0	22033.0	22033.0	22033.0	22033.0	22033.0	22033.0
1333.0	22060.0	22060.0	22060.0	22517.0	22517.0	22517.0	22517.0	22700.0	22700.0	22700.0	22700.0	22700.0	22700.0	22700.0	22855.0	22905.0	23023.0	23023.0	23023.0	23326.0	23475.0	23475.0	23475.0	23586.0	24030.0	24030.0	24030.0	24030.0	24492.0	24492.0	24492.0	24492.0	24712.0	24712.0	25131.0
1334.0	0.0	0.0	0.0	0.0	0.0	0.0	0.0	0.0	0.0	0.0	0.0	0.0	0.0	0.0	0.0	0.0	0.0	0.0	0.0	0.0	0.0	0.0	0.0	0.0	0.0	0.0	0.0	0.0	0.0	0.0	0.0	0.0	0.0	0.0	0.0
1335.0	18758.0	18758.0	18758.0	18758.0	18758.0	18758.0	18758.0	18758.0	18758.0	18758.0	18758.0	18758.0	18758.0	18758.0	18758.0	18758.0	18758.0	18758.0	18758.0	18770.0	18770.0	18770.0	18770.0	18770.0	18770.0	18831.0	18831.0	18831.0	18831.0	18859.0	18859.0	18859.0	18859.0	18977.0	18977.0
1336.0	0.0	0.0	0.0	0.0	0.0	0.0	0.0	0.0	0.0	0.0	0.0	0.0	0.0	0.0	0.0	0.0	0.0	0.0	0.0	0.0	0.0	0.0	0.0	0.0	0.0	0.0	0.0	0.0	0.0	0.0	0.0	0.0	0.0	0.0	0.0
1337.0	0.0	0.0	0.0	0.0	0.0	0.0	0.0	0.0	0.0	0.0	0.0	0.0	0.0	0.0	0.0	0.0	0.0	0.0	0.0	0.0	0.0	0.0	0.0	0.0	0.0	0.0	0.0	0.0	0.0	0.0	0.0	0.0	0.0	0.0	0.0
1338.0	0.0	0.0	0.0	0.0	0.0	0.0	0.0	0.0	0.0	0.0	0.0	0.0	0.0	0.0	0.0	0.0	0.0	0.0	0.0	0.0	0.0	0.0	0.0	0.0	0.0	0.0	0.0	0.0	0.0	0.0	0.0	0.0	0.0	0.0	0.0
1339.0	18637.0	18637.0	18637.0	18637.0	18637.0	18637.0	18637.0	18637.0	18637.0	18637.0	19131.0	19131.0	19131.0	19131.0	19131.0	19138.0	19138.0	19138.0	19138.0	19138.0	19267.0	19267.0	19472.0	19472.0	19472.0	19472.0	19472.0	19472.0	19472.0	19472.0	19472.0	19472.0	19472.0	19641.0	19641.0
1340.0	15581.0	15581.0	15581.0	15581.0	15581.0	15581.0	15581.0	15581.0	15581.0	15581.0	15581.0	15581.0	15581.0	15581.0	15581.0	15581.0	15581.0	15581.0	15767.0	15767.0	15767.0	15767.0	15767.0	15767.0	15767.0	15767.0	15767.0	15767.0	15767.0	15767.0	15767.0	15767.0	15767.0	15767.0	15767.0
1341.0	0.0	0.0	0.0	0.0	0.0	0.0	0.0	0.0	0.0	0.0	0.0	0.0	0.0	0.0	0.0	0.0	0.0	0.0	0.0	0.0	0.0	0.0	0.0	0.0	0.0	0.0	0.0	0.0	0.0	0.0	0.0	0.0	0.0	0.0	0.0
1342.0	0.0	0.0	0.0	0.0	0.0	0.0	0.0	0.0	0.0	0.0	0.0	0.0	0.0	0.0	0.0	0.0	0.0	0.0	0.0	0.0	0.0	0.0	0.0	0.0	0.0	0.0	0.0	0.0	0.0	0.0	0.0	0.0	0.0	0.0	0.0
1343.0	5921.0	5921.0	5921.0	6176.0	6176.0	6176.0	6176.0	6176.0	6176.0	6176.0	6176.0	6176.0	6176.0	6176.0	6176.0	6301.0	6301.0	6301.0	6301.0	6301.0	6301.0	6301.0	6301.0	6301.0	6400.0	6419.0	6419.0	6419.0	6419.0	6419.0	6419.0	6419.0	6419.0	6419.0	6419.0
1344.0	0.0	0.0	0.0	0.0	0.0	0.0	0.0	0.0	0.0	0.0	0.0	0.0	0.0	0.0	0.0	0.0	0.0	0.0	0.0	0.0	0.0	0.0	0.0	0.0	0.0	0.0	0.0	0.0	0.0	0.0	0.0	0.0	0.0	0.0	0.0
1345.0	8319.0	8319.0	8319.0	8319.0	8319.0	8319.0	8319.0	8319.0	8347.0	8347.0	8347.0	8347.0	8347.0	8347.0	8347.0	8347.0	8347.0	8347.0	8347.0	8347.0	8347.0	8347.0	8347.0	8347.0	8347.0	8347.0	8347.0	8347.0	8347.0	8347.0	8347.0	8347.0	8347.0	8347.0	8347.0
1346.0	39754.0	39754.0	39754.0	39754.0	39754.0	39754.0	39754.0	39754.0	39754.0	39754.0	39754.0	39754.0	39754.0	39754.0	39754.0	39754.0	39754.0	39754.0	39754.0	41046.0	41046.0	41332.0	41332.0	41332.0	41332.0	41332.0	41332.0	41332.0	41332.0	41760.0	41845.0	41845.0	41845.0	41845.0	41845.0
1347.0	0.0	0.0	0.0	0.0	0.0	0.0	0.0	0.0	0.0	0.0	0.0	0.0	0.0	0.0	0.0	0.0	0.0	0.0	0.0	0.0	0.0	0.0	0.0	0.0	0.0	0.0	0.0	0.0	0.0	0.0	0.0	0.0	0.0	0.0	0.0
1348.0	0.0	0.0	0.0	0.0	0.0	0.0	0.0	0.0	0.0	0.0	0.0	0.0	0.0	0.0	0.0	0.0	0.0	0.0	0.0	0.0	0.0	0.0	0.0	0.0	0.0	0.0	0.0	0.0	0.0	0.0	0.0	0.0	0.0	0.0	0.0
1349.0	0.0	0.0	0.0	0.0	0.0	0.0	0.0	0.0	0.0	0.0	0.0	0.0	0.0	0.0	0.0	0.0	0.0	0.0	0.0	0.0	0.0	0.0	0.0	0.0	0.0	0.0	0.0	0.0	0.0	0.0	0.0	0.0	0.0	0.0	0.0
1350.0	26593.0	26593.0	26593.0	26593.0	26593.0	26593.0	26593.0	26593.0	26593.0	26593.0	26593.0	26593.0	26593.0	26593.0	26593.0	26593.0	26593.0	26593.0	26593.0	26593.0	26593.0	26593.0	26593.0	26593.0	26593.0	26593.0	26593.0	26593.0	26593.0	26593.0	26593.0	26593.0	26593.0	26593.0	26593.0
1351.0	0.0	0.0	0.0	0.0	0.0	0.0	0.0	0.0	0.0	0.0	0.0	0.0	0.0	0.0	0.0	0.0	0.0	0.0	0.0	0.0	0.0	0.0	0.0	0.0	0.0	0.0	0.0	0.0	0.0	0.0	0.0	0.0	0.0	0.0	0.0
1352.0	10988.0	10988.0	10988.0	10988.0	10988.0	10988.0	10988.0	10988.0	10988.0	10988.0	10988.0	10988.0	10988.0	10988.0	10988.0	10988.0	10988.0	11140.0	11140.0	11165.0	11165.0	11165.0	11165.0	11165.0	11165.0	11165.0	11165.0	11165.0	11165.0	11165.0	11165.0	11165.0	11165.0	11165.0	11165.0
1353.0	0.0	0.0	0.0	0.0	0.0	0.0	0.0	0.0	0.0	0.0	0.0	0.0	0.0	0.0	0.0	0.0	0.0	0.0	0.0	0.0	0.0	0.0	0.0	0.0	0.0	0.0	0.0	0.0	0.0	0.0	0.0	0.0	0.0	0.0	0.0
1354.0	8616.0	8616.0	8616.0	8616.0	8616.0	8616.0	8616.0	8616.0	8616.0	8616.0	8616.0	8616.0	8616.0	8616.0	8802.0	8802.0	8802.0	8802.0	8802.0	8802.0	8802.0	8802.0	8802.0	8802.0	8802.0	8802.0	8802.0	8802.0	8802.0	8802.0	8802.0	8802.0	8802.0	8802.0	8802.0
1355.0	17344.0	17344.0	17344.0	17344.0	17344.0	18109.0	18109.0	18109.0	18109.0	18109.0	18211.0	18533.0	18932.0	18932.0	18932.0	18932.0	18932.0	20622.0	20622.0	20741.0	20741.0	20741.0	20741.0	20741.0	20741.0	20741.0	20741.0	20741.0	20741.0	20761.0	20761.0	20761.0	20761.0	20761.0	20761.0
1356.0	10573.0	10573.0	10573.0	10590.0	10590.0	10590.0	10590.0	10590.0	10590.0	10590.0	10590.0	10590.0	10590.0	10590.0	10590.0	10590.0	10590.0	10974.0	10995.0	10995.0	10995.0	10995.0	10995.0	10995.0	10995.0	10995.0	10995.0	10995.0	10995.0	10995.0	10995.0	10995.0	10995.0	10995.0	10995.0
1357.0	0.0	0.0	0.0	0.0	0.0	0.0	0.0	0.0	0.0	0.0	0.0	0.0	0.0	0.0	0.0	0.0	0.0	0.0	0.0	0.0	0.0	0.0	0.0	0.0	0.0	0.0	0.0	0.0	0.0	0.0	0.0	0.0	0.0	0.0	0.0
1358.0	0.0	0.0	0.0	0.0	0.0	0.0	0.0	0.0	0.0	0.0	0.0	0.0	0.0	0.0	0.0	0.0	0.0	0.0	0.0	0.0	0.0	0.0	0.0	0.0	0.0	0.0	0.0	0.0	0.0	0.0	0.0	0.0	0.0	0.0	0.0
1359.0	12727.0	12727.0	12727.0	12727.0	12727.0	12727.0	12727.0	12727.0	12727.0	12727.0	12727.0	12727.0	12727.0	12727.0	12727.0	12727.0	12727.0	12727.0	12727.0	12727.0	12727.0	12727.0	12727.0	12727.0	12727.0	12727.0	12727.0	12727.0	12727.0	12727.0	12727.0	12727.0	12727.0	12727.0	12727.0
1360.0	31257.0	31257.0	31257.0	31257.0	31257.0	31257.0	31257.0	31257.0	31257.0	31257.0	31257.0	31257.0	31257.0	31257.0	31257.0	31257.0	31257.0	31257.0	31257.0	31342.0	31342.0	31342.0	31342.0	31342.0	31342.0	31342.0	31342.0	31342.0	31342.0	31342.0	31342.0	31342.0	31342.0	31342.0	31342.0
1361.0	0.0	0.0	0.0	0.0	0.0	0.0	0.0	0.0	0.0	0.0	0.0	0.0	0.0	0.0	0.0	0.0	0.0	0.0	0.0	0.0	0.0	0.0	0.0	0.0	0.0	0.0	0.0	0.0	0.0	0.0	0.0	0.0	0.0	0.0	0.0
1362.0	0.0	0.0	0.0	0.0	0.0	0.0	0.0	0.0	0.0	0.0	0.0	0.0	0.0	0.0	0.0	0.0	0.0	0.0	0.0	0.0	0.0	0.0	0.0	0.0	0.0	0.0	0.0	0.0	0.0	0.0	0.0	0.0	0.0	0.0	0.0
1363.0	82828.0	82828.0	82828.0	83294.0	83294.0	83338.0	85186.0	85186.0	85739.0	85739.0	85739.0	85739.0	85858.0	85858.0	85858.0	85858.0	85858.0	86149.0	86149.0	86149.0	86649.0	88212.0	88212.0	88212.0	88212.0	88212.0	88293.0	88293.0	89033.0	89096.0	89096.0	89096.0	89096.0	89193.0	89193.0
1364.0	93.0	93.0	93.0	93.0	93.0	93.0	93.0	93.0	93.0	93.0	93.0	93.0	93.0	93.0	93.0	93.0	93.0	93.0	93.0	93.0	93.0	93.0	93.0	93.0	93.0	93.0	93.0	93.0	93.0	93.0	93.0	93.0	93.0	93.0	93.0
1365.0	0.0	0.0	0.0	0.0	0.0	0.0	0.0	0.0	0.0	0.0	0.0	0.0	0.0	0.0	0.0	0.0	0.0	0.0	0.0	0.0	0.0	0.0	0.0	0.0	0.0	0.0	0.0	0.0	0.0	0.0	0.0	0.0	0.0	0.0	0.0
1366.0	15300.0	15300.0	15300.0	15300.0	16308.0	16308.0	16308.0	16308.0	16308.0	16308.0	16308.0	16308.0	16308.0	16564.0	17333.0	17732.0	17955.0	17955.0	18193.0	18193.0	18193.0	18193.0	18193.0	18193.0	18193.0	18193.0	18193.0	18193.0	18193.0	18193.0	18193.0	18193.0	18193.0	18193.0	18193.0
1367.0	37718.0	37718.0	37718.0	37718.0	37718.0	37718.0	37718.0	37718.0	37718.0	37718.0	37718.0	37718.0	37718.0	37718.0	38030.0	38030.0	38030.0	38434.0	39022.0	39193.0	39193.0	39354.0	39354.0	39354.0	39354.0	39415.0	39415.0	39415.0	39415.0	39415.0	39827.0	39827.0	40073.0	40073.0	40073.0
1368.0	12408.0	12408.0	12408.0	12408.0	12408.0	12408.0	12408.0	12408.0	12408.0	12408.0	12408.0	12408.0	12408.0	12408.0	12408.0	12408.0	12408.0	12408.0	12408.0	12408.0	12408.0	12408.0	12408.0	12408.0	12408.0	12408.0	12408.0	12408.0	12408.0	12408.0	12408.0	12408.0	12408.0	12408.0	12408.0
1369.0	78810.0	78810.0	78810.0	78810.0	78810.0	78810.0	78810.0	78810.0	78810.0	78810.0	78810.0	78810.0	78810.0	78810.0	78840.0	78840.0	78840.0	78840.0	78840.0	78840.0	78840.0	78901.0	78901.0	80045.0	80045.0	80125.0	80125.0	80125.0	80125.0	80125.0	80125.0	80125.0	80125.0	80125.0	80125.0
1370.0	347288.0	347288.0	347288.0	347288.0	347288.0	347288.0	347288.0	347288.0	347349.0	347349.0	347349.0	347472.0	347472.0	347472.0	347472.0	347472.0	347472.0	347736.0	349628.0	349628.0	349628.0	349849.0	349849.0	349849.0	349849.0	349849.0	349849.0	349849.0	349849.0	349849.0	349849.0	349849.0	349849.0	349849.0	349849.0
1371.0	138784.0	138784.0	138784.0	138784.0	138784.0	138784.0	138784.0	139516.0	139516.0	140482.0	140661.0	141049.0	141049.0	141049.0	141049.0	141398.0	141398.0	141524.0	142030.0	142587.0	142587.0	142589.0	142807.0	142807.0	142807.0	142924.0	143220.0	143220.0	143220.0	143220.0	143220.0	143220.0	143220.0	143220.0	143220.0
1372.0	79088.0	79088.0	79088.0	79088.0	79088.0	79088.0	79088.0	79088.0	79107.0	79107.0	79107.0	79107.0	79107.0	79107.0	79107.0	79107.0	79107.0	79107.0	79107.0	79107.0	79107.0	79107.0	79107.0	79107.0	79107.0	79107.0	79107.0	79107.0	79107.0	79107.0	79107.0	79230.0	79307.0	79307.0	79307.0
1373.0	30502.0	30502.0	30782.0	30782.0	30782.0	30782.0	30782.0	30782.0	30782.0	31009.0	31009.0	31009.0	31009.0	31009.0	31009.0	31009.0	31009.0	31009.0	31009.0	31009.0	31009.0	31009.0	31009.0	31009.0	31009.0	31009.0	31152.0	31152.0	31152.0	31152.0	31203.0	31203.0	31203.0	31203.0	31203.0
1374.0	0.0	0.0	0.0	0.0	0.0	0.0	0.0	0.0	0.0	0.0	0.0	0.0	0.0	0.0	0.0	0.0	0.0	0.0	0.0	0.0	0.0	0.0	0.0	0.0	0.0	0.0	0.0	0.0	0.0	0.0	0.0	0.0	0.0	0.0	0.0
1375.0	0.0	0.0	0.0	0.0	0.0	0.0	0.0	0.0	0.0	0.0	0.0	0.0	0.0	0.0	0.0	0.0	0.0	0.0	0.0	0.0	0.0	0.0	0.0	0.0	0.0	0.0	0.0	0.0	0.0	0.0	0.0	0.0	0.0	0.0	0.0
1376.0	0.0	0.0	0.0	0.0	0.0	0.0	0.0	0.0	0.0	0.0	0.0	0.0	0.0	0.0	0.0	0.0	0.0	0.0	0.0	0.0	0.0	0.0	0.0	0.0	0.0	0.0	0.0	0.0	0.0	0.0	0.0	0.0	0.0	0.0	0.0
1377.0	1276.0	1276.0	1276.0	1276.0	1276.0	1276.0	1276.0	1276.0	1276.0	1276.0	1276.0	1276.0	1276.0	1276.0	1276.0	1276.0	1276.0	1276.0	1276.0	1276.0	1276.0	1276.0	1276.0	1276.0	1276.0	1276.0	1276.0	1276.0	1276.0	1276.0	1276.0	1276.0	1276.0	1276.0	1276.0
1378.0	0.0	0.0	0.0	0.0	0.0	0.0	0.0	0.0	0.0	0.0	0.0	0.0	0.0	0.0	0.0	0.0	0.0	0.0	0.0	0.0	0.0	0.0	0.0	0.0	0.0	0.0	0.0	0.0	0.0	0.0	0.0	0.0	0.0	0.0	0.0
1379.0	36059.0	36059.0	36059.0	36059.0	36059.0	36059.0	36059.0	36059.0	36059.0	36059.0	36059.0	36059.0	36059.0	36059.0	36059.0	36059.0	36059.0	36059.0	36059.0	36059.0	36059.0	36059.0	36059.0	36062.0	36096.0	36096.0	36096.0	36096.0	36096.0	36096.0	36122.0	36122.0	36122.0	36122.0	36122.0
1380.0	0.0	0.0	0.0	0.0	0.0	0.0	0.0	0.0	0.0	0.0	0.0	0.0	0.0	0.0	0.0	0.0	0.0	0.0	0.0	0.0	0.0	0.0	0.0	0.0	0.0	0.0	0.0	0.0	0.0	0.0	0.0	0.0	0.0	0.0	0.0
1381.0	0.0	0.0	0.0	0.0	0.0	0.0	0.0	0.0	0.0	0.0	0.0	0.0	0.0	0.0	0.0	0.0	0.0	0.0	0.0	0.0	0.0	0.0	0.0	0.0	0.0	0.0	0.0	0.0	0.0	0.0	0.0	0.0	0.0	0.0	0.0
1382.0	445.0	445.0	445.0	445.0	445.0	445.0	445.0	445.0	445.0	445.0	445.0	445.0	445.0	445.0	445.0	445.0	445.0	445.0	445.0	445.0	445.0	445.0	445.0	445.0	445.0	445.0	445.0	445.0	445.0	445.0	445.0	445.0	445.0	445.0	445.0
1383.0	46481.0	46481.0	46481.0	46481.0	46481.0	46481.0	46481.0	46481.0	46481.0	46942.0	47228.0	47228.0	47228.0	47228.0	47228.0	47228.0	47228.0	47228.0	47228.0	47228.0	47228.0	47377.0	47377.0	47493.0	47493.0	47493.0	47493.0	47493.0	47493.0	47493.0	47762.0	47762.0	47762.0	47762.0	47762.0
1384.0	50576.0	50576.0	50576.0	50576.0	50576.0	50576.0	50576.0	50576.0	50686.0	50686.0	50812.0	50812.0	50812.0	50939.0	50939.0	50939.0	51894.0	51894.0	51894.0	51894.0	51894.0	52279.0	52279.0	52279.0	52279.0	52279.0	52279.0	52279.0	52279.0	52279.0	52279.0	52279.0	52279.0	52279.0	52279.0
1385.0	56164.0	56164.0	56173.0	56623.0	56623.0	56793.0	56793.0	56793.0	56793.0	56793.0	56793.0	57214.0	57214.0	57214.0	57214.0	57214.0	57214.0	57958.0	57958.0	58869.0	58869.0	59817.0	59817.0	60025.0	60081.0	60081.0	60094.0	60094.0	60094.0	60094.0	60094.0	60094.0	60094.0	60094.0	60094.0
1386.0	0.0	0.0	0.0	0.0	0.0	0.0	0.0	0.0	0.0	0.0	0.0	0.0	0.0	0.0	0.0	0.0	0.0	0.0	0.0	0.0	0.0	0.0	0.0	0.0	0.0	0.0	0.0	0.0	0.0	0.0	0.0	0.0	0.0	0.0	0.0
1387.0	305356.0	305356.0	305378.0	305401.0	305401.0	305401.0	305401.0	305401.0	305401.0	305401.0	305401.0	305401.0	305401.0	306328.0	306328.0	306328.0	306461.0	307268.0	307268.0	308108.0	308108.0	308108.0	308108.0	308108.0	308108.0	308108.0	308262.0	308262.0	308262.0	308262.0	308262.0	308443.0	308443.0	308443.0	308443.0
1388.0	17918.0	17918.0	17918.0	17918.0	17918.0	17918.0	17918.0	17918.0	17918.0	17918.0	17918.0	17918.0	17918.0	17918.0	17918.0	17918.0	17918.0	17918.0	17918.0	17918.0	17918.0	17918.0	17918.0	17918.0	17918.0	17918.0	17918.0	17918.0	17918.0	17918.0	17918.0	17918.0	17918.0	17918.0	17918.0
1389.0	0.0	0.0	0.0	0.0	0.0	0.0	0.0	0.0	0.0	0.0	0.0	0.0	0.0	0.0	0.0	0.0	0.0	0.0	0.0	0.0	0.0	0.0	0.0	0.0	0.0	0.0	0.0	0.0	0.0	0.0	0.0	0.0	0.0	0.0	0.0
1390.0	0.0	0.0	0.0	0.0	0.0	0.0	0.0	0.0	0.0	0.0	0.0	0.0	0.0	0.0	0.0	0.0	0.0	0.0	0.0	0.0	0.0	0.0	0.0	0.0	0.0	0.0	0.0	0.0	0.0	0.0	0.0	0.0	0.0	0.0	0.0
1391.0	44226.0	44226.0	44226.0	44226.0	44226.0	44226.0	44226.0	44226.0	44226.0	44226.0	44226.0	44226.0	44226.0	44226.0	44226.0	44226.0	44226.0	44226.0	44226.0	44235.0	44790.0	44790.0	44790.0	44790.0	44790.0	44790.0	44790.0	44938.0	44938.0	44938.0	45747.0	45885.0	45885.0	45885.0	45885.0
1392.0	0.0	0.0	0.0	0.0	0.0	0.0	0.0	0.0	0.0	0.0	0.0	0.0	0.0	0.0	0.0	0.0	0.0	0.0	0.0	0.0	0.0	0.0	0.0	0.0	0.0	0.0	0.0	0.0	0.0	0.0	0.0	0.0	0.0	0.0	0.0
1393.0	0.0	0.0	0.0	0.0	0.0	0.0	0.0	0.0	0.0	0.0	0.0	0.0	0.0	0.0	0.0	0.0	0.0	0.0	0.0	0.0	0.0	0.0	0.0	0.0	0.0	0.0	0.0	0.0	0.0	0.0	0.0	0.0	0.0	0.0	0.0
1394.0	0.0	0.0	0.0	0.0	0.0	0.0	0.0	0.0	0.0	0.0	0.0	0.0	0.0	0.0	0.0	0.0	0.0	0.0	0.0	0.0	0.0	0.0	0.0	0.0	0.0	0.0	0.0	0.0	0.0	0.0	0.0	0.0	0.0	0.0	0.0
1395.0	17288.0	17288.0	17288.0	17288.0	17288.0	17288.0	17288.0	17288.0	17288.0	17288.0	17288.0	17288.0	17288.0	17288.0	17288.0	17288.0	17288.0	17288.0	17288.0	17288.0	17288.0	17288.0	17288.0	17288.0	17288.0	17288.0	17288.0	17288.0	17288.0	17438.0	17438.0	17438.0	17438.0	17438.0	17438.0
1396.0	9926.0	9926.0	9926.0	9926.0	9926.0	9926.0	9926.0	9926.0	9926.0	9926.0	9962.0	9962.0	9962.0	9962.0	9962.0	9962.0	9962.0	9962.0	9962.0	9962.0	9962.0	9962.0	9962.0	9962.0	9962.0	9962.0	9962.0	9962.0	9962.0	9962.0	9962.0	9962.0	9962.0	9962.0	9962.0
1397.0	0.0	0.0	0.0	0.0	0.0	0.0	0.0	0.0	0.0	0.0	0.0	0.0	0.0	0.0	0.0	0.0	0.0	0.0	0.0	0.0	0.0	0.0	0.0	0.0	0.0	0.0	0.0	0.0	0.0	0.0	0.0	0.0	0.0	0.0	0.0
1398.0	42864.0	42864.0	43047.0	43047.0	43047.0	43047.0	43047.0	43047.0	43047.0	43047.0	43047.0	43047.0	43047.0	43047.0	43047.0	43047.0	43047.0	43047.0	43047.0	43047.0	43047.0	43047.0	43047.0	43047.0	43047.0	43047.0	43047.0	43047.0	43047.0	43047.0	43047.0	43047.0	43047.0	43047.0	43047.0
1399.0	18857.0	18857.0	18857.0	18857.0	18857.0	18857.0	18857.0	18857.0	18857.0	18857.0	18857.0	18857.0	18857.0	18857.0	18857.0	18857.0	18857.0	18857.0	18857.0	18857.0	18857.0	18857.0	18857.0	18857.0	18857.0	18857.0	18857.0	18857.0	18857.0	18857.0	18857.0	18857.0	18857.0	18857.0	18857.0
1400.0	0.0	0.0	0.0	0.0	0.0	0.0	0.0	0.0	0.0	0.0	0.0	0.0	0.0	0.0	0.0	0.0	0.0	0.0	0.0	0.0	0.0	0.0	0.0	0.0	0.0	0.0	0.0	0.0	0.0	0.0	0.0	0.0	0.0	0.0	0.0
1401.0	0.0	0.0	0.0	0.0	0.0	0.0	0.0	0.0	0.0	0.0	0.0	0.0	0.0	0.0	0.0	0.0	0.0	0.0	0.0	0.0	0.0	0.0	0.0	0.0	0.0	0.0	0.0	0.0	0.0	0.0	0.0	0.0	0.0	0.0	0.0
1402.0	30383.0	30383.0	30758.0	30762.0	30762.0	30762.0	30762.0	30892.0	30892.0	30892.0	30892.0	30892.0	31149.0	31149.0	31149.0	31149.0	31149.0	31149.0	31149.0	31149.0	31149.0	31427.0	31427.0	31427.0	31427.0	31427.0	31427.0	31427.0	31427.0	31427.0	31427.0	31427.0	31427.0	31427.0	31427.0
1403.0	0.0	0.0	0.0	0.0	0.0	0.0	0.0	0.0	0.0	0.0	0.0	0.0	0.0	0.0	0.0	0.0	0.0	0.0	0.0	0.0	0.0	0.0	0.0	0.0	0.0	0.0	0.0	0.0	0.0	0.0	0.0	0.0	0.0	0.0	0.0
1404.0	0.0	0.0	0.0	0.0	0.0	0.0	0.0	0.0	0.0	0.0	0.0	0.0	0.0	0.0	0.0	0.0	0.0	0.0	0.0	0.0	0.0	0.0	0.0	0.0	0.0	0.0	0.0	0.0	0.0	0.0	0.0	0.0	0.0	0.0	0.0
1405.0	0.0	0.0	0.0	0.0	0.0	0.0	0.0	0.0	0.0	0.0	0.0	0.0	0.0	0.0	0.0	0.0	0.0	0.0	0.0	0.0	0.0	0.0	0.0	0.0	0.0	0.0	0.0	0.0	0.0	0.0	0.0	0.0	0.0	0.0	0.0
1406.0	0.0	0.0	0.0	0.0	0.0	0.0	0.0	0.0	0.0	0.0	0.0	0.0	0.0	0.0	0.0	0.0	0.0	0.0	0.0	0.0	0.0	0.0	0.0	0.0	0.0	0.0	0.0	0.0	0.0	0.0	0.0	0.0	0.0	0.0	0.0
1407.0	0.0	0.0	0.0	0.0	0.0	0.0	0.0	0.0	0.0	0.0	0.0	0.0	0.0	0.0	0.0	0.0	0.0	0.0	0.0	0.0	0.0	0.0	0.0	0.0	0.0	0.0	0.0	0.0	0.0	0.0	0.0	0.0	0.0	0.0	0.0
1408.0	35432.0	35432.0	35432.0	35432.0	35432.0	35432.0	35432.0	35432.0	35432.0	35432.0	35432.0	35432.0	35432.0	35432.0	35432.0	35673.0	35992.0	35992.0	35992.0	35992.0	35992.0	35992.0	36854.0	37226.0	37226.0	37226.0	37935.0	37935.0	37935.0	37935.0	37935.0	37935.0	37935.0	37935.0	37935.0
1409.0	45290.0	45290.0	45290.0	45290.0	45290.0	45290.0	45290.0	45290.0	45290.0	45290.0	45290.0	45290.0	45290.0	45290.0	45290.0	45290.0	45290.0	45290.0	45290.0	45442.0	45942.0	45957.0	46409.0	46409.0	46409.0	46409.0	47757.0	47757.0	47757.0	47757.0	47757.0	47757.0	47761.0	48404.0	48668.0
1410.0	0.0	0.0	0.0	0.0	0.0	0.0	0.0	0.0	0.0	0.0	0.0	0.0	0.0	0.0	0.0	0.0	0.0	0.0	0.0	0.0	0.0	0.0	0.0	0.0	0.0	0.0	0.0	0.0	0.0	0.0	0.0	0.0	0.0	0.0	0.0
1411.0	0.0	0.0	0.0	0.0	0.0	0.0	0.0	0.0	0.0	0.0	0.0	0.0	0.0	0.0	0.0	0.0	0.0	0.0	0.0	0.0	0.0	0.0	0.0	0.0	0.0	0.0	0.0	0.0	0.0	0.0	0.0	0.0	0.0	0.0	0.0
1412.0	10226.0	10226.0	10226.0	10226.0	10226.0	10226.0	10226.0	10226.0	10226.0	10226.0	10226.0	10226.0	10226.0	10226.0	10226.0	10226.0	10226.0	10226.0	10226.0	10226.0	10226.0	10226.0	10358.0	10380.0	10380.0	10380.0	10446.0	10446.0	10446.0	10446.0	10446.0	10446.0	10446.0	10446.0	10446.0
1413.0	50265.0	50265.0	50265.0	50841.0	50841.0	50841.0	50841.0	50841.0	50841.0	50841.0	50841.0	50841.0	50841.0	50841.0	50841.0	50841.0	50841.0	50841.0	51116.0	51116.0	51116.0	51116.0	51116.0	51116.0	51116.0	51116.0	51116.0	51116.0	51301.0	51301.0	51301.0	51301.0	51301.0	51301.0	51301.0
1414.0	0.0	0.0	0.0	0.0	0.0	0.0	0.0	0.0	0.0	0.0	0.0	0.0	0.0	0.0	0.0	0.0	0.0	0.0	0.0	0.0	0.0	0.0	0.0	0.0	0.0	0.0	0.0	0.0	0.0	0.0	0.0	0.0	0.0	0.0	0.0
1415.0	111091.0	111091.0	111091.0	111091.0	111091.0	111445.0	111445.0	111445.0	111445.0	111445.0	111445.0	111445.0	111445.0	111445.0	111445.0	111445.0	111445.0	111445.0	111445.0	111445.0	111445.0	111445.0	111445.0	111445.0	111445.0	111445.0	111608.0	111608.0	112523.0	112720.0	112720.0	112720.0	112720.0	112720.0	112720.0
1416.0	88674.0	88674.0	88674.0	88674.0	88674.0	88674.0	88674.0	88674.0	88674.0	88674.0	88674.0	88753.0	88753.0	88753.0	88753.0	88753.0	88854.0	88854.0	88854.0	88854.0	88854.0	88854.0	88860.0	88860.0	88860.0	88860.0	88860.0	88860.0	88860.0	88860.0	88860.0	88860.0	88860.0	88860.0	88860.0
1417.0	0.0	0.0	0.0	0.0	0.0	0.0	0.0	0.0	0.0	0.0	0.0	0.0	0.0	0.0	0.0	0.0	0.0	0.0	0.0	0.0	0.0	0.0	0.0	0.0	0.0	0.0	0.0	0.0	0.0	0.0	0.0	0.0	0.0	0.0	0.0
1418.0	35642.0	35642.0	35642.0	35642.0	35642.0	35642.0	35642.0	35799.0	35799.0	35799.0	35799.0	35799.0	35799.0	35799.0	35799.0	35799.0	35799.0	35906.0	35906.0	35906.0	35906.0	35906.0	35906.0	35906.0	36076.0	36076.0	36196.0	36196.0	36196.0	36196.0	36196.0	36196.0	36196.0	36196.0	36196.0
1419.0	0.0	0.0	0.0	0.0	0.0	0.0	0.0	0.0	0.0	0.0	0.0	0.0	0.0	0.0	0.0	0.0	0.0	0.0	0.0	0.0	0.0	0.0	0.0	0.0	0.0	0.0	0.0	0.0	0.0	0.0	0.0	0.0	0.0	0.0	0.0
1420.0	23290.0	23290.0	23290.0	23290.0	23290.0	23290.0	23290.0	23290.0	23290.0	23290.0	23290.0	23290.0	23290.0	23290.0	23310.0	23310.0	23310.0	23310.0	23310.0	23310.0	23310.0	23310.0	24101.0	24101.0	24101.0	24101.0	24455.0	24455.0	24455.0	24890.0	25078.0	25078.0	25078.0	25078.0	25078.0
1421.0	25037.0	25037.0	25037.0	25037.0	25037.0	25037.0	25037.0	25037.0	25037.0	25037.0	25037.0	25037.0	25037.0	25037.0	25037.0	25037.0	25037.0	25037.0	25037.0	25037.0	25037.0	25037.0	25037.0	25037.0	25037.0	25037.0	26491.0	26491.0	26491.0	26491.0	26491.0	26491.0	26491.0	26491.0	26491.0
1422.0	23647.0	23647.0	23647.0	23647.0	23647.0	23647.0	23647.0	23647.0	23647.0	23647.0	23647.0	23647.0	23647.0	23647.0	23647.0	23647.0	23647.0	23647.0	23647.0	23647.0	23647.0	23802.0	24288.0	24288.0	24288.0	24288.0	24322.0	24322.0	24322.0	24322.0	24322.0	24322.0	24322.0	24322.0	24322.0
1423.0	34977.0	34977.0	34977.0	34977.0	34977.0	34977.0	34997.0	34997.0	34997.0	34997.0	34997.0	34997.0	34997.0	34997.0	34997.0	34997.0	35378.0	35378.0	35378.0	35378.0	35378.0	35378.0	35647.0	35750.0	35750.0	35750.0	35884.0	35884.0	35884.0	35884.0	35998.0	35998.0	36260.0	36260.0	36260.0
1424.0	0.0	0.0	0.0	0.0	0.0	0.0	0.0	0.0	0.0	0.0	0.0	0.0	0.0	0.0	0.0	0.0	0.0	0.0	0.0	0.0	0.0	0.0	0.0	0.0	0.0	0.0	0.0	0.0	0.0	0.0	0.0	0.0	0.0	0.0	0.0
1425.0	0.0	0.0	0.0	0.0	0.0	0.0	0.0	0.0	0.0	0.0	0.0	0.0	0.0	0.0	0.0	0.0	0.0	0.0	0.0	0.0	0.0	0.0	0.0	0.0	0.0	0.0	0.0	0.0	0.0	0.0	0.0	0.0	0.0	0.0	0.0
1426.0	71139.0	71139.0	71139.0	71647.0	75531.0	77244.0	77543.0	77543.0	77548.0	77548.0	79604.0	79604.0	79604.0	79604.0	79604.0	79604.0	79604.0	79604.0	79604.0	79604.0	79604.0	79604.0	79604.0	79604.0	79604.0	79604.0	79849.0	79849.0	79849.0	79849.0	79849.0	79849.0	79849.0	79849.0	79849.0
1427.0	0.0	0.0	0.0	0.0	0.0	0.0	0.0	0.0	0.0	0.0	0.0	0.0	0.0	0.0	0.0	0.0	0.0	0.0	0.0	0.0	0.0	0.0	0.0	0.0	0.0	0.0	0.0	0.0	0.0	0.0	0.0	0.0	0.0	0.0	0.0
1428.0	14333.0	14333.0	14333.0	14333.0	14333.0	14333.0	14333.0	14333.0	14333.0	14333.0	14333.0	14333.0	14333.0	14333.0	14333.0	14333.0	14333.0	14333.0	14333.0	14333.0	14333.0	14333.0	14333.0	14333.0	14333.0	14333.0	14333.0	14333.0	14333.0	14333.0	14333.0	14333.0	14333.0	14333.0	14333.0
1429.0	95734.0	95734.0	96142.0	96142.0	96142.0	96142.0	96142.0	96142.0	96293.0	96293.0	96457.0	96755.0	96755.0	96755.0	96805.0	97068.0	97068.0	97586.0	97586.0	97586.0	97586.0	97809.0	97809.0	97951.0	97951.0	97951.0	99175.0	99175.0	99175.0	99175.0	99288.0	99447.0	99447.0	99653.0	99653.0
1430.0	0.0	0.0	0.0	0.0	0.0	0.0	0.0	0.0	0.0	0.0	0.0	0.0	0.0	0.0	0.0	0.0	0.0	0.0	0.0	0.0	0.0	0.0	0.0	0.0	0.0	0.0	0.0	0.0	0.0	0.0	0.0	0.0	0.0	0.0	0.0
1431.0	25261.0	25261.0	25261.0	25261.0	25261.0	25261.0	25261.0	25261.0	25261.0	25534.0	25534.0	25534.0	25534.0	25534.0	25534.0	25680.0	25680.0	25680.0	25680.0	25680.0	25680.0	25680.0	25680.0	25680.0	25680.0	25680.0	26081.0	26081.0	26081.0	26081.0	26081.0	26081.0	26143.0	26143.0	26143.0
1432.0	0.0	0.0	0.0	0.0	0.0	0.0	0.0	0.0	0.0	0.0	0.0	0.0	0.0	0.0	0.0	0.0	0.0	0.0	0.0	0.0	0.0	0.0	0.0	0.0	0.0	0.0	0.0	0.0	0.0	0.0	0.0	0.0	0.0	0.0	0.0
1433.0	16526.0	16526.0	16526.0	16704.0	16704.0	16704.0	16704.0	16704.0	16704.0	16704.0	16704.0	16704.0	16704.0	16704.0	16704.0	16704.0	16704.0	16704.0	16704.0	16704.0	16704.0	16704.0	16704.0	16704.0	16704.0	16704.0	16704.0	16704.0	16704.0	16704.0	16704.0	16704.0	16704.0	16704.0	16704.0
1434.0	0.0	0.0	0.0	0.0	0.0	0.0	0.0	0.0	0.0	0.0	0.0	0.0	0.0	0.0	0.0	0.0	0.0	0.0	0.0	0.0	0.0	0.0	0.0	0.0	0.0	0.0	0.0	0.0	0.0	0.0	0.0	0.0	0.0	0.0	0.0
1435.0	57584.0	57584.0	57773.0	57955.0	58722.0	58808.0	59920.0	59920.0	59920.0	59920.0	60795.0	60898.0	60926.0	60926.0	60926.0	60926.0	60926.0	61289.0	61289.0	61519.0	61946.0	61946.0	61946.0	61998.0	62588.0	62588.0	62588.0	62588.0	62588.0	62588.0	62588.0	62588.0	62908.0	62908.0	62908.0
1436.0	575529.0	575529.0	577477.0	579331.0	580646.0	582255.0	582255.0	583949.0	587501.0	587501.0	587505.0	588018.0	589907.0	592821.0	595111.0	595844.0	596468.0	597295.0	598196.0	598752.0	599600.0	606012.0	607224.0	607673.0	607967.0	607967.0	608061.0	612412.0	613275.0	613686.0	613965.0	614625.0	615441.0	616957.0	619734.0
1437.0	316849.0	316849.0	316849.0	316849.0	316849.0	316849.0	316849.0	316849.0	316849.0	316849.0	316849.0	316849.0	316849.0	316849.0	316849.0	316849.0	316849.0	316849.0	316849.0	316849.0	316849.0	316849.0	316849.0	316849.0	321327.0	324100.0	324100.0	324100.0	324100.0	324100.0	324100.0	324100.0	324100.0	324100.0	324100.0
1438.0	21063.0	21063.0	21063.0	21063.0	21063.0	21080.0	21080.0	21129.0	21129.0	21130.0	21130.0	22117.0	22117.0	22196.0	22506.0	23239.0	23430.0	23869.0	23987.0	23987.0	24004.0	24004.0	24004.0	24004.0	24004.0	24004.0	24004.0	24004.0	24004.0	24131.0	24131.0	25003.0	25003.0	25003.0	25003.0
1439.0	12547.0	12547.0	12547.0	12547.0	12547.0	12547.0	12547.0	12547.0	12547.0	12547.0	12547.0	12547.0	12547.0	12547.0	12547.0	12547.0	12547.0	12547.0	12547.0	12547.0	12547.0	12569.0	12569.0	12569.0	12569.0	12658.0	12658.0	12658.0	12658.0	12658.0	12658.0	12658.0	12658.0	12658.0	12658.0
1440.0	26187.0	26187.0	26187.0	26187.0	26187.0	26187.0	26187.0	26187.0	26187.0	26187.0	26187.0	26187.0	26187.0	26187.0	26187.0	26187.0	26187.0	26187.0	26187.0	26187.0	26187.0	26187.0	26187.0	26284.0	31312.0	31627.0	31627.0	31627.0	31627.0	31627.0	31627.0	31627.0	31627.0	31627.0	31627.0
1441.0	18055.0	18055.0	18055.0	18055.0	18055.0	18055.0	18055.0	18055.0	18055.0	18055.0	18055.0	18055.0	18055.0	18055.0	18055.0	18055.0	18055.0	18055.0	18055.0	18055.0	18055.0	18055.0	18055.0	18055.0	18186.0	18186.0	18186.0	18186.0	18186.0	18186.0	18186.0	18186.0	18186.0	18186.0	18186.0
1442.0	11374.0	11374.0	11374.0	11374.0	11374.0	11374.0	11374.0	11374.0	11374.0	11374.0	11374.0	11374.0	11374.0	11374.0	11374.0	11374.0	11374.0	11374.0	11374.0	11374.0	11374.0	11374.0	11374.0	11374.0	11374.0	11374.0	11374.0	11374.0	11374.0	11374.0	11374.0	11374.0	11374.0	11374.0	11374.0
1443.0	32094.0	32094.0	32300.0	32511.0	32511.0	32511.0	32511.0	32511.0	32511.0	32511.0	32511.0	32511.0	32511.0	32632.0	32632.0	32632.0	32632.0	32632.0	32632.0	32632.0	32632.0	32632.0	32632.0	32840.0	57934.0	58414.0	58414.0	58414.0	58414.0	58414.0	58414.0	58414.0	58568.0	58568.0	58691.0
1444.0	283792.0	283792.0	283792.0	283792.0	283792.0	283820.0	283820.0	283820.0	283820.0	284127.0	284127.0	284127.0	284127.0	284230.0	284230.0	284230.0	284230.0	284230.0	284230.0	284277.0	284277.0	311789.0	311789.0	311789.0	311789.0	311789.0	311789.0	311789.0	311789.0	311789.0	311840.0	311840.0	311887.0	311887.0	311887.0
1445.0	0.0	0.0	0.0	0.0	0.0	0.0	0.0	0.0	0.0	0.0	0.0	0.0	0.0	0.0	0.0	0.0	0.0	0.0	0.0	0.0	0.0	0.0	0.0	0.0	0.0	0.0	0.0	0.0	0.0	0.0	0.0	0.0	0.0	0.0	0.0
1446.0	46429.0	46429.0	46429.0	46429.0	46429.0	46429.0	46429.0	46429.0	46429.0	46429.0	46429.0	46429.0	46429.0	46429.0	46429.0	46429.0	46429.0	46429.0	46429.0	46429.0	46598.0	46688.0	46688.0	46688.0	48648.0	48648.0	49207.0	50431.0	50983.0	50983.0	50983.0	50983.0	50983.0	50986.0	50986.0
1447.0	27748.0	27748.0	27748.0	27748.0	27748.0	27748.0	27748.0	27748.0	27748.0	27748.0	27748.0	27748.0	27748.0	27748.0	27748.0	27748.0	27748.0	27748.0	27748.0	27748.0	27748.0	27748.0	27748.0	27748.0	27748.0	27748.0	27748.0	27748.0	27748.0	27748.0	27748.0	27748.0	27748.0	27748.0	27748.0
1448.0	0.0	0.0	0.0	0.0	0.0	0.0	0.0	0.0	0.0	0.0	0.0	0.0	0.0	0.0	0.0	0.0	0.0	0.0	0.0	0.0	0.0	0.0	0.0	0.0	0.0	0.0	0.0	0.0	0.0	0.0	0.0	0.0	0.0	0.0	0.0
1449.0	1470346.0	1470346.0	1470346.0	1470346.0	1470346.0	1470346.0	1470346.0	1470346.0	1470346.0	1470346.0	1470346.0	1470346.0	1470346.0	1470346.0	1470346.0	1470346.0	1470346.0	1470346.0	1470346.0	1470346.0	1470346.0	1470346.0	1470346.0	1470346.0	1470346.0	1470346.0	1470346.0	1470346.0	1470346.0	1470346.0	1470346.0	1470531.0	1470531.0	1470531.0	1470531.0
1450.0	28409.0	28409.0	28409.0	28409.0	28664.0	28664.0	28664.0	28664.0	28664.0	28664.0	28664.0	28664.0	28664.0	28664.0	28664.0	28664.0	28664.0	28664.0	28664.0	28785.0	28785.0	28785.0	28785.0	28785.0	28785.0	28785.0	28785.0	28785.0	28785.0	28785.0	28785.0	28785.0	28785.0	28785.0	28785.0
1451.0	446474.0	446474.0	446474.0	446474.0	446474.0	446474.0	446474.0	446474.0	446474.0	446474.0	446474.0	446474.0	446474.0	446474.0	446474.0	446474.0	446474.0	446474.0	446474.0	446474.0	446474.0	446474.0	446474.0	446474.0	446474.0	446474.0	446474.0	446474.0	446474.0	446614.0	446614.0	446614.0	446614.0	446614.0	446614.0
1452.0	28616.0	28616.0	28616.0	28616.0	28616.0	28616.0	28616.0	28728.0	28728.0	28728.0	28728.0	28728.0	29256.0	29256.0	29256.0	29256.0	29256.0	29277.0	29277.0	29637.0	29637.0	29741.0	29741.0	29895.0	29895.0	29895.0	29895.0	30165.0	30165.0	30350.0	30537.0	30537.0	30911.0	30911.0	31094.0
1453.0	296.0	296.0	296.0	296.0	296.0	296.0	296.0	296.0	296.0	296.0	296.0	296.0	296.0	296.0	296.0	296.0	296.0	296.0	296.0	296.0	296.0	296.0	296.0	296.0	296.0	296.0	296.0	296.0	296.0	296.0	296.0	296.0	296.0	296.0	296.0
1454.0	37003.0	37003.0	37431.0	37527.0	37527.0	37527.0	37527.0	37527.0	37527.0	37527.0	37527.0	37527.0	37527.0	37769.0	37769.0	37769.0	37769.0	38015.0	38015.0	38015.0	38015.0	38015.0	38015.0	38015.0	38015.0	38015.0	38015.0	38015.0	38015.0	38015.0	38015.0	38015.0	38015.0	38015.0	38015.0
1455.0	13555.0	13555.0	13555.0	13555.0	13555.0	13555.0	13555.0	13555.0	13555.0	13555.0	13555.0	13555.0	13555.0	13555.0	13555.0	13555.0	13555.0	13555.0	13798.0	13798.0	13798.0	13798.0	13798.0	13798.0	14137.0	14137.0	14168.0	14168.0	14168.0	14168.0	14168.0	14168.0	14168.0	14168.0	14168.0
1456.0	770.0	770.0	770.0	770.0	770.0	770.0	770.0	770.0	770.0	770.0	770.0	770.0	770.0	770.0	770.0	770.0	770.0	770.0	770.0	770.0	770.0	770.0	770.0	770.0	770.0	770.0	770.0	770.0	770.0	770.0	770.0	770.0	770.0	770.0	770.0
1457.0	0.0	0.0	0.0	0.0	0.0	0.0	0.0	0.0	0.0	0.0	0.0	0.0	0.0	0.0	0.0	0.0	0.0	0.0	0.0	0.0	0.0	0.0	0.0	0.0	0.0	0.0	0.0	0.0	0.0	0.0	0.0	0.0	0.0	0.0	0.0
1458.0	0.0	0.0	0.0	0.0	0.0	0.0	0.0	0.0	0.0	0.0	0.0	0.0	0.0	0.0	0.0	0.0	0.0	0.0	0.0	0.0	0.0	0.0	0.0	0.0	0.0	0.0	0.0	0.0	0.0	0.0	0.0	0.0	0.0	0.0	0.0
1459.0	52099.0	52099.0	52517.0	52578.0	52578.0	52769.0	52769.0	52769.0	52769.0	52769.0	53036.0	53319.0	53329.0	53963.0	53963.0	53964.0	53964.0	60076.0	64760.0	64760.0	64760.0	64760.0	64760.0	64760.0	64760.0	64760.0	64760.0	64760.0	64760.0	64760.0	64819.0	64819.0	64819.0	65115.0	65115.0
1460.0	0.0	0.0	0.0	0.0	0.0	0.0	0.0	0.0	0.0	0.0	0.0	0.0	0.0	0.0	0.0	0.0	0.0	0.0	0.0	0.0	0.0	0.0	0.0	0.0	0.0	0.0	0.0	0.0	0.0	0.0	0.0	0.0	0.0	0.0	0.0
1461.0	55134.0	55134.0	55134.0	55134.0	55134.0	55134.0	55134.0	55134.0	55134.0	55134.0	55134.0	55134.0	55134.0	55134.0	55134.0	55134.0	55134.0	55134.0	55134.0	55134.0	55134.0	55134.0	55134.0	55134.0	55134.0	55134.0	55134.0	55134.0	55134.0	55134.0	55134.0	55134.0	55134.0	55134.0	55134.0
1462.0	30763.0	30763.0	30763.0	30763.0	30763.0	30763.0	30763.0	30763.0	30763.0	30763.0	30763.0	30763.0	30763.0	30763.0	30763.0	30763.0	30763.0	30763.0	30916.0	30997.0	30997.0	30997.0	31003.0	31003.0	31003.0	31003.0	31003.0	31003.0	31272.0	31274.0	31274.0	31274.0	31274.0	31274.0	31274.0
1463.0	67190.0	67190.0	67437.0	67437.0	67437.0	67437.0	67437.0	67437.0	67437.0	67437.0	69281.0	69295.0	69295.0	70701.0	70850.0	71277.0	71277.0	71367.0	71367.0	71367.0	71367.0	73013.0	73013.0	73059.0	73059.0	73059.0	73059.0	73059.0	73451.0	74388.0	74388.0	74388.0	74388.0	74388.0	74388.0
1464.0	0.0	0.0	0.0	0.0	0.0	0.0	0.0	0.0	0.0	0.0	0.0	0.0	0.0	0.0	0.0	0.0	0.0	0.0	0.0	0.0	0.0	0.0	0.0	0.0	0.0	0.0	0.0	0.0	0.0	0.0	0.0	0.0	0.0	0.0	0.0
1465.0	0.0	0.0	0.0	0.0	0.0	0.0	0.0	0.0	0.0	0.0	0.0	0.0	0.0	0.0	0.0	0.0	0.0	0.0	0.0	0.0	0.0	0.0	0.0	0.0	0.0	0.0	0.0	0.0	0.0	0.0	0.0	0.0	0.0	0.0	0.0
1466.0	0.0	0.0	0.0	0.0	0.0	0.0	0.0	0.0	0.0	0.0	0.0	0.0	0.0	0.0	0.0	0.0	0.0	0.0	0.0	0.0	0.0	0.0	0.0	0.0	0.0	0.0	0.0	0.0	0.0	0.0	0.0	0.0	0.0	0.0	0.0
1467.0	0.0	0.0	0.0	0.0	0.0	0.0	0.0	0.0	0.0	0.0	0.0	0.0	0.0	0.0	0.0	0.0	0.0	0.0	0.0	0.0	0.0	0.0	0.0	0.0	0.0	0.0	0.0	0.0	0.0	0.0	0.0	0.0	0.0	0.0	0.0
1468.0	0.0	0.0	0.0	0.0	0.0	0.0	0.0	0.0	0.0	0.0	0.0	0.0	0.0	0.0	0.0	0.0	0.0	0.0	0.0	0.0	0.0	0.0	0.0	0.0	0.0	0.0	0.0	0.0	0.0	0.0	0.0	0.0	0.0	0.0	0.0
1469.0	0.0	0.0	0.0	0.0	0.0	0.0	0.0	0.0	0.0	0.0	0.0	0.0	0.0	0.0	0.0	0.0	0.0	0.0	0.0	0.0	0.0	0.0	0.0	0.0	0.0	0.0	0.0	0.0	0.0	0.0	0.0	0.0	0.0	0.0	0.0
1470.0	0.0	0.0	0.0	0.0	0.0	0.0	0.0	0.0	0.0	0.0	0.0	0.0	0.0	0.0	0.0	0.0	0.0	0.0	0.0	0.0	0.0	0.0	0.0	0.0	0.0	0.0	0.0	0.0	0.0	0.0	0.0	0.0	0.0	0.0	0.0
1471.0	11937.0	11937.0	11937.0	11937.0	11937.0	11937.0	11937.0	11966.0	11966.0	11966.0	11966.0	11966.0	11966.0	11966.0	11966.0	11966.0	11966.0	11966.0	11966.0	11966.0	11966.0	11966.0	11966.0	11966.0	11966.0	11966.0	11966.0	11966.0	11966.0	11966.0	11966.0	11966.0	11966.0	11966.0	11966.0
1472.0	0.0	0.0	0.0	0.0	0.0	0.0	0.0	0.0	0.0	0.0	0.0	0.0	0.0	0.0	0.0	0.0	0.0	0.0	0.0	0.0	0.0	0.0	0.0	0.0	0.0	0.0	0.0	0.0	0.0	0.0	0.0	0.0	0.0	0.0	0.0
1473.0	0.0	0.0	0.0	0.0	0.0	0.0	0.0	0.0	0.0	0.0	0.0	0.0	0.0	0.0	0.0	0.0	0.0	0.0	0.0	0.0	0.0	0.0	0.0	0.0	0.0	0.0	0.0	0.0	0.0	0.0	0.0	0.0	0.0	0.0	0.0
1474.0	27496.0	27496.0	27496.0	27496.0	27496.0	27496.0	27496.0	27676.0	27676.0	27676.0	27676.0	27676.0	27676.0	27676.0	27676.0	27676.0	27676.0	41312.0	41587.0	41587.0	41587.0	43631.0	44230.0	44972.0	44972.0	44972.0	44972.0	45966.0	46667.0	46667.0	46667.0	46667.0	46667.0	46667.0	46667.0
1475.0	0.0	0.0	0.0	0.0	0.0	0.0	0.0	0.0	0.0	0.0	0.0	0.0	0.0	0.0	0.0	0.0	0.0	0.0	0.0	0.0	0.0	0.0	0.0	0.0	0.0	0.0	0.0	0.0	0.0	0.0	0.0	0.0	0.0	0.0	0.0
1476.0	61592.0	61592.0	61592.0	61592.0	61592.0	61592.0	61592.0	61592.0	61592.0	61592.0	61592.0	61592.0	61592.0	61592.0	61592.0	61592.0	61592.0	61592.0	61692.0	61692.0	61692.0	61692.0	61692.0	61692.0	61692.0	61692.0	61692.0	61692.0	61692.0	61692.0	61692.0	61692.0	61692.0	61692.0	61692.0
1477.0	11587.0	11587.0	11587.0	11587.0	11587.0	11587.0	11587.0	11587.0	11587.0	11587.0	11587.0	11587.0	11587.0	11587.0	11587.0	11587.0	11587.0	11587.0	11587.0	11587.0	11587.0	11587.0	11587.0	11587.0	11587.0	11587.0	11587.0	11587.0	11587.0	11587.0	11587.0	11587.0	11587.0	11587.0	11587.0
1478.0	0.0	0.0	0.0	0.0	0.0	0.0	0.0	0.0	0.0	0.0	0.0	0.0	0.0	0.0	0.0	0.0	0.0	0.0	0.0	0.0	0.0	0.0	0.0	0.0	0.0	0.0	0.0	0.0	0.0	0.0	0.0	0.0	0.0	0.0	0.0
1479.0	4281.0	4281.0	4281.0	4281.0	4281.0	4281.0	4281.0	4281.0	4281.0	4331.0	4331.0	4331.0	4331.0	4331.0	4331.0	4331.0	4331.0	4331.0	4331.0	4331.0	4331.0	4356.0	4356.0	4356.0	4356.0	4356.0	4708.0	4708.0	4708.0	4708.0	4708.0	4708.0	4708.0	4708.0	4708.0
1480.0	95530.0	95530.0	95530.0	95530.0	95531.0	95531.0	95531.0	95531.0	95531.0	95531.0	95531.0	95531.0	95531.0	95531.0	96308.0	96308.0	96308.0	96308.0	96308.0	96308.0	96308.0	96562.0	96562.0	96562.0	96562.0	96562.0	96562.0	96562.0	96562.0	96562.0	96692.0	96692.0	97623.0	97625.0	99865.0
1481.0	59291.0	59291.0	59348.0	59736.0	59736.0	60066.0	60066.0	60196.0	60196.0	60413.0	60413.0	60413.0	62770.0	63545.0	63713.0	63723.0	63723.0	64617.0	64617.0	64617.0	64617.0	64617.0	64617.0	64617.0	64810.0	64810.0	64810.0	64810.0	64810.0	64810.0	64810.0	64810.0	64969.0	64969.0	64969.0
1482.0	0.0	0.0	0.0	0.0	0.0	0.0	0.0	0.0	0.0	0.0	0.0	0.0	0.0	0.0	0.0	0.0	0.0	0.0	0.0	0.0	0.0	0.0	0.0	0.0	0.0	0.0	0.0	0.0	0.0	0.0	0.0	0.0	0.0	0.0	0.0
1483.0	9647.0	9647.0	9647.0	9647.0	9647.0	9647.0	9647.0	9647.0	9647.0	9647.0	9647.0	9647.0	9647.0	9647.0	9647.0	9647.0	9647.0	9647.0	9647.0	9647.0	9647.0	9647.0	9647.0	9647.0	9647.0	9647.0	9647.0	9647.0	9647.0	9647.0	9647.0	9647.0	9647.0	9647.0	9647.0
1484.0	13981.0	13981.0	13981.0	13981.0	13981.0	14499.0	14499.0	15132.0	15132.0	15198.0	15198.0	15198.0	15198.0	15198.0	15198.0	15198.0	15198.0	15198.0	15198.0	15198.0	15198.0	15198.0	15198.0	15198.0	15198.0	15198.0	15325.0	15325.0	15328.0	15328.0	15328.0	15328.0	15328.0	15328.0	15328.0
1485.0	0.0	0.0	0.0	0.0	0.0	0.0	0.0	0.0	0.0	0.0	0.0	0.0	0.0	0.0	0.0	0.0	0.0	0.0	0.0	0.0	0.0	0.0	0.0	0.0	0.0	0.0	0.0	0.0	0.0	0.0	0.0	0.0	0.0	0.0	0.0
1486.0	15268.0	15268.0	15268.0	15268.0	15268.0	15268.0	15268.0	15628.0	15904.0	15904.0	15904.0	15904.0	15904.0	15904.0	15904.0	15904.0	16316.0	16445.0	16445.0	16450.0	16450.0	16450.0	16450.0	16450.0	16450.0	16450.0	16450.0	16450.0	16450.0	16450.0	16450.0	16489.0	16489.0	16489.0	16489.0
1487.0	18587.0	18587.0	18587.0	18587.0	18587.0	18587.0	18587.0	18587.0	18587.0	18587.0	18587.0	18587.0	19063.0	19063.0	19063.0	19063.0	19113.0	19289.0	19289.0	19289.0	19289.0	19289.0	19289.0	19289.0	19289.0	19289.0	19289.0	19289.0	19289.0	19289.0	19289.0	19289.0	19289.0	19289.0	19480.0
1488.0	0.0	0.0	0.0	0.0	0.0	0.0	0.0	0.0	0.0	0.0	0.0	0.0	0.0	0.0	0.0	0.0	0.0	0.0	0.0	0.0	0.0	0.0	0.0	0.0	0.0	0.0	0.0	0.0	0.0	0.0	0.0	0.0	0.0	0.0	0.0
1489.0	0.0	0.0	0.0	0.0	0.0	0.0	0.0	0.0	0.0	0.0	0.0	0.0	0.0	0.0	0.0	0.0	0.0	0.0	0.0	0.0	0.0	0.0	0.0	0.0	0.0	0.0	0.0	0.0	0.0	0.0	0.0	0.0	0.0	0.0	0.0
1490.0	0.0	0.0	0.0	0.0	0.0	0.0	0.0	0.0	0.0	0.0	0.0	0.0	0.0	0.0	0.0	0.0	0.0	0.0	0.0	0.0	0.0	0.0	0.0	0.0	0.0	0.0	0.0	0.0	0.0	0.0	0.0	0.0	0.0	0.0	0.0
1491.0	0.0	0.0	0.0	0.0	0.0	0.0	0.0	0.0	0.0	0.0	0.0	0.0	0.0	0.0	0.0	0.0	0.0	0.0	0.0	0.0	0.0	0.0	0.0	0.0	0.0	0.0	0.0	0.0	0.0	0.0	0.0	0.0	0.0	0.0	0.0
1492.0	0.0	0.0	0.0	0.0	0.0	0.0	0.0	0.0	0.0	0.0	0.0	0.0	0.0	0.0	0.0	0.0	0.0	0.0	0.0	0.0	0.0	0.0	0.0	0.0	0.0	0.0	0.0	0.0	0.0	0.0	0.0	0.0	0.0	0.0	0.0
1493.0	0.0	0.0	0.0	0.0	0.0	0.0	0.0	0.0	0.0	0.0	0.0	0.0	0.0	0.0	0.0	0.0	0.0	0.0	0.0	0.0	0.0	0.0	0.0	0.0	0.0	0.0	0.0	0.0	0.0	0.0	0.0	0.0	0.0	0.0	0.0
1494.0	0.0	0.0	0.0	0.0	0.0	0.0	0.0	0.0	0.0	0.0	0.0	0.0	0.0	0.0	0.0	0.0	0.0	0.0	0.0	0.0	0.0	0.0	0.0	0.0	0.0	0.0	0.0	0.0	0.0	0.0	0.0	0.0	0.0	0.0	0.0
1495.0	94122.0	94122.0	94122.0	94122.0	94122.0	94122.0	94122.0	94122.0	94122.0	94122.0	94122.0	94122.0	94122.0	94122.0	94122.0	94122.0	94122.0	94122.0	94122.0	94122.0	94122.0	94122.0	94122.0	96577.0	107163.0	107163.0	107163.0	107163.0	107163.0	107163.0	107163.0	107163.0	107163.0	107163.0	107163.0
1496.0	0.0	0.0	0.0	0.0	0.0	0.0	0.0	0.0	0.0	0.0	0.0	0.0	0.0	0.0	0.0	0.0	0.0	0.0	0.0	0.0	0.0	0.0	0.0	0.0	0.0	0.0	0.0	0.0	0.0	0.0	0.0	0.0	0.0	0.0	0.0
1497.0	0.0	0.0	0.0	0.0	0.0	0.0	0.0	0.0	0.0	0.0	0.0	0.0	0.0	0.0	0.0	0.0	0.0	0.0	0.0	0.0	0.0	0.0	0.0	0.0	0.0	0.0	0.0	0.0	0.0	0.0	0.0	0.0	0.0	0.0	0.0
1498.0	23801.0	23801.0	23801.0	23801.0	23801.0	23934.0	23934.0	23934.0	23934.0	23934.0	23934.0	23934.0	23934.0	23934.0	23934.0	23934.0	23934.0	23934.0	23934.0	23934.0	23934.0	23934.0	23934.0	23943.0	23943.0	23943.0	23943.0	23943.0	23943.0	23943.0	23943.0	23943.0	23943.0	23943.0	23943.0
1499.0	0.0	0.0	0.0	0.0	0.0	0.0	0.0	0.0	0.0	0.0	0.0	0.0	0.0	0.0	0.0	0.0	0.0	0.0	0.0	0.0	0.0	0.0	0.0	0.0	0.0	0.0	0.0	0.0	0.0	0.0	0.0	0.0	0.0	0.0	0.0
1500.0	0.0	0.0	0.0	0.0	0.0	0.0	0.0	0.0	0.0	0.0	0.0	0.0	0.0	0.0	0.0	0.0	0.0	0.0	0.0	0.0	0.0	0.0	0.0	0.0	0.0	0.0	0.0	0.0	0.0	0.0	0.0	0.0	0.0	0.0	0.0
1501.0	0.0	0.0	0.0	0.0	0.0	0.0	0.0	0.0	0.0	0.0	0.0	0.0	0.0	0.0	0.0	0.0	0.0	0.0	0.0	0.0	0.0	0.0	0.0	0.0	0.0	0.0	0.0	0.0	0.0	0.0	0.0	0.0	0.0	0.0	0.0
1502.0	0.0	0.0	0.0	0.0	0.0	0.0	0.0	0.0	0.0	0.0	0.0	0.0	0.0	0.0	0.0	0.0	0.0	0.0	0.0	0.0	0.0	0.0	0.0	0.0	0.0	0.0	0.0	0.0	0.0	0.0	0.0	0.0	0.0	0.0	0.0
1503.0	1483.0	1483.0	1483.0	1483.0	1483.0	1483.0	1483.0	1483.0	1483.0	1483.0	1483.0	1483.0	1483.0	1483.0	1483.0	1483.0	1483.0	1483.0	1483.0	1483.0	1483.0	1483.0	1483.0	1957.0	2667.0	2667.0	2667.0	2667.0	2667.0	2667.0	2667.0	2667.0	2667.0	2667.0	2667.0
1504.0	15431.0	15431.0	15431.0	15431.0	15431.0	15431.0	15431.0	15431.0	15431.0	15431.0	15431.0	15431.0	15431.0	15431.0	15431.0	15431.0	15431.0	15431.0	15431.0	15431.0	15431.0	15431.0	15431.0	15431.0	15431.0	15431.0	15431.0	15431.0	15431.0	15431.0	15596.0	15596.0	15596.0	15596.0	15596.0
1505.0	13044.0	13044.0	13044.0	13044.0	13044.0	13044.0	13044.0	13044.0	13044.0	13044.0	13044.0	13192.0	13192.0	13192.0	13192.0	13192.0	13192.0	13192.0	13192.0	13192.0	13192.0	13192.0	13192.0	13192.0	13192.0	13192.0	13192.0	13192.0	13192.0	13192.0	13192.0	13192.0	13192.0	13192.0	13192.0
1506.0	22698.0	22698.0	22698.0	22698.0	22698.0	22698.0	22698.0	22698.0	22698.0	22698.0	22698.0	22698.0	22698.0	22698.0	22698.0	22698.0	22698.0	22698.0	22698.0	22698.0	22698.0	22698.0	22698.0	22698.0	22698.0	22698.0	22698.0	22698.0	22698.0	22698.0	22698.0	22698.0	22698.0	22698.0	22698.0
1507.0	0.0	0.0	0.0	0.0	0.0	0.0	0.0	0.0	0.0	0.0	0.0	0.0	0.0	0.0	0.0	0.0	0.0	0.0	0.0	0.0	0.0	0.0	0.0	0.0	0.0	0.0	0.0	0.0	0.0	0.0	0.0	0.0	0.0	0.0	0.0
1508.0	12516.0	12516.0	12561.0	12561.0	12561.0	12561.0	12561.0	12561.0	12561.0	12561.0	12561.0	12561.0	12568.0	12568.0	12568.0	12568.0	12568.0	12568.0	12568.0	12568.0	12568.0	12591.0	12591.0	12591.0	12591.0	12591.0	12591.0	12591.0	12591.0	12591.0	12591.0	12591.0	12591.0	12591.0	12591.0
1509.0	0.0	0.0	0.0	0.0	0.0	0.0	0.0	0.0	0.0	0.0	0.0	0.0	0.0	0.0	0.0	0.0	0.0	0.0	0.0	0.0	0.0	0.0	0.0	0.0	0.0	0.0	0.0	0.0	0.0	0.0	0.0	0.0	0.0	0.0	0.0
1510.0	27455.0	27455.0	27640.0	27640.0	27640.0	27814.0	27814.0	27814.0	27814.0	27814.0	27814.0	27814.0	27814.0	27814.0	27814.0	27814.0	27814.0	27814.0	28566.0	28566.0	28566.0	28856.0	28856.0	28865.0	28865.0	29083.0	29314.0	31851.0	31851.0	31851.0	31851.0	32055.0	32055.0	32055.0	32055.0
1511.0	0.0	0.0	0.0	0.0	0.0	0.0	0.0	0.0	0.0	0.0	0.0	0.0	0.0	0.0	0.0	0.0	0.0	0.0	0.0	0.0	0.0	0.0	0.0	0.0	0.0	0.0	0.0	0.0	0.0	0.0	0.0	0.0	0.0	0.0	0.0
1512.0	0.0	0.0	0.0	0.0	0.0	0.0	0.0	0.0	0.0	0.0	0.0	0.0	0.0	0.0	0.0	0.0	0.0	0.0	0.0	0.0	0.0	0.0	0.0	0.0	0.0	0.0	0.0	0.0	0.0	0.0	0.0	0.0	0.0	0.0	0.0
1513.0	0.0	0.0	0.0	0.0	0.0	0.0	0.0	0.0	0.0	0.0	0.0	0.0	0.0	0.0	0.0	0.0	0.0	0.0	0.0	0.0	0.0	0.0	0.0	0.0	0.0	0.0	0.0	0.0	0.0	0.0	0.0	0.0	0.0	0.0	0.0
1514.0	0.0	0.0	0.0	0.0	0.0	0.0	0.0	0.0	0.0	0.0	0.0	0.0	0.0	0.0	0.0	0.0	0.0	0.0	0.0	0.0	0.0	0.0	0.0	0.0	0.0	0.0	0.0	0.0	0.0	0.0	0.0	0.0	0.0	0.0	0.0
1515.0	44484.0	44484.0	44484.0	44484.0	44484.0	44484.0	44484.0	44484.0	44484.0	44764.0	44764.0	44764.0	44764.0	44764.0	44764.0	44764.0	44764.0	44764.0	44764.0	44764.0	44764.0	44764.0	44764.0	44764.0	44764.0	44764.0	44764.0	44764.0	44764.0	44764.0	44764.0	44764.0	44882.0	44882.0	44882.0
1516.0	140165.0	140165.0	140335.0	140474.0	140983.0	140995.0	140995.0	141048.0	141048.0	141048.0	141048.0	141048.0	141331.0	141488.0	141488.0	141984.0	142441.0	142441.0	142441.0	142441.0	142441.0	142441.0	142441.0	142441.0	145601.0	148946.0	148946.0	148946.0	148946.0	148946.0	148946.0	148946.0	148946.0	149228.0	149228.0
1517.0	187662.0	187662.0	187662.0	187662.0	187662.0	187665.0	187665.0	187665.0	187665.0	187665.0	187665.0	187665.0	187665.0	187665.0	188071.0	188071.0	188071.0	188071.0	188071.0	188071.0	188071.0	188071.0	188109.0	188125.0	188125.0	188125.0	188125.0	188125.0	188181.0	188181.0	188181.0	188181.0	188181.0	188181.0	188181.0
1518.0	33704.0	33704.0	34084.0	34084.0	34084.0	34084.0	36074.0	39340.0	39340.0	39340.0	39340.0	39340.0	39340.0	39340.0	39340.0	39340.0	39340.0	39386.0	39386.0	39386.0	39386.0	39386.0	39386.0	39386.0	39386.0	39386.0	39386.0	39386.0	39386.0	39386.0	39386.0	39386.0	39386.0	39386.0	39386.0
1519.0	39275.0	39275.0	39275.0	39275.0	40529.0	42035.0	42035.0	42210.0	42210.0	42210.0	42210.0	42210.0	42210.0	42210.0	42210.0	42210.0	42210.0	42210.0	42210.0	42210.0	42210.0	42210.0	42210.0	42210.0	42210.0	42210.0	42210.0	42210.0	42210.0	42210.0	42210.0	42210.0	42210.0	42210.0	42210.0
1520.0	19684.0	19684.0	22258.0	22258.0	22258.0	22258.0	22258.0	22258.0	22258.0	22258.0	22258.0	22258.0	22258.0	22971.0	22971.0	22971.0	22971.0	22971.0	22981.0	22981.0	22981.0	22981.0	22981.0	22981.0	22981.0	22981.0	22981.0	22981.0	22981.0	22981.0	22981.0	22981.0	22981.0	22981.0	22981.0
1521.0	537235.0	537235.0	539922.0	540082.0	540082.0	540082.0	540082.0	540082.0	541210.0	541349.0	549005.0	550808.0	551399.0	551431.0	551431.0	551886.0	552133.0	552531.0	553620.0	553842.0	554268.0	556330.0	556330.0	556330.0	556330.0	556330.0	556330.0	556330.0	556330.0	556442.0	556442.0	556442.0	556649.0	556649.0	556649.0
1522.0	46920.0	46920.0	46938.0	46938.0	46938.0	46938.0	48867.0	48892.0	48892.0	48892.0	48892.0	48892.0	48892.0	48892.0	48892.0	48892.0	48892.0	48892.0	48892.0	48892.0	49147.0	49147.0	49147.0	49147.0	49147.0	49147.0	49147.0	49147.0	49147.0	49147.0	49147.0	49147.0	49147.0	49147.0	49147.0
1523.0	51393.0	51393.0	54504.0	54504.0	54504.0	54504.0	54504.0	54504.0	54537.0	54537.0	54537.0	54545.0	54545.0	54545.0	54545.0	54545.0	54545.0	54545.0	54545.0	54708.0	54708.0	55021.0	55126.0	55126.0	55126.0	55126.0	55126.0	55126.0	55126.0	55126.0	55126.0	55126.0	55126.0	55126.0	55126.0
1524.0	0.0	0.0	0.0	0.0	0.0	0.0	0.0	0.0	0.0	0.0	0.0	0.0	0.0	0.0	0.0	0.0	0.0	0.0	0.0	0.0	0.0	0.0	0.0	0.0	0.0	0.0	0.0	0.0	0.0	0.0	0.0	0.0	0.0	0.0	0.0
1525.0	7770.0	7770.0	7770.0	7770.0	7770.0	7770.0	7770.0	7770.0	7770.0	7770.0	7770.0	7770.0	7770.0	7770.0	7770.0	7770.0	7770.0	7770.0	7770.0	7770.0	7770.0	7770.0	7770.0	7770.0	7770.0	7770.0	7770.0	7770.0	7770.0	7770.0	7770.0	7770.0	7770.0	7770.0	7770.0
1526.0	157192.0	157192.0	166009.0	166009.0	166010.0	166010.0	166010.0	166600.0	166600.0	166600.0	166600.0	166600.0	166600.0	166600.0	166600.0	167229.0	167654.0	167654.0	168009.0	168009.0	168009.0	168525.0	168525.0	168525.0	168525.0	168525.0	168815.0	168815.0	168815.0	168815.0	168815.0	168815.0	168815.0	168815.0	168815.0
1527.0	16422.0	16422.0	16422.0	16422.0	16422.0	16422.0	16571.0	16571.0	16571.0	16771.0	16771.0	16771.0	16771.0	17190.0	17190.0	17190.0	17325.0	17325.0	17325.0	17353.0	17353.0	20436.0	20436.0	20436.0	20436.0	20436.0	20436.0	20436.0	20437.0	20437.0	20483.0	20483.0	20483.0	20483.0	20483.0
1528.0	13120.0	13120.0	21993.0	21993.0	21993.0	21993.0	21993.0	21993.0	21993.0	21993.0	21993.0	21993.0	21993.0	21993.0	21993.0	21993.0	21993.0	22415.0	22415.0	22415.0	22415.0	22549.0	22549.0	22549.0	22549.0	22549.0	22549.0	22549.0	22549.0	22549.0	22549.0	22549.0	22549.0	22549.0	22549.0
1529.0	39801.0	39801.0	39801.0	39801.0	40840.0	40840.0	40995.0	41312.0	41312.0	41312.0	41320.0	41320.0	41320.0	41320.0	41320.0	41494.0	41494.0	41494.0	41494.0	41494.0	41494.0	41664.0	41664.0	41664.0	41664.0	41664.0	41664.0	41664.0	41664.0	41664.0	41664.0	41664.0	41664.0	41666.0	41666.0
1530.0	70238.0	70238.0	70238.0	70238.0	70238.0	70238.0	70238.0	70238.0	70238.0	70238.0	70238.0	70238.0	70238.0	70238.0	70278.0	70278.0	70278.0	70278.0	70278.0	70278.0	70278.0	70278.0	70278.0	70278.0	70278.0	70278.0	70278.0	70278.0	70278.0	70278.0	70278.0	70278.0	70278.0	70278.0	70278.0
1531.0	105060.0	105060.0	105112.0	105112.0	105112.0	105112.0	105112.0	105215.0	105215.0	105215.0	105215.0	105215.0	105215.0	109704.0	110036.0	110036.0	110036.0	114122.0	114313.0	114349.0	114349.0	114349.0	114349.0	114349.0	114349.0	114349.0	114349.0	114349.0	114349.0	114349.0	114349.0	114349.0	114349.0	114349.0	114349.0
1532.0	7205.0	7205.0	7835.0	7835.0	7835.0	7835.0	7960.0	7960.0	7960.0	7960.0	7960.0	7960.0	7960.0	7960.0	7960.0	7960.0	7960.0	7960.0	7960.0	7960.0	7960.0	7960.0	7960.0	7960.0	7960.0	7960.0	7960.0	7960.0	7960.0	7960.0	7960.0	7960.0	7960.0	7960.0	7960.0
1533.0	2785.0	2785.0	2785.0	2785.0	2785.0	2785.0	2785.0	2785.0	2785.0	2785.0	2785.0	2785.0	2785.0	2785.0	2785.0	2785.0	2785.0	2785.0	2785.0	2785.0	2785.0	2785.0	2785.0	2785.0	2785.0	2785.0	2785.0	2785.0	2785.0	2785.0	2785.0	2785.0	2785.0	2785.0	2785.0
1534.0	3351.0	3351.0	3351.0	3351.0	3351.0	3351.0	3351.0	3351.0	3351.0	3351.0	3351.0	3351.0	3351.0	3351.0	3351.0	3351.0	3351.0	3351.0	3351.0	3351.0	3351.0	3351.0	3351.0	3351.0	3351.0	3351.0	3351.0	3351.0	3351.0	3351.0	3351.0	3351.0	3351.0	3351.0	3351.0
1535.0	38945.0	38945.0	39489.0	39843.0	39843.0	39843.0	39843.0	39843.0	39843.0	39843.0	39843.0	39843.0	39843.0	39843.0	39843.0	39963.0	39963.0	39963.0	39963.0	39963.0	39963.0	40035.0	40035.0	40035.0	40035.0	40035.0	40035.0	40035.0	40860.0	40860.0	40860.0	40860.0	40860.0	40860.0	40860.0
1536.0	169945.0	169945.0	169945.0	169945.0	169945.0	169945.0	169945.0	169945.0	169945.0	169945.0	169945.0	169945.0	169945.0	169945.0	169945.0	169945.0	169945.0	169945.0	169945.0	169945.0	169945.0	169945.0	169945.0	169945.0	169945.0	169945.0	169945.0	169945.0	169945.0	169945.0	169945.0	169945.0	169969.0	169969.0	169969.0
1537.0	58356.0	58356.0	58356.0	58356.0	58356.0	58534.0	58534.0	58534.0	58751.0	58751.0	58751.0	58751.0	58751.0	58751.0	58751.0	58751.0	58751.0	58751.0	58751.0	58751.0	58751.0	60850.0	60967.0	60967.0	60967.0	61331.0	61331.0	61331.0	61331.0	61331.0	61331.0	61331.0	61331.0	61331.0	61432.0
1538.0	0.0	0.0	0.0	0.0	0.0	0.0	0.0	0.0	0.0	0.0	0.0	0.0	0.0	0.0	0.0	0.0	0.0	0.0	0.0	0.0	0.0	0.0	0.0	0.0	0.0	0.0	0.0	0.0	0.0	0.0	0.0	0.0	0.0	0.0	0.0
1539.0	0.0	0.0	0.0	0.0	0.0	0.0	0.0	0.0	0.0	0.0	0.0	0.0	0.0	0.0	0.0	0.0	0.0	0.0	0.0	0.0	0.0	0.0	0.0	0.0	0.0	0.0	0.0	0.0	0.0	0.0	0.0	0.0	0.0	0.0	0.0
1540.0	31164.0	31164.0	31164.0	31164.0	31164.0	31164.0	31164.0	31164.0	31164.0	31164.0	31164.0	31164.0	31205.0	31205.0	31205.0	31205.0	31205.0	31205.0	31205.0	31205.0	31205.0	31205.0	31205.0	31205.0	31205.0	31205.0	31205.0	31205.0	31205.0	31205.0	31205.0	31205.0	31205.0	31205.0	31205.0
1541.0	0.0	0.0	0.0	0.0	0.0	0.0	0.0	0.0	0.0	0.0	0.0	0.0	0.0	0.0	0.0	0.0	0.0	0.0	0.0	0.0	0.0	0.0	0.0	0.0	0.0	0.0	0.0	0.0	0.0	0.0	0.0	0.0	0.0	0.0	0.0
1542.0	0.0	0.0	0.0	0.0	0.0	0.0	0.0	0.0	0.0	0.0	0.0	0.0	0.0	0.0	0.0	0.0	0.0	0.0	0.0	0.0	0.0	0.0	0.0	0.0	0.0	0.0	0.0	0.0	0.0	0.0	0.0	0.0	0.0	0.0	0.0
1543.0	96970.0	96970.0	97215.0	97215.0	97625.0	97625.0	97625.0	98466.0	98466.0	98466.0	98466.0	98466.0	98855.0	98855.0	99211.0	99211.0	99211.0	99211.0	99211.0	99211.0	99211.0	102886.0	102886.0	102886.0	102886.0	102886.0	102886.0	102886.0	102886.0	102886.0	102886.0	102886.0	102886.0	102886.0	102886.0
1544.0	34467.0	34467.0	38435.0	38435.0	38435.0	38435.0	38435.0	38435.0	40347.0	40347.0	40347.0	40347.0	40347.0	40347.0	40347.0	40347.0	40347.0	40347.0	40812.0	40857.0	40857.0	40857.0	40857.0	41251.0	41251.0	41251.0	41251.0	41251.0	41251.0	41251.0	41251.0	41251.0	41251.0	41251.0	41251.0
1545.0	0.0	0.0	0.0	0.0	0.0	0.0	0.0	0.0	0.0	0.0	0.0	0.0	0.0	0.0	0.0	0.0	0.0	0.0	0.0	0.0	0.0	0.0	0.0	0.0	0.0	0.0	0.0	0.0	0.0	0.0	0.0	0.0	0.0	0.0	0.0
1546.0	28810.0	28810.0	28810.0	28810.0	28810.0	28810.0	28810.0	28810.0	28810.0	28810.0	28875.0	28875.0	28875.0	28875.0	28875.0	28875.0	28875.0	28882.0	28882.0	29235.0	29235.0	29235.0	29235.0	29235.0	29235.0	29235.0	29235.0	29235.0	29235.0	29235.0	29235.0	29235.0	29235.0	29456.0	29456.0
1547.0	150961.0	150961.0	151335.0	151335.0	151335.0	151335.0	151335.0	151335.0	151335.0	151705.0	151705.0	151705.0	151705.0	151705.0	151705.0	151705.0	151705.0	151705.0	151705.0	151705.0	151705.0	151915.0	151915.0	152033.0	152033.0	152033.0	152033.0	152033.0	152033.0	152033.0	152164.0	152164.0	152164.0	152164.0	152164.0
1548.0	20952.0	20952.0	20952.0	20952.0	20952.0	20952.0	20952.0	20952.0	20952.0	20952.0	20952.0	20952.0	20952.0	20952.0	20952.0	20952.0	20952.0	20964.0	20964.0	20964.0	20964.0	20964.0	20964.0	21100.0	21100.0	21100.0	21100.0	21100.0	21100.0	21100.0	21121.0	21121.0	21121.0	21121.0	21121.0
1549.0	63491.0	63491.0	63491.0	63491.0	63491.0	63491.0	63491.0	63491.0	63491.0	63491.0	63491.0	63491.0	63491.0	63701.0	63701.0	63701.0	63701.0	63701.0	63703.0	63703.0	63703.0	63703.0	63703.0	63839.0	63839.0	63952.0	64083.0	64083.0	64083.0	64083.0	64083.0	64095.0	64095.0	64095.0	64095.0
1550.0	106230.0	106230.0	106271.0	106271.0	106271.0	106323.0	106323.0	107314.0	110915.0	111080.0	111244.0	111244.0	111316.0	111316.0	111316.0	111316.0	111316.0	111316.0	111316.0	111316.0	111316.0	111507.0	111507.0	111507.0	111507.0	111507.0	111507.0	111507.0	111507.0	111507.0	111766.0	111766.0	111766.0	111766.0	111766.0
1551.0	4553.0	4553.0	4553.0	4553.0	4553.0	4553.0	4553.0	4553.0	4553.0	4553.0	4553.0	4553.0	4553.0	4553.0	4553.0	4553.0	4553.0	4553.0	4553.0	4553.0	4553.0	4553.0	4553.0	4553.0	4553.0	4553.0	4553.0	4553.0	4553.0	4553.0	4553.0	4553.0	4553.0	4553.0	4553.0
1552.0	202326.0	202326.0	202326.0	202326.0	202513.0	202627.0	202627.0	202627.0	202627.0	202627.0	202627.0	202934.0	202934.0	202934.0	202967.0	202967.0	202967.0	202967.0	202967.0	202967.0	203193.0	203539.0	203601.0	203601.0	203601.0	203601.0	203601.0	203611.0	203703.0	203703.0	203703.0	203703.0	203703.0	203703.0	203703.0
1553.0	48858.0	48858.0	48958.0	48958.0	48958.0	49481.0	49481.0	49481.0	49481.0	49481.0	49481.0	49481.0	49481.0	49481.0	49481.0	49733.0	50649.0	50649.0	50649.0	50649.0	50649.0	50815.0	51077.0	51195.0	51667.0	51667.0	51695.0	51695.0	51719.0	51798.0	51798.0	52011.0	52011.0	52376.0	52376.0
1554.0	25008.0	25008.0	25008.0	25008.0	25008.0	25008.0	25008.0	25008.0	25008.0	25008.0	25008.0	25008.0	25008.0	25008.0	25008.0	25008.0	25008.0	25008.0	25008.0	25008.0	25008.0	25008.0	25008.0	25008.0	25008.0	25008.0	25008.0	25008.0	25008.0	25008.0	25008.0	25008.0	25008.0	25008.0	25008.0
1555.0	11109.0	11109.0	11109.0	11109.0	11109.0	11109.0	11109.0	11109.0	11109.0	11109.0	11109.0	11109.0	11109.0	11109.0	11109.0	11109.0	11109.0	11109.0	11109.0	11109.0	11109.0	11109.0	11109.0	11109.0	11109.0	11109.0	11109.0	11109.0	11109.0	11109.0	11109.0	11109.0	11109.0	11109.0	11109.0
1556.0	33212.0	33212.0	33212.0	33212.0	33212.0	33212.0	33212.0	33212.0	33212.0	33212.0	33212.0	33212.0	33236.0	33236.0	33236.0	33236.0	33236.0	33236.0	33236.0	33236.0	33236.0	33503.0	33503.0	33503.0	33503.0	33503.0	33503.0	33503.0	33503.0	33503.0	33503.0	33503.0	33503.0	33503.0	33988.0
1557.0	61577.0	61577.0	61759.0	61759.0	61759.0	62486.0	63922.0	64996.0	66470.0	66470.0	66793.0	66793.0	66793.0	66793.0	66793.0	66793.0	66793.0	66793.0	66793.0	66793.0	66793.0	66793.0	66818.0	66975.0	66975.0	66975.0	66975.0	66975.0	66975.0	66975.0	66975.0	66975.0	66975.0	66975.0	67088.0
1558.0	29157.0	29157.0	29157.0	29157.0	29157.0	29157.0	29157.0	29365.0	29365.0	29365.0	29365.0	29365.0	29365.0	29365.0	29365.0	29365.0	29365.0	29365.0	29365.0	29365.0	29365.0	29365.0	29365.0	29365.0	29365.0	29365.0	29365.0	29365.0	29365.0	29365.0	29365.0	29365.0	29365.0	29365.0	29365.0
1559.0	54241.0	54241.0	54470.0	54492.0	54607.0	54607.0	54607.0	54822.0	54822.0	54822.0	54822.0	54833.0	54833.0	54833.0	54850.0	54850.0	54850.0	55442.0	55442.0	55442.0	55522.0	56110.0	56110.0	56227.0	56227.0	56227.0	56347.0	56549.0	56765.0	56765.0	56765.0	56765.0	56765.0	56765.0	56765.0
1560.0	10452.0	10452.0	10452.0	10452.0	10452.0	10452.0	10452.0	10452.0	10452.0	10452.0	10452.0	10452.0	10452.0	10452.0	10452.0	10452.0	10452.0	10452.0	10452.0	10452.0	10452.0	10497.0	10497.0	10497.0	10497.0	10497.0	10497.0	10497.0	10497.0	10497.0	10497.0	10497.0	10497.0	10497.0	10497.0
1561.0	99424.0	99424.0	99517.0	99517.0	99517.0	99517.0	99517.0	99517.0	99517.0	99610.0	99610.0	99610.0	99610.0	99610.0	99610.0	99610.0	99610.0	101124.0	101124.0	102744.0	102744.0	102911.0	102911.0	102911.0	102976.0	102976.0	102976.0	102976.0	102976.0	102976.0	102976.0	103216.0	103216.0	103216.0	103216.0
1562.0	10647.0	10647.0	10647.0	10647.0	10647.0	10647.0	10647.0	10647.0	10647.0	10647.0	10647.0	10647.0	10647.0	10647.0	10647.0	10647.0	10647.0	10647.0	10647.0	10647.0	10647.0	10647.0	10647.0	10647.0	10647.0	10647.0	10647.0	10647.0	10647.0	10647.0	10647.0	10647.0	10647.0	10647.0	10647.0
1563.0	15370.0	15370.0	15370.0	15370.0	15370.0	15370.0	15370.0	15370.0	15370.0	15370.0	15370.0	15370.0	15370.0	15370.0	15370.0	15370.0	15370.0	15370.0	15370.0	15370.0	15370.0	15370.0	15370.0	15370.0	15370.0	15370.0	15370.0	15370.0	15370.0	15370.0	15370.0	15370.0	15370.0	15370.0	15370.0
1564.0	0.0	0.0	0.0	0.0	0.0	0.0	0.0	0.0	0.0	0.0	0.0	0.0	0.0	0.0	0.0	0.0	0.0	0.0	0.0	0.0	0.0	0.0	0.0	0.0	0.0	0.0	0.0	0.0	0.0	0.0	0.0	0.0	0.0	0.0	0.0
1565.0	0.0	0.0	0.0	0.0	0.0	0.0	0.0	0.0	0.0	0.0	0.0	0.0	0.0	0.0	0.0	0.0	0.0	0.0	0.0	0.0	0.0	0.0	0.0	0.0	0.0	0.0	0.0	0.0	0.0	0.0	0.0	0.0	0.0	0.0	0.0
1566.0	0.0	0.0	0.0	0.0	0.0	0.0	0.0	0.0	0.0	0.0	0.0	0.0	0.0	0.0	0.0	0.0	0.0	0.0	0.0	0.0	0.0	0.0	0.0	0.0	0.0	0.0	0.0	0.0	0.0	0.0	0.0	0.0	0.0	0.0	0.0
1567.0	48826.0	48826.0	48826.0	48826.0	48826.0	48826.0	48826.0	48826.0	48826.0	48826.0	48826.0	48826.0	48826.0	48826.0	48826.0	48826.0	48826.0	48826.0	48826.0	48826.0	48826.0	48826.0	48826.0	48826.0	48826.0	48826.0	48826.0	48826.0	48826.0	48826.0	48826.0	48826.0	48826.0	48826.0	48826.0
1568.0	113032.0	113032.0	114504.0	114504.0	114542.0	114542.0	114542.0	114542.0	114542.0	114542.0	114542.0	114542.0	114542.0	114542.0	114542.0	114865.0	114865.0	114865.0	114865.0	114865.0	114865.0	114865.0	114865.0	114865.0	114865.0	114865.0	114865.0	114865.0	114865.0	114865.0	114865.0	114865.0	114894.0	114894.0	114894.0
1569.0	0.0	0.0	0.0	0.0	0.0	0.0	0.0	0.0	0.0	0.0	0.0	0.0	0.0	0.0	0.0	0.0	0.0	0.0	0.0	0.0	0.0	0.0	0.0	0.0	0.0	0.0	0.0	0.0	0.0	0.0	0.0	0.0	0.0	0.0	0.0
1570.0	0.0	0.0	0.0	0.0	0.0	0.0	0.0	0.0	0.0	0.0	0.0	0.0	0.0	0.0	0.0	0.0	0.0	0.0	0.0	0.0	0.0	0.0	0.0	0.0	0.0	0.0	0.0	0.0	0.0	0.0	0.0	0.0	0.0	0.0	0.0
1571.0	52018.0	52018.0	52019.0	52019.0	52019.0	52019.0	52019.0	52019.0	52019.0	52019.0	52019.0	52019.0	52019.0	52019.0	52019.0	52019.0	52019.0	52019.0	52019.0	52019.0	52019.0	52019.0	52164.0	52164.0	52333.0	52333.0	52333.0	52333.0	52333.0	52333.0	52333.0	52333.0	52333.0	52333.0	52333.0
1572.0	0.0	0.0	0.0	0.0	0.0	0.0	0.0	0.0	0.0	0.0	0.0	0.0	0.0	0.0	0.0	0.0	0.0	0.0	0.0	0.0	0.0	0.0	0.0	0.0	0.0	0.0	0.0	0.0	0.0	0.0	0.0	0.0	0.0	0.0	0.0
1573.0	48048.0	48048.0	48226.0	48226.0	48226.0	48226.0	48226.0	48226.0	48226.0	48247.0	48247.0	48247.0	48442.0	48442.0	48442.0	48442.0	48442.0	48442.0	48442.0	48442.0	48442.0	48442.0	48442.0	48442.0	48850.0	48850.0	48850.0	48850.0	48850.0	48850.0	48850.0	48850.0	48850.0	48850.0	48850.0
1574.0	40215.0	40215.0	40215.0	40215.0	40215.0	40215.0	40215.0	40215.0	40215.0	40215.0	40215.0	40215.0	40215.0	40215.0	40215.0	40215.0	40215.0	40215.0	40215.0	40215.0	40215.0	40215.0	40215.0	40215.0	40215.0	40215.0	40215.0	40215.0	40215.0	40215.0	40215.0	40215.0	40215.0	40215.0	40215.0
1575.0	55271.0	55271.0	55271.0	55271.0	55271.0	55491.0	55491.0	55491.0	55491.0	55491.0	55491.0	55491.0	55506.0	55506.0	55506.0	55506.0	55506.0	55506.0	55506.0	55928.0	55928.0	56095.0	56426.0	56653.0	56653.0	56653.0	56653.0	56821.0	56821.0	56821.0	56821.0	56821.0	56821.0	56821.0	56821.0
1576.0	13763.0	13763.0	14139.0	14139.0	14139.0	14139.0	14139.0	14139.0	14139.0	14139.0	14139.0	14139.0	14139.0	14139.0	14139.0	14139.0	14139.0	14139.0	14396.0	14396.0	14396.0	14396.0	14396.0	14396.0	14396.0	14396.0	14396.0	14396.0	14396.0	14396.0	14396.0	14396.0	14396.0	14396.0	14396.0
1577.0	1305.0	1305.0	1305.0	1305.0	1305.0	1305.0	1305.0	1305.0	1305.0	1305.0	1305.0	1305.0	1305.0	1305.0	1305.0	1305.0	1305.0	1305.0	1305.0	1305.0	1305.0	1305.0	1305.0	1305.0	1305.0	1305.0	1305.0	1305.0	1305.0	1305.0	1305.0	1305.0	1305.0	1305.0	1305.0
1578.0	0.0	0.0	0.0	0.0	0.0	0.0	0.0	0.0	0.0	0.0	0.0	0.0	0.0	0.0	0.0	0.0	0.0	0.0	0.0	0.0	0.0	0.0	0.0	0.0	0.0	0.0	0.0	0.0	0.0	0.0	0.0	0.0	0.0	0.0	0.0
1579.0	5489.0	5489.0	5489.0	5489.0	5489.0	5489.0	5545.0	5545.0	5545.0	5545.0	5545.0	5545.0	5545.0	5545.0	5545.0	5545.0	5545.0	5545.0	5545.0	5545.0	5545.0	5545.0	5545.0	5545.0	5545.0	5545.0	5545.0	5545.0	5545.0	5545.0	5545.0	5545.0	5545.0	5545.0	5545.0
1580.0	0.0	0.0	0.0	0.0	0.0	0.0	0.0	0.0	0.0	0.0	0.0	0.0	0.0	0.0	0.0	0.0	0.0	0.0	0.0	0.0	0.0	0.0	0.0	0.0	0.0	0.0	0.0	0.0	0.0	0.0	0.0	0.0	0.0	0.0	0.0
1581.0	0.0	0.0	0.0	0.0	0.0	0.0	0.0	0.0	0.0	0.0	0.0	0.0	0.0	0.0	0.0	0.0	0.0	0.0	0.0	0.0	0.0	0.0	0.0	0.0	0.0	0.0	0.0	0.0	0.0	0.0	0.0	0.0	0.0	0.0	0.0
1582.0	31969.0	31969.0	32153.0	32275.0	32501.0	32501.0	32770.0	32893.0	32893.0	32893.0	33155.0	33155.0	33155.0	33416.0	34066.0	34066.0	34314.0	34314.0	34314.0	34314.0	34314.0	34441.0	34441.0	34441.0	34441.0	34441.0	34441.0	34441.0	34441.0	34441.0	34441.0	34441.0	34441.0	34441.0	34441.0
1583.0	22720.0	22720.0	22720.0	22720.0	22720.0	22720.0	22720.0	22720.0	22720.0	22720.0	22720.0	22720.0	22720.0	22720.0	23460.0	23460.0	23460.0	23460.0	23460.0	23460.0	23460.0	23460.0	23460.0	23460.0	23460.0	23460.0	23460.0	23460.0	23460.0	23460.0	23460.0	23460.0	23460.0	23460.0	23460.0
1584.0	0.0	0.0	0.0	0.0	0.0	0.0	0.0	0.0	0.0	0.0	0.0	0.0	0.0	0.0	0.0	0.0	0.0	0.0	0.0	0.0	0.0	0.0	0.0	0.0	0.0	0.0	0.0	0.0	0.0	0.0	0.0	0.0	0.0	0.0	0.0
1585.0	0.0	0.0	0.0	0.0	0.0	0.0	0.0	0.0	0.0	0.0	0.0	0.0	0.0	0.0	0.0	0.0	0.0	0.0	0.0	0.0	0.0	0.0	0.0	0.0	0.0	0.0	0.0	0.0	0.0	0.0	0.0	0.0	0.0	0.0	0.0
1586.0	0.0	0.0	0.0	0.0	0.0	0.0	0.0	0.0	0.0	0.0	0.0	0.0	0.0	0.0	0.0	0.0	0.0	0.0	0.0	0.0	0.0	0.0	0.0	0.0	0.0	0.0	0.0	0.0	0.0	0.0	0.0	0.0	0.0	0.0	0.0
1587.0	0.0	0.0	0.0	0.0	0.0	0.0	0.0	0.0	0.0	0.0	0.0	0.0	0.0	0.0	0.0	0.0	0.0	0.0	0.0	0.0	0.0	0.0	0.0	0.0	0.0	0.0	0.0	0.0	0.0	0.0	0.0	0.0	0.0	0.0	0.0
1588.0	25147.0	25147.0	25547.0	25547.0	25547.0	25666.0	25666.0	25791.0	25791.0	25791.0	25791.0	25791.0	25791.0	25791.0	25791.0	25791.0	25791.0	25791.0	25791.0	25834.0	25834.0	25834.0	25834.0	25834.0	25834.0	25834.0	25834.0	25834.0	25834.0	25834.0	25834.0	25834.0	25834.0	25834.0	25834.0
1589.0	0.0	0.0	0.0	0.0	0.0	0.0	0.0	0.0	0.0	0.0	0.0	0.0	0.0	0.0	0.0	0.0	0.0	0.0	0.0	0.0	0.0	0.0	0.0	0.0	0.0	0.0	0.0	0.0	0.0	0.0	0.0	0.0	0.0	0.0	0.0
1590.0	29675.0	29675.0	29675.0	29675.0	29675.0	29675.0	29675.0	29675.0	29675.0	29839.0	29839.0	29839.0	29839.0	29839.0	29839.0	29839.0	29839.0	29839.0	29839.0	29839.0	29839.0	29839.0	29839.0	29839.0	29839.0	29839.0	29839.0	30221.0	30221.0	30221.0	30221.0	30221.0	30221.0	30221.0	30221.0
1591.0	13289.0	13289.0	13289.0	13289.0	13289.0	13414.0	13414.0	13414.0	13414.0	13414.0	13447.0	13447.0	13447.0	14363.0	15094.0	15153.0	15296.0	15443.0	15863.0	15923.0	15923.0	15923.0	15923.0	15923.0	15923.0	15923.0	15923.0	16064.0	16064.0	16064.0	16064.0	16064.0	16064.0	16075.0	16075.0
1592.0	0.0	0.0	0.0	0.0	0.0	0.0	0.0	0.0	0.0	0.0	0.0	0.0	0.0	0.0	0.0	0.0	0.0	0.0	0.0	0.0	0.0	0.0	0.0	0.0	0.0	0.0	0.0	0.0	0.0	0.0	0.0	0.0	0.0	0.0	0.0
1593.0	0.0	0.0	0.0	0.0	0.0	0.0	0.0	0.0	0.0	0.0	0.0	0.0	0.0	0.0	0.0	0.0	0.0	0.0	0.0	0.0	0.0	0.0	0.0	0.0	0.0	0.0	0.0	0.0	0.0	0.0	0.0	0.0	0.0	0.0	0.0
1594.0	0.0	0.0	0.0	0.0	0.0	0.0	0.0	0.0	0.0	0.0	0.0	0.0	0.0	0.0	0.0	0.0	0.0	0.0	0.0	0.0	0.0	0.0	0.0	0.0	0.0	0.0	0.0	0.0	0.0	0.0	0.0	0.0	0.0	0.0	0.0
1595.0	0.0	0.0	0.0	0.0	0.0	0.0	0.0	0.0	0.0	0.0	0.0	0.0	0.0	0.0	0.0	0.0	0.0	0.0	0.0	0.0	0.0	0.0	0.0	0.0	0.0	0.0	0.0	0.0	0.0	0.0	0.0	0.0	0.0	0.0	0.0
1596.0	21265.0	21265.0	21265.0	21265.0	21265.0	21265.0	21265.0	21265.0	21265.0	21265.0	21613.0	21613.0	22415.0	22415.0	24977.0	25760.0	25760.0	26172.0	26236.0	26973.0	26973.0	26973.0	26973.0	26973.0	26973.0	26973.0	26973.0	26973.0	26987.0	27333.0	27333.0	27333.0	27333.0	27333.0	28296.0
1597.0	9640.0	9640.0	9640.0	9640.0	9640.0	9640.0	9640.0	9640.0	9640.0	9640.0	9640.0	9640.0	9640.0	9640.0	9640.0	9640.0	9640.0	9640.0	9640.0	9733.0	9733.0	9733.0	9733.0	9733.0	9733.0	9733.0	9733.0	9733.0	9733.0	9733.0	9733.0	9733.0	9733.0	9733.0	9733.0
1598.0	0.0	0.0	0.0	0.0	0.0	0.0	0.0	0.0	0.0	0.0	0.0	0.0	0.0	0.0	0.0	0.0	0.0	0.0	0.0	0.0	0.0	0.0	0.0	0.0	0.0	0.0	0.0	0.0	0.0	0.0	0.0	0.0	0.0	0.0	0.0
1599.0	0.0	0.0	0.0	0.0	0.0	0.0	0.0	0.0	0.0	0.0	0.0	0.0	0.0	0.0	0.0	0.0	0.0	0.0	0.0	0.0	0.0	0.0	0.0	0.0	0.0	0.0	0.0	0.0	0.0	0.0	0.0	0.0	0.0	0.0	0.0
1600.0	0.0	0.0	0.0	0.0	0.0	0.0	0.0	0.0	0.0	0.0	0.0	0.0	0.0	0.0	0.0	0.0	0.0	0.0	0.0	0.0	0.0	0.0	0.0	0.0	0.0	0.0	0.0	0.0	0.0	0.0	0.0	0.0	0.0	0.0	0.0
1601.0	0.0	0.0	0.0	0.0	0.0	0.0	0.0	0.0	0.0	0.0	0.0	0.0	0.0	0.0	0.0	0.0	0.0	0.0	0.0	0.0	0.0	0.0	0.0	0.0	0.0	0.0	0.0	0.0	0.0	0.0	0.0	0.0	0.0	0.0	0.0
1602.0	417.0	417.0	417.0	417.0	417.0	417.0	417.0	417.0	417.0	417.0	417.0	417.0	417.0	417.0	417.0	417.0	417.0	417.0	417.0	417.0	417.0	417.0	417.0	417.0	417.0	417.0	417.0	417.0	417.0	417.0	417.0	417.0	417.0	417.0	417.0
1603.0	0.0	0.0	0.0	0.0	0.0	0.0	0.0	0.0	0.0	0.0	0.0	0.0	0.0	0.0	0.0	0.0	0.0	0.0	0.0	0.0	0.0	0.0	0.0	0.0	0.0	0.0	0.0	0.0	0.0	0.0	0.0	0.0	0.0	0.0	0.0
1604.0	0.0	0.0	0.0	0.0	0.0	0.0	0.0	0.0	0.0	0.0	0.0	0.0	0.0	0.0	0.0	0.0	0.0	0.0	0.0	0.0	0.0	0.0	0.0	0.0	0.0	0.0	0.0	0.0	0.0	0.0	0.0	0.0	0.0	0.0	0.0
1605.0	0.0	0.0	0.0	0.0	0.0	0.0	0.0	0.0	0.0	0.0	0.0	0.0	0.0	0.0	0.0	0.0	0.0	0.0	0.0	0.0	0.0	0.0	0.0	0.0	0.0	0.0	0.0	0.0	0.0	0.0	0.0	0.0	0.0	0.0	0.0
1606.0	0.0	0.0	0.0	0.0	0.0	0.0	0.0	0.0	0.0	0.0	0.0	0.0	0.0	0.0	0.0	0.0	0.0	0.0	0.0	0.0	0.0	0.0	0.0	0.0	0.0	0.0	0.0	0.0	0.0	0.0	0.0	0.0	0.0	0.0	0.0
1607.0	25213.0	25213.0	25213.0	25213.0	25213.0	25213.0	25213.0	25213.0	25213.0	25213.0	25213.0	25213.0	25213.0	25213.0	25213.0	25213.0	25213.0	25213.0	25213.0	25213.0	25213.0	25213.0	25213.0	25213.0	25213.0	25213.0	25213.0	25293.0	25293.0	25293.0	25293.0	25293.0	25293.0	25293.0	25293.0
1608.0	0.0	0.0	0.0	0.0	0.0	0.0	0.0	0.0	0.0	0.0	0.0	0.0	0.0	0.0	0.0	0.0	0.0	0.0	0.0	0.0	0.0	0.0	0.0	0.0	0.0	0.0	0.0	0.0	0.0	0.0	0.0	0.0	0.0	0.0	0.0
1609.0	0.0	0.0	0.0	0.0	0.0	0.0	0.0	0.0	0.0	0.0	0.0	0.0	0.0	0.0	0.0	0.0	0.0	0.0	0.0	0.0	0.0	0.0	0.0	0.0	0.0	0.0	0.0	0.0	0.0	0.0	0.0	0.0	0.0	0.0	0.0
1610.0	14774.0	14774.0	14774.0	14774.0	14774.0	14774.0	14774.0	14774.0	14774.0	14774.0	14774.0	14774.0	14774.0	14774.0	14774.0	14774.0	14774.0	14774.0	14774.0	14774.0	14774.0	14774.0	14774.0	14774.0	14774.0	14774.0	14774.0	14774.0	14774.0	14774.0	14774.0	14774.0	14774.0	14774.0	14774.0
1611.0	50620.0	50620.0	50620.0	50620.0	50620.0	50740.0	50740.0	50740.0	52099.0	52099.0	52154.0	52154.0	52154.0	52279.0	52279.0	52279.0	52279.0	52279.0	52279.0	52279.0	52279.0	52437.0	52437.0	52437.0	52437.0	52437.0	52437.0	52437.0	52437.0	52437.0	52437.0	52437.0	52437.0	52437.0	52437.0
1612.0	43549.0	43549.0	43549.0	43549.0	43549.0	43549.0	43549.0	43549.0	43549.0	43549.0	43549.0	43549.0	43549.0	43549.0	43549.0	43549.0	43549.0	43549.0	43549.0	43549.0	43549.0	43549.0	43549.0	43549.0	43549.0	43549.0	43549.0	43549.0	43549.0	43549.0	43549.0	43549.0	43549.0	43549.0	43549.0
1613.0	0.0	0.0	0.0	0.0	0.0	0.0	0.0	0.0	0.0	0.0	0.0	0.0	0.0	0.0	0.0	0.0	0.0	0.0	0.0	0.0	0.0	0.0	0.0	0.0	0.0	0.0	0.0	0.0	0.0	0.0	0.0	0.0	0.0	0.0	0.0
1614.0	0.0	0.0	0.0	0.0	0.0	0.0	0.0	0.0	0.0	0.0	0.0	0.0	0.0	0.0	0.0	0.0	0.0	0.0	0.0	0.0	0.0	0.0	0.0	0.0	0.0	0.0	0.0	0.0	0.0	0.0	0.0	0.0	0.0	0.0	0.0
1615.0	44608.0	44608.0	44903.0	44990.0	44990.0	44990.0	44990.0	44990.0	44990.0	44990.0	45458.0	45458.0	45458.0	45776.0	46085.0	46085.0	46555.0	46555.0	46557.0	46674.0	46910.0	46910.0	46910.0	46910.0	46910.0	46910.0	46910.0	47399.0	47399.0	48574.0	48574.0	48574.0	48629.0	48629.0	48629.0
1616.0	0.0	0.0	0.0	0.0	0.0	0.0	0.0	0.0	0.0	0.0	0.0	0.0	0.0	0.0	0.0	0.0	0.0	0.0	0.0	0.0	0.0	0.0	0.0	0.0	0.0	0.0	0.0	0.0	0.0	0.0	0.0	0.0	0.0	0.0	0.0
1617.0	0.0	0.0	0.0	0.0	0.0	0.0	0.0	0.0	0.0	0.0	0.0	0.0	0.0	0.0	0.0	0.0	0.0	0.0	0.0	0.0	0.0	0.0	0.0	0.0	0.0	0.0	0.0	0.0	0.0	0.0	0.0	0.0	0.0	0.0	0.0
1618.0	0.0	0.0	0.0	0.0	0.0	0.0	0.0	0.0	0.0	0.0	0.0	0.0	0.0	0.0	0.0	0.0	0.0	0.0	0.0	0.0	0.0	0.0	0.0	0.0	0.0	0.0	0.0	0.0	0.0	0.0	0.0	0.0	0.0	0.0	0.0
1619.0	0.0	0.0	0.0	0.0	0.0	0.0	0.0	0.0	0.0	0.0	0.0	0.0	0.0	0.0	0.0	0.0	0.0	0.0	0.0	0.0	0.0	0.0	0.0	0.0	0.0	0.0	0.0	0.0	0.0	0.0	0.0	0.0	0.0	0.0	0.0
1620.0	29722.0	29722.0	30134.0	30134.0	30134.0	30606.0	30606.0	30687.0	30923.0	30923.0	30923.0	30923.0	30923.0	30923.0	31080.0	31080.0	31080.0	31080.0	31198.0	31198.0	31198.0	31198.0	31198.0	31198.0	31198.0	31198.0	31198.0	31198.0	31199.0	31199.0	31199.0	31679.0	31679.0	31679.0	31679.0
1621.0	55930.0	55930.0	56463.0	56463.0	56813.0	57345.0	57345.0	57345.0	57345.0	57345.0	57345.0	57345.0	57345.0	57345.0	57902.0	57903.0	58051.0	58170.0	58370.0	58881.0	58881.0	58881.0	58881.0	58881.0	58953.0	58962.0	58967.0	58970.0	60095.0	60095.0	60223.0	60223.0	60223.0	60272.0	61281.0
1622.0	50998.0	50998.0	51028.0	51149.0	51149.0	51268.0	51268.0	51268.0	51268.0	51268.0	51268.0	51268.0	51268.0	51268.0	51268.0	51268.0	51268.0	51268.0	51268.0	51268.0	51496.0	51496.0	51496.0	51496.0	51496.0	51496.0	51496.0	51496.0	51496.0	51496.0	51496.0	51496.0	51496.0	51496.0	51496.0
1623.0	0.0	0.0	0.0	0.0	0.0	0.0	0.0	0.0	0.0	0.0	0.0	0.0	0.0	0.0	0.0	0.0	0.0	0.0	0.0	0.0	0.0	0.0	0.0	0.0	0.0	0.0	0.0	0.0	0.0	0.0	0.0	0.0	0.0	0.0	0.0
1624.0	0.0	0.0	0.0	0.0	0.0	0.0	0.0	0.0	0.0	0.0	0.0	0.0	0.0	0.0	0.0	0.0	0.0	0.0	0.0	0.0	0.0	0.0	0.0	0.0	0.0	0.0	0.0	0.0	0.0	0.0	0.0	0.0	0.0	0.0	0.0
1625.0	0.0	0.0	0.0	0.0	0.0	0.0	0.0	0.0	0.0	0.0	0.0	0.0	0.0	0.0	0.0	0.0	0.0	0.0	0.0	0.0	0.0	0.0	0.0	0.0	0.0	0.0	0.0	0.0	0.0	0.0	0.0	0.0	0.0	0.0	0.0
1626.0	0.0	0.0	0.0	0.0	0.0	0.0	0.0	0.0	0.0	0.0	0.0	0.0	0.0	0.0	0.0	0.0	0.0	0.0	0.0	0.0	0.0	0.0	0.0	0.0	0.0	0.0	0.0	0.0	0.0	0.0	0.0	0.0	0.0	0.0	0.0
1627.0	32620.0	32620.0	32620.0	32620.0	32620.0	32620.0	32620.0	32620.0	32620.0	32620.0	32620.0	32620.0	32620.0	32620.0	32620.0	32620.0	32620.0	32620.0	32620.0	32620.0	32620.0	32620.0	32620.0	32620.0	32620.0	32620.0	32620.0	32620.0	32620.0	32620.0	32620.0	32620.0	32620.0	32679.0	32679.0
1628.0	1938.0	1938.0	1938.0	1938.0	1938.0	1938.0	1938.0	1938.0	1938.0	1938.0	1938.0	1938.0	1938.0	1938.0	1938.0	1938.0	1938.0	1938.0	1938.0	1938.0	1938.0	1938.0	1938.0	1938.0	1938.0	1938.0	1938.0	1938.0	1938.0	1938.0	1938.0	1938.0	1938.0	1938.0	1938.0
1629.0	0.0	0.0	0.0	0.0	0.0	0.0	0.0	0.0	0.0	0.0	0.0	0.0	0.0	0.0	0.0	0.0	0.0	0.0	0.0	0.0	0.0	0.0	0.0	0.0	0.0	0.0	0.0	0.0	0.0	0.0	0.0	0.0	0.0	0.0	0.0
1630.0	64409.0	64409.0	65669.0	65669.0	65669.0	65669.0	65669.0	65669.0	65669.0	65669.0	65669.0	65669.0	65669.0	65669.0	65669.0	65669.0	65669.0	65669.0	65669.0	65669.0	65669.0	65669.0	65669.0	65669.0	65669.0	65669.0	65669.0	65920.0	65920.0	65920.0	65920.0	65920.0	65920.0	66370.0	66370.0
1631.0	85985.0	85985.0	86986.0	87448.0	87448.0	87448.0	87448.0	87448.0	87448.0	87448.0	87666.0	87666.0	87666.0	87666.0	87666.0	87666.0	87772.0	87772.0	87772.0	87932.0	87932.0	88665.0	88665.0	88750.0	88750.0	88750.0	88750.0	88767.0	88767.0	88767.0	88767.0	88767.0	88767.0	88767.0	88767.0
1632.0	0.0	0.0	0.0	0.0	0.0	0.0	0.0	0.0	0.0	0.0	0.0	0.0	0.0	0.0	0.0	0.0	0.0	0.0	0.0	0.0	0.0	0.0	0.0	0.0	0.0	0.0	0.0	0.0	0.0	0.0	0.0	0.0	0.0	0.0	0.0
1633.0	28961.0	28961.0	31037.0	31037.0	31037.0	31037.0	31037.0	31037.0	31037.0	31037.0	31037.0	31037.0	31037.0	31037.0	31037.0	31037.0	31037.0	31037.0	31037.0	31037.0	31037.0	31037.0	31037.0	31037.0	31037.0	31037.0	31037.0	31037.0	31037.0	31037.0	31037.0	31037.0	31037.0	31037.0	31037.0
1634.0	50426.0	50426.0	59110.0	59110.0	59110.0	59110.0	59110.0	59110.0	59110.0	59110.0	59110.0	59110.0	59110.0	59110.0	59726.0	59726.0	59726.0	59726.0	59726.0	59726.0	59726.0	59726.0	59726.0	59726.0	59726.0	59726.0	59726.0	59726.0	59726.0	59726.0	59726.0	59726.0	59726.0	59726.0	59726.0
1635.0	41166.0	41166.0	41166.0	41372.0	41802.0	42100.0	42100.0	42100.0	42100.0	42100.0	42100.0	42100.0	42100.0	42100.0	42136.0	42254.0	42254.0	42254.0	42254.0	42382.0	42382.0	42553.0	42553.0	42553.0	42787.0	43121.0	43121.0	43121.0	43121.0	43242.0	43242.0	43242.0	43242.0	43242.0	43242.0
1636.0	79291.0	79291.0	82044.0	82228.0	82228.0	82418.0	82418.0	82418.0	82418.0	82418.0	82418.0	82418.0	82418.0	82418.0	82418.0	82418.0	82418.0	82418.0	82418.0	82418.0	82418.0	82487.0	82487.0	82533.0	82533.0	82533.0	82533.0	82659.0	82659.0	82659.0	82659.0	82659.0	82659.0	82659.0	82659.0
1637.0	0.0	0.0	0.0	0.0	0.0	0.0	0.0	0.0	0.0	0.0	0.0	0.0	0.0	0.0	0.0	0.0	0.0	0.0	0.0	0.0	0.0	0.0	0.0	0.0	0.0	0.0	0.0	0.0	0.0	0.0	0.0	0.0	0.0	0.0	0.0
1638.0	0.0	0.0	0.0	0.0	0.0	0.0	0.0	0.0	0.0	0.0	0.0	0.0	0.0	0.0	0.0	0.0	0.0	0.0	0.0	0.0	0.0	0.0	0.0	0.0	0.0	0.0	0.0	0.0	0.0	0.0	0.0	0.0	0.0	0.0	0.0
1639.0	86592.0	86592.0	88976.0	88976.0	88976.0	89328.0	89328.0	89341.0	89341.0	89341.0	89341.0	89341.0	89341.0	89341.0	89341.0	89341.0	89688.0	89688.0	91735.0	91735.0	91735.0	92159.0	92159.0	92159.0	92159.0	92159.0	92159.0	92159.0	92159.0	92889.0	92889.0	92889.0	92889.0	92889.0	92889.0
1640.0	27186.0	27186.0	27186.0	27186.0	27186.0	27186.0	27186.0	27186.0	27186.0	27186.0	27301.0	27301.0	27301.0	27301.0	27383.0	27383.0	27383.0	27383.0	27453.0	27453.0	27453.0	27460.0	27460.0	27460.0	27460.0	27460.0	27460.0	27460.0	27460.0	27460.0	27460.0	27460.0	27460.0	27460.0	27460.0
1641.0	47631.0	47631.0	47799.0	47799.0	47799.0	47799.0	47799.0	47799.0	47799.0	47799.0	47799.0	47799.0	47799.0	47799.0	47799.0	47799.0	47799.0	47799.0	47799.0	47799.0	47799.0	47799.0	47799.0	47799.0	47799.0	47799.0	47799.0	47799.0	47799.0	47799.0	47799.0	47799.0	47799.0	47799.0	47799.0
1642.0	14733.0	14733.0	14733.0	14733.0	14733.0	14733.0	14733.0	14733.0	14733.0	14733.0	14733.0	14733.0	14733.0	14733.0	14733.0	14733.0	14733.0	14733.0	14733.0	14733.0	14733.0	14875.0	14875.0	14875.0	14875.0	14875.0	14875.0	14875.0	14875.0	14875.0	14875.0	14875.0	14875.0	14875.0	14875.0
1643.0	39369.0	39369.0	40686.0	40686.0	40686.0	40698.0	40698.0	40698.0	40700.0	40700.0	40700.0	40700.0	40700.0	40700.0	40700.0	40747.0	40747.0	40747.0	40747.0	40747.0	40747.0	40747.0	40747.0	40747.0	40747.0	40747.0	40747.0	40892.0	40892.0	40892.0	40892.0	40892.0	40892.0	40892.0	40892.0
1644.0	28946.0	28946.0	28946.0	28946.0	28946.0	28946.0	28946.0	28946.0	28946.0	28946.0	28946.0	28946.0	28946.0	29763.0	29763.0	29763.0	29763.0	29763.0	29763.0	29763.0	29763.0	29763.0	29763.0	29763.0	29763.0	29763.0	29763.0	29763.0	30009.0	30009.0	30009.0	30009.0	30009.0	30009.0	30009.0
1645.0	100845.0	100845.0	100846.0	101353.0	101353.0	101353.0	101353.0	101353.0	101353.0	101353.0	101353.0	101353.0	101353.0	101353.0	101353.0	101353.0	101353.0	101353.0	101353.0	101353.0	101353.0	101353.0	101644.0	101644.0	101644.0	101644.0	101644.0	101644.0	101644.0	101644.0	101644.0	101644.0	101644.0	101644.0	101644.0
1646.0	0.0	0.0	0.0	0.0	0.0	0.0	0.0	0.0	0.0	0.0	0.0	0.0	0.0	0.0	0.0	0.0	0.0	0.0	0.0	0.0	0.0	0.0	0.0	0.0	0.0	0.0	0.0	0.0	0.0	0.0	0.0	0.0	0.0	0.0	0.0
1647.0	1452975.0	1452975.0	1452975.0	1452975.0	1452975.0	1452975.0	1452975.0	1452975.0	1452975.0	1452975.0	1452975.0	1452975.0	1452975.0	1452975.0	1453666.0	1454019.0	1459448.0	1459452.0	1464487.0	1464543.0	1464543.0	1464543.0	1464543.0	1464543.0	1464543.0	1464543.0	1464543.0	1464543.0	1464609.0	1499661.0	1516832.0	1536337.0	1540839.0	1542582.0	1542582.0
1648.0	0.0	0.0	0.0	0.0	0.0	0.0	0.0	0.0	0.0	0.0	0.0	0.0	0.0	0.0	0.0	0.0	0.0	0.0	0.0	0.0	0.0	0.0	0.0	0.0	0.0	0.0	0.0	0.0	0.0	0.0	0.0	0.0	0.0	0.0	0.0
1649.0	0.0	0.0	0.0	0.0	0.0	0.0	0.0	0.0	0.0	0.0	0.0	0.0	0.0	0.0	0.0	0.0	0.0	0.0	0.0	0.0	0.0	0.0	0.0	0.0	0.0	0.0	0.0	0.0	0.0	0.0	0.0	0.0	0.0	0.0	0.0
1650.0	0.0	0.0	0.0	0.0	0.0	0.0	0.0	0.0	0.0	0.0	0.0	0.0	0.0	0.0	0.0	0.0	0.0	0.0	0.0	0.0	0.0	0.0	0.0	0.0	0.0	0.0	0.0	0.0	0.0	0.0	0.0	0.0	0.0	0.0	0.0
1651.0	108549.0	108549.0	116335.0	116573.0	116573.0	116681.0	116681.0	116681.0	116681.0	116683.0	117036.0	117036.0	117036.0	117036.0	117036.0	117036.0	117036.0	117088.0	117738.0	117738.0	117738.0	117879.0	117879.0	117879.0	117879.0	117879.0	117883.0	117883.0	117909.0	117953.0	117953.0	117953.0	118089.0	118089.0	118089.0
1652.0	102454.0	102454.0	120860.0	120860.0	120860.0	121010.0	121010.0	121147.0	121147.0	121548.0	121548.0	121548.0	121548.0	121548.0	122149.0	122191.0	122191.0	122191.0	122569.0	122569.0	122569.0	122569.0	122661.0	122661.0	122780.0	122780.0	122780.0	122780.0	122780.0	122780.0	122780.0	122780.0	123242.0	123242.0	123242.0
1653.0	89408.0	89408.0	91351.0	91555.0	92267.0	92992.0	92992.0	92992.0	92992.0	92992.0	92992.0	92992.0	92995.0	92995.0	92995.0	92995.0	92995.0	92995.0	92995.0	92995.0	92995.0	92995.0	92995.0	92995.0	92995.0	92995.0	92995.0	92995.0	92995.0	92995.0	92995.0	92995.0	93368.0	93368.0	93374.0
1654.0	44666.0	44666.0	44666.0	44666.0	44666.0	44666.0	44666.0	45173.0	45173.0	45173.0	45173.0	45173.0	45173.0	45173.0	45173.0	45173.0	45173.0	45173.0	45173.0	45173.0	45173.0	45173.0	45173.0	45173.0	45173.0	45173.0	45173.0	45173.0	46080.0	46238.0	46238.0	46238.0	46415.0	46415.0	46415.0
1655.0	263911.0	263911.0	264921.0	265248.0	265248.0	265507.0	265507.0	265507.0	265507.0	265507.0	265524.0	265525.0	265525.0	266014.0	266014.0	266014.0	266014.0	266077.0	266079.0	266079.0	266079.0	266079.0	266079.0	266079.0	266079.0	266079.0	266079.0	266079.0	268216.0	268216.0	268216.0	268216.0	268216.0	268216.0	268216.0
1656.0	0.0	0.0	0.0	0.0	0.0	0.0	0.0	0.0	0.0	0.0	0.0	0.0	0.0	0.0	0.0	0.0	0.0	0.0	0.0	0.0	0.0	0.0	0.0	0.0	0.0	0.0	0.0	0.0	0.0	0.0	0.0	0.0	0.0	0.0	0.0
1657.0	47086.0	47086.0	49711.0	49866.0	49866.0	50020.0	50020.0	50020.0	50020.0	50028.0	50028.0	50028.0	50028.0	50028.0	50028.0	50028.0	50028.0	50028.0	50028.0	50028.0	50028.0	50028.0	50028.0	50028.0	50028.0	50028.0	50028.0	50028.0	50028.0	50028.0	50028.0	50028.0	50028.0	50028.0	50028.0
1658.0	27860.0	27860.0	28670.0	28670.0	28670.0	28670.0	28670.0	28804.0	28804.0	28804.0	28804.0	28804.0	28804.0	28804.0	28804.0	28804.0	28804.0	28804.0	28804.0	28928.0	28928.0	28928.0	28928.0	29642.0	29642.0	29642.0	29642.0	29642.0	29642.0	29642.0	29642.0	29642.0	29642.0	29642.0	29642.0
1659.0	703.0	703.0	703.0	703.0	703.0	703.0	703.0	703.0	703.0	703.0	703.0	703.0	703.0	703.0	703.0	703.0	703.0	703.0	703.0	703.0	703.0	703.0	703.0	703.0	703.0	703.0	703.0	703.0	703.0	703.0	703.0	703.0	703.0	703.0	703.0
1660.0	0.0	0.0	0.0	0.0	0.0	0.0	0.0	0.0	0.0	0.0	0.0	0.0	0.0	0.0	0.0	0.0	0.0	0.0	0.0	0.0	0.0	0.0	0.0	0.0	0.0	0.0	0.0	0.0	0.0	0.0	0.0	0.0	0.0	0.0	0.0
1661.0	28975.0	28975.0	28975.0	28975.0	28975.0	28975.0	28975.0	28975.0	28975.0	28975.0	28975.0	28975.0	28975.0	29084.0	29084.0	29084.0	29084.0	29084.0	29084.0	29084.0	29084.0	29084.0	29084.0	29084.0	29084.0	29084.0	29084.0	29084.0	29084.0	29084.0	29084.0	29084.0	29084.0	29084.0	29084.0
1662.0	23715.0	23715.0	23717.0	23717.0	23717.0	23717.0	23717.0	23717.0	23717.0	23717.0	23717.0	23717.0	23717.0	23717.0	23717.0	23717.0	23717.0	23717.0	23717.0	23717.0	23717.0	23717.0	23717.0	23717.0	23717.0	23717.0	23717.0	23717.0	23717.0	23717.0	23717.0	23717.0	23717.0	23717.0	23717.0
1663.0	46.0	46.0	46.0	46.0	46.0	46.0	46.0	46.0	46.0	46.0	46.0	46.0	46.0	46.0	46.0	46.0	46.0	46.0	46.0	46.0	46.0	46.0	46.0	46.0	46.0	46.0	46.0	46.0	46.0	46.0	46.0	46.0	46.0	46.0	46.0
1664.0	0.0	0.0	0.0	0.0	0.0	0.0	0.0	0.0	0.0	0.0	0.0	0.0	0.0	0.0	0.0	0.0	0.0	0.0	0.0	0.0	0.0	0.0	0.0	0.0	0.0	0.0	0.0	0.0	0.0	0.0	0.0	0.0	0.0	0.0	0.0
1665.0	55570.0	55570.0	55570.0	55570.0	55570.0	55570.0	55570.0	55570.0	55570.0	55570.0	55570.0	55570.0	55570.0	55570.0	55570.0	55570.0	55570.0	55570.0	55570.0	55570.0	55570.0	55570.0	55570.0	55570.0	55570.0	55717.0	55717.0	55717.0	55827.0	55827.0	55827.0	55948.0	55948.0	55948.0	55948.0
1666.0	0.0	0.0	0.0	0.0	0.0	0.0	0.0	0.0	0.0	0.0	0.0	0.0	0.0	0.0	0.0	0.0	0.0	0.0	0.0	0.0	0.0	0.0	0.0	0.0	0.0	0.0	0.0	0.0	0.0	0.0	0.0	0.0	0.0	0.0	0.0
1667.0	0.0	0.0	0.0	0.0	0.0	0.0	0.0	0.0	0.0	0.0	0.0	0.0	0.0	0.0	0.0	0.0	0.0	0.0	0.0	0.0	0.0	0.0	0.0	0.0	0.0	0.0	0.0	0.0	0.0	0.0	0.0	0.0	0.0	0.0	0.0
1668.0	20642.0	20642.0	20642.0	20826.0	20826.0	20826.0	20826.0	21046.0	21046.0	21046.0	21046.0	21046.0	21046.0	21046.0	21046.0	21046.0	21046.0	21046.0	21046.0	21046.0	21046.0	21046.0	21315.0	21315.0	21315.0	21315.0	21315.0	21532.0	21537.0	21537.0	21537.0	21537.0	21537.0	21537.0	21537.0
1669.0	0.0	0.0	0.0	0.0	0.0	0.0	0.0	0.0	0.0	0.0	0.0	0.0	0.0	0.0	0.0	0.0	0.0	0.0	0.0	0.0	0.0	0.0	0.0	0.0	0.0	0.0	0.0	0.0	0.0	0.0	0.0	0.0	0.0	0.0	0.0
1670.0	18221.0	18221.0	18221.0	18221.0	18221.0	18221.0	18221.0	18221.0	18221.0	18221.0	18221.0	18221.0	18221.0	18221.0	18221.0	18221.0	18221.0	18221.0	18221.0	18221.0	18221.0	18221.0	18221.0	18221.0	18221.0	18221.0	18221.0	18221.0	18221.0	18221.0	18221.0	18341.0	18341.0	18341.0	18341.0
1671.0	0.0	0.0	0.0	0.0	0.0	0.0	0.0	0.0	0.0	0.0	0.0	0.0	0.0	0.0	0.0	0.0	0.0	0.0	0.0	0.0	0.0	0.0	0.0	0.0	0.0	0.0	0.0	0.0	0.0	0.0	0.0	0.0	0.0	0.0	0.0
1672.0	118614.0	118614.0	118614.0	118614.0	118614.0	118614.0	118614.0	118614.0	118614.0	118614.0	118614.0	118614.0	118614.0	118614.0	118614.0	118614.0	118614.0	118615.0	118780.0	118780.0	118780.0	118780.0	118780.0	118780.0	118780.0	118780.0	118924.0	118924.0	118924.0	118924.0	118924.0	118924.0	119260.0	119260.0	119260.0
1673.0	0.0	0.0	0.0	0.0	0.0	0.0	0.0	0.0	0.0	0.0	0.0	0.0	0.0	0.0	0.0	0.0	0.0	0.0	0.0	0.0	0.0	0.0	0.0	0.0	0.0	0.0	0.0	0.0	0.0	0.0	0.0	0.0	0.0	0.0	0.0
1674.0	0.0	0.0	0.0	0.0	0.0	0.0	0.0	0.0	0.0	0.0	0.0	0.0	0.0	0.0	0.0	0.0	0.0	0.0	0.0	0.0	0.0	0.0	0.0	0.0	0.0	0.0	0.0	0.0	0.0	0.0	0.0	0.0	0.0	0.0	0.0
1675.0	28511.0	28511.0	28511.0	28511.0	28629.0	28629.0	28629.0	28629.0	28629.0	28629.0	28629.0	28629.0	28629.0	28629.0	28629.0	28629.0	28703.0	29028.0	29028.0	29028.0	29028.0	29028.0	29028.0	29028.0	29146.0	29146.0	29146.0	29146.0	29146.0	29146.0	29387.0	29387.0	29387.0	29471.0	29471.0
1676.0	0.0	0.0	0.0	0.0	0.0	0.0	0.0	0.0	0.0	0.0	0.0	0.0	0.0	0.0	0.0	0.0	0.0	0.0	0.0	0.0	0.0	0.0	0.0	0.0	0.0	0.0	0.0	0.0	0.0	0.0	0.0	0.0	0.0	0.0	0.0
1677.0	47181.0	47181.0	47181.0	47181.0	47181.0	47181.0	47181.0	47181.0	47181.0	47181.0	47181.0	47181.0	47181.0	47181.0	47181.0	47181.0	47181.0	47181.0	47181.0	47181.0	47181.0	47181.0	47181.0	47181.0	47181.0	47181.0	47181.0	47181.0	47181.0	47181.0	47181.0	47181.0	47181.0	47181.0	47181.0
1678.0	22793.0	22793.0	22793.0	22793.0	22793.0	22793.0	22793.0	22793.0	22793.0	22793.0	22793.0	22793.0	22793.0	22793.0	22793.0	22793.0	22793.0	22793.0	22793.0	22793.0	22793.0	22793.0	22793.0	22793.0	22793.0	22793.0	22793.0	22793.0	22793.0	22793.0	22793.0	22793.0	22793.0	22793.0	22793.0
1679.0	0.0	0.0	0.0	0.0	0.0	0.0	0.0	0.0	0.0	0.0	0.0	0.0	0.0	0.0	0.0	0.0	0.0	0.0	0.0	0.0	0.0	0.0	0.0	0.0	0.0	0.0	0.0	0.0	0.0	0.0	0.0	0.0	0.0	0.0	0.0
1680.0	0.0	0.0	0.0	0.0	0.0	0.0	0.0	0.0	0.0	0.0	0.0	0.0	0.0	0.0	0.0	0.0	0.0	0.0	0.0	0.0	0.0	0.0	0.0	0.0	0.0	0.0	0.0	0.0	0.0	0.0	0.0	0.0	0.0	0.0	0.0
1681.0	32862.0	32862.0	32862.0	32862.0	32862.0	32862.0	32862.0	32862.0	32862.0	32862.0	32862.0	32862.0	32862.0	32862.0	32862.0	32862.0	32862.0	32862.0	32984.0	32984.0	32984.0	32984.0	32984.0	32984.0	32984.0	32984.0	32984.0	32984.0	32984.0	32984.0	32984.0	32984.0	32984.0	32984.0	32984.0
1682.0	17896.0	17896.0	17896.0	17896.0	17896.0	17896.0	17896.0	17896.0	17896.0	17896.0	17896.0	17896.0	17896.0	17896.0	17896.0	17896.0	17896.0	17896.0	17896.0	17896.0	17896.0	17896.0	17896.0	17896.0	17896.0	17896.0	17896.0	17896.0	17896.0	17896.0	17896.0	17896.0	17896.0	17896.0	17896.0
1683.0	0.0	0.0	0.0	0.0	0.0	0.0	0.0	0.0	0.0	0.0	0.0	0.0	0.0	0.0	0.0	0.0	0.0	0.0	0.0	0.0	0.0	0.0	0.0	0.0	0.0	0.0	0.0	0.0	0.0	0.0	0.0	0.0	0.0	0.0	0.0
1684.0	51403.0	51403.0	51647.0	51647.0	51647.0	51647.0	51647.0	51647.0	51775.0	51775.0	51775.0	51775.0	51775.0	51775.0	52319.0	52319.0	52319.0	52319.0	52319.0	52319.0	52319.0	52319.0	52435.0	52576.0	52576.0	52705.0	52705.0	52705.0	52705.0	52706.0	52706.0	52706.0	52706.0	52706.0	52706.0
1685.0	17112.0	17112.0	17112.0	17112.0	17112.0	17112.0	17112.0	17112.0	17112.0	17112.0	17112.0	17112.0	17112.0	17112.0	17112.0	17112.0	17112.0	17112.0	17112.0	17112.0	17112.0	17112.0	17124.0	17124.0	17124.0	17124.0	17124.0	17124.0	17124.0	17124.0	17124.0	17124.0	17124.0	17124.0	17124.0
1686.0	0.0	0.0	0.0	0.0	0.0	0.0	0.0	0.0	0.0	0.0	0.0	0.0	0.0	0.0	0.0	0.0	0.0	0.0	0.0	0.0	0.0	0.0	0.0	0.0	0.0	0.0	0.0	0.0	0.0	0.0	0.0	0.0	0.0	0.0	0.0
1687.0	0.0	0.0	0.0	0.0	0.0	0.0	0.0	0.0	0.0	0.0	0.0	0.0	0.0	0.0	0.0	0.0	0.0	0.0	0.0	0.0	0.0	0.0	0.0	0.0	0.0	0.0	0.0	0.0	0.0	0.0	0.0	0.0	0.0	0.0	0.0
1688.0	0.0	0.0	0.0	0.0	0.0	0.0	0.0	0.0	0.0	0.0	0.0	0.0	0.0	0.0	0.0	0.0	0.0	0.0	0.0	0.0	0.0	0.0	0.0	0.0	0.0	0.0	0.0	0.0	0.0	0.0	0.0	0.0	0.0	0.0	0.0
1689.0	0.0	0.0	0.0	0.0	0.0	0.0	0.0	0.0	0.0	0.0	0.0	0.0	0.0	0.0	0.0	0.0	0.0	0.0	0.0	0.0	0.0	0.0	0.0	0.0	0.0	0.0	0.0	0.0	0.0	0.0	0.0	0.0	0.0	0.0	0.0
1690.0	4306.0	4306.0	4306.0	4306.0	4306.0	4306.0	4306.0	4306.0	4306.0	4306.0	4306.0	4306.0	4306.0	4306.0	4306.0	4306.0	4306.0	4306.0	4306.0	4306.0	4306.0	4306.0	4306.0	4306.0	4306.0	4306.0	4306.0	4306.0	4306.0	4306.0	4306.0	4306.0	4306.0	4306.0	4306.0
1691.0	0.0	0.0	0.0	0.0	0.0	0.0	0.0	0.0	0.0	0.0	0.0	0.0	0.0	0.0	0.0	0.0	0.0	0.0	0.0	0.0	0.0	0.0	0.0	0.0	0.0	0.0	0.0	0.0	0.0	0.0	0.0	0.0	0.0	0.0	0.0
1692.0	0.0	0.0	0.0	0.0	0.0	0.0	0.0	0.0	0.0	0.0	0.0	0.0	0.0	0.0	0.0	0.0	0.0	0.0	0.0	0.0	0.0	0.0	0.0	0.0	0.0	0.0	0.0	0.0	0.0	0.0	0.0	0.0	0.0	0.0	0.0
1693.0	0.0	0.0	0.0	0.0	0.0	0.0	0.0	0.0	0.0	0.0	0.0	0.0	0.0	0.0	0.0	0.0	0.0	0.0	0.0	0.0	0.0	0.0	0.0	0.0	0.0	0.0	0.0	0.0	0.0	0.0	0.0	0.0	0.0	0.0	0.0
1694.0	30851.0	30851.0	30851.0	30851.0	30851.0	30851.0	30851.0	31018.0	31018.0	31018.0	31018.0	31018.0	31018.0	31018.0	31018.0	31018.0	31018.0	31018.0	31018.0	31018.0	31018.0	31018.0	31018.0	31018.0	31018.0	31018.0	31018.0	31018.0	31018.0	31018.0	31018.0	31018.0	31018.0	31018.0	31018.0
1695.0	0.0	0.0	0.0	0.0	0.0	0.0	0.0	0.0	0.0	0.0	0.0	0.0	0.0	0.0	0.0	0.0	0.0	0.0	0.0	0.0	0.0	0.0	0.0	0.0	0.0	0.0	0.0	0.0	0.0	0.0	0.0	0.0	0.0	0.0	0.0
1696.0	0.0	0.0	0.0	0.0	0.0	0.0	0.0	0.0	0.0	0.0	0.0	0.0	0.0	0.0	0.0	0.0	0.0	0.0	0.0	0.0	0.0	0.0	0.0	0.0	0.0	0.0	0.0	0.0	0.0	0.0	0.0	0.0	0.0	0.0	0.0
1697.0	8692.0	8692.0	8692.0	8692.0	8692.0	8692.0	8692.0	8692.0	8692.0	8692.0	8692.0	8692.0	8692.0	8692.0	8692.0	8692.0	8692.0	8692.0	8692.0	8692.0	8692.0	8692.0	8692.0	8692.0	8692.0	8692.0	8692.0	8692.0	8692.0	8692.0	8692.0	8692.0	8692.0	8692.0	8692.0
1698.0	7856.0	7856.0	7856.0	7856.0	7856.0	7856.0	7856.0	7856.0	7856.0	7856.0	7856.0	7856.0	7856.0	7856.0	7856.0	7856.0	7856.0	7856.0	7856.0	7856.0	7856.0	7856.0	7856.0	7856.0	7856.0	7856.0	7856.0	7856.0	7856.0	7856.0	7856.0	7856.0	7856.0	7856.0	7856.0
1699.0	32697.0	32697.0	32697.0	32697.0	32697.0	32697.0	32697.0	32697.0	32697.0	32697.0	32697.0	32697.0	32697.0	32697.0	32697.0	32697.0	32697.0	32697.0	32697.0	32697.0	32697.0	32697.0	32697.0	32697.0	32697.0	32697.0	32697.0	32697.0	32697.0	32697.0	32697.0	32697.0	32697.0	32697.0	32697.0
1700.0	0.0	0.0	0.0	0.0	0.0	0.0	0.0	0.0	0.0	0.0	0.0	0.0	0.0	0.0	0.0	0.0	0.0	0.0	0.0	0.0	0.0	0.0	0.0	0.0	0.0	0.0	0.0	0.0	0.0	0.0	0.0	0.0	0.0	0.0	0.0
1701.0	0.0	0.0	0.0	0.0	0.0	0.0	0.0	0.0	0.0	0.0	0.0	0.0	0.0	0.0	0.0	0.0	0.0	0.0	0.0	0.0	0.0	0.0	0.0	0.0	0.0	0.0	0.0	0.0	0.0	0.0	0.0	0.0	0.0	0.0	0.0
1702.0	0.0	0.0	0.0	0.0	0.0	0.0	0.0	0.0	0.0	0.0	0.0	0.0	0.0	0.0	0.0	0.0	0.0	0.0	0.0	0.0	0.0	0.0	0.0	0.0	0.0	0.0	0.0	0.0	0.0	0.0	0.0	0.0	0.0	0.0	0.0
1703.0	0.0	0.0	0.0	0.0	0.0	0.0	0.0	0.0	0.0	0.0	0.0	0.0	0.0	0.0	0.0	0.0	0.0	0.0	0.0	0.0	0.0	0.0	0.0	0.0	0.0	0.0	0.0	0.0	0.0	0.0	0.0	0.0	0.0	0.0	0.0
1704.0	28483.0	28483.0	28483.0	28483.0	28483.0	28483.0	28483.0	28483.0	28483.0	28483.0	28483.0	28483.0	28483.0	28483.0	28483.0	28483.0	28483.0	28483.0	28483.0	28483.0	28483.0	28483.0	28483.0	28483.0	28483.0	28483.0	28483.0	28483.0	28483.0	28483.0	28483.0	28483.0	28601.0	28601.0	28601.0
1705.0	0.0	0.0	0.0	0.0	0.0	0.0	0.0	0.0	0.0	0.0	0.0	0.0	0.0	0.0	0.0	0.0	0.0	0.0	0.0	0.0	0.0	0.0	0.0	0.0	0.0	0.0	0.0	0.0	0.0	0.0	0.0	0.0	0.0	0.0	0.0
1706.0	0.0	0.0	0.0	0.0	0.0	0.0	0.0	0.0	0.0	0.0	0.0	0.0	0.0	0.0	0.0	0.0	0.0	0.0	0.0	0.0	0.0	0.0	0.0	0.0	0.0	0.0	0.0	0.0	0.0	0.0	0.0	0.0	0.0	0.0	0.0
1707.0	21041.0	21041.0	21041.0	21041.0	21041.0	21041.0	21041.0	21041.0	21041.0	21041.0	21041.0	21041.0	21041.0	21041.0	21041.0	21041.0	21041.0	21041.0	21041.0	21041.0	21041.0	21041.0	21041.0	21041.0	21041.0	21041.0	21041.0	21041.0	21041.0	21041.0	21041.0	21041.0	21041.0	21041.0	21041.0
1708.0	11312.0	11312.0	11312.0	11312.0	11312.0	11312.0	11312.0	11312.0	11312.0	11312.0	11312.0	11312.0	11312.0	11312.0	11312.0	11312.0	11312.0	11312.0	11312.0	11312.0	11312.0	11312.0	11312.0	11312.0	11312.0	11312.0	11312.0	11312.0	11312.0	11312.0	11312.0	11312.0	11312.0	11312.0	11312.0
1709.0	3115.0	3115.0	3115.0	3115.0	3115.0	3115.0	3115.0	3115.0	3115.0	3115.0	3115.0	3115.0	3115.0	3115.0	3115.0	3115.0	3115.0	3115.0	3115.0	3115.0	3115.0	3118.0	3118.0	3118.0	3118.0	3118.0	3118.0	3118.0	3118.0	3118.0	3118.0	3118.0	3118.0	3118.0	3118.0
1710.0	83407.0	83407.0	84524.0	84524.0	84524.0	84524.0	84524.0	84524.0	84524.0	84524.0	84524.0	84524.0	84524.0	84524.0	84524.0	84524.0	84524.0	84524.0	84524.0	84524.0	84524.0	84524.0	84524.0	84524.0	84617.0	84617.0	84617.0	84617.0	84617.0	84617.0	84617.0	84617.0	84617.0	84617.0	84844.0
1711.0	75630.0	75630.0	77654.0	77654.0	77757.0	77757.0	77757.0	77757.0	77757.0	77757.0	77757.0	77757.0	77757.0	77757.0	77811.0	77811.0	77811.0	77811.0	77811.0	77811.0	77811.0	77811.0	77829.0	77829.0	77829.0	77829.0	77829.0	77829.0	79182.0	79182.0	79182.0	79182.0	79182.0	79182.0	79182.0
1712.0	36586.0	36586.0	36586.0	36586.0	36586.0	36586.0	36586.0	36586.0	36586.0	36586.0	36586.0	36586.0	36586.0	36586.0	36586.0	36586.0	36586.0	36586.0	36586.0	36586.0	36586.0	36586.0	36586.0	36586.0	36586.0	36586.0	36586.0	36586.0	36586.0	36586.0	36586.0	36586.0	36586.0	36586.0	36586.0
1713.0	0.0	0.0	0.0	0.0	0.0	0.0	0.0	0.0	0.0	0.0	0.0	0.0	0.0	0.0	0.0	0.0	0.0	0.0	0.0	0.0	0.0	0.0	0.0	0.0	0.0	0.0	0.0	0.0	0.0	0.0	0.0	0.0	0.0	0.0	0.0
1714.0	15126.0	15126.0	15126.0	15126.0	15126.0	15126.0	15126.0	15126.0	15126.0	15126.0	15126.0	15126.0	15126.0	15310.0	15310.0	15310.0	15310.0	15310.0	15310.0	15310.0	15310.0	15310.0	15310.0	15310.0	15324.0	15324.0	15549.0	15549.0	15549.0	15549.0	15549.0	15549.0	15549.0	15549.0	15549.0
1715.0	43650.0	43650.0	43650.0	43650.0	43781.0	43781.0	43781.0	43781.0	43781.0	43781.0	43781.0	43781.0	43781.0	43781.0	43781.0	43781.0	43781.0	43781.0	43781.0	43781.0	43781.0	43854.0	43854.0	43854.0	43854.0	43854.0	43854.0	43854.0	43854.0	43854.0	43854.0	43854.0	43854.0	43854.0	43854.0
1716.0	0.0	0.0	0.0	0.0	0.0	0.0	0.0	0.0	0.0	0.0	0.0	0.0	0.0	0.0	0.0	0.0	0.0	0.0	0.0	0.0	0.0	0.0	0.0	0.0	0.0	0.0	0.0	0.0	0.0	0.0	0.0	0.0	0.0	0.0	0.0
1717.0	0.0	0.0	0.0	0.0	0.0	0.0	0.0	0.0	0.0	0.0	0.0	0.0	0.0	0.0	0.0	0.0	0.0	0.0	0.0	0.0	0.0	0.0	0.0	0.0	0.0	0.0	0.0	0.0	0.0	0.0	0.0	0.0	0.0	0.0	0.0
1718.0	12603.0	12603.0	12603.0	12603.0	12708.0	12708.0	12708.0	12708.0	12708.0	12708.0	12708.0	12708.0	12708.0	12708.0	12708.0	12708.0	12708.0	12708.0	12708.0	12708.0	12708.0	12708.0	12708.0	12708.0	12708.0	12708.0	12708.0	12708.0	12708.0	12708.0	12708.0	12708.0	12708.0	12708.0	12708.0
1719.0	0.0	0.0	0.0	0.0	0.0	0.0	0.0	0.0	0.0	0.0	0.0	0.0	0.0	0.0	0.0	0.0	0.0	0.0	0.0	0.0	0.0	0.0	0.0	0.0	0.0	0.0	0.0	0.0	0.0	0.0	0.0	0.0	0.0	0.0	0.0
1720.0	0.0	0.0	0.0	0.0	0.0	0.0	0.0	0.0	0.0	0.0	0.0	0.0	0.0	0.0	0.0	0.0	0.0	0.0	0.0	0.0	0.0	0.0	0.0	0.0	0.0	0.0	0.0	0.0	0.0	0.0	0.0	0.0	0.0	0.0	0.0
1721.0	0.0	0.0	0.0	0.0	0.0	0.0	0.0	0.0	0.0	0.0	0.0	0.0	0.0	0.0	0.0	0.0	0.0	0.0	0.0	0.0	0.0	0.0	0.0	0.0	0.0	0.0	0.0	0.0	0.0	0.0	0.0	0.0	0.0	0.0	0.0
1722.0	0.0	0.0	0.0	0.0	0.0	0.0	0.0	0.0	0.0	0.0	0.0	0.0	0.0	0.0	0.0	0.0	0.0	0.0	0.0	0.0	0.0	0.0	0.0	0.0	0.0	0.0	0.0	0.0	0.0	0.0	0.0	0.0	0.0	0.0	0.0
1723.0	1286867.0	1286867.0	1287409.0	1287674.0	1287685.0	1287697.0	1295473.0	1295605.0	1295783.0	1296547.0	1296728.0	1297059.0	1297387.0	1297988.0	1301397.0	1308015.0	1312177.0	1312177.0	1312351.0	1312351.0	1313411.0	1313411.0	1313411.0	1322526.0	1322658.0	1322957.0	1333936.0	1334046.0	1334046.0	1334438.0	1334438.0	1336109.0	1336109.0	1340702.0	1340702.0
1724.0	21910.0	21910.0	21910.0	21910.0	21910.0	21910.0	21910.0	21910.0	21910.0	21910.0	21910.0	21910.0	21910.0	22022.0	22022.0	22022.0	22022.0	22453.0	22453.0	22453.0	22453.0	22453.0	22453.0	22454.0	22454.0	22454.0	22454.0	22454.0	22454.0	22454.0	22454.0	22454.0	22454.0	22454.0	22454.0
1725.0	45681.0	45681.0	45681.0	46081.0	46081.0	46081.0	46081.0	46081.0	46160.0	46213.0	46213.0	46213.0	46213.0	46393.0	46393.0	46393.0	46393.0	46395.0	46470.0	46470.0	46470.0	46569.0	46569.0	46569.0	46569.0	46569.0	46740.0	48686.0	48686.0	48686.0	48686.0	48686.0	48686.0	48686.0	48686.0
1726.0	0.0	0.0	0.0	0.0	0.0	0.0	0.0	0.0	0.0	0.0	0.0	0.0	0.0	0.0	0.0	0.0	0.0	0.0	0.0	0.0	0.0	0.0	0.0	0.0	0.0	0.0	0.0	0.0	0.0	0.0	0.0	0.0	0.0	0.0	0.0
1727.0	20567.0	20567.0	20567.0	20570.0	20570.0	20570.0	20570.0	20570.0	20570.0	20570.0	20570.0	20570.0	20570.0	20570.0	20570.0	20570.0	20570.0	20570.0	20570.0	20570.0	20570.0	20570.0	20570.0	20570.0	20570.0	20570.0	20570.0	20570.0	20570.0	20570.0	20570.0	20570.0	20570.0	20570.0	20570.0
1728.0	0.0	0.0	0.0	0.0	0.0	0.0	0.0	0.0	0.0	0.0	0.0	0.0	0.0	0.0	0.0	0.0	0.0	0.0	0.0	0.0	0.0	0.0	0.0	0.0	0.0	0.0	0.0	0.0	0.0	0.0	0.0	0.0	0.0	0.0	0.0
1729.0	2988.0	2988.0	2988.0	2988.0	2988.0	2988.0	2988.0	2988.0	2988.0	2988.0	2988.0	2988.0	2988.0	2988.0	2988.0	2988.0	2988.0	3032.0	3032.0	3032.0	3032.0	3032.0	3032.0	3032.0	3032.0	3032.0	3032.0	3032.0	3032.0	3032.0	3032.0	3032.0	3032.0	3032.0	3032.0
1730.0	0.0	0.0	0.0	0.0	0.0	0.0	0.0	0.0	0.0	0.0	0.0	0.0	0.0	0.0	0.0	0.0	0.0	0.0	0.0	0.0	0.0	0.0	0.0	0.0	0.0	0.0	0.0	0.0	0.0	0.0	0.0	0.0	0.0	0.0	0.0
1731.0	0.0	0.0	0.0	0.0	0.0	0.0	0.0	0.0	0.0	0.0	0.0	0.0	0.0	0.0	0.0	0.0	0.0	0.0	0.0	0.0	0.0	0.0	0.0	0.0	0.0	0.0	0.0	0.0	0.0	0.0	0.0	0.0	0.0	0.0	0.0
1732.0	0.0	0.0	0.0	0.0	0.0	0.0	0.0	0.0	0.0	0.0	0.0	0.0	0.0	0.0	0.0	0.0	0.0	0.0	0.0	0.0	0.0	0.0	0.0	0.0	0.0	0.0	0.0	0.0	0.0	0.0	0.0	0.0	0.0	0.0	0.0
1733.0	0.0	0.0	0.0	0.0	0.0	0.0	0.0	0.0	0.0	0.0	0.0	0.0	0.0	0.0	0.0	0.0	0.0	0.0	0.0	0.0	0.0	0.0	0.0	0.0	0.0	0.0	0.0	0.0	0.0	0.0	0.0	0.0	0.0	0.0	0.0
1734.0	0.0	0.0	0.0	0.0	0.0	0.0	0.0	0.0	0.0	0.0	0.0	0.0	0.0	0.0	0.0	0.0	0.0	0.0	0.0	0.0	0.0	0.0	0.0	0.0	0.0	0.0	0.0	0.0	0.0	0.0	0.0	0.0	0.0	0.0	0.0
1735.0	0.0	0.0	0.0	0.0	0.0	0.0	0.0	0.0	0.0	0.0	0.0	0.0	0.0	0.0	0.0	0.0	0.0	0.0	0.0	0.0	0.0	0.0	0.0	0.0	0.0	0.0	0.0	0.0	0.0	0.0	0.0	0.0	0.0	0.0	0.0
1736.0	0.0	0.0	0.0	0.0	0.0	0.0	0.0	0.0	0.0	0.0	0.0	0.0	0.0	0.0	0.0	0.0	0.0	0.0	0.0	0.0	0.0	0.0	0.0	0.0	0.0	0.0	0.0	0.0	0.0	0.0	0.0	0.0	0.0	0.0	0.0
1737.0	0.0	0.0	0.0	0.0	0.0	0.0	0.0	0.0	0.0	0.0	0.0	0.0	0.0	0.0	0.0	0.0	0.0	0.0	0.0	0.0	0.0	0.0	0.0	0.0	0.0	0.0	0.0	0.0	0.0	0.0	0.0	0.0	0.0	0.0	0.0
1738.0	20369.0	20369.0	20369.0	20369.0	20369.0	20369.0	20369.0	20369.0	20369.0	20369.0	20369.0	20369.0	20369.0	20369.0	20369.0	20369.0	20369.0	20805.0	20805.0	20805.0	20805.0	20805.0	20805.0	20805.0	20805.0	20805.0	20805.0	20805.0	20805.0	20805.0	20805.0	20805.0	20805.0	20805.0	20805.0
1739.0	22190.0	22190.0	22190.0	22190.0	22190.0	22190.0	22190.0	22190.0	22190.0	22190.0	22190.0	22190.0	22190.0	22190.0	22190.0	22190.0	22190.0	22190.0	22190.0	22190.0	22190.0	22190.0	22190.0	22190.0	22190.0	22190.0	22190.0	22190.0	22190.0	22190.0	22190.0	22190.0	22756.0	22756.0	22756.0
1740.0	0.0	0.0	0.0	0.0	0.0	0.0	0.0	0.0	0.0	0.0	0.0	0.0	0.0	0.0	0.0	0.0	0.0	0.0	0.0	0.0	0.0	0.0	0.0	0.0	0.0	0.0	0.0	0.0	0.0	0.0	0.0	0.0	0.0	0.0	0.0
1741.0	44.0	44.0	44.0	44.0	44.0	44.0	44.0	44.0	44.0	44.0	44.0	44.0	44.0	44.0	44.0	44.0	44.0	44.0	44.0	44.0	44.0	44.0	44.0	44.0	44.0	44.0	44.0	44.0	44.0	44.0	44.0	44.0	44.0	44.0	44.0
1742.0	25494.0	25494.0	26060.0	26219.0	26219.0	26219.0	26219.0	26219.0	26219.0	26219.0	26219.0	26219.0	26230.0	26230.0	26230.0	26230.0	26230.0	26230.0	26230.0	26230.0	26230.0	26230.0	26230.0	26230.0	26230.0	26230.0	26230.0	26230.0	26230.0	26230.0	26230.0	26230.0	26230.0	26230.0	26230.0
1743.0	0.0	0.0	0.0	0.0	0.0	0.0	0.0	0.0	0.0	0.0	0.0	0.0	0.0	0.0	0.0	0.0	0.0	0.0	0.0	0.0	0.0	0.0	0.0	0.0	0.0	0.0	0.0	0.0	0.0	0.0	0.0	0.0	0.0	0.0	0.0
1744.0	33053.0	33053.0	33053.0	33053.0	33053.0	33053.0	33053.0	33053.0	33053.0	33053.0	33053.0	33053.0	33053.0	33053.0	33053.0	33053.0	33053.0	33411.0	33411.0	33411.0	33565.0	33565.0	33565.0	33565.0	33649.0	33649.0	33649.0	33683.0	33683.0	33683.0	33683.0	33683.0	33683.0	33683.0	33683.0
1745.0	0.0	0.0	0.0	0.0	0.0	0.0	0.0	0.0	0.0	0.0	0.0	0.0	0.0	0.0	0.0	0.0	0.0	0.0	0.0	0.0	0.0	0.0	0.0	0.0	0.0	0.0	0.0	0.0	0.0	0.0	0.0	0.0	0.0	0.0	0.0
1746.0	0.0	0.0	0.0	0.0	0.0	0.0	0.0	0.0	0.0	0.0	0.0	0.0	0.0	0.0	0.0	0.0	0.0	0.0	0.0	0.0	0.0	0.0	0.0	0.0	0.0	0.0	0.0	0.0	0.0	0.0	0.0	0.0	0.0	0.0	0.0
1747.0	0.0	0.0	0.0	0.0	0.0	0.0	0.0	0.0	0.0	0.0	0.0	0.0	0.0	0.0	0.0	0.0	0.0	0.0	0.0	0.0	0.0	0.0	0.0	0.0	0.0	0.0	0.0	0.0	0.0	0.0	0.0	0.0	0.0	0.0	0.0
1748.0	0.0	0.0	0.0	0.0	0.0	0.0	0.0	0.0	0.0	0.0	0.0	0.0	0.0	0.0	0.0	0.0	0.0	0.0	0.0	0.0	0.0	0.0	0.0	0.0	0.0	0.0	0.0	0.0	0.0	0.0	0.0	0.0	0.0	0.0	0.0
1749.0	395863.0	395863.0	395863.0	395863.0	395863.0	395863.0	395863.0	395863.0	395863.0	395863.0	395863.0	395863.0	395863.0	395863.0	395863.0	395863.0	395863.0	395863.0	395863.0	395863.0	395863.0	395863.0	398036.0	398036.0	398036.0	398036.0	398036.0	398036.0	398036.0	398036.0	398254.0	398254.0	398254.0	398254.0	398254.0
1750.0	12140.0	12140.0	12140.0	12140.0	12140.0	12140.0	12140.0	12140.0	12140.0	12285.0	12285.0	12285.0	12667.0	12667.0	12667.0	12667.0	12667.0	12667.0	12667.0	12667.0	12667.0	12715.0	12715.0	12715.0	12715.0	12715.0	12715.0	12715.0	12715.0	12715.0	12715.0	12715.0	13508.0	13508.0	13517.0
1751.0	0.0	0.0	0.0	0.0	0.0	0.0	0.0	0.0	0.0	0.0	0.0	0.0	0.0	0.0	0.0	0.0	0.0	0.0	0.0	0.0	0.0	0.0	0.0	0.0	0.0	0.0	0.0	0.0	0.0	0.0	0.0	0.0	0.0	0.0	0.0
1752.0	6456.0	6456.0	6456.0	6456.0	6456.0	6456.0	6456.0	6456.0	6456.0	6456.0	6456.0	6456.0	6456.0	6456.0	6456.0	6456.0	6456.0	6456.0	7207.0	7207.0	7207.0	7207.0	8216.0	8296.0	8296.0	8296.0	9302.0	9302.0	9302.0	9302.0	9302.0	9302.0	9302.0	9302.0	9302.0
1753.0	0.0	0.0	0.0	0.0	0.0	0.0	0.0	0.0	0.0	0.0	0.0	0.0	0.0	0.0	0.0	0.0	0.0	0.0	0.0	0.0	0.0	0.0	0.0	0.0	0.0	0.0	0.0	0.0	0.0	0.0	0.0	0.0	0.0	0.0	0.0
1754.0	671830.0	671830.0	671830.0	671830.0	671830.0	671830.0	671830.0	671830.0	671830.0	671830.0	671830.0	671830.0	671830.0	671830.0	671830.0	671830.0	671830.0	671830.0	671830.0	671830.0	671830.0	671830.0	671830.0	671830.0	671830.0	671830.0	671830.0	671830.0	671830.0	671830.0	671830.0	671830.0	671830.0	671830.0	671830.0
1755.0	11558.0	11558.0	11558.0	11558.0	11558.0	11558.0	11558.0	11558.0	11558.0	11558.0	11558.0	11558.0	11558.0	11558.0	11558.0	11558.0	11558.0	11558.0	11558.0	11558.0	11558.0	11558.0	11727.0	11727.0	11727.0	11727.0	11727.0	11727.0	11727.0	11727.0	11727.0	11802.0	11802.0	11802.0	11802.0
1756.0	96222.0	96222.0	96222.0	96222.0	98280.0	98280.0	98280.0	98294.0	98848.0	98848.0	98848.0	107449.0	107449.0	107449.0	108709.0	108709.0	108709.0	108709.0	108709.0	108709.0	108709.0	126358.0	155634.0	155634.0	155634.0	155634.0	155634.0	155634.0	155634.0	155634.0	155634.0	155634.0	155634.0	155634.0	155634.0
1757.0	4728.0	4728.0	4728.0	4728.0	4728.0	4728.0	4728.0	4728.0	4728.0	4728.0	4728.0	4728.0	4728.0	4728.0	4728.0	4728.0	4728.0	4728.0	4728.0	4728.0	4728.0	4728.0	4728.0	4728.0	4728.0	4728.0	4728.0	4728.0	4728.0	4728.0	4728.0	4728.0	4728.0	4728.0	4728.0
1758.0	0.0	0.0	0.0	0.0	0.0	0.0	0.0	0.0	0.0	0.0	0.0	0.0	0.0	0.0	0.0	0.0	0.0	0.0	0.0	0.0	0.0	0.0	0.0	0.0	0.0	0.0	0.0	0.0	0.0	0.0	0.0	0.0	0.0	0.0	0.0
1759.0	0.0	0.0	0.0	0.0	0.0	0.0	0.0	0.0	0.0	0.0	0.0	0.0	0.0	0.0	0.0	0.0	0.0	0.0	0.0	0.0	0.0	0.0	0.0	0.0	0.0	0.0	0.0	0.0	0.0	0.0	0.0	0.0	0.0	0.0	0.0
1760.0	409880.0	409880.0	409880.0	409880.0	409880.0	410664.0	411384.0	411384.0	411384.0	411384.0	411384.0	417994.0	417994.0	417994.0	418043.0	418043.0	418043.0	418412.0	418412.0	418412.0	418717.0	418717.0	418717.0	421076.0	421076.0	421076.0	421076.0	421076.0	421076.0	421076.0	423005.0	423005.0	423005.0	423005.0	423005.0
1761.0	0.0	0.0	0.0	0.0	0.0	0.0	0.0	0.0	0.0	0.0	0.0	0.0	0.0	0.0	0.0	0.0	0.0	0.0	0.0	0.0	0.0	0.0	0.0	0.0	0.0	0.0	0.0	0.0	0.0	0.0	0.0	0.0	0.0	0.0	0.0
1762.0	0.0	0.0	0.0	0.0	0.0	0.0	0.0	0.0	0.0	0.0	0.0	0.0	0.0	0.0	0.0	0.0	0.0	0.0	0.0	0.0	0.0	0.0	0.0	0.0	0.0	0.0	0.0	0.0	0.0	0.0	0.0	0.0	0.0	0.0	0.0
1763.0	0.0	0.0	0.0	0.0	0.0	0.0	0.0	0.0	0.0	0.0	0.0	0.0	0.0	0.0	0.0	0.0	0.0	0.0	0.0	0.0	0.0	0.0	0.0	0.0	0.0	0.0	0.0	0.0	0.0	0.0	0.0	0.0	0.0	0.0	0.0
1764.0	8810.0	8810.0	8810.0	8810.0	8810.0	8810.0	8810.0	8810.0	8810.0	8810.0	8810.0	8810.0	8810.0	8810.0	8810.0	8810.0	8810.0	8810.0	8810.0	8810.0	8810.0	8810.0	8810.0	8810.0	8810.0	8810.0	8810.0	8810.0	8913.0	8913.0	8913.0	8913.0	8913.0	8913.0	8913.0
1765.0	13639.0	13639.0	13639.0	13639.0	13639.0	13639.0	13639.0	13639.0	13639.0	13639.0	13639.0	13639.0	13639.0	13639.0	13639.0	13639.0	13639.0	13639.0	13639.0	13639.0	13639.0	13639.0	13639.0	13639.0	13639.0	13639.0	13639.0	13639.0	13639.0	13639.0	13639.0	13639.0	13639.0	13639.0	13639.0
1766.0	19684.0	19684.0	19684.0	19737.0	19737.0	19737.0	19737.0	19737.0	19737.0	19737.0	19737.0	19737.0	19737.0	19737.0	19737.0	19737.0	19737.0	19737.0	19737.0	19737.0	19737.0	19737.0	19737.0	19737.0	19737.0	19737.0	19737.0	19737.0	19737.0	19737.0	19737.0	19737.0	19737.0	19737.0	19764.0
1767.0	66481.0	66481.0	66481.0	66496.0	66496.0	66496.0	66496.0	66496.0	68014.0	68014.0	68014.0	68401.0	68401.0	68401.0	68501.0	68501.0	68501.0	68501.0	68501.0	70385.0	70795.0	70795.0	78690.0	78690.0	78690.0	78690.0	78695.0	78695.0	78695.0	78695.0	78695.0	78695.0	78695.0	78695.0	78695.0
1768.0	0.0	0.0	0.0	0.0	0.0	0.0	0.0	0.0	0.0	0.0	0.0	0.0	0.0	0.0	0.0	0.0	0.0	0.0	0.0	0.0	0.0	0.0	0.0	0.0	0.0	0.0	0.0	0.0	0.0	0.0	0.0	0.0	0.0	0.0	0.0
1769.0	363447.0	363447.0	363462.0	363462.0	363462.0	363462.0	363462.0	363462.0	363462.0	363462.0	363462.0	363462.0	363462.0	363462.0	363515.0	363515.0	363515.0	363515.0	363515.0	363515.0	363515.0	363515.0	363515.0	363515.0	363515.0	363515.0	365436.0	365436.0	365436.0	365436.0	365436.0	365436.0	365436.0	365436.0	365436.0
1770.0	0.0	0.0	0.0	0.0	0.0	0.0	0.0	0.0	0.0	0.0	0.0	0.0	0.0	0.0	0.0	0.0	0.0	0.0	0.0	0.0	0.0	0.0	0.0	0.0	0.0	0.0	0.0	0.0	0.0	0.0	0.0	0.0	0.0	0.0	0.0
1771.0	0.0	0.0	0.0	0.0	0.0	0.0	0.0	0.0	0.0	0.0	0.0	0.0	0.0	0.0	0.0	0.0	0.0	0.0	0.0	0.0	0.0	0.0	0.0	0.0	0.0	0.0	0.0	0.0	0.0	0.0	0.0	0.0	0.0	0.0	0.0
1772.0	0.0	0.0	0.0	0.0	0.0	0.0	0.0	0.0	0.0	0.0	0.0	0.0	0.0	0.0	0.0	0.0	0.0	0.0	0.0	0.0	0.0	0.0	0.0	0.0	0.0	0.0	0.0	0.0	0.0	0.0	0.0	0.0	0.0	0.0	0.0
1773.0	9354.0	9354.0	9489.0	9489.0	9489.0	9489.0	9489.0	21252.0	21252.0	21252.0	21252.0	21252.0	21252.0	21252.0	21700.0	21704.0	21704.0	21709.0	21709.0	21709.0	21709.0	21709.0	21709.0	21709.0	21709.0	21709.0	22256.0	22256.0	22256.0	22256.0	22256.0	22256.0	22256.0	22256.0	22256.0
1774.0	2322.0	2322.0	2322.0	2322.0	2322.0	2322.0	2477.0	2477.0	2477.0	2477.0	2477.0	2477.0	2477.0	2477.0	2477.0	2477.0	2477.0	2477.0	2477.0	2477.0	2477.0	2477.0	2477.0	2477.0	2477.0	2477.0	2477.0	2477.0	2477.0	2477.0	2477.0	2477.0	2477.0	2477.0	2477.0
1775.0	38808.0	38808.0	38808.0	38808.0	38808.0	38808.0	38808.0	38808.0	38808.0	38808.0	38808.0	38808.0	38982.0	38982.0	38982.0	38982.0	38982.0	39182.0	39182.0	39182.0	39182.0	39182.0	39182.0	39182.0	39182.0	39182.0	39182.0	39182.0	39182.0	39182.0	39182.0	39182.0	39182.0	39182.0	39182.0
1776.0	17950.0	17950.0	17950.0	17950.0	17950.0	17950.0	17950.0	17950.0	17950.0	17950.0	17950.0	17950.0	17950.0	17950.0	17950.0	17950.0	17950.0	17950.0	17950.0	17950.0	17950.0	17950.0	17950.0	17950.0	17950.0	17950.0	17950.0	17950.0	17950.0	17950.0	17950.0	17950.0	17950.0	17950.0	17950.0
1777.0	514761.0	514761.0	514761.0	514761.0	514761.0	514761.0	514761.0	514761.0	514761.0	514761.0	514761.0	514761.0	514761.0	514761.0	516780.0	516780.0	516780.0	516780.0	516780.0	516780.0	516780.0	516780.0	516780.0	516780.0	516780.0	516780.0	517103.0	517112.0	517112.0	517112.0	517112.0	517112.0	517112.0	519138.0	519138.0
[truncated: 343 more rows]
