# Supplementary material for: High-resolution data and maps of material stock, population, and employment in Austria from 1985 to 2018
Source: Data Brief. 2023 Feb 20;47:108997. doi: 10.1016/j.dib.2023.108997 (PMC9999155; doi:10.1016/j.dib.2023.108997)
Supplement: Supplementary file 1 [file mmc1.zip › data/stocks_street_AT.csv]

zone	1984	1985	1986	1987	1988	1989	1990	1991	1992	1993	1994	1995	1996	1997	1998	1999	2000	2001	2002	2003	2004	2005	2006	2007	2008	2009	2010	2011	2012	2013	2014	2015	2016	2017	2018
1.0	2136137.0	2136137.0	2142381.0	2147215.0	2151218.0	2170074.0	2173084.0	2177269.0	2183202.0	2184094.0	2200248.0	2203592.0	2208387.0	2216027.0	2218618.0	2222824.0	2226961.0	2230680.0	2244947.0	2252641.0	2265458.0	2269895.0	2274978.0	2277472.0	2284309.0	2288012.0	2294776.0	2298253.0	2318580.0	2318629.0	2319096.0	2329644.0	2336122.0	2337674.0	2343062.0
2.0	465668.0	465668.0	465668.0	465668.0	465668.0	465668.0	465668.0	465668.0	465668.0	465770.0	465770.0	465823.0	465823.0	465823.0	465823.0	468061.0	468061.0	468247.0	468247.0	468946.0	468964.0	469614.0	470881.0	471836.0	471836.0	471836.0	471836.0	471836.0	472993.0	472993.0	472993.0	472993.0	473777.0	475996.0	476323.0
3.0	503322.0	503322.0	503662.0	504088.0	504088.0	504093.0	504093.0	504093.0	504499.0	504499.0	504499.0	504499.0	504499.0	504499.0	504499.0	504499.0	504930.0	504997.0	504997.0	504997.0	504997.0	505412.0	505412.0	505477.0	505477.0	505629.0	505629.0	506201.0	508429.0	508499.0	508499.0	508499.0	508499.0	508499.0	508499.0
4.0	598490.0	598490.0	599311.0	599311.0	599487.0	599533.0	599533.0	599533.0	603592.0	603592.0	605747.0	605747.0	606797.0	606797.0	606907.0	606907.0	607163.0	607163.0	607163.0	607163.0	607474.0	611742.0	611742.0	611988.0	611988.0	611988.0	611988.0	611988.0	613067.0	619421.0	622249.0	623307.0	626368.0	626368.0	626590.0
5.0	1012198.0	1012198.0	1013174.0	1013174.0	1013174.0	1013174.0	1015937.0	1017885.0	1017885.0	1019506.0	1019506.0	1019506.0	1019535.0	1019535.0	1019535.0	1019535.0	1019535.0	1019535.0	1020112.0	1020143.0	1020815.0	1020815.0	1020821.0	1020821.0	1021142.0	1021142.0	1021142.0	1021142.0	1021142.0	1021460.0	1021460.0	1021460.0	1021460.0	1021460.0	1022153.0
6.0	1021757.0	1021757.0	1023798.0	1023798.0	1025007.0	1025012.0	1025029.0	1026653.0	1027178.0	1027178.0	1027178.0	1027178.0	1027178.0	1027178.0	1027796.0	1027796.0	1028846.0	1030354.0	1033003.0	1033144.0	1033144.0	1033144.0	1033150.0	1033150.0	1033537.0	1046586.0	1047405.0	1054707.0	1056167.0	1056167.0	1056862.0	1057209.0	1059773.0	1059952.0	1059975.0
7.0	248556.0	248556.0	248556.0	248556.0	248556.0	248556.0	248556.0	248556.0	248556.0	248556.0	263544.0	264561.0	265321.0	265321.0	265321.0	265321.0	265803.0	265803.0	265959.0	266606.0	266606.0	267369.0	268100.0	268440.0	268440.0	268440.0	268440.0	268440.0	268781.0	269066.0	269672.0	269672.0	269672.0	269672.0	269987.0
8.0	434553.0	434553.0	434553.0	434553.0	434553.0	434553.0	434853.0	435135.0	435616.0	435616.0	435703.0	435899.0	435899.0	436157.0	436157.0	437301.0	437301.0	437301.0	437390.0	437390.0	437390.0	437405.0	438510.0	438846.0	439566.0	439566.0	439572.0	439599.0	440436.0	440436.0	440436.0	440436.0	440436.0	440436.0	441026.0
9.0	534305.0	534305.0	534305.0	534926.0	535396.0	536014.0	536014.0	536032.0	536032.0	536032.0	536032.0	537010.0	542412.0	543503.0	543503.0	543503.0	543804.0	543804.0	543804.0	543804.0	543804.0	543804.0	543861.0	543861.0	543861.0	543861.0	543861.0	543861.0	545496.0	545496.0	545496.0	545496.0	545496.0	545631.0	545631.0
10.0	563954.0	563954.0	563958.0	563980.0	563980.0	563980.0	563980.0	563980.0	563980.0	565736.0	566389.0	566389.0	566470.0	566640.0	570131.0	570405.0	571538.0	571665.0	571665.0	571665.0	576118.0	576172.0	576804.0	578991.0	581568.0	581950.0	581950.0	582971.0	583569.0	583615.0	585905.0	586634.0	586671.0	586695.0	586743.0
11.0	264582.0	264582.0	264829.0	264829.0	264829.0	265208.0	265729.0	267155.0	268161.0	268161.0	268919.0	268919.0	269963.0	270273.0	270655.0	270655.0	270655.0	271885.0	271885.0	271885.0	271885.0	272257.0	272257.0	272257.0	272257.0	272257.0	272586.0	273305.0	274103.0	274598.0	274598.0	274598.0	275656.0	276713.0	277885.0
12.0	344056.0	344056.0	344056.0	344056.0	344056.0	344056.0	344056.0	344300.0	344300.0	344400.0	344400.0	344421.0	344421.0	344421.0	344421.0	346857.0	346857.0	346857.0	352232.0	352232.0	352232.0	352232.0	352232.0	352232.0	352232.0	352611.0	352783.0	352783.0	354931.0	354946.0	354946.0	354986.0	354991.0	354991.0	355190.0
13.0	384097.0	384097.0	384097.0	384475.0	384475.0	384475.0	384475.0	384475.0	385211.0	385959.0	386567.0	387335.0	387340.0	387340.0	387340.0	387340.0	387340.0	387340.0	387340.0	387340.0	387516.0	387516.0	387516.0	388576.0	388576.0	388576.0	388576.0	388576.0	390681.0	390681.0	399293.0	399293.0	399293.0	399341.0	399341.0
14.0	708704.0	708704.0	709349.0	709349.0	709349.0	709718.0	709780.0	709780.0	709780.0	709780.0	711462.0	711629.0	711823.0	711860.0	712135.0	712866.0	712953.0	713671.0	714595.0	714595.0	714728.0	714728.0	715172.0	715172.0	715172.0	715172.0	715172.0	715172.0	716705.0	716705.0	717267.0	717317.0	717991.0	717991.0	718009.0
15.0	664825.0	664825.0	664825.0	664878.0	664878.0	664878.0	665189.0	665327.0	665611.0	665611.0	665611.0	665611.0	668029.0	668092.0	668092.0	668117.0	668735.0	668735.0	668836.0	668836.0	669605.0	669605.0	670187.0	670704.0	671336.0	672194.0	673158.0	673158.0	674167.0	674354.0	674354.0	674670.0	674670.0	674670.0	674670.0
16.0	405918.0	405918.0	405918.0	405918.0	405918.0	405918.0	405918.0	405918.0	405918.0	405918.0	405918.0	405918.0	406714.0	406983.0	406983.0	408063.0	408381.0	408414.0	408414.0	408414.0	408414.0	408414.0	408414.0	408414.0	408493.0	408493.0	408493.0	408493.0	410077.0	414067.0	488702.0	488928.0	488928.0	489016.0	489016.0
17.0	459107.0	459107.0	460478.0	460665.0	460665.0	460700.0	460700.0	460741.0	461900.0	461900.0	461900.0	461900.0	463032.0	464132.0	464637.0	466213.0	466213.0	466360.0	475235.0	475235.0	475235.0	475235.0	478451.0	478959.0	478968.0	479474.0	479474.0	480734.0	481369.0	481431.0	481431.0	489941.0	490156.0	490409.0	490624.0
18.0	687744.0	687744.0	687744.0	688068.0	688068.0	690518.0	690518.0	690600.0	691400.0	691400.0	691737.0	691779.0	693429.0	694310.0	694483.0	694851.0	695107.0	695330.0	696847.0	697085.0	697085.0	697372.0	697372.0	700774.0	700774.0	701959.0	703941.0	704275.0	710547.0	710547.0	710547.0	710584.0	710584.0	710668.0	710900.0
19.0	472589.0	472589.0	474018.0	474018.0	474018.0	476509.0	481204.0	482176.0	482176.0	482176.0	482357.0	482357.0	482357.0	482357.0	482357.0	482357.0	482357.0	482357.0	482357.0	482357.0	482357.0	482357.0	483467.0	484636.0	484636.0	484689.0	484689.0	484861.0	485137.0	485530.0	485545.0	486223.0	486223.0	486756.0	486756.0
20.0	325629.0	325629.0	326378.0	326800.0	326800.0	327451.0	327451.0	329143.0	329143.0	329196.0	329322.0	329375.0	329970.0	330354.0	330522.0	330522.0	330576.0	330610.0	332010.0	332542.0	332772.0	332772.0	332773.0	333164.0	334595.0	334595.0	334595.0	336242.0	336367.0	336398.0	336471.0	337041.0	339164.0	339928.0	340111.0
21.0	760688.0	760688.0	761019.0	761019.0	761164.0	762028.0	762028.0	762228.0	762228.0	773385.0	774713.0	774713.0	774713.0	774821.0	774821.0	775058.0	775060.0	775298.0	777346.0	778289.0	778289.0	778289.0	791349.0	792804.0	792949.0	792949.0	792949.0	792949.0	794265.0	794268.0	794268.0	794330.0	794448.0	794448.0	794448.0
22.0	104593.0	104593.0	104593.0	104593.0	104593.0	104593.0	104593.0	104593.0	104593.0	104601.0	104628.0	104628.0	104628.0	104628.0	104628.0	104628.0	104628.0	104628.0	104628.0	104628.0	104628.0	104628.0	105683.0	105683.0	105683.0	105683.0	105683.0	105683.0	105683.0	105683.0	105683.0	105965.0	105965.0	105965.0	105965.0
23.0	265006.0	265006.0	265006.0	265167.0	265219.0	265219.0	265219.0	265219.0	265219.0	265219.0	265219.0	265219.0	265219.0	265219.0	265219.0	265219.0	265219.0	265219.0	266522.0	266522.0	266522.0	266522.0	267132.0	267132.0	267132.0	267132.0	267132.0	267132.0	267832.0	267832.0	267832.0	267832.0	267832.0	267832.0	267846.0
24.0	271151.0	271151.0	271151.0	271151.0	271151.0	271151.0	271637.0	271637.0	271637.0	271637.0	271637.0	271637.0	271637.0	272873.0	272873.0	272873.0	272873.0	272873.0	272873.0	272873.0	272873.0	272873.0	273025.0	273025.0	273025.0	273025.0	273071.0	273071.0	273274.0	273274.0	273274.0	273274.0	273540.0	273540.0	273540.0
25.0	209078.0	209078.0	209078.0	210446.0	210446.0	210446.0	210446.0	210446.0	210446.0	210446.0	210446.0	210446.0	210446.0	210446.0	210446.0	210446.0	210952.0	213338.0	213338.0	213338.0	213338.0	213338.0	213338.0	213371.0	213371.0	213371.0	213371.0	213371.0	213708.0	213708.0	213739.0	214212.0	214270.0	214270.0	214469.0
26.0	339206.0	339206.0	339224.0	339224.0	339224.0	339224.0	339224.0	339224.0	339224.0	339224.0	339224.0	339224.0	339224.0	339224.0	339785.0	340155.0	340155.0	340155.0	340155.0	340672.0	340672.0	340672.0	340872.0	340872.0	340872.0	340872.0	340872.0	340872.0	340872.0	340872.0	340872.0	340872.0	340872.0	340872.0	340872.0
27.0	540493.0	540493.0	540493.0	540493.0	540493.0	540665.0	540680.0	540680.0	540680.0	541389.0	543502.0	544738.0	544738.0	544738.0	544738.0	545122.0	545231.0	545231.0	545231.0	545231.0	545405.0	545680.0	546445.0	546904.0	547259.0	547572.0	547572.0	547572.0	547572.0	547572.0	547572.0	547660.0	547660.0	547660.0	547660.0
28.0	849235.0	849235.0	849235.0	849235.0	849235.0	849235.0	849235.0	849620.0	850142.0	850142.0	850142.0	850142.0	850142.0	850142.0	850142.0	850142.0	850142.0	850648.0	850648.0	850648.0	850648.0	850648.0	850648.0	850648.0	850648.0	850648.0	850648.0	850648.0	851114.0	851114.0	851114.0	851122.0	851122.0	851122.0	851122.0
29.0	633186.0	633186.0	633592.0	633592.0	633592.0	633592.0	633592.0	633592.0	633592.0	633592.0	633592.0	633592.0	634396.0	634915.0	634915.0	634915.0	634915.0	634915.0	634915.0	634915.0	634915.0	634915.0	634915.0	634997.0	634997.0	634997.0	634997.0	634997.0	635188.0	635188.0	635188.0	635569.0	635569.0	635569.0	635885.0
30.0	1324061.0	1324061.0	1326864.0	1327345.0	1328118.0	1329117.0	1329117.0	1331497.0	1332417.0	1332417.0	1332681.0	1332911.0	1334236.0	1335948.0	1336314.0	1346211.0	1348604.0	1349212.0	1359682.0	1363310.0	1366348.0	1366930.0	1367413.0	1368568.0	1372239.0	1372420.0	1373215.0	1384386.0	1385305.0	1385462.0	1385973.0	1385973.0	1385973.0	1385973.0	1385973.0
31.0	300740.0	300740.0	300740.0	300740.0	300740.0	300740.0	300740.0	301562.0	301562.0	301562.0	301562.0	301562.0	301563.0	302085.0	302085.0	302085.0	302085.0	302085.0	302085.0	302904.0	302904.0	302904.0	302904.0	302904.0	302904.0	302904.0	302904.0	302904.0	303213.0	303561.0	303561.0	303574.0	303574.0	303574.0	303574.0
32.0	806355.0	806355.0	806355.0	806355.0	806878.0	806878.0	806878.0	806878.0	806878.0	806878.0	806878.0	806878.0	807299.0	807299.0	807299.0	807299.0	807299.0	807299.0	807299.0	807299.0	807299.0	807299.0	807299.0	807299.0	807299.0	807299.0	807299.0	807299.0	807299.0	807299.0	807299.0	807299.0	807299.0	807299.0	807299.0
33.0	1386110.0	1386110.0	1386365.0	1386384.0	1386384.0	1386384.0	1386384.0	1386384.0	1386384.0	1386384.0	1386405.0	1386405.0	1386405.0	1386405.0	1386405.0	1386405.0	1386405.0	1386645.0	1386645.0	1386645.0	1386645.0	1387034.0	1387223.0	1387223.0	1387223.0	1387223.0	1387602.0	1387602.0	1387602.0	1387670.0	1387849.0	1388045.0	1388045.0	1388045.0	1388045.0
34.0	348239.0	348239.0	348239.0	348239.0	348239.0	348239.0	348239.0	348647.0	348647.0	349743.0	349743.0	349743.0	349743.0	349811.0	349811.0	349811.0	349811.0	349811.0	349811.0	349811.0	349811.0	349811.0	349811.0	349811.0	349811.0	349811.0	349811.0	349811.0	349811.0	349811.0	349811.0	349931.0	349931.0	349931.0	349936.0
35.0	298650.0	298650.0	298650.0	298650.0	298650.0	298650.0	298650.0	298650.0	298650.0	298650.0	298650.0	298650.0	298650.0	298650.0	298650.0	298650.0	298650.0	298650.0	298650.0	298650.0	298650.0	298650.0	298650.0	298650.0	298650.0	298650.0	298650.0	298650.0	298650.0	298650.0	298650.0	298650.0	298726.0	298726.0	298726.0
36.0	535014.0	535014.0	535014.0	535014.0	535014.0	535400.0	535400.0	535400.0	535400.0	535400.0	536821.0	536821.0	536821.0	536821.0	537288.0	537288.0	537288.0	537288.0	537288.0	537288.0	537349.0	537349.0	537790.0	537790.0	537790.0	537790.0	537844.0	537844.0	537844.0	537844.0	537844.0	537933.0	537933.0	538314.0	538314.0
37.0	324702.0	324702.0	325148.0	325346.0	325664.0	325664.0	325664.0	325664.0	325664.0	325664.0	325664.0	325664.0	325664.0	325664.0	325664.0	325664.0	326278.0	326278.0	326278.0	326278.0	326278.0	326278.0	326452.0	326592.0	326592.0	326592.0	326592.0	326592.0	326592.0	326592.0	326592.0	326592.0	326592.0	326592.0	326592.0
38.0	514770.0	514770.0	514770.0	514770.0	514770.0	515799.0	515799.0	515799.0	515799.0	515799.0	515799.0	515799.0	516255.0	516255.0	516255.0	516555.0	516555.0	517110.0	517670.0	517670.0	517670.0	517670.0	517670.0	517670.0	517670.0	517670.0	517670.0	517670.0	517670.0	517670.0	518013.0	518013.0	518013.0	518643.0	518643.0
39.0	710948.0	710948.0	710948.0	710948.0	711879.0	712133.0	712187.0	712187.0	712187.0	712187.0	712187.0	712187.0	714264.0	718112.0	718112.0	718645.0	719159.0	720242.0	722713.0	724811.0	727396.0	727396.0	728055.0	729569.0	732040.0	732637.0	732637.0	732647.0	732654.0	732654.0	732654.0	733494.0	733729.0	733729.0	733729.0
40.0	265917.0	265917.0	266874.0	266874.0	266874.0	266874.0	266874.0	266874.0	266874.0	266874.0	266874.0	266874.0	266874.0	266874.0	266874.0	266874.0	266874.0	266874.0	266874.0	266874.0	266874.0	266874.0	266874.0	267021.0	267021.0	267021.0	267021.0	267021.0	267348.0	267348.0	267348.0	268155.0	268155.0	268553.0	268553.0
41.0	586772.0	586772.0	590075.0	590075.0	590075.0	590337.0	590337.0	590337.0	590337.0	590337.0	590337.0	590486.0	590486.0	591137.0	591617.0	591617.0	591951.0	591951.0	591984.0	591984.0	592674.0	592674.0	592674.0	592674.0	592674.0	592824.0	592824.0	592982.0	593125.0	593125.0	593125.0	593162.0	593162.0	593162.0	593162.0
42.0	1139197.0	1139197.0	1139306.0	1139306.0	1139306.0	1139662.0	1139662.0	1139662.0	1139662.0	1139662.0	1139775.0	1140484.0	1140484.0	1140484.0	1141009.0	1141392.0	1141392.0	1141392.0	1144470.0	1144470.0	1144470.0	1144735.0	1145058.0	1146300.0	1146300.0	1146300.0	1146625.0	1146701.0	1147662.0	1147955.0	1147955.0	1148158.0	1148158.0	1148502.0	1148503.0
43.0	112865.0	112865.0	112865.0	112865.0	112865.0	112865.0	112865.0	112865.0	112865.0	112865.0	112865.0	112865.0	112865.0	112865.0	112865.0	112865.0	112865.0	112865.0	112865.0	112865.0	112865.0	112865.0	112865.0	112865.0	112865.0	112865.0	112865.0	112865.0	113064.0	113064.0	113064.0	113064.0	113064.0	113064.0	113064.0
44.0	147667.0	147667.0	147667.0	147667.0	147667.0	147667.0	147667.0	147667.0	147667.0	147667.0	147667.0	147667.0	147667.0	147667.0	147667.0	147667.0	147667.0	147667.0	147667.0	147667.0	147667.0	147667.0	147667.0	147667.0	147667.0	147667.0	148135.0	148135.0	148135.0	148135.0	148235.0	148235.0	148235.0	148235.0	148235.0
45.0	169981.0	169981.0	169981.0	169981.0	169981.0	170091.0	170091.0	170091.0	170091.0	170278.0	170278.0	170278.0	170278.0	170278.0	170278.0	170278.0	170278.0	170278.0	170278.0	170278.0	170278.0	170278.0	170278.0	170278.0	170278.0	170278.0	170278.0	170278.0	170278.0	170278.0	170278.0	170278.0	170278.0	170278.0	170278.0
46.0	238639.0	238639.0	238639.0	238639.0	238639.0	238639.0	238639.0	238639.0	238639.0	238639.0	238639.0	238639.0	238639.0	238639.0	238639.0	238639.0	238639.0	238639.0	238639.0	238639.0	238639.0	238639.0	238639.0	238639.0	238639.0	238639.0	238871.0	238871.0	238871.0	238871.0	238871.0	238871.0	238871.0	238871.0	238871.0
47.0	125712.0	125712.0	125712.0	125712.0	125712.0	125712.0	125712.0	125712.0	125712.0	125712.0	125712.0	125712.0	125712.0	125712.0	125712.0	125712.0	125734.0	125734.0	125826.0	125826.0	125826.0	125826.0	125826.0	125826.0	125826.0	125826.0	125826.0	125826.0	125826.0	125826.0	125826.0	125826.0	125826.0	126740.0	126740.0
48.0	40654.0	40654.0	40654.0	40654.0	40654.0	40654.0	40654.0	40654.0	40654.0	40654.0	40654.0	40654.0	40654.0	40654.0	40654.0	40654.0	40654.0	40654.0	40654.0	40654.0	40654.0	40654.0	40654.0	40654.0	40654.0	40654.0	40654.0	40654.0	40654.0	40654.0	40654.0	40654.0	40654.0	40654.0	40654.0
49.0	143310.0	143310.0	143310.0	143310.0	143310.0	143310.0	143310.0	143310.0	143310.0	143310.0	143310.0	143310.0	143310.0	143310.0	143310.0	143310.0	143310.0	143310.0	143310.0	143310.0	143310.0	143310.0	143310.0	143310.0	143310.0	143310.0	143310.0	143310.0	143310.0	143310.0	143310.0	143310.0	143310.0	143473.0	143473.0
50.0	248141.0	248141.0	248141.0	248141.0	248141.0	248222.0	248222.0	248222.0	248222.0	248222.0	248222.0	248222.0	248222.0	248817.0	248817.0	248817.0	248817.0	248817.0	248817.0	248817.0	248817.0	248817.0	248817.0	248817.0	248817.0	248817.0	248817.0	248817.0	248817.0	248817.0	248817.0	248817.0	248817.0	248817.0	248817.0
51.0	230519.0	230519.0	230519.0	230519.0	230519.0	230519.0	230519.0	230519.0	230519.0	230519.0	230790.0	231922.0	232231.0	232231.0	232231.0	232231.0	232231.0	232231.0	232231.0	232890.0	233521.0	233521.0	233528.0	233528.0	233528.0	233528.0	233528.0	233631.0	233631.0	233631.0	233631.0	233631.0	233631.0	233631.0	233638.0
52.0	367405.0	367405.0	367405.0	367405.0	367405.0	367509.0	367509.0	367509.0	367509.0	367509.0	367509.0	367509.0	367509.0	367509.0	367662.0	367662.0	367662.0	367662.0	367764.0	367764.0	368069.0	368069.0	368655.0	368655.0	368672.0	368672.0	368672.0	368672.0	368672.0	368672.0	368672.0	368932.0	368932.0	368962.0	368962.0
53.0	341764.0	341764.0	341764.0	341764.0	341764.0	341764.0	341764.0	341764.0	341764.0	341764.0	341764.0	341764.0	341764.0	341764.0	341764.0	341764.0	341764.0	341764.0	342090.0	342090.0	342090.0	342090.0	342090.0	342090.0	342090.0	342322.0	342322.0	342322.0	342322.0	342322.0	342322.0	342322.0	342322.0	342322.0	342322.0
54.0	681524.0	681524.0	681524.0	681524.0	681524.0	681524.0	681524.0	681524.0	681534.0	681534.0	681534.0	681534.0	681534.0	681762.0	681762.0	681762.0	681762.0	681762.0	681762.0	681762.0	681762.0	681762.0	682026.0	682026.0	685699.0	685699.0	685762.0	685944.0	685944.0	686237.0	686237.0	686905.0	686905.0	686947.0	687121.0
55.0	787113.0	787113.0	787113.0	787113.0	787113.0	787113.0	787113.0	787113.0	787113.0	787113.0	787113.0	787113.0	787113.0	787113.0	787113.0	787277.0	787282.0	787322.0	787322.0	787663.0	787663.0	787663.0	787663.0	788521.0	788521.0	788915.0	788915.0	788915.0	788915.0	788915.0	788915.0	789263.0	789263.0	789320.0	789320.0
56.0	880284.0	880284.0	880284.0	880284.0	880284.0	880941.0	880941.0	880941.0	880941.0	880941.0	880941.0	881278.0	897946.0	898473.0	899105.0	899105.0	899988.0	902476.0	906777.0	906831.0	906831.0	908977.0	909170.0	913901.0	913901.0	913901.0	913901.0	913901.0	913901.0	913901.0	913901.0	913951.0	913989.0	914628.0	915877.0
57.0	1952089.0	1952089.0	1955096.0	1955745.0	1958386.0	1958386.0	1958578.0	1959179.0	1960046.0	1960046.0	1960046.0	1960933.0	1962814.0	1964859.0	1966387.0	1966736.0	1967006.0	1973358.0	1976697.0	1977914.0	1977961.0	1977961.0	1978577.0	1978700.0	1978992.0	1981351.0	1981351.0	1981351.0	1982047.0	1982235.0	1982235.0	1983187.0	1983924.0	1984293.0	1984293.0
58.0	679472.0	679472.0	679787.0	679787.0	679787.0	679787.0	680023.0	680023.0	680023.0	680023.0	680129.0	680129.0	680129.0	680129.0	680129.0	680129.0	680129.0	680129.0	680129.0	680129.0	680129.0	680129.0	680129.0	680129.0	680129.0	680129.0	680129.0	680129.0	680952.0	681086.0	681086.0	681266.0	681352.0	681352.0	681352.0
59.0	530194.0	530194.0	530194.0	530194.0	530194.0	530257.0	530257.0	530414.0	530414.0	530414.0	530414.0	530443.0	530443.0	530443.0	530681.0	530681.0	530836.0	530836.0	531070.0	531070.0	531070.0	531070.0	531070.0	531070.0	531070.0	531070.0	531070.0	531070.0	531070.0	531070.0	531386.0	531531.0	531531.0	531531.0	532115.0
60.0	666175.0	666175.0	666918.0	666918.0	666918.0	666918.0	666918.0	666918.0	666918.0	666918.0	666918.0	666918.0	666918.0	666918.0	666918.0	666918.0	666918.0	666918.0	666918.0	666918.0	666918.0	666918.0	666918.0	666918.0	666918.0	667019.0	667019.0	667261.0	667261.0	667261.0	667261.0	667261.0	667261.0	667261.0	667261.0
61.0	866925.0	866925.0	868831.0	868849.0	868849.0	868849.0	869282.0	869774.0	869774.0	870374.0	871177.0	871177.0	871793.0	871946.0	871946.0	872170.0	873012.0	873099.0	873782.0	874456.0	874456.0	874457.0	874457.0	874490.0	874995.0	875372.0	875705.0	875705.0	875705.0	875734.0	875734.0	875734.0	878622.0	879138.0	879165.0
62.0	1496439.0	1496439.0	1497731.0	1497731.0	1497731.0	1497869.0	1497869.0	1497869.0	1498159.0	1498159.0	1498159.0	1498442.0	1498442.0	1498442.0	1498442.0	1498625.0	1498625.0	1498625.0	1498651.0	1498783.0	1498783.0	1498783.0	1498783.0	1498940.0	1499090.0	1499090.0	1499188.0	1499188.0	1499188.0	1499188.0	1499188.0	1499188.0	1500338.0	1500766.0	1500766.0
63.0	474409.0	474409.0	474409.0	474409.0	474409.0	474409.0	474409.0	474409.0	475010.0	475010.0	475010.0	475010.0	475485.0	475485.0	475485.0	475485.0	475485.0	475626.0	475626.0	475626.0	475626.0	475626.0	475626.0	475626.0	476217.0	476632.0	476632.0	476632.0	476632.0	476632.0	476632.0	476632.0	476632.0	476632.0	476942.0
64.0	565332.0	565332.0	565670.0	565670.0	566425.0	566425.0	566425.0	566425.0	566425.0	566425.0	566425.0	566425.0	566425.0	566931.0	566931.0	570189.0	570214.0	571904.0	571904.0	572060.0	572060.0	572060.0	572829.0	573565.0	573566.0	573566.0	573573.0	573873.0	573873.0	575129.0	575131.0	575131.0	575131.0	575131.0	575131.0
65.0	242310.0	242310.0	242310.0	242310.0	242310.0	242310.0	242310.0	242310.0	242310.0	242310.0	242310.0	242310.0	242310.0	242310.0	242310.0	242310.0	242310.0	242310.0	242310.0	242310.0	242310.0	242310.0	242310.0	242310.0	242310.0	242310.0	242310.0	242310.0	242310.0	242310.0	242310.0	242310.0	242310.0	242310.0	242310.0
66.0	223758.0	223758.0	224366.0	224366.0	224366.0	224366.0	224366.0	224366.0	224366.0	224366.0	224366.0	224366.0	224366.0	224366.0	224715.0	224715.0	224715.0	224744.0	224744.0	224744.0	224744.0	224744.0	224744.0	224744.0	224744.0	225263.0	225447.0	227209.0	227209.0	227209.0	227209.0	227209.0	227209.0	227209.0	227209.0
67.0	648736.0	648736.0	648736.0	648736.0	648874.0	648983.0	648987.0	649981.0	650568.0	650568.0	650586.0	650586.0	650627.0	651001.0	651001.0	651555.0	651555.0	651555.0	652010.0	652010.0	652159.0	652868.0	653034.0	653034.0	653034.0	653034.0	653034.0	653296.0	653701.0	653701.0	653701.0	653833.0	653952.0	654000.0	654254.0
68.0	207013.0	207013.0	207088.0	207088.0	207088.0	207561.0	207561.0	207561.0	207561.0	207561.0	207561.0	207561.0	207729.0	207729.0	207729.0	207729.0	207729.0	207729.0	208123.0	208123.0	208123.0	208123.0	250072.0	253766.0	253766.0	254077.0	254465.0	254465.0	254971.0	254971.0	254971.0	255111.0	255111.0	255135.0	255135.0
69.0	236374.0	236374.0	236374.0	236441.0	236441.0	236749.0	236749.0	236749.0	236749.0	236749.0	237126.0	237513.0	237513.0	237513.0	237513.0	237513.0	237513.0	237513.0	237832.0	237832.0	237832.0	238122.0	238122.0	238122.0	238122.0	238122.0	238122.0	238122.0	238257.0	238257.0	238257.0	238257.0	238257.0	238257.0	238257.0
70.0	537824.0	537824.0	538417.0	538968.0	538968.0	539401.0	539401.0	539401.0	539427.0	540214.0	540229.0	541157.0	542357.0	542502.0	542512.0	542700.0	554603.0	555013.0	555217.0	555217.0	555217.0	555639.0	556412.0	556722.0	559116.0	560114.0	560114.0	560114.0	563827.0	564165.0	564165.0	564692.0	564692.0	564692.0	564692.0
71.0	1205404.0	1205404.0	1206790.0	1206966.0	1207283.0	1207663.0	1207663.0	1212073.0	1212111.0	1212527.0	1213162.0	1213884.0	1214488.0	1215279.0	1218737.0	1219322.0	1223680.0	1224918.0	1227620.0	1227803.0	1230682.0	1231841.0	1232240.0	1239259.0	1244502.0	1247291.0	1247620.0	1247620.0	1251029.0	1251029.0	1251296.0	1252919.0	1253611.0	1260614.0	1261674.0
72.0	562861.0	562861.0	562861.0	562861.0	563698.0	563782.0	563782.0	564506.0	566466.0	566797.0	566873.0	567225.0	568948.0	570190.0	570190.0	570727.0	572134.0	572424.0	573617.0	574693.0	574818.0	574849.0	577991.0	577991.0	578593.0	578627.0	578916.0	578916.0	579762.0	579762.0	581462.0	582982.0	582982.0	582982.0	583307.0
73.0	451738.0	451738.0	452195.0	452195.0	452195.0	452483.0	452483.0	452483.0	452592.0	452592.0	454109.0	454109.0	454109.0	454109.0	454144.0	454277.0	454277.0	454436.0	455239.0	455346.0	455701.0	456426.0	475264.0	477433.0	477433.0	477433.0	477801.0	477801.0	477896.0	478827.0	478827.0	480115.0	480115.0	481106.0	481106.0
74.0	756031.0	756031.0	756031.0	756031.0	756031.0	756584.0	756584.0	756882.0	758198.0	758520.0	759177.0	759990.0	760400.0	760822.0	761094.0	763237.0	764078.0	764370.0	764877.0	764877.0	765571.0	765571.0	766270.0	766270.0	766270.0	766452.0	766784.0	766784.0	767101.0	767101.0	767124.0	767781.0	768297.0	768297.0	768297.0
75.0	407268.0	407268.0	407593.0	407593.0	407593.0	407593.0	407593.0	408011.0	408068.0	408068.0	408068.0	408209.0	408618.0	408618.0	409145.0	409145.0	409474.0	409474.0	409474.0	409476.0	411018.0	411018.0	411907.0	411907.0	411979.0	412397.0	412397.0	412615.0	412667.0	412667.0	413196.0	413312.0	413675.0	414186.0	414186.0
76.0	205840.0	205840.0	205840.0	205840.0	205840.0	205840.0	205888.0	205888.0	205888.0	205888.0	205913.0	205913.0	205929.0	205929.0	205929.0	205953.0	205953.0	205953.0	205953.0	206938.0	206938.0	206938.0	206938.0	206938.0	207130.0	207751.0	207751.0	207751.0	207751.0	207751.0	207751.0	207751.0	207751.0	208678.0	208678.0
77.0	352790.0	352790.0	352790.0	352809.0	352809.0	352809.0	353118.0	353132.0	354180.0	354180.0	354180.0	354180.0	354904.0	355477.0	355477.0	355477.0	355477.0	358418.0	358418.0	358709.0	358709.0	358709.0	358709.0	358709.0	358709.0	359151.0	359151.0	359151.0	359334.0	359334.0	359334.0	360696.0	360696.0	360804.0	360804.0
78.0	555983.0	555983.0	555983.0	555983.0	555983.0	556191.0	556407.0	556407.0	556771.0	556771.0	556771.0	556771.0	556771.0	556771.0	557050.0	558275.0	558275.0	558275.0	559148.0	559257.0	559257.0	559257.0	559257.0	559470.0	559470.0	559470.0	559470.0	559470.0	559478.0	559649.0	559649.0	559649.0	559649.0	559649.0	559649.0
79.0	463149.0	463149.0	463149.0	463149.0	463149.0	463149.0	463149.0	463261.0	463261.0	463261.0	463687.0	463687.0	463687.0	463868.0	463868.0	463883.0	463901.0	463901.0	464687.0	464687.0	465482.0	465528.0	466060.0	466060.0	466060.0	466278.0	466278.0	466278.0	467270.0	468152.0	468152.0	468152.0	468152.0	468152.0	468233.0
80.0	513609.0	513609.0	513609.0	513831.0	513831.0	514193.0	514193.0	515099.0	515099.0	515099.0	515437.0	515437.0	515437.0	515437.0	515437.0	515485.0	515667.0	515667.0	516929.0	517128.0	517128.0	517128.0	517128.0	517128.0	517128.0	517128.0	517158.0	517158.0	517504.0	517513.0	517513.0	517584.0	517584.0	517584.0	517601.0
81.0	233855.0	233855.0	234166.0	234166.0	234166.0	234166.0	234371.0	234372.0	234372.0	234372.0	234372.0	234372.0	234372.0	234372.0	234738.0	234864.0	234864.0	234864.0	234864.0	234874.0	234874.0	234874.0	234874.0	234874.0	234874.0	234874.0	235256.0	235256.0	235256.0	235256.0	235256.0	235293.0	235891.0	235891.0	235891.0
82.0	194797.0	194797.0	194797.0	194797.0	194797.0	194797.0	195227.0	195227.0	195227.0	195227.0	195399.0	195399.0	195601.0	195601.0	195601.0	195601.0	195601.0	195601.0	195601.0	195788.0	195788.0	195894.0	195894.0	195894.0	195894.0	195894.0	195894.0	195894.0	196532.0	196532.0	197275.0	197275.0	197513.0	197513.0	197513.0
83.0	575928.0	575928.0	575928.0	576030.0	576030.0	576631.0	576971.0	577211.0	577713.0	577713.0	578872.0	578872.0	578872.0	579316.0	579316.0	579317.0	579328.0	579629.0	580810.0	580810.0	580810.0	580810.0	590085.0	590085.0	590085.0	590242.0	590242.0	590242.0	590458.0	590931.0	590931.0	590931.0	590931.0	590931.0	590931.0
84.0	220542.0	220542.0	220542.0	220542.0	220542.0	220542.0	220542.0	220542.0	220957.0	220957.0	220957.0	220957.0	220957.0	221273.0	221273.0	221273.0	221390.0	221390.0	221390.0	221390.0	221390.0	221390.0	229419.0	229419.0	229419.0	229419.0	229419.0	229419.0	229977.0	229977.0	229977.0	229977.0	229977.0	229977.0	229977.0
85.0	804600.0	804600.0	805360.0	805739.0	805739.0	806184.0	806348.0	806626.0	806823.0	807063.0	807434.0	807434.0	807434.0	807644.0	808045.0	808045.0	808045.0	808980.0	810489.0	811319.0	811527.0	811528.0	812422.0	812530.0	812530.0	812850.0	813253.0	813255.0	813952.0	814022.0	814022.0	814864.0	814937.0	815431.0	815805.0
86.0	760460.0	760460.0	760572.0	760790.0	763141.0	763141.0	763165.0	763165.0	763525.0	763525.0	763847.0	764059.0	764080.0	764080.0	764102.0	764117.0	765138.0	765138.0	765391.0	765391.0	765391.0	765900.0	766076.0	766286.0	766314.0	766314.0	766314.0	766314.0	766835.0	766858.0	766858.0	767981.0	768374.0	768374.0	768417.0
87.0	890720.0	890720.0	891386.0	892609.0	892609.0	893853.0	896954.0	945651.0	948816.0	949952.0	949952.0	954325.0	956316.0	956496.0	956952.0	956952.0	957603.0	959807.0	961332.0	961804.0	966166.0	989362.0	1037102.0	1055689.0	1055689.0	1057152.0	1058877.0	1059530.0	1060812.0	1061409.0	1061419.0	1061419.0	1061420.0	1061903.0	1061981.0
88.0	255565.0	255565.0	255565.0	255565.0	255565.0	255565.0	255565.0	255565.0	255716.0	255716.0	255785.0	255859.0	255859.0	255859.0	255859.0	255859.0	255859.0	255859.0	256247.0	256247.0	256247.0	256247.0	256427.0	256427.0	256427.0	256782.0	256782.0	256782.0	256965.0	256965.0	256965.0	257322.0	257322.0	257459.0	257459.0
89.0	717026.0	717026.0	717387.0	717918.0	717918.0	718786.0	719066.0	719427.0	721840.0	721840.0	722467.0	722542.0	728353.0	728795.0	728795.0	728795.0	730395.0	730395.0	733738.0	734433.0	735814.0	735970.0	739432.0	740692.0	741835.0	743246.0	743246.0	743246.0	744159.0	744792.0	744792.0	745328.0	745630.0	745886.0	745886.0
90.0	420374.0	420374.0	420375.0	420375.0	420375.0	420480.0	420480.0	424604.0	424604.0	424604.0	424643.0	424643.0	424643.0	424731.0	441305.0	441305.0	441305.0	441718.0	441718.0	441718.0	441718.0	441770.0	510685.0	511183.0	514857.0	514864.0	514864.0	515427.0	515427.0	516235.0	516611.0	516876.0	516876.0	517227.0	517227.0
91.0	1177960.0	1177960.0	1178067.0	1178108.0	1178887.0	1180440.0	1180624.0	1180624.0	1180958.0	1253969.0	1256133.0	1256133.0	1257249.0	1258290.0	1258481.0	1258481.0	1259232.0	1259290.0	1260650.0	1262492.0	1262597.0	1262597.0	1263525.0	1263525.0	1263642.0	1263642.0	1263642.0	1266221.0	1267482.0	1267482.0	1267602.0	1267727.0	1268945.0	1269638.0	1269638.0
92.0	827200.0	827200.0	827471.0	827471.0	827471.0	827471.0	827471.0	827471.0	827471.0	827471.0	828567.0	828567.0	828567.0	828567.0	828779.0	829473.0	830063.0	830063.0	830419.0	830608.0	830608.0	830723.0	830824.0	830824.0	831013.0	831013.0	831013.0	831232.0	833699.0	833748.0	833748.0	834080.0	836811.0	837189.0	837189.0
93.0	787221.0	787221.0	787221.0	787221.0	787221.0	787839.0	787839.0	787839.0	788053.0	788053.0	788053.0	789239.0	789723.0	791726.0	791726.0	791726.0	792583.0	792625.0	792865.0	792865.0	792865.0	792865.0	793115.0	793140.0	793140.0	793140.0	793449.0	793449.0	793557.0	793557.0	793557.0	794095.0	794326.0	795828.0	795828.0
94.0	340372.0	340372.0	340646.0	340646.0	340646.0	340646.0	340646.0	340646.0	340646.0	340646.0	340646.0	340646.0	340648.0	340648.0	342609.0	343503.0	354533.0	357351.0	357386.0	358741.0	358741.0	358741.0	359375.0	359375.0	360148.0	360178.0	360178.0	360178.0	360304.0	362352.0	362352.0	362487.0	362487.0	362510.0	362668.0
95.0	800347.0	800347.0	801346.0	801505.0	802286.0	803056.0	803056.0	803056.0	803056.0	803056.0	803081.0	806570.0	816142.0	859819.0	864971.0	865372.0	865375.0	867156.0	867156.0	867582.0	867594.0	868371.0	948794.0	982486.0	982812.0	983369.0	984633.0	986941.0	988270.0	988955.0	988955.0	988955.0	989251.0	989745.0	989747.0
96.0	653130.0	653130.0	653447.0	653447.0	653550.0	653559.0	653559.0	653796.0	653833.0	655087.0	655318.0	655368.0	656164.0	657003.0	657003.0	657003.0	657003.0	657089.0	657419.0	657525.0	657525.0	657917.0	661152.0	661246.0	661246.0	661246.0	661310.0	661387.0	662765.0	662765.0	662830.0	662830.0	662948.0	662948.0	662948.0
97.0	1285249.0	1285249.0	1287688.0	1287981.0	1288883.0	1291340.0	1291753.0	1302616.0	1325845.0	1361148.0	1363841.0	1366543.0	1369933.0	1378010.0	1379266.0	1381399.0	1385869.0	1386450.0	1389371.0	1396926.0	1406422.0	1408157.0	1417035.0	1420969.0	1421310.0	1421321.0	1426281.0	1431861.0	1441271.0	1441654.0	1442049.0	1444970.0	1446885.0	1449427.0	1449427.0
98.0	1039805.0	1039805.0	1048244.0	1048244.0	1048319.0	1050770.0	1050770.0	1058222.0	1256810.0	1463094.0	1469288.0	1469516.0	1469516.0	1469558.0	1469558.0	1469558.0	1469914.0	1469914.0	1470429.0	1470429.0	1470429.0	1470429.0	1470468.0	1470533.0	1470709.0	1473607.0	1473607.0	1473702.0	1474892.0	1475161.0	1475164.0	1475953.0	1475953.0	1475953.0	1475953.0
99.0	452822.0	452822.0	452822.0	452851.0	452952.0	452952.0	452952.0	453310.0	453358.0	453358.0	453358.0	453358.0	453438.0	453438.0	455895.0	455895.0	458576.0	458818.0	459352.0	464201.0	464201.0	464201.0	680672.0	680672.0	680672.0	680672.0	680672.0	680673.0	681787.0	681787.0	681787.0	681787.0	681787.0	681787.0	681787.0
100.0	658747.0	658747.0	658782.0	658991.0	659071.0	659071.0	659071.0	659071.0	659950.0	660000.0	660579.0	660579.0	662962.0	663170.0	663170.0	663170.0	663857.0	664325.0	665531.0	665952.0	665952.0	665952.0	666597.0	666597.0	666597.0	667631.0	667631.0	667631.0	670074.0	670074.0	670167.0	670167.0	670209.0	670391.0	670716.0
101.0	1422356.0	1422356.0	1423546.0	1424396.0	1424590.0	1438487.0	1446133.0	1507041.0	1528014.0	1541913.0	1548521.0	1553232.0	1555817.0	1564663.0	1581384.0	1584536.0	1585072.0	1588228.0	1590589.0	1591289.0	1591685.0	1609657.0	1722733.0	1724599.0	1727663.0	1729910.0	1735016.0	1748470.0	1754727.0	1756052.0	1756147.0	1762432.0	1767018.0	1771916.0	1778426.0
102.0	734926.0	734926.0	734926.0	735309.0	735309.0	735656.0	735782.0	735782.0	737926.0	737926.0	737926.0	737926.0	738060.0	739035.0	739859.0	739859.0	740146.0	740146.0	741064.0	741064.0	741353.0	741353.0	741353.0	741353.0	741707.0	741707.0	741707.0	741707.0	745308.0	745308.0	745308.0	745308.0	745519.0	745528.0	745594.0
103.0	740849.0	740849.0	740849.0	740849.0	740849.0	741608.0	741608.0	742466.0	742466.0	742466.0	742683.0	742683.0	742683.0	742788.0	742788.0	742788.0	744076.0	746399.0	746518.0	746919.0	746919.0	747203.0	747991.0	747997.0	748089.0	748217.0	748217.0	748217.0	748865.0	748933.0	748933.0	749108.0	749130.0	749500.0	749607.0
104.0	641487.0	641487.0	641487.0	641487.0	641487.0	641487.0	641487.0	641487.0	641487.0	641661.0	641661.0	642018.0	642623.0	642623.0	642623.0	642623.0	642623.0	642712.0	644610.0	644610.0	644610.0	644610.0	644610.0	644774.0	644774.0	644790.0	644790.0	644790.0	645144.0	645144.0	645221.0	645230.0	645230.0	645232.0	645246.0
105.0	520454.0	520454.0	520646.0	520773.0	520773.0	520955.0	520955.0	520955.0	521212.0	521212.0	521392.0	521773.0	522113.0	522564.0	522564.0	522983.0	523874.0	524580.0	524990.0	524990.0	524990.0	524997.0	525044.0	526158.0	526174.0	526174.0	526366.0	527340.0	527758.0	527758.0	527758.0	527916.0	528105.0	528204.0	528320.0
106.0	639613.0	639613.0	646196.0	646196.0	646257.0	647316.0	647347.0	648689.0	648773.0	760752.0	760752.0	760752.0	763037.0	763037.0	763037.0	763037.0	765117.0	765789.0	766220.0	766220.0	766257.0	766262.0	767165.0	772077.0	772162.0	772162.0	772162.0	772349.0	776501.0	777043.0	777043.0	777179.0	777179.0	777399.0	777925.0
107.0	318535.0	318535.0	319225.0	319264.0	319264.0	319264.0	319264.0	319264.0	319264.0	319264.0	319264.0	319264.0	319264.0	319264.0	319264.0	319264.0	319264.0	319264.0	319264.0	319264.0	319956.0	320037.0	320037.0	320179.0	320179.0	320179.0	320179.0	320809.0	323536.0	323536.0	323536.0	323536.0	323536.0	323536.0	323539.0
108.0	712705.0	712705.0	713933.0	714273.0	722345.0	722545.0	722545.0	722545.0	724999.0	862437.0	862437.0	862686.0	864244.0	864306.0	864383.0	864383.0	865384.0	865384.0	865384.0	865579.0	865579.0	865579.0	865840.0	865840.0	865840.0	865842.0	865842.0	865853.0	881606.0	881606.0	881606.0	881622.0	881622.0	884712.0	884712.0
109.0	367984.0	367984.0	367984.0	367984.0	367984.0	367984.0	367984.0	368039.0	368039.0	368039.0	368039.0	368039.0	368039.0	368039.0	372059.0	372059.0	372332.0	372409.0	372421.0	372421.0	372588.0	375801.0	481526.0	481526.0	481526.0	481526.0	481526.0	481781.0	481781.0	481781.0	481781.0	481983.0	481983.0	481983.0	481983.0
110.0	288667.0	288667.0	289350.0	289350.0	289469.0	289469.0	289469.0	293402.0	293452.0	294218.0	294297.0	294297.0	294297.0	294390.0	297181.0	302068.0	302449.0	302449.0	304303.0	311725.0	311725.0	317245.0	596699.0	602347.0	603354.0	613007.0	613007.0	613007.0	613798.0	613798.0	613798.0	613798.0	614328.0	614328.0	614409.0
111.0	184584.0	184584.0	184584.0	184584.0	184584.0	184584.0	184584.0	184584.0	184584.0	184933.0	184933.0	184933.0	184933.0	185097.0	185097.0	185097.0	185097.0	185097.0	185097.0	185097.0	185097.0	185097.0	185097.0	185097.0	185207.0	185556.0	186722.0	186722.0	188686.0	191326.0	191326.0	191326.0	191326.0	191326.0	191326.0
112.0	915536.0	915536.0	915845.0	915877.0	915955.0	916162.0	916162.0	916454.0	916959.0	916959.0	916959.0	917000.0	917545.0	917545.0	917545.0	917710.0	917757.0	918175.0	918307.0	918483.0	918813.0	920766.0	921746.0	922000.0	924088.0	924247.0	924595.0	925139.0	925772.0	925963.0	925963.0	926496.0	927616.0	928257.0	929356.0
113.0	701087.0	701087.0	701424.0	701424.0	701424.0	701424.0	701424.0	702048.0	702048.0	702048.0	702048.0	702048.0	702048.0	702374.0	702374.0	702374.0	702374.0	702688.0	703160.0	703470.0	703789.0	703833.0	703833.0	703833.0	704144.0	704144.0	704192.0	704540.0	704588.0	704588.0	704588.0	704916.0	704968.0	705432.0	705432.0
114.0	652160.0	652160.0	652240.0	652581.0	652722.0	652722.0	652722.0	652722.0	652722.0	653044.0	653044.0	653044.0	653700.0	653700.0	653700.0	654191.0	654191.0	654191.0	654191.0	654191.0	654191.0	654509.0	654509.0	654509.0	654509.0	654509.0	654509.0	654509.0	654509.0	654509.0	654509.0	656521.0	656521.0	656521.0	656521.0
115.0	862563.0	862563.0	862563.0	862858.0	863029.0	863029.0	863029.0	864094.0	864094.0	864094.0	864888.0	864888.0	866454.0	866454.0	866454.0	867576.0	867624.0	867637.0	867637.0	867637.0	867745.0	867745.0	867745.0	867996.0	867996.0	867996.0	867996.0	867996.0	868273.0	868273.0	868273.0	868273.0	868273.0	868587.0	868587.0
116.0	625219.0	625219.0	627907.0	629141.0	629141.0	629506.0	630355.0	630390.0	634025.0	634138.0	634138.0	634138.0	634314.0	634440.0	634440.0	634440.0	634644.0	634967.0	634967.0	635942.0	636929.0	636929.0	637205.0	637205.0	637250.0	637250.0	637479.0	638025.0	638839.0	638839.0	638839.0	639161.0	639375.0	639375.0	640345.0
117.0	255167.0	255167.0	255167.0	255167.0	255167.0	255167.0	255167.0	255167.0	255466.0	255466.0	255466.0	255466.0	255466.0	255466.0	255466.0	255466.0	255690.0	255690.0	255690.0	256088.0	256401.0	256401.0	256401.0	256401.0	256401.0	256401.0	256535.0	256535.0	256838.0	256838.0	256838.0	256838.0	256838.0	257017.0	257354.0
118.0	685497.0	685497.0	686874.0	686874.0	687226.0	687226.0	687226.0	687344.0	687344.0	687344.0	687344.0	687344.0	687493.0	687973.0	688393.0	688945.0	688945.0	689817.0	690094.0	690094.0	690094.0	690598.0	690598.0	690598.0	690598.0	690598.0	690598.0	690598.0	690598.0	690598.0	690598.0	690649.0	690649.0	690654.0	690654.0
119.0	370571.0	370571.0	371211.0	372921.0	373937.0	373938.0	373968.0	374326.0	374507.0	374507.0	374507.0	374507.0	376376.0	377018.0	377018.0	377754.0	378313.0	378494.0	378494.0	378494.0	378494.0	378494.0	378494.0	378739.0	378739.0	378739.0	378739.0	378739.0	378739.0	378739.0	378739.0	378739.0	378739.0	378739.0	378779.0
120.0	1172562.0	1172562.0	1172562.0	1173290.0	1173290.0	1173760.0	1173760.0	1173760.0	1174415.0	1174660.0	1176381.0	1176381.0	1176702.0	1177027.0	1177027.0	1177027.0	1177142.0	1177660.0	1177660.0	1177945.0	1178246.0	1178776.0	1178777.0	1178777.0	1178777.0	1179156.0	1179249.0	1179519.0	1179519.0	1179519.0	1179519.0	1179744.0	1180000.0	1180174.0	1180174.0
121.0	534672.0	534672.0	534672.0	534672.0	534672.0	534672.0	534672.0	534672.0	534672.0	537234.0	541839.0	541839.0	544221.0	544221.0	544221.0	544672.0	544672.0	544769.0	545426.0	545426.0	547685.0	547685.0	547978.0	552340.0	552340.0	552340.0	552340.0	552340.0	552904.0	552904.0	552904.0	552904.0	552904.0	552904.0	552904.0
122.0	911812.0	911812.0	912230.0	912230.0	912230.0	912230.0	912230.0	912230.0	912576.0	912576.0	912576.0	912576.0	912576.0	912576.0	913609.0	913609.0	913609.0	913609.0	913621.0	913621.0	913621.0	913621.0	913922.0	914238.0	914238.0	914238.0	914238.0	914238.0	914526.0	914526.0	915184.0	955043.0	955043.0	955058.0	955362.0
123.0	783366.0	783366.0	783426.0	783472.0	784438.0	784491.0	784491.0	785195.0	785256.0	785256.0	785256.0	785256.0	785256.0	785821.0	802845.0	802845.0	802845.0	802893.0	802893.0	802893.0	803002.0	803081.0	803361.0	803361.0	803361.0	803512.0	803512.0	803554.0	804137.0	804137.0	804407.0	804454.0	804454.0	804506.0	804516.0
124.0	637430.0	637430.0	637430.0	637815.0	638189.0	638475.0	638475.0	638475.0	641433.0	641433.0	641436.0	641436.0	643271.0	643344.0	643344.0	643716.0	643716.0	643972.0	644336.0	644336.0	644336.0	645742.0	645742.0	645742.0	645742.0	646230.0	646230.0	646230.0	646267.0	646267.0	647347.0	647347.0	647347.0	647347.0	647798.0
125.0	439693.0	439693.0	439693.0	439836.0	439836.0	439836.0	439836.0	440293.0	440781.0	440781.0	441279.0	441279.0	441279.0	444051.0	452890.0	457694.0	458403.0	460625.0	463397.0	463855.0	464199.0	464945.0	464945.0	464945.0	465619.0	465687.0	465687.0	465687.0	465956.0	467690.0	468628.0	469532.0	470335.0	470335.0	470335.0
126.0	1017345.0	1017345.0	1017345.0	1017345.0	1017345.0	1017405.0	1017657.0	1017657.0	1019307.0	1019898.0	1019898.0	1019898.0	1019898.0	1020396.0	1020396.0	1020396.0	1020396.0	1020396.0	1020591.0	1020591.0	1020591.0	1020591.0	1020591.0	1020591.0	1020591.0	1020944.0	1020944.0	1020944.0	1021600.0	1021600.0	1022813.0	1022821.0	1023322.0	1023324.0	1023324.0
127.0	608319.0	608319.0	608722.0	608739.0	609397.0	610970.0	612421.0	616947.0	618329.0	618447.0	619584.0	620000.0	620715.0	620755.0	621132.0	621132.0	621132.0	622331.0	626321.0	627912.0	629865.0	630453.0	630746.0	631550.0	631828.0	637663.0	638106.0	638115.0	643022.0	643298.0	644140.0	644301.0	645230.0	646049.0	646091.0
128.0	1046951.0	1046951.0	1046951.0	1046951.0	1046951.0	1046951.0	1046951.0	1046980.0	1047318.0	1047318.0	1047318.0	1047318.0	1047318.0	1047934.0	1047934.0	1048911.0	1048911.0	1048911.0	1048911.0	1048969.0	1048969.0	1048969.0	1048969.0	1048969.0	1048969.0	1048970.0	1048970.0	1048970.0	1049865.0	1050380.0	1050380.0	1050725.0	1050725.0	1050725.0	1050725.0
129.0	304475.0	304475.0	304528.0	304528.0	305699.0	305699.0	305881.0	305881.0	305881.0	305881.0	305929.0	305929.0	305935.0	305935.0	305935.0	305935.0	305935.0	305935.0	305935.0	306012.0	306012.0	306012.0	306012.0	306012.0	306323.0	306323.0	306545.0	306545.0	306545.0	306586.0	306586.0	306736.0	306736.0	306736.0	306736.0
130.0	294129.0	294129.0	294129.0	294137.0	294137.0	294161.0	294568.0	295189.0	295189.0	295189.0	295705.0	295705.0	295705.0	295705.0	295705.0	295721.0	295721.0	295721.0	295810.0	295810.0	295810.0	295810.0	298445.0	298445.0	298445.0	298445.0	298445.0	298829.0	299163.0	299163.0	299163.0	299163.0	299181.0	299561.0	299594.0
131.0	329167.0	329167.0	329188.0	329188.0	329266.0	329266.0	329266.0	329266.0	329266.0	329266.0	329890.0	329890.0	330160.0	330205.0	330205.0	330205.0	331547.0	332215.0	332215.0	332215.0	332254.0	335732.0	335732.0	335732.0	335732.0	335732.0	335732.0	336030.0	336030.0	336030.0	336030.0	336654.0	336654.0	337554.0	337554.0
132.0	773394.0	773394.0	773481.0	773481.0	773481.0	774389.0	774389.0	774389.0	774779.0	774779.0	774931.0	775001.0	775347.0	775347.0	775347.0	775347.0	775347.0	777821.0	784580.0	785323.0	786598.0	786598.0	786983.0	786983.0	786997.0	786997.0	787005.0	787042.0	787042.0	787792.0	788007.0	800739.0	800739.0	800739.0	800739.0
133.0	544316.0	544316.0	546334.0	546673.0	546836.0	547449.0	547703.0	548372.0	548940.0	550176.0	550313.0	550313.0	550549.0	550549.0	561075.0	561146.0	561146.0	569071.0	644977.0	651164.0	651224.0	651224.0	653087.0	655277.0	655619.0	655619.0	655619.0	656007.0	656100.0	656100.0	656100.0	656100.0	656100.0	656100.0	656100.0
134.0	1008128.0	1008128.0	1014006.0	1014840.0	1015299.0	1016828.0	1017642.0	1017721.0	1021774.0	1022117.0	1022117.0	1022117.0	1022296.0	1022635.0	1026082.0	1026082.0	1026082.0	1026082.0	1027693.0	1027693.0	1027693.0	1027693.0	1030344.0	1031011.0	1031116.0	1031399.0	1031399.0	1031780.0	1032985.0	1032985.0	1032985.0	1032985.0	1033487.0	1033539.0	1033539.0
135.0	310710.0	310710.0	310710.0	310710.0	310907.0	310907.0	310907.0	310907.0	310975.0	310975.0	310986.0	311050.0	311050.0	311545.0	311571.0	311571.0	311634.0	311634.0	312101.0	312101.0	312178.0	312178.0	313452.0	313452.0	313452.0	313467.0	313508.0	313508.0	313892.0	313892.0	313892.0	313892.0	314068.0	314356.0	315186.0
136.0	259389.0	259389.0	259389.0	259389.0	259389.0	259389.0	259763.0	260214.0	260314.0	260314.0	260314.0	260314.0	260314.0	260314.0	260314.0	260314.0	260314.0	260314.0	260314.0	260314.0	260636.0	260636.0	260636.0	260636.0	260636.0	260636.0	260636.0	260636.0	260636.0	260636.0	260827.0	260827.0	261278.0	262198.0	262198.0
137.0	239697.0	239697.0	239697.0	239697.0	239697.0	239697.0	239697.0	239697.0	240043.0	240043.0	240043.0	240043.0	240043.0	240401.0	240401.0	240401.0	240809.0	240809.0	240809.0	240872.0	240872.0	240872.0	240872.0	240872.0	240872.0	240872.0	240872.0	240872.0	240872.0	240872.0	240872.0	240872.0	240872.0	240872.0	240872.0
138.0	155450.0	155450.0	155450.0	155450.0	155450.0	155450.0	155450.0	155450.0	155450.0	155450.0	155450.0	155450.0	155450.0	155450.0	155450.0	155450.0	155450.0	155450.0	155450.0	155450.0	155450.0	155450.0	155450.0	155450.0	155450.0	155450.0	155450.0	155450.0	155450.0	155450.0	155450.0	155496.0	155496.0	155496.0	155496.0
139.0	224039.0	224039.0	224039.0	224039.0	224039.0	224302.0	224302.0	224302.0	224302.0	224302.0	224302.0	224302.0	224302.0	224845.0	224845.0	224845.0	224845.0	224845.0	224845.0	224845.0	224845.0	224845.0	224916.0	224916.0	224916.0	224916.0	224916.0	224916.0	225484.0	225484.0	227800.0	228883.0	228883.0	228883.0	228883.0
140.0	511161.0	511161.0	511287.0	512791.0	514181.0	514181.0	514181.0	515156.0	515156.0	517092.0	519782.0	519782.0	521710.0	521933.0	522115.0	523273.0	523273.0	526959.0	527761.0	527937.0	527937.0	529856.0	530760.0	531294.0	531635.0	531635.0	532053.0	532992.0	535169.0	535489.0	536122.0	536122.0	536122.0	536428.0	536428.0
141.0	1142820.0	1142820.0	1142820.0	1142820.0	1142820.0	1142820.0	1142820.0	1142820.0	1142820.0	1142820.0	1142820.0	1142820.0	1142820.0	1142820.0	1142820.0	1142820.0	1142820.0	1142976.0	1142976.0	1142976.0	1143074.0	1143729.0	1143958.0	1143958.0	1144085.0	1144085.0	1144085.0	1144105.0	1144105.0	1144105.0	1144105.0	1145444.0	1145962.0	1145962.0	1146525.0
142.0	816895.0	816895.0	816895.0	816895.0	816895.0	816895.0	816895.0	817248.0	817248.0	817248.0	817248.0	817248.0	817248.0	817248.0	817248.0	817248.0	817248.0	817248.0	817248.0	817248.0	817248.0	817248.0	817352.0	817352.0	817352.0	817352.0	817352.0	817352.0	817352.0	817352.0	817352.0	817352.0	817352.0	817352.0	817352.0
143.0	342140.0	342140.0	342727.0	342727.0	342727.0	342727.0	344059.0	344059.0	345023.0	346149.0	346536.0	347369.0	347723.0	347723.0	347723.0	347723.0	347723.0	348643.0	349696.0	349696.0	349696.0	350303.0	352608.0	352608.0	352663.0	353027.0	353181.0	353367.0	353690.0	353690.0	353873.0	353873.0	353873.0	354954.0	355235.0
144.0	929576.0	929576.0	932078.0	934973.0	936090.0	936262.0	936262.0	936909.0	937680.0	937680.0	937944.0	942469.0	948002.0	948002.0	948353.0	948518.0	948518.0	951561.0	951721.0	951721.0	951963.0	951963.0	951984.0	952278.0	952571.0	952571.0	952571.0	953944.0	954984.0	955501.0	955501.0	956178.0	956871.0	956871.0	956871.0
145.0	542507.0	542507.0	542916.0	542916.0	542916.0	542929.0	542929.0	542929.0	542929.0	542929.0	542929.0	542929.0	542989.0	543310.0	543310.0	543310.0	543351.0	543458.0	543819.0	543879.0	543879.0	544305.0	544305.0	544305.0	544305.0	544728.0	544833.0	545697.0	545839.0	545839.0	545839.0	545839.0	545848.0	545848.0	545991.0
146.0	525605.0	525605.0	526510.0	526510.0	526510.0	526510.0	526510.0	526823.0	526823.0	526823.0	526823.0	526823.0	526823.0	526823.0	529309.0	529309.0	529309.0	529730.0	536208.0	536208.0	537402.0	544845.0	545746.0	546708.0	546708.0	547467.0	547467.0	547853.0	548226.0	548310.0	548310.0	548310.0	548310.0	548731.0	548731.0
147.0	568164.0	568164.0	568339.0	568380.0	568380.0	568380.0	568814.0	568932.0	569001.0	569001.0	569001.0	569001.0	569280.0	569789.0	570024.0	570024.0	570024.0	570024.0	570333.0	570787.0	570787.0	570787.0	570787.0	570787.0	570787.0	570787.0	570967.0	570967.0	570967.0	570967.0	570967.0	571009.0	571009.0	571009.0	571009.0
148.0	463266.0	463266.0	463266.0	463266.0	463266.0	463611.0	463611.0	463611.0	463611.0	463611.0	463611.0	463611.0	463611.0	463611.0	463611.0	463611.0	463611.0	463783.0	463959.0	463959.0	464103.0	464103.0	465120.0	465120.0	465120.0	465120.0	465120.0	465120.0	465120.0	465120.0	465120.0	465792.0	466057.0	466342.0	466342.0
149.0	701787.0	701787.0	703679.0	703679.0	703679.0	703679.0	703679.0	703705.0	704520.0	704768.0	704768.0	704768.0	706622.0	706622.0	706622.0	706622.0	706622.0	706622.0	706988.0	706988.0	706988.0	706988.0	706988.0	706988.0	707216.0	707670.0	707672.0	707672.0	707844.0	708159.0	708159.0	708159.0	708159.0	708159.0	708209.0
150.0	593345.0	593345.0	593345.0	593345.0	593345.0	593345.0	593345.0	593345.0	593345.0	593345.0	593392.0	593615.0	593615.0	593615.0	593615.0	593615.0	593615.0	593615.0	593615.0	593615.0	593615.0	593615.0	593821.0	593821.0	593821.0	593821.0	593821.0	593821.0	593821.0	593821.0	593821.0	594185.0	594186.0	594186.0	594284.0
151.0	1249662.0	1249662.0	1256025.0	1258086.0	1262385.0	1262385.0	1262385.0	1262757.0	1263189.0	1263361.0	1263470.0	1263470.0	1263470.0	1263742.0	1263742.0	1264683.0	1264683.0	1267539.0	1267849.0	1268024.0	1268024.0	1268805.0	1269199.0	1269529.0	1269529.0	1269529.0	1270399.0	1270449.0	1271228.0	1271228.0	1271228.0	1271228.0	1271228.0	1271645.0	1271645.0
152.0	416147.0	416147.0	416147.0	416147.0	416147.0	416147.0	416147.0	416147.0	416171.0	416171.0	416171.0	416171.0	416211.0	416211.0	416211.0	416211.0	416211.0	416211.0	417825.0	417825.0	417851.0	417851.0	446922.0	446922.0	446922.0	446922.0	446922.0	446922.0	447002.0	447002.0	447002.0	447002.0	447002.0	447002.0	447002.0
153.0	638702.0	638702.0	638702.0	639065.0	639065.0	639065.0	639065.0	639223.0	639223.0	639223.0	639223.0	639223.0	639228.0	639228.0	639239.0	639610.0	639610.0	639645.0	639645.0	639645.0	639645.0	639645.0	639953.0	640394.0	640394.0	640394.0	640394.0	640394.0	640442.0	640442.0	640442.0	640442.0	640442.0	640442.0	640442.0
154.0	260372.0	260372.0	260372.0	260372.0	260372.0	260588.0	260588.0	260761.0	260768.0	260768.0	261090.0	261090.0	261090.0	261090.0	261432.0	261432.0	261432.0	261432.0	261432.0	261432.0	261432.0	261432.0	261851.0	261851.0	261851.0	261851.0	261851.0	261851.0	262189.0	262189.0	262189.0	262189.0	262189.0	262189.0	262189.0
155.0	1109473.0	1109473.0	1109473.0	1109473.0	1109473.0	1109473.0	1109473.0	1109473.0	1109473.0	1109473.0	1109668.0	1109668.0	1110656.0	1111195.0	1111675.0	1111675.0	1111675.0	1111675.0	1112711.0	1112711.0	1112711.0	1113214.0	1115286.0	1115297.0	1115608.0	1115608.0	1115608.0	1115608.0	1116445.0	1116445.0	1116445.0	1116635.0	1116635.0	1117117.0	1117117.0
156.0	1511000.0	1511000.0	1511435.0	1513083.0	1514525.0	1518416.0	1520309.0	1521083.0	1529379.0	1531522.0	1533560.0	1535228.0	1538013.0	1540671.0	1545285.0	1547425.0	1550096.0	1551941.0	1554010.0	1554105.0	1560248.0	1560248.0	1582875.0	1586477.0	1609130.0	1609653.0	1618271.0	1618458.0	1619182.0	1619182.0	1620825.0	1622627.0	1623583.0	1624861.0	1626167.0
157.0	1378611.0	1378611.0	1378787.0	1379132.0	1380849.0	1381275.0	1381987.0	1385423.0	1385597.0	1385708.0	1385708.0	1386305.0	1386440.0	1386440.0	1387156.0	1387760.0	1387760.0	1387760.0	1387760.0	1387955.0	1388894.0	1391772.0	1394460.0	1395701.0	1397559.0	1400376.0	1401436.0	1402186.0	1402702.0	1402999.0	1404364.0	1407382.0	1407805.0	1408512.0	1408714.0
158.0	1019068.0	1019068.0	1019089.0	1019089.0	1020880.0	1020965.0	1020965.0	1020965.0	1024284.0	1024284.0	1024284.0	1025749.0	1025749.0	1026951.0	1026951.0	1026951.0	1026951.0	1026951.0	1028334.0	1028334.0	1029196.0	1029196.0	1055422.0	1056084.0	1056101.0	1056715.0	1056715.0	1056715.0	1058663.0	1058663.0	1058663.0	1058663.0	1058663.0	1058663.0	1058755.0
159.0	444267.0	444267.0	445052.0	445052.0	445052.0	445052.0	445052.0	445588.0	446020.0	446020.0	446020.0	446226.0	446226.0	446226.0	446858.0	446911.0	446977.0	447399.0	449298.0	449298.0	449800.0	449800.0	449945.0	449945.0	450559.0	450559.0	450559.0	451156.0	451156.0	451156.0	451526.0	451668.0	451983.0	452420.0	452420.0
160.0	460036.0	460036.0	460036.0	460036.0	460036.0	460036.0	460036.0	460350.0	460350.0	460350.0	460350.0	460350.0	460350.0	461203.0	461779.0	461779.0	462319.0	462319.0	463343.0	463343.0	463343.0	466642.0	466792.0	466792.0	466792.0	466793.0	466793.0	467221.0	467595.0	467595.0	467791.0	468870.0	468870.0	468870.0	469022.0
161.0	576663.0	576663.0	576663.0	576663.0	576972.0	576972.0	576972.0	576972.0	576972.0	576972.0	576972.0	576972.0	576972.0	576972.0	576972.0	576972.0	576972.0	577091.0	579914.0	579914.0	579914.0	579914.0	600051.0	603448.0	603448.0	603448.0	603448.0	603448.0	604039.0	604039.0	604077.0	604401.0	604401.0	604401.0	604401.0
162.0	944093.0	944093.0	944093.0	944093.0	944093.0	944093.0	944281.0	944281.0	946943.0	946943.0	946943.0	946943.0	946943.0	946943.0	946943.0	948581.0	948608.0	948608.0	948813.0	948813.0	948813.0	948813.0	949171.0	949171.0	950088.0	950088.0	950088.0	950088.0	950096.0	950096.0	950096.0	950096.0	950096.0	950573.0	950573.0
163.0	580396.0	580396.0	580512.0	580512.0	580512.0	580705.0	580725.0	581034.0	581034.0	581034.0	581034.0	581034.0	581034.0	583356.0	583356.0	583356.0	583356.0	583356.0	583934.0	584271.0	584271.0	584727.0	584727.0	584727.0	584727.0	584727.0	584764.0	584764.0	584764.0	584764.0	584974.0	584974.0	585074.0	585074.0	585074.0
164.0	496638.0	496638.0	497666.0	497666.0	497666.0	497854.0	498513.0	498911.0	499186.0	499843.0	501350.0	501740.0	501740.0	501865.0	502505.0	503176.0	504614.0	505448.0	506076.0	506076.0	506076.0	506141.0	506141.0	506141.0	506671.0	507068.0	508330.0	508411.0	508411.0	508411.0	508411.0	508411.0	508411.0	509085.0	509085.0
165.0	681281.0	681281.0	681281.0	681354.0	681403.0	681452.0	681452.0	681452.0	681452.0	681452.0	681452.0	681464.0	681464.0	681464.0	681464.0	681464.0	681464.0	681464.0	681464.0	681489.0	681536.0	681536.0	681536.0	681536.0	681536.0	681536.0	681536.0	681536.0	681536.0	681536.0	681536.0	681536.0	681781.0	681781.0	681781.0
166.0	513301.0	513301.0	513301.0	513301.0	513301.0	513301.0	513301.0	513301.0	513301.0	513301.0	513664.0	513664.0	513664.0	513664.0	513907.0	513907.0	513907.0	514082.0	514082.0	514224.0	514224.0	514224.0	514279.0	514279.0	514279.0	514279.0	515158.0	515512.0	515512.0	515751.0	515751.0	515751.0	516023.0	516023.0	516023.0
167.0	410899.0	410899.0	410899.0	410899.0	410899.0	410899.0	410899.0	410899.0	411480.0	411480.0	411480.0	411480.0	411480.0	411816.0	411816.0	412275.0	412836.0	415624.0	415624.0	415835.0	415962.0	415962.0	418064.0	418064.0	418308.0	418308.0	418308.0	418308.0	418435.0	418435.0	418435.0	418435.0	418435.0	418435.0	418877.0
168.0	200112.0	200112.0	200522.0	200522.0	200522.0	200522.0	200801.0	200801.0	201791.0	201791.0	201791.0	201791.0	201791.0	201791.0	201791.0	201791.0	202196.0	204698.0	204698.0	204698.0	204698.0	204698.0	206279.0	206279.0	206279.0	206466.0	206977.0	207096.0	208279.0	208279.0	208279.0	208279.0	208279.0	208279.0	208279.0
169.0	203741.0	203741.0	203741.0	203741.0	203741.0	203741.0	203741.0	203741.0	203741.0	203741.0	203741.0	203741.0	205636.0	205636.0	206306.0	206306.0	206306.0	206306.0	206415.0	206415.0	207054.0	207054.0	207054.0	207054.0	207054.0	207054.0	207054.0	207054.0	207054.0	207054.0	207054.0	207054.0	207054.0	207054.0	207054.0
170.0	166028.0	166028.0	166028.0	166028.0	166028.0	166028.0	166028.0	166028.0	166028.0	166028.0	166028.0	166028.0	166028.0	166028.0	166028.0	166080.0	166080.0	166080.0	166280.0	166280.0	166280.0	166392.0	166392.0	166780.0	166948.0	166948.0	166948.0	166948.0	166948.0	166948.0	166948.0	166986.0	166986.0	166986.0	166986.0
171.0	241226.0	241226.0	241226.0	241226.0	241226.0	241290.0	241290.0	241290.0	241290.0	241290.0	241290.0	241290.0	241599.0	241599.0	241599.0	241599.0	241599.0	241725.0	241725.0	241725.0	241725.0	241725.0	241725.0	241725.0	241725.0	241725.0	241725.0	241725.0	241725.0	241725.0	241725.0	241725.0	241725.0	241725.0	241762.0
172.0	10007342.0	10007342.0	10029382.0	10044443.0	10064490.0	10074273.0	10099210.0	10116818.0	10147927.0	10241336.0	10556476.0	10575190.0	10591643.0	10668790.0	10718740.0	10735148.0	10754929.0	10786510.0	10811197.0	10844687.0	10856558.0	11022234.0	11051580.0	11074732.0	11111046.0	11128663.0	11140981.0	11166933.0	11177060.0	11186450.0	11205528.0	11218926.0	11228945.0	11240266.0	11248243.0
173.0	9922096.0	9922096.0	9971348.0	10002637.0	10017798.0	10062995.0	10182836.0	10271415.0	10281124.0	10292461.0	10309625.0	10317639.0	10332218.0	10350703.0	10361953.0	10370269.0	10375857.0	10381052.0	10392243.0	10399382.0	10420089.0	10437440.0	10457392.0	10467813.0	10474796.0	10479864.0	10483612.0	10491641.0	10499345.0	10505590.0	10508527.0	10512714.0	10516412.0	10521147.0	10527355.0
174.0	458017.0	458017.0	458017.0	458017.0	458017.0	458017.0	458017.0	458328.0	458328.0	458328.0	458328.0	458328.0	458328.0	458328.0	458864.0	458864.0	458864.0	458864.0	458864.0	458864.0	458864.0	458864.0	458864.0	458864.0	458864.0	458864.0	458864.0	458864.0	458864.0	458864.0	458864.0	458864.0	458864.0	458864.0	459229.0
175.0	3307740.0	3307740.0	3309016.0	3309016.0	3311511.0	3312273.0	3312622.0	3312623.0	3313799.0	3314039.0	3314039.0	3314039.0	3316830.0	3316830.0	3318972.0	3325440.0	3325760.0	3328188.0	3328761.0	3329729.0	3331498.0	3331829.0	3336175.0	3336843.0	3337460.0	3337460.0	3338860.0	3339581.0	3339994.0	3340638.0	3341215.0	3341215.0	3341644.0	3341746.0	3342769.0
176.0	1279979.0	1279979.0	1279979.0	1279979.0	1279979.0	1279979.0	1279979.0	1279979.0	1279979.0	1279979.0	1279979.0	1279979.0	1280748.0	1280748.0	1281658.0	1281658.0	1281658.0	1281676.0	1281676.0	1281676.0	1281676.0	1281676.0	1282844.0	1282844.0	1282844.0	1284019.0	1284065.0	1284508.0	1284508.0	1285060.0	1286027.0	1286047.0	1286047.0	1286047.0	1286047.0
177.0	1588206.0	1588206.0	1588206.0	1588932.0	1589375.0	1589530.0	1589530.0	1589558.0	1589558.0	1589753.0	1590646.0	1590646.0	1590646.0	1590961.0	1591113.0	1592100.0	1592250.0	1592250.0	1592250.0	1592250.0	1592424.0	1592484.0	1596526.0	1598032.0	1600037.0	1600695.0	1601954.0	1603732.0	1604279.0	1604361.0	1605708.0	1605708.0	1606188.0	1606200.0	1606200.0
178.0	1102004.0	1102004.0	1102004.0	1102004.0	1102032.0	1102209.0	1102266.0	1102266.0	1102266.0	1102266.0	1102266.0	1102266.0	1102370.0	1102922.0	1102922.0	1103617.0	1103669.0	1103669.0	1103689.0	1103689.0	1105021.0	1105033.0	1105057.0	1105819.0	1106208.0	1106208.0	1106873.0	1107094.0	1107133.0	1107133.0	1107133.0	1107133.0	1107133.0	1107133.0	1107133.0
179.0	694009.0	694009.0	694009.0	694009.0	694703.0	694703.0	694703.0	695366.0	695366.0	695366.0	695366.0	695366.0	695682.0	695682.0	695682.0	695682.0	696330.0	696330.0	696330.0	696893.0	696893.0	696893.0	697881.0	698299.0	698519.0	698519.0	698519.0	698941.0	698941.0	698941.0	698941.0	698941.0	698941.0	698988.0	701702.0
180.0	1170247.0	1170247.0	1170247.0	1170247.0	1170247.0	1171175.0	1171175.0	1171175.0	1171389.0	1171389.0	1171389.0	1171389.0	1171395.0	1171395.0	1171395.0	1171395.0	1171395.0	1171395.0	1171395.0	1171635.0	1171635.0	1171635.0	1171898.0	1172233.0	1172233.0	1172233.0	1172233.0	1172241.0	1172284.0	1172284.0	1172284.0	1172526.0	1172526.0	1172526.0	1172526.0
181.0	1853679.0	1853679.0	1853679.0	1853935.0	1854880.0	1854880.0	1854880.0	1855615.0	1856314.0	1856630.0	1863573.0	1864394.0	1865463.0	1868804.0	1868885.0	1869716.0	1869716.0	1870563.0	1872353.0	1873278.0	1874377.0	1892039.0	1896394.0	1897099.0	1897761.0	1898212.0	1898686.0	1900028.0	1901322.0	1902371.0	1903430.0	1903881.0	1905007.0	1909052.0	1909317.0
182.0	1070875.0	1070875.0	1072256.0	1072429.0	1072985.0	1072985.0	1073244.0	1074321.0	1074321.0	1074321.0	1074494.0	1075002.0	1075312.0	1075714.0	1076153.0	1076490.0	1077688.0	1077688.0	1077709.0	1077709.0	1078236.0	1079594.0	1082097.0	1082297.0	1082314.0	1084672.0	1084672.0	1084990.0	1087447.0	1087536.0	1087536.0	1087536.0	1088378.0	1088416.0	1088431.0
183.0	2118407.0	2118407.0	2118684.0	2118991.0	2118991.0	2119187.0	2120167.0	2120272.0	2120934.0	2121370.0	2122282.0	2122472.0	2122788.0	2129578.0	2130333.0	2130380.0	2130449.0	2130752.0	2130752.0	2132300.0	2132300.0	2135430.0	2135614.0	2135778.0	2137877.0	2138367.0	2139322.0	2139987.0	2140481.0	2141248.0	2141413.0	2143214.0	2143216.0	2143324.0	2143524.0
184.0	1568305.0	1568305.0	1575490.0	1576683.0	1576683.0	1577002.0	1577002.0	1577192.0	1578092.0	1581082.0	1581399.0	1581735.0	1582588.0	1603491.0	1807796.0	1808016.0	1809192.0	1809604.0	1815546.0	1816401.0	1816477.0	1839843.0	1850061.0	1850214.0	1850456.0	1850456.0	1850456.0	1851682.0	1851682.0	1851682.0	1854670.0	1854670.0	1855209.0	1855371.0	1856605.0
185.0	910289.0	910289.0	911059.0	911059.0	911227.0	911227.0	911227.0	911227.0	911227.0	911227.0	911595.0	911595.0	911711.0	911711.0	911711.0	911711.0	912276.0	912276.0	912276.0	912276.0	912359.0	912675.0	912761.0	913154.0	913154.0	913482.0	913485.0	913485.0	913485.0	913525.0	913525.0	913525.0	913525.0	914513.0	914513.0
186.0	1000172.0	1000172.0	1000172.0	1000172.0	1000172.0	1000820.0	1000820.0	1000820.0	1000820.0	1001160.0	1001222.0	1001222.0	1001460.0	1001460.0	1001460.0	1001460.0	1001460.0	1002494.0	1002494.0	1002879.0	1002879.0	1003657.0	1003657.0	1003657.0	1003657.0	1003829.0	1003829.0	1003829.0	1003829.0	1003829.0	1003829.0	1004916.0	1004916.0	1004916.0	1005230.0
187.0	912999.0	912999.0	913455.0	913455.0	913455.0	913455.0	913455.0	914118.0	914118.0	914442.0	914806.0	915160.0	915160.0	915160.0	915160.0	915545.0	915545.0	916362.0	917297.0	922690.0	922690.0	940457.0	942080.0	942080.0	942080.0	942080.0	942731.0	942731.0	942731.0	943362.0	943551.0	943801.0	943801.0	944008.0	944384.0
188.0	743757.0	743757.0	743757.0	744172.0	744172.0	744172.0	744172.0	744212.0	744212.0	744663.0	744791.0	744791.0	744791.0	744791.0	744791.0	745174.0	745174.0	745419.0	745419.0	745419.0	745419.0	745656.0	745656.0	745656.0	745656.0	745656.0	745656.0	745656.0	745656.0	745656.0	745656.0	745656.0	745656.0	745656.0	745661.0
189.0	722993.0	722993.0	722993.0	722993.0	722993.0	722993.0	722993.0	722993.0	724001.0	724001.0	728040.0	728040.0	730372.0	730665.0	730665.0	730665.0	730920.0	731959.0	731959.0	731959.0	731959.0	732930.0	733305.0	733563.0	733563.0	734121.0	734121.0	734121.0	734580.0	735213.0	735213.0	735442.0	735442.0	736299.0	736299.0
190.0	1469937.0	1469937.0	1471854.0	1474803.0	1474803.0	1476340.0	1476340.0	1477370.0	1478231.0	1478237.0	1484282.0	1484944.0	1487209.0	1487778.0	1487807.0	1488498.0	1488897.0	1488897.0	1493022.0	1493022.0	1493022.0	1506810.0	1507211.0	1507211.0	1507555.0	1508524.0	1508524.0	1508524.0	1508524.0	1508524.0	1508524.0	1513365.0	1513365.0	1514584.0	1514710.0
191.0	573703.0	573703.0	573703.0	574026.0	574026.0	574809.0	574809.0	575332.0	575332.0	575338.0	575338.0	575606.0	575606.0	576872.0	576872.0	576872.0	576911.0	580331.0	580331.0	580331.0	580331.0	583518.0	583518.0	584046.0	584557.0	585018.0	585450.0	585460.0	585476.0	585762.0	585762.0	586306.0	588180.0	588180.0	588180.0
192.0	1419100.0	1419100.0	1421026.0	1421529.0	1421529.0	1421751.0	1422153.0	1422582.0	1422868.0	1423309.0	1423309.0	1423593.0	1424484.0	1425021.0	1425021.0	1425021.0	1425753.0	1426298.0	1426424.0	1426424.0	1426424.0	1430801.0	1430801.0	1430801.0	1430801.0	1430801.0	1431468.0	1431792.0	1431792.0	1432288.0	1432296.0	1432296.0	1432550.0	1432550.0	1432550.0
193.0	948389.0	948389.0	949223.0	950338.0	950338.0	950338.0	950553.0	950663.0	950663.0	950663.0	950864.0	952169.0	952169.0	952169.0	952568.0	952568.0	952933.0	953326.0	953328.0	953328.0	953328.0	963494.0	964402.0	965950.0	965950.0	966336.0	966405.0	966681.0	966787.0	966986.0	967330.0	967660.0	968055.0	968202.0	968202.0
194.0	955919.0	955919.0	955919.0	955919.0	955919.0	955919.0	955919.0	955919.0	957173.0	957173.0	957461.0	957461.0	957567.0	977405.0	997182.0	997182.0	997265.0	997341.0	997480.0	999623.0	1000174.0	1007405.0	1008370.0	1008680.0	1008854.0	1010229.0	1012802.0	1013107.0	1013139.0	1013139.0	1013139.0	1013139.0	1013267.0	1013267.0	1013584.0
195.0	600747.0	600747.0	601232.0	601363.0	601363.0	601363.0	601363.0	601363.0	601363.0	601363.0	601826.0	601826.0	601826.0	602307.0	602307.0	602307.0	602307.0	602307.0	602307.0	602442.0	602442.0	604211.0	604211.0	604432.0	605184.0	605184.0	605253.0	605323.0	605323.0	605323.0	605323.0	605323.0	605347.0	605394.0	605394.0
196.0	931544.0	931544.0	931544.0	931544.0	931544.0	931544.0	931544.0	931544.0	932067.0	932067.0	932067.0	932286.0	933463.0	933463.0	933463.0	933463.0	933463.0	933463.0	933463.0	934281.0	934281.0	934594.0	935105.0	935674.0	935674.0	935674.0	936763.0	936763.0	937663.0	937663.0	937663.0	937663.0	937663.0	937663.0	937663.0
197.0	1197538.0	1197538.0	1197538.0	1198832.0	1198832.0	1199304.0	1199304.0	1199304.0	1199304.0	1199304.0	1199304.0	1199585.0	1199585.0	1199585.0	1199585.0	1199585.0	1199585.0	1199585.0	1200242.0	1227310.0	1227310.0	1229396.0	1229396.0	1229760.0	1230372.0	1230474.0	1230503.0	1230551.0	1230551.0	1231023.0	1233656.0	1233853.0	1233895.0	1233895.0	1233895.0
198.0	587141.0	587141.0	587141.0	587141.0	587141.0	587162.0	587162.0	587162.0	587162.0	587162.0	587162.0	587162.0	587162.0	587162.0	587162.0	587162.0	587162.0	587233.0	587233.0	587306.0	587351.0	587351.0	587351.0	587351.0	587351.0	587351.0	587351.0	587351.0	587351.0	587712.0	587712.0	587754.0	587901.0	587901.0	588740.0
199.0	1576263.0	1576263.0	1576869.0	1577082.0	1577082.0	1577352.0	1577352.0	1577469.0	1577857.0	1577857.0	1578609.0	1579993.0	1579993.0	1593901.0	1638608.0	1638608.0	1640292.0	1641016.0	1641016.0	1641508.0	1641508.0	1645340.0	1646024.0	1646024.0	1646024.0	1646024.0	1646334.0	1646334.0	1646334.0	1646334.0	1647551.0	1648490.0	1648490.0	1648687.0	1649011.0
200.0	600223.0	600223.0	601875.0	603223.0	603974.0	612161.0	613563.0	614260.0	614933.0	614933.0	619205.0	620884.0	621358.0	621409.0	622451.0	623799.0	625417.0	625702.0	625702.0	626400.0	626525.0	627848.0	632119.0	632119.0	632479.0	634929.0	636504.0	636875.0	637866.0	638181.0	638909.0	640601.0	640764.0	640870.0	640870.0
201.0	1155161.0	1155161.0	1155439.0	1155439.0	1155439.0	1156070.0	1156678.0	1156678.0	1156678.0	1156678.0	1162150.0	1162150.0	1162179.0	1162179.0	1162179.0	1163335.0	1163335.0	1163335.0	1163335.0	1164384.0	1164879.0	1165179.0	1166133.0	1166482.0	1166482.0	1166636.0	1167281.0	1167711.0	1167711.0	1167711.0	1167910.0	1168469.0	1168469.0	1168469.0	1169027.0
202.0	805430.0	805430.0	805430.0	805430.0	805430.0	805430.0	805430.0	805430.0	805430.0	805430.0	805430.0	805430.0	805589.0	805589.0	805589.0	805591.0	805591.0	805591.0	805591.0	805591.0	805591.0	805591.0	805591.0	805591.0	805591.0	805591.0	805591.0	805591.0	805736.0	805736.0	805736.0	805736.0	805736.0	805736.0	806049.0
203.0	1195216.0	1195216.0	1195216.0	1195254.0	1195254.0	1195254.0	1195254.0	1195421.0	1195421.0	1195483.0	1195526.0	1195526.0	1195573.0	1195573.0	1195573.0	1195573.0	1195573.0	1195610.0	1195707.0	1195728.0	1196693.0	1196734.0	1196734.0	1196734.0	1196785.0	1196900.0	1196900.0	1196900.0	1196900.0	1196900.0	1196900.0	1196949.0	1197310.0	1197310.0	1197494.0
204.0	2436389.0	2436389.0	2437776.0	2437776.0	2437776.0	2439928.0	2439928.0	2440352.0	2440352.0	2440697.0	2442846.0	2443051.0	2443546.0	2443967.0	2444259.0	2444259.0	2446138.0	2447494.0	2447494.0	2447494.0	2447494.0	2448220.0	2448551.0	2449523.0	2449523.0	2449704.0	2451233.0	2451865.0	2452218.0	2452218.0	2452218.0	2453744.0	2453744.0	2453744.0	2453986.0
205.0	1041704.0	1041704.0	1041704.0	1041704.0	1041704.0	1041744.0	1041744.0	1041744.0	1041767.0	1041767.0	1041767.0	1041767.0	1041818.0	1041818.0	1041818.0	1041818.0	1042244.0	1042244.0	1042244.0	1042244.0	1042244.0	1042244.0	1042244.0	1042244.0	1042298.0	1042298.0	1042298.0	1042298.0	1042298.0	1042298.0	1042298.0	1042298.0	1042298.0	1042298.0	1042298.0
206.0	955209.0	955209.0	956032.0	956032.0	956032.0	956416.0	956416.0	956416.0	956416.0	956416.0	956416.0	956416.0	956416.0	956416.0	956416.0	956416.0	957069.0	957069.0	957340.0	957340.0	957340.0	957340.0	957340.0	957340.0	957340.0	957340.0	957340.0	957340.0	957622.0	957849.0	957849.0	958330.0	958330.0	958330.0	958474.0
207.0	1177161.0	1177161.0	1177294.0	1177294.0	1177822.0	1178121.0	1178121.0	1178121.0	1178121.0	1178121.0	1178121.0	1178310.0	1178310.0	1178310.0	1178310.0	1179170.0	1180170.0	1180170.0	1180170.0	1180170.0	1180170.0	1180274.0	1180729.0	1180729.0	1180729.0	1180729.0	1180729.0	1181106.0	1181106.0	1181106.0	1181106.0	1181106.0	1181106.0	1181106.0	1181106.0
208.0	2141372.0	2141372.0	2141372.0	2141372.0	2141372.0	2141372.0	2141372.0	2141372.0	2141372.0	2141372.0	2141372.0	2142031.0	2142031.0	2142087.0	2142087.0	2142087.0	2142087.0	2142087.0	2142087.0	2142144.0	2142144.0	2142308.0	2142308.0	2142308.0	2142308.0	2142308.0	2142308.0	2142308.0	2142308.0	2143372.0	2143404.0	2143404.0	2143404.0	2143404.0	2143404.0
209.0	1218961.0	1218961.0	1219208.0	1219208.0	1219208.0	1219260.0	1220727.0	1220740.0	1220740.0	1220740.0	1222653.0	1222653.0	1228972.0	1229075.0	1229075.0	1229384.0	1229384.0	1229384.0	1229384.0	1229384.0	1229384.0	1230756.0	1230756.0	1232083.0	1233795.0	1233893.0	1233893.0	1233893.0	1233893.0	1233893.0	1235876.0	1235876.0	1235876.0	1235876.0	1235876.0
210.0	1487120.0	1487120.0	1487120.0	1487120.0	1487120.0	1487120.0	1487120.0	1487120.0	1487120.0	1487213.0	1487213.0	1487213.0	1487754.0	1487754.0	1487754.0	1487754.0	1487754.0	1487754.0	1488574.0	1488678.0	1488775.0	1492424.0	1493153.0	1493153.0	1493153.0	1494454.0	1494454.0	1494454.0	1495387.0	1495667.0	1495992.0	1495992.0	1495992.0	1495992.0	1495992.0
211.0	1585276.0	1585276.0	1585276.0	1585276.0	1585687.0	1585687.0	1586276.0	1587850.0	1588973.0	1590242.0	1591864.0	1591864.0	1591864.0	1592707.0	1592972.0	1593066.0	1593396.0	1593396.0	1593875.0	1594268.0	1594621.0	1599038.0	1599210.0	1599997.0	1599997.0	1600075.0	1600075.0	1600570.0	1600570.0	1600570.0	1600570.0	1601687.0	1601687.0	1602184.0	1602236.0
212.0	2720718.0	2720718.0	2721838.0	2721838.0	2721899.0	2721946.0	2721946.0	2721946.0	2722255.0	2722255.0	2722645.0	2722645.0	2722804.0	2722804.0	2722889.0	2722889.0	2722889.0	2722889.0	2722889.0	2722889.0	2722889.0	2722889.0	2722889.0	2722889.0	2722889.0	2722889.0	2722889.0	2722889.0	2722889.0	2722889.0	2722987.0	2722987.0	2723195.0	2723195.0	2724045.0
213.0	521163.0	521163.0	521163.0	523305.0	523305.0	523305.0	523305.0	523305.0	523305.0	523305.0	523489.0	523489.0	524695.0	525413.0	525413.0	525795.0	525795.0	525795.0	525795.0	525863.0	525863.0	525863.0	525863.0	525863.0	525980.0	525980.0	526364.0	526364.0	526364.0	526683.0	526683.0	526683.0	526683.0	526683.0	526683.0
214.0	1058273.0	1058273.0	1058774.0	1059213.0	1059213.0	1059213.0	1062863.0	1062863.0	1063365.0	1063716.0	1063808.0	1063808.0	1064278.0	1064359.0	1064391.0	1064482.0	1064926.0	1065431.0	1065431.0	1065431.0	1065514.0	1066026.0	1066026.0	1066026.0	1066026.0	1066026.0	1066026.0	1066026.0	1066335.0	1066889.0	1066889.0	1066889.0	1066889.0	1066889.0	1066889.0
215.0	2033108.0	2033108.0	2034296.0	2034620.0	2034730.0	2035202.0	2035202.0	2035266.0	2035739.0	2035799.0	2036210.0	2037768.0	2050646.0	2052089.0	2053006.0	2055053.0	2064731.0	2066985.0	2067168.0	2067970.0	2068709.0	2071286.0	2072113.0	2073279.0	2073606.0	2073933.0	2075088.0	2075123.0	2075371.0	2077103.0	2077103.0	2077132.0	2077132.0	2077396.0	2077396.0
216.0	1977444.0	1977444.0	1980671.0	1983686.0	1986842.0	1989297.0	1990750.0	1992811.0	1993834.0	2004499.0	2005664.0	2010616.0	2015603.0	2019707.0	2024397.0	2026080.0	2029925.0	2035139.0	2038199.0	2039131.0	2040041.0	2049310.0	2052654.0	2055934.0	2058401.0	2064091.0	2064970.0	2065574.0	2065763.0	2069656.0	2072525.0	2074570.0	2074831.0	2076383.0	2078045.0
217.0	1866025.0	1866025.0	1867166.0	1867166.0	1867166.0	1867612.0	1867612.0	1869642.0	1869642.0	1869642.0	1869642.0	1869642.0	1869642.0	1870132.0	1870132.0	1870132.0	1870132.0	1870132.0	1870132.0	1870563.0	1870563.0	1871086.0	1871086.0	1871086.0	1871464.0	1871464.0	1871464.0	1871810.0	1871810.0	1871810.0	1871810.0	1871810.0	1871810.0	1871810.0	1871810.0
218.0	1784331.0	1784331.0	1784331.0	1784503.0	1784503.0	1784974.0	1784974.0	1784974.0	1784974.0	1784974.0	1784974.0	1784974.0	1785151.0	1785151.0	1785476.0	1785476.0	1785636.0	1785636.0	1785636.0	1785636.0	1785636.0	1785636.0	1785802.0	1785802.0	1785802.0	1785802.0	1785802.0	1785802.0	1787138.0	1787138.0	1787138.0	1787138.0	1787243.0	1787243.0	1787244.0
219.0	2133880.0	2133880.0	2133880.0	2133880.0	2133880.0	2133880.0	2133888.0	2133888.0	2133888.0	2133944.0	2135805.0	2135805.0	2136405.0	2137187.0	2137187.0	2137255.0	2137341.0	2137359.0	2137543.0	2137623.0	2137623.0	2137646.0	2137646.0	2138009.0	2138009.0	2138341.0	2138493.0	2138493.0	2138803.0	2138803.0	2138803.0	2138822.0	2139656.0	2139656.0	2139656.0
220.0	965270.0	965270.0	966463.0	966530.0	972755.0	972779.0	972827.0	972827.0	972927.0	972927.0	973199.0	973510.0	973787.0	973787.0	973787.0	974055.0	974292.0	974599.0	980377.0	980686.0	981227.0	985991.0	986610.0	989426.0	989991.0	990018.0	990018.0	990018.0	990376.0	990376.0	990428.0	990454.0	990454.0	990454.0	990772.0
221.0	398913.0	398913.0	398913.0	398913.0	398913.0	398913.0	398913.0	398913.0	398913.0	398913.0	398913.0	398913.0	399101.0	399410.0	399471.0	399471.0	399471.0	399514.0	400514.0	400514.0	400519.0	400519.0	400575.0	401171.0	402264.0	402487.0	402887.0	402887.0	405766.0	405796.0	405796.0	405909.0	405909.0	405909.0	405909.0
222.0	818168.0	818168.0	818168.0	818490.0	818490.0	818716.0	818716.0	818716.0	818716.0	818716.0	818716.0	818716.0	818716.0	818967.0	819006.0	820105.0	820419.0	822892.0	822892.0	823347.0	823347.0	823522.0	823522.0	823522.0	823522.0	823599.0	823913.0	823913.0	823913.0	823913.0	823913.0	823913.0	823950.0	823950.0	823950.0
223.0	812171.0	812171.0	812171.0	812171.0	812171.0	812171.0	812171.0	812171.0	815525.0	815525.0	815525.0	815525.0	815525.0	816090.0	816315.0	816497.0	816497.0	816650.0	817554.0	817554.0	818744.0	818836.0	818836.0	819421.0	819421.0	819453.0	819577.0	819577.0	819923.0	820119.0	820119.0	821087.0	821087.0	821087.0	822485.0
224.0	756890.0	756890.0	756890.0	756890.0	757119.0	757119.0	757307.0	757307.0	757763.0	757763.0	757763.0	758075.0	758075.0	758075.0	758287.0	758443.0	758443.0	759149.0	759149.0	759149.0	759149.0	759149.0	759149.0	759149.0	759149.0	760622.0	761546.0	761546.0	762251.0	763154.0	763154.0	763154.0	765530.0	765530.0	765530.0
225.0	826401.0	826401.0	826401.0	826749.0	827190.0	827190.0	827190.0	827190.0	827190.0	827190.0	827190.0	827190.0	830652.0	830655.0	833413.0	833413.0	834310.0	834310.0	835763.0	836115.0	836115.0	836516.0	836687.0	838375.0	838388.0	838434.0	839515.0	839515.0	839515.0	839515.0	839519.0	839519.0	839904.0	839904.0	840227.0
226.0	1428763.0	1428763.0	1428763.0	1429629.0	1429629.0	1429629.0	1429629.0	1430432.0	1430432.0	1430604.0	1430944.0	1430944.0	1431664.0	1431664.0	1432031.0	1432239.0	1432757.0	1432921.0	1433216.0	1437056.0	1437711.0	1442796.0	1446329.0	1447956.0	1448048.0	1448048.0	1448255.0	1448255.0	1448255.0	1449118.0	1449118.0	1449126.0	1449126.0	1450640.0	1450640.0
227.0	978494.0	978494.0	978630.0	978630.0	978630.0	978630.0	978630.0	978898.0	979595.0	979595.0	979952.0	980299.0	981371.0	981371.0	982866.0	982866.0	982866.0	983913.0	983913.0	983913.0	983971.0	984574.0	984574.0	985387.0	989775.0	989775.0	990473.0	990473.0	990473.0	990473.0	990473.0	990473.0	990473.0	990473.0	990473.0
228.0	912987.0	912987.0	913175.0	913175.0	914554.0	914650.0	915027.0	915027.0	915027.0	915733.0	916300.0	916300.0	916300.0	916300.0	916300.0	916300.0	916300.0	916358.0	916358.0	916358.0	916358.0	916510.0	916523.0	916886.0	916886.0	916886.0	917593.0	917593.0	917593.0	917598.0	917598.0	917598.0	917598.0	917598.0	917598.0
229.0	738823.0	738823.0	738823.0	738823.0	738823.0	738823.0	738823.0	738823.0	739128.0	739128.0	739128.0	739128.0	739128.0	739128.0	740267.0	740267.0	740267.0	740267.0	740267.0	740744.0	740745.0	740745.0	742237.0	742237.0	742237.0	742326.0	742326.0	742326.0	742326.0	742326.0	742326.0	742326.0	742326.0	742326.0	742326.0
230.0	818313.0	818313.0	818313.0	818313.0	818313.0	818313.0	818313.0	818721.0	818721.0	818721.0	818721.0	818721.0	818721.0	818721.0	820777.0	820777.0	821664.0	821870.0	822250.0	822250.0	822250.0	822947.0	824765.0	824765.0	824765.0	824765.0	826036.0	826036.0	826036.0	826403.0	826403.0	826403.0	826403.0	826403.0	826754.0
231.0	828829.0	828829.0	829327.0	829327.0	829730.0	829747.0	829747.0	829747.0	829747.0	829934.0	829934.0	829934.0	830560.0	830560.0	831964.0	831964.0	832273.0	832932.0	833259.0	833259.0	833259.0	833259.0	833259.0	833259.0	834294.0	834294.0	835962.0	835992.0	835992.0	835993.0	835993.0	835993.0	835993.0	835993.0	835993.0
232.0	384695.0	384695.0	384695.0	385547.0	385547.0	385547.0	385547.0	385547.0	385547.0	385564.0	386991.0	387056.0	387056.0	387746.0	389252.0	389252.0	389905.0	389905.0	390295.0	390295.0	390295.0	390295.0	390838.0	390838.0	390838.0	390838.0	390871.0	391511.0	392084.0	392084.0	392084.0	392084.0	392084.0	392084.0	392084.0
233.0	1157500.0	1157500.0	1157822.0	1157822.0	1157822.0	1157822.0	1157822.0	1158177.0	1158177.0	1158177.0	1158703.0	1159206.0	1159293.0	1159378.0	1160193.0	1160275.0	1160275.0	1160275.0	1160275.0	1160275.0	1160275.0	1161437.0	1161437.0	1161500.0	1161500.0	1161500.0	1161500.0	1162223.0	1163113.0	1163450.0	1163637.0	1163637.0	1163637.0	1163662.0	1163662.0
234.0	1191137.0	1191137.0	1191161.0	1191161.0	1191161.0	1191161.0	1191161.0	1191161.0	1191161.0	1191161.0	1191161.0	1191355.0	1191355.0	1191355.0	1191771.0	1191771.0	1191771.0	1191771.0	1192843.0	1194464.0	1194917.0	1195429.0	1196564.0	1196904.0	1196904.0	1196904.0	1198542.0	1198542.0	1198542.0	1198927.0	1199014.0	1199323.0	1199323.0	1199908.0	1200020.0
235.0	449617.0	449617.0	449617.0	449617.0	449617.0	449617.0	449617.0	449617.0	449617.0	449617.0	449617.0	449617.0	449982.0	449982.0	450790.0	450790.0	450790.0	450790.0	450790.0	450790.0	450790.0	450790.0	451106.0	451106.0	451106.0	451280.0	451589.0	451589.0	451589.0	451589.0	451589.0	451589.0	451641.0	451641.0	451641.0
236.0	400019.0	400019.0	400019.0	400721.0	400721.0	400721.0	400721.0	400721.0	400721.0	400721.0	400721.0	400721.0	400721.0	400721.0	401197.0	401197.0	401197.0	401197.0	401197.0	401197.0	407185.0	407774.0	408204.0	408204.0	410379.0	411548.0	411993.0	414545.0	414545.0	414747.0	414747.0	414747.0	414747.0	414747.0	414747.0
237.0	689155.0	689155.0	689155.0	689155.0	689155.0	689155.0	689155.0	689155.0	689155.0	689155.0	689155.0	689258.0	689258.0	689258.0	689258.0	689523.0	690126.0	690483.0	690483.0	690483.0	690483.0	690483.0	690483.0	690483.0	690483.0	690483.0	690571.0	690624.0	690680.0	690680.0	690680.0	690680.0	690680.0	690851.0	692533.0
238.0	1054424.0	1054424.0	1054424.0	1054424.0	1054424.0	1054424.0	1054611.0	1054611.0	1054864.0	1054864.0	1054865.0	1055364.0	1055364.0	1055364.0	1060702.0	1060702.0	1060702.0	1061535.0	1061535.0	1061787.0	1061970.0	1062607.0	1062607.0	1062607.0	1062607.0	1062711.0	1063130.0	1063181.0	1063528.0	1063528.0	1063752.0	1063942.0	1064079.0	1064104.0	1064104.0
239.0	1688669.0	1688669.0	1689057.0	1689147.0	1689147.0	1689147.0	1690099.0	1690215.0	1690215.0	1691104.0	1691104.0	1691635.0	1691635.0	1691635.0	1693358.0	1693377.0	1693377.0	1695057.0	1695539.0	1695951.0	1697354.0	1698579.0	1698579.0	1698934.0	1698934.0	1701461.0	1701461.0	1701461.0	1701461.0	1701510.0	1701557.0	1701659.0	1701659.0	1701970.0	1701970.0
240.0	631640.0	631640.0	631640.0	631640.0	631640.0	631811.0	631811.0	632530.0	632530.0	632530.0	633549.0	633549.0	633549.0	634366.0	634669.0	635293.0	635293.0	635293.0	635641.0	635641.0	635641.0	636252.0	636414.0	637533.0	637579.0	637579.0	639136.0	639136.0	639184.0	639184.0	639184.0	639184.0	639184.0	639184.0	639553.0
241.0	1826126.0	1826126.0	1826126.0	1826882.0	1826882.0	1827232.0	1827232.0	1827232.0	1827232.0	1827581.0	1827865.0	1827917.0	1827917.0	1827917.0	1827963.0	1827963.0	1827963.0	1831931.0	1831931.0	1831931.0	1831931.0	1838619.0	1838619.0	1838619.0	1839147.0	1839147.0	1839193.0	1839193.0	1839193.0	1839193.0	1839193.0	1839394.0	1839618.0	1839618.0	1839618.0
242.0	338274.0	338274.0	338274.0	338345.0	339547.0	339547.0	339547.0	340139.0	341318.0	341318.0	341318.0	341318.0	342778.0	342921.0	346084.0	351646.0	354250.0	354250.0	356165.0	356339.0	358531.0	360763.0	361535.0	362389.0	365247.0	365471.0	367643.0	367643.0	370792.0	370792.0	370792.0	370792.0	370792.0	371296.0	371296.0
243.0	2728795.0	2728795.0	2729298.0	2729611.0	2731618.0	2731618.0	2731965.0	2731965.0	2732273.0	2732273.0	2734569.0	2734569.0	2734569.0	2734569.0	2736523.0	2737207.0	2737560.0	2738028.0	2739720.0	2743435.0	2744506.0	2754927.0	2760022.0	2761387.0	2761989.0	2763329.0	2773272.0	2774802.0	2776048.0	2776401.0	2778585.0	2778585.0	2778631.0	2779870.0	2780523.0
244.0	2479803.0	2479803.0	2482278.0	2490982.0	2493673.0	2498863.0	2500208.0	2503969.0	2505725.0	2506307.0	2507005.0	2510435.0	2511643.0	2513420.0	2520009.0	2520009.0	2523817.0	2528723.0	2531734.0	2531737.0	2534608.0	2557823.0	2565078.0	2570283.0	2572014.0	2574080.0	2575675.0	2575690.0	2576465.0	2577613.0	2578715.0	2578738.0	2578738.0	2579072.0	2579674.0
245.0	769553.0	769553.0	769553.0	771038.0	771038.0	771038.0	771038.0	771038.0	771038.0	771038.0	771038.0	771038.0	771038.0	771038.0	771038.0	771038.0	771038.0	771038.0	771038.0	771038.0	771038.0	771038.0	771038.0	771038.0	771094.0	771094.0	771094.0	771094.0	771094.0	771094.0	771094.0	771094.0	771401.0	771401.0	771703.0
246.0	923009.0	923009.0	923009.0	923009.0	923009.0	923009.0	923009.0	923009.0	923181.0	923181.0	923181.0	923181.0	923181.0	923181.0	923428.0	923565.0	923565.0	923811.0	923811.0	924317.0	927066.0	938922.0	939102.0	939135.0	939135.0	939135.0	940985.0	941197.0	941197.0	941197.0	941197.0	941197.0	941197.0	941197.0	941407.0
247.0	473870.0	473870.0	473870.0	473870.0	473870.0	473870.0	473870.0	473870.0	473870.0	473870.0	473870.0	473870.0	473870.0	473870.0	473870.0	473870.0	473870.0	473870.0	473870.0	473870.0	473870.0	473870.0	475774.0	475779.0	475779.0	475779.0	475779.0	475779.0	475779.0	475779.0	475779.0	475779.0	475779.0	475779.0	475903.0
248.0	680546.0	680546.0	680546.0	680546.0	680546.0	680546.0	680546.0	680546.0	680598.0	680598.0	680598.0	680598.0	680598.0	680598.0	680879.0	680879.0	680939.0	680939.0	680949.0	681535.0	682470.0	682656.0	682656.0	682656.0	682656.0	682656.0	682813.0	682813.0	682813.0	682972.0	682972.0	682972.0	682972.0	682972.0	684684.0
249.0	370714.0	370714.0	370714.0	370714.0	370714.0	370714.0	370714.0	370714.0	370958.0	370963.0	371360.0	371746.0	372206.0	372208.0	374580.0	375306.0	375306.0	375306.0	375306.0	375306.0	375306.0	375785.0	376733.0	376733.0	376733.0	378129.0	378488.0	378488.0	378488.0	378488.0	378725.0	378725.0	378725.0	378725.0	378725.0
250.0	2337950.0	2337950.0	2338578.0	2338578.0	2338578.0	2338586.0	2338586.0	2338586.0	2338586.0	2338586.0	2338586.0	2338586.0	2339040.0	2339040.0	2340957.0	2340957.0	2342008.0	2342008.0	2342008.0	2342008.0	2342008.0	2342008.0	2342008.0	2345345.0	2345345.0	2345345.0	2345348.0	2345348.0	2345348.0	2345348.0	2345792.0	2345792.0	2345792.0	2345839.0	2346044.0
251.0	756139.0	756139.0	756268.0	756408.0	757657.0	757657.0	757657.0	757657.0	759101.0	759101.0	759101.0	759101.0	759101.0	759185.0	760119.0	760119.0	762681.0	763139.0	763139.0	763139.0	763957.0	766199.0	768831.0	770488.0	770488.0	770488.0	773521.0	773521.0	773996.0	773996.0	773996.0	773996.0	774611.0	774611.0	774611.0
252.0	993663.0	993663.0	993663.0	993663.0	993663.0	993663.0	993663.0	993680.0	994777.0	995012.0	995012.0	995527.0	995527.0	995892.0	996348.0	996448.0	996448.0	996448.0	996448.0	996893.0	996893.0	997197.0	997197.0	997197.0	997197.0	997244.0	997920.0	997920.0	998537.0	998537.0	998944.0	998944.0	998944.0	998944.0	998944.0
253.0	578332.0	578332.0	579957.0	579957.0	581640.0	582123.0	582135.0	582135.0	582135.0	582135.0	582135.0	583063.0	583821.0	583821.0	583821.0	583821.0	583821.0	583821.0	583998.0	583998.0	583998.0	584101.0	584101.0	584101.0	584101.0	584101.0	584101.0	584882.0	584882.0	584882.0	584882.0	584882.0	584882.0	584882.0	584882.0
254.0	2770526.0	2770526.0	2774880.0	2774945.0	2777152.0	2777400.0	2778781.0	2781693.0	2782370.0	2782558.0	2785396.0	2788951.0	2789313.0	2804268.0	2805489.0	2806045.0	2807073.0	2807710.0	2809148.0	2811481.0	2811947.0	2816869.0	2817476.0	2817476.0	2817476.0	2817476.0	2817792.0	2817792.0	2818422.0	2818736.0	2818736.0	2818736.0	2819366.0	2819372.0	2820251.0
255.0	1313586.0	1313586.0	1313586.0	1313586.0	1313691.0	1314219.0	1314265.0	1314453.0	1314453.0	1314453.0	1314542.0	1314542.0	1314542.0	1314542.0	1314542.0	1314542.0	1314542.0	1314542.0	1314542.0	1314542.0	1314542.0	1315614.0	1315614.0	1315617.0	1315664.0	1315664.0	1315664.0	1315664.0	1315664.0	1315664.0	1315664.0	1315664.0	1315664.0	1315664.0	1315980.0
256.0	745492.0	745492.0	745492.0	745536.0	745585.0	745585.0	745585.0	745699.0	745962.0	745962.0	745962.0	745962.0	745962.0	745962.0	746579.0	746579.0	746579.0	746579.0	747175.0	747175.0	747175.0	747175.0	747175.0	747306.0	747695.0	747774.0	747975.0	748340.0	748340.0	748340.0	748340.0	748340.0	748340.0	748340.0	748340.0
257.0	334065.0	334065.0	334065.0	334065.0	334065.0	334065.0	334065.0	334065.0	334065.0	334065.0	334065.0	334065.0	334065.0	334065.0	334065.0	334065.0	334065.0	334065.0	334065.0	334851.0	334851.0	338220.0	338220.0	338220.0	338220.0	338220.0	338220.0	338220.0	338523.0	338971.0	338971.0	338971.0	338971.0	338971.0	338971.0
258.0	632704.0	632704.0	633872.0	633872.0	633879.0	633879.0	633879.0	633943.0	634103.0	634192.0	636447.0	636847.0	636847.0	636847.0	637241.0	637241.0	637241.0	637241.0	637241.0	637241.0	637241.0	637241.0	637254.0	637379.0	637410.0	637410.0	637410.0	637449.0	637487.0	637487.0	637487.0	637487.0	637487.0	637487.0	637487.0
259.0	869960.0	869960.0	876058.0	878208.0	878870.0	878870.0	878870.0	878893.0	878893.0	878893.0	878991.0	878991.0	880134.0	880482.0	881481.0	881481.0	881951.0	881951.0	881951.0	881951.0	881951.0	882661.0	882661.0	882785.0	882945.0	882945.0	883829.0	883987.0	883987.0	883987.0	883987.0	883987.0	883987.0	883987.0	883987.0
260.0	2594220.0	2594220.0	2594792.0	2596606.0	2597374.0	2597904.0	2597904.0	2597925.0	2598444.0	2598575.0	2599337.0	2600010.0	2600946.0	2600946.0	2603297.0	2603719.0	2603894.0	2604412.0	2605256.0	2605794.0	2607164.0	2607164.0	2607917.0	2608835.0	2608882.0	2610962.0	2612978.0	2613442.0	2615705.0	2615902.0	2616435.0	2617522.0	2618292.0	2619886.0	2620033.0
261.0	788607.0	788607.0	788774.0	788774.0	788774.0	788774.0	788774.0	788774.0	788774.0	788774.0	788774.0	788774.0	788774.0	789154.0	789154.0	789154.0	795540.0	795540.0	795540.0	795540.0	795540.0	795633.0	795898.0	795898.0	795938.0	796119.0	796119.0	796119.0	796119.0	796417.0	796417.0	796417.0	796417.0	796417.0	796417.0
262.0	651315.0	651315.0	651315.0	651315.0	651315.0	651315.0	651315.0	651320.0	651330.0	651330.0	651735.0	652889.0	652889.0	652889.0	652889.0	653342.0	653688.0	653694.0	653694.0	653694.0	653694.0	653694.0	653694.0	653694.0	653694.0	654833.0	655096.0	655096.0	655096.0	655096.0	655096.0	655096.0	655096.0	655096.0	655096.0
263.0	973323.0	973323.0	973323.0	973323.0	973323.0	974151.0	974704.0	976486.0	976486.0	976486.0	976486.0	976486.0	976486.0	976486.0	978374.0	978374.0	978374.0	978691.0	978862.0	978862.0	978862.0	979189.0	979189.0	979189.0	980339.0	980339.0	980339.0	980669.0	980669.0	981486.0	981486.0	981486.0	981486.0	981486.0	981486.0
264.0	2781189.0	2781189.0	2788322.0	2789836.0	2790498.0	2790498.0	2791712.0	2791963.0	2793624.0	2795055.0	2795055.0	2795230.0	2796412.0	2797811.0	2799702.0	2801162.0	2802926.0	2803522.0	2803740.0	2805134.0	2807870.0	2815537.0	2823183.0	2824485.0	2825642.0	2826549.0	2829165.0	2831405.0	2831439.0	2833303.0	2833664.0	2834172.0	2834172.0	2834172.0	2834213.0
265.0	880284.0	880284.0	880284.0	881146.0	898174.0	961877.0	1044787.0	1054604.0	1063637.0	1063637.0	1063637.0	1063637.0	1063637.0	1064823.0	1064823.0	1064823.0	1064823.0	1064823.0	1064823.0	1065022.0	1065022.0	1065022.0	1065022.0	1065022.0	1065022.0	1065022.0	1065022.0	1065022.0	1065022.0	1065022.0	1065022.0	1065022.0	1065022.0	1065022.0	1065022.0
266.0	2222770.0	2222770.0	2223444.0	2263846.0	2349207.0	2410045.0	2413958.0	2414350.0	2414350.0	2414350.0	2414350.0	2414367.0	2414367.0	2414716.0	2414890.0	2414890.0	2415112.0	2415112.0	2415112.0	2415112.0	2415112.0	2415166.0	2415462.0	2415462.0	2415462.0	2419036.0	2419908.0	2420020.0	2420056.0	2420333.0	2420491.0	2420491.0	2421941.0	2422001.0	2422001.0
267.0	1493906.0	1493906.0	1495520.0	1495521.0	1495521.0	1496000.0	1496000.0	1496000.0	1496194.0	1496194.0	1496827.0	1497424.0	1497424.0	1497424.0	1497424.0	1497424.0	1497424.0	1497424.0	1497653.0	1497653.0	1498331.0	1498688.0	1498688.0	1498746.0	1498797.0	1498797.0	1498940.0	1498951.0	1498972.0	1498972.0	1498972.0	1498972.0	1498972.0	1499270.0	1499572.0
268.0	1963646.0	1963646.0	1969557.0	1975355.0	1975976.0	1977555.0	1979698.0	1980521.0	1980587.0	1981537.0	1982435.0	1983028.0	1983366.0	1985321.0	1987058.0	1987246.0	1987246.0	1987246.0	1987248.0	1987248.0	1987294.0	1993549.0	1993894.0	1994391.0	1995059.0	1995622.0	1996283.0	2000427.0	2000427.0	2001489.0	2002011.0	2002011.0	2002081.0	2002529.0	2003077.0
269.0	2975703.0	2975703.0	2975703.0	2976943.0	2977378.0	2977378.0	2980835.0	2980835.0	2981460.0	2983944.0	2984715.0	2984715.0	2986053.0	2988792.0	2990042.0	2990828.0	2990828.0	2991590.0	2992241.0	2994846.0	2997429.0	2999194.0	3007388.0	3007459.0	3007590.0	3010202.0	3010844.0	3011833.0	3012487.0	3012884.0	3016220.0	3016220.0	3016529.0	3016637.0	3016724.0
270.0	2187244.0	2187244.0	2191332.0	2195907.0	2196260.0	2196311.0	2197010.0	2198671.0	2199763.0	2201931.0	2203866.0	2204269.0	2204857.0	2205718.0	2206077.0	2206396.0	2206464.0	2211370.0	2212395.0	2213184.0	2213230.0	2214538.0	2216854.0	2217196.0	2217399.0	2217696.0	2217909.0	2217962.0	2220604.0	2221165.0	2221634.0	2221687.0	2221687.0	2222802.0	2222802.0
271.0	1520863.0	1520863.0	1520938.0	1521023.0	1521693.0	1521693.0	1521693.0	1522312.0	1522622.0	1522622.0	1522668.0	1523954.0	1523954.0	1524638.0	1524923.0	1524923.0	1525771.0	1525771.0	1527531.0	1528073.0	1529036.0	1529245.0	1529493.0	1529665.0	1530245.0	1530736.0	1530736.0	1530736.0	1530736.0	1530736.0	1530908.0	1530908.0	1530908.0	1530908.0	1530931.0
272.0	1892342.0	1892342.0	1893439.0	1893673.0	1893673.0	1893673.0	1894292.0	1894963.0	1896230.0	1896434.0	1896434.0	1896434.0	1897231.0	1898815.0	1898922.0	1898922.0	1898922.0	1899083.0	1899083.0	1899083.0	1900880.0	1902254.0	1904394.0	1904394.0	1906666.0	1907552.0	1910737.0	1912573.0	1912833.0	1912838.0	1913160.0	1913332.0	1914349.0	1948889.0	1955454.0
273.0	1304911.0	1304911.0	1305325.0	1305325.0	1305325.0	1305325.0	1305325.0	1305325.0	1305325.0	1305325.0	1305325.0	1305325.0	1305325.0	1305325.0	1305325.0	1305723.0	1305897.0	1305897.0	1306324.0	1306347.0	1306347.0	1306577.0	1306577.0	1306577.0	1306577.0	1306579.0	1306579.0	1306579.0	1306579.0	1306579.0	1306579.0	1306898.0	1306898.0	1307061.0	1307061.0
274.0	1910773.0	1910773.0	1912505.0	1914242.0	1914394.0	1914881.0	1915332.0	1917707.0	1917772.0	1918290.0	1919089.0	1920177.0	1921459.0	1923033.0	1923657.0	1923995.0	1925110.0	1925443.0	1925659.0	1926006.0	1929322.0	1933703.0	1937861.0	1937861.0	1939404.0	1940831.0	1942592.0	1964533.0	1970151.0	1971886.0	1972456.0	1972662.0	1976950.0	1977185.0	1978726.0
275.0	2446875.0	2446875.0	2446921.0	2446921.0	2446921.0	2447007.0	2449557.0	2449622.0	2449622.0	2449622.0	2449710.0	2449710.0	2449939.0	2449964.0	2450455.0	2450513.0	2451005.0	2451312.0	2451312.0	2451771.0	2451801.0	2452265.0	2452265.0	2452508.0	2452508.0	2452508.0	2452806.0	2453107.0	2453633.0	2454463.0	2454759.0	2455094.0	2455259.0	2455259.0	2455630.0
276.0	966391.0	966391.0	967069.0	967358.0	968911.0	968911.0	968911.0	968911.0	969150.0	969245.0	969791.0	970401.0	970401.0	970401.0	970859.0	970859.0	971788.0	972350.0	973745.0	975098.0	975098.0	975958.0	976371.0	976371.0	977820.0	980314.0	980314.0	980487.0	981163.0	981163.0	981163.0	981522.0	986354.0	987856.0	989024.0
277.0	1040955.0	1040955.0	1040955.0	1040955.0	1040955.0	1040955.0	1041086.0	1041086.0	1041168.0	1041168.0	1041168.0	1041168.0	1041452.0	1041452.0	1041462.0	1041462.0	1042224.0	1042224.0	1042882.0	1042882.0	1042891.0	1043491.0	1043492.0	1043729.0	1043729.0	1043729.0	1043881.0	1043928.0	1043932.0	1044179.0	1044179.0	1044179.0	1044179.0	1044179.0	1044181.0
278.0	637997.0	637997.0	637997.0	637997.0	638549.0	638618.0	638618.0	638618.0	638927.0	638927.0	638927.0	639124.0	639124.0	639124.0	643541.0	643541.0	643541.0	643541.0	643541.0	643541.0	643541.0	644021.0	644021.0	644021.0	644136.0	644203.0	645233.0	645233.0	645438.0	645484.0	645484.0	645484.0	645484.0	646386.0	646404.0
279.0	2505381.0	2505381.0	2517731.0	2602222.0	2662323.0	2667832.0	2668063.0	2668551.0	2669296.0	2669296.0	2669296.0	2669416.0	2669522.0	2670513.0	2670513.0	2670884.0	2671323.0	2673596.0	2676487.0	2676487.0	2676487.0	2677701.0	2677701.0	2677851.0	2677851.0	2677851.0	2677851.0	2677900.0	2678737.0	2679115.0	2679115.0	2679115.0	2679268.0	2679759.0	2680059.0
280.0	744694.0	744694.0	744694.0	744694.0	744694.0	745009.0	745009.0	745009.0	745009.0	745009.0	745009.0	745009.0	745009.0	745009.0	745058.0	745058.0	745058.0	745058.0	745058.0	745058.0	745058.0	746159.0	746159.0	746159.0	746159.0	746162.0	746162.0	746162.0	746162.0	746162.0	746162.0	746771.0	746771.0	746771.0	746771.0
281.0	851416.0	851416.0	852151.0	852151.0	853170.0	853170.0	853266.0	853266.0	853576.0	853576.0	853576.0	853576.0	853644.0	853759.0	854427.0	854427.0	854427.0	855384.0	856576.0	856576.0	856576.0	856583.0	863042.0	863548.0	865221.0	865720.0	865720.0	866044.0	866044.0	866044.0	866044.0	866791.0	866986.0	868064.0	870006.0
282.0	1759037.0	1759037.0	1760730.0	1760730.0	1761469.0	1762127.0	1762127.0	1762127.0	1762524.0	1762905.0	1763266.0	1763266.0	1763266.0	1763313.0	1763639.0	1764570.0	1764570.0	1764570.0	1765024.0	1765024.0	1765151.0	1774250.0	1776877.0	1776877.0	1777235.0	1777634.0	1777634.0	1779342.0	1779581.0	1780280.0	1783940.0	1785247.0	1787681.0	1788045.0	1788083.0
283.0	1009106.0	1009106.0	1009106.0	1009106.0	1009106.0	1009171.0	1009171.0	1009171.0	1009171.0	1009506.0	1009506.0	1009506.0	1010209.0	1010209.0	1010209.0	1010209.0	1010209.0	1010209.0	1010209.0	1010209.0	1010209.0	1010612.0	1010612.0	1010612.0	1010612.0	1010612.0	1010612.0	1010612.0	1012972.0	1012972.0	1012972.0	1012972.0	1012972.0	1012972.0	1014331.0
284.0	5316770.0	5316770.0	5327532.0	5353271.0	5384512.0	5449405.0	5598398.0	5609068.0	5614048.0	5620832.0	5630118.0	5631736.0	5632349.0	5644220.0	5761644.0	5762253.0	5763263.0	5764767.0	5767691.0	5769469.0	5772454.0	5777239.0	5778444.0	5778612.0	5790987.0	5793342.0	5793967.0	5794858.0	5796329.0	5796841.0	5796841.0	5797487.0	5798473.0	5799926.0	5802760.0
285.0	3313262.0	3313262.0	3313979.0	3313979.0	3314069.0	3314715.0	3314715.0	3317085.0	3317375.0	3317889.0	3317889.0	3318544.0	3318902.0	3321386.0	3322555.0	3322629.0	3323450.0	3330952.0	3331337.0	3332113.0	3333810.0	3334765.0	3335704.0	3343544.0	3347582.0	3348779.0	3349598.0	3354509.0	3356078.0	3356078.0	3356550.0	3358906.0	3358906.0	3358906.0	3358906.0
286.0	1822884.0	1822884.0	1822884.0	1822899.0	1822899.0	1822899.0	1822899.0	1822899.0	1822899.0	1822899.0	1822899.0	1822899.0	1822899.0	1822899.0	1822899.0	1823387.0	1823657.0	1824247.0	1824262.0	1824262.0	1824682.0	1826322.0	1828710.0	1829087.0	1829087.0	1829087.0	1829087.0	1829087.0	1829463.0	1830161.0	1830161.0	1830453.0	1830453.0	1830453.0	1830453.0
287.0	2166461.0	2166461.0	2167572.0	2167572.0	2168717.0	2169798.0	2170744.0	2170789.0	2170883.0	2171480.0	2171746.0	2171746.0	2171885.0	2171885.0	2171885.0	2171885.0	2172428.0	2172428.0	2172745.0	2172745.0	2172745.0	2174182.0	2174777.0	2174777.0	2174966.0	2175153.0	2175153.0	2175172.0	2175902.0	2175902.0	2175902.0	2176074.0	2176074.0	2176074.0	2176074.0
288.0	1896597.0	1896597.0	1900837.0	1900837.0	1900837.0	1901100.0	1901257.0	1901257.0	1901257.0	1912478.0	1912478.0	1912478.0	1912478.0	1912478.0	1912478.0	1912478.0	1912478.0	1912478.0	1912478.0	1912478.0	1912497.0	1913605.0	1913605.0	1913605.0	1913605.0	1913605.0	1914062.0	1914062.0	1914062.0	1914062.0	1914062.0	1914062.0	1914062.0	1914062.0	1914062.0
289.0	1113699.0	1113699.0	1115175.0	1115175.0	1115175.0	1115175.0	1115175.0	1115271.0	1115271.0	1115271.0	1115271.0	1115611.0	1115611.0	1115611.0	1116238.0	1116238.0	1116238.0	1116238.0	1116238.0	1116511.0	1116511.0	1116511.0	1116511.0	1116821.0	1116983.0	1116983.0	1117029.0	1117029.0	1117029.0	1117029.0	1117029.0	1117029.0	1117029.0	1117029.0	1117029.0
290.0	4379839.0	4379839.0	4407504.0	4412749.0	4413050.0	4414568.0	4414908.0	4414908.0	4415426.0	4416134.0	4417768.0	4417948.0	4418587.0	4419698.0	4420013.0	4420406.0	4420641.0	4429242.0	4432478.0	4436307.0	4436685.0	4439926.0	4441442.0	4442657.0	4443652.0	4445465.0	4446214.0	4446214.0	4446444.0	4446444.0	4446975.0	4447252.0	4449022.0	4449062.0	4449364.0
291.0	1292657.0	1292657.0	1292657.0	1292657.0	1292657.0	1292657.0	1292657.0	1292657.0	1292657.0	1292657.0	1292657.0	1293032.0	1293691.0	1293899.0	1293899.0	1293899.0	1293899.0	1293899.0	1293899.0	1293899.0	1293899.0	1293899.0	1294121.0	1294121.0	1294321.0	1294321.0	1294321.0	1294321.0	1294495.0	1294495.0	1294495.0	1294495.0	1294495.0	1294495.0	1294495.0
292.0	1743629.0	1743629.0	1743819.0	1753507.0	1798059.0	1798609.0	1798609.0	1800316.0	1800316.0	1800316.0	1800316.0	1800442.0	1800996.0	1800996.0	1801333.0	1801333.0	1801333.0	1801647.0	1801647.0	1801647.0	1802701.0	1803620.0	1803620.0	1803620.0	1803620.0	1814076.0	1815321.0	1815321.0	1815321.0	1815321.0	1815321.0	1818138.0	1819020.0	1819020.0	1819020.0
293.0	8041885.0	8041885.0	8042736.0	8045312.0	8045563.0	8046286.0	8051567.0	8056241.0	8066134.0	8068649.0	8079771.0	8085069.0	8086240.0	8089989.0	8094306.0	8098778.0	8100420.0	8111335.0	8119511.0	8124940.0	8125909.0	8143041.0	8152050.0	8153237.0	8160796.0	8166482.0	8171172.0	8179384.0	8182338.0	8183876.0	8186482.0	8186679.0	8187122.0	8191215.0	8193064.0
294.0	1268875.0	1268875.0	1268875.0	1268875.0	1269192.0	1269192.0	1269534.0	1269556.0	1269556.0	1269556.0	1269556.0	1269556.0	1269556.0	1269556.0	1269793.0	1269793.0	1269793.0	1269793.0	1269793.0	1270180.0	1270507.0	1270507.0	1270507.0	1270507.0	1270507.0	1270507.0	1270507.0	1270507.0	1270507.0	1270507.0	1270507.0	1270648.0	1270680.0	1270724.0	1270724.0
295.0	3226269.0	3226269.0	3228182.0	3233348.0	3235025.0	3235567.0	3237247.0	3237833.0	3237833.0	3239824.0	3240494.0	3240827.0	3242214.0	3244205.0	3247749.0	3250833.0	3252817.0	3257125.0	3259857.0	3261687.0	3263023.0	3275576.0	3277546.0	3279683.0	3280781.0	3282294.0	3284337.0	3285148.0	3286466.0	3286466.0	3288506.0	3288751.0	3289420.0	3289871.0	3290929.0
296.0	888690.0	888690.0	888690.0	888690.0	888690.0	888766.0	888766.0	888766.0	888766.0	889316.0	889316.0	889316.0	889444.0	889444.0	890004.0	890004.0	891342.0	891342.0	891342.0	891342.0	891342.0	894982.0	894982.0	894982.0	894982.0	894982.0	894982.0	894982.0	894982.0	894982.0	895180.0	895180.0	895180.0	895180.0	896023.0
297.0	855967.0	855967.0	855967.0	855967.0	855967.0	855967.0	855967.0	857445.0	857445.0	857445.0	857445.0	857445.0	857445.0	857445.0	857673.0	857673.0	857673.0	857673.0	857673.0	857673.0	857673.0	857812.0	857812.0	857812.0	857881.0	857881.0	858619.0	858619.0	858619.0	858619.0	858619.0	858619.0	858619.0	858619.0	858619.0
298.0	1316055.0	1316055.0	1316055.0	1316173.0	1316173.0	1316173.0	1316173.0	1316173.0	1316688.0	1316688.0	1316688.0	1316688.0	1316688.0	1316688.0	1316688.0	1316688.0	1316688.0	1316688.0	1316803.0	1317637.0	1317637.0	1317963.0	1318162.0	1318193.0	1318652.0	1318659.0	1318720.0	1318720.0	1318720.0	1318812.0	1318812.0	1318981.0	1318981.0	1318981.0	1318982.0
299.0	460036.0	460036.0	460627.0	460869.0	460869.0	460869.0	460869.0	460869.0	460869.0	460869.0	461981.0	462867.0	462867.0	463158.0	463158.0	463298.0	463298.0	463298.0	463298.0	463298.0	463760.0	464443.0	464443.0	464443.0	464443.0	464443.0	464443.0	464443.0	464443.0	464961.0	464961.0	464961.0	464961.0	464961.0	465115.0
300.0	1378474.0	1378474.0	1378511.0	1378668.0	1378668.0	1378780.0	1378780.0	1379454.0	1379499.0	1379517.0	1379517.0	1380746.0	1380746.0	1380795.0	1381106.0	1381106.0	1381707.0	1381707.0	1381707.0	1381707.0	1381707.0	1382657.0	1382967.0	1383249.0	1383394.0	1383394.0	1384368.0	1384476.0	1384476.0	1384476.0	1384673.0	1385054.0	1385054.0	1385054.0	1385054.0
301.0	775112.0	775112.0	775825.0	775854.0	775854.0	775854.0	776288.0	776655.0	776993.0	777081.0	777081.0	777081.0	777081.0	777081.0	777368.0	777368.0	777541.0	777593.0	779073.0	779144.0	779144.0	779321.0	779821.0	779821.0	779821.0	779938.0	781867.0	781977.0	782000.0	782000.0	782000.0	782000.0	782000.0	782000.0	782000.0
302.0	1088369.0	1088369.0	1088369.0	1089704.0	1089757.0	1089757.0	1090228.0	1090228.0	1090228.0	1090228.0	1091825.0	1092749.0	1092749.0	1092749.0	1092749.0	1092749.0	1092749.0	1092861.0	1093045.0	1093045.0	1093045.0	1094036.0	1094407.0	1095347.0	1095347.0	1095679.0	1095679.0	1095811.0	1095811.0	1095811.0	1096640.0	1096803.0	1096803.0	1096836.0	1096836.0
303.0	790098.0	790098.0	790098.0	790342.0	790342.0	790342.0	790342.0	790342.0	790342.0	790342.0	790342.0	790342.0	790342.0	790342.0	790342.0	790342.0	790342.0	790342.0	790342.0	790342.0	790342.0	790342.0	790342.0	790342.0	790342.0	790342.0	790342.0	790342.0	790342.0	790342.0	790342.0	790342.0	790342.0	790697.0	790697.0
304.0	3458149.0	3458149.0	3462920.0	3466999.0	3471316.0	3490015.0	3491314.0	3502629.0	3505647.0	3510908.0	3520561.0	3529680.0	3541302.0	3547052.0	3557433.0	3573226.0	3576394.0	3584668.0	3599987.0	3613685.0	3616496.0	3621832.0	3626784.0	3676098.0	3733588.0	3734069.0	3737039.0	3744194.0	3751599.0	3754648.0	3757551.0	3762879.0	3763860.0	3767547.0	3769597.0
305.0	6898888.0	6898888.0	6934086.0	6940685.0	6954064.0	6978987.0	6987697.0	6999260.0	7033080.0	7054399.0	7075945.0	7080019.0	7094013.0	7106668.0	7124818.0	7134551.0	7156081.0	7251340.0	7304009.0	7318616.0	7335110.0	7342354.0	7355868.0	7367833.0	7382432.0	7384141.0	7394977.0	7414082.0	7486260.0	7489725.0	7496198.0	7503418.0	7511151.0	7517057.0	7523813.0
306.0	4037296.0	4037296.0	4038013.0	4044336.0	4045040.0	4047807.0	4052245.0	4057345.0	4058462.0	4059148.0	4064505.0	4064815.0	4066754.0	4067746.0	4070648.0	4071285.0	4072173.0	4081278.0	4082031.0	4083226.0	4083700.0	4087541.0	4088818.0	4090282.0	4090705.0	4099227.0	4099809.0	4099849.0	4107320.0	4107877.0	4107877.0	4108639.0	4109347.0	4109396.0	4109959.0
307.0	4849649.0	4849649.0	4854616.0	4859110.0	4869206.0	4888125.0	4892952.0	4909287.0	4919887.0	4923439.0	4938498.0	4957249.0	4966229.0	4985711.0	5004893.0	5019381.0	5029089.0	5046833.0	5052661.0	5056979.0	5065947.0	5067445.0	5074682.0	5075029.0	5088119.0	5094280.0	5097369.0	5113944.0	5127393.0	5140669.0	5146185.0	5153812.0	5155926.0	5160980.0	5166435.0
308.0	753184.0	753184.0	753184.0	753186.0	753377.0	753377.0	753377.0	753685.0	753685.0	753685.0	754304.0	754477.0	754477.0	754897.0	758220.0	758220.0	758220.0	760049.0	761101.0	762024.0	762024.0	762734.0	765592.0	765592.0	765946.0	765946.0	766161.0	766696.0	768708.0	768708.0	769848.0	770738.0	770747.0	771085.0	772624.0
309.0	3605646.0	3605646.0	3609748.0	3617212.0	3624495.0	3628225.0	3632726.0	3642445.0	3647244.0	3648146.0	3658255.0	3660238.0	3662637.0	3667031.0	3683486.0	3691939.0	3695477.0	3711377.0	3724315.0	3731704.0	3734998.0	3740618.0	3746278.0	3750211.0	3754806.0	3768479.0	3771099.0	3772643.0	3794263.0	3799020.0	3800521.0	3803137.0	3805156.0	3806905.0	3809997.0
310.0	1477770.0	1477770.0	1477770.0	1479114.0	1479114.0	1479114.0	1479210.0	1479385.0	1479876.0	1480320.0	1481197.0	1481197.0	1482298.0	1482298.0	1483619.0	1484894.0	1484894.0	1486361.0	1487596.0	1487596.0	1487596.0	1490669.0	1491702.0	1492479.0	1494549.0	1494588.0	1496275.0	1496928.0	1510360.0	1515313.0	1516225.0	1519077.0	1519845.0	1520154.0	1522393.0
311.0	1503504.0	1503504.0	1503679.0	1503679.0	1503679.0	1503976.0	1504115.0	1504115.0	1504115.0	1505070.0	1506319.0	1506319.0	1506385.0	1506707.0	1506707.0	1512148.0	1538716.0	1547114.0	1551476.0	1552045.0	1553217.0	1555312.0	1555621.0	1557239.0	1557514.0	1557603.0	1557851.0	1558033.0	1560642.0	1561842.0	1562845.0	1563486.0	1563544.0	1564252.0	1565462.0
312.0	1022037.0	1022037.0	1022037.0	1022494.0	1022494.0	1022494.0	1022513.0	1024525.0	1025669.0	1025983.0	1026733.0	1026944.0	1028691.0	1030123.0	1030215.0	1030215.0	1030610.0	1030699.0	1033447.0	1034593.0	1035765.0	1036321.0	1036321.0	1036321.0	1036321.0	1036321.0	1036321.0	1036879.0	1037463.0	1037553.0	1037553.0	1037681.0	1037953.0	1037994.0	1038163.0
313.0	1079311.0	1079311.0	1079988.0	1080162.0	1080460.0	1080460.0	1080460.0	1080738.0	1080738.0	1082884.0	1082914.0	1082914.0	1083243.0	1083243.0	1083243.0	1083243.0	1083243.0	1085950.0	1085950.0	1086344.0	1086344.0	1087004.0	1087577.0	1087577.0	1087972.0	1087972.0	1087972.0	1087972.0	1088061.0	1089237.0	1089237.0	1089237.0	1089237.0	1089583.0	1089583.0
314.0	515300.0	515300.0	515757.0	515757.0	515757.0	516166.0	516193.0	516907.0	519173.0	524891.0	528829.0	539540.0	544782.0	550437.0	551793.0	553756.0	554042.0	560512.0	561754.0	563218.0	571142.0	573430.0	576737.0	579433.0	580319.0	581354.0	583705.0	584646.0	584646.0	584646.0	585440.0	586035.0	592253.0	592860.0	592918.0
315.0	633052.0	633052.0	633052.0	634511.0	634882.0	634882.0	634882.0	635442.0	635442.0	635871.0	635871.0	635871.0	635871.0	635871.0	635871.0	636759.0	636759.0	637190.0	637511.0	637511.0	637511.0	638074.0	638301.0	638654.0	638977.0	639096.0	639617.0	639644.0	639673.0	639879.0	639879.0	639879.0	640841.0	640873.0	641211.0
316.0	827352.0	827352.0	827352.0	827848.0	827848.0	828198.0	828198.0	830020.0	830020.0	830020.0	830020.0	830020.0	830396.0	830706.0	830791.0	830791.0	830791.0	830791.0	830791.0	831006.0	831459.0	831545.0	832188.0	832188.0	833315.0	833906.0	833906.0	833969.0	834201.0	834201.0	834201.0	834201.0	834201.0	834259.0	835751.0
317.0	988889.0	988889.0	988889.0	989347.0	989347.0	989613.0	989613.0	989613.0	990952.0	991327.0	992908.0	992908.0	993282.0	993418.0	993836.0	993836.0	993860.0	994220.0	994220.0	994220.0	995392.0	995723.0	996954.0	996976.0	996976.0	996976.0	996976.0	996976.0	998317.0	1000112.0	1000112.0	1000423.0	1000825.0	1000825.0	1001996.0
318.0	538735.0	538735.0	538735.0	538735.0	538735.0	538735.0	538735.0	539424.0	539424.0	539424.0	540221.0	540221.0	540680.0	541697.0	541697.0	541697.0	541697.0	541842.0	541842.0	541842.0	541842.0	541842.0	541842.0	542127.0	542496.0	542496.0	542496.0	542797.0	543577.0	545635.0	545635.0	545784.0	545784.0	546103.0	546374.0
319.0	2770150.0	2770150.0	2770286.0	2770738.0	2772100.0	2773612.0	2775377.0	2775377.0	2776290.0	2780039.0	2783428.0	2783864.0	2790065.0	2802117.0	2804455.0	2805431.0	2825169.0	2847928.0	2850612.0	2851429.0	2852490.0	2853479.0	2854895.0	2856381.0	2856795.0	2859418.0	2861190.0	2861321.0	2862220.0	2862554.0	2862554.0	2862811.0	2865156.0	2866787.0	2869461.0
320.0	1264130.0	1264130.0	1264541.0	1264541.0	1264541.0	1264541.0	1264541.0	1266776.0	1266776.0	1267601.0	1267974.0	1268305.0	1269048.0	1271590.0	1271590.0	1271754.0	1271754.0	1275874.0	1277044.0	1278091.0	1278655.0	1278655.0	1279533.0	1279533.0	1279533.0	1279533.0	1279693.0	1280070.0	1280383.0	1281041.0	1281041.0	1283039.0	1283039.0	1283412.0	1283585.0
321.0	1393295.0	1393295.0	1394023.0	1394278.0	1394278.0	1394325.0	1394325.0	1394325.0	1394362.0	1394362.0	1394362.0	1394362.0	1396153.0	1397264.0	1397863.0	1398367.0	1398413.0	1398413.0	1398413.0	1398961.0	1398961.0	1399393.0	1399393.0	1399667.0	1399667.0	1399667.0	1399672.0	1399683.0	1400648.0	1400697.0	1400697.0	1401196.0	1401427.0	1401841.0	1401897.0
322.0	525632.0	525632.0	525832.0	526306.0	526306.0	527363.0	527997.0	530488.0	530503.0	530854.0	531415.0	531665.0	532153.0	532153.0	532754.0	538902.0	538902.0	538902.0	539050.0	539050.0	539050.0	542160.0	542455.0	543206.0	543206.0	544425.0	545356.0	546942.0	548509.0	548509.0	549327.0	549435.0	550107.0	550867.0	551209.0
323.0	1143021.0	1143021.0	1143066.0	1143210.0	1143776.0	1144373.0	1145019.0	1145493.0	1145796.0	1145796.0	1147769.0	1147769.0	1147769.0	1147769.0	1148080.0	1148080.0	1148080.0	1149095.0	1149349.0	1149437.0	1150216.0	1152151.0	1152151.0	1154503.0	1155118.0	1155118.0	1155433.0	1155558.0	1156852.0	1156878.0	1157823.0	1158084.0	1158084.0	1158537.0	1158849.0
324.0	1494169.0	1494169.0	1495981.0	1495981.0	1495981.0	1495981.0	1495981.0	1495981.0	1495981.0	1496052.0	1496052.0	1496052.0	1496052.0	1496052.0	1496420.0	1496420.0	1496420.0	1496938.0	1497409.0	1497718.0	1499402.0	1500081.0	1502006.0	1502045.0	1502045.0	1502213.0	1502699.0	1502761.0	1520262.0	1520607.0	1520607.0	1520607.0	1520607.0	1520607.0	1520607.0
325.0	581509.0	581509.0	581668.0	581683.0	581683.0	581683.0	582016.0	582016.0	582302.0	582302.0	582302.0	582302.0	582302.0	583258.0	583258.0	583355.0	595055.0	603782.0	603782.0	614152.0	614603.0	615047.0	630002.0	630229.0	630865.0	630865.0	630865.0	630865.0	634243.0	634243.0	634443.0	635192.0	636921.0	638219.0	639901.0
326.0	771822.0	771822.0	771822.0	771822.0	772217.0	772337.0	772337.0	772803.0	773076.0	773076.0	773076.0	773076.0	773076.0	773076.0	773197.0	773227.0	773227.0	773227.0	773227.0	773227.0	773227.0	773579.0	774144.0	774144.0	774144.0	774144.0	774146.0	774146.0	776144.0	776144.0	776144.0	776144.0	776147.0	776147.0	776147.0
327.0	624816.0	624816.0	624816.0	624816.0	624816.0	624816.0	624816.0	624816.0	624816.0	624816.0	624853.0	624863.0	624863.0	624863.0	624863.0	624863.0	624863.0	624863.0	624863.0	624863.0	624863.0	624897.0	624897.0	624897.0	624897.0	624897.0	624897.0	624897.0	624897.0	624897.0	624897.0	624897.0	624902.0	624902.0	624902.0
328.0	1021337.0	1021337.0	1021337.0	1021337.0	1021345.0	1022324.0	1022324.0	1023027.0	1023619.0	1023950.0	1026404.0	1026579.0	1026579.0	1026579.0	1027347.0	1027660.0	1027660.0	1028979.0	1028980.0	1028980.0	1029057.0	1029659.0	1030520.0	1035214.0	1036066.0	1036066.0	1036066.0	1039601.0	1044432.0	1044742.0	1045565.0	1046200.0	1046200.0	1047475.0	1047475.0
329.0	922141.0	922141.0	924930.0	924930.0	926260.0	926571.0	927828.0	927828.0	928455.0	928455.0	929981.0	929983.0	930835.0	931460.0	931460.0	931460.0	932558.0	938063.0	938063.0	938063.0	938920.0	939136.0	939308.0	939791.0	939791.0	940214.0	940746.0	940784.0	940901.0	941455.0	941455.0	941687.0	960092.0	961564.0	963678.0
330.0	2295704.0	2295704.0	2296192.0	2296192.0	2296206.0	2296769.0	2296835.0	2296835.0	2297228.0	2300496.0	2300836.0	2302861.0	2303104.0	2314524.0	2321105.0	2325678.0	2326573.0	2332723.0	2332876.0	2332876.0	2333591.0	2339114.0	2339114.0	2339254.0	2341183.0	2341183.0	2342009.0	2342009.0	2344276.0	2348339.0	2348339.0	2348600.0	2349200.0	2350049.0	2350512.0
331.0	2526464.0	2526464.0	2528956.0	2536816.0	2539284.0	2542466.0	2545235.0	2546175.0	2548036.0	2550561.0	2552063.0	2553095.0	2561267.0	2575239.0	2577787.0	2579278.0	2581428.0	2588130.0	2590915.0	2592443.0	2596514.0	2604750.0	2605182.0	2605423.0	2607553.0	2608612.0	2608730.0	2610056.0	2610514.0	2611865.0	2613843.0	2615795.0	2615795.0	2618048.0	2618954.0
332.0	1311436.0	1311436.0	1311829.0	1314361.0	1314361.0	1314361.0	1315461.0	1316114.0	1316114.0	1317808.0	1319284.0	1320250.0	1320904.0	1320904.0	1322371.0	1325126.0	1326036.0	1327984.0	1328276.0	1329243.0	1331443.0	1331443.0	1334738.0	1336094.0	1338499.0	1338499.0	1338775.0	1338775.0	1339396.0	1340666.0	1340834.0	1341003.0	1341587.0	1345299.0	1349791.0
333.0	935255.0	935255.0	935796.0	935972.0	935972.0	935972.0	936938.0	938090.0	938392.0	938548.0	941702.0	941702.0	941702.0	944104.0	944104.0	946494.0	946882.0	947400.0	947710.0	947710.0	947710.0	947830.0	949003.0	949527.0	950281.0	950617.0	950617.0	950617.0	952969.0	952969.0	953177.0	953177.0	953177.0	954766.0	955374.0
334.0	934135.0	934135.0	934135.0	934703.0	934703.0	935276.0	935669.0	935781.0	935897.0	935897.0	935897.0	935897.0	935902.0	936857.0	938222.0	938377.0	939064.0	939674.0	939858.0	940981.0	943322.0	943505.0	943517.0	943698.0	943847.0	943847.0	944019.0	944019.0	944019.0	944019.0	944019.0	944019.0	944637.0	944637.0	944637.0
335.0	873307.0	873307.0	873307.0	873307.0	873307.0	873307.0	873307.0	873307.0	873819.0	873819.0	873819.0	873819.0	873819.0	873819.0	873819.0	873874.0	873874.0	874427.0	874579.0	875186.0	875186.0	881951.0	881951.0	882277.0	882459.0	894484.0	894531.0	894531.0	898746.0	898746.0	898746.0	898746.0	898746.0	899067.0	899144.0
336.0	743311.0	743311.0	743612.0	743612.0	744250.0	744250.0	744250.0	744250.0	744269.0	744269.0	744989.0	745308.0	745950.0	746294.0	746294.0	746294.0	746294.0	747516.0	747909.0	747911.0	747911.0	749434.0	749439.0	750074.0	750074.0	750782.0	750987.0	751514.0	751927.0	751927.0	752470.0	752470.0	752470.0	752507.0	752507.0
337.0	1268648.0	1268648.0	1268648.0	1268648.0	1268648.0	1268870.0	1269651.0	1269651.0	1269796.0	1270287.0	1270311.0	1272108.0	1272108.0	1272108.0	1273413.0	1273518.0	1273518.0	1274045.0	1274307.0	1274307.0	1274307.0	1274307.0	1274493.0	1274493.0	1275940.0	1276352.0	1276353.0	1277058.0	1278617.0	1278799.0	1278808.0	1279555.0	1280873.0	1281600.0	1281600.0
338.0	546730.0	546730.0	546730.0	546730.0	546730.0	547242.0	547242.0	547242.0	547242.0	547242.0	547242.0	547242.0	547242.0	547242.0	550229.0	550540.0	550620.0	553745.0	553917.0	554267.0	555352.0	555352.0	556257.0	556257.0	556515.0	556515.0	557166.0	557166.0	558000.0	561637.0	562993.0	563676.0	563934.0	564664.0	568792.0
339.0	1403979.0	1403979.0	1403979.0	1403979.0	1403979.0	1403979.0	1403979.0	1404509.0	1404509.0	1404509.0	1405697.0	1405697.0	1405936.0	1405936.0	1406348.0	1407738.0	1438924.0	1441853.0	1441937.0	1441937.0	1441937.0	1441945.0	1441945.0	1442357.0	1442357.0	1442422.0	1442422.0	1442429.0	1444843.0	1445221.0	1445537.0	1446079.0	1446125.0	1446125.0	1446466.0
340.0	2346964.0	2346964.0	2346964.0	2347446.0	2347446.0	2347788.0	2347788.0	2347823.0	2347823.0	2347823.0	2350032.0	2350379.0	2350858.0	2350858.0	2352401.0	2352401.0	2353019.0	2353073.0	2353073.0	2354219.0	2354219.0	2354839.0	2354839.0	2356656.0	2357017.0	2357196.0	2361151.0	2362542.0	2363753.0	2364033.0	2364188.0	2364188.0	2364875.0	2365391.0	2365391.0
341.0	987501.0	987501.0	987810.0	987810.0	988994.0	988994.0	988994.0	988996.0	988996.0	988996.0	988996.0	988996.0	988996.0	989449.0	989974.0	990255.0	990255.0	990291.0	990291.0	1001931.0	1001931.0	1002855.0	1003164.0	1003164.0	1003524.0	1003524.0	1003524.0	1004174.0	1005157.0	1005157.0	1005157.0	1006117.0	1006117.0	1006464.0	1006464.0
342.0	1568495.0	1568495.0	1569571.0	1569901.0	1569994.0	1569994.0	1570136.0	1582049.0	1582049.0	1582049.0	1582749.0	1582749.0	1583148.0	1583334.0	1584178.0	1584178.0	1584418.0	1584776.0	1586158.0	1588687.0	1588687.0	1589096.0	1589202.0	1589411.0	1590263.0	1590990.0	1590990.0	1590990.0	1593826.0	1593826.0	1593826.0	1595298.0	1596394.0	1596394.0	1596497.0
343.0	1090870.0	1090870.0	1091487.0	1091847.0	1091847.0	1092668.0	1092668.0	1092668.0	1092730.0	1092730.0	1092747.0	1092747.0	1093156.0	1093470.0	1093470.0	1093470.0	1093470.0	1093674.0	1094790.0	1095101.0	1095173.0	1095211.0	1096119.0	1096486.0	1096486.0	1096486.0	1096486.0	1096486.0	1101140.0	1101140.0	1101489.0	1102394.0	1102394.0	1102395.0	1102595.0
344.0	1259166.0	1259166.0	1261040.0	1267940.0	1268683.0	1270473.0	1273771.0	1276192.0	1276653.0	1276989.0	1279517.0	1279531.0	1279984.0	1280000.0	1280000.0	1280097.0	1280572.0	1281211.0	1281236.0	1282144.0	1285533.0	1286551.0	1288733.0	1289177.0	1289177.0	1289448.0	1297408.0	1298070.0	1318733.0	1319472.0	1320587.0	1323143.0	1323238.0	1324044.0	1325770.0
345.0	1839236.0	1839236.0	1841684.0	1842676.0	1845716.0	1847769.0	1848340.0	1862021.0	1863787.0	1867321.0	1875722.0	1876272.0	1878051.0	1882558.0	1884519.0	1886303.0	1888652.0	1889614.0	1894493.0	1895570.0	1897107.0	1899284.0	1903062.0	1905082.0	1906265.0	1908308.0	1908308.0	1912531.0	1923754.0	1926471.0	1926896.0	1928925.0	1930404.0	1931149.0	1931149.0
346.0	881711.0	881711.0	883681.0	884408.0	884408.0	884892.0	885112.0	887619.0	887877.0	890287.0	890287.0	890972.0	892122.0	892565.0	894048.0	894948.0	895946.0	895946.0	896773.0	897389.0	897532.0	897532.0	901825.0	903586.0	904601.0	904601.0	906476.0	906802.0	909840.0	909874.0	909888.0	910394.0	910521.0	911377.0	912140.0
347.0	1877403.0	1877403.0	1893762.0	1901448.0	1903497.0	1950093.0	2000506.0	2003125.0	2006165.0	2009540.0	2013029.0	2013111.0	2014806.0	2015728.0	2017461.0	2021938.0	2021987.0	2031071.0	2054468.0	2055498.0	2057408.0	2057936.0	2058332.0	2059807.0	2060124.0	2060232.0	2065190.0	2074140.0	2083135.0	2086016.0	2087881.0	2089777.0	2089849.0	2090984.0	2091776.0
348.0	525695.0	525695.0	526398.0	527216.0	528421.0	528517.0	528517.0	528973.0	528973.0	535688.0	541431.0	541453.0	541718.0	541997.0	542633.0	542633.0	542633.0	543542.0	544254.0	545972.0	545999.0	545999.0	547766.0	547766.0	547766.0	549886.0	549886.0	549886.0	553342.0	553342.0	553555.0	553555.0	553641.0	554057.0	554101.0
349.0	643513.0	643513.0	643513.0	643513.0	643513.0	643513.0	643513.0	643513.0	643513.0	643513.0	643513.0	643513.0	643513.0	643513.0	643513.0	643513.0	643513.0	643705.0	643759.0	643759.0	643759.0	643759.0	643759.0	643759.0	643759.0	643759.0	643759.0	643759.0	645891.0	646715.0	646845.0	647382.0	647382.0	647382.0	647385.0
350.0	244091.0	244091.0	244091.0	244091.0	244091.0	244170.0	244170.0	244170.0	245535.0	245535.0	245535.0	245535.0	245859.0	245859.0	245859.0	246395.0	246395.0	246395.0	246395.0	246395.0	246395.0	246395.0	246395.0	248094.0	248094.0	248094.0	248094.0	248094.0	248094.0	248094.0	248528.0	248528.0	248528.0	248949.0	249324.0
351.0	933052.0	933052.0	933052.0	933251.0	933274.0	933274.0	933606.0	933606.0	933896.0	933896.0	933896.0	933896.0	933896.0	933896.0	934529.0	934529.0	934529.0	934529.0	934840.0	934840.0	934909.0	935057.0	935603.0	936064.0	936248.0	936562.0	936562.0	936562.0	936562.0	936873.0	937278.0	937278.0	937740.0	937740.0	937915.0
352.0	634581.0	634581.0	637016.0	637016.0	637350.0	637350.0	637500.0	637599.0	637599.0	640043.0	640048.0	640048.0	641295.0	641519.0	642003.0	642006.0	642618.0	642618.0	643071.0	643071.0	643251.0	643251.0	644436.0	644436.0	644893.0	645053.0	646331.0	646680.0	647233.0	647332.0	647538.0	648011.0	648110.0	648147.0	648147.0
353.0	162838.0	162838.0	163035.0	163035.0	163035.0	163035.0	163559.0	163559.0	165260.0	165260.0	165723.0	165723.0	166060.0	166060.0	166623.0	166623.0	166623.0	167048.0	167228.0	167613.0	168253.0	168253.0	168253.0	168253.0	168253.0	168679.0	168679.0	168679.0	168853.0	168853.0	168853.0	168853.0	168853.0	168853.0	168853.0
354.0	1588430.0	1588430.0	1588500.0	1588500.0	1588500.0	1588517.0	1588517.0	1588846.0	1588846.0	1588846.0	1589171.0	1589199.0	1590098.0	1590098.0	1591219.0	1591219.0	1591219.0	1591219.0	1591219.0	1591219.0	1602059.0	1602059.0	1602059.0	1602059.0	1602059.0	1602059.0	1602059.0	1602059.0	1603347.0	1603347.0	1603347.0	1603801.0	1603973.0	1603973.0	1603973.0
355.0	955945.0	955945.0	956364.0	956650.0	959448.0	959986.0	959986.0	962130.0	962130.0	962130.0	962722.0	962804.0	962896.0	963083.0	965844.0	966288.0	967163.0	968324.0	970074.0	970074.0	973765.0	976895.0	979825.0	984697.0	985250.0	987150.0	987150.0	989171.0	999703.0	1001375.0	1001375.0	1002078.0	1002798.0	1003385.0	1004999.0
356.0	1058805.0	1058805.0	1061978.0	1062862.0	1064456.0	1064721.0	1065632.0	1066018.0	1066018.0	1083478.0	1085538.0	1086257.0	1089363.0	1090383.0	1090828.0	1090849.0	1092085.0	1108819.0	1112706.0	1112922.0	1115157.0	1122157.0	1123961.0	1123961.0	1125241.0	1125241.0	1125421.0	1125421.0	1132183.0	1132183.0	1133724.0	1135226.0	1135721.0	1135721.0	1136042.0
357.0	253288.0	253288.0	253735.0	253735.0	253735.0	253868.0	253868.0	253868.0	253868.0	255151.0	255495.0	256059.0	256277.0	256677.0	256942.0	258252.0	258655.0	258655.0	258807.0	258807.0	258807.0	258807.0	259459.0	260206.0	260206.0	260321.0	260518.0	260737.0	262581.0	262581.0	267472.0	268165.0	270856.0	272585.0	273106.0
358.0	496699.0	496699.0	496909.0	496909.0	497428.0	499255.0	499574.0	502762.0	503278.0	503707.0	512137.0	518241.0	519497.0	520180.0	520615.0	520615.0	520615.0	520631.0	523471.0	523632.0	524281.0	528611.0	529601.0	531112.0	532631.0	532884.0	534531.0	535514.0	538415.0	542054.0	546670.0	549615.0	552951.0	554181.0	554599.0
359.0	291898.0	291898.0	293714.0	293714.0	293714.0	293714.0	293887.0	293887.0	295153.0	295153.0	295412.0	295412.0	295441.0	295441.0	297066.0	297066.0	297066.0	298177.0	298177.0	298923.0	298923.0	299209.0	299209.0	299399.0	300095.0	300095.0	300095.0	300095.0	301336.0	301336.0	301336.0	301652.0	301652.0	303119.0	303119.0
360.0	1334644.0	1334644.0	1335588.0	1336026.0	1336976.0	1345806.0	1346835.0	1346835.0	1349584.0	1349584.0	1351890.0	1352941.0	1354668.0	1358357.0	1358495.0	1361616.0	1361824.0	1361824.0	1363465.0	1363465.0	1363878.0	1363878.0	1364023.0	1365167.0	1365585.0	1369965.0	1370616.0	1370791.0	1372628.0	1374439.0	1374584.0	1380067.0	1380599.0	1381287.0	1381711.0
361.0	741430.0	741430.0	742226.0	742644.0	742644.0	743494.0	743597.0	743748.0	744733.0	745119.0	745441.0	745441.0	745441.0	745441.0	746482.0	746891.0	746891.0	746891.0	746891.0	747703.0	747703.0	747703.0	748969.0	748969.0	749084.0	749084.0	749084.0	749267.0	755495.0	755495.0	755495.0	755548.0	756072.0	756309.0	756923.0
362.0	430891.0	430891.0	431096.0	431096.0	436505.0	436505.0	436545.0	436545.0	437387.0	437714.0	437938.0	438641.0	438641.0	438705.0	438717.0	438717.0	440750.0	440957.0	441012.0	441520.0	441538.0	441538.0	441538.0	442977.0	442977.0	442977.0	442977.0	442977.0	445455.0	445455.0	445455.0	445508.0	445508.0	445656.0	446187.0
363.0	304879.0	304879.0	305304.0	305304.0	308372.0	308372.0	308372.0	308372.0	308412.0	308412.0	308412.0	308415.0	308415.0	308780.0	308780.0	308821.0	309008.0	309008.0	309008.0	309345.0	309654.0	309654.0	309959.0	310301.0	310301.0	310301.0	310349.0	330818.0	331600.0	331600.0	331600.0	331600.0	331600.0	331600.0	331895.0
364.0	589322.0	589322.0	589902.0	589902.0	590051.0	590516.0	590516.0	590516.0	592816.0	592816.0	592816.0	593055.0	593055.0	593055.0	593098.0	593292.0	593329.0	593329.0	593334.0	594140.0	595234.0	596267.0	596330.0	596330.0	596803.0	596803.0	596803.0	596905.0	597279.0	597279.0	597332.0	599329.0	599374.0	599778.0	599863.0
365.0	149181.0	149181.0	149181.0	149181.0	149429.0	149429.0	149429.0	149429.0	149429.0	149431.0	149431.0	149431.0	149604.0	149604.0	149604.0	150417.0	150417.0	150417.0	150417.0	150417.0	150417.0	150417.0	150417.0	150417.0	150731.0	150731.0	150731.0	150731.0	151660.0	151969.0	151969.0	151969.0	151969.0	151969.0	151969.0
366.0	399354.0	399354.0	399354.0	400750.0	400801.0	400815.0	400815.0	400824.0	400824.0	400824.0	401556.0	401563.0	401563.0	403144.0	403144.0	403254.0	403320.0	403320.0	403575.0	403575.0	403581.0	404020.0	404044.0	404044.0	404044.0	404186.0	404497.0	405218.0	406122.0	407976.0	408029.0	409136.0	409136.0	409136.0	409136.0
367.0	302524.0	302524.0	303372.0	332999.0	333568.0	333568.0	333568.0	334093.0	334093.0	334093.0	335029.0	335041.0	335048.0	336980.0	337436.0	337436.0	341982.0	341982.0	344929.0	346614.0	346614.0	349716.0	349800.0	349826.0	349826.0	351911.0	351911.0	352231.0	352991.0	353183.0	353503.0	353503.0	353503.0	353503.0	353552.0
368.0	2369455.0	2369455.0	2377955.0	2380165.0	2386385.0	2388854.0	2389933.0	2396475.0	2410226.0	2413938.0	2421689.0	2438715.0	2445062.0	2448499.0	2450605.0	2456574.0	2459646.0	2465925.0	2474083.0	2475289.0	2477845.0	2481487.0	2485214.0	2487193.0	2494766.0	2499097.0	2499955.0	2500687.0	2518164.0	2518335.0	2523082.0	2525508.0	2526117.0	2527828.0	2531129.0
369.0	633465.0	633465.0	634990.0	634990.0	636188.0	646897.0	654238.0	669816.0	670445.0	673442.0	678377.0	679084.0	681451.0	681847.0	681847.0	682589.0	682589.0	683916.0	685827.0	686495.0	686804.0	689913.0	689974.0	697599.0	697599.0	697644.0	698766.0	698766.0	699750.0	700472.0	700674.0	700674.0	700674.0	700686.0	701368.0
370.0	381722.0	381722.0	381722.0	382614.0	382614.0	382614.0	382614.0	382614.0	382614.0	382614.0	382614.0	382614.0	382614.0	382614.0	382614.0	382614.0	382614.0	382614.0	382614.0	382614.0	382614.0	382614.0	382774.0	382774.0	382774.0	382774.0	382774.0	382774.0	383644.0	383644.0	383644.0	384320.0	384320.0	384320.0	384320.0
371.0	213943.0	213943.0	213943.0	214005.0	214005.0	214499.0	214499.0	214589.0	216201.0	216206.0	218297.0	218297.0	218297.0	218297.0	218400.0	218695.0	219257.0	219561.0	219611.0	219611.0	219630.0	219630.0	219878.0	219895.0	219895.0	219895.0	219895.0	220140.0	221140.0	221140.0	221140.0	222755.0	222755.0	222755.0	222755.0
372.0	278938.0	278938.0	279314.0	279314.0	279314.0	279314.0	279699.0	279699.0	279699.0	279699.0	279699.0	279699.0	279699.0	279699.0	279972.0	279972.0	279972.0	280048.0	280574.0	280574.0	281392.0	281392.0	281392.0	281392.0	281838.0	281838.0	281838.0	281838.0	282133.0	282133.0	282133.0	282133.0	282133.0	282133.0	282133.0
373.0	380977.0	380977.0	381577.0	382536.0	383570.0	385987.0	385987.0	385987.0	386275.0	386625.0	387300.0	387393.0	387393.0	387521.0	389534.0	389599.0	389599.0	391416.0	392235.0	392235.0	392235.0	392235.0	392909.0	392909.0	392909.0	392909.0	392909.0	393027.0	393138.0	393138.0	395885.0	395941.0	396074.0	396920.0	396920.0
374.0	248573.0	248573.0	248573.0	251395.0	251395.0	251395.0	251395.0	251395.0	255783.0	255783.0	255792.0	255792.0	255792.0	255792.0	255792.0	255792.0	255906.0	256266.0	256266.0	256461.0	256461.0	256461.0	258740.0	258740.0	258740.0	258781.0	258781.0	258781.0	259364.0	259783.0	259783.0	259783.0	259783.0	259783.0	259783.0
375.0	1233224.0	1233224.0	1236713.0	1242025.0	1245999.0	1319821.0	1365159.0	1368388.0	1369296.0	1370272.0	1371342.0	1373966.0	1399329.0	1400499.0	1403649.0	1405505.0	1407987.0	1408491.0	1415901.0	1415901.0	1415901.0	1417265.0	1419375.0	1432971.0	1437060.0	1445010.0	1445010.0	1445010.0	1448826.0	1449185.0	1452487.0	1470837.0	1473109.0	1478507.0	1478951.0
376.0	764467.0	764467.0	765455.0	765455.0	767269.0	776476.0	778727.0	780001.0	780554.0	780554.0	781179.0	781484.0	782995.0	784224.0	784928.0	785406.0	787526.0	788794.0	790118.0	790118.0	790392.0	790484.0	791004.0	791004.0	791183.0	794187.0	794187.0	794752.0	796533.0	797388.0	797679.0	800531.0	800994.0	809600.0	813482.0
377.0	945292.0	945292.0	960939.0	969180.0	976120.0	1145926.0	1151999.0	1159190.0	1163384.0	1163384.0	1163384.0	1163874.0	1164482.0	1164482.0	1164531.0	1165039.0	1165039.0	1165039.0	1165039.0	1165099.0	1165099.0	1165099.0	1165248.0	1165248.0	1165248.0	1165513.0	1165750.0	1165750.0	1167432.0	1167802.0	1167823.0	1168352.0	1168687.0	1170692.0	1173694.0
378.0	479379.0	479379.0	479586.0	479586.0	479586.0	481079.0	481843.0	481843.0	482308.0	483714.0	483714.0	483714.0	483714.0	483714.0	484228.0	484481.0	484481.0	484481.0	486686.0	487220.0	487335.0	487335.0	487507.0	488937.0	488937.0	488937.0	488937.0	488937.0	489109.0	489534.0	489534.0	489534.0	489534.0	489534.0	490652.0
379.0	723813.0	723813.0	724413.0	725288.0	725288.0	726667.0	726667.0	726667.0	727027.0	727201.0	728563.0	728563.0	728637.0	728637.0	731482.0	732203.0	732203.0	736719.0	737900.0	738049.0	738451.0	739152.0	743199.0	743960.0	749736.0	755112.0	755760.0	755760.0	757399.0	757468.0	758603.0	758603.0	759067.0	759157.0	759347.0
380.0	546561.0	546561.0	549084.0	549084.0	549468.0	622886.0	623019.0	624401.0	625700.0	625700.0	627153.0	627153.0	627464.0	627568.0	627827.0	628058.0	628058.0	628058.0	631161.0	632089.0	632831.0	632831.0	633605.0	633778.0	633810.0	634121.0	634121.0	634121.0	644249.0	644401.0	644401.0	645272.0	645322.0	645322.0	646747.0
381.0	345116.0	345116.0	345116.0	345189.0	345189.0	345437.0	345437.0	346417.0	347447.0	347779.0	347794.0	347794.0	347794.0	347794.0	348044.0	349238.0	349238.0	349238.0	349453.0	349453.0	350177.0	350177.0	350261.0	350261.0	350261.0	350805.0	350805.0	350805.0	350906.0	350906.0	351090.0	351519.0	351519.0	351836.0	352330.0
382.0	458042.0	458042.0	458461.0	458461.0	458461.0	458461.0	458461.0	458461.0	458461.0	459430.0	460340.0	460340.0	460403.0	460567.0	460985.0	460985.0	460996.0	460996.0	461076.0	461789.0	467250.0	467306.0	467306.0	467686.0	467686.0	468012.0	468012.0	468066.0	469036.0	469036.0	469036.0	469036.0	469171.0	469171.0	469171.0
383.0	158861.0	158861.0	158861.0	158861.0	158861.0	158861.0	158861.0	158861.0	158861.0	158861.0	158861.0	158861.0	158861.0	158861.0	158861.0	158861.0	158861.0	158861.0	158861.0	158861.0	158861.0	158861.0	158861.0	158861.0	158861.0	158861.0	158861.0	158861.0	159259.0	159259.0	159259.0	159259.0	159259.0	161419.0	161419.0
384.0	594404.0	594404.0	595119.0	595508.0	596214.0	597997.0	597997.0	598313.0	598668.0	599409.0	599781.0	599806.0	600141.0	600854.0	601036.0	601230.0	601432.0	601730.0	601959.0	602882.0	603914.0	604502.0	605139.0	606120.0	606841.0	607871.0	607924.0	608382.0	611563.0	611694.0	611694.0	613734.0	613734.0	615772.0	615772.0
385.0	443227.0	443227.0	443244.0	444341.0	444710.0	445034.0	445034.0	445034.0	445034.0	445034.0	445034.0	445034.0	445034.0	445034.0	445034.0	445034.0	445034.0	445693.0	445693.0	445872.0	445872.0	446275.0	446275.0	446275.0	446275.0	448662.0	448922.0	448922.0	448924.0	449045.0	449045.0	449045.0	449093.0	449093.0	449093.0
386.0	717937.0	717937.0	718840.0	718840.0	718840.0	718840.0	718840.0	719147.0	719481.0	719481.0	719481.0	719481.0	720349.0	720987.0	721342.0	722339.0	722339.0	722604.0	722604.0	723106.0	724986.0	724986.0	820868.0	820868.0	821122.0	821122.0	821747.0	821747.0	821747.0	821890.0	821896.0	822632.0	823097.0	823268.0	823302.0
387.0	503153.0	503153.0	503153.0	503153.0	503153.0	508560.0	519255.0	519317.0	524623.0	527550.0	528313.0	528531.0	562457.0	591162.0	593224.0	594413.0	598652.0	599017.0	599390.0	609446.0	617713.0	617713.0	618066.0	619148.0	619148.0	619148.0	619148.0	619148.0	619504.0	619581.0	619612.0	619747.0	619747.0	619747.0	619747.0
388.0	421552.0	421552.0	421899.0	422238.0	422238.0	422527.0	422527.0	424731.0	425371.0	425371.0	426202.0	426202.0	426434.0	426434.0	426434.0	426434.0	426434.0	426434.0	426729.0	426729.0	427614.0	427614.0	427892.0	427892.0	427892.0	427892.0	427892.0	427892.0	428842.0	428842.0	428842.0	429292.0	429292.0	429292.0	429292.0
389.0	605610.0	605610.0	605966.0	606661.0	607281.0	607281.0	607281.0	607377.0	608978.0	611712.0	611712.0	612035.0	612035.0	612035.0	617261.0	617308.0	617308.0	619278.0	620925.0	621056.0	621373.0	621678.0	623180.0	623180.0	623180.0	623180.0	624010.0	624310.0	624677.0	624677.0	624677.0	628451.0	628451.0	629804.0	629833.0
390.0	964013.0	964013.0	964013.0	964491.0	964491.0	964500.0	964500.0	967187.0	967789.0	968138.0	968558.0	968558.0	970076.0	972401.0	972401.0	973203.0	973676.0	974168.0	974349.0	975239.0	975239.0	975249.0	975291.0	976618.0	976984.0	976984.0	977203.0	977203.0	977796.0	980210.0	981784.0	981784.0	981794.0	982631.0	982791.0
391.0	338285.0	338285.0	338300.0	338919.0	338919.0	338919.0	338919.0	338919.0	341034.0	341034.0	341034.0	343901.0	343901.0	343901.0	343901.0	343901.0	344296.0	344296.0	344402.0	344402.0	344402.0	344535.0	344535.0	344535.0	344535.0	345340.0	345340.0	345340.0	346937.0	346937.0	347764.0	348429.0	348429.0	348771.0	348771.0
392.0	468960.0	468960.0	468993.0	468993.0	470038.0	471215.0	471606.0	472554.0	476951.0	486105.0	486407.0	486426.0	488924.0	489155.0	489235.0	490030.0	490562.0	490840.0	490840.0	490840.0	490922.0	496090.0	499466.0	499879.0	499972.0	500014.0	500315.0	500365.0	501706.0	501706.0	503350.0	507488.0	508037.0	508233.0	509444.0
393.0	1013257.0	1013257.0	1017442.0	1017442.0	1038229.0	1068801.0	1071039.0	1071835.0	1104198.0	1108656.0	1115567.0	1115567.0	1116226.0	1122670.0	1124995.0	1126642.0	1126642.0	1126972.0	1128675.0	1128675.0	1129500.0	1133104.0	1138275.0	1142139.0	1142508.0	1142784.0	1142956.0	1142997.0	1151459.0	1151506.0	1169057.0	1170975.0	1171047.0	1172601.0	1176877.0
394.0	254663.0	254663.0	255540.0	255540.0	256097.0	257000.0	257568.0	260134.0	260414.0	260414.0	260414.0	261075.0	261075.0	261178.0	261178.0	261178.0	263639.0	263639.0	263639.0	268446.0	268446.0	269841.0	270102.0	272918.0	272918.0	272918.0	272918.0	274018.0	276775.0	276775.0	277251.0	279975.0	281626.0	282770.0	284701.0
395.0	1226775.0	1226775.0	1227875.0	1227875.0	1227876.0	1228910.0	1229599.0	1232112.0	1232558.0	1233894.0	1234629.0	1235232.0	1235888.0	1237557.0	1239623.0	1239623.0	1240044.0	1241603.0	1241627.0	1242041.0	1253433.0	1268792.0	1270678.0	1273829.0	1276087.0	1279628.0	1279689.0	1281918.0	1282781.0	1283418.0	1283418.0	1284467.0	1288122.0	1289883.0	1290478.0
396.0	155686.0	155686.0	155915.0	155915.0	155915.0	155915.0	155915.0	156242.0	156242.0	156242.0	156416.0	156593.0	156756.0	156756.0	156769.0	156804.0	156804.0	156804.0	156804.0	156988.0	156988.0	156994.0	157583.0	157583.0	157583.0	157583.0	157583.0	157583.0	158380.0	158380.0	158380.0	158381.0	158381.0	158381.0	158381.0
397.0	225364.0	225364.0	225583.0	225583.0	225583.0	228884.0	228884.0	229376.0	229379.0	229379.0	229379.0	229379.0	229379.0	229752.0	230338.0	230447.0	230798.0	230798.0	234191.0	236985.0	250514.0	296805.0	296836.0	296836.0	297699.0	297699.0	297699.0	297699.0	297928.0	297928.0	297928.0	298624.0	300789.0	301624.0	301971.0
398.0	409908.0	409908.0	409908.0	411896.0	412646.0	417317.0	417663.0	428402.0	429192.0	429192.0	429826.0	429826.0	432795.0	438497.0	438771.0	439640.0	443109.0	444896.0	445238.0	445238.0	445238.0	459550.0	459550.0	460064.0	461108.0	461580.0	462502.0	462502.0	465222.0	465222.0	465706.0	465743.0	465945.0	465945.0	470004.0
399.0	162374.0	162374.0	166248.0	166248.0	166248.0	172606.0	172717.0	172717.0	172837.0	173010.0	173630.0	173630.0	173851.0	176087.0	176087.0	176087.0	176087.0	176087.0	176087.0	176087.0	178988.0	192281.0	206400.0	206744.0	206744.0	206744.0	206744.0	206744.0	208272.0	208272.0	208272.0	208272.0	208881.0	209000.0	209192.0
400.0	398585.0	398585.0	398585.0	398585.0	398585.0	398585.0	398585.0	398585.0	398976.0	398976.0	402783.0	402783.0	402783.0	404061.0	404225.0	404321.0	404321.0	404321.0	404416.0	404416.0	405507.0	406778.0	407588.0	407598.0	407608.0	407608.0	407608.0	407786.0	407931.0	407931.0	408118.0	408118.0	408230.0	408831.0	408831.0
401.0	198371.0	198371.0	198471.0	198471.0	198913.0	199200.0	199200.0	199200.0	200203.0	200203.0	200550.0	200550.0	201186.0	201783.0	201783.0	201965.0	202170.0	202170.0	202170.0	202344.0	202344.0	202344.0	202344.0	202344.0	202344.0	202344.0	202520.0	202520.0	202520.0	202520.0	203865.0	204097.0	204097.0	204097.0	204097.0
402.0	348579.0	348579.0	348881.0	349253.0	349604.0	351462.0	352153.0	354306.0	357398.0	357794.0	358718.0	358718.0	359239.0	360683.0	360781.0	360945.0	361146.0	362354.0	362527.0	362855.0	362855.0	362855.0	363761.0	364023.0	364023.0	364023.0	364023.0	364101.0	364101.0	364577.0	364577.0	364577.0	364577.0	364577.0	364646.0
403.0	3401916.0	3401916.0	3439802.0	3446138.0	3454699.0	3469095.0	3473528.0	3506124.0	3518012.0	3519682.0	3526209.0	3528396.0	3531824.0	3537479.0	3555006.0	3573487.0	3581174.0	3587433.0	3620689.0	3723112.0	3892706.0	3954658.0	3975805.0	4015270.0	4017737.0	4021149.0	4022350.0	4022350.0	4038688.0	4038911.0	4062253.0	4065268.0	4067117.0	4071955.0	4076089.0
404.0	249212.0	249212.0	249212.0	249212.0	250211.0	252182.0	252291.0	252781.0	255773.0	255773.0	258352.0	258448.0	259175.0	259790.0	260300.0	260300.0	260300.0	260771.0	260771.0	261344.0	261344.0	261344.0	261819.0	261819.0	261819.0	261819.0	261819.0	261819.0	262821.0	262821.0	262821.0	264805.0	264805.0	265602.0	265602.0
405.0	210633.0	210633.0	211836.0	211836.0	211839.0	212119.0	212119.0	213291.0	213618.0	213872.0	213872.0	214012.0	214012.0	214374.0	214374.0	214374.0	214374.0	214374.0	214574.0	214574.0	214574.0	214574.0	214574.0	214574.0	312769.0	312769.0	312769.0	313165.0	313165.0	313165.0	313165.0	314138.0	314138.0	314177.0	314177.0
406.0	85777.0	85777.0	85777.0	85777.0	85777.0	85777.0	85777.0	85777.0	85777.0	85777.0	85777.0	85777.0	85777.0	86143.0	86143.0	86143.0	86143.0	86143.0	86143.0	86143.0	86143.0	86143.0	86143.0	86143.0	86143.0	86143.0	86143.0	86143.0	86143.0	86143.0	86143.0	86143.0	86209.0	86209.0	86209.0
407.0	921946.0	921946.0	922990.0	923638.0	925735.0	926428.0	926428.0	926915.0	928161.0	928828.0	929184.0	929833.0	930197.0	932403.0	933460.0	934124.0	935398.0	935502.0	935930.0	936212.0	936212.0	936922.0	937112.0	937112.0	938485.0	942012.0	942012.0	942012.0	942434.0	942434.0	943934.0	943934.0	943934.0	944346.0	945312.0
408.0	531195.0	531195.0	531721.0	533128.0	534570.0	534570.0	534713.0	535512.0	535512.0	536603.0	536603.0	536603.0	536732.0	537733.0	537733.0	537733.0	537907.0	537907.0	538595.0	538595.0	538595.0	538595.0	539117.0	540350.0	540696.0	541062.0	541586.0	542238.0	542622.0	542622.0	542720.0	543735.0	544026.0	544687.0	544687.0
409.0	708327.0	708327.0	708658.0	708847.0	708847.0	709630.0	709630.0	710115.0	710781.0	710781.0	710781.0	710781.0	710781.0	712891.0	713398.0	713398.0	713398.0	714707.0	714707.0	715290.0	715573.0	715573.0	716210.0	752556.0	874040.0	874588.0	874588.0	874588.0	874835.0	874835.0	874835.0	874873.0	874873.0	874954.0	874954.0
410.0	1125911.0	1125911.0	1125911.0	1126474.0	1134366.0	1136142.0	1140012.0	1143692.0	1144769.0	1146480.0	1147532.0	1147532.0	1148339.0	1149410.0	1149410.0	1149410.0	1151950.0	1151950.0	1153622.0	1155070.0	1155851.0	1156063.0	1156654.0	1177659.0	1307622.0	1311869.0	1320622.0	1321005.0	1321582.0	1321582.0	1321685.0	1323046.0	1323232.0	1325340.0	1328135.0
411.0	413252.0	413252.0	413309.0	413309.0	413309.0	413348.0	413348.0	413348.0	413348.0	413348.0	413590.0	413590.0	413590.0	413720.0	413720.0	413720.0	413720.0	413720.0	413720.0	413720.0	413720.0	413814.0	413814.0	414006.0	415248.0	415248.0	415248.0	415248.0	415878.0	415878.0	415889.0	416063.0	416063.0	416063.0	416171.0
412.0	585445.0	585445.0	585445.0	585445.0	585445.0	585445.0	585445.0	585759.0	585759.0	585759.0	585821.0	585974.0	585974.0	585974.0	585974.0	588267.0	588986.0	588986.0	589143.0	589143.0	589143.0	589905.0	589905.0	589905.0	589975.0	590012.0	590012.0	590043.0	590451.0	590451.0	590451.0	590656.0	590656.0	590656.0	590656.0
413.0	287063.0	287063.0	287180.0	287180.0	287180.0	287180.0	287180.0	287180.0	287180.0	287509.0	287509.0	287578.0	287578.0	288471.0	288471.0	288471.0	288618.0	288618.0	288618.0	289713.0	289838.0	289838.0	290180.0	290180.0	290180.0	290788.0	290788.0	290788.0	290827.0	290827.0	290827.0	290827.0	290827.0	290935.0	290944.0
414.0	692732.0	692732.0	692732.0	693249.0	693281.0	693281.0	693281.0	693281.0	693281.0	693281.0	693586.0	693586.0	693661.0	693661.0	693661.0	693661.0	696024.0	696024.0	696024.0	696024.0	696024.0	696024.0	696024.0	696222.0	696222.0	696222.0	696224.0	696224.0	696224.0	696618.0	696963.0	696963.0	696964.0	698231.0	699437.0
415.0	1179764.0	1179764.0	1182567.0	1182694.0	1182694.0	1183265.0	1183265.0	1183646.0	1183646.0	1184790.0	1186137.0	1186137.0	1187211.0	1187403.0	1187403.0	1187403.0	1187403.0	1187403.0	1187739.0	1187741.0	1188290.0	1188652.0	1190479.0	1190582.0	1190716.0	1190722.0	1190722.0	1190922.0	1191251.0	1191251.0	1191594.0	1193543.0	1194135.0	1195181.0	1196649.0
416.0	1417196.0	1417196.0	1421498.0	1423473.0	1429376.0	1434459.0	1436041.0	1437490.0	1441965.0	1442590.0	1446317.0	1451077.0	1453637.0	1456694.0	1457811.0	1463969.0	1473128.0	1473467.0	1475838.0	1476752.0	1481046.0	1485975.0	1489913.0	1490086.0	1491136.0	1491836.0	1491852.0	1492190.0	1493935.0	1493972.0	1494694.0	1495509.0	1497446.0	1499525.0	1500053.0
417.0	170296.0	170296.0	170296.0	170296.0	170885.0	170885.0	170885.0	170885.0	170885.0	170885.0	170885.0	170885.0	171224.0	171224.0	171224.0	171224.0	171224.0	171224.0	171224.0	171224.0	171224.0	171224.0	171224.0	172695.0	172695.0	172695.0	172695.0	172695.0	172797.0	172797.0	172797.0	172797.0	172797.0	173113.0	173113.0
418.0	1915288.0	1915288.0	1917528.0	1922139.0	1922455.0	1927897.0	1927897.0	1929200.0	1932503.0	1936415.0	1937800.0	1938925.0	1948835.0	1950990.0	1952588.0	1955646.0	1956280.0	1957347.0	1961487.0	1963569.0	1965709.0	1968570.0	1973918.0	1976819.0	1977262.0	1978836.0	1986574.0	1988613.0	1989709.0	1989709.0	1990354.0	1992988.0	1993762.0	1996823.0	2000348.0
419.0	144122.0	144122.0	144122.0	144122.0	144122.0	144158.0	144158.0	144158.0	144158.0	144158.0	144158.0	144158.0	144158.0	144158.0	144158.0	144158.0	144158.0	144158.0	144639.0	144639.0	144639.0	144639.0	144639.0	144639.0	144639.0	144639.0	144639.0	144639.0	144820.0	144820.0	144820.0	144820.0	144820.0	144820.0	144820.0
420.0	440350.0	440350.0	440618.0	441184.0	441184.0	441542.0	441799.0	441809.0	442195.0	442195.0	444860.0	445113.0	445113.0	445236.0	445236.0	445236.0	445236.0	445236.0	445266.0	445266.0	445872.0	445872.0	445872.0	445872.0	445872.0	445872.0	445872.0	445872.0	446123.0	446123.0	446123.0	446198.0	446198.0	448774.0	448774.0
421.0	433704.0	433704.0	434013.0	434013.0	434013.0	434013.0	434020.0	434060.0	434060.0	434060.0	434175.0	434812.0	434812.0	434812.0	434812.0	434812.0	434812.0	434812.0	434812.0	434812.0	437536.0	437536.0	437536.0	437536.0	437536.0	437894.0	437894.0	438310.0	438310.0	438310.0	438310.0	438310.0	438310.0	438329.0	438370.0
422.0	554998.0	554998.0	554998.0	554998.0	554998.0	554998.0	554998.0	555307.0	555307.0	555307.0	555307.0	555307.0	555307.0	556104.0	556104.0	556104.0	556104.0	556104.0	556104.0	556667.0	556667.0	556667.0	556667.0	556667.0	556667.0	557407.0	557407.0	557407.0	557407.0	557429.0	557429.0	558464.0	572121.0	572121.0	572121.0
423.0	537641.0	537641.0	538501.0	538501.0	538501.0	539843.0	540584.0	541884.0	541884.0	541884.0	542776.0	543464.0	544052.0	544052.0	544052.0	544052.0	544052.0	544390.0	546277.0	546277.0	546277.0	546598.0	547351.0	547351.0	547351.0	547351.0	547351.0	547351.0	548227.0	548227.0	548420.0	548420.0	548734.0	548734.0	548734.0
424.0	391981.0	391981.0	391981.0	391981.0	392044.0	392044.0	393609.0	393609.0	393942.0	393942.0	393942.0	393942.0	393942.0	395308.0	396456.0	397249.0	398666.0	398666.0	399064.0	399064.0	399349.0	399349.0	399349.0	399349.0	399521.0	399521.0	400483.0	400483.0	400483.0	400851.0	400851.0	400851.0	400851.0	401162.0	401199.0
425.0	407272.0	407272.0	407272.0	407309.0	407929.0	408040.0	408389.0	409580.0	409580.0	409580.0	409793.0	411136.0	411136.0	411136.0	411461.0	411461.0	411461.0	411461.0	411511.0	411511.0	411511.0	411511.0	411511.0	411558.0	411558.0	411558.0	411558.0	411679.0	412410.0	412410.0	412410.0	412410.0	412410.0	412463.0	412463.0
426.0	988581.0	988581.0	988581.0	988581.0	988581.0	990240.0	990332.0	994168.0	994560.0	996575.0	1000121.0	1000121.0	1000121.0	1002325.0	1002834.0	1002834.0	1004789.0	1005589.0	1006993.0	1010671.0	1010820.0	1010971.0	1011212.0	1011411.0	1011411.0	1011411.0	1012056.0	1012056.0	1012060.0	1012060.0	1012729.0	1012729.0	1012851.0	1013035.0	1013774.0
427.0	591176.0	591176.0	591258.0	591258.0	591520.0	591531.0	591681.0	592730.0	592867.0	594593.0	594839.0	595351.0	597704.0	598044.0	598507.0	599029.0	599029.0	599115.0	599630.0	599917.0	599917.0	599917.0	600241.0	600241.0	600449.0	600918.0	603648.0	603688.0	604441.0	604441.0	605170.0	605225.0	605337.0	605483.0	605630.0
428.0	180309.0	180309.0	180309.0	180309.0	180309.0	180309.0	180309.0	180355.0	180355.0	180355.0	180355.0	180355.0	180355.0	180355.0	180664.0	180664.0	180664.0	180664.0	180664.0	180664.0	180664.0	180664.0	180664.0	182502.0	182502.0	182502.0	182502.0	182502.0	182779.0	182779.0	182779.0	182849.0	182849.0	182849.0	183097.0
429.0	836350.0	836350.0	837950.0	837950.0	837950.0	837953.0	837953.0	838984.0	838984.0	839303.0	840522.0	840722.0	840722.0	840722.0	842185.0	842185.0	842185.0	842185.0	842343.0	842999.0	845166.0	845166.0	847036.0	847036.0	847036.0	850660.0	850759.0	850759.0	850842.0	850842.0	850842.0	851672.0	852108.0	853749.0	853750.0
430.0	370271.0	370271.0	371948.0	373058.0	374377.0	375415.0	376022.0	376768.0	378531.0	380617.0	382093.0	382749.0	383005.0	385994.0	386764.0	387994.0	388343.0	388764.0	390308.0	390414.0	390739.0	390739.0	391778.0	392180.0	392606.0	394761.0	395895.0	396449.0	396487.0	397402.0	399066.0	401153.0	401153.0	402131.0	402245.0
431.0	873786.0	873786.0	873786.0	874115.0	874433.0	874718.0	874718.0	875335.0	875479.0	875479.0	875479.0	875479.0	875479.0	875871.0	875871.0	875871.0	875871.0	876615.0	876678.0	876678.0	876678.0	876757.0	876934.0	877575.0	877575.0	877836.0	878164.0	879105.0	879105.0	879105.0	879127.0	879340.0	879540.0	881240.0	881240.0
432.0	427995.0	427995.0	427995.0	427995.0	427995.0	428356.0	428356.0	428356.0	429152.0	429152.0	429152.0	429152.0	429152.0	429152.0	429152.0	429152.0	429152.0	429152.0	429853.0	429853.0	429853.0	429853.0	429853.0	429853.0	429853.0	429853.0	429853.0	429853.0	430370.0	430370.0	430370.0	430370.0	430370.0	430370.0	430370.0
433.0	426605.0	426605.0	427763.0	427763.0	427763.0	427763.0	427763.0	427763.0	428849.0	428917.0	429763.0	431146.0	431146.0	431168.0	431624.0	431624.0	431624.0	431624.0	432974.0	435937.0	435937.0	435937.0	437485.0	437829.0	438019.0	438019.0	438019.0	438019.0	438019.0	438019.0	438028.0	438028.0	438028.0	438373.0	438792.0
434.0	561007.0	561007.0	561007.0	561307.0	564242.0	567213.0	567404.0	567404.0	568215.0	568215.0	568560.0	568560.0	569938.0	569938.0	569938.0	570007.0	570007.0	570682.0	570682.0	570682.0	570682.0	570682.0	571229.0	576846.0	576892.0	580949.0	581244.0	581583.0	581722.0	581722.0	582899.0	582899.0	584141.0	584425.0	585279.0
435.0	418661.0	418661.0	418661.0	418661.0	418661.0	418661.0	418661.0	418661.0	418661.0	418661.0	418661.0	418661.0	418661.0	419753.0	419753.0	419753.0	419753.0	419753.0	420455.0	420455.0	420455.0	420455.0	420455.0	420455.0	420741.0	420786.0	420786.0	420786.0	420809.0	420809.0	421128.0	421128.0	421128.0	421128.0	421128.0
436.0	124396.0	124396.0	124396.0	124396.0	124396.0	124443.0	124443.0	124505.0	124505.0	124505.0	124505.0	124505.0	124505.0	124688.0	124688.0	124688.0	124688.0	124688.0	124688.0	124688.0	124688.0	124688.0	124688.0	124688.0	124688.0	124688.0	124730.0	124730.0	124730.0	124730.0	124730.0	124730.0	124971.0	124999.0	125124.0
437.0	512238.0	512238.0	512238.0	512238.0	512709.0	512709.0	512709.0	513046.0	513046.0	513400.0	513550.0	513550.0	513550.0	513577.0	513577.0	513577.0	513577.0	513577.0	513760.0	513760.0	513760.0	513773.0	513773.0	513773.0	513773.0	514245.0	514245.0	514245.0	514728.0	514728.0	516581.0	516637.0	516637.0	517056.0	517056.0
438.0	318894.0	318894.0	318894.0	320604.0	320604.0	321411.0	321411.0	322593.0	322593.0	323257.0	323257.0	323848.0	325635.0	325867.0	325867.0	325867.0	327418.0	327418.0	327418.0	327418.0	327418.0	328212.0	328212.0	328516.0	328516.0	328516.0	328660.0	329033.0	329272.0	329272.0	329530.0	329530.0	329530.0	329530.0	330247.0
439.0	605804.0	605804.0	606410.0	606410.0	606410.0	606417.0	606417.0	606561.0	606611.0	606611.0	607505.0	607884.0	608191.0	608515.0	608801.0	608951.0	608951.0	608951.0	608951.0	608951.0	608951.0	608951.0	608951.0	608951.0	608951.0	608951.0	608951.0	608951.0	609201.0	609243.0	609243.0	609545.0	609545.0	609603.0	609603.0
440.0	652517.0	652517.0	652874.0	653182.0	653182.0	653869.0	653869.0	653869.0	653886.0	654147.0	655190.0	656624.0	657674.0	657674.0	657674.0	657674.0	657998.0	657998.0	658343.0	658343.0	658343.0	658343.0	658508.0	658594.0	658594.0	659189.0	660126.0	660126.0	660923.0	660986.0	661516.0	661516.0	661516.0	661519.0	661519.0
441.0	356004.0	356004.0	356178.0	356178.0	356178.0	356982.0	358337.0	358337.0	358337.0	358337.0	358654.0	358654.0	358654.0	358654.0	358654.0	358654.0	358654.0	358654.0	358654.0	358654.0	358654.0	358654.0	358654.0	358654.0	358654.0	359027.0	359027.0	359110.0	359110.0	359110.0	359152.0	359789.0	359979.0	360155.0	360155.0
442.0	844591.0	844591.0	845976.0	845976.0	846519.0	849036.0	849439.0	849821.0	851389.0	852885.0	853712.0	854010.0	854010.0	854987.0	854987.0	855455.0	855455.0	856132.0	856139.0	856139.0	856512.0	856848.0	864811.0	865308.0	869617.0	870601.0	870601.0	875431.0	881232.0	881232.0	881475.0	883365.0	883428.0	887137.0	890242.0
443.0	639147.0	639147.0	639147.0	639147.0	639147.0	639147.0	639147.0	639147.0	639954.0	639954.0	639954.0	639954.0	640628.0	640650.0	640650.0	640650.0	640650.0	640650.0	640703.0	641194.0	641243.0	641489.0	641489.0	641489.0	641489.0	641489.0	642041.0	644628.0	644917.0	644917.0	644917.0	644917.0	644917.0	645415.0	645415.0
444.0	393822.0	393822.0	394050.0	394050.0	394205.0	394205.0	394205.0	394917.0	394917.0	394917.0	396637.0	396664.0	397293.0	397564.0	398544.0	398548.0	398779.0	399129.0	399413.0	399413.0	399465.0	399604.0	400281.0	400281.0	400534.0	400555.0	400588.0	400992.0	407487.0	407791.0	407900.0	409024.0	409088.0	409159.0	409159.0
445.0	298415.0	298415.0	298415.0	298415.0	298415.0	298415.0	298415.0	298415.0	298415.0	298415.0	298415.0	298415.0	298415.0	298415.0	298415.0	298415.0	298415.0	298415.0	298681.0	298681.0	298681.0	298877.0	298877.0	298877.0	298877.0	298877.0	298877.0	298877.0	299312.0	299312.0	299312.0	299312.0	299354.0	300336.0	300336.0
446.0	757408.0	757408.0	757446.0	757446.0	757446.0	757446.0	757446.0	761071.0	761115.0	761115.0	761288.0	761288.0	761288.0	761288.0	761288.0	761288.0	761288.0	761335.0	761835.0	761882.0	762209.0	762292.0	762515.0	762565.0	762565.0	762837.0	762893.0	762893.0	763886.0	763907.0	764731.0	764731.0	764731.0	764971.0	765108.0
447.0	2076467.0	2076467.0	2077205.0	2077302.0	2077323.0	2078069.0	2078069.0	2079679.0	2080000.0	2080179.0	2080488.0	2082341.0	2084280.0	2084556.0	2084865.0	2085347.0	2085960.0	2086072.0	2086239.0	2088833.0	2089173.0	2090441.0	2090448.0	2093760.0	2093850.0	2094357.0	2094666.0	2095465.0	2096509.0	2096515.0	2096857.0	2096857.0	2096857.0	2097246.0	2097842.0
448.0	758200.0	758200.0	758200.0	759025.0	759025.0	759025.0	759025.0	759110.0	759143.0	759143.0	759170.0	759170.0	765253.0	765253.0	765253.0	765933.0	765933.0	765933.0	766295.0	766295.0	766295.0	766295.0	767033.0	767772.0	767772.0	768303.0	770615.0	770615.0	771370.0	771371.0	771371.0	771419.0	771795.0	773125.0	773471.0
449.0	297137.0	297137.0	297137.0	297137.0	297137.0	297137.0	297137.0	297137.0	297137.0	297362.0	297515.0	297515.0	297772.0	298363.0	298363.0	298586.0	298586.0	298586.0	299883.0	299883.0	300059.0	300059.0	300642.0	300642.0	300642.0	300642.0	300736.0	300736.0	300736.0	300736.0	300736.0	300736.0	300736.0	300736.0	300736.0
450.0	713568.0	713568.0	713614.0	713753.0	713851.0	713851.0	713851.0	713851.0	713851.0	714062.0	714259.0	714259.0	715362.0	715362.0	716564.0	716564.0	716782.0	716782.0	716811.0	716811.0	716811.0	716811.0	716811.0	716811.0	716811.0	716811.0	716811.0	717135.0	717135.0	717135.0	717135.0	717135.0	717135.0	717135.0	717135.0
451.0	589391.0	589391.0	589391.0	589751.0	590012.0	590012.0	590012.0	590012.0	590014.0	590014.0	590014.0	590021.0	590021.0	590088.0	591315.0	591315.0	591542.0	591542.0	591918.0	591928.0	591928.0	591928.0	591928.0	591928.0	591928.0	591928.0	591928.0	591928.0	591928.0	591928.0	591972.0	591972.0	591972.0	591972.0	591972.0
452.0	481359.0	481359.0	481556.0	481556.0	481556.0	481556.0	481556.0	481795.0	481795.0	481795.0	481795.0	481795.0	481795.0	481795.0	481795.0	481795.0	481795.0	481795.0	482108.0	482108.0	482469.0	482469.0	482469.0	482469.0	482523.0	482523.0	482523.0	482523.0	482523.0	482523.0	482523.0	482523.0	482523.0	482523.0	482523.0
453.0	922435.0	922435.0	922437.0	922977.0	924548.0	926387.0	928216.0	928256.0	928256.0	930510.0	937364.0	939465.0	943354.0	945948.0	945948.0	952323.0	954093.0	955965.0	958817.0	960539.0	960539.0	962176.0	967371.0	971796.0	971798.0	971798.0	974240.0	974647.0	974647.0	974890.0	975397.0	975594.0	976288.0	976288.0	977799.0
454.0	869499.0	869499.0	869528.0	869742.0	870625.0	870768.0	870768.0	870773.0	870773.0	870773.0	872240.0	872240.0	872923.0	872923.0	873436.0	873436.0	873436.0	873436.0	873732.0	873732.0	874211.0	874211.0	874211.0	874305.0	874305.0	874305.0	874886.0	874886.0	874886.0	875207.0	875207.0	875207.0	875207.0	875207.0	875207.0
455.0	1318818.0	1318818.0	1318818.0	1318818.0	1319597.0	1320157.0	1320157.0	1320157.0	1320157.0	1320157.0	1320570.0	1320676.0	1321423.0	1322165.0	1322775.0	1322775.0	1323852.0	1323852.0	1324295.0	1325566.0	1325566.0	1325566.0	1325566.0	1325566.0	1325566.0	1326865.0	1326865.0	1327039.0	1327039.0	1327039.0	1327039.0	1327045.0	1327045.0	1327045.0	1327045.0
456.0	1180176.0	1180176.0	1180232.0	1181848.0	1182028.0	1182355.0	1182355.0	1182355.0	1182808.0	1182808.0	1183500.0	1183500.0	1184026.0	1184784.0	1185621.0	1185896.0	1185896.0	1185896.0	1187415.0	1187415.0	1188779.0	1188788.0	1189143.0	1190013.0	1190013.0	1190244.0	1190348.0	1190397.0	1191574.0	1191574.0	1191574.0	1192335.0	1192335.0	1192538.0	1192777.0
457.0	712812.0	712812.0	712812.0	712862.0	712862.0	712862.0	712862.0	712862.0	712918.0	713814.0	714012.0	714012.0	714012.0	714012.0	714474.0	714474.0	714893.0	714893.0	714893.0	714893.0	714898.0	715235.0	715350.0	715573.0	715578.0	715578.0	715578.0	715578.0	715578.0	715650.0	715650.0	715650.0	715650.0	715650.0	715650.0
458.0	480341.0	480341.0	480341.0	480341.0	480341.0	480341.0	480341.0	480341.0	480341.0	480341.0	480673.0	481463.0	481463.0	481463.0	481463.0	481775.0	481775.0	481775.0	481775.0	481775.0	481775.0	481775.0	481794.0	481794.0	481794.0	481794.0	481794.0	482019.0	482308.0	482308.0	482308.0	482308.0	482308.0	482308.0	482308.0
459.0	1470259.0	1470259.0	1470762.0	1471297.0	1471861.0	1472388.0	1473457.0	1473672.0	1474103.0	1479199.0	1480411.0	1480411.0	1481823.0	1482299.0	1482418.0	1482522.0	1482522.0	1486926.0	1487124.0	1490042.0	1490095.0	1491205.0	1492708.0	1492950.0	1492957.0	1492974.0	1492974.0	1492974.0	1493397.0	1493955.0	1494748.0	1495057.0	1495679.0	1495679.0	1495687.0
460.0	189746.0	189746.0	189746.0	189746.0	189902.0	189902.0	189902.0	189902.0	189902.0	189902.0	189902.0	189999.0	189999.0	189999.0	189999.0	189999.0	189999.0	189999.0	189999.0	189999.0	189999.0	189999.0	189999.0	189999.0	190031.0	190340.0	190340.0	190340.0	190340.0	190340.0	190684.0	190684.0	191086.0	191086.0	191086.0
461.0	493039.0	493039.0	493363.0	493363.0	493378.0	493378.0	493378.0	493439.0	493439.0	493439.0	496463.0	496463.0	496507.0	497528.0	497528.0	497528.0	497987.0	497987.0	498657.0	498657.0	499124.0	499301.0	499301.0	499611.0	501193.0	502124.0	502124.0	502124.0	502320.0	502463.0	502495.0	504940.0	505122.0	505122.0	505122.0
462.0	614589.0	614589.0	614589.0	614589.0	614589.0	614602.0	614602.0	614602.0	614602.0	614602.0	614735.0	614735.0	614856.0	614856.0	614856.0	614935.0	614935.0	615625.0	616017.0	616017.0	616017.0	616017.0	616017.0	616017.0	616017.0	616017.0	616049.0	616049.0	616049.0	616239.0	616239.0	616239.0	617549.0	617581.0	617581.0
463.0	1569478.0	1569478.0	1569899.0	1570153.0	1574104.0	1575424.0	1575424.0	1575678.0	1577058.0	1578759.0	1579196.0	1579196.0	1579407.0	1579407.0	1579468.0	1580531.0	1580531.0	1580531.0	1581774.0	1581774.0	1582168.0	1582168.0	1582168.0	1582261.0	1582308.0	1582431.0	1582431.0	1582431.0	1582495.0	1582614.0	1582677.0	1582677.0	1583168.0	1583168.0	1583168.0
464.0	586279.0	586279.0	586279.0	586496.0	586556.0	586727.0	586727.0	586727.0	586727.0	586898.0	587253.0	587253.0	587313.0	587360.0	587673.0	587673.0	588133.0	588133.0	588418.0	588418.0	588614.0	588614.0	588798.0	588798.0	588798.0	588798.0	588798.0	588798.0	589323.0	589488.0	589488.0	589488.0	589488.0	589488.0	589488.0
465.0	841690.0	841690.0	841690.0	841690.0	841690.0	842793.0	845537.0	845537.0	845537.0	845537.0	845537.0	845537.0	846207.0	846207.0	846632.0	846632.0	846632.0	846884.0	846922.0	847243.0	847243.0	847881.0	847881.0	847881.0	847981.0	847981.0	848344.0	848344.0	848344.0	848344.0	848670.0	848670.0	848670.0	848670.0	848670.0
466.0	1618658.0	1618658.0	1620456.0	1624949.0	1631318.0	1635162.0	1635236.0	1635306.0	1637871.0	1638882.0	1641061.0	1641429.0	1644943.0	1644943.0	1648024.0	1648719.0	1649582.0	1649582.0	1650710.0	1654608.0	1654820.0	1656466.0	1656775.0	1657088.0	1657957.0	1658436.0	1658605.0	1658802.0	1658802.0	1658802.0	1659651.0	1659976.0	1659981.0	1660701.0	1661380.0
467.0	773320.0	773320.0	775037.0	775037.0	775037.0	775037.0	775380.0	775380.0	775380.0	775517.0	775517.0	775517.0	775897.0	776328.0	776721.0	776721.0	777359.0	777359.0	778727.0	779575.0	779674.0	780412.0	783274.0	783832.0	784078.0	784078.0	784078.0	784078.0	784078.0	784078.0	784406.0	784890.0	784890.0	784890.0	784890.0
468.0	552897.0	552897.0	552897.0	552897.0	552897.0	553224.0	553224.0	553224.0	553224.0	553224.0	553647.0	553647.0	553844.0	553844.0	553844.0	554207.0	554207.0	554555.0	554864.0	554864.0	554865.0	554865.0	554865.0	554865.0	554865.0	554865.0	554865.0	554865.0	554865.0	554960.0	554960.0	554960.0	554960.0	555038.0	555038.0
469.0	1268150.0	1268150.0	1270410.0	1270750.0	1270750.0	1272183.0	1273080.0	1273080.0	1273884.0	1273884.0	1274582.0	1274582.0	1274827.0	1276089.0	1276949.0	1277131.0	1277131.0	1277548.0	1277590.0	1277640.0	1278109.0	1278109.0	1278109.0	1278178.0	1278178.0	1278178.0	1278178.0	1278178.0	1279187.0	1279775.0	1279775.0	1280343.0	1280343.0	1280343.0	1280343.0
470.0	215610.0	215610.0	215610.0	215823.0	215864.0	216080.0	216080.0	216401.0	216401.0	216401.0	216401.0	216401.0	216401.0	216401.0	216401.0	216401.0	216401.0	216441.0	216647.0	216647.0	216647.0	216647.0	216647.0	216647.0	216647.0	216647.0	216647.0	216647.0	216647.0	216647.0	216678.0	216678.0	217082.0	217085.0	217085.0
471.0	1328091.0	1328091.0	1329688.0	1330988.0	1332828.0	1332835.0	1332835.0	1332984.0	1332984.0	1334115.0	1334115.0	1334309.0	1334791.0	1334974.0	1336620.0	1336620.0	1336674.0	1336684.0	1336823.0	1341061.0	1341745.0	1341745.0	1343092.0	1343429.0	1343477.0	1344449.0	1344722.0	1345044.0	1345246.0	1345493.0	1346064.0	1346300.0	1346364.0	1347994.0	1347994.0
472.0	760296.0	760296.0	760296.0	760411.0	762583.0	762583.0	762583.0	762583.0	762583.0	762629.0	762976.0	762976.0	762976.0	762976.0	763184.0	763184.0	763184.0	763833.0	764856.0	764856.0	765226.0	765226.0	765226.0	765226.0	765442.0	765442.0	766881.0	766881.0	767404.0	767404.0	769908.0	769908.0	771234.0	771947.0	773605.0
473.0	621251.0	621251.0	621251.0	621251.0	621438.0	621636.0	621636.0	622215.0	622262.0	622262.0	623594.0	623594.0	623594.0	623648.0	623648.0	623648.0	623648.0	623654.0	624314.0	624314.0	624314.0	624314.0	624593.0	624593.0	624593.0	624593.0	624662.0	624662.0	624662.0	624842.0	625238.0	625556.0	626236.0	626557.0	626557.0
474.0	780774.0	780774.0	781324.0	781557.0	781566.0	783472.0	783785.0	784436.0	785479.0	787587.0	788877.0	788877.0	788877.0	788877.0	789149.0	789149.0	789149.0	789149.0	789961.0	790120.0	790120.0	790521.0	790593.0	790626.0	790626.0	790679.0	790679.0	790679.0	790679.0	790679.0	790679.0	790890.0	790942.0	790945.0	790945.0
475.0	1244620.0	1244620.0	1244986.0	1245244.0	1245244.0	1245244.0	1245433.0	1245656.0	1246000.0	1246000.0	1246000.0	1246000.0	1246000.0	1246000.0	1246000.0	1246000.0	1246000.0	1246000.0	1246427.0	1246467.0	1246467.0	1246467.0	1246467.0	1247392.0	1247392.0	1247392.0	1247392.0	1247392.0	1247392.0	1247392.0	1247392.0	1247398.0	1247798.0	1247818.0	1247818.0
476.0	719451.0	719451.0	721708.0	722021.0	722834.0	723865.0	723865.0	724358.0	726839.0	726839.0	726839.0	726839.0	726839.0	728078.0	728078.0	728125.0	728125.0	728125.0	730237.0	730237.0	737238.0	745078.0	745095.0	745317.0	745317.0	745359.0	745359.0	745359.0	745730.0	745730.0	747030.0	747030.0	747380.0	747417.0	747417.0
477.0	907188.0	907188.0	907582.0	907582.0	907913.0	909103.0	909103.0	911812.0	912275.0	912465.0	912555.0	912555.0	912555.0	912555.0	913593.0	926068.0	928161.0	928161.0	931458.0	931458.0	931906.0	934149.0	934149.0	934149.0	934149.0	934149.0	935301.0	935462.0	935896.0	935896.0	936953.0	936953.0	937287.0	939244.0	939244.0
478.0	863025.0	863025.0	863062.0	863062.0	863193.0	863193.0	863193.0	863257.0	863257.0	863257.0	863945.0	863945.0	863945.0	864515.0	864515.0	864561.0	864561.0	864561.0	866473.0	866473.0	866473.0	866473.0	867047.0	867174.0	867174.0	867174.0	867174.0	867174.0	867496.0	867496.0	867496.0	867496.0	867496.0	867496.0	867496.0
479.0	3841818.0	3841818.0	3873843.0	3881508.0	3882550.0	3884197.0	3884488.0	3887604.0	3890826.0	3893713.0	3894744.0	3894893.0	3895510.0	3897766.0	3901221.0	3902376.0	3907622.0	3909972.0	3916135.0	3916429.0	3917513.0	3921921.0	3922425.0	3925939.0	3925977.0	3926836.0	3926836.0	3928638.0	3931086.0	3931460.0	3934727.0	3935560.0	3941076.0	3941606.0	3947918.0
480.0	303938.0	303938.0	304270.0	304270.0	304270.0	304732.0	304732.0	304732.0	304732.0	304935.0	305272.0	305272.0	305272.0	307210.0	307210.0	307210.0	307210.0	307210.0	307210.0	307210.0	307210.0	307210.0	307210.0	307415.0	307415.0	307415.0	307415.0	307415.0	307415.0	307415.0	307415.0	307415.0	307588.0	307589.0	307589.0
481.0	1099650.0	1099650.0	1099857.0	1099902.0	1100453.0	1101507.0	1101507.0	1101507.0	1102045.0	1102045.0	1103135.0	1103182.0	1103697.0	1103697.0	1103773.0	1104171.0	1104193.0	1104196.0	1104314.0	1104569.0	1104866.0	1104866.0	1105062.0	1105795.0	1112981.0	1113944.0	1114127.0	1134864.0	1134864.0	1134864.0	1135298.0	1135298.0	1135735.0	1136684.0	1136966.0
482.0	757445.0	757445.0	757505.0	757834.0	757834.0	757910.0	757910.0	757964.0	757965.0	758765.0	758765.0	758765.0	758765.0	758765.0	759272.0	759272.0	759272.0	759272.0	760406.0	760406.0	760406.0	760406.0	760406.0	760406.0	760406.0	760406.0	760406.0	760406.0	760406.0	760406.0	760438.0	760438.0	760438.0	760662.0	760705.0
483.0	487709.0	487709.0	487755.0	487776.0	488030.0	488347.0	488347.0	488352.0	491017.0	491817.0	491817.0	491817.0	491817.0	491993.0	491993.0	491993.0	491993.0	491993.0	492624.0	492624.0	493337.0	495247.0	495247.0	495247.0	495247.0	495247.0	495247.0	495584.0	495584.0	495584.0	496428.0	496428.0	496986.0	497332.0	497413.0
484.0	1007156.0	1007156.0	1010841.0	1010841.0	1010841.0	1010841.0	1010852.0	1010852.0	1010852.0	1010852.0	1011485.0	1011485.0	1011485.0	1011485.0	1011485.0	1011485.0	1011485.0	1012157.0	1012673.0	1012673.0	1012673.0	1012673.0	1012673.0	1012859.0	1012859.0	1012859.0	1012859.0	1012859.0	1012859.0	1012859.0	1012859.0	1012859.0	1012859.0	1012859.0	1012859.0
485.0	806806.0	806806.0	806806.0	806806.0	807010.0	807738.0	807738.0	807863.0	808196.0	808196.0	808530.0	808530.0	808530.0	808952.0	808952.0	808952.0	808952.0	808952.0	810365.0	810365.0	810365.0	810365.0	810365.0	810832.0	818015.0	818089.0	818089.0	818672.0	819223.0	819223.0	819223.0	819553.0	819553.0	819553.0	820151.0
486.0	1285197.0	1285197.0	1285488.0	1285488.0	1285618.0	1288287.0	1288287.0	1289055.0	1289386.0	1289386.0	1290352.0	1291597.0	1292874.0	1293571.0	1293701.0	1293846.0	1293847.0	1293847.0	1296429.0	1296429.0	1296461.0	1296602.0	1298006.0	1298550.0	1298736.0	1299043.0	1299043.0	1299043.0	1299615.0	1299615.0	1300505.0	1301775.0	1301775.0	1301789.0	1302383.0
487.0	471305.0	471305.0	471698.0	471698.0	471698.0	471794.0	471878.0	472362.0	472362.0	472362.0	472362.0	472362.0	472362.0	472362.0	472362.0	472362.0	472362.0	472362.0	472362.0	472442.0	472442.0	472442.0	472442.0	472442.0	472442.0	472442.0	472442.0	472442.0	472480.0	472480.0	472480.0	472836.0	472836.0	472836.0	473175.0
488.0	515813.0	515813.0	516851.0	516851.0	516851.0	516851.0	516851.0	516851.0	516851.0	516851.0	517167.0	517167.0	517167.0	517167.0	517167.0	517167.0	517167.0	517167.0	518393.0	518393.0	518393.0	518393.0	518393.0	518393.0	518393.0	518393.0	518393.0	518393.0	518503.0	518503.0	518503.0	518530.0	518591.0	518957.0	518957.0
489.0	424233.0	424233.0	424297.0	424297.0	424297.0	425856.0	425856.0	426122.0	427485.0	427485.0	427978.0	427978.0	427978.0	428322.0	428322.0	428322.0	428626.0	428626.0	428844.0	428844.0	428844.0	429157.0	429157.0	429643.0	429643.0	429643.0	429643.0	429643.0	429696.0	429696.0	429737.0	429737.0	429787.0	430096.0	430096.0
490.0	1350476.0	1350476.0	1350862.0	1350862.0	1351132.0	1351905.0	1351905.0	1353046.0	1354306.0	1354625.0	1355041.0	1355041.0	1355041.0	1355308.0	1355801.0	1356255.0	1356255.0	1356255.0	1356919.0	1356919.0	1356919.0	1356919.0	1356919.0	1356919.0	1356919.0	1356919.0	1357744.0	1357916.0	1358391.0	1358391.0	1358394.0	1358394.0	1358756.0	1359230.0	1359230.0
491.0	1240529.0	1240529.0	1241201.0	1241201.0	1241634.0	1242066.0	1242393.0	1243720.0	1244111.0	1244652.0	1246369.0	1246369.0	1246369.0	1246814.0	1246814.0	1246814.0	1246814.0	1246891.0	1248479.0	1248995.0	1249198.0	1249198.0	1249198.0	1249198.0	1249198.0	1249198.0	1249235.0	1249235.0	1249745.0	1249745.0	1249745.0	1249754.0	1249754.0	1251841.0	1256090.0
492.0	1108250.0	1108250.0	1111522.0	1111522.0	1111522.0	1114761.0	1114761.0	1114926.0	1115158.0	1115474.0	1115474.0	1115998.0	1115998.0	1115998.0	1116255.0	1116255.0	1116660.0	1116660.0	1116660.0	1116660.0	1116660.0	1116660.0	1116660.0	1116894.0	1116894.0	1116944.0	1116944.0	1116944.0	1116944.0	1117116.0	1117116.0	1117116.0	1117288.0	1119334.0	1119514.0
493.0	1410307.0	1410307.0	1410913.0	1410913.0	1414587.0	1417589.0	1417589.0	1420079.0	1424210.0	1424762.0	1424840.0	1424840.0	1425189.0	1425541.0	1426582.0	1429160.0	1441111.0	1442280.0	1447177.0	1447281.0	1447281.0	1447281.0	1447315.0	1447517.0	1447517.0	1447562.0	1448683.0	1449892.0	1450465.0	1450465.0	1451629.0	1451958.0	1452593.0	1453239.0	1453239.0
494.0	532686.0	532686.0	535594.0	535594.0	535594.0	535594.0	535594.0	535690.0	535690.0	535690.0	535690.0	535690.0	536663.0	536663.0	536901.0	536901.0	536901.0	536901.0	538067.0	538067.0	538492.0	539759.0	539759.0	539759.0	539759.0	539856.0	539856.0	540055.0	540102.0	540102.0	540102.0	540102.0	540431.0	540917.0	540917.0
495.0	840616.0	840616.0	841879.0	841879.0	841926.0	841973.0	841973.0	841973.0	842282.0	842298.0	842298.0	842380.0	842380.0	843078.0	843537.0	843905.0	843924.0	843974.0	845241.0	845727.0	846344.0	846344.0	846810.0	846810.0	846810.0	846810.0	846810.0	846810.0	846810.0	847141.0	847985.0	848425.0	848676.0	848676.0	849067.0
496.0	1055965.0	1055965.0	1057047.0	1057047.0	1057047.0	1057047.0	1057047.0	1057047.0	1058365.0	1058365.0	1058798.0	1058798.0	1059026.0	1059026.0	1059418.0	1059418.0	1059418.0	1059418.0	1060495.0	1060495.0	1060495.0	1061294.0	1061581.0	1061581.0	1061843.0	1062125.0	1062165.0	1062165.0	1062274.0	1062274.0	1062274.0	1062274.0	1062274.0	1062301.0	1062513.0
497.0	1070996.0	1070996.0	1071160.0	1071160.0	1071160.0	1071335.0	1071335.0	1071335.0	1071411.0	1071722.0	1071895.0	1071895.0	1071895.0	1072800.0	1072900.0	1072900.0	1072900.0	1072900.0	1072900.0	1072900.0	1072900.0	1072900.0	1072900.0	1072900.0	1072900.0	1072900.0	1072900.0	1072900.0	1072900.0	1072900.0	1072900.0	1072900.0	1072900.0	1073847.0	1073847.0
498.0	892845.0	892845.0	893042.0	893042.0	893042.0	894479.0	894580.0	894735.0	896122.0	896122.0	896633.0	896633.0	897297.0	900309.0	900309.0	900813.0	900813.0	900813.0	902037.0	902181.0	902495.0	904862.0	904943.0	904943.0	905115.0	905432.0	905432.0	905579.0	905579.0	905579.0	905579.0	905659.0	907279.0	907279.0	907279.0
499.0	1341411.0	1341411.0	1341715.0	1342279.0	1342447.0	1342447.0	1342447.0	1343177.0	1343177.0	1343177.0	1343960.0	1343960.0	1345377.0	1345377.0	1345875.0	1347169.0	1347483.0	1347569.0	1348415.0	1349387.0	1349387.0	1349917.0	1349917.0	1350180.0	1350378.0	1350378.0	1351535.0	1351732.0	1351975.0	1351975.0	1352301.0	1352358.0	1352377.0	1352409.0	1353189.0
500.0	1109395.0	1109395.0	1110318.0	1110318.0	1110318.0	1110318.0	1110788.0	1111240.0	1111601.0	1112424.0	1112733.0	1112733.0	1112733.0	1112733.0	1112733.0	1112733.0	1113056.0	1113056.0	1113347.0	1113398.0	1113965.0	1113965.0	1114347.0	1114347.0	1114347.0	1114347.0	1114347.0	1114491.0	1114713.0	1115646.0	1115832.0	1115832.0	1116240.0	1116240.0	1116240.0
501.0	1352418.0	1352418.0	1355985.0	1356335.0	1356977.0	1360554.0	1361989.0	1362970.0	1365979.0	1367316.0	1379303.0	1380031.0	1380617.0	1390740.0	1393026.0	1393288.0	1393666.0	1393898.0	1394237.0	1400673.0	1400982.0	1401138.0	1402551.0	1402551.0	1402657.0	1403138.0	1405215.0	1405460.0	1405460.0	1405463.0	1407652.0	1407962.0	1425441.0	1425591.0	1427125.0
502.0	988299.0	988299.0	988299.0	988480.0	988736.0	988736.0	988736.0	988736.0	988736.0	988736.0	989068.0	989068.0	993459.0	994047.0	994645.0	994645.0	994645.0	994732.0	995052.0	995052.0	995052.0	995092.0	995092.0	995092.0	995158.0	995158.0	995158.0	995158.0	995342.0	995342.0	995342.0	995342.0	995348.0	995584.0	995779.0
503.0	677016.0	677016.0	677016.0	677016.0	677016.0	677016.0	677016.0	677016.0	677213.0	677213.0	677213.0	677213.0	677213.0	677252.0	677252.0	677252.0	677252.0	677252.0	677252.0	678399.0	678399.0	678537.0	678537.0	678537.0	678578.0	678578.0	678578.0	678887.0	678887.0	678887.0	678887.0	678887.0	678887.0	678887.0	678887.0
504.0	461383.0	461383.0	461383.0	461399.0	461399.0	461399.0	461399.0	461399.0	461399.0	461399.0	461399.0	461399.0	461399.0	461399.0	461399.0	461399.0	461399.0	461399.0	461581.0	461581.0	461581.0	461581.0	461581.0	461581.0	462067.0	462067.0	462067.0	462067.0	462067.0	462067.0	462067.0	462067.0	462067.0	462067.0	462248.0
505.0	624721.0	624721.0	624821.0	625546.0	625546.0	625549.0	625549.0	625549.0	625549.0	625549.0	625549.0	625549.0	625549.0	625947.0	626143.0	626143.0	626143.0	626316.0	626316.0	626389.0	626389.0	626389.0	626389.0	626680.0	626680.0	626680.0	626680.0	626680.0	626698.0	626698.0	626698.0	626698.0	627048.0	627048.0	627603.0
506.0	708004.0	708004.0	708004.0	708004.0	708004.0	708055.0	708055.0	708392.0	708392.0	708478.0	708478.0	708478.0	708478.0	708537.0	708537.0	708537.0	708537.0	708537.0	708537.0	708537.0	708877.0	709194.0	709194.0	709194.0	709194.0	709194.0	709194.0	709194.0	709517.0	709517.0	709690.0	709690.0	709690.0	709690.0	710595.0
507.0	565706.0	565706.0	565706.0	565706.0	565706.0	565706.0	565706.0	565706.0	566343.0	566343.0	566343.0	566343.0	566522.0	566565.0	566565.0	566565.0	566565.0	566565.0	566565.0	566565.0	566565.0	566565.0	566626.0	566626.0	566626.0	566626.0	566626.0	566626.0	566626.0	566626.0	566626.0	566626.0	567577.0	567577.0	567577.0
508.0	535937.0	535937.0	536612.0	536658.0	536658.0	536849.0	536849.0	536849.0	538071.0	538071.0	538509.0	538509.0	538509.0	538807.0	538807.0	538807.0	538807.0	538807.0	538807.0	538807.0	538807.0	538807.0	538807.0	538807.0	538807.0	538807.0	538807.0	538807.0	539007.0	539007.0	539441.0	539441.0	539441.0	539441.0	539441.0
509.0	837149.0	837149.0	841781.0	842196.0	842196.0	843336.0	843336.0	843336.0	843336.0	843336.0	843606.0	843606.0	843606.0	843606.0	848323.0	848813.0	848813.0	848813.0	848813.0	849180.0	849396.0	849396.0	850361.0	857591.0	857591.0	857591.0	857685.0	859104.0	859104.0	859104.0	859104.0	859104.0	859104.0	859529.0	859529.0
510.0	804698.0	804698.0	804718.0	805808.0	805808.0	805808.0	805990.0	806160.0	806160.0	806988.0	806988.0	806988.0	806988.0	807119.0	809743.0	809918.0	809918.0	810202.0	810632.0	810886.0	810886.0	810886.0	810886.0	811451.0	811451.0	812047.0	812047.0	812047.0	812278.0	812488.0	813676.0	814161.0	814161.0	814161.0	814161.0
511.0	997413.0	997413.0	997413.0	997413.0	997514.0	997516.0	997516.0	997831.0	997899.0	997899.0	997900.0	997900.0	998884.0	999225.0	999625.0	999625.0	999625.0	999934.0	1000591.0	1000798.0	1001293.0	1001293.0	1001293.0	1001333.0	1001333.0	1001738.0	1001738.0	1001782.0	1001782.0	1001782.0	1002793.0	1002793.0	1002793.0	1002793.0	1003110.0
512.0	1574696.0	1574696.0	1574926.0	1574926.0	1574926.0	1575258.0	1576144.0	1576144.0	1576916.0	1576916.0	1576978.0	1576978.0	1577540.0	1577842.0	1577947.0	1577947.0	1578049.0	1578049.0	1578584.0	1579305.0	1579305.0	1579305.0	1580048.0	1580048.0	1580918.0	1580918.0	1581547.0	1581547.0	1581547.0	1581874.0	1582108.0	1582158.0	1582178.0	1582984.0	1583018.0
513.0	677105.0	677105.0	677736.0	677736.0	677736.0	677736.0	677736.0	677736.0	677736.0	677736.0	677736.0	677736.0	677736.0	677736.0	677736.0	677736.0	677736.0	677736.0	677736.0	677736.0	677736.0	677736.0	677736.0	677736.0	677736.0	677736.0	677736.0	677736.0	677823.0	677823.0	677995.0	677995.0	677995.0	677995.0	677995.0
514.0	656701.0	656701.0	657040.0	657131.0	659117.0	660132.0	660538.0	661952.0	662907.0	663240.0	664298.0	664298.0	667079.0	667079.0	667179.0	667761.0	667761.0	668174.0	670768.0	670768.0	671223.0	671223.0	672091.0	672667.0	674286.0	675504.0	675829.0	676163.0	680977.0	681329.0	681712.0	683116.0	683273.0	684386.0	684386.0
515.0	805189.0	805189.0	805189.0	805189.0	805189.0	805189.0	805189.0	805418.0	806706.0	806706.0	807244.0	807244.0	807814.0	807814.0	807814.0	807814.0	807814.0	807953.0	808264.0	808264.0	808264.0	808264.0	812437.0	812463.0	812463.0	812463.0	812463.0	812773.0	812773.0	812773.0	812773.0	812773.0	812773.0	814677.0	814677.0
516.0	1539882.0	1539882.0	1539882.0	1540858.0	1541075.0	1541515.0	1541515.0	1542344.0	1542374.0	1543196.0	1543506.0	1544323.0	1546546.0	1546959.0	1546997.0	1547429.0	1547429.0	1547429.0	1547927.0	1547927.0	1548067.0	1549220.0	1549220.0	1549384.0	1549431.0	1549431.0	1549431.0	1549507.0	1550204.0	1550321.0	1550973.0	1553625.0	1553626.0	1554073.0	1555056.0
517.0	1093063.0	1093063.0	1093390.0	1093648.0	1093648.0	1093984.0	1093987.0	1094238.0	1094238.0	1094238.0	1096762.0	1096762.0	1096762.0	1097106.0	1097106.0	1097483.0	1097483.0	1097483.0	1097483.0	1097669.0	1097669.0	1097669.0	1097950.0	1097950.0	1097950.0	1098614.0	1098614.0	1098661.0	1098984.0	1098984.0	1099831.0	1101051.0	1101528.0	1101606.0	1102266.0
518.0	790748.0	790748.0	790748.0	791714.0	792546.0	792546.0	792546.0	793928.0	793928.0	793928.0	793974.0	793974.0	794871.0	794871.0	794871.0	794871.0	794871.0	794871.0	795705.0	795705.0	795705.0	795742.0	795919.0	795919.0	795919.0	795919.0	795919.0	795919.0	795955.0	795955.0	795955.0	796335.0	796443.0	797503.0	797818.0
519.0	605768.0	605768.0	606078.0	606082.0	615815.0	615881.0	616266.0	616266.0	616362.0	616549.0	618481.0	618481.0	619076.0	619251.0	619251.0	619251.0	619251.0	619272.0	619360.0	619454.0	619862.0	619862.0	658978.0	698581.0	755790.0	756430.0	756430.0	756430.0	759494.0	759494.0	759515.0	760041.0	760476.0	760476.0	760941.0
520.0	1286829.0	1286829.0	1286829.0	1287006.0	1287296.0	1287296.0	1287296.0	1287685.0	1288200.0	1288200.0	1288760.0	1289744.0	1290059.0	1290483.0	1291078.0	1292068.0	1292766.0	1293693.0	1294954.0	1296017.0	1296453.0	1296453.0	1298208.0	1298208.0	1298745.0	1299654.0	1301140.0	1301176.0	1301691.0	1301863.0	1301863.0	1301863.0	1302215.0	1302563.0	1302921.0
521.0	1759735.0	1759735.0	1762706.0	1764076.0	1764382.0	1766799.0	1766799.0	1767458.0	1768550.0	1768671.0	1769146.0	1769986.0	1792010.0	1822337.0	1823829.0	1823829.0	1826856.0	1826856.0	1828937.0	1828937.0	1831007.0	1832217.0	1873152.0	1873677.0	1873677.0	1874580.0	1874580.0	1875211.0	1876028.0	1876028.0	1877745.0	1879036.0	1879609.0	1880406.0	1881261.0
522.0	1054882.0	1054882.0	1055129.0	1059146.0	1065473.0	1067004.0	1068764.0	1070690.0	1083345.0	1091878.0	1093136.0	1097265.0	1106413.0	1110443.0	1114831.0	1117908.0	1118276.0	1118528.0	1125482.0	1125769.0	1126977.0	1171601.0	1263514.0	1264314.0	1268928.0	1270974.0	1275349.0	1275414.0	1278487.0	1279059.0	1279687.0	1280047.0	1281657.0	1285953.0	1287174.0
523.0	1115114.0	1115114.0	1121015.0	1122506.0	1125500.0	1128281.0	1144198.0	1145751.0	1147023.0	1149191.0	1152387.0	1152387.0	1156424.0	1156424.0	1157061.0	1158082.0	1160120.0	1164227.0	1164311.0	1164311.0	1164311.0	1205068.0	1205961.0	1205961.0	1206118.0	1206315.0	1206689.0	1207121.0	1207446.0	1207446.0	1207589.0	1207589.0	1207589.0	1207589.0	1207589.0
524.0	531729.0	531729.0	531729.0	531729.0	531729.0	531729.0	531729.0	532029.0	532029.0	532029.0	532076.0	532076.0	532076.0	532076.0	532382.0	532382.0	532382.0	532382.0	533785.0	533785.0	533785.0	533785.0	533786.0	533843.0	533843.0	534431.0	534431.0	534431.0	534431.0	534431.0	534997.0	534997.0	536028.0	536028.0	536065.0
525.0	1220498.0	1220498.0	1223071.0	1224726.0	1225228.0	1226826.0	1226826.0	1227862.0	1231028.0	1231696.0	1232460.0	1233332.0	1252755.0	1252875.0	1255006.0	1255340.0	1255616.0	1255705.0	1259175.0	1259635.0	1259983.0	1264416.0	1309862.0	1357202.0	1413919.0	1436854.0	1437288.0	1438124.0	1439017.0	1439600.0	1439750.0	1439848.0	1441000.0	1441990.0	1442014.0
526.0	707712.0	707712.0	708306.0	708306.0	708481.0	708988.0	708988.0	708988.0	708989.0	708989.0	708989.0	708989.0	708989.0	710150.0	710150.0	710150.0	710150.0	710150.0	711064.0	711064.0	711064.0	711064.0	711237.0	711242.0	711242.0	711242.0	712117.0	712428.0	713375.0	713375.0	714582.0	716042.0	716042.0	716042.0	716042.0
527.0	1656498.0	1656498.0	1659023.0	1660092.0	1661046.0	1662612.0	1662612.0	1663918.0	1665017.0	1665718.0	1666062.0	1666564.0	1667443.0	1668577.0	1669247.0	1669247.0	1669247.0	1669247.0	1676066.0	1677748.0	1678061.0	1678061.0	1678061.0	1678130.0	1678970.0	1680191.0	1681180.0	1681359.0	1682122.0	1682256.0	1682843.0	1682869.0	1683164.0	1684978.0	1685575.0
528.0	418602.0	418602.0	419506.0	419885.0	421025.0	421025.0	421025.0	421025.0	422482.0	422482.0	422482.0	422482.0	423183.0	423183.0	423708.0	423708.0	426382.0	426382.0	429083.0	429083.0	429746.0	431802.0	506538.0	506538.0	506540.0	506548.0	507994.0	507994.0	508035.0	508035.0	508035.0	508578.0	510641.0	510723.0	511668.0
529.0	510949.0	510949.0	511050.0	511050.0	511050.0	512409.0	512409.0	513858.0	516226.0	516226.0	516922.0	516922.0	516922.0	517152.0	517152.0	517152.0	517152.0	517152.0	517403.0	517403.0	517403.0	517403.0	517403.0	517403.0	517403.0	517772.0	517904.0	518214.0	519046.0	519046.0	519046.0	519046.0	519046.0	519490.0	519490.0
530.0	610030.0	610030.0	610343.0	610343.0	610343.0	610343.0	610343.0	610741.0	610741.0	611067.0	611067.0	611067.0	611234.0	611234.0	611234.0	612118.0	612118.0	612164.0	615054.0	615054.0	615057.0	615637.0	625669.0	642729.0	745458.0	748949.0	748949.0	749473.0	749584.0	749584.0	749584.0	750208.0	750531.0	750725.0	750897.0
531.0	2093352.0	2093352.0	2100943.0	2111743.0	2119231.0	2128849.0	2130028.0	2139200.0	2145148.0	2148994.0	2160383.0	2161332.0	2247550.0	2253057.0	2253644.0	2255030.0	2255681.0	2257075.0	2263025.0	2268755.0	2269493.0	2278362.0	2301558.0	2302286.0	2304291.0	2308759.0	2309126.0	2312455.0	2314305.0	2314469.0	2314793.0	2316293.0	2319375.0	2320235.0	2320793.0
532.0	762333.0	762333.0	762422.0	762678.0	762678.0	762717.0	762717.0	762717.0	763042.0	763042.0	763405.0	763405.0	763528.0	763610.0	763909.0	763909.0	763909.0	763909.0	763909.0	764208.0	764585.0	764714.0	766388.0	766757.0	766757.0	766875.0	766875.0	767277.0	767296.0	767744.0	768401.0	769330.0	769330.0	770381.0	770548.0
533.0	1809709.0	1809709.0	1815734.0	1816910.0	1825764.0	1828630.0	1829427.0	1832989.0	1834505.0	1836931.0	1837661.0	1838114.0	1845101.0	1853587.0	1856115.0	1856805.0	1857564.0	1858942.0	1866310.0	1867860.0	1869367.0	1869563.0	1880747.0	1912474.0	2071298.0	2090868.0	2090934.0	2112377.0	2113474.0	2113512.0	2113875.0	2116976.0	2117869.0	2119159.0	2119474.0
534.0	286784.0	286784.0	286784.0	286784.0	286784.0	286786.0	286786.0	286786.0	286786.0	287000.0	287000.0	287000.0	287000.0	287000.0	287000.0	287000.0	287000.0	287220.0	287220.0	287220.0	287220.0	287220.0	287220.0	287220.0	287220.0	287220.0	287220.0	287220.0	287220.0	287220.0	287220.0	287220.0	287220.0	287220.0	287220.0
535.0	660165.0	660165.0	660165.0	660165.0	660219.0	660219.0	660219.0	660219.0	660654.0	660654.0	661008.0	661008.0	661008.0	661008.0	661361.0	661786.0	661969.0	662082.0	662082.0	662082.0	662394.0	662394.0	662562.0	662562.0	662562.0	662562.0	662562.0	662827.0	662827.0	663396.0	663917.0	663924.0	663924.0	663924.0	663924.0
536.0	775823.0	775823.0	775823.0	775823.0	775823.0	775823.0	775823.0	776196.0	776851.0	776851.0	776851.0	776851.0	776851.0	776851.0	776851.0	776851.0	776851.0	776851.0	776851.0	777288.0	777288.0	777288.0	777288.0	777288.0	777288.0	777950.0	777950.0	778289.0	778289.0	778289.0	779028.0	779441.0	779441.0	779441.0	779441.0
537.0	435627.0	435627.0	435627.0	435627.0	435627.0	435627.0	435627.0	435627.0	435627.0	435627.0	435627.0	435627.0	435627.0	435627.0	435657.0	435657.0	438181.0	438181.0	438181.0	438181.0	438181.0	438181.0	438181.0	438184.0	438184.0	438258.0	440350.0	440350.0	440664.0	440664.0	440664.0	440981.0	440981.0	440981.0	440981.0
538.0	1157026.0	1157026.0	1158379.0	1158379.0	1158379.0	1158503.0	1158503.0	1160822.0	1161839.0	1161839.0	1164058.0	1164058.0	1164669.0	1165622.0	1166148.0	1166148.0	1166148.0	1166482.0	1166759.0	1166890.0	1167221.0	1167221.0	1167708.0	1175181.0	1269030.0	1269030.0	1276331.0	1276830.0	1276830.0	1276858.0	1276904.0	1277734.0	1277734.0	1277734.0	1278647.0
539.0	792964.0	792964.0	792964.0	792964.0	793074.0	793416.0	793416.0	793505.0	793505.0	793505.0	793505.0	793505.0	793789.0	793789.0	793851.0	795059.0	795059.0	795884.0	795884.0	796620.0	798367.0	798367.0	798367.0	798367.0	798367.0	798367.0	799353.0	799353.0	801628.0	801628.0	801704.0	801704.0	801704.0	801704.0	802154.0
540.0	764735.0	764735.0	765790.0	765998.0	767661.0	767995.0	767995.0	768174.0	768510.0	768510.0	771118.0	771118.0	771312.0	773828.0	775197.0	775410.0	775410.0	775609.0	775899.0	776248.0	776248.0	776519.0	776633.0	782860.0	807712.0	808025.0	808984.0	809252.0	809763.0	809763.0	810087.0	810706.0	810756.0	812252.0	812330.0
541.0	2262939.0	2262939.0	2266774.0	2267594.0	2273657.0	2291869.0	2292207.0	2292888.0	2293077.0	2294713.0	2305514.0	2305514.0	2327379.0	2330370.0	2335036.0	2337178.0	2337848.0	2351367.0	2358695.0	2360513.0	2360513.0	2364268.0	2364822.0	2365910.0	2366897.0	2367333.0	2367686.0	2367686.0	2367691.0	2368172.0	2368172.0	2369150.0	2369156.0	2369247.0	2369386.0
542.0	320911.0	320911.0	320911.0	320911.0	321186.0	321386.0	321386.0	321386.0	321748.0	321748.0	321748.0	321748.0	321748.0	321759.0	322718.0	322718.0	322718.0	322718.0	323179.0	323889.0	323889.0	324483.0	324685.0	324685.0	325045.0	325401.0	325469.0	325469.0	325469.0	325469.0	325728.0	325728.0	326713.0	326713.0	327613.0
543.0	1111259.0	1111259.0	1112432.0	1113399.0	1113399.0	1116622.0	1116622.0	1116861.0	1117374.0	1117553.0	1118295.0	1118295.0	1120473.0	1120747.0	1123058.0	1123068.0	1123068.0	1125815.0	1125839.0	1128016.0	1128016.0	1128064.0	1128738.0	1129135.0	1129797.0	1130511.0	1130903.0	1130903.0	1131116.0	1131116.0	1132390.0	1132572.0	1132572.0	1132572.0	1132572.0
544.0	734426.0	734426.0	734426.0	734426.0	734426.0	734426.0	734426.0	734426.0	734426.0	734605.0	734795.0	734795.0	734795.0	734795.0	734795.0	734795.0	734795.0	734913.0	734913.0	735034.0	735034.0	735034.0	735034.0	735034.0	735034.0	735034.0	735034.0	735034.0	735182.0	735182.0	735182.0	735182.0	735182.0	735182.0	735182.0
545.0	2294067.0	2294067.0	2298876.0	2304915.0	2312605.0	2312605.0	2313164.0	2316499.0	2316623.0	2316623.0	2317250.0	2317317.0	2320003.0	2320549.0	2322114.0	2322114.0	2323157.0	2325484.0	2330279.0	2335922.0	2335922.0	2336518.0	2336925.0	2338263.0	2338263.0	2338375.0	2341977.0	2344106.0	2344384.0	2344543.0	2344659.0	2346018.0	2346500.0	2346668.0	2346709.0
546.0	505405.0	505405.0	505405.0	505578.0	505625.0	508064.0	508064.0	508064.0	508064.0	508064.0	509323.0	509436.0	509688.0	509688.0	510608.0	510608.0	511612.0	511612.0	512343.0	512343.0	512343.0	512343.0	512343.0	513138.0	513138.0	513138.0	513138.0	513138.0	513872.0	513878.0	513878.0	514238.0	514238.0	516428.0	516513.0
547.0	1562248.0	1562248.0	1562914.0	1562914.0	1563481.0	1563481.0	1564368.0	1564774.0	1565929.0	1566049.0	1569926.0	1570518.0	1571917.0	1571975.0	1572965.0	1573113.0	1573113.0	1573113.0	1574223.0	1574223.0	1574916.0	1575207.0	1576047.0	1576255.0	1578026.0	1578026.0	1578152.0	1578152.0	1578751.0	1578751.0	1578815.0	1579152.0	1579240.0	1579711.0	1579862.0
548.0	644618.0	644618.0	645358.0	645358.0	645682.0	645682.0	645682.0	645682.0	646069.0	646069.0	646069.0	646069.0	646597.0	646752.0	646752.0	646752.0	646752.0	646752.0	646752.0	646752.0	646752.0	646752.0	648015.0	648015.0	648795.0	648795.0	648795.0	648795.0	648795.0	648795.0	650374.0	650374.0	650374.0	650374.0	650374.0
549.0	537728.0	537728.0	538196.0	538512.0	538598.0	538598.0	538843.0	538843.0	539442.0	539619.0	539723.0	539723.0	539728.0	540515.0	546752.0	547226.0	548251.0	548251.0	549881.0	549881.0	549965.0	549965.0	549965.0	551646.0	552871.0	552871.0	553335.0	553659.0	554377.0	554377.0	554377.0	554377.0	554493.0	554504.0	554661.0
550.0	639393.0	639393.0	639393.0	639393.0	639393.0	639393.0	639393.0	639393.0	639393.0	639403.0	639403.0	639403.0	639403.0	639403.0	639403.0	639403.0	639403.0	639403.0	639785.0	639785.0	639785.0	639785.0	639785.0	639785.0	640354.0	640354.0	640354.0	640354.0	640354.0	640354.0	640354.0	640354.0	640354.0	640354.0	640354.0
551.0	764631.0	764631.0	764631.0	764631.0	764631.0	764631.0	764631.0	764631.0	764631.0	764631.0	765285.0	765285.0	765471.0	765471.0	765486.0	765486.0	765486.0	765486.0	765944.0	765944.0	767184.0	767184.0	767586.0	769499.0	770917.0	770917.0	771483.0	771483.0	772742.0	772780.0	772780.0	772780.0	773778.0	774314.0	774314.0
552.0	1281058.0	1281058.0	1281578.0	1281578.0	1281908.0	1283125.0	1283125.0	1283125.0	1283125.0	1283490.0	1290905.0	1296177.0	1296177.0	1296527.0	1296935.0	1297299.0	1297299.0	1297307.0	1297531.0	1297531.0	1301629.0	1301629.0	1305638.0	1306115.0	1307621.0	1307621.0	1308405.0	1309629.0	1309629.0	1309764.0	1310665.0	1310914.0	1310914.0	1312193.0	1312538.0
553.0	433678.0	433678.0	434280.0	434585.0	436767.0	437736.0	437736.0	437761.0	437797.0	437976.0	437993.0	437993.0	437993.0	437993.0	437993.0	437993.0	437993.0	438100.0	438101.0	438101.0	438101.0	438177.0	438621.0	438936.0	440691.0	441981.0	441981.0	442259.0	443914.0	443914.0	443914.0	443914.0	443914.0	443914.0	444221.0
554.0	763275.0	763275.0	763589.0	763589.0	763589.0	763589.0	763589.0	763589.0	763589.0	763589.0	763589.0	763589.0	763589.0	763941.0	763956.0	763956.0	763956.0	763956.0	763956.0	763956.0	764205.0	764205.0	764569.0	764569.0	764569.0	765121.0	765665.0	768764.0	768969.0	768969.0	768969.0	768969.0	768969.0	768969.0	768969.0
555.0	1087500.0	1087500.0	1087602.0	1088042.0	1088042.0	1088042.0	1088042.0	1088042.0	1088138.0	1088138.0	1088138.0	1088168.0	1088168.0	1088168.0	1088193.0	1088193.0	1088193.0	1088193.0	1088239.0	1088618.0	1088618.0	1088618.0	1088633.0	1088672.0	1088672.0	1088672.0	1088672.0	1089129.0	1089935.0	1089935.0	1089935.0	1089972.0	1089972.0	1090179.0	1090179.0
556.0	736252.0	736252.0	736252.0	736252.0	736252.0	736252.0	736252.0	736252.0	736252.0	736252.0	736252.0	736252.0	736267.0	736379.0	736379.0	736379.0	736379.0	736379.0	736379.0	736455.0	736809.0	736894.0	736894.0	737647.0	737647.0	737647.0	737647.0	738074.0	738074.0	738074.0	738074.0	738082.0	738087.0	739806.0	739806.0
557.0	485625.0	485625.0	485625.0	485625.0	485938.0	485938.0	486389.0	486389.0	486389.0	486389.0	486578.0	486578.0	486578.0	486578.0	486578.0	486578.0	486578.0	486578.0	486578.0	486578.0	486578.0	486706.0	486706.0	486706.0	486706.0	486706.0	486706.0	486706.0	486767.0	486767.0	487107.0	487133.0	487133.0	487133.0	487544.0
558.0	601157.0	601157.0	601157.0	601157.0	601157.0	601236.0	601236.0	601307.0	601341.0	601341.0	601832.0	601832.0	601832.0	601832.0	601832.0	602102.0	602102.0	602102.0	602924.0	602924.0	602924.0	602924.0	603389.0	603389.0	603389.0	603389.0	603389.0	605050.0	605050.0	605050.0	605050.0	605050.0	605050.0	605064.0	605064.0
559.0	269541.0	269541.0	269541.0	269541.0	270164.0	277186.0	277197.0	277306.0	277306.0	277306.0	277306.0	277306.0	279280.0	280033.0	280033.0	280033.0	280079.0	280079.0	280079.0	280079.0	280079.0	280531.0	280531.0	280959.0	280959.0	280959.0	280959.0	280959.0	282132.0	282132.0	282132.0	282132.0	282132.0	282476.0	282573.0
560.0	928878.0	928878.0	929426.0	929748.0	929748.0	929748.0	929748.0	929748.0	930232.0	930348.0	930348.0	930348.0	930348.0	930348.0	930876.0	931267.0	931267.0	931267.0	931270.0	931557.0	931557.0	931557.0	931749.0	931787.0	931787.0	931787.0	931787.0	931787.0	931787.0	931787.0	931787.0	931787.0	931787.0	932105.0	932105.0
561.0	642720.0	642720.0	642720.0	643805.0	643805.0	643805.0	643805.0	643805.0	643805.0	643805.0	643805.0	643805.0	643805.0	643805.0	644161.0	644161.0	644161.0	644162.0	644162.0	644162.0	644162.0	644162.0	644162.0	644485.0	644485.0	644485.0	644485.0	645425.0	645569.0	645569.0	645569.0	645569.0	645569.0	645805.0	645805.0
562.0	1254864.0	1254864.0	1254864.0	1254864.0	1254864.0	1255116.0	1255116.0	1255618.0	1256190.0	1256190.0	1256190.0	1256190.0	1257264.0	1257264.0	1257668.0	1257668.0	1257668.0	1257668.0	1258109.0	1258180.0	1258180.0	1258180.0	1258180.0	1258180.0	1258670.0	1258670.0	1258678.0	1258678.0	1258678.0	1258678.0	1258678.0	1258733.0	1258733.0	1258844.0	1259626.0
563.0	274372.0	274372.0	274372.0	274391.0	274740.0	280325.0	280325.0	281475.0	281823.0	281823.0	281823.0	281823.0	281823.0	281823.0	281823.0	281823.0	281823.0	281823.0	281883.0	281883.0	281883.0	281883.0	282007.0	282007.0	282314.0	283066.0	283068.0	283256.0	283256.0	283256.0	283256.0	283256.0	283508.0	284277.0	284277.0
564.0	842503.0	842503.0	842503.0	842503.0	842503.0	843196.0	843196.0	843196.0	843196.0	843196.0	843802.0	843802.0	843802.0	843819.0	843819.0	843819.0	843819.0	843819.0	843821.0	843892.0	843892.0	844159.0	845648.0	846502.0	846729.0	846729.0	846775.0	846775.0	846775.0	846775.0	847181.0	847181.0	847181.0	847181.0	847181.0
565.0	531655.0	531655.0	531655.0	531655.0	531655.0	531739.0	531739.0	531739.0	531739.0	531862.0	531862.0	531862.0	531988.0	532250.0	534005.0	542282.0	542282.0	542694.0	542694.0	542694.0	542697.0	542697.0	542697.0	542697.0	542697.0	542697.0	542697.0	542697.0	542724.0	542724.0	542962.0	543628.0	543628.0	543628.0	543628.0
566.0	1058655.0	1058655.0	1059340.0	1059340.0	1060544.0	1061169.0	1061187.0	1062340.0	1063220.0	1063275.0	1063493.0	1064024.0	1064024.0	1064664.0	1065022.0	1065022.0	1065022.0	1065390.0	1069763.0	1069763.0	1070875.0	1071670.0	1073061.0	1073411.0	1073780.0	1075358.0	1075358.0	1075358.0	1089171.0	1090123.0	1090123.0	1090123.0	1090123.0	1090124.0	1090124.0
567.0	749608.0	749608.0	749608.0	752927.0	752927.0	753971.0	754094.0	755515.0	755515.0	755696.0	756132.0	756512.0	757011.0	758089.0	758089.0	758163.0	758311.0	758311.0	758457.0	758457.0	758639.0	761775.0	762059.0	763787.0	763953.0	763953.0	766802.0	766802.0	771284.0	771284.0	771380.0	771380.0	771380.0	771396.0	771836.0
568.0	704584.0	704584.0	704584.0	704584.0	704584.0	704584.0	704584.0	704584.0	704584.0	704584.0	704584.0	705044.0	705044.0	705044.0	705044.0	705508.0	705508.0	705508.0	705508.0	705508.0	705508.0	705508.0	705508.0	705508.0	705508.0	705508.0	705508.0	705508.0	708472.0	708472.0	708472.0	708484.0	708499.0	708499.0	708499.0
569.0	975035.0	975035.0	975076.0	975265.0	975265.0	975265.0	975265.0	975265.0	975429.0	975429.0	975429.0	975429.0	975429.0	975500.0	975500.0	975500.0	975580.0	975580.0	975664.0	975664.0	975664.0	975680.0	975680.0	975680.0	975829.0	975964.0	975964.0	975964.0	977098.0	977098.0	977145.0	977145.0	977287.0	977338.0	977338.0
570.0	770808.0	770808.0	771424.0	773505.0	773505.0	774239.0	774239.0	774542.0	774783.0	774783.0	776241.0	776386.0	777997.0	778652.0	779318.0	779527.0	779527.0	780151.0	780670.0	781057.0	781057.0	783085.0	785979.0	785979.0	786956.0	787295.0	787295.0	787295.0	789822.0	789822.0	789822.0	790170.0	790193.0	790193.0	790234.0
571.0	484127.0	484127.0	485498.0	485498.0	485524.0	485524.0	485524.0	485524.0	485524.0	485524.0	485524.0	485524.0	485524.0	485561.0	485561.0	485561.0	485759.0	485809.0	486040.0	486440.0	486492.0	486541.0	486714.0	486901.0	486968.0	486968.0	486968.0	486968.0	487036.0	487159.0	487159.0	487159.0	487159.0	487159.0	487159.0
572.0	710137.0	710137.0	710784.0	710841.0	711395.0	711495.0	711601.0	711644.0	711644.0	711644.0	711644.0	711644.0	711644.0	711644.0	711872.0	711875.0	711896.0	712057.0	712057.0	712057.0	712057.0	712217.0	712413.0	712413.0	712413.0	712413.0	712413.0	712413.0	714873.0	715015.0	715228.0	715228.0	715648.0	715648.0	715648.0
573.0	399458.0	399458.0	399671.0	399671.0	399671.0	399671.0	400399.0	400399.0	400399.0	400399.0	400399.0	400399.0	400399.0	400399.0	400399.0	400399.0	400399.0	400741.0	400906.0	400906.0	400906.0	400906.0	401919.0	401988.0	401988.0	401988.0	401988.0	401988.0	402972.0	402972.0	402972.0	402972.0	402972.0	402972.0	402975.0
574.0	1693614.0	1693614.0	1693856.0	1693856.0	1693856.0	1694117.0	1694117.0	1694118.0	1694118.0	1694118.0	1694118.0	1694154.0	1694154.0	1694206.0	1694381.0	1694434.0	1694526.0	1694586.0	1694586.0	1694940.0	1695078.0	1696841.0	1697046.0	1697084.0	1697193.0	1697228.0	1697400.0	1697438.0	1698720.0	1698850.0	1699273.0	1699273.0	1699447.0	1699514.0	1699680.0
575.0	1421634.0	1421634.0	1421928.0	1421928.0	1421942.0	1423912.0	1423912.0	1423998.0	1424456.0	1424456.0	1424923.0	1424923.0	1424938.0	1426872.0	1426872.0	1426872.0	1426872.0	1427539.0	1427539.0	1427562.0	1427761.0	1427799.0	1429290.0	1429721.0	1430115.0	1430265.0	1430265.0	1430265.0	1432130.0	1432130.0	1433102.0	1433196.0	1433196.0	1433196.0	1433527.0
576.0	341100.0	341100.0	342736.0	343673.0	344007.0	344649.0	345106.0	345106.0	345106.0	345106.0	345106.0	345106.0	345442.0	345945.0	346564.0	346564.0	346564.0	346564.0	346564.0	346875.0	346875.0	348488.0	349692.0	349692.0	350473.0	350473.0	350473.0	350473.0	353173.0	353173.0	353173.0	353173.0	353173.0	353173.0	353173.0
577.0	1370277.0	1370277.0	1372226.0	1372226.0	1372226.0	1372226.0	1372226.0	1372226.0	1372226.0	1372578.0	1372678.0	1372678.0	1372678.0	1372678.0	1372678.0	1373260.0	1373410.0	1373415.0	1373415.0	1373584.0	1373584.0	1377608.0	1377621.0	1377769.0	1377810.0	1377810.0	1377810.0	1377810.0	1378400.0	1378400.0	1378400.0	1378442.0	1378442.0	1378442.0	1378917.0
578.0	585181.0	585181.0	585181.0	585181.0	585181.0	585181.0	585181.0	585181.0	585181.0	585181.0	585680.0	585680.0	585680.0	585680.0	585680.0	585680.0	585680.0	586421.0	586431.0	586431.0	586740.0	586740.0	587646.0	587646.0	587646.0	587646.0	587939.0	587939.0	588810.0	588810.0	588810.0	589077.0	589451.0	589468.0	590062.0
579.0	1599376.0	1599376.0	1599376.0	1599402.0	1599402.0	1599402.0	1599402.0	1600202.0	1600890.0	1601315.0	1608277.0	1608277.0	1609922.0	1613943.0	1622167.0	1623834.0	1624929.0	1632158.0	1639275.0	1639275.0	1639463.0	1640751.0	1641554.0	1641554.0	1641559.0	1642435.0	1645117.0	1646621.0	1650488.0	1650488.0	1660211.0	1661797.0	1662395.0	1662401.0	1664667.0
580.0	411246.0	411246.0	411246.0	412020.0	412020.0	412020.0	412020.0	413217.0	414328.0	414328.0	414328.0	414328.0	414328.0	414794.0	414794.0	414794.0	414794.0	415304.0	415304.0	416263.0	416263.0	416263.0	416588.0	417347.0	417347.0	417347.0	417347.0	417347.0	417662.0	417707.0	417707.0	418599.0	418599.0	418599.0	418599.0
581.0	974316.0	974316.0	974316.0	974316.0	974316.0	974316.0	974826.0	974826.0	975694.0	975847.0	975847.0	975847.0	976275.0	977843.0	979112.0	979112.0	979112.0	979318.0	979318.0	979318.0	986047.0	987341.0	987527.0	988446.0	989009.0	992992.0	1007601.0	1012726.0	1015999.0	1015999.0	1016525.0	1016836.0	1016836.0	1016836.0	1017197.0
582.0	638935.0	638935.0	638935.0	638935.0	638935.0	638935.0	638935.0	638935.0	638935.0	638935.0	639254.0	639492.0	639597.0	639597.0	640312.0	640312.0	640312.0	640312.0	640312.0	640312.0	640312.0	640312.0	640312.0	640312.0	640312.0	640312.0	640312.0	640312.0	642504.0	642504.0	642504.0	642504.0	642504.0	642504.0	642643.0
583.0	1199705.0	1199705.0	1203905.0	1203905.0	1203905.0	1203905.0	1203905.0	1204658.0	1204945.0	1205076.0	1205865.0	1205865.0	1206045.0	1207231.0	1207231.0	1207231.0	1207599.0	1207727.0	1207805.0	1208180.0	1208180.0	1208180.0	1208835.0	1208835.0	1208884.0	1209661.0	1209661.0	1209835.0	1210823.0	1210920.0	1211769.0	1212163.0	1212294.0	1213641.0	1213641.0
584.0	551079.0	551079.0	551079.0	551382.0	551382.0	551382.0	551382.0	551382.0	551382.0	551461.0	552274.0	552274.0	552274.0	552472.0	552519.0	552519.0	554803.0	554803.0	554803.0	554803.0	554803.0	556050.0	556136.0	556136.0	556183.0	556183.0	556229.0	556263.0	556375.0	556966.0	565796.0	566109.0	566130.0	566361.0	566454.0
585.0	127227.0	127227.0	127227.0	127227.0	127227.0	127227.0	127227.0	128108.0	128145.0	128145.0	128145.0	128507.0	128507.0	128844.0	128844.0	129292.0	129292.0	129567.0	129567.0	129567.0	129567.0	129567.0	129567.0	129567.0	130010.0	130010.0	130010.0	130672.0	130672.0	130672.0	130912.0	130912.0	130912.0	130912.0	130912.0
586.0	961598.0	961598.0	961598.0	961598.0	961598.0	961598.0	961598.0	961598.0	961598.0	961598.0	961916.0	961916.0	962356.0	964945.0	965897.0	965897.0	965946.0	966207.0	966207.0	966245.0	966923.0	966923.0	966923.0	966923.0	966923.0	966923.0	966923.0	966923.0	968629.0	968938.0	969017.0	969262.0	972995.0	974846.0	974846.0
587.0	982978.0	982978.0	983714.0	983980.0	984301.0	984685.0	984685.0	984916.0	986092.0	986636.0	987242.0	988192.0	989835.0	990144.0	1014065.0	1014065.0	1016362.0	1019916.0	1020524.0	1027880.0	1029076.0	1029160.0	1030610.0	1030986.0	1030986.0	1030986.0	1030986.0	1031309.0	1031478.0	1031478.0	1032346.0	1032481.0	1032481.0	1033492.0	1035051.0
588.0	1161312.0	1161312.0	1161562.0	1161562.0	1161562.0	1161562.0	1161610.0	1161610.0	1162695.0	1162695.0	1162710.0	1162710.0	1162710.0	1162713.0	1163019.0	1163340.0	1163342.0	1163588.0	1164251.0	1164251.0	1164251.0	1164292.0	1164608.0	1164608.0	1165687.0	1166230.0	1166239.0	1166875.0	1168342.0	1168542.0	1169715.0	1169733.0	1169829.0	1169829.0	1171195.0
589.0	474380.0	474380.0	474380.0	474380.0	474380.0	474380.0	474380.0	474380.0	475024.0	475024.0	475111.0	475111.0	475111.0	475285.0	476329.0	476329.0	476329.0	476763.0	478393.0	478393.0	478393.0	478972.0	478972.0	478972.0	478972.0	480708.0	481337.0	481337.0	481558.0	481558.0	481558.0	481558.0	481558.0	481558.0	481558.0
590.0	226675.0	226675.0	227214.0	227214.0	227214.0	227214.0	227214.0	227214.0	227788.0	227788.0	227788.0	227788.0	227834.0	228234.0	228933.0	228933.0	228933.0	235806.0	235969.0	235969.0	235969.0	235969.0	235969.0	236286.0	236286.0	236286.0	236286.0	236286.0	236286.0	236286.0	236286.0	236665.0	236667.0	236667.0	236667.0
591.0	334308.0	334308.0	334308.0	334350.0	334350.0	334888.0	334888.0	338180.0	338180.0	338180.0	338832.0	338832.0	338832.0	339022.0	339194.0	340750.0	343947.0	345423.0	345538.0	345587.0	345587.0	345587.0	345587.0	345587.0	345587.0	345587.0	345587.0	345587.0	345823.0	345823.0	346142.0	346142.0	346364.0	347786.0	349027.0
592.0	392034.0	392034.0	392634.0	392634.0	392634.0	392634.0	392634.0	392634.0	392634.0	392634.0	392634.0	392634.0	392634.0	393241.0	393957.0	394610.0	394610.0	395000.0	395000.0	395000.0	395000.0	395000.0	395662.0	396733.0	399722.0	399722.0	399722.0	399722.0	400142.0	400142.0	400142.0	400142.0	400142.0	400142.0	400142.0
593.0	634105.0	634105.0	634865.0	635577.0	635853.0	635935.0	637393.0	637393.0	638310.0	639944.0	640351.0	640351.0	640371.0	645457.0	666299.0	667508.0	674858.0	698093.0	718840.0	721829.0	721829.0	732308.0	732308.0	732920.0	733832.0	734550.0	734550.0	734596.0	736054.0	736054.0	736054.0	736391.0	736718.0	739205.0	740693.0
594.0	996391.0	996391.0	996923.0	996923.0	996953.0	996953.0	997792.0	998358.0	1000078.0	1001310.0	1003447.0	1003447.0	1003447.0	1003794.0	1004756.0	1004898.0	1005062.0	1005545.0	1006581.0	1007080.0	1008407.0	1009431.0	1010426.0	1010779.0	1010779.0	1010929.0	1010929.0	1010929.0	1016827.0	1016971.0	1016971.0	1017282.0	1018243.0	1018243.0	1018243.0
595.0	383384.0	383384.0	383821.0	383821.0	383821.0	384782.0	384782.0	384782.0	384782.0	385165.0	387268.0	387268.0	387664.0	387664.0	387664.0	387664.0	387664.0	388026.0	388026.0	388026.0	388026.0	388026.0	388026.0	388026.0	388026.0	388892.0	388892.0	388892.0	389712.0	389712.0	389712.0	390050.0	390828.0	391048.0	391048.0
596.0	275960.0	275960.0	276577.0	276577.0	276577.0	276577.0	276577.0	276577.0	276577.0	276577.0	276851.0	276851.0	276851.0	276851.0	276851.0	276941.0	276941.0	277591.0	277591.0	277892.0	278204.0	278631.0	278631.0	278631.0	278631.0	278631.0	278631.0	278661.0	278661.0	278661.0	278661.0	278661.0	278661.0	278661.0	278661.0
597.0	1423669.0	1423669.0	1426244.0	1426879.0	1432724.0	1434169.0	1435175.0	1435286.0	1436138.0	1436543.0	1444699.0	1450149.0	1459304.0	1461183.0	1463973.0	1466009.0	1467109.0	1538896.0	1545128.0	1569979.0	1570081.0	1570845.0	1572124.0	1573053.0	1574091.0	1574195.0	1578977.0	1585148.0	1591169.0	1593390.0	1593415.0	1593415.0	1595376.0	1597775.0	1598637.0
598.0	812472.0	812472.0	813003.0	813687.0	813687.0	813687.0	813687.0	813687.0	813687.0	813687.0	813687.0	813687.0	814004.0	814004.0	814004.0	814178.0	814619.0	816727.0	816789.0	816789.0	816789.0	816789.0	817070.0	817070.0	817070.0	817070.0	817086.0	817086.0	817668.0	817668.0	818161.0	818161.0	818161.0	818161.0	818161.0
599.0	792243.0	792243.0	792243.0	792243.0	792351.0	792351.0	792351.0	792351.0	792351.0	792704.0	792704.0	792704.0	793610.0	799933.0	813976.0	813976.0	813976.0	813984.0	813984.0	813984.0	814556.0	816754.0	817091.0	818578.0	818806.0	820438.0	825470.0	839555.0	845004.0	845004.0	845357.0	845994.0	846315.0	846315.0	846568.0
600.0	573370.0	573370.0	573670.0	573670.0	573670.0	573670.0	573670.0	573670.0	573670.0	573670.0	573670.0	573670.0	573670.0	573670.0	573670.0	573670.0	573670.0	574271.0	574271.0	574764.0	575921.0	575921.0	575921.0	575921.0	575921.0	575921.0	576508.0	576508.0	576867.0	576968.0	576968.0	576968.0	576968.0	576968.0	576968.0
601.0	449645.0	449645.0	449645.0	449858.0	450767.0	451473.0	451473.0	451473.0	452780.0	452780.0	453304.0	453304.0	454110.0	454110.0	455129.0	455129.0	456131.0	458948.0	459142.0	459314.0	459486.0	459486.0	459486.0	459486.0	460542.0	460626.0	460626.0	460626.0	462860.0	462860.0	462860.0	463992.0	464482.0	464874.0	464888.0
602.0	183728.0	183728.0	183750.0	183750.0	183750.0	183750.0	183750.0	183750.0	184078.0	184078.0	184078.0	184078.0	185290.0	185985.0	185985.0	185985.0	185985.0	186761.0	187084.0	187084.0	187509.0	187646.0	187833.0	187833.0	189876.0	189876.0	189876.0	190316.0	190499.0	191256.0	191430.0	191910.0	192084.0	192172.0	192877.0
603.0	971815.0	971815.0	973863.0	974327.0	974902.0	980133.0	980565.0	984717.0	984809.0	985435.0	985834.0	985835.0	991058.0	991833.0	994183.0	998813.0	998813.0	1005953.0	1006493.0	1006719.0	1007371.0	1008009.0	1008260.0	1008755.0	1010866.0	1011645.0	1012217.0	1012432.0	1015551.0	1015647.0	1017619.0	1027181.0	1027181.0	1057709.0	1058784.0
604.0	1362581.0	1362581.0	1362581.0	1362626.0	1362876.0	1362876.0	1362876.0	1362876.0	1363785.0	1364140.0	1364974.0	1365973.0	1365973.0	1365981.0	1366074.0	1366801.0	1366801.0	1367958.0	1368626.0	1369403.0	1370200.0	1371043.0	1371359.0	1371359.0	1371359.0	1371872.0	1371872.0	1372566.0	1375238.0	1375238.0	1375238.0	1376238.0	1376833.0	1376833.0	1376833.0
605.0	710726.0	710726.0	711320.0	711320.0	711320.0	711320.0	711372.0	711438.0	711977.0	711977.0	712307.0	712307.0	712307.0	712307.0	712307.0	712320.0	712320.0	712320.0	712320.0	712615.0	713514.0	713741.0	713996.0	714033.0	714033.0	714033.0	714033.0	714033.0	714033.0	714033.0	714033.0	714033.0	714033.0	714033.0	714033.0
606.0	845628.0	845628.0	846627.0	846810.0	847034.0	847034.0	847034.0	847074.0	847074.0	847830.0	848430.0	848430.0	848444.0	848881.0	848881.0	849564.0	849632.0	849633.0	849687.0	849980.0	849980.0	850168.0	850168.0	851005.0	851282.0	851282.0	851282.0	851282.0	851699.0	851699.0	851699.0	852370.0	852867.0	852912.0	852912.0
607.0	1173613.0	1173613.0	1176377.0	1176377.0	1176731.0	1176731.0	1177111.0	1177811.0	1177811.0	1177987.0	1180141.0	1180298.0	1180550.0	1180958.0	1181185.0	1181185.0	1181195.0	1181844.0	1182817.0	1182870.0	1182870.0	1182881.0	1183361.0	1186056.0	1187048.0	1187048.0	1188020.0	1188305.0	1189188.0	1189188.0	1189188.0	1189332.0	1190157.0	1190157.0	1190910.0
608.0	678708.0	678708.0	678708.0	679100.0	679100.0	679100.0	679196.0	679196.0	679196.0	681432.0	681432.0	681432.0	681432.0	681532.0	681532.0	681898.0	682429.0	683417.0	683417.0	683417.0	684009.0	684423.0	684597.0	684731.0	685063.0	685063.0	685063.0	685063.0	686215.0	686215.0	686215.0	686215.0	686215.0	686234.0	686666.0
609.0	818401.0	818401.0	818403.0	818403.0	818403.0	818403.0	818403.0	818403.0	818403.0	818403.0	818403.0	818403.0	818572.0	818896.0	818896.0	818896.0	818896.0	819187.0	819187.0	819409.0	819409.0	819409.0	819409.0	819409.0	819409.0	819409.0	819409.0	819409.0	820103.0	820103.0	820223.0	820223.0	820223.0	820223.0	820536.0
610.0	758602.0	758602.0	759227.0	759227.0	759227.0	759227.0	759351.0	759351.0	759351.0	759351.0	759351.0	759351.0	759351.0	759351.0	759351.0	759351.0	759351.0	760642.0	760642.0	760642.0	761504.0	761504.0	761504.0	761903.0	762926.0	762926.0	762926.0	762926.0	764293.0	764293.0	764293.0	764293.0	764293.0	764293.0	764293.0
611.0	529731.0	529731.0	529731.0	529731.0	529731.0	529778.0	529778.0	529945.0	529945.0	529945.0	530338.0	530338.0	530338.0	532867.0	537686.0	537686.0	537686.0	585385.0	598020.0	598020.0	599245.0	603911.0	615908.0	615908.0	617254.0	617254.0	617635.0	618088.0	618088.0	618088.0	618556.0	618861.0	619158.0	619158.0	619158.0
612.0	591523.0	591523.0	592263.0	592263.0	592263.0	592641.0	592641.0	592641.0	592641.0	592641.0	592641.0	592641.0	592690.0	592690.0	592690.0	592690.0	592690.0	592690.0	592690.0	592690.0	592690.0	592690.0	592845.0	592845.0	592845.0	592845.0	592845.0	592845.0	593743.0	593743.0	593743.0	593743.0	593743.0	593743.0	593743.0
613.0	990983.0	990983.0	991346.0	993315.0	993609.0	996544.0	997429.0	999623.0	1002217.0	1002475.0	1003446.0	1003446.0	1003446.0	1004812.0	1010006.0	1010356.0	1010666.0	1015835.0	1016385.0	1016749.0	1017070.0	1017949.0	1018024.0	1018733.0	1019393.0	1019591.0	1020809.0	1020809.0	1031049.0	1031049.0	1031232.0	1031270.0	1031391.0	1031660.0	1031969.0
614.0	763006.0	763006.0	763108.0	763108.0	763108.0	763113.0	763113.0	763113.0	763422.0	763422.0	764969.0	770268.0	770458.0	770458.0	770458.0	770458.0	770458.0	776330.0	778278.0	778278.0	778278.0	778278.0	780029.0	780029.0	780029.0	780029.0	780029.0	780029.0	780029.0	780029.0	780038.0	780038.0	780038.0	806404.0	806540.0
615.0	864387.0	864387.0	864387.0	864387.0	864387.0	864387.0	864387.0	864387.0	864387.0	866475.0	866475.0	866475.0	866475.0	866701.0	866709.0	866709.0	866709.0	866709.0	866756.0	866756.0	866756.0	866756.0	866756.0	866756.0	866756.0	866756.0	866756.0	866756.0	866883.0	866883.0	867073.0	867073.0	867719.0	867719.0	867719.0
616.0	920477.0	920477.0	920477.0	920477.0	920477.0	921412.0	921886.0	922318.0	922343.0	922710.0	922710.0	923339.0	923339.0	923955.0	924527.0	924527.0	924527.0	926691.0	926848.0	926848.0	926874.0	926874.0	926874.0	927062.0	927272.0	927272.0	927581.0	927581.0	929979.0	929979.0	930593.0	930593.0	930593.0	930593.0	930902.0
617.0	782620.0	782620.0	785240.0	785240.0	785240.0	785240.0	785393.0	787518.0	788146.0	788146.0	788146.0	788146.0	788146.0	788147.0	788147.0	788147.0	788147.0	789375.0	790044.0	791399.0	791409.0	793617.0	793617.0	793617.0	793617.0	793663.0	793663.0	793663.0	797620.0	797915.0	798584.0	798954.0	801385.0	801521.0	801562.0
618.0	404701.0	404701.0	404701.0	404701.0	405426.0	405636.0	405636.0	405636.0	405752.0	405752.0	405752.0	405752.0	406096.0	406096.0	406096.0	406096.0	406096.0	406096.0	406096.0	406096.0	406096.0	406096.0	406096.0	406787.0	406931.0	406931.0	406931.0	406931.0	406931.0	406931.0	406931.0	406931.0	406931.0	406931.0	406931.0
619.0	693586.0	693586.0	693760.0	693760.0	694432.0	694432.0	694432.0	694432.0	694432.0	694432.0	694432.0	694432.0	694432.0	694642.0	694642.0	694642.0	694642.0	694642.0	694642.0	694689.0	694689.0	694712.0	694712.0	695662.0	695662.0	696723.0	696772.0	696772.0	696791.0	696791.0	696923.0	697348.0	699209.0	699366.0	699693.0
620.0	970899.0	970899.0	972111.0	972111.0	972414.0	972414.0	972414.0	972459.0	972568.0	972568.0	975135.0	976147.0	977360.0	977803.0	977803.0	977810.0	978022.0	978022.0	978344.0	978344.0	978344.0	978344.0	978344.0	978369.0	978369.0	978378.0	978378.0	978378.0	978378.0	978378.0	978379.0	979001.0	979001.0	979001.0	979001.0
621.0	458290.0	458290.0	458290.0	458290.0	458290.0	458290.0	458290.0	458290.0	458290.0	458290.0	459177.0	459486.0	459486.0	459486.0	459486.0	459486.0	459486.0	459486.0	460923.0	460923.0	460923.0	460923.0	461931.0	461931.0	462137.0	462137.0	462137.0	462137.0	462137.0	462137.0	462653.0	462668.0	462771.0	463148.0	463148.0
622.0	944723.0	944723.0	946756.0	946756.0	946864.0	946864.0	946864.0	947047.0	950809.0	950809.0	951130.0	951130.0	951130.0	951746.0	951973.0	951973.0	951973.0	952025.0	952127.0	952127.0	952127.0	952127.0	952127.0	952127.0	952127.0	953748.0	953748.0	953748.0	953795.0	953795.0	953839.0	953915.0	953917.0	959514.0	995978.0
623.0	264249.0	264249.0	264249.0	264249.0	264249.0	264249.0	264249.0	264249.0	264249.0	264249.0	264249.0	264249.0	264249.0	264249.0	264249.0	264249.0	264249.0	264249.0	264249.0	264249.0	264249.0	264249.0	264249.0	264249.0	264249.0	264249.0	264249.0	264249.0	264249.0	264249.0	264249.0	264249.0	264249.0	264249.0	264249.0
624.0	659496.0	659496.0	659496.0	660265.0	660265.0	660265.0	660265.0	660265.0	660265.0	660265.0	660265.0	660265.0	660609.0	660609.0	660609.0	660609.0	660674.0	660674.0	660675.0	661192.0	661192.0	661192.0	661196.0	661529.0	661529.0	661876.0	661876.0	662008.0	662810.0	662810.0	662810.0	662810.0	662810.0	663084.0	663084.0
625.0	470113.0	470113.0	470200.0	470200.0	471454.0	471954.0	471954.0	472404.0	472404.0	473855.0	473855.0	473855.0	473855.0	473855.0	473855.0	473855.0	473855.0	473855.0	473855.0	473855.0	473855.0	473855.0	474183.0	474183.0	474183.0	474183.0	474183.0	474183.0	474210.0	474210.0	474210.0	474210.0	474210.0	474257.0	474304.0
626.0	1405554.0	1405554.0	1405554.0	1405735.0	1405735.0	1406006.0	1406006.0	1406210.0	1406210.0	1406210.0	1406210.0	1406210.0	1406825.0	1406830.0	1406830.0	1407304.0	1408007.0	1408158.0	1409554.0	1409843.0	1414242.0	1414573.0	1414573.0	1829265.0	1858035.0	1861297.0	1861614.0	1861994.0	1863463.0	1865440.0	1866042.0	1891145.0	1912929.0	1914886.0	1915210.0
627.0	877016.0	877016.0	877016.0	877355.0	877355.0	877771.0	877771.0	877771.0	877942.0	877942.0	878252.0	878252.0	878563.0	879499.0	879499.0	879499.0	879499.0	879802.0	880136.0	880238.0	880238.0	880238.0	880689.0	880711.0	880711.0	880980.0	880980.0	880980.0	881893.0	881893.0	881893.0	881893.0	881893.0	884070.0	884122.0
628.0	771600.0	771600.0	772424.0	772551.0	775587.0	775915.0	775915.0	775915.0	776434.0	776744.0	777687.0	777687.0	778750.0	801146.0	808947.0	808947.0	808947.0	808947.0	809714.0	809714.0	809714.0	809835.0	812287.0	857119.0	978630.0	978905.0	978905.0	978905.0	979835.0	979835.0	982421.0	982421.0	982469.0	983432.0	984399.0
629.0	362424.0	362424.0	362424.0	362426.0	362426.0	362426.0	362426.0	362737.0	362737.0	362862.0	362885.0	362885.0	362943.0	362943.0	362943.0	362943.0	362943.0	363299.0	363446.0	363646.0	363646.0	363646.0	363646.0	363687.0	363687.0	363687.0	363829.0	363877.0	363877.0	363917.0	363917.0	363917.0	363917.0	364173.0	364466.0
630.0	683923.0	683923.0	683967.0	683967.0	683967.0	685110.0	685110.0	685175.0	685175.0	685546.0	685591.0	685602.0	685620.0	685669.0	685669.0	685669.0	685669.0	685673.0	686433.0	686433.0	686846.0	686846.0	687019.0	687019.0	687019.0	687019.0	687019.0	687688.0	687863.0	688069.0	689288.0	689288.0	689675.0	690094.0	690096.0
631.0	809581.0	809581.0	809581.0	809581.0	809581.0	809581.0	809581.0	809656.0	809656.0	809656.0	809656.0	809656.0	809852.0	810163.0	810163.0	810163.0	810163.0	812538.0	813216.0	813216.0	813216.0	813389.0	813389.0	813389.0	813389.0	813779.0	813779.0	814665.0	814665.0	814665.0	814665.0	814680.0	876459.0	876459.0	876459.0
632.0	246124.0	246124.0	246124.0	246124.0	246124.0	246570.0	246570.0	246570.0	246682.0	247005.0	247005.0	247005.0	248399.0	248399.0	248399.0	248399.0	248399.0	248399.0	248399.0	248399.0	248399.0	248399.0	248399.0	248399.0	248399.0	248399.0	248399.0	248399.0	248571.0	248571.0	248968.0	248968.0	248968.0	248968.0	248968.0
633.0	487081.0	487081.0	487081.0	487081.0	487608.0	487975.0	487975.0	488165.0	488202.0	488202.0	488202.0	488202.0	488202.0	488202.0	488202.0	488202.0	488202.0	488202.0	488202.0	488202.0	488202.0	488202.0	488202.0	488274.0	488274.0	488312.0	488312.0	488312.0	488312.0	488312.0	488312.0	488631.0	507581.0	517169.0	517378.0
634.0	514996.0	514996.0	514996.0	514996.0	515606.0	515606.0	515606.0	516375.0	516511.0	516511.0	516541.0	516541.0	517162.0	517162.0	517162.0	517685.0	518117.0	518117.0	518117.0	518117.0	518117.0	518117.0	518117.0	521399.0	602824.0	603007.0	603007.0	603007.0	603009.0	603009.0	603009.0	603009.0	603009.0	604290.0	604290.0
635.0	440627.0	440627.0	440627.0	440627.0	441281.0	441281.0	441281.0	441281.0	441281.0	441281.0	441281.0	441281.0	441281.0	441281.0	441281.0	441281.0	441281.0	441281.0	441613.0	441613.0	441613.0	441613.0	441613.0	442630.0	442630.0	442630.0	442630.0	442630.0	442676.0	442676.0	442676.0	442676.0	442676.0	444618.0	444618.0
636.0	592477.0	592477.0	592957.0	593486.0	593486.0	593486.0	593486.0	596291.0	596490.0	596490.0	596490.0	596490.0	596712.0	597638.0	597773.0	597773.0	597773.0	597773.0	597933.0	597933.0	598025.0	598025.0	598025.0	598025.0	598025.0	598069.0	598069.0	598069.0	598069.0	598069.0	598069.0	598069.0	598069.0	598210.0	598600.0
637.0	1819147.0	1819147.0	1821269.0	1821491.0	1823192.0	1824234.0	1824234.0	1825058.0	1825375.0	1827254.0	1827254.0	1827318.0	1829986.0	1832014.0	1834734.0	1835239.0	1835643.0	1837618.0	1844359.0	1844359.0	1847136.0	1849903.0	1855495.0	1862668.0	1864565.0	1870507.0	1870507.0	1870516.0	1870955.0	1871533.0	1871533.0	1878780.0	1880923.0	1881020.0	1882111.0
638.0	941875.0	941875.0	941875.0	942584.0	942761.0	943338.0	943645.0	944252.0	944894.0	945902.0	946750.0	947019.0	947629.0	947629.0	947637.0	947637.0	949011.0	949011.0	949379.0	949379.0	949485.0	950696.0	951065.0	951066.0	951066.0	951088.0	951088.0	951088.0	951231.0	951231.0	951231.0	951335.0	951335.0	952222.0	952808.0
639.0	3101372.0	3101372.0	3101732.0	3105082.0	3106528.0	3107260.0	3107687.0	3116701.0	3117751.0	3119962.0	3121704.0	3122631.0	3123396.0	3126353.0	3126353.0	3129317.0	3131985.0	3133005.0	3134260.0	3138591.0	3155626.0	3157983.0	3161767.0	3163478.0	3164241.0	3165021.0	3166097.0	3176793.0	3190573.0	3192287.0	3290064.0	3374056.0	3531678.0	3565290.0	3565589.0
640.0	755378.0	755378.0	755687.0	755687.0	755977.0	755977.0	756075.0	756075.0	756075.0	756361.0	756361.0	756361.0	756362.0	756774.0	756777.0	756777.0	757013.0	757013.0	757854.0	761802.0	761802.0	761802.0	761802.0	761802.0	762215.0	762215.0	762813.0	762813.0	763669.0	763854.0	763995.0	763995.0	764304.0	764304.0	764566.0
641.0	378006.0	378006.0	378124.0	378217.0	378217.0	378217.0	378217.0	378217.0	378217.0	378217.0	378217.0	378217.0	378671.0	379181.0	379181.0	379181.0	379181.0	379181.0	379480.0	379480.0	379480.0	379480.0	379916.0	379916.0	380282.0	380394.0	380394.0	380394.0	380738.0	381244.0	381244.0	381244.0	381244.0	381593.0	381631.0
642.0	382540.0	382540.0	383422.0	383422.0	383422.0	383422.0	383422.0	384466.0	384659.0	384659.0	384659.0	384659.0	384659.0	384699.0	385034.0	385047.0	385047.0	385065.0	385119.0	385155.0	385155.0	385155.0	385249.0	385429.0	407834.0	408059.0	408060.0	408060.0	408060.0	408060.0	408060.0	408145.0	408145.0	408174.0	408174.0
643.0	2545860.0	2545860.0	2547016.0	2547701.0	2549933.0	2550974.0	2551901.0	2552638.0	2553080.0	2554985.0	2557025.0	2557185.0	2557185.0	2557629.0	2559917.0	2561056.0	2562195.0	2563094.0	2564719.0	2565118.0	2565821.0	2566245.0	2566944.0	2567255.0	2567434.0	2568281.0	2568852.0	2569024.0	2573991.0	2574701.0	2578927.0	2594940.0	2889767.0	2909324.0	2910005.0
644.0	243390.0	243390.0	243390.0	243390.0	243390.0	243603.0	243603.0	243603.0	243916.0	243916.0	243916.0	243916.0	243916.0	243916.0	243916.0	244376.0	244376.0	244376.0	244376.0	244376.0	244376.0	244376.0	244376.0	244376.0	244866.0	244866.0	244866.0	245222.0	245433.0	245433.0	245433.0	245433.0	245433.0	245433.0	245433.0
645.0	486342.0	486342.0	486408.0	486408.0	486429.0	486506.0	486506.0	486506.0	487206.0	487206.0	487261.0	487261.0	487493.0	488022.0	488022.0	488061.0	488061.0	488061.0	488585.0	488585.0	488585.0	488585.0	488585.0	489003.0	489003.0	489302.0	489302.0	489302.0	489392.0	489392.0	489665.0	489668.0	489668.0	489668.0	489668.0
646.0	975707.0	975707.0	976427.0	976427.0	976427.0	976427.0	976761.0	976761.0	977072.0	977072.0	977072.0	977072.0	977072.0	977875.0	977875.0	977875.0	977875.0	977990.0	978614.0	979032.0	979032.0	979032.0	979912.0	979953.0	979965.0	980146.0	980384.0	980384.0	980389.0	980389.0	981162.0	981162.0	981162.0	981193.0	981193.0
647.0	860827.0	860827.0	860827.0	861101.0	861101.0	861345.0	861345.0	861807.0	861807.0	862493.0	863160.0	863160.0	863668.0	863743.0	863871.0	863871.0	863871.0	863871.0	863987.0	864367.0	864367.0	864383.0	864386.0	864803.0	864803.0	864803.0	864803.0	864803.0	865393.0	865393.0	865499.0	865499.0	865583.0	865772.0	866353.0
648.0	610437.0	610437.0	616579.0	617292.0	617292.0	617292.0	617292.0	617409.0	617409.0	617409.0	617583.0	617583.0	617685.0	617685.0	618392.0	618406.0	618406.0	618406.0	618406.0	620211.0	620852.0	620852.0	620852.0	621278.0	621278.0	621278.0	621278.0	621278.0	622345.0	622391.0	622391.0	622428.0	622431.0	622454.0	622454.0
649.0	224604.0	224604.0	224604.0	224604.0	224604.0	224604.0	224604.0	224604.0	224604.0	224604.0	224604.0	224604.0	224604.0	225064.0	225751.0	225751.0	225751.0	225751.0	226215.0	226215.0	226215.0	226349.0	226349.0	227061.0	227061.0	227327.0	227327.0	227327.0	227327.0	227327.0	227327.0	227327.0	227327.0	227777.0	227777.0
650.0	911178.0	911178.0	911178.0	911910.0	912026.0	912026.0	912026.0	912363.0	912363.0	912363.0	912874.0	912874.0	912874.0	912874.0	912874.0	912874.0	912874.0	912874.0	913200.0	913200.0	913200.0	913200.0	913200.0	913245.0	913245.0	914020.0	914020.0	914020.0	914248.0	914248.0	914792.0	914792.0	914842.0	914883.0	914883.0
651.0	920368.0	920368.0	920622.0	920622.0	920669.0	920669.0	920955.0	921079.0	922428.0	922814.0	922814.0	922814.0	922851.0	923492.0	923492.0	923492.0	923492.0	923492.0	923607.0	923607.0	923607.0	923810.0	924482.0	924482.0	925382.0	925382.0	925382.0	925653.0	927983.0	927983.0	927983.0	946623.0	1387994.0	1388890.0	1389363.0
652.0	1538900.0	1538900.0	1544543.0	1547478.0	1555840.0	1557867.0	1558406.0	1565753.0	1572214.0	1574317.0	1577865.0	1578465.0	1602528.0	1639410.0	1680727.0	1681718.0	1682597.0	1683245.0	1686039.0	1686546.0	1692102.0	1695145.0	1696072.0	1814649.0	1993204.0	2007395.0	2011611.0	2015627.0	2023416.0	2023836.0	2031094.0	2032627.0	2032999.0	2035082.0	2035740.0
653.0	330626.0	330626.0	330626.0	330626.0	330626.0	330626.0	330626.0	331023.0	331023.0	331023.0	331482.0	331482.0	331482.0	331482.0	331482.0	331482.0	331482.0	331536.0	331536.0	331536.0	331536.0	331536.0	331536.0	331536.0	331536.0	331536.0	332147.0	332147.0	332147.0	332147.0	332147.0	332147.0	332147.0	332149.0	332149.0
654.0	288042.0	288042.0	292708.0	292786.0	292786.0	292786.0	292786.0	292786.0	292786.0	294587.0	295299.0	295299.0	296149.0	296149.0	296149.0	296149.0	296476.0	296690.0	296997.0	297410.0	297410.0	299606.0	299606.0	300330.0	300519.0	301640.0	301640.0	301640.0	304329.0	304329.0	304329.0	304329.0	304363.0	310760.0	311291.0
655.0	712527.0	712527.0	715716.0	718033.0	718033.0	724755.0	725297.0	727792.0	729405.0	731186.0	733801.0	735964.0	736121.0	736166.0	736992.0	746616.0	748787.0	749158.0	755355.0	755579.0	755579.0	756856.0	756856.0	756914.0	757938.0	759369.0	759369.0	759369.0	760128.0	760686.0	762017.0	762044.0	764405.0	764910.0	766516.0
656.0	845799.0	845799.0	847077.0	848362.0	851096.0	851551.0	851868.0	852587.0	853402.0	855494.0	856195.0	857000.0	860627.0	861167.0	861248.0	861248.0	861248.0	861372.0	861398.0	861453.0	862939.0	864099.0	864425.0	864430.0	864430.0	864430.0	864430.0	864430.0	865253.0	865253.0	865253.0	865253.0	865570.0	865570.0	865570.0
657.0	1169994.0	1169994.0	1171758.0	1174250.0	1176782.0	1181857.0	1183638.0	1190069.0	1196824.0	1197379.0	1201776.0	1202595.0	1205350.0	1247864.0	1256504.0	1269106.0	1269282.0	1269932.0	1270910.0	1275032.0	1276114.0	1276356.0	1279774.0	1281188.0	1283918.0	1284493.0	1284493.0	1285423.0	1294470.0	1294779.0	1296922.0	1298508.0	1298856.0	1299410.0	1300808.0
658.0	516618.0	516618.0	517468.0	517530.0	517530.0	517604.0	517604.0	517661.0	517661.0	517661.0	517661.0	517661.0	517661.0	517661.0	519869.0	520490.0	520696.0	520788.0	520788.0	520847.0	520985.0	521080.0	521080.0	521622.0	521622.0	521622.0	521622.0	521622.0	521979.0	522511.0	522511.0	522593.0	522784.0	523058.0	523058.0
659.0	332508.0	332508.0	332508.0	332508.0	332508.0	332508.0	332508.0	333601.0	333601.0	333601.0	333770.0	333770.0	333770.0	333770.0	333770.0	334017.0	336089.0	336089.0	336096.0	336746.0	336920.0	336920.0	336920.0	337007.0	337007.0	337007.0	337007.0	337096.0	337096.0	337096.0	337096.0	337096.0	337096.0	337096.0	337096.0
660.0	339780.0	339780.0	339793.0	339793.0	340561.0	340561.0	340840.0	341507.0	341507.0	342016.0	342066.0	342582.0	342582.0	342627.0	342627.0	342627.0	342699.0	343147.0	343147.0	343147.0	343147.0	343213.0	343415.0	343415.0	344044.0	344044.0	344298.0	351558.0	354732.0	354732.0	355082.0	355082.0	355082.0	355200.0	355810.0
661.0	1038877.0	1038877.0	1040542.0	1047120.0	1048107.0	1048779.0	1049904.0	1052615.0	1059157.0	1061784.0	1067965.0	1074852.0	1090374.0	1092582.0	1100408.0	1108429.0	1113345.0	1127042.0	1132474.0	1135336.0	1135336.0	1135540.0	1139951.0	1139951.0	1140286.0	1140334.0	1147332.0	1147585.0	1151982.0	1151982.0	1152300.0	1153949.0	1153949.0	1155479.0	1156434.0
662.0	214707.0	214707.0	216814.0	218908.0	219119.0	219288.0	219288.0	219690.0	219690.0	220801.0	222989.0	222989.0	227626.0	227918.0	227918.0	228336.0	228336.0	229087.0	229198.0	250973.0	263137.0	303489.0	303489.0	303955.0	303955.0	304257.0	305087.0	305087.0	305099.0	305099.0	317593.0	320646.0	320953.0	320953.0	320953.0
663.0	961699.0	961699.0	963414.0	963414.0	963523.0	963616.0	965298.0	966051.0	966457.0	966457.0	967299.0	968110.0	968110.0	968110.0	969056.0	969056.0	969377.0	969377.0	969377.0	969377.0	970129.0	974809.0	975515.0	976661.0	976661.0	976661.0	976708.0	977019.0	979195.0	979966.0	979975.0	980098.0	980098.0	980098.0	980098.0
664.0	428475.0	428475.0	431135.0	431230.0	431230.0	431230.0	431268.0	431840.0	431956.0	431956.0	432332.0	432346.0	433437.0	436091.0	436091.0	436280.0	436518.0	436814.0	438552.0	438647.0	438647.0	438796.0	438814.0	439599.0	439608.0	439740.0	439740.0	439740.0	439836.0	440118.0	440254.0	440254.0	440254.0	443375.0	443375.0
665.0	167698.0	167698.0	168048.0	168048.0	168048.0	168048.0	168953.0	169629.0	169629.0	169629.0	169629.0	169629.0	169740.0	169740.0	170020.0	170020.0	170360.0	170417.0	170895.0	170895.0	170895.0	171068.0	171068.0	171068.0	171068.0	171068.0	171068.0	171068.0	171068.0	171068.0	171068.0	171068.0	171411.0	171411.0	171411.0
666.0	620795.0	620795.0	620861.0	621040.0	622756.0	624260.0	628062.0	630150.0	630492.0	630758.0	630884.0	631237.0	631591.0	636073.0	636794.0	637267.0	637635.0	638495.0	639380.0	639746.0	639746.0	641409.0	642094.0	655195.0	665228.0	669820.0	669820.0	670357.0	673227.0	673227.0	673227.0	676532.0	676532.0	677267.0	677267.0
667.0	586827.0	586827.0	588091.0	589097.0	589856.0	590043.0	590043.0	593801.0	593801.0	596573.0	596707.0	596707.0	596707.0	599287.0	600343.0	602933.0	603614.0	603927.0	611928.0	612232.0	612846.0	615197.0	616099.0	616619.0	616619.0	616619.0	616619.0	616619.0	618172.0	618172.0	618554.0	619621.0	619724.0	620103.0	620372.0
668.0	852644.0	852644.0	857378.0	858459.0	862852.0	863816.0	864139.0	868455.0	868455.0	870039.0	872982.0	875052.0	876863.0	876863.0	877914.0	880060.0	880929.0	881390.0	882551.0	883682.0	883772.0	884481.0	887010.0	887035.0	888540.0	888540.0	888540.0	888931.0	894154.0	894330.0	894950.0	895877.0	895877.0	896211.0	896211.0
669.0	790164.0	790164.0	791611.0	796802.0	798771.0	803937.0	804326.0	805475.0	805835.0	805835.0	810744.0	884135.0	895292.0	896299.0	896415.0	896469.0	896722.0	902377.0	903304.0	904285.0	905188.0	908853.0	908895.0	909079.0	910536.0	910863.0	910863.0	911054.0	915510.0	915510.0	915510.0	916315.0	917327.0	928054.0	928600.0
670.0	1075179.0	1075179.0	1078671.0	1080013.0	1080013.0	1080997.0	1080997.0	1085463.0	1085463.0	1085575.0	1086210.0	1086487.0	1087341.0	1088147.0	1089631.0	1089631.0	1089631.0	1090561.0	1090561.0	1090561.0	1091720.0	1091720.0	1094443.0	1094483.0	1094756.0	1096938.0	1096938.0	1097058.0	1101409.0	1101409.0	1106102.0	1106863.0	1106863.0	1107537.0	1108086.0
671.0	1492240.0	1492240.0	1493873.0	1500515.0	1506264.0	1508021.0	1508414.0	1509929.0	1510635.0	1510635.0	1516199.0	1517209.0	1519910.0	1521886.0	1522714.0	1522982.0	1525707.0	1530338.0	1560794.0	1659598.0	1821456.0	1847958.0	1852560.0	1853994.0	1853994.0	1856495.0	1860248.0	1861871.0	1867765.0	1867765.0	1867765.0	1867765.0	1868129.0	1868129.0	1869497.0
672.0	980564.0	980564.0	982437.0	992842.0	997058.0	1026418.0	1027943.0	1040484.0	1042357.0	1043909.0	1046351.0	1052445.0	1056338.0	1071213.0	1073528.0	1075643.0	1095632.0	1097934.0	1101064.0	1109239.0	1113322.0	1114764.0	1114933.0	1116942.0	1117160.0	1119189.0	1119189.0	1120836.0	1125028.0	1125363.0	1127208.0	1128729.0	1131472.0	1131644.0	1131785.0
673.0	916407.0	916407.0	916788.0	916788.0	916858.0	916858.0	916858.0	917136.0	917778.0	917778.0	917778.0	917778.0	917778.0	917962.0	918253.0	918253.0	918253.0	918253.0	918633.0	918633.0	918633.0	918633.0	919188.0	919188.0	919188.0	919188.0	919281.0	919281.0	921120.0	922398.0	922725.0	922725.0	922725.0	923773.0	924151.0
674.0	247892.0	247892.0	248587.0	248587.0	248587.0	248587.0	248587.0	248587.0	248587.0	248587.0	248587.0	248587.0	248587.0	248587.0	248587.0	248596.0	248596.0	248596.0	248596.0	248596.0	248596.0	248596.0	248596.0	248596.0	248596.0	248596.0	248596.0	248596.0	249163.0	249163.0	249163.0	249163.0	249163.0	249163.0	249163.0
675.0	397840.0	397840.0	398882.0	398882.0	399685.0	399717.0	399717.0	399806.0	400131.0	400131.0	400131.0	400131.0	400138.0	403319.0	403663.0	403663.0	403663.0	403886.0	403886.0	403886.0	403886.0	404183.0	404183.0	405188.0	405188.0	405188.0	405188.0	405188.0	405966.0	406011.0	406011.0	406011.0	406357.0	406357.0	407106.0
676.0	1829089.0	1829089.0	1829893.0	1829893.0	1829893.0	1830266.0	1830266.0	1830397.0	1830733.0	1830733.0	1831097.0	1831097.0	1831097.0	1831097.0	1831388.0	1831388.0	1831656.0	1831656.0	1831656.0	1831656.0	1831688.0	1831688.0	1832206.0	1832208.0	1832708.0	1832708.0	1832715.0	1832715.0	1832715.0	1832715.0	1832806.0	1832806.0	1832806.0	1832812.0	1833490.0
677.0	332406.0	332406.0	332781.0	333086.0	333104.0	333104.0	333104.0	333251.0	333559.0	333559.0	333889.0	333889.0	333889.0	333889.0	333889.0	333889.0	335144.0	335216.0	335364.0	335364.0	336466.0	336696.0	336944.0	336944.0	336944.0	336983.0	337311.0	337311.0	337311.0	337538.0	338007.0	338007.0	338007.0	338007.0	338422.0
678.0	432324.0	432324.0	440610.0	443144.0	445178.0	445178.0	445178.0	445178.0	445178.0	445178.0	445178.0	445178.0	445178.0	445178.0	445178.0	445178.0	445178.0	445178.0	445178.0	445178.0	445178.0	445178.0	445178.0	445178.0	445178.0	445178.0	445178.0	445178.0	445178.0	445178.0	445178.0	445178.0	445294.0	445624.0	446244.0
679.0	119847.0	119847.0	120100.0	120100.0	120100.0	120100.0	120100.0	120100.0	120100.0	120100.0	120100.0	120100.0	120100.0	120100.0	120100.0	120100.0	120100.0	120100.0	120100.0	120100.0	120100.0	120100.0	120100.0	120279.0	120279.0	120279.0	120279.0	120279.0	120279.0	120279.0	120279.0	120279.0	120279.0	120279.0	120279.0
680.0	553844.0	553844.0	554327.0	554327.0	554327.0	554327.0	554327.0	554327.0	554327.0	554327.0	554327.0	554327.0	554327.0	554327.0	554327.0	554330.0	554330.0	554330.0	554330.0	554330.0	554330.0	554330.0	554330.0	554330.0	554963.0	554963.0	554963.0	554963.0	554963.0	554963.0	554963.0	554963.0	555236.0	557366.0	557366.0
681.0	767936.0	767936.0	803101.0	803101.0	803101.0	803101.0	803101.0	803727.0	805484.0	805484.0	806154.0	806154.0	807831.0	807831.0	808686.0	808759.0	808920.0	808961.0	808961.0	808987.0	810172.0	810172.0	810172.0	810800.0	810800.0	810800.0	810800.0	810800.0	813120.0	813120.0	813120.0	813476.0	813509.0	813516.0	813554.0
682.0	661924.0	661924.0	663037.0	663037.0	663037.0	663037.0	663037.0	663037.0	663037.0	663037.0	663037.0	663037.0	663037.0	663037.0	663037.0	663042.0	663042.0	663042.0	663376.0	663376.0	663376.0	663376.0	663376.0	663376.0	663376.0	663430.0	663430.0	663853.0	663872.0	663872.0	663872.0	663872.0	663872.0	664185.0	664185.0
683.0	1184126.0	1184126.0	1262431.0	1263744.0	1264024.0	1265122.0	1265329.0	1265458.0	1270524.0	1270924.0	1271027.0	1271027.0	1271365.0	1271636.0	1271636.0	1272291.0	1276771.0	1277128.0	1277712.0	1279065.0	1279506.0	1279506.0	1280131.0	1280131.0	1280131.0	1280157.0	1280438.0	1280438.0	1297044.0	1300377.0	1300377.0	1300377.0	1301080.0	1301221.0	1302390.0
684.0	838669.0	838669.0	839939.0	839939.0	839939.0	839939.0	839939.0	840591.0	840591.0	840591.0	840716.0	840716.0	841450.0	841450.0	841797.0	841797.0	841797.0	842020.0	842020.0	842020.0	842020.0	842020.0	842404.0	842404.0	842404.0	842663.0	842663.0	842663.0	845245.0	845245.0	845245.0	845245.0	845245.0	845469.0	845469.0
685.0	593776.0	593776.0	596524.0	596899.0	596899.0	597311.0	597311.0	597311.0	597311.0	597311.0	598821.0	599309.0	599523.0	600266.0	600266.0	600266.0	600266.0	600399.0	600399.0	600399.0	600399.0	600399.0	600399.0	600399.0	600399.0	600399.0	600399.0	600399.0	602343.0	602343.0	602343.0	602343.0	602343.0	602343.0	602343.0
686.0	281590.0	281590.0	281590.0	281611.0	281611.0	281611.0	281611.0	281611.0	281611.0	281611.0	281611.0	281935.0	281949.0	281949.0	281949.0	281949.0	281949.0	281949.0	281949.0	282093.0	282093.0	282093.0	282107.0	282107.0	282107.0	282107.0	282107.0	282107.0	282434.0	282434.0	282434.0	282434.0	282618.0	282644.0	282644.0
687.0	1141295.0	1141295.0	1143279.0	1143375.0	1143375.0	1143448.0	1143448.0	1143448.0	1143448.0	1143464.0	1143464.0	1143464.0	1143464.0	1143464.0	1143464.0	1144214.0	1144214.0	1144214.0	1144214.0	1144452.0	1144452.0	1144594.0	1145091.0	1145091.0	1145091.0	1145091.0	1145091.0	1145091.0	1148576.0	1148767.0	1148916.0	1148916.0	1148916.0	1149809.0	1149809.0
688.0	391123.0	391123.0	395219.0	395219.0	395219.0	395219.0	395219.0	395796.0	395796.0	395796.0	395796.0	395796.0	396321.0	396321.0	396321.0	396321.0	396321.0	396321.0	396321.0	396321.0	396321.0	396321.0	397320.0	398500.0	398500.0	398500.0	398500.0	398500.0	398500.0	398500.0	398500.0	398500.0	398500.0	398500.0	398500.0
689.0	997560.0	997560.0	997560.0	997560.0	997560.0	997560.0	997560.0	998708.0	1000285.0	1000285.0	1000979.0	1000979.0	1002965.0	1003623.0	1004209.0	1004209.0	1004704.0	1004704.0	1004704.0	1004704.0	1005250.0	1005684.0	1006404.0	1006573.0	1006573.0	1006573.0	1006967.0	1006967.0	1007267.0	1007267.0	1007267.0	1007267.0	1007267.0	1007267.0	1007536.0
690.0	1155070.0	1155070.0	1159419.0	1159718.0	1159770.0	1161800.0	1166520.0	1183749.0	1185063.0	1185427.0	1190584.0	1190584.0	1193108.0	1194866.0	1196889.0	1199094.0	1201144.0	1203255.0	1210188.0	1210996.0	1212906.0	1213221.0	1213864.0	1216690.0	1216690.0	1217023.0	1217023.0	1218735.0	1222042.0	1222543.0	1223762.0	1224659.0	1225568.0	1226639.0	1226918.0
691.0	156422.0	156422.0	158987.0	158987.0	158987.0	158987.0	158987.0	158987.0	158987.0	158987.0	158987.0	158987.0	158987.0	158987.0	158987.0	159197.0	159197.0	159197.0	159197.0	160048.0	160048.0	160048.0	160048.0	160048.0	160048.0	160048.0	160048.0	160048.0	160440.0	160440.0	160440.0	160440.0	160440.0	160440.0	160440.0
692.0	607030.0	607030.0	607707.0	608131.0	608131.0	609560.0	609560.0	609560.0	610231.0	610257.0	611086.0	611086.0	611086.0	611086.0	611086.0	611497.0	611497.0	611497.0	611497.0	611497.0	611497.0	611497.0	611682.0	612059.0	612059.0	612102.0	612102.0	612102.0	613028.0	613028.0	613028.0	613028.0	613028.0	613028.0	613028.0
693.0	441927.0	441927.0	441927.0	442534.0	442543.0	442543.0	443291.0	443291.0	443291.0	443291.0	443452.0	443452.0	443452.0	443452.0	443452.0	443452.0	443453.0	443762.0	443762.0	444278.0	444278.0	444278.0	444381.0	446852.0	447217.0	447587.0	447587.0	447587.0	448120.0	448746.0	448797.0	448797.0	448797.0	449286.0	449286.0
694.0	326506.0	326506.0	326506.0	326506.0	326506.0	326750.0	326750.0	327952.0	327952.0	327952.0	327952.0	327952.0	327952.0	327952.0	327952.0	327952.0	327952.0	327952.0	327952.0	327952.0	327952.0	327952.0	327952.0	327952.0	327952.0	327952.0	327952.0	327952.0	328831.0	328831.0	328831.0	328831.0	328831.0	328831.0	328831.0
695.0	1120390.0	1120390.0	1120566.0	1120587.0	1120587.0	1121687.0	1121687.0	1121687.0	1122983.0	1122983.0	1123409.0	1123409.0	1123409.0	1123678.0	1123678.0	1123688.0	1123760.0	1124935.0	1124981.0	1124981.0	1128412.0	1129267.0	1129365.0	1129483.0	1129483.0	1129483.0	1129483.0	1129483.0	1138239.0	1138368.0	1138608.0	1138625.0	1138625.0	1138625.0	1138625.0
696.0	314044.0	314044.0	314993.0	314993.0	314993.0	315233.0	315233.0	315233.0	315233.0	315233.0	315233.0	315233.0	315233.0	315233.0	315233.0	315233.0	315233.0	315233.0	315233.0	315233.0	315233.0	315233.0	315233.0	315233.0	315233.0	315233.0	315233.0	315233.0	315381.0	315381.0	315381.0	315381.0	315381.0	315381.0	315381.0
697.0	1350137.0	1350137.0	1350741.0	1351353.0	1351547.0	1351547.0	1351547.0	1351634.0	1352723.0	1352865.0	1352865.0	1352928.0	1353055.0	1354245.0	1354866.0	1354890.0	1354890.0	1355153.0	1355303.0	1355725.0	1356393.0	1356393.0	1356393.0	1357923.0	1357923.0	1357923.0	1357923.0	1357923.0	1364197.0	1364197.0	1364197.0	1364199.0	1364214.0	1364214.0	1364755.0
698.0	224550.0	224550.0	225694.0	225694.0	225694.0	225694.0	225694.0	225694.0	225694.0	225694.0	225694.0	225694.0	225694.0	225694.0	225694.0	225694.0	225694.0	225694.0	225694.0	225694.0	225694.0	225694.0	225694.0	225694.0	225694.0	225694.0	225694.0	225694.0	225694.0	225694.0	225694.0	226239.0	226239.0	226239.0	226239.0
699.0	622331.0	622331.0	622336.0	622525.0	622525.0	622525.0	622629.0	623490.0	623498.0	623498.0	623498.0	623498.0	624467.0	624467.0	624467.0	624467.0	624467.0	624467.0	624467.0	624699.0	624718.0	625297.0	625373.0	625496.0	625934.0	625934.0	625934.0	626346.0	627554.0	627554.0	627554.0	627554.0	627609.0	628126.0	629215.0
700.0	1054989.0	1054989.0	1055571.0	1055571.0	1055571.0	1055571.0	1055571.0	1055571.0	1055571.0	1055571.0	1055571.0	1055571.0	1055801.0	1055801.0	1056042.0	1056093.0	1056131.0	1056172.0	1056641.0	1056641.0	1057312.0	1057312.0	1057312.0	1057562.0	1057562.0	1057790.0	1057790.0	1057790.0	1058519.0	1058519.0	1058519.0	1058519.0	1058846.0	1058846.0	1058846.0
701.0	781666.0	781666.0	807843.0	825388.0	846459.0	851968.0	851968.0	851968.0	851968.0	851968.0	852510.0	852510.0	852510.0	858336.0	859537.0	859537.0	859537.0	861296.0	862423.0	862423.0	862423.0	862423.0	862436.0	862436.0	862436.0	862436.0	862436.0	862436.0	867075.0	867075.0	867590.0	868857.0	869525.0	869704.0	870169.0
702.0	172474.0	172474.0	172501.0	172501.0	172501.0	172501.0	172501.0	172501.0	172501.0	172501.0	172501.0	172501.0	172501.0	172658.0	172658.0	172658.0	172658.0	172658.0	172658.0	172658.0	172658.0	172658.0	172658.0	172658.0	172658.0	172658.0	172658.0	172658.0	172978.0	172978.0	172978.0	172978.0	172978.0	173044.0	173044.0
703.0	609813.0	609813.0	610243.0	610669.0	610860.0	611327.0	611423.0	612793.0	612793.0	613376.0	613376.0	613685.0	614323.0	614323.0	614323.0	614323.0	614674.0	615495.0	615495.0	617053.0	617053.0	617235.0	618267.0	619084.0	619084.0	619084.0	619084.0	626123.0	627138.0	627138.0	627138.0	627138.0	627138.0	627138.0	627397.0
704.0	1276020.0	1276020.0	1276044.0	1276453.0	1276482.0	1276884.0	1277027.0	1277027.0	1277196.0	1277196.0	1277196.0	1277260.0	1277501.0	1277668.0	1277668.0	1278084.0	1278107.0	1278447.0	1279402.0	1279575.0	1279577.0	1279888.0	1279925.0	1280176.0	1280263.0	1280429.0	1280429.0	1280504.0	1283021.0	1283331.0	1283398.0	1283445.0	1283488.0	1283921.0	1284098.0
705.0	469959.0	469959.0	469959.0	470115.0	470491.0	473002.0	473002.0	473472.0	473472.0	473745.0	473766.0	473766.0	473916.0	473964.0	474148.0	474459.0	475228.0	475228.0	475228.0	475238.0	475662.0	475662.0	475662.0	475662.0	475752.0	475752.0	475752.0	475752.0	475752.0	475752.0	477153.0	477153.0	477153.0	477153.0	477153.0
706.0	482094.0	482094.0	483382.0	483382.0	483696.0	483696.0	483696.0	483696.0	483735.0	483735.0	483735.0	483735.0	483735.0	483735.0	483851.0	483851.0	483851.0	483851.0	483953.0	484316.0	484316.0	484316.0	490954.0	491380.0	491380.0	491380.0	491380.0	491380.0	493163.0	493163.0	493163.0	493163.0	493163.0	493163.0	493163.0
707.0	1979973.0	1979973.0	1985240.0	1990593.0	1990835.0	1992041.0	1992218.0	1992438.0	1994781.0	1994781.0	1994797.0	1994797.0	1995950.0	1996440.0	1998879.0	1998879.0	1999936.0	2000963.0	2002325.0	2004249.0	2006980.0	2007605.0	2009081.0	2011502.0	2012508.0	2012508.0	2012876.0	2012876.0	2023087.0	2023345.0	2023808.0	2025453.0	2025922.0	2025922.0	2026951.0
708.0	1218749.0	1218749.0	1219559.0	1219559.0	1219639.0	1219979.0	1219979.0	1220160.0	1220160.0	1220160.0	1220515.0	1220515.0	1220801.0	1222271.0	1222644.0	1222644.0	1224473.0	1224473.0	1224473.0	1224473.0	1224473.0	1224473.0	1229347.0	1230270.0	1230270.0	1230388.0	1230388.0	1230924.0	1234400.0	1236285.0	1236285.0	1236285.0	1236285.0	1236503.0	1237127.0
709.0	412118.0	412118.0	413287.0	413287.0	413287.0	413287.0	413287.0	413287.0	413287.0	413287.0	413287.0	413287.0	413287.0	413287.0	413287.0	413287.0	413287.0	413287.0	413287.0	413287.0	413287.0	413287.0	413287.0	413287.0	413287.0	413287.0	413287.0	413287.0	415449.0	415449.0	415449.0	415449.0	415449.0	415449.0	415449.0
710.0	159519.0	159519.0	159519.0	159519.0	159519.0	159834.0	159834.0	159834.0	159834.0	159834.0	159834.0	159834.0	159834.0	159834.0	159834.0	159834.0	159834.0	159834.0	159834.0	160324.0	160324.0	160324.0	160324.0	160324.0	160324.0	160324.0	160324.0	160324.0	160327.0	160327.0	160327.0	160327.0	160327.0	160327.0	160327.0
711.0	1113479.0	1113479.0	1117409.0	1117719.0	1117719.0	1118028.0	1118028.0	1118028.0	1119260.0	1119260.0	1119260.0	1119260.0	1119502.0	1119502.0	1119502.0	1119502.0	1119724.0	1119724.0	1119724.0	1119898.0	1119898.0	1119898.0	1119898.0	1120958.0	1122158.0	1122158.0	1122158.0	1122158.0	1122820.0	1123115.0	1123115.0	1123115.0	1123122.0	1123122.0	1123122.0
712.0	885494.0	885494.0	887055.0	888709.0	888709.0	889737.0	889791.0	890236.0	890557.0	890557.0	891020.0	891020.0	891226.0	891226.0	892848.0	892848.0	892848.0	892848.0	892848.0	892848.0	893033.0	893202.0	893509.0	893509.0	893509.0	893509.0	893509.0	893509.0	894488.0	894488.0	894488.0	894488.0	894488.0	894488.0	894941.0
713.0	215406.0	215406.0	215406.0	215406.0	215406.0	215406.0	215406.0	215600.0	215600.0	215600.0	217138.0	217138.0	217138.0	217138.0	217138.0	217138.0	217138.0	217138.0	217138.0	217389.0	217389.0	217389.0	217389.0	217389.0	217389.0	217389.0	217389.0	217768.0	218692.0	218692.0	219985.0	219985.0	220021.0	220021.0	220021.0
714.0	178409.0	178409.0	178956.0	178956.0	178956.0	179743.0	179748.0	179748.0	179748.0	179748.0	179748.0	179748.0	179748.0	179748.0	179748.0	179748.0	179748.0	179925.0	179925.0	179925.0	179925.0	179925.0	179925.0	179925.0	179925.0	180325.0	180325.0	180325.0	180455.0	180455.0	180455.0	180455.0	180455.0	180455.0	180455.0
715.0	241695.0	241695.0	241797.0	241797.0	241797.0	241797.0	241797.0	241845.0	242487.0	242487.0	242487.0	242487.0	242487.0	242487.0	242487.0	242824.0	242824.0	242824.0	242824.0	243587.0	243587.0	243587.0	243755.0	244289.0	244289.0	244289.0	244289.0	244289.0	245028.0	245405.0	245405.0	245814.0	245814.0	245814.0	245871.0
716.0	1052588.0	1052588.0	1052832.0	1053047.0	1053047.0	1053082.0	1053082.0	1053082.0	1053082.0	1053082.0	1053253.0	1053253.0	1056442.0	1056442.0	1056442.0	1056442.0	1056442.0	1056442.0	1056442.0	1056442.0	1056442.0	1056442.0	1056861.0	1056861.0	1056861.0	1056861.0	1056861.0	1056861.0	1056861.0	1057720.0	1057720.0	1057720.0	1057720.0	1057720.0	1057720.0
717.0	246843.0	246843.0	246843.0	246843.0	246843.0	246843.0	246843.0	246843.0	246843.0	246843.0	246843.0	246843.0	246843.0	246843.0	246843.0	246843.0	247936.0	247936.0	247936.0	247936.0	247936.0	247936.0	247968.0	247968.0	247968.0	247968.0	247968.0	247968.0	248066.0	248066.0	248066.0	248066.0	248232.0	248232.0	248342.0
718.0	1673467.0	1673467.0	1675029.0	1675029.0	1675029.0	1675184.0	1675184.0	1675184.0	1676663.0	1676663.0	1676663.0	1676663.0	1676769.0	1677517.0	1677948.0	1678623.0	1678623.0	1680395.0	1680581.0	1681237.0	1681237.0	1681566.0	1681566.0	1709672.0	1709767.0	1709919.0	1709919.0	1709919.0	1747911.0	1748301.0	1749145.0	1749148.0	1749806.0	1750568.0	1750568.0
719.0	744880.0	744880.0	745555.0	745603.0	745603.0	746563.0	746563.0	746626.0	746628.0	746628.0	746628.0	746628.0	746645.0	746645.0	746645.0	746967.0	746967.0	746967.0	747203.0	747203.0	747800.0	747800.0	750333.0	750333.0	750333.0	750466.0	750466.0	750978.0	755319.0	755319.0	755319.0	755361.0	755361.0	755902.0	756236.0
720.0	1642705.0	1642705.0	1646081.0	1647189.0	1648519.0	1649463.0	1649463.0	1651800.0	1656935.0	1657393.0	1657532.0	1657532.0	1657831.0	1658543.0	1661790.0	1664106.0	1665266.0	1665698.0	1666167.0	1666180.0	1666718.0	1670966.0	1678518.0	1684285.0	1687988.0	1687988.0	1689569.0	1690712.0	1698360.0	1699564.0	1700519.0	1700519.0	1701137.0	1701487.0	1703026.0
721.0	633432.0	633432.0	634117.0	634117.0	634117.0	634117.0	634117.0	634164.0	634164.0	634164.0	634164.0	634164.0	634164.0	634164.0	634164.0	634164.0	634164.0	634164.0	634164.0	634354.0	634354.0	634354.0	634354.0	634354.0	634354.0	634465.0	634465.0	634465.0	634776.0	634776.0	635200.0	635200.0	635200.0	635200.0	635200.0
722.0	792100.0	792100.0	792100.0	792100.0	792100.0	792173.0	792173.0	793150.0	793562.0	793562.0	793562.0	793562.0	793562.0	793562.0	793562.0	793889.0	794060.0	794060.0	794060.0	794378.0	794782.0	796906.0	796906.0	796906.0	796906.0	796906.0	796906.0	796906.0	801129.0	801129.0	801231.0	801231.0	802226.0	802491.0	802491.0
723.0	1272964.0	1272964.0	1272964.0	1272964.0	1272964.0	1273184.0	1273184.0	1273184.0	1273687.0	1273687.0	1273980.0	1273980.0	1274295.0	1274295.0	1274614.0	1274659.0	1274659.0	1274659.0	1274717.0	1274812.0	1274812.0	1275264.0	1275264.0	1275264.0	1275264.0	1275264.0	1275264.0	1275264.0	1279020.0	1279020.0	1279163.0	1279163.0	1279163.0	1279163.0	1279174.0
724.0	519157.0	519157.0	520754.0	520754.0	521973.0	521973.0	521973.0	521973.0	521973.0	521973.0	522785.0	523313.0	523352.0	530859.0	536755.0	536755.0	539810.0	540050.0	540050.0	542921.0	545660.0	546064.0	546064.0	546064.0	546451.0	546451.0	546939.0	551339.0	560951.0	564753.0	564753.0	565112.0	565112.0	565112.0	565112.0
725.0	1007753.0	1007753.0	1007753.0	1007753.0	1007753.0	1007753.0	1008746.0	1010124.0	1010312.0	1010312.0	1011721.0	1012216.0	1012216.0	1012443.0	1012622.0	1012632.0	1012632.0	1013105.0	1013380.0	1013380.0	1013672.0	1013767.0	1013767.0	1013767.0	1013767.0	1013954.0	1013954.0	1015203.0	1016471.0	1016471.0	1017281.0	1018764.0	1018934.0	1018934.0	1018934.0
726.0	619244.0	619244.0	620694.0	620811.0	620811.0	620811.0	620811.0	621364.0	621364.0	621364.0	621520.0	621520.0	621791.0	621810.0	621810.0	621810.0	621946.0	622023.0	622023.0	622266.0	622266.0	622314.0	622314.0	622314.0	622314.0	622314.0	622655.0	622655.0	622655.0	622655.0	622655.0	623404.0	623404.0	623457.0	623593.0
727.0	420445.0	420445.0	421515.0	421515.0	421662.0	421662.0	421688.0	421688.0	421688.0	421688.0	421688.0	421688.0	421688.0	421688.0	421688.0	421688.0	422291.0	432272.0	433025.0	434024.0	434024.0	434024.0	435523.0	435788.0	436712.0	436712.0	437101.0	437101.0	441128.0	443000.0	443000.0	443500.0	443500.0	443553.0	444132.0
728.0	1874005.0	1874005.0	1875747.0	1876176.0	1881403.0	1886668.0	1886668.0	1887405.0	1887405.0	1887405.0	1890233.0	1890243.0	1890243.0	1890390.0	1891306.0	1891306.0	1891622.0	1891931.0	1893460.0	1894861.0	1895158.0	1916868.0	1940270.0	1940796.0	1940796.0	1943547.0	1944337.0	1944754.0	1944885.0	1944930.0	1953023.0	1954166.0	1955114.0	1955117.0	1955117.0
729.0	587106.0	587106.0	587285.0	587505.0	587505.0	588037.0	588037.0	588221.0	588665.0	588744.0	590711.0	590711.0	590711.0	591648.0	592644.0	592644.0	593780.0	593780.0	595389.0	595563.0	596259.0	596466.0	597217.0	597601.0	598010.0	599099.0	600178.0	601099.0	601384.0	601416.0	602105.0	602493.0	603386.0	603665.0	603711.0
730.0	524923.0	524923.0	524923.0	524923.0	524923.0	527155.0	527155.0	527155.0	527155.0	527155.0	527155.0	527155.0	527155.0	527155.0	527155.0	527812.0	528231.0	528231.0	529212.0	529212.0	530905.0	536239.0	536677.0	536677.0	536677.0	536773.0	537445.0	537445.0	537445.0	537445.0	537445.0	537445.0	537673.0	537673.0	538213.0
731.0	722492.0	722492.0	723869.0	723869.0	723871.0	724187.0	724187.0	724324.0	725263.0	725650.0	726104.0	726172.0	726172.0	726944.0	727593.0	727593.0	727593.0	727830.0	728896.0	728896.0	728896.0	730102.0	730102.0	730131.0	730131.0	730571.0	730571.0	730571.0	731381.0	731381.0	732877.0	733317.0	733686.0	733686.0	734041.0
732.0	492657.0	492657.0	492973.0	492973.0	493645.0	493645.0	493995.0	494269.0	494269.0	494269.0	494269.0	494269.0	494269.0	494423.0	494960.0	494960.0	494960.0	494960.0	494960.0	494960.0	494960.0	495563.0	495563.0	495563.0	495563.0	495563.0	495563.0	495575.0	497169.0	497231.0	497231.0	498096.0	498096.0	498096.0	498096.0
733.0	1404748.0	1404748.0	1405403.0	1405403.0	1405403.0	1405403.0	1405403.0	1405403.0	1405403.0	1405434.0	1406037.0	1406037.0	1406037.0	1407034.0	1407034.0	1407034.0	1407475.0	1408686.0	1409091.0	1409091.0	1410265.0	1410613.0	1410799.0	1411096.0	1411184.0	1411680.0	1411680.0	1411680.0	1413877.0	1413948.0	1414036.0	1414388.0	1414428.0	1414440.0	1414440.0
734.0	778137.0	778137.0	778137.0	778137.0	778137.0	780859.0	780859.0	780952.0	781740.0	781740.0	781740.0	781740.0	781740.0	781740.0	781740.0	781740.0	781740.0	781740.0	781859.0	782334.0	782334.0	782515.0	791679.0	808349.0	808349.0	808349.0	808349.0	808904.0	817230.0	817230.0	817230.0	817230.0	817230.0	817230.0	817230.0
735.0	428864.0	428864.0	428864.0	428864.0	428864.0	428864.0	428864.0	428864.0	428864.0	428864.0	429244.0	429244.0	429244.0	429244.0	429244.0	429244.0	429244.0	429244.0	429244.0	429244.0	429244.0	429244.0	429244.0	429244.0	429244.0	429244.0	429244.0	429244.0	429296.0	429296.0	429296.0	429296.0	429296.0	429296.0	429296.0
736.0	647573.0	647573.0	647573.0	647573.0	647573.0	647573.0	647573.0	647867.0	647867.0	647867.0	648423.0	648423.0	648423.0	649096.0	649096.0	649096.0	649096.0	649096.0	649096.0	649096.0	650845.0	650845.0	650845.0	651052.0	651423.0	651423.0	651424.0	651424.0	653218.0	653218.0	653624.0	654130.0	654803.0	655111.0	655111.0
737.0	717472.0	717472.0	717661.0	717960.0	717960.0	717960.0	717960.0	718626.0	719034.0	719034.0	719034.0	719034.0	719410.0	719410.0	719410.0	719410.0	720709.0	720968.0	721848.0	727925.0	738768.0	738768.0	739087.0	741298.0	741298.0	741764.0	742131.0	752679.0	759488.0	774356.0	776119.0	776237.0	776237.0	776710.0	776710.0
738.0	504960.0	504960.0	506299.0	506299.0	506299.0	506441.0	506441.0	506441.0	506441.0	506441.0	506441.0	506441.0	506441.0	506441.0	507033.0	507033.0	507033.0	507033.0	507033.0	507033.0	507033.0	507033.0	507033.0	507033.0	507033.0	507033.0	507033.0	507033.0	507448.0	507448.0	507448.0	507448.0	507448.0	507664.0	507664.0
739.0	433224.0	433224.0	433996.0	433996.0	434195.0	434195.0	434259.0	434892.0	434892.0	434997.0	435492.0	435492.0	435492.0	435492.0	435492.0	435492.0	435563.0	436104.0	436111.0	437282.0	437635.0	437635.0	437635.0	437969.0	438708.0	438789.0	439139.0	439139.0	440343.0	440343.0	440343.0	440343.0	440346.0	440346.0	440346.0
740.0	1977437.0	1977437.0	1982693.0	1983314.0	1983314.0	1983727.0	1984053.0	1984675.0	1984675.0	1984728.0	1984728.0	1986029.0	1988527.0	1989262.0	1989922.0	1990259.0	1991233.0	1992056.0	1992383.0	1993900.0	1997152.0	1997152.0	2001223.0	2035784.0	2036164.0	2037022.0	2038538.0	2038538.0	2044768.0	2045053.0	2045053.0	2045544.0	2045568.0	2045740.0	2045740.0
741.0	413026.0	413026.0	413570.0	413570.0	413570.0	413714.0	413714.0	413714.0	413714.0	413714.0	413714.0	413714.0	413714.0	413714.0	414164.0	414508.0	414508.0	414508.0	414508.0	414805.0	414805.0	415512.0	415512.0	422365.0	422376.0	422376.0	422376.0	422376.0	428040.0	428040.0	428308.0	428308.0	428308.0	428308.0	428308.0
742.0	700433.0	700433.0	700764.0	701096.0	701107.0	704344.0	704598.0	706081.0	708732.0	708732.0	709451.0	709451.0	709585.0	709585.0	709610.0	711118.0	711118.0	712801.0	713073.0	713297.0	713617.0	720090.0	720246.0	720246.0	720246.0	720477.0	721013.0	722542.0	723304.0	723348.0	723424.0	724019.0	724054.0	725317.0	725481.0
743.0	968141.0	968141.0	971619.0	971627.0	973385.0	973883.0	974687.0	976225.0	976375.0	976543.0	977833.0	977833.0	978063.0	979755.0	981333.0	981505.0	982512.0	983136.0	983136.0	985156.0	986350.0	986715.0	986886.0	986972.0	987730.0	989481.0	989906.0	989906.0	990973.0	1001978.0	1003934.0	1003934.0	1004326.0	1004486.0	1006598.0
744.0	1073739.0	1073739.0	1075212.0	1075212.0	1075258.0	1075258.0	1075258.0	1075295.0	1075778.0	1075778.0	1076094.0	1076094.0	1076094.0	1076573.0	1076573.0	1076659.0	1076659.0	1077020.0	1077020.0	1077079.0	1077323.0	1077323.0	1077659.0	1077659.0	1078001.0	1078001.0	1078852.0	1079482.0	1080277.0	1080277.0	1080511.0	1080511.0	1080517.0	1080526.0	1080707.0
745.0	260943.0	260943.0	260951.0	262006.0	262449.0	263428.0	263428.0	263428.0	263428.0	263786.0	263934.0	264219.0	264571.0	265699.0	266738.0	266738.0	267198.0	267978.0	267978.0	268153.0	275694.0	276346.0	276517.0	276791.0	276791.0	278036.0	278373.0	278373.0	278909.0	278909.0	278909.0	279185.0	279185.0	280044.0	280044.0
746.0	1886395.0	1886395.0	1888861.0	1888861.0	1889171.0	1890611.0	1890611.0	1891124.0	1892373.0	1892373.0	1892749.0	1892749.0	1893518.0	1893518.0	1893750.0	1894663.0	1895529.0	1897207.0	1899762.0	1900233.0	1900233.0	1900233.0	1900353.0	1902003.0	1902006.0	1902775.0	1903936.0	1907377.0	1919583.0	1920254.0	1920522.0	1920883.0	1921179.0	1921614.0	1923745.0
747.0	862733.0	862733.0	862907.0	862907.0	862907.0	862907.0	862907.0	863359.0	863359.0	863359.0	863411.0	863411.0	863719.0	864305.0	864827.0	864855.0	864855.0	864855.0	864855.0	865540.0	865540.0	865540.0	865559.0	866855.0	866931.0	867372.0	867372.0	867372.0	868143.0	868143.0	868143.0	868143.0	868749.0	868749.0	868749.0
748.0	571443.0	571443.0	571756.0	571756.0	571756.0	571756.0	571756.0	572317.0	572317.0	572317.0	572852.0	572852.0	572852.0	572852.0	573160.0	573160.0	573160.0	574902.0	574902.0	577175.0	583096.0	583577.0	583577.0	583577.0	583577.0	583577.0	583577.0	588630.0	590151.0	598730.0	610833.0	610833.0	612274.0	612274.0	612274.0
749.0	542477.0	542477.0	542477.0	542477.0	542477.0	542477.0	542477.0	542477.0	542477.0	542477.0	542477.0	542477.0	542477.0	543103.0	543201.0	543201.0	543969.0	543969.0	543969.0	543969.0	543969.0	543969.0	543969.0	543969.0	543969.0	543969.0	543969.0	543969.0	543969.0	544034.0	544034.0	544034.0	544034.0	544034.0	544034.0
750.0	410310.0	410310.0	410331.0	410696.0	410696.0	410696.0	410696.0	410838.0	411777.0	411777.0	411942.0	412759.0	413955.0	413985.0	413985.0	413985.0	413985.0	414121.0	414121.0	414454.0	415296.0	415296.0	416101.0	416101.0	416101.0	416101.0	416101.0	416607.0	417045.0	417045.0	417045.0	417045.0	417045.0	417045.0	417045.0
751.0	559417.0	559417.0	561280.0	561280.0	561280.0	561452.0	561452.0	561452.0	561452.0	561452.0	561452.0	561452.0	561563.0	561563.0	561563.0	562144.0	562144.0	562144.0	563850.0	563850.0	563850.0	563850.0	563850.0	563850.0	563850.0	563850.0	564075.0	565405.0	566102.0	566102.0	566176.0	566176.0	566176.0	566176.0	567062.0
752.0	1644558.0	1644558.0	1646680.0	1646680.0	1646680.0	1647969.0	1647969.0	1648695.0	1649852.0	1649852.0	1650800.0	1650800.0	1650800.0	1650837.0	1650837.0	1651232.0	1651587.0	1654056.0	1654566.0	1654635.0	1656128.0	1666256.0	1666417.0	1681712.0	1683495.0	1689559.0	1689559.0	1696168.0	1697607.0	1698946.0	1699442.0	1700384.0	1700559.0	1701222.0	1702817.0
753.0	349320.0	349320.0	349320.0	349320.0	349495.0	349495.0	350378.0	350378.0	350378.0	351917.0	351917.0	351917.0	351917.0	351917.0	352267.0	352267.0	352551.0	352551.0	352964.0	353825.0	354220.0	354220.0	355475.0	355475.0	355475.0	355817.0	355817.0	355817.0	357242.0	357589.0	357589.0	357893.0	357893.0	357893.0	357893.0
754.0	608125.0	608125.0	608950.0	609276.0	609276.0	609276.0	609276.0	609276.0	609287.0	609287.0	609287.0	609287.0	609287.0	609543.0	609880.0	609880.0	609880.0	610060.0	610060.0	610060.0	612492.0	620492.0	621724.0	622203.0	622203.0	622203.0	622375.0	622504.0	622863.0	622863.0	623171.0	623180.0	623346.0	623346.0	623395.0
755.0	1228202.0	1228202.0	1230529.0	1230537.0	1230953.0	1233171.0	1233171.0	1233177.0	1233177.0	1233184.0	1233493.0	1233493.0	1233493.0	1234268.0	1234540.0	1236793.0	1236926.0	1237268.0	1238275.0	1239858.0	1240936.0	1241722.0	1242805.0	1242910.0	1242910.0	1242910.0	1242910.0	1242910.0	1243405.0	1244084.0	1244221.0	1244490.0	1245119.0	1245169.0	1245169.0
756.0	785546.0	785546.0	785546.0	786736.0	786935.0	787203.0	787203.0	787203.0	787203.0	787203.0	787451.0	787464.0	787693.0	787693.0	788726.0	789010.0	789010.0	789649.0	790966.0	791209.0	791209.0	791224.0	791295.0	791322.0	791334.0	791334.0	791334.0	791334.0	792804.0	792804.0	792979.0	794290.0	794653.0	794653.0	794653.0
757.0	522623.0	522623.0	523350.0	523590.0	523636.0	523636.0	523636.0	523636.0	525395.0	525395.0	526156.0	527039.0	527039.0	527044.0	527044.0	527399.0	527399.0	527399.0	527503.0	527503.0	527503.0	527567.0	528513.0	528694.0	529326.0	529961.0	529961.0	529961.0	529961.0	529963.0	529963.0	529963.0	529963.0	530451.0	530812.0
758.0	409128.0	409128.0	409128.0	410065.0	410103.0	410129.0	410129.0	410129.0	410129.0	410129.0	410658.0	411268.0	411268.0	411268.0	411268.0	411268.0	411354.0	411354.0	411396.0	411396.0	411575.0	411921.0	412496.0	412496.0	412718.0	412718.0	412718.0	412718.0	413386.0	413386.0	413409.0	413409.0	413441.0	413441.0	413441.0
759.0	2066299.0	2066299.0	2067199.0	2067674.0	2067674.0	2067805.0	2067805.0	2067938.0	2067938.0	2067938.0	2068465.0	2068954.0	2069311.0	2070154.0	2071024.0	2071024.0	2072356.0	2073450.0	2075084.0	2075186.0	2077595.0	2077595.0	2081249.0	2082026.0	2082986.0	2082986.0	2082986.0	2083149.0	2088028.0	2088028.0	2088339.0	2088339.0	2089427.0	2091154.0	2091804.0
760.0	1156873.0	1156873.0	1158364.0	1158391.0	1159527.0	1160076.0	1161381.0	1161381.0	1162818.0	1162996.0	1162996.0	1164253.0	1165531.0	1165588.0	1166472.0	1166478.0	1166871.0	1168846.0	1169090.0	1169111.0	1170423.0	1170423.0	1171332.0	1171332.0	1171978.0	1172874.0	1173249.0	1173588.0	1176815.0	1176815.0	1176877.0	1177071.0	1177499.0	1177499.0	1177589.0
761.0	464229.0	464229.0	464229.0	464229.0	464229.0	464534.0	464534.0	464740.0	464740.0	464740.0	464832.0	464832.0	464832.0	464832.0	465033.0	465033.0	465033.0	465033.0	465111.0	465111.0	465111.0	465111.0	465728.0	465728.0	465728.0	465728.0	465728.0	465842.0	466988.0	466988.0	467259.0	467572.0	468019.0	468253.0	468253.0
762.0	445249.0	445249.0	445249.0	445249.0	445249.0	445249.0	445249.0	445249.0	445249.0	445249.0	445249.0	445249.0	445249.0	445249.0	445249.0	445249.0	446551.0	446581.0	446594.0	446594.0	446594.0	446594.0	446594.0	446594.0	446594.0	446594.0	446615.0	447000.0	448872.0	448872.0	448872.0	448872.0	448872.0	448872.0	448872.0
763.0	2586384.0	2586384.0	2586384.0	2586935.0	2587101.0	2587101.0	2587141.0	2589886.0	2589886.0	2589886.0	2590700.0	2590754.0	2590755.0	2591438.0	2591598.0	2591949.0	2592023.0	2592881.0	2592881.0	2592881.0	2592887.0	2593436.0	2596619.0	2597513.0	2597767.0	2597769.0	2597769.0	2597769.0	2599303.0	2599501.0	2599814.0	2599820.0	2599820.0	2599873.0	2599880.0
764.0	1577930.0	1577930.0	1578368.0	1578368.0	1578368.0	1579425.0	1579425.0	1579754.0	1579754.0	1580814.0	1581150.0	1581812.0	1582232.0	1582258.0	1582447.0	1582638.0	1582766.0	1582816.0	1584405.0	1586297.0	1586391.0	1587224.0	1587224.0	1587310.0	1587931.0	1588352.0	1588352.0	1588352.0	1588484.0	1588484.0	1588710.0	1588713.0	1589066.0	1589066.0	1589485.0
765.0	301333.0	301333.0	301989.0	302237.0	302237.0	302237.0	302237.0	303336.0	305533.0	305771.0	305771.0	305771.0	306393.0	308288.0	310244.0	310355.0	310355.0	312207.0	312915.0	313240.0	313240.0	313240.0	313961.0	313961.0	313961.0	313961.0	313961.0	313961.0	314855.0	314855.0	314872.0	314872.0	314872.0	314872.0	314872.0
766.0	1242640.0	1242640.0	1242640.0	1242640.0	1242640.0	1242640.0	1242640.0	1242640.0	1242640.0	1242640.0	1243004.0	1243004.0	1243352.0	1243352.0	1243352.0	1243724.0	1243724.0	1244047.0	1244047.0	1244047.0	1244047.0	1244047.0	1244440.0	1244440.0	1244440.0	1244440.0	1244440.0	1244440.0	1244749.0	1244749.0	1244749.0	1244749.0	1244749.0	1244749.0	1245057.0
767.0	1248402.0	1248402.0	1257826.0	1257835.0	1257838.0	1257838.0	1257838.0	1257838.0	1258141.0	1258141.0	1258141.0	1258141.0	1258141.0	1258141.0	1258141.0	1259423.0	1259423.0	1259423.0	1259817.0	1260266.0	1260266.0	1261273.0	1261273.0	1261649.0	1261674.0	1261674.0	1261674.0	1261674.0	1262289.0	1262290.0	1262806.0	1262885.0	1262885.0	1262885.0	1262912.0
768.0	1212580.0	1212580.0	1212580.0	1212580.0	1212580.0	1212904.0	1213228.0	1213840.0	1214051.0	1214443.0	1215288.0	1215288.0	1216115.0	1216628.0	1216628.0	1216762.0	1216762.0	1217253.0	1217409.0	1217409.0	1218153.0	1218780.0	1218780.0	1218911.0	1219152.0	1220212.0	1220332.0	1220332.0	1222359.0	1222359.0	1222359.0	1222359.0	1222534.0	1223046.0	1223046.0
769.0	618859.0	618859.0	618859.0	618859.0	618859.0	618859.0	618866.0	618866.0	618866.0	618866.0	618866.0	618866.0	618866.0	619047.0	619047.0	619047.0	619047.0	619047.0	619047.0	619047.0	619131.0	619131.0	619131.0	619758.0	619758.0	619758.0	619758.0	619758.0	619758.0	619758.0	619758.0	619758.0	619758.0	619758.0	620029.0
770.0	1836165.0	1836165.0	1836165.0	1836486.0	1836610.0	1836929.0	1839598.0	1841522.0	1842548.0	1842963.0	1846299.0	1846391.0	1847127.0	1849536.0	1849832.0	1850354.0	1850497.0	1852492.0	1853045.0	1853081.0	1854485.0	1858216.0	1859287.0	1859550.0	1861428.0	1863049.0	1866093.0	1866292.0	1866701.0	1866904.0	1869412.0	1870361.0	1871518.0	1873101.0	1874167.0
771.0	1383498.0	1383498.0	1383498.0	1383498.0	1383905.0	1383905.0	1383905.0	1383905.0	1384240.0	1384428.0	1384428.0	1384428.0	1384612.0	1385301.0	1385945.0	1385945.0	1390645.0	1390852.0	1390852.0	1391067.0	1391067.0	1391374.0	1392258.0	1392258.0	1393617.0	1393617.0	1393617.0	1393617.0	1393803.0	1394236.0	1396003.0	1396003.0	1396751.0	1396751.0	1396751.0
772.0	684582.0	684582.0	684582.0	684605.0	684605.0	684605.0	684605.0	684605.0	684605.0	684605.0	684605.0	684605.0	684605.0	685708.0	686653.0	686653.0	686653.0	686653.0	686653.0	686653.0	686810.0	686876.0	687602.0	687602.0	687602.0	687602.0	687602.0	687602.0	688287.0	688287.0	688287.0	688594.0	688607.0	688607.0	688659.0
773.0	1101757.0	1101757.0	1101757.0	1101757.0	1101757.0	1101757.0	1101757.0	1101757.0	1101757.0	1101757.0	1104786.0	1104786.0	1104786.0	1104786.0	1105525.0	1105525.0	1105525.0	1105525.0	1105525.0	1105525.0	1105525.0	1105879.0	1105879.0	1105879.0	1105879.0	1105879.0	1105879.0	1105879.0	1105879.0	1105879.0	1106252.0	1106252.0	1106252.0	1106252.0	1106252.0
774.0	630544.0	630544.0	630544.0	630544.0	631297.0	631297.0	631297.0	631579.0	632318.0	632318.0	633273.0	633273.0	633273.0	633273.0	633273.0	633273.0	633273.0	633273.0	633273.0	633273.0	633273.0	633882.0	634412.0	634412.0	634412.0	634412.0	634626.0	634626.0	634869.0	634869.0	634943.0	635336.0	635336.0	635338.0	635338.0
775.0	1495553.0	1495553.0	1496207.0	1497798.0	1498503.0	1498997.0	1500109.0	1500791.0	1500791.0	1501810.0	1503589.0	1505259.0	1507501.0	1507501.0	1508126.0	1508191.0	1510598.0	1512310.0	1512326.0	1512534.0	1512534.0	1512534.0	1513296.0	1514402.0	1514797.0	1515301.0	1515909.0	1515909.0	1521569.0	1521569.0	1521946.0	1521946.0	1521946.0	1522119.0	1522887.0
776.0	1041021.0	1041021.0	1041021.0	1041021.0	1041118.0	1041118.0	1041118.0	1041511.0	1041512.0	1041564.0	1043812.0	1043812.0	1043812.0	1043903.0	1045117.0	1045117.0	1045458.0	1045458.0	1045458.0	1045947.0	1045947.0	1046409.0	1046409.0	1046621.0	1046621.0	1046944.0	1048506.0	1048516.0	1049350.0	1049676.0	1051629.0	1051629.0	1051629.0	1052775.0	1052824.0
777.0	593355.0	593355.0	593355.0	593567.0	594176.0	594176.0	594176.0	594176.0	594176.0	594498.0	594738.0	594738.0	594738.0	594864.0	595360.0	596445.0	596445.0	596445.0	596445.0	596744.0	596744.0	596744.0	596744.0	596744.0	596744.0	596846.0	596846.0	596846.0	597024.0	597024.0	597024.0	597024.0	597024.0	597024.0	597517.0
778.0	422438.0	422438.0	422689.0	423038.0	424008.0	424125.0	424125.0	424384.0	424384.0	424824.0	425091.0	425091.0	425258.0	425942.0	425942.0	427712.0	428726.0	433027.0	434299.0	434879.0	440963.0	440963.0	441048.0	443400.0	443737.0	443838.0	443838.0	445461.0	451278.0	451278.0	453593.0	454766.0	455694.0	458003.0	463975.0
779.0	1041945.0	1041945.0	1043016.0	1043016.0	1043092.0	1043092.0	1043092.0	1043410.0	1043410.0	1043549.0	1043742.0	1043742.0	1043805.0	1046184.0	1046794.0	1046926.0	1047006.0	1047440.0	1049097.0	1049097.0	1050437.0	1050437.0	1051421.0	1051775.0	1051775.0	1052186.0	1052186.0	1052256.0	1053289.0	1053701.0	1053701.0	1056016.0	1056016.0	1057183.0	1058402.0
780.0	718379.0	718379.0	719149.0	719441.0	719441.0	719441.0	719456.0	719456.0	719456.0	719456.0	719456.0	719984.0	719984.0	720005.0	720012.0	720015.0	720015.0	720344.0	723859.0	723859.0	723859.0	723859.0	723859.0	724063.0	724951.0	728147.0	728573.0	728573.0	730137.0	730587.0	730587.0	731409.0	731409.0	731824.0	734102.0
781.0	543714.0	543714.0	543952.0	543952.0	543952.0	544134.0	544134.0	544660.0	546124.0	546513.0	547155.0	547155.0	547155.0	547191.0	547272.0	547272.0	548798.0	564575.0	565704.0	565704.0	565704.0	565704.0	565919.0	565919.0	565919.0	565919.0	565919.0	565919.0	566563.0	566563.0	568014.0	568021.0	568389.0	569307.0	570903.0
782.0	886426.0	886426.0	886781.0	887844.0	889212.0	890174.0	890174.0	890174.0	890484.0	890484.0	890484.0	891219.0	891438.0	891438.0	891600.0	891600.0	891600.0	891611.0	891611.0	892895.0	892895.0	892895.0	893574.0	893574.0	893941.0	893989.0	897603.0	897603.0	899281.0	899281.0	901540.0	901540.0	901540.0	904649.0	905786.0
783.0	952859.0	952859.0	953181.0	953181.0	953589.0	953886.0	953886.0	953887.0	953887.0	953887.0	954580.0	954580.0	954580.0	954580.0	954580.0	955436.0	955436.0	957113.0	959294.0	959641.0	959641.0	960059.0	961435.0	964071.0	964071.0	964071.0	964071.0	964071.0	965955.0	965955.0	965955.0	965955.0	966436.0	967484.0	967671.0
784.0	1675790.0	1675790.0	1676136.0	1676136.0	1676451.0	1679372.0	1679681.0	1682155.0	1682790.0	1686293.0	1689114.0	1689114.0	1689114.0	1689814.0	1691147.0	1691147.0	1693984.0	1694661.0	1698496.0	1699318.0	1700715.0	1705820.0	1789418.0	1790632.0	1851058.0	1870866.0	1871643.0	1871643.0	1872451.0	1872451.0	1873433.0	1873433.0	1874139.0	1874139.0	1874470.0
785.0	457834.0	457834.0	457948.0	457948.0	457955.0	458198.0	458198.0	458320.0	458694.0	458694.0	458694.0	458694.0	458694.0	458694.0	458694.0	458694.0	458694.0	458694.0	459711.0	459711.0	459711.0	459711.0	459711.0	459711.0	459711.0	459711.0	459711.0	460026.0	460026.0	460026.0	460418.0	460581.0	460581.0	460675.0	460675.0
786.0	1187451.0	1187451.0	1187508.0	1187768.0	1188672.0	1190839.0	1190839.0	1194361.0	1195641.0	1195641.0	1197259.0	1198762.0	1198762.0	1199328.0	1199328.0	1200063.0	1200231.0	1202596.0	1204280.0	1204377.0	1204650.0	1206861.0	1206909.0	1206909.0	1206909.0	1206909.0	1207517.0	1207517.0	1207517.0	1207517.0	1208833.0	1209529.0	1209700.0	1210066.0	1211715.0
787.0	503998.0	503998.0	505576.0	507836.0	507838.0	507838.0	507838.0	508586.0	508586.0	509551.0	510373.0	510373.0	510373.0	510692.0	510692.0	510692.0	510692.0	510938.0	510938.0	513978.0	531280.0	531516.0	535922.0	536099.0	536791.0	538248.0	538535.0	538535.0	539252.0	539252.0	539773.0	539773.0	539773.0	539853.0	540678.0
788.0	2013602.0	2013602.0	2014340.0	2014520.0	2016275.0	2018280.0	2018280.0	2026243.0	2027354.0	2027692.0	2029660.0	2029660.0	2029660.0	2031065.0	2031163.0	2031496.0	2031809.0	2033267.0	2043971.0	2068008.0	2068008.0	2072226.0	2076004.0	2079548.0	2079548.0	2079548.0	2080879.0	2081189.0	2085167.0	2085592.0	2086246.0	2087063.0	2088363.0	2088363.0	2089259.0
789.0	961564.0	961564.0	961918.0	961918.0	961969.0	964299.0	964897.0	965435.0	965483.0	965483.0	965483.0	965514.0	965514.0	966306.0	966306.0	966306.0	972769.0	1008823.0	1016992.0	1028832.0	1029137.0	1029488.0	1029488.0	1029488.0	1030319.0	1030319.0	1030319.0	1030319.0	1030319.0	1031426.0	1031426.0	1031426.0	1031733.0	1032274.0	1032274.0
790.0	403162.0	403162.0	403423.0	403423.0	403838.0	404139.0	404139.0	405036.0	405036.0	405758.0	406752.0	406752.0	406752.0	406752.0	406752.0	406967.0	406967.0	406968.0	406968.0	406968.0	406968.0	406968.0	407259.0	409146.0	409146.0	412020.0	412875.0	413138.0	413910.0	414888.0	415114.0	416315.0	416474.0	416769.0	416769.0
791.0	711740.0	711740.0	721305.0	725168.0	725168.0	727048.0	727087.0	727252.0	727252.0	727252.0	728142.0	728294.0	729677.0	729754.0	729754.0	730314.0	730321.0	730823.0	730823.0	731215.0	733180.0	741331.0	746488.0	747330.0	747330.0	747330.0	747330.0	747748.0	748180.0	748180.0	748180.0	748474.0	749455.0	750184.0	754871.0
792.0	984108.0	984108.0	984290.0	984292.0	984292.0	984851.0	984851.0	986295.0	986904.0	987215.0	987221.0	987221.0	988321.0	988321.0	988494.0	989125.0	989299.0	989299.0	990263.0	994557.0	1011175.0	1019750.0	1027143.0	1027427.0	1027771.0	1029247.0	1029247.0	1029247.0	1032370.0	1032370.0	1032370.0	1034095.0	1034723.0	1034723.0	1035783.0
793.0	1662989.0	1662989.0	1671780.0	1672072.0	1672081.0	1673010.0	1673010.0	1673038.0	1673988.0	1674274.0	1674642.0	1674642.0	1676063.0	1677658.0	1678997.0	1679030.0	1679030.0	1679507.0	1679635.0	1681735.0	1682080.0	1682080.0	1684065.0	1684314.0	1685814.0	1687353.0	1691200.0	1691200.0	1694851.0	1695469.0	1697980.0	1697980.0	1698323.0	1699096.0	1699842.0
794.0	630502.0	630502.0	630502.0	630502.0	630502.0	632449.0	632901.0	634207.0	634207.0	634207.0	634285.0	634285.0	634285.0	634592.0	634592.0	634592.0	634592.0	634592.0	636348.0	636701.0	636701.0	637305.0	637324.0	639166.0	639364.0	639364.0	639985.0	640699.0	641044.0	641044.0	642897.0	643311.0	644844.0	646201.0	646604.0
795.0	538597.0	538597.0	540583.0	540583.0	540583.0	540583.0	540935.0	540935.0	541542.0	541542.0	541840.0	541840.0	542063.0	542063.0	542781.0	542781.0	542781.0	542929.0	542929.0	543363.0	543363.0	543363.0	543363.0	543363.0	543363.0	543363.0	543363.0	543363.0	543363.0	543363.0	543363.0	543363.0	543924.0	543931.0	543995.0
796.0	3033899.0	3033899.0	3042697.0	3046185.0	3047634.0	3056364.0	3057691.0	3059993.0	3070036.0	3071958.0	3079218.0	3081060.0	3092889.0	3098852.0	3104683.0	3109959.0	3127467.0	3204641.0	3228028.0	3235708.0	3257828.0	3275380.0	3282212.0	3290292.0	3293078.0	3297393.0	3302702.0	3303448.0	3305008.0	3305317.0	3306132.0	3306948.0	3312058.0	3315708.0	3318609.0
797.0	522694.0	522694.0	522871.0	522871.0	523190.0	523539.0	523539.0	523539.0	523573.0	523973.0	523981.0	523981.0	524136.0	524491.0	524491.0	524491.0	524491.0	524499.0	524959.0	524959.0	532070.0	534472.0	545957.0	546615.0	546615.0	546615.0	546615.0	546615.0	546779.0	546779.0	547584.0	548077.0	548088.0	548420.0	548859.0
798.0	363304.0	363304.0	363304.0	363721.0	363721.0	363721.0	363721.0	364047.0	364047.0	364107.0	364496.0	364496.0	366691.0	367732.0	368340.0	368458.0	368458.0	368458.0	369149.0	369194.0	369194.0	369194.0	369194.0	369220.0	369220.0	369481.0	369481.0	369481.0	369481.0	369481.0	369481.0	369481.0	369481.0	369481.0	369481.0
799.0	1234607.0	1234607.0	1235329.0	1235700.0	1236443.0	1237942.0	1237942.0	1240400.0	1243375.0	1243617.0	1244093.0	1245115.0	1245252.0	1246043.0	1246737.0	1246737.0	1247695.0	1247695.0	1253230.0	1254125.0	1254141.0	1256812.0	1265380.0	1269885.0	1270434.0	1270434.0	1270593.0	1270630.0	1271758.0	1272391.0	1274297.0	1275459.0	1277081.0	1277956.0	1277956.0
800.0	1355385.0	1355385.0	1355540.0	1356703.0	1357332.0	1357676.0	1358197.0	1359674.0	1360634.0	1361113.0	1361113.0	1361113.0	1361113.0	1361833.0	1361923.0	1362067.0	1362067.0	1362237.0	1364950.0	1364950.0	1364950.0	1366388.0	1368475.0	1369179.0	1369398.0	1369650.0	1369650.0	1369650.0	1370761.0	1370761.0	1371832.0	1372284.0	1372920.0	1372920.0	1373119.0
801.0	241814.0	241814.0	241814.0	241814.0	241814.0	241814.0	241814.0	241814.0	241821.0	241821.0	242339.0	242339.0	242521.0	242521.0	242521.0	242741.0	242741.0	242741.0	242741.0	242741.0	242741.0	243468.0	243468.0	243468.0	243468.0	243468.0	243468.0	243468.0	243786.0	243786.0	243786.0	243998.0	244693.0	244912.0	244912.0
802.0	3092988.0	3092988.0	3100886.0	3102737.0	3104887.0	3106144.0	3107484.0	3110837.0	3110837.0	3110837.0	3112915.0	3113380.0	3114880.0	3116986.0	3117472.0	3118132.0	3119008.0	3120345.0	3123996.0	3126655.0	3128249.0	3128249.0	3134091.0	3165821.0	3170294.0	3170691.0	3173841.0	3174859.0	3175839.0	3176352.0	3176776.0	3179088.0	3180274.0	3185411.0	3186687.0
803.0	201986.0	201986.0	201986.0	201986.0	202631.0	203691.0	203857.0	203857.0	204312.0	204312.0	204362.0	204362.0	205180.0	205180.0	205180.0	205180.0	205180.0	205180.0	205945.0	205945.0	205945.0	205945.0	206327.0	206327.0	206327.0	206327.0	206327.0	206327.0	206327.0	206327.0	206391.0	206391.0	206391.0	206391.0	206391.0
804.0	1089137.0	1089137.0	1089137.0	1089166.0	1089166.0	1089726.0	1089989.0	1089989.0	1090219.0	1090263.0	1090269.0	1090269.0	1091228.0	1091737.0	1091737.0	1091737.0	1091737.0	1091814.0	1092064.0	1092064.0	1092161.0	1092161.0	1092161.0	1092161.0	1092289.0	1092289.0	1092289.0	1092289.0	1092289.0	1093837.0	1093837.0	1094322.0	1094322.0	1094548.0	1094583.0
805.0	722993.0	722993.0	722993.0	722993.0	723177.0	723177.0	723177.0	724040.0	724184.0	724184.0	724184.0	724604.0	725262.0	725579.0	725579.0	725579.0	725579.0	725579.0	726094.0	726094.0	726094.0	726236.0	726631.0	726715.0	726715.0	726715.0	726715.0	726715.0	726715.0	726715.0	726799.0	726799.0	726799.0	726799.0	727555.0
806.0	795205.0	795205.0	795530.0	796120.0	796884.0	796884.0	796884.0	796884.0	798003.0	798191.0	798191.0	798191.0	801009.0	801048.0	801048.0	801308.0	801916.0	801956.0	802311.0	802311.0	802311.0	802311.0	802612.0	802886.0	803196.0	803196.0	804634.0	804634.0	805099.0	805099.0	805191.0	805191.0	805191.0	805381.0	805381.0
807.0	989161.0	989161.0	990483.0	990483.0	990960.0	990960.0	990960.0	991430.0	991714.0	991928.0	992184.0	992501.0	992684.0	992703.0	993240.0	993240.0	993285.0	993411.0	995197.0	996140.0	996189.0	996189.0	996189.0	996189.0	996189.0	996189.0	996189.0	996402.0	996403.0	996403.0	997017.0	999103.0	999148.0	999148.0	999599.0
808.0	831599.0	831599.0	831975.0	831975.0	831975.0	833171.0	833171.0	833390.0	833390.0	833390.0	833390.0	833390.0	833462.0	833536.0	833536.0	834442.0	834917.0	835414.0	836238.0	836547.0	836547.0	837010.0	837010.0	837010.0	837320.0	837320.0	837320.0	837320.0	837320.0	837320.0	837320.0	837320.0	837320.0	837320.0	837320.0
809.0	806714.0	806714.0	807096.0	807362.0	807362.0	807452.0	807452.0	809203.0	809203.0	809203.0	809203.0	809203.0	810082.0	810082.0	810837.0	811289.0	811289.0	811289.0	811289.0	811289.0	811289.0	811289.0	811495.0	811495.0	811684.0	811927.0	811927.0	811927.0	811927.0	812856.0	812856.0	812856.0	812891.0	812891.0	812891.0
810.0	708261.0	708261.0	708261.0	708301.0	708301.0	708301.0	708301.0	708560.0	708560.0	708560.0	708560.0	708560.0	708560.0	708876.0	711766.0	711766.0	711766.0	712039.0	712429.0	712429.0	712429.0	714926.0	715295.0	716144.0	718136.0	718165.0	718165.0	718173.0	718484.0	718557.0	718557.0	718557.0	718557.0	718557.0	718836.0
811.0	2494804.0	2494804.0	2495237.0	2495522.0	2495547.0	2498987.0	2499451.0	2499451.0	2499898.0	2499898.0	2500198.0	2500198.0	2501560.0	2502836.0	2503043.0	2503043.0	2503043.0	2503043.0	2504671.0	2504671.0	2505903.0	2506895.0	2506895.0	2508457.0	2508730.0	2509740.0	2509926.0	2510279.0	2510279.0	2510495.0	2510495.0	2511426.0	2511598.0	2512069.0	2512572.0
812.0	990608.0	990608.0	990608.0	990608.0	990608.0	990657.0	990657.0	990657.0	990657.0	990684.0	991071.0	991547.0	991547.0	991754.0	991754.0	991754.0	991754.0	992370.0	993122.0	993122.0	993122.0	993364.0	995720.0	996277.0	1000913.0	1001273.0	1002308.0	1002308.0	1002308.0	1002308.0	1002950.0	1003473.0	1003473.0	1003473.0	1003473.0
813.0	1345749.0	1345749.0	1346820.0	1347301.0	1347790.0	1348852.0	1348852.0	1349034.0	1350966.0	1353213.0	1354242.0	1355335.0	1356370.0	1358849.0	1360468.0	1363187.0	1364223.0	1365137.0	1365640.0	1372446.0	1373243.0	1373432.0	1373432.0	1373432.0	1373871.0	1373871.0	1376706.0	1376706.0	1377159.0	1377159.0	1377469.0	1377730.0	1377984.0	1378227.0	1378275.0
814.0	1418700.0	1418700.0	1418765.0	1419276.0	1420205.0	1422196.0	1422937.0	1423236.0	1424556.0	1425888.0	1429742.0	1431711.0	1433347.0	1435912.0	1437061.0	1437124.0	1437124.0	1437617.0	1442111.0	1444304.0	1444555.0	1446899.0	1446899.0	1447213.0	1448774.0	1448774.0	1448788.0	1448788.0	1452256.0	1452256.0	1452521.0	1453412.0	1454662.0	1454662.0	1454988.0
815.0	674984.0	674984.0	674984.0	674984.0	674984.0	676618.0	676723.0	677560.0	678185.0	678185.0	678998.0	678998.0	679308.0	679308.0	679931.0	679931.0	679931.0	679931.0	681950.0	681950.0	681950.0	681950.0	682127.0	682127.0	683328.0	683802.0	683802.0	684129.0	684129.0	684129.0	684318.0	684608.0	684689.0	685305.0	685305.0
816.0	886643.0	886643.0	887458.0	887458.0	887458.0	887458.0	887458.0	887458.0	888175.0	888175.0	888286.0	888286.0	888803.0	888803.0	888803.0	888803.0	888803.0	888803.0	889886.0	889886.0	889886.0	890309.0	890486.0	890486.0	893139.0	893139.0	893495.0	894018.0	894092.0	894092.0	894715.0	894947.0	894947.0	895256.0	895256.0
817.0	632136.0	632136.0	633118.0	633118.0	633196.0	633301.0	633301.0	633302.0	633302.0	633302.0	633302.0	633302.0	633302.0	634514.0	634514.0	634514.0	634514.0	634514.0	635076.0	635076.0	635076.0	635241.0	635241.0	635241.0	635241.0	635241.0	635241.0	635241.0	635241.0	635241.0	635471.0	636184.0	636184.0	636184.0	636184.0
818.0	1054956.0	1054956.0	1055445.0	1055555.0	1057298.0	1058289.0	1058425.0	1061230.0	1061557.0	1061708.0	1062240.0	1062330.0	1062330.0	1063134.0	1067131.0	1067446.0	1067804.0	1068534.0	1069390.0	1069406.0	1069649.0	1069649.0	1072587.0	1072753.0	1072753.0	1072753.0	1073021.0	1073021.0	1075092.0	1075092.0	1076815.0	1076991.0	1077403.0	1077434.0	1077434.0
819.0	397461.0	397461.0	397461.0	397461.0	397461.0	397651.0	397651.0	397651.0	397651.0	397651.0	399344.0	399344.0	399344.0	399344.0	399655.0	399655.0	399655.0	400029.0	401441.0	401849.0	401849.0	401849.0	401852.0	401852.0	401852.0	401852.0	401852.0	401852.0	402397.0	402397.0	402397.0	402397.0	402397.0	402720.0	402942.0
820.0	755333.0	755333.0	758410.0	760030.0	767406.0	769234.0	769234.0	769276.0	769625.0	769625.0	769823.0	769823.0	770325.0	770325.0	770325.0	770325.0	771447.0	772723.0	774110.0	775174.0	777293.0	778538.0	780440.0	781275.0	781861.0	781861.0	798434.0	800083.0	801672.0	802553.0	802876.0	804018.0	804094.0	804783.0	804783.0
821.0	868888.0	868888.0	872880.0	872961.0	874491.0	874626.0	876929.0	879908.0	879908.0	879910.0	880200.0	880200.0	880625.0	882710.0	882710.0	882713.0	883102.0	883102.0	883678.0	884370.0	886945.0	887914.0	887961.0	888596.0	891842.0	892822.0	899504.0	936060.0	938209.0	938209.0	938209.0	939768.0	939838.0	940069.0	940117.0
822.0	394042.0	394042.0	394234.0	394993.0	394993.0	395371.0	395371.0	396073.0	396073.0	396546.0	396565.0	397784.0	397941.0	397941.0	397941.0	398718.0	398718.0	399466.0	401485.0	401716.0	403948.0	407838.0	409845.0	413647.0	413672.0	413773.0	413773.0	413773.0	414843.0	415442.0	415442.0	415442.0	415442.0	415442.0	416582.0
823.0	301907.0	301907.0	301907.0	301907.0	301907.0	301907.0	302514.0	303016.0	303016.0	303016.0	303032.0	303032.0	303203.0	303203.0	303203.0	303306.0	303306.0	303306.0	303306.0	303306.0	304303.0	304303.0	304478.0	304478.0	304478.0	304478.0	304478.0	304478.0	305863.0	305863.0	305868.0	305868.0	305868.0	305868.0	305868.0
824.0	1129753.0	1129753.0	1129753.0	1129775.0	1129775.0	1129808.0	1130189.0	1130244.0	1130244.0	1130244.0	1130301.0	1130632.0	1130632.0	1130632.0	1130632.0	1130632.0	1130665.0	1130665.0	1130665.0	1130855.0	1131063.0	1131163.0	1131248.0	1131814.0	1132101.0	1132198.0	1134573.0	1134573.0	1138624.0	1138815.0	1138815.0	1138815.0	1138815.0	1138815.0	1138815.0
825.0	903122.0	903122.0	903122.0	903122.0	903122.0	903122.0	903122.0	903122.0	903122.0	903122.0	903512.0	904391.0	904391.0	904391.0	906266.0	906266.0	906266.0	906467.0	906467.0	906467.0	906467.0	906467.0	906467.0	906624.0	906624.0	906624.0	907556.0	907556.0	908325.0	908325.0	908325.0	908325.0	908325.0	908326.0	908326.0
826.0	570386.0	570386.0	570386.0	570386.0	570386.0	570639.0	570639.0	570639.0	570639.0	571516.0	571516.0	571516.0	571516.0	571516.0	571516.0	571939.0	571939.0	572404.0	572448.0	572448.0	572448.0	572448.0	572893.0	572893.0	572893.0	572893.0	572893.0	572893.0	573073.0	573409.0	573409.0	573409.0	573409.0	573409.0	573409.0
827.0	594144.0	594144.0	594144.0	594534.0	594534.0	594534.0	594853.0	594853.0	594853.0	594853.0	594853.0	594853.0	594853.0	594853.0	594853.0	594853.0	594853.0	594853.0	594853.0	594853.0	594986.0	594986.0	594986.0	594986.0	594986.0	594986.0	595365.0	596991.0	597375.0	597375.0	597375.0	597411.0	597411.0	597411.0	597411.0
828.0	556509.0	556509.0	556509.0	557204.0	557204.0	557204.0	557204.0	557525.0	557834.0	557834.0	557834.0	557834.0	557834.0	557834.0	558429.0	558429.0	558429.0	558694.0	558694.0	559007.0	559007.0	559020.0	559341.0	559341.0	559341.0	559341.0	560082.0	560082.0	560082.0	560082.0	560411.0	560411.0	560411.0	560411.0	560411.0
829.0	670580.0	670580.0	674282.0	675893.0	675893.0	675893.0	676227.0	679603.0	680268.0	680268.0	680469.0	680469.0	681010.0	681774.0	681774.0	681901.0	682210.0	682210.0	683627.0	684253.0	684253.0	685671.0	688106.0	688933.0	688933.0	689142.0	689142.0	689371.0	690663.0	690663.0	690663.0	691089.0	691089.0	691089.0	691097.0
830.0	1538295.0	1538295.0	1538587.0	1538587.0	1539186.0	1539186.0	1539186.0	1540122.0	1540531.0	1540531.0	1540531.0	1540531.0	1540531.0	1541051.0	1541481.0	1541583.0	1541583.0	1541583.0	1541669.0	1541669.0	1542053.0	1542053.0	1542364.0	1542364.0	1542364.0	1542364.0	1542771.0	1543213.0	1545233.0	1545233.0	1545233.0	1545233.0	1545542.0	1545595.0	1545912.0
831.0	1157684.0	1157684.0	1158744.0	1159047.0	1159227.0	1159227.0	1159227.0	1159227.0	1161209.0	1161209.0	1162074.0	1162074.0	1162074.0	1162074.0	1162181.0	1162181.0	1163748.0	1164079.0	1166390.0	1166408.0	1166653.0	1166682.0	1167019.0	1167019.0	1167019.0	1167019.0	1167094.0	1168866.0	1170543.0	1170818.0	1170818.0	1171379.0	1172528.0	1172845.0	1172845.0
832.0	826233.0	826233.0	826464.0	826464.0	826794.0	826794.0	826794.0	826840.0	826883.0	826883.0	827033.0	827033.0	828270.0	828716.0	829590.0	830773.0	830822.0	830822.0	833958.0	834308.0	835209.0	835899.0	836979.0	837605.0	837955.0	839066.0	839066.0	839138.0	843409.0	843608.0	844239.0	846371.0	846371.0	846892.0	846892.0
833.0	826948.0	826948.0	828250.0	828250.0	828250.0	828250.0	828250.0	828250.0	828250.0	828250.0	828250.0	828250.0	828250.0	828250.0	828250.0	828842.0	828842.0	828842.0	828842.0	828842.0	828842.0	829142.0	829142.0	829479.0	829901.0	829901.0	829901.0	829901.0	830320.0	830320.0	830340.0	830455.0	830455.0	830750.0	830750.0
834.0	709532.0	709532.0	709532.0	709850.0	710255.0	711049.0	711049.0	711049.0	711378.0	712014.0	713070.0	713070.0	713411.0	716134.0	716279.0	716279.0	716279.0	716279.0	718372.0	720512.0	723447.0	723465.0	724844.0	726151.0	726151.0	726154.0	726672.0	726874.0	727435.0	727435.0	727749.0	727749.0	727749.0	727851.0	727851.0
835.0	554350.0	554350.0	554350.0	559268.0	562950.0	562950.0	562950.0	563471.0	563471.0	564109.0	565311.0	565311.0	565605.0	566072.0	569751.0	573358.0	573358.0	573358.0	573358.0	573358.0	573365.0	573365.0	573395.0	573395.0	573395.0	574360.0	574360.0	574360.0	575303.0	575303.0	575303.0	575599.0	576245.0	576928.0	576933.0
836.0	604810.0	604810.0	604810.0	604810.0	604810.0	604876.0	605166.0	605716.0	605747.0	605747.0	605747.0	605747.0	605747.0	605747.0	605747.0	606091.0	608464.0	608464.0	608628.0	608628.0	608628.0	608628.0	608733.0	608885.0	609833.0	609833.0	609833.0	609833.0	610659.0	610659.0	610659.0	610659.0	611038.0	611038.0	611038.0
837.0	544178.0	544178.0	544178.0	544178.0	544178.0	544178.0	544178.0	544178.0	544178.0	544178.0	544178.0	544178.0	544574.0	544574.0	545393.0	545393.0	545393.0	545393.0	545393.0	545393.0	545393.0	545393.0	545393.0	545393.0	545622.0	545662.0	545662.0	545685.0	547478.0	547478.0	547478.0	547478.0	547478.0	547478.0	547482.0
838.0	547600.0	547600.0	547600.0	547677.0	547682.0	547743.0	547743.0	547743.0	547823.0	547823.0	548006.0	548006.0	548006.0	548006.0	548039.0	548371.0	548371.0	548371.0	548371.0	548912.0	548912.0	548912.0	548917.0	548917.0	548917.0	549111.0	549264.0	549264.0	550870.0	550870.0	550870.0	550870.0	550870.0	551086.0	551086.0
839.0	452781.0	452781.0	452781.0	452781.0	452999.0	452999.0	453313.0	453313.0	453313.0	453313.0	453550.0	453550.0	453550.0	455363.0	455372.0	455372.0	455372.0	455372.0	455372.0	455372.0	455372.0	455372.0	455882.0	455882.0	455882.0	456445.0	456445.0	456920.0	464158.0	464369.0	464383.0	464383.0	464820.0	464820.0	464820.0
840.0	972296.0	972296.0	972347.0	972392.0	972392.0	972430.0	972430.0	972472.0	972785.0	972785.0	972785.0	972852.0	972852.0	973080.0	973403.0	973796.0	973889.0	973937.0	975348.0	975488.0	975488.0	975499.0	975616.0	975683.0	976448.0	977110.0	977118.0	977299.0	980195.0	980287.0	980287.0	980287.0	980287.0	980371.0	980471.0
841.0	785068.0	785068.0	785967.0	785967.0	785967.0	785967.0	785967.0	785967.0	785967.0	787276.0	787473.0	787473.0	787473.0	788219.0	790174.0	790174.0	790332.0	790639.0	791278.0	791278.0	791455.0	791455.0	791609.0	791609.0	791609.0	791609.0	791609.0	792056.0	792432.0	792432.0	792869.0	792869.0	792876.0	792876.0	792876.0
842.0	516144.0	516144.0	516144.0	516144.0	516144.0	516144.0	516144.0	516441.0	516441.0	516441.0	516441.0	516441.0	516441.0	516744.0	516744.0	516760.0	516760.0	516760.0	517260.0	517260.0	517260.0	517260.0	517260.0	517260.0	517260.0	517506.0	517506.0	517506.0	517796.0	517796.0	517796.0	517796.0	517796.0	517796.0	517796.0
843.0	577586.0	577586.0	577714.0	577714.0	577940.0	579443.0	579443.0	579958.0	580779.0	582620.0	584931.0	584931.0	584931.0	586022.0	586022.0	587980.0	589498.0	590127.0	592837.0	593324.0	593397.0	593397.0	593483.0	593625.0	593854.0	595741.0	596435.0	598269.0	599979.0	602486.0	602486.0	602641.0	602717.0	605402.0	605402.0
844.0	494534.0	494534.0	496737.0	496999.0	497086.0	497123.0	497510.0	498312.0	498312.0	501287.0	504478.0	504478.0	504647.0	504647.0	506124.0	510331.0	510640.0	510871.0	512069.0	512161.0	512511.0	512538.0	512979.0	513429.0	513817.0	514065.0	514517.0	525767.0	526124.0	527460.0	529426.0	530285.0	531961.0	532379.0	532379.0
845.0	340945.0	340945.0	341201.0	341201.0	341201.0	341201.0	341201.0	342263.0	343039.0	343039.0	343348.0	343348.0	343348.0	344123.0	345032.0	345032.0	345032.0	345032.0	345032.0	345670.0	345670.0	345670.0	345689.0	345689.0	345689.0	345689.0	345689.0	345689.0	348185.0	348185.0	348185.0	348321.0	348631.0	348631.0	348631.0
846.0	671471.0	671471.0	671471.0	672513.0	675495.0	675495.0	675955.0	676834.0	676923.0	676923.0	677841.0	677941.0	678019.0	678418.0	678461.0	678725.0	678725.0	679271.0	679503.0	679806.0	680315.0	680525.0	680610.0	680662.0	681311.0	681630.0	681638.0	681876.0	685952.0	685990.0	686017.0	686652.0	686652.0	686680.0	686680.0
847.0	383714.0	383714.0	385208.0	385208.0	385208.0	385208.0	385208.0	385397.0	385455.0	385455.0	385455.0	385487.0	385487.0	386843.0	387370.0	387953.0	387953.0	387953.0	387953.0	388396.0	388894.0	388894.0	388928.0	388928.0	388928.0	389592.0	389592.0	389592.0	391726.0	392141.0	392141.0	392463.0	392463.0	392505.0	392505.0
848.0	316462.0	316462.0	316493.0	316585.0	317197.0	320162.0	320760.0	321132.0	321443.0	321503.0	321835.0	321835.0	321835.0	322482.0	322482.0	322809.0	323238.0	323238.0	323238.0	323238.0	323593.0	323593.0	323974.0	324598.0	325972.0	326054.0	327236.0	327236.0	327648.0	327866.0	327866.0	328200.0	328684.0	328881.0	329199.0
849.0	890361.0	890361.0	891919.0	891919.0	891919.0	892205.0	892205.0	892205.0	892205.0	892205.0	892205.0	892205.0	892558.0	892558.0	892558.0	892558.0	892558.0	892558.0	892558.0	892645.0	892645.0	893127.0	893299.0	893554.0	893554.0	893554.0	893890.0	894159.0	894159.0	894852.0	895146.0	895146.0	895146.0	895146.0	895146.0
850.0	387551.0	387551.0	387661.0	387661.0	387661.0	388202.0	388202.0	389744.0	389744.0	389744.0	390329.0	390329.0	390329.0	390329.0	390345.0	390345.0	390345.0	390345.0	390345.0	390345.0	390345.0	390345.0	390345.0	390345.0	390674.0	390674.0	390674.0	390674.0	390811.0	391196.0	391196.0	391510.0	391510.0	391510.0	391510.0
851.0	873334.0	873334.0	873520.0	873520.0	873525.0	877331.0	878731.0	879345.0	879395.0	879658.0	880539.0	880652.0	884992.0	885603.0	885603.0	890297.0	890846.0	890849.0	891890.0	892508.0	894064.0	894064.0	894260.0	895634.0	895634.0	898103.0	898171.0	898171.0	899627.0	899627.0	899627.0	900116.0	900123.0	900144.0	900580.0
852.0	366182.0	366182.0	366182.0	366182.0	366525.0	368212.0	368212.0	368778.0	369498.0	369746.0	369789.0	369789.0	370314.0	370314.0	370314.0	370314.0	370633.0	370633.0	372115.0	372115.0	372115.0	372115.0	372115.0	373012.0	373012.0	374118.0	375020.0	375020.0	375401.0	375401.0	375813.0	375813.0	375830.0	375830.0	375830.0
853.0	1250474.0	1250474.0	1251705.0	1256157.0	1256406.0	1256440.0	1256440.0	1256878.0	1257875.0	1257875.0	1258212.0	1258212.0	1259089.0	1259089.0	1259089.0	1259308.0	1259308.0	1260687.0	1261413.0	1261732.0	1262477.0	1262478.0	1263493.0	1263907.0	1263907.0	1264084.0	1264236.0	1264424.0	1264762.0	1265474.0	1265836.0	1265836.0	1265836.0	1265872.0	1265872.0
854.0	1271262.0	1271262.0	1271668.0	1271762.0	1271762.0	1272321.0	1273568.0	1273568.0	1273568.0	1274736.0	1275824.0	1275824.0	1276225.0	1276403.0	1276430.0	1276430.0	1276655.0	1277111.0	1277114.0	1277114.0	1277129.0	1277183.0	1277183.0	1277183.0	1277490.0	1277490.0	1277724.0	1277745.0	1278254.0	1278254.0	1278596.0	1278596.0	1278596.0	1278920.0	1278920.0
855.0	544598.0	544598.0	544598.0	544598.0	544598.0	544598.0	544598.0	544598.0	544628.0	544628.0	544628.0	544628.0	544628.0	544632.0	544632.0	544632.0	544632.0	544632.0	544632.0	544685.0	544685.0	544685.0	544685.0	544685.0	544685.0	544685.0	545580.0	545580.0	545580.0	545580.0	545580.0	545580.0	545580.0	545580.0	546104.0
856.0	679160.0	679160.0	679160.0	679658.0	679658.0	680211.0	680211.0	680211.0	681132.0	681132.0	681931.0	681931.0	681931.0	681958.0	683571.0	683571.0	683571.0	683571.0	684052.0	684052.0	684052.0	684052.0	685178.0	685178.0	685351.0	685351.0	685351.0	685351.0	685351.0	685351.0	685351.0	685373.0	685803.0	685941.0	685946.0
857.0	1130976.0	1130976.0	1130976.0	1131297.0	1131297.0	1132141.0	1132141.0	1132141.0	1133302.0	1134044.0	1135581.0	1135581.0	1136083.0	1136083.0	1136415.0	1137431.0	1144371.0	1144371.0	1144830.0	1146450.0	1146450.0	1146450.0	1146450.0	1146450.0	1147022.0	1147417.0	1147417.0	1147730.0	1147730.0	1148070.0	1149017.0	1149017.0	1149017.0	1149017.0	1149017.0
858.0	688949.0	688949.0	688949.0	689149.0	689149.0	690066.0	690066.0	690066.0	690288.0	690345.0	690657.0	690657.0	690657.0	690674.0	690959.0	690959.0	690959.0	690959.0	690959.0	690959.0	690959.0	690959.0	691117.0	691117.0	691144.0	692338.0	692338.0	692338.0	692338.0	692338.0	692457.0	692457.0	692457.0	693225.0	693225.0
859.0	2748818.0	2748818.0	2755854.0	2755928.0	2756051.0	2756910.0	2757790.0	2758099.0	2758105.0	2758408.0	2759064.0	2760237.0	2760574.0	2760727.0	2761425.0	2761774.0	2762641.0	2763269.0	2763702.0	2763730.0	2763776.0	2763962.0	2766926.0	2766926.0	2768794.0	2769511.0	2769741.0	2769741.0	2769996.0	2770128.0	2770229.0	2770560.0	2770667.0	2771045.0	2771849.0
860.0	874874.0	874874.0	874874.0	875533.0	875533.0	876073.0	876073.0	876073.0	876073.0	876526.0	877172.0	877172.0	877673.0	877758.0	879296.0	883890.0	883890.0	883890.0	884651.0	884800.0	884800.0	884800.0	885302.0	885571.0	885571.0	885571.0	885886.0	886079.0	886079.0	886133.0	886301.0	886301.0	886301.0	886301.0	887275.0
861.0	411181.0	411181.0	411181.0	411181.0	411191.0	411191.0	411896.0	411896.0	411931.0	411931.0	411931.0	411931.0	411931.0	411931.0	411931.0	411931.0	411931.0	411931.0	411949.0	411949.0	411949.0	411949.0	412129.0	412129.0	412129.0	412129.0	412129.0	412129.0	412129.0	412129.0	412129.0	412129.0	412129.0	412129.0	412129.0
862.0	690662.0	690662.0	690662.0	690662.0	690662.0	690662.0	690662.0	690662.0	690662.0	690662.0	690662.0	690662.0	690662.0	690662.0	690662.0	690662.0	690662.0	690662.0	690662.0	691251.0	691251.0	691251.0	691251.0	691251.0	691251.0	691257.0	691257.0	691345.0	691345.0	691345.0	691345.0	691345.0	691345.0	691345.0	691345.0
863.0	1378543.0	1378543.0	1378543.0	1378543.0	1378543.0	1378933.0	1378933.0	1379242.0	1379288.0	1379288.0	1379351.0	1379351.0	1379697.0	1380127.0	1380791.0	1380793.0	1381946.0	1382343.0	1382343.0	1382352.0	1382352.0	1382359.0	1382359.0	1382359.0	1382384.0	1382384.0	1382384.0	1382442.0	1382497.0	1382791.0	1383050.0	1383050.0	1383050.0	1383080.0	1384325.0
864.0	1353157.0	1353157.0	1353549.0	1353549.0	1354857.0	1355052.0	1355052.0	1355052.0	1355052.0	1355443.0	1356231.0	1356231.0	1357257.0	1357257.0	1357257.0	1357397.0	1357397.0	1358243.0	1358382.0	1358592.0	1358658.0	1358701.0	1358701.0	1358701.0	1358790.0	1358790.0	1358867.0	1358867.0	1358867.0	1359455.0	1359654.0	1359941.0	1360139.0	1360840.0	1360840.0
865.0	762817.0	762817.0	762817.0	762817.0	762817.0	762817.0	763004.0	763129.0	763129.0	763129.0	763949.0	763949.0	763949.0	763949.0	764640.0	764640.0	764640.0	765087.0	765087.0	765087.0	765356.0	765356.0	765356.0	765356.0	765746.0	765746.0	766833.0	766833.0	766833.0	766833.0	766838.0	766838.0	766838.0	766838.0	767029.0
866.0	572925.0	572925.0	573166.0	573166.0	573809.0	573809.0	573809.0	573809.0	573809.0	573809.0	574908.0	575261.0	575261.0	575261.0	575262.0	575262.0	575262.0	575445.0	575752.0	576747.0	576798.0	576798.0	576798.0	581113.0	581727.0	581727.0	582057.0	582057.0	584293.0	584410.0	584410.0	584710.0	584710.0	584756.0	584756.0
867.0	734250.0	734250.0	734250.0	734250.0	734250.0	734440.0	734440.0	734577.0	734577.0	734577.0	736068.0	736068.0	736185.0	736185.0	736185.0	736185.0	736620.0	736620.0	736620.0	736620.0	736620.0	736620.0	736620.0	736620.0	736761.0	736761.0	736761.0	736928.0	736928.0	736928.0	736928.0	737427.0	737427.0	737427.0	737474.0
868.0	1381192.0	1381192.0	1381601.0	1381980.0	1381980.0	1382071.0	1382309.0	1382355.0	1382413.0	1382493.0	1382493.0	1382493.0	1382896.0	1382900.0	1384174.0	1384174.0	1384658.0	1384658.0	1385082.0	1385180.0	1385180.0	1385180.0	1385226.0	1385226.0	1385226.0	1385226.0	1385226.0	1385487.0	1385487.0	1385487.0	1385487.0	1385527.0	1385527.0	1385527.0	1385553.0
869.0	1489701.0	1489701.0	1490054.0	1490054.0	1490054.0	1490195.0	1490195.0	1490195.0	1490195.0	1490502.0	1491057.0	1491057.0	1492089.0	1492089.0	1492089.0	1492412.0	1492473.0	1492799.0	1493790.0	1493903.0	1499216.0	1499216.0	1499788.0	1501325.0	1501430.0	1501430.0	1502146.0	1502146.0	1503376.0	1503376.0	1503376.0	1507672.0	1507702.0	1508700.0	1509077.0
870.0	940955.0	940955.0	941264.0	941293.0	941293.0	941293.0	941822.0	941822.0	941969.0	941969.0	943432.0	943432.0	943432.0	943432.0	943432.0	943432.0	943440.0	943440.0	943735.0	943735.0	943735.0	943978.0	943978.0	944301.0	944301.0	944301.0	944301.0	944301.0	944643.0	944643.0	944643.0	944643.0	944643.0	944645.0	944645.0
871.0	859660.0	859660.0	859660.0	860313.0	860371.0	862936.0	862936.0	862936.0	864454.0	864649.0	864649.0	864698.0	864855.0	864855.0	867337.0	867337.0	867337.0	867351.0	867351.0	867990.0	867990.0	867990.0	867990.0	868014.0	868014.0	868014.0	868333.0	868333.0	868333.0	868333.0	868333.0	868607.0	868809.0	868809.0	868809.0
872.0	877747.0	877747.0	877747.0	877747.0	878089.0	878567.0	878567.0	879924.0	879924.0	880713.0	880713.0	880713.0	880874.0	880874.0	880874.0	880874.0	880874.0	880874.0	880967.0	880967.0	881979.0	883485.0	883485.0	883485.0	884334.0	884334.0	884334.0	884334.0	884561.0	884561.0	885111.0	885111.0	885792.0	885975.0	886772.0
873.0	1441612.0	1441612.0	1441946.0	1442038.0	1443045.0	1443520.0	1443680.0	1444201.0	1444201.0	1444201.0	1444295.0	1444295.0	1444295.0	1444295.0	1444295.0	1444295.0	1444295.0	1444317.0	1444317.0	1445822.0	1445822.0	1445822.0	1446191.0	1446191.0	1446505.0	1446756.0	1446756.0	1446756.0	1446756.0	1446756.0	1446776.0	1446776.0	1446792.0	1446792.0	1447562.0
874.0	932399.0	932399.0	932399.0	932993.0	933033.0	933163.0	933353.0	933353.0	933353.0	933353.0	933593.0	933593.0	933593.0	933593.0	933864.0	934195.0	934195.0	934195.0	934780.0	934780.0	934780.0	934780.0	934780.0	935720.0	936263.0	936304.0	936307.0	936307.0	936356.0	937023.0	937095.0	937095.0	937095.0	937827.0	938197.0
875.0	975739.0	975739.0	975739.0	975756.0	975756.0	977904.0	977904.0	978568.0	978568.0	978568.0	979002.0	979002.0	979199.0	979199.0	979691.0	979691.0	979835.0	979835.0	979907.0	979907.0	980115.0	980491.0	980491.0	980810.0	980810.0	980810.0	980964.0	980964.0	981247.0	981247.0	981779.0	982000.0	982000.0	982000.0	982424.0
876.0	6576998.0	6576998.0	6581656.0	6582703.0	6585368.0	6589592.0	6592030.0	6598242.0	6601993.0	6603161.0	6609695.0	6609695.0	6617480.0	6624941.0	6628784.0	6628988.0	6630196.0	6631779.0	6636660.0	6646930.0	6649222.0	6660517.0	6663005.0	6667248.0	6675009.0	6693006.0	6696455.0	6697227.0	6702563.0	6703384.0	6718448.0	6805526.0	6838403.0	6842191.0	6843135.0
877.0	13496027.0	13496027.0	13519960.0	13558432.0	13610709.0	13635297.0	13691613.0	13725633.0	13748778.0	13775394.0	13812251.0	13830358.0	13861970.0	13914793.0	13975345.0	14010127.0	14042012.0	14097684.0	14146641.0	14200248.0	14403781.0	14425601.0	14445975.0	14474303.0	14513382.0	14534824.0	14551067.0	14568408.0	14590988.0	14594797.0	14605959.0	14617839.0	14626219.0	14633863.0	14737066.0
878.0	2612918.0	2612918.0	2622109.0	2626072.0	2633404.0	2635465.0	2636517.0	2650775.0	2654326.0	2660594.0	2664953.0	2669146.0	2679498.0	2685671.0	2693233.0	2702982.0	2705900.0	2712127.0	2728278.0	2745961.0	2748014.0	2756310.0	2768367.0	2774853.0	2779987.0	2781375.0	2783887.0	2789286.0	2789702.0	2792024.0	2794165.0	2797026.0	2800311.0	2802563.0	2808213.0
879.0	5457591.0	5457591.0	5510630.0	5524763.0	5541620.0	5564473.0	5576813.0	5608258.0	5629212.0	5651158.0	5671306.0	5687480.0	5694063.0	5712028.0	5728044.0	5740110.0	5752556.0	5783450.0	5794643.0	5812443.0	5821605.0	5850544.0	5861921.0	5874994.0	5881883.0	5888155.0	5901169.0	5911427.0	5915143.0	5931529.0	5944957.0	5957003.0	5972610.0	5983423.0	5997288.0
880.0	1161023.0	1161023.0	1161023.0	1161287.0	1162183.0	1162833.0	1163596.0	1163596.0	1163917.0	1164148.0	1164148.0	1164148.0	1164939.0	1165424.0	1166602.0	1167070.0	1168483.0	1169493.0	1169493.0	1173669.0	1174585.0	1183159.0	1184993.0	1186112.0	1186436.0	1188006.0	1188851.0	1190045.0	1190206.0	1190570.0	1190570.0	1190608.0	1191018.0	1191312.0	1191312.0
881.0	1111590.0	1111590.0	1112496.0	1112496.0	1112535.0	1112745.0	1112990.0	1112990.0	1112990.0	1112990.0	1112990.0	1112990.0	1113814.0	1114157.0	1116265.0	1116265.0	1116865.0	1116945.0	1117127.0	1118830.0	1119211.0	1122271.0	1122748.0	1124534.0	1126090.0	1126258.0	1126743.0	1127764.0	1128027.0	1128027.0	1128027.0	1128062.0	1128063.0	1128063.0	1128317.0
882.0	314256.0	314256.0	314256.0	314256.0	314256.0	314256.0	314256.0	314256.0	314256.0	314256.0	314325.0	314325.0	314325.0	314923.0	314923.0	314923.0	314923.0	314923.0	314923.0	314923.0	314923.0	314923.0	314938.0	314938.0	314938.0	314938.0	314938.0	317534.0	317534.0	317534.0	318395.0	318571.0	318902.0	319339.0	320314.0
883.0	1811660.0	1811660.0	1814117.0	1816990.0	1820572.0	1822078.0	1825178.0	1825178.0	1827845.0	1829282.0	1835199.0	1836317.0	1839783.0	1848331.0	1867707.0	1874036.0	1877369.0	1881597.0	1883006.0	1884140.0	1884150.0	1885040.0	1894952.0	1900202.0	1904838.0	1908868.0	1910739.0	1913969.0	1919157.0	1923214.0	1924636.0	1926116.0	1928930.0	1932698.0	1938230.0
884.0	1511338.0	1511338.0	1512396.0	1514019.0	1514019.0	1514019.0	1514020.0	1514839.0	1514863.0	1515102.0	1515102.0	1515772.0	1515950.0	1516754.0	1516973.0	1516973.0	1517019.0	1517542.0	1517542.0	1522278.0	1522766.0	1522766.0	1522766.0	1523410.0	1523508.0	1523508.0	1523893.0	1523893.0	1524687.0	1525304.0	1525891.0	1526090.0	1526184.0	1526218.0	1526844.0
885.0	887625.0	887625.0	887625.0	888785.0	888785.0	888785.0	889154.0	890133.0	891548.0	891986.0	892296.0	892296.0	892296.0	892707.0	894151.0	894261.0	894261.0	896838.0	896838.0	897302.0	897302.0	898773.0	900912.0	901005.0	908120.0	908120.0	910424.0	910424.0	911707.0	912018.0	912460.0	912865.0	913703.0	913703.0	914659.0
886.0	1022295.0	1022295.0	1022442.0	1022890.0	1022890.0	1023624.0	1023624.0	1023624.0	1023830.0	1023830.0	1023987.0	1023987.0	1024202.0	1024202.0	1025305.0	1025565.0	1025565.0	1026199.0	1026854.0	1027145.0	1027454.0	1027454.0	1028621.0	1028793.0	1028793.0	1029108.0	1029114.0	1029114.0	1029570.0	1029570.0	1029595.0	1029595.0	1029595.0	1030149.0	1030576.0
887.0	398744.0	398744.0	399932.0	400190.0	400190.0	400190.0	400190.0	400190.0	400190.0	400190.0	405433.0	405433.0	405433.0	405433.0	405472.0	405472.0	405472.0	405472.0	405472.0	405472.0	405472.0	405596.0	405596.0	405948.0	405948.0	405948.0	405955.0	406120.0	406120.0	406503.0	406503.0	406503.0	406503.0	406701.0	406749.0
888.0	711537.0	711537.0	711709.0	711881.0	711881.0	711881.0	711881.0	711881.0	711946.0	711946.0	711946.0	711985.0	711985.0	711985.0	712727.0	712727.0	712727.0	713694.0	713694.0	713694.0	713694.0	713694.0	713694.0	714175.0	714175.0	714175.0	714324.0	714324.0	714410.0	714410.0	714410.0	714410.0	714410.0	714410.0	714767.0
889.0	905209.0	905209.0	905209.0	905384.0	905439.0	905712.0	905712.0	905712.0	907254.0	907254.0	907500.0	907703.0	907750.0	908135.0	908676.0	908676.0	908915.0	908915.0	908915.0	909345.0	909345.0	910020.0	910020.0	910394.0	912622.0	912622.0	912946.0	912946.0	912946.0	913358.0	913358.0	913468.0	913468.0	913524.0	913524.0
890.0	290759.0	290759.0	290759.0	290759.0	290759.0	290759.0	290759.0	291290.0	291290.0	291290.0	291290.0	291290.0	291290.0	291290.0	291327.0	291327.0	291327.0	291327.0	291327.0	291327.0	291327.0	291327.0	291849.0	291849.0	293141.0	293141.0	293741.0	293741.0	293741.0	294303.0	294574.0	294574.0	294574.0	294574.0	294574.0
891.0	992646.0	992646.0	992779.0	993100.0	993100.0	993100.0	993100.0	993100.0	993100.0	993100.0	993152.0	993465.0	993560.0	994045.0	994236.0	994236.0	994236.0	995797.0	996096.0	996416.0	996416.0	996416.0	996416.0	997114.0	997289.0	997289.0	997645.0	997645.0	998022.0	998447.0	998447.0	998656.0	998906.0	998906.0	999534.0
892.0	1028535.0	1028535.0	1029500.0	1029705.0	1029728.0	1030037.0	1030037.0	1030515.0	1030707.0	1030707.0	1030709.0	1030709.0	1031264.0	1031502.0	1032092.0	1032092.0	1032092.0	1033236.0	1035239.0	1036358.0	1037607.0	1039342.0	1039342.0	1039872.0	1040436.0	1041312.0	1042460.0	1042460.0	1042769.0	1042769.0	1042769.0	1042809.0	1042811.0	1043204.0	1044086.0
893.0	1369836.0	1369836.0	1370748.0	1370748.0	1371369.0	1371369.0	1371369.0	1371369.0	1371464.0	1371506.0	1371506.0	1371814.0	1371957.0	1372547.0	1373153.0	1373153.0	1374183.0	1374499.0	1375174.0	1376070.0	1376112.0	1376527.0	1377658.0	1378135.0	1378300.0	1378300.0	1379281.0	1379453.0	1379619.0	1379745.0	1379800.0	1380294.0	1381745.0	1383773.0	1384505.0
894.0	686384.0	686384.0	687226.0	687728.0	687728.0	687728.0	687728.0	687728.0	687729.0	687729.0	687855.0	688173.0	688173.0	688173.0	688173.0	688173.0	688212.0	688212.0	688995.0	689766.0	689766.0	692870.0	693621.0	694498.0	694719.0	694719.0	694719.0	694719.0	694719.0	694719.0	694797.0	694797.0	694822.0	695525.0	695525.0
895.0	271013.0	271013.0	272147.0	272352.0	272549.0	272758.0	272758.0	272758.0	272758.0	272758.0	273031.0	273031.0	273031.0	273031.0	273031.0	273031.0	273245.0	273245.0	273245.0	273245.0	273348.0	273348.0	273348.0	273348.0	273348.0	273348.0	273348.0	273517.0	273517.0	274636.0	275732.0	275732.0	275732.0	275732.0	275732.0
896.0	511555.0	511555.0	511555.0	511555.0	511555.0	511555.0	511555.0	512012.0	512012.0	512012.0	512012.0	512012.0	512012.0	512012.0	513074.0	513074.0	513225.0	513416.0	513416.0	513416.0	513416.0	513634.0	513634.0	513984.0	513984.0	513984.0	514232.0	514232.0	514232.0	514640.0	514640.0	514734.0	514769.0	515162.0	515451.0
897.0	1414518.0	1414518.0	1414518.0	1415760.0	1415834.0	1417637.0	1417637.0	1417637.0	1417885.0	1417995.0	1418999.0	1419236.0	1419861.0	1419990.0	1423969.0	1424224.0	1424592.0	1425165.0	1425165.0	1425490.0	1425490.0	1429529.0	1433229.0	1436250.0	1438676.0	1439597.0	1440100.0	1440661.0	1441593.0	1443801.0	1445290.0	1445612.0	1446692.0	1448008.0	1448974.0
898.0	1136837.0	1136837.0	1137127.0	1137127.0	1137708.0	1137767.0	1137767.0	1137933.0	1137933.0	1137933.0	1140955.0	1141221.0	1141318.0	1142305.0	1142592.0	1142678.0	1142749.0	1142749.0	1142749.0	1143103.0	1143103.0	1144238.0	1147260.0	1148432.0	1150397.0	1150600.0	1152137.0	1152768.0	1153925.0	1153993.0	1154357.0	1154770.0	1154770.0	1155634.0	1155634.0
899.0	784001.0	784001.0	784551.0	784551.0	784551.0	784551.0	784551.0	784551.0	784551.0	784551.0	784551.0	784551.0	784733.0	784733.0	784877.0	784877.0	784956.0	785292.0	785292.0	785292.0	785292.0	785292.0	785482.0	785482.0	785482.0	785588.0	785588.0	785588.0	786503.0	787792.0	787792.0	788265.0	788295.0	788295.0	789195.0
900.0	563039.0	563039.0	564173.0	564503.0	567602.0	567654.0	567654.0	570899.0	571225.0	571225.0	572840.0	573150.0	575686.0	576088.0	578379.0	578758.0	579247.0	580318.0	585137.0	585767.0	587464.0	588702.0	590042.0	591709.0	591709.0	591923.0	593394.0	593394.0	595231.0	595562.0	595919.0	596082.0	598809.0	599958.0	601029.0
901.0	304531.0	304531.0	307312.0	307312.0	307312.0	307362.0	308045.0	308045.0	308045.0	308256.0	308256.0	308277.0	308916.0	308916.0	309513.0	309513.0	309996.0	309996.0	309996.0	309996.0	309996.0	309996.0	309996.0	309996.0	309996.0	309996.0	309996.0	309996.0	310860.0	311469.0	312730.0	312753.0	312753.0	312753.0	312753.0
902.0	493979.0	493979.0	494373.0	494654.0	494747.0	494747.0	494747.0	495226.0	495226.0	495226.0	495226.0	495227.0	495227.0	495227.0	495227.0	495227.0	495227.0	495296.0	495296.0	495296.0	495296.0	495296.0	495606.0	495606.0	495606.0	495606.0	496370.0	496370.0	498525.0	498525.0	504632.0	505387.0	505387.0	505387.0	505858.0
903.0	523430.0	523430.0	523430.0	524012.0	524012.0	524012.0	524012.0	524012.0	524012.0	524012.0	524012.0	524012.0	524012.0	524012.0	524130.0	524130.0	524130.0	524130.0	524130.0	524440.0	524440.0	524440.0	524440.0	524440.0	524440.0	524440.0	524440.0	524470.0	526672.0	526672.0	526713.0	526713.0	526713.0	527643.0	527984.0
904.0	488397.0	488397.0	488703.0	489423.0	489423.0	489573.0	489618.0	491099.0	491099.0	491099.0	491099.0	491099.0	491099.0	491235.0	491768.0	491781.0	492224.0	492947.0	492947.0	492947.0	492947.0	493572.0	493572.0	494172.0	494172.0	494688.0	495858.0	495858.0	495861.0	496305.0	496305.0	496627.0	496938.0	497114.0	497606.0
905.0	825011.0	825011.0	826849.0	826857.0	826857.0	826857.0	826857.0	826857.0	827612.0	828044.0	828095.0	828103.0	828103.0	828529.0	829166.0	830237.0	830237.0	831476.0	833404.0	833729.0	834125.0	835715.0	835739.0	835773.0	838213.0	838213.0	840965.0	841156.0	845971.0	845971.0	846953.0	850793.0	854815.0	875540.0	876040.0
906.0	1101210.0	1101210.0	1101522.0	1101819.0	1101819.0	1101819.0	1101819.0	1103215.0	1103455.0	1103455.0	1103455.0	1103831.0	1103831.0	1104218.0	1105040.0	1107177.0	1107344.0	1107491.0	1107689.0	1107966.0	1107989.0	1108081.0	1114502.0	1114502.0	1115500.0	1118622.0	1120448.0	1123427.0	1128976.0	1133205.0	1135155.0	1139373.0	1144162.0	1146589.0	1147645.0
907.0	849619.0	849619.0	850630.0	850630.0	850754.0	850754.0	850754.0	851439.0	852071.0	853193.0	853808.0	853857.0	853857.0	853946.0	854374.0	854376.0	854774.0	855304.0	856013.0	856645.0	856645.0	857533.0	860202.0	861047.0	861047.0	861049.0	864252.0	864252.0	865092.0	865562.0	868662.0	868662.0	868662.0	869362.0	870028.0
908.0	390924.0	390924.0	390924.0	390924.0	390924.0	390924.0	391309.0	391309.0	391309.0	391309.0	392305.0	392305.0	392305.0	392305.0	392743.0	392743.0	392743.0	392743.0	393131.0	393156.0	393156.0	394099.0	394099.0	394099.0	394099.0	394144.0	394144.0	394144.0	394144.0	394351.0	394564.0	394564.0	394956.0	395294.0	396352.0
909.0	301651.0	301651.0	301651.0	301651.0	301651.0	302428.0	302428.0	302428.0	302845.0	302845.0	302845.0	302845.0	302845.0	302845.0	302845.0	302845.0	302845.0	302942.0	302942.0	302942.0	302942.0	302942.0	302942.0	303221.0	303423.0	303423.0	303618.0	303618.0	303618.0	303687.0	303822.0	303999.0	303999.0	303999.0	303999.0
910.0	365543.0	365543.0	365634.0	365634.0	365634.0	365692.0	365774.0	365905.0	365905.0	365981.0	365981.0	365981.0	365981.0	366068.0	367672.0	367672.0	367705.0	367705.0	367877.0	367877.0	368125.0	370648.0	370648.0	370648.0	370648.0	370648.0	370823.0	370823.0	372822.0	372822.0	372822.0	373491.0	373491.0	373491.0	373491.0
911.0	981560.0	981560.0	982562.0	982562.0	982610.0	982610.0	982610.0	982610.0	982610.0	982855.0	982923.0	982923.0	982923.0	983208.0	983575.0	983575.0	983576.0	983576.0	983576.0	983576.0	983576.0	983576.0	983576.0	983822.0	983822.0	983822.0	983998.0	984053.0	984053.0	984055.0	984055.0	984055.0	984651.0	984651.0	984651.0
912.0	502004.0	502004.0	502004.0	502004.0	502004.0	502296.0	502296.0	502296.0	502296.0	502760.0	502760.0	502815.0	502832.0	503287.0	503486.0	503486.0	503486.0	503601.0	503601.0	503601.0	503601.0	504210.0	504210.0	504210.0	504217.0	504275.0	505068.0	505379.0	505567.0	505567.0	505567.0	505747.0	506070.0	506070.0	506070.0
913.0	452499.0	452499.0	452499.0	452499.0	452499.0	452499.0	452499.0	452499.0	452499.0	452499.0	452499.0	452812.0	452812.0	453136.0	453165.0	453165.0	453165.0	453274.0	453274.0	453274.0	453274.0	453274.0	453274.0	453274.0	453274.0	453274.0	453274.0	453274.0	453274.0	453274.0	453274.0	453314.0	453314.0	453314.0	453314.0
914.0	258658.0	258658.0	259591.0	259733.0	259733.0	259733.0	259733.0	259733.0	259733.0	259981.0	259981.0	260250.0	260250.0	260250.0	260669.0	260669.0	260938.0	260938.0	260938.0	260938.0	261097.0	261097.0	261097.0	261097.0	261348.0	261348.0	263871.0	264081.0	264081.0	264081.0	264081.0	264081.0	264217.0	264217.0	264217.0
915.0	950983.0	950983.0	951665.0	951665.0	951665.0	953273.0	953636.0	953636.0	953636.0	953636.0	953636.0	953643.0	953643.0	953643.0	953950.0	954184.0	954184.0	954224.0	954224.0	955910.0	955910.0	956297.0	956297.0	956297.0	956327.0	956556.0	956980.0	956980.0	956980.0	958196.0	958196.0	958196.0	958196.0	958196.0	958196.0
916.0	739338.0	739338.0	740823.0	741297.0	741297.0	741664.0	741664.0	742237.0	742237.0	742237.0	743129.0	743710.0	745541.0	746386.0	747639.0	747639.0	748122.0	748449.0	748449.0	748752.0	748781.0	748781.0	749134.0	749134.0	749134.0	749134.0	749539.0	749539.0	749539.0	751377.0	752296.0	752296.0	752606.0	752982.0	753410.0
917.0	856812.0	856812.0	856812.0	858333.0	858333.0	858333.0	858333.0	858333.0	858333.0	858405.0	858500.0	858500.0	858582.0	858582.0	859605.0	860227.0	861341.0	863174.0	863796.0	864411.0	864411.0	867513.0	867822.0	868277.0	869070.0	869246.0	869249.0	869249.0	869436.0	869468.0	888942.0	891473.0	891647.0	891647.0	891647.0
918.0	357850.0	357850.0	357857.0	357857.0	357857.0	357857.0	357857.0	357857.0	358198.0	358198.0	358198.0	358198.0	358198.0	358198.0	358238.0	358238.0	358238.0	359000.0	359000.0	359000.0	359000.0	359000.0	359000.0	359142.0	359142.0	359142.0	359142.0	359142.0	359236.0	359236.0	359236.0	359543.0	359543.0	359543.0	359543.0
919.0	214343.0	214343.0	214343.0	214343.0	214676.0	214676.0	214676.0	214676.0	214676.0	215100.0	215100.0	215100.0	215100.0	215100.0	215100.0	215100.0	215100.0	215100.0	215100.0	215100.0	215100.0	215100.0	215540.0	215706.0	215706.0	215706.0	215706.0	215706.0	215706.0	215706.0	215706.0	215706.0	215997.0	215997.0	215997.0
920.0	1113825.0	1113825.0	1115611.0	1115611.0	1115868.0	1116363.0	1116363.0	1116704.0	1117267.0	1117267.0	1119703.0	1121024.0	1121807.0	1122513.0	1123846.0	1127191.0	1128008.0	1128760.0	1130040.0	1130235.0	1131531.0	1131815.0	1135737.0	1136018.0	1136575.0	1136655.0	1139581.0	1139581.0	1140017.0	1140782.0	1140864.0	1141473.0	1142265.0	1144114.0	1144114.0
921.0	663790.0	663790.0	663884.0	663884.0	664214.0	664214.0	664397.0	664397.0	664622.0	664622.0	664916.0	664916.0	664916.0	664916.0	665424.0	665424.0	665424.0	665425.0	665709.0	665709.0	665709.0	666169.0	666178.0	666565.0	666565.0	666565.0	666802.0	666802.0	667181.0	667280.0	667280.0	667280.0	667486.0	667486.0	667486.0
922.0	910056.0	910056.0	911000.0	911000.0	911503.0	911503.0	911503.0	911503.0	911503.0	911503.0	912009.0	912183.0	913165.0	913165.0	913372.0	913750.0	913750.0	913994.0	914278.0	914278.0	914278.0	914458.0	914458.0	914458.0	914458.0	914458.0	914838.0	914838.0	915627.0	915675.0	915971.0	916597.0	916734.0	916734.0	916734.0
923.0	394891.0	394891.0	394891.0	394891.0	395063.0	395063.0	395063.0	395063.0	395063.0	395063.0	395063.0	395362.0	395362.0	395362.0	395714.0	395714.0	395714.0	396202.0	396202.0	396202.0	396202.0	396202.0	396202.0	396661.0	396661.0	396661.0	396661.0	396661.0	396661.0	396661.0	396661.0	396661.0	396972.0	396972.0	396972.0
924.0	460634.0	460634.0	460634.0	460634.0	460634.0	460634.0	460634.0	460703.0	460703.0	460703.0	460703.0	460992.0	460992.0	460992.0	461023.0	461023.0	461233.0	461357.0	461357.0	461881.0	461881.0	461881.0	461881.0	461881.0	461881.0	461881.0	461881.0	461881.0	461881.0	461881.0	461881.0	461881.0	462210.0	462210.0	462210.0
925.0	641459.0	641459.0	641815.0	641815.0	641815.0	641815.0	641815.0	642937.0	643070.0	643671.0	644834.0	644834.0	644937.0	644937.0	645685.0	645685.0	646144.0	646144.0	649327.0	651081.0	651081.0	658454.0	659743.0	659743.0	659743.0	659743.0	659824.0	659824.0	660387.0	665143.0	667304.0	667304.0	667490.0	668695.0	669220.0
926.0	1468104.0	1468104.0	1469233.0	1469394.0	1469394.0	1469758.0	1470365.0	1470365.0	1473669.0	1473669.0	1474071.0	1474071.0	1477025.0	1479786.0	1481351.0	1482710.0	1482710.0	1483493.0	1489798.0	1492083.0	1494179.0	1496955.0	1499141.0	1501106.0	1503757.0	1503757.0	1504419.0	1504759.0	1507779.0	1508143.0	1511053.0	1512799.0	1516826.0	1518598.0	1522482.0
927.0	338835.0	338835.0	340474.0	340728.0	342735.0	342735.0	343096.0	343839.0	343839.0	343839.0	344378.0	344428.0	344727.0	345048.0	345759.0	345759.0	345759.0	347777.0	347777.0	347777.0	347777.0	347777.0	348514.0	348514.0	348719.0	348719.0	348719.0	348769.0	349616.0	349616.0	349616.0	349830.0	350448.0	352293.0	352619.0
928.0	367876.0	367876.0	367876.0	368999.0	368999.0	369211.0	369211.0	369211.0	370542.0	370542.0	371741.0	371755.0	372155.0	372864.0	374089.0	374089.0	374089.0	374325.0	375067.0	378961.0	379497.0	385584.0	386799.0	388393.0	390196.0	390312.0	390312.0	390312.0	391642.0	395780.0	395780.0	396688.0	397123.0	397123.0	397973.0
929.0	637346.0	637346.0	637346.0	638508.0	638508.0	638508.0	640193.0	641294.0	641603.0	641772.0	641772.0	641772.0	641772.0	643670.0	644017.0	644348.0	645238.0	646376.0	646388.0	649584.0	650011.0	651138.0	652626.0	653449.0	656596.0	660355.0	661388.0	662781.0	664790.0	666104.0	667878.0	669303.0	669868.0	673372.0	673908.0
930.0	761544.0	761544.0	761778.0	763252.0	763252.0	763252.0	763252.0	763252.0	763964.0	763964.0	763964.0	763964.0	763964.0	763964.0	764400.0	764457.0	764457.0	764494.0	764494.0	764494.0	764494.0	764985.0	765511.0	765511.0	766633.0	766633.0	766725.0	766725.0	767194.0	767194.0	767737.0	767737.0	768058.0	769403.0	770089.0
931.0	1346135.0	1346135.0	1346506.0	1346610.0	1346780.0	1347355.0	1347355.0	1347783.0	1347783.0	1348261.0	1349915.0	1350146.0	1350544.0	1350823.0	1351302.0	1351302.0	1351770.0	1351770.0	1352177.0	1352712.0	1352883.0	1353230.0	1353417.0	1353939.0	1353957.0	1353957.0	1353957.0	1353957.0	1355623.0	1356115.0	1356575.0	1357689.0	1357689.0	1358827.0	1359163.0
932.0	616727.0	616727.0	616727.0	616727.0	616727.0	616727.0	616727.0	616727.0	618982.0	621458.0	621889.0	624147.0	624209.0	626043.0	626609.0	626609.0	626609.0	626609.0	626609.0	627031.0	627064.0	627396.0	627445.0	628491.0	628630.0	628631.0	628941.0	629157.0	629212.0	632175.0	633590.0	637563.0	637648.0	637648.0	637700.0
933.0	1059345.0	1059345.0	1059345.0	1059871.0	1059873.0	1060915.0	1061113.0	1061113.0	1061113.0	1061113.0	1061113.0	1061461.0	1061461.0	1061461.0	1062426.0	1062636.0	1063402.0	1063807.0	1063987.0	1063987.0	1063987.0	1064440.0	1064440.0	1065132.0	1065170.0	1065170.0	1065243.0	1065243.0	1065243.0	1065243.0	1065300.0	1065631.0	1066143.0	1066277.0	1066707.0
934.0	647696.0	647696.0	649995.0	650936.0	652473.0	652473.0	652957.0	653606.0	654544.0	655748.0	655748.0	655748.0	655748.0	655748.0	657122.0	657462.0	659420.0	660515.0	662986.0	664160.0	665057.0	665058.0	665058.0	669233.0	669959.0	672592.0	672592.0	672647.0	675000.0	677805.0	680488.0	680680.0	680989.0	681451.0	681561.0
935.0	934731.0	934731.0	934731.0	935126.0	935126.0	935126.0	935126.0	935126.0	935126.0	935126.0	936051.0	936051.0	936051.0	936289.0	936329.0	936329.0	936839.0	937130.0	937537.0	937538.0	937538.0	937538.0	937538.0	937538.0	937538.0	937538.0	938068.0	938383.0	938383.0	938383.0	938383.0	938383.0	938383.0	938383.0	938383.0
936.0	619772.0	619772.0	619772.0	619772.0	619772.0	619772.0	619772.0	620089.0	621551.0	621551.0	621551.0	621551.0	622305.0	622759.0	622759.0	622999.0	623181.0	623388.0	623388.0	623388.0	623388.0	623388.0	625068.0	625068.0	625068.0	625811.0	626155.0	626155.0	626155.0	626155.0	626155.0	626443.0	626831.0	626897.0	626897.0
937.0	875817.0	875817.0	875817.0	875877.0	875877.0	875877.0	875877.0	875877.0	876017.0	876017.0	877393.0	877393.0	877393.0	877837.0	877837.0	878296.0	878296.0	878296.0	878296.0	878689.0	878689.0	878815.0	878815.0	880118.0	880118.0	880118.0	880118.0	880118.0	880377.0	880377.0	880688.0	880688.0	880997.0	880997.0	884067.0
938.0	862040.0	862040.0	862049.0	869377.0	875911.0	877784.0	877937.0	879009.0	879633.0	880026.0	881566.0	882804.0	890016.0	890847.0	893470.0	893470.0	894460.0	897710.0	897932.0	898222.0	899580.0	900884.0	901745.0	903410.0	903728.0	905525.0	905525.0	907283.0	930165.0	975777.0	979959.0	981182.0	984233.0	984984.0	985610.0
939.0	708706.0	708706.0	709074.0	709074.0	709074.0	709074.0	709335.0	709335.0	709335.0	709335.0	709684.0	709684.0	711437.0	711814.0	712419.0	712627.0	712660.0	712660.0	712660.0	713533.0	713533.0	713533.0	715325.0	715525.0	716057.0	716057.0	716557.0	717089.0	720682.0	720682.0	720682.0	721411.0	721592.0	722094.0	722094.0
940.0	1128328.0	1128328.0	1129405.0	1129405.0	1129405.0	1129405.0	1129609.0	1129609.0	1130101.0	1130504.0	1130755.0	1130755.0	1131083.0	1131083.0	1131636.0	1131636.0	1131636.0	1135094.0	1135354.0	1135862.0	1135862.0	1135862.0	1136640.0	1137703.0	1138159.0	1138159.0	1138247.0	1138571.0	1138574.0	1138574.0	1138868.0	1139197.0	1139197.0	1139197.0	1139594.0
941.0	674945.0	674945.0	675590.0	675590.0	675590.0	675615.0	676445.0	676445.0	676602.0	676776.0	676776.0	677556.0	679664.0	679752.0	683901.0	683975.0	685436.0	687380.0	689260.0	691946.0	693070.0	694844.0	696279.0	696279.0	696279.0	696279.0	696279.0	696535.0	696535.0	696556.0	696556.0	699979.0	703534.0	705883.0	707609.0
942.0	588418.0	588418.0	588418.0	588418.0	589345.0	589345.0	589345.0	589345.0	589345.0	589677.0	589677.0	589677.0	589677.0	589677.0	589677.0	589677.0	589677.0	589773.0	589773.0	589773.0	589773.0	589773.0	591125.0	591125.0	592027.0	592258.0	592607.0	592607.0	593179.0	593179.0	593179.0	593612.0	593649.0	593649.0	593649.0
943.0	432167.0	432167.0	432689.0	432689.0	432689.0	432689.0	432689.0	432689.0	432689.0	432689.0	432689.0	432689.0	432791.0	432791.0	432791.0	432791.0	432791.0	433183.0	433183.0	433183.0	433602.0	433602.0	433602.0	433602.0	433604.0	433604.0	433604.0	433941.0	433941.0	433941.0	433941.0	433941.0	433941.0	433941.0	433941.0
944.0	1087748.0	1087748.0	1088383.0	1090364.0	1090383.0	1090383.0	1090773.0	1091375.0	1091375.0	1091375.0	1091375.0	1091375.0	1091375.0	1094532.0	1094788.0	1094788.0	1094788.0	1094788.0	1099828.0	1100042.0	1100042.0	1100074.0	1100074.0	1100074.0	1100663.0	1100690.0	1103293.0	1107153.0	1121839.0	1360660.0	1362195.0	1362767.0	1363408.0	1363876.0	1364002.0
945.0	1739408.0	1739408.0	1740108.0	1740157.0	1740355.0	1740624.0	1740624.0	1740624.0	1741003.0	1741455.0	1742099.0	1742391.0	1744708.0	1744744.0	1744940.0	1745345.0	1745657.0	1746177.0	1746524.0	1746524.0	1746524.0	1746735.0	1747112.0	1747201.0	1747985.0	1748254.0	1748254.0	1748865.0	1748911.0	1748911.0	1748911.0	1748911.0	1748911.0	1748911.0	1749043.0
946.0	1771867.0	1771867.0	1773828.0	1774252.0	1774644.0	1774712.0	1774908.0	1775480.0	1775480.0	1775900.0	1776301.0	1776406.0	1776406.0	1777099.0	1779515.0	1779515.0	1779634.0	1781305.0	1781305.0	1781669.0	1781889.0	1781889.0	1781889.0	1781889.0	1783955.0	1787979.0	1793906.0	1813800.0	1950518.0	1962358.0	1962854.0	1963461.0	1964148.0	1964148.0	1965524.0
947.0	524856.0	524856.0	525116.0	525116.0	525116.0	525116.0	525116.0	525116.0	525449.0	525815.0	525815.0	525815.0	525815.0	526355.0	529392.0	529392.0	529392.0	529856.0	529856.0	530367.0	530367.0	530621.0	530785.0	530785.0	530785.0	530785.0	530785.0	530785.0	530785.0	530785.0	530991.0	531020.0	531020.0	531319.0	531632.0
948.0	1542125.0	1542125.0	1542541.0	1542541.0	1542541.0	1542541.0	1542541.0	1542939.0	1542987.0	1542987.0	1542987.0	1542987.0	1542987.0	1543750.0	1544549.0	1544549.0	1544871.0	1544917.0	1545279.0	1545695.0	1545698.0	1545698.0	1545698.0	1545698.0	1546363.0	1546363.0	1546363.0	1546795.0	1546795.0	1546824.0	1546824.0	1547086.0	1548064.0	1548064.0	1548071.0
949.0	2072748.0	2072748.0	2072983.0	2073450.0	2073450.0	2073759.0	2077107.0	2077107.0	2077107.0	2077107.0	2077484.0	2077484.0	2077685.0	2080922.0	2081683.0	2082171.0	2099364.0	2106749.0	2123793.0	2125602.0	2125602.0	2125602.0	2126038.0	2126211.0	2126279.0	2126279.0	2126932.0	2126954.0	2229524.0	2292720.0	2294105.0	2298867.0	2298867.0	2298867.0	2303124.0
950.0	826439.0	826439.0	826439.0	826753.0	826753.0	826753.0	826760.0	826760.0	826760.0	826760.0	826760.0	826760.0	826760.0	826760.0	826760.0	826760.0	826760.0	827089.0	827089.0	827773.0	827773.0	827773.0	827773.0	827773.0	827773.0	827773.0	827773.0	828577.0	831210.0	831210.0	831210.0	832973.0	833331.0	834168.0	834168.0
951.0	1165992.0	1165992.0	1165992.0	1166044.0	1166833.0	1167250.0	1168774.0	1169322.0	1170689.0	1171692.0	1173206.0	1175848.0	1187531.0	1190818.0	1194172.0	1194807.0	1197269.0	1199672.0	1199836.0	1200796.0	1200796.0	1201569.0	1205574.0	1205574.0	1205883.0	1205883.0	1205883.0	1205908.0	1206121.0	1207404.0	1207674.0	1208175.0	1210673.0	1211573.0	1212072.0
952.0	1061575.0	1061575.0	1061789.0	1061789.0	1061789.0	1062494.0	1062496.0	1062496.0	1062576.0	1064839.0	1064839.0	1065919.0	1065919.0	1066946.0	1067123.0	1068731.0	1068731.0	1069310.0	1070038.0	1070038.0	1070038.0	1071110.0	1074157.0	1074157.0	1074584.0	1074584.0	1074584.0	1074753.0	1075469.0	1075469.0	1075469.0	1076233.0	1076562.0	1077644.0	1077644.0
953.0	960762.0	960762.0	960762.0	961285.0	961327.0	961885.0	961885.0	961885.0	961885.0	961943.0	961943.0	961943.0	961943.0	961943.0	961943.0	961943.0	961943.0	962282.0	962282.0	962684.0	962979.0	965631.0	965631.0	965691.0	966142.0	966142.0	966142.0	966320.0	966430.0	966430.0	966430.0	966456.0	970386.0	970386.0	970386.0
954.0	928307.0	928307.0	928902.0	929074.0	929419.0	929419.0	929419.0	929419.0	929435.0	929435.0	929435.0	929435.0	930088.0	930336.0	930361.0	930361.0	930361.0	930361.0	930361.0	930679.0	930679.0	930679.0	930988.0	930988.0	931290.0	931290.0	931636.0	931636.0	931636.0	931636.0	931636.0	931637.0	931637.0	931637.0	931946.0
955.0	1014753.0	1014753.0	1014753.0	1014753.0	1014753.0	1015366.0	1015957.0	1015957.0	1015957.0	1017697.0	1017707.0	1017707.0	1017744.0	1017744.0	1017906.0	1017906.0	1017906.0	1018156.0	1018156.0	1018792.0	1019131.0	1019357.0	1019395.0	1020491.0	1020586.0	1020586.0	1021317.0	1021317.0	1021663.0	1021832.0	1021832.0	1021985.0	1021985.0	1021985.0	1021985.0
956.0	1176375.0	1176375.0	1176445.0	1176648.0	1176648.0	1177828.0	1177841.0	1177841.0	1177841.0	1177841.0	1177842.0	1177842.0	1177842.0	1178198.0	1178925.0	1178925.0	1178925.0	1178936.0	1180421.0	1180421.0	1180421.0	1180708.0	1181520.0	1181520.0	1181837.0	1181837.0	1181837.0	1182021.0	1182908.0	1183604.0	1183604.0	1183653.0	1184801.0	1184801.0	1185053.0
957.0	1278641.0	1278641.0	1278946.0	1281411.0	1281776.0	1281776.0	1281776.0	1282678.0	1282860.0	1283396.0	1283905.0	1283905.0	1284810.0	1285302.0	1285849.0	1285849.0	1286407.0	1287352.0	1289196.0	1294654.0	1294654.0	1295085.0	1299155.0	1299488.0	1300479.0	1302450.0	1302895.0	1302895.0	1302895.0	1302895.0	1302895.0	1304197.0	1305442.0	1309909.0	1310106.0
958.0	1382978.0	1382978.0	1382978.0	1382978.0	1382978.0	1384511.0	1384797.0	1385277.0	1385277.0	1385708.0	1385708.0	1385708.0	1386149.0	1386571.0	1388386.0	1388386.0	1388386.0	1389026.0	1389426.0	1389500.0	1389922.0	1390491.0	1391372.0	1391522.0	1392539.0	1392539.0	1392684.0	1392963.0	1393427.0	1393524.0	1393524.0	1393524.0	1393524.0	1393762.0	1393840.0
959.0	953604.0	953604.0	953604.0	955081.0	955904.0	955904.0	956196.0	956233.0	956233.0	956233.0	956547.0	956555.0	956555.0	956681.0	957128.0	957128.0	957128.0	957128.0	957128.0	957932.0	957932.0	958216.0	958216.0	958621.0	959941.0	961661.0	992917.0	1028532.0	1037650.0	1038307.0	1038456.0	1038456.0	1038456.0	1039484.0	1039802.0
960.0	698734.0	698734.0	699053.0	699053.0	699360.0	699360.0	699360.0	699360.0	699360.0	699360.0	699360.0	699360.0	699360.0	699373.0	699767.0	699799.0	699799.0	699799.0	699799.0	700421.0	700421.0	700421.0	700614.0	700616.0	700926.0	700926.0	700926.0	700926.0	701316.0	701496.0	701496.0	701496.0	701496.0	701496.0	701496.0
961.0	926912.0	926912.0	926982.0	927549.0	927811.0	927811.0	928494.0	928494.0	928924.0	929285.0	929777.0	929777.0	932049.0	933485.0	935289.0	935289.0	937683.0	938772.0	939341.0	939673.0	939673.0	942044.0	942815.0	942818.0	944512.0	948253.0	964770.0	1000354.0	1003998.0	1004380.0	1004691.0	1006934.0	1006934.0	1007895.0	1009308.0
962.0	865200.0	865200.0	865200.0	865200.0	865200.0	865474.0	865474.0	865474.0	865474.0	865474.0	865474.0	865474.0	865474.0	865511.0	866696.0	866696.0	866891.0	867274.0	867314.0	867314.0	867407.0	867407.0	867407.0	867453.0	867453.0	867453.0	867453.0	867453.0	867764.0	867764.0	867764.0	867764.0	867764.0	867764.0	867780.0
963.0	802787.0	802787.0	802787.0	803448.0	803448.0	803448.0	803448.0	803805.0	803805.0	803805.0	803805.0	803805.0	804334.0	804378.0	804378.0	804378.0	804410.0	804410.0	804578.0	805719.0	805719.0	805719.0	805719.0	805719.0	808034.0	808034.0	808250.0	808709.0	808741.0	808741.0	808741.0	808741.0	809941.0	810666.0	810666.0
964.0	1371156.0	1371156.0	1371352.0	1371677.0	1371677.0	1371677.0	1372846.0	1372846.0	1373375.0	1374413.0	1375056.0	1375056.0	1375056.0	1375905.0	1376572.0	1377027.0	1378059.0	1380230.0	1380230.0	1380287.0	1383424.0	1383584.0	1386646.0	1386898.0	1387465.0	1387465.0	1387465.0	1388316.0	1388316.0	1388316.0	1388427.0	1388884.0	1389963.0	1389963.0	1390597.0
965.0	2580952.0	2580952.0	2581957.0	2581981.0	2583546.0	2584340.0	2584743.0	2585730.0	2585730.0	2587286.0	2587684.0	2588645.0	2590242.0	2591531.0	2594960.0	2595301.0	2595993.0	2598661.0	2601003.0	2602588.0	2602588.0	2604674.0	2605788.0	2606332.0	2607737.0	2608958.0	2611470.0	2612644.0	2614669.0	2614728.0	2614959.0	2615752.0	2616210.0	2616321.0	2616339.0
966.0	1823816.0	1823816.0	1824157.0	1824157.0	1824183.0	1824501.0	1824501.0	1824504.0	1824504.0	1824504.0	1824606.0	1825010.0	1826253.0	1826617.0	1826882.0	1827424.0	1827424.0	1828151.0	1828154.0	1828772.0	1828772.0	1832759.0	1832759.0	1833449.0	1842732.0	1842844.0	1842844.0	1842844.0	1843201.0	1845486.0	1847264.0	1848457.0	1851256.0	1853300.0	1854782.0
967.0	2629671.0	2629671.0	2632642.0	2633971.0	2635177.0	2635395.0	2638200.0	2639672.0	2639815.0	2640165.0	2641632.0	2644021.0	2644172.0	2645021.0	2648988.0	2650165.0	2651549.0	2652569.0	2653664.0	2657576.0	2664176.0	2675758.0	2680077.0	2685014.0	2690020.0	2690169.0	2690658.0	2691913.0	2691913.0	2692463.0	2694810.0	2697571.0	2699393.0	2699729.0	2701351.0
968.0	1799374.0	1799374.0	1802067.0	1802442.0	1803841.0	1804483.0	1804718.0	1805532.0	1806029.0	1814264.0	1816474.0	1817069.0	1817348.0	1819535.0	1821303.0	1823826.0	1830108.0	1832667.0	1833612.0	1833844.0	1837466.0	1843107.0	1844250.0	1850739.0	1854860.0	1855805.0	1862420.0	1862623.0	1863145.0	1864753.0	1865553.0	1865666.0	1865666.0	1866021.0	1866461.0
969.0	1397240.0	1397240.0	1402417.0	1406575.0	1411776.0	1413546.0	1413876.0	1415529.0	1420360.0	1423484.0	1424435.0	1425463.0	1426844.0	1427538.0	1430570.0	1432556.0	1436049.0	1445003.0	1451295.0	1452475.0	1452492.0	1457017.0	1459771.0	1462405.0	1465364.0	1465952.0	1468353.0	1468880.0	1469601.0	1470507.0	1470586.0	1472831.0	1473946.0	1476133.0	1478167.0
970.0	819667.0	819667.0	819930.0	820180.0	820361.0	820376.0	820376.0	820376.0	820940.0	820991.0	821844.0	821844.0	822009.0	822009.0	822990.0	823165.0	823165.0	823165.0	823165.0	825081.0	825141.0	827669.0	827746.0	827762.0	827888.0	828032.0	828111.0	828425.0	828989.0	828989.0	829328.0	832621.0	832671.0	834842.0	834842.0
971.0	1570422.0	1570422.0	1570422.0	1570499.0	1571333.0	1571333.0	1571333.0	1571333.0	1571421.0	1571421.0	1571421.0	1571527.0	1571527.0	1571527.0	1571527.0	1571609.0	1571609.0	1571794.0	1571903.0	1572176.0	1572176.0	1574441.0	1575085.0	1575402.0	1577585.0	1577696.0	1578222.0	1578375.0	1578970.0	1578978.0	1579053.0	1579053.0	1579053.0	1579234.0	1579234.0
972.0	756825.0	756825.0	757249.0	757249.0	757999.0	757999.0	758591.0	758591.0	758591.0	759156.0	760464.0	760464.0	760775.0	761799.0	763958.0	763958.0	764440.0	764880.0	765243.0	765243.0	765243.0	766163.0	766732.0	768525.0	771032.0	771032.0	772705.0	772705.0	773516.0	774053.0	782862.0	786767.0	786767.0	787799.0	788204.0
973.0	399643.0	399643.0	399877.0	399877.0	399877.0	399877.0	399877.0	399879.0	399879.0	399879.0	399879.0	399879.0	399879.0	399879.0	399879.0	399879.0	399879.0	399879.0	399930.0	399930.0	400421.0	400421.0	400422.0	400457.0	400457.0	400457.0	400457.0	400831.0	400831.0	400951.0	400951.0	401529.0	401529.0	401529.0	401529.0
974.0	957593.0	957593.0	957593.0	957593.0	957593.0	958288.0	958718.0	958718.0	958718.0	958718.0	958825.0	958825.0	958825.0	958836.0	959163.0	959163.0	959243.0	959282.0	959498.0	959498.0	959498.0	960015.0	960015.0	960015.0	960053.0	960558.0	961253.0	961253.0	961253.0	961253.0	961253.0	962189.0	964499.0	964499.0	964820.0
975.0	2142374.0	2142374.0	2148576.0	2158791.0	2160015.0	2162833.0	2175681.0	2179017.0	2184745.0	2187254.0	2187254.0	2188379.0	2189669.0	2192968.0	2199099.0	2200566.0	2204109.0	2213497.0	2217086.0	2220950.0	2223670.0	2226907.0	2233138.0	2256226.0	2259907.0	2263637.0	2267601.0	2276239.0	2287683.0	2289442.0	2290662.0	2290969.0	2290969.0	2294612.0	2295330.0
976.0	312067.0	312067.0	312067.0	312288.0	312288.0	312288.0	312288.0	312288.0	312382.0	312382.0	312382.0	312382.0	312382.0	312382.0	312552.0	312552.0	312552.0	312552.0	312552.0	312552.0	312552.0	312566.0	312566.0	312591.0	312591.0	312591.0	312591.0	313835.0	313835.0	313835.0	313835.0	313923.0	314966.0	314968.0	315018.0
977.0	1657939.0	1657939.0	1658519.0	1658548.0	1659118.0	1660925.0	1662429.0	1666064.0	1666587.0	1666619.0	1667333.0	1668384.0	1668952.0	1670393.0	1675243.0	1676242.0	1676242.0	1678023.0	1678553.0	1678553.0	1678553.0	1680239.0	1682069.0	1693771.0	1694333.0	1695053.0	1696496.0	1698677.0	1705870.0	1708489.0	1708879.0	1709293.0	1709853.0	1710603.0	1711071.0
978.0	558565.0	558565.0	558565.0	558565.0	558565.0	558565.0	560527.0	560527.0	560889.0	560889.0	561110.0	561110.0	563849.0	564165.0	566392.0	566392.0	567199.0	567292.0	567292.0	568048.0	568048.0	573451.0	575849.0	576336.0	576336.0	576336.0	578242.0	578676.0	578676.0	578676.0	581520.0	581882.0	581882.0	582042.0	582338.0
979.0	789382.0	789382.0	789767.0	790414.0	790414.0	791643.0	792851.0	792851.0	793598.0	793598.0	793938.0	793938.0	794123.0	794924.0	795725.0	795725.0	796459.0	797046.0	797046.0	799279.0	800099.0	800099.0	801022.0	801369.0	801968.0	802775.0	802822.0	803685.0	804281.0	804295.0	804782.0	804782.0	805215.0	805549.0	805571.0
980.0	560656.0	560656.0	560827.0	560827.0	560827.0	560827.0	560827.0	560827.0	560827.0	560827.0	560827.0	562361.0	562361.0	562361.0	562361.0	562361.0	562361.0	562619.0	562619.0	562619.0	562619.0	562619.0	562619.0	562643.0	562952.0	562952.0	562952.0	562952.0	562952.0	562952.0	562952.0	562952.0	562952.0	562952.0	562952.0
981.0	907328.0	907328.0	907328.0	907836.0	908753.0	908753.0	908753.0	909084.0	909279.0	909479.0	909479.0	910647.0	910647.0	910647.0	910647.0	910647.0	910704.0	911228.0	911241.0	911295.0	911295.0	911797.0	911797.0	911845.0	913408.0	913591.0	913591.0	913591.0	913591.0	913681.0	913681.0	913732.0	913732.0	913732.0	913878.0
982.0	632494.0	632494.0	632494.0	632655.0	632655.0	632876.0	632876.0	632876.0	632876.0	632876.0	632876.0	632876.0	632876.0	632876.0	632876.0	632876.0	632876.0	633885.0	634834.0	634834.0	636110.0	639677.0	639677.0	639677.0	639677.0	639677.0	640080.0	640787.0	640787.0	640787.0	640787.0	640787.0	641829.0	641829.0	643520.0
983.0	1399343.0	1399343.0	1400266.0	1400268.0	1400268.0	1401289.0	1401289.0	1401637.0	1401637.0	1401637.0	1402396.0	1404083.0	1404083.0	1404083.0	1406283.0	1406538.0	1406538.0	1407526.0	1408568.0	1408568.0	1408568.0	1411054.0	1414313.0	1415001.0	1415001.0	1415001.0	1415697.0	1415697.0	1418073.0	1418873.0	1418873.0	1418903.0	1419327.0	1419327.0	1419973.0
984.0	2626585.0	2626585.0	2628166.0	2629609.0	2630780.0	2632997.0	2633906.0	2635622.0	2636995.0	2637893.0	2638281.0	2638877.0	2640563.0	2641262.0	2644865.0	2645499.0	2646222.0	2650053.0	2652719.0	2654089.0	2654692.0	2657557.0	2660839.0	2679948.0	2681186.0	2681573.0	2684422.0	2687841.0	2695405.0	2695405.0	2696208.0	2697860.0	2698947.0	2702019.0	2707323.0
985.0	404600.0	404600.0	529053.0	529053.0	529053.0	529805.0	532965.0	532965.0	533289.0	533289.0	533289.0	533289.0	533289.0	533351.0	533351.0	533351.0	533351.0	533351.0	533351.0	533351.0	533351.0	533351.0	533351.0	533358.0	533358.0	534657.0	534657.0	534895.0	535212.0	535212.0	535670.0	535670.0	535670.0	535670.0	535670.0
986.0	557234.0	557234.0	557670.0	558514.0	558634.0	558921.0	558971.0	558971.0	559970.0	560030.0	560030.0	566310.0	569250.0	571889.0	575071.0	575071.0	575071.0	576022.0	576022.0	576172.0	576957.0	580429.0	580429.0	582198.0	583069.0	583069.0	584105.0	584105.0	585809.0	586849.0	588176.0	589199.0	589780.0	590176.0	590176.0
987.0	565285.0	565285.0	565342.0	565342.0	565342.0	565342.0	565558.0	565558.0	565558.0	565558.0	565558.0	565558.0	565558.0	565558.0	565668.0	565668.0	565764.0	566243.0	566567.0	566567.0	566567.0	566567.0	566567.0	566661.0	566661.0	566661.0	566661.0	566665.0	566767.0	566767.0	567085.0	567085.0	567224.0	567224.0	567224.0
988.0	382069.0	382069.0	382069.0	382069.0	382098.0	382098.0	382098.0	384005.0	384005.0	384097.0	384097.0	384097.0	384097.0	384318.0	384334.0	384993.0	384993.0	384993.0	385182.0	385182.0	385182.0	385497.0	385497.0	386898.0	386898.0	386898.0	387070.0	387070.0	387070.0	387070.0	387070.0	387070.0	387070.0	387070.0	387107.0
989.0	1390875.0	1390875.0	1390896.0	1390896.0	1390896.0	1390896.0	1390896.0	1390897.0	1392686.0	1394498.0	1394834.0	1395095.0	1397094.0	1397522.0	1400152.0	1400152.0	1400446.0	1401349.0	1401867.0	1404355.0	1404355.0	1407766.0	1408245.0	1408525.0	1409540.0	1409901.0	1410705.0	1411019.0	1411116.0	1412044.0	1414066.0	1414245.0	1414245.0	1414603.0	1415200.0
990.0	522672.0	522672.0	522775.0	522775.0	522775.0	522775.0	522775.0	522775.0	522864.0	522864.0	523091.0	523091.0	523091.0	523091.0	523735.0	523735.0	523772.0	523772.0	523772.0	524514.0	524514.0	524514.0	524514.0	524975.0	524975.0	524975.0	525403.0	525403.0	525403.0	526059.0	526341.0	526724.0	526724.0	527413.0	527413.0
991.0	718123.0	718123.0	718846.0	718846.0	720024.0	720157.0	720157.0	722436.0	723359.0	723444.0	724520.0	726131.0	726481.0	728000.0	729980.0	730451.0	731132.0	734219.0	734219.0	734844.0	735540.0	735864.0	737090.0	738300.0	738897.0	744948.0	745934.0	745976.0	746451.0	747727.0	748660.0	748660.0	748660.0	748678.0	749665.0
992.0	877948.0	877948.0	880352.0	922939.0	939366.0	942693.0	945142.0	945937.0	946509.0	946509.0	948607.0	949295.0	953167.0	953475.0	955209.0	956050.0	956258.0	958090.0	959122.0	959166.0	959166.0	959166.0	959428.0	960053.0	960181.0	960181.0	960181.0	960234.0	960234.0	961796.0	962468.0	963923.0	963930.0	967085.0	968630.0
993.0	432330.0	432330.0	432361.0	432361.0	432361.0	432662.0	432662.0	432662.0	432662.0	432662.0	432662.0	432662.0	432972.0	432972.0	432972.0	433241.0	433241.0	433241.0	433241.0	433241.0	433241.0	433241.0	433241.0	433241.0	433241.0	433241.0	433241.0	433241.0	433241.0	433241.0	433241.0	433241.0	433241.0	434147.0	434147.0
994.0	614885.0	614885.0	614885.0	614885.0	614885.0	614885.0	614885.0	615163.0	615163.0	615163.0	615470.0	615470.0	615470.0	617268.0	617675.0	617848.0	617848.0	618717.0	619157.0	619720.0	620543.0	620599.0	621617.0	622195.0	622195.0	632040.0	633003.0	633003.0	634091.0	634259.0	634449.0	635527.0	635527.0	638114.0	638561.0
995.0	923370.0	923370.0	923370.0	925005.0	925547.0	925547.0	925603.0	925603.0	925913.0	925913.0	926288.0	926831.0	927300.0	927300.0	927451.0	927451.0	927529.0	928423.0	928423.0	929607.0	929923.0	929923.0	930038.0	930941.0	931394.0	931522.0	931522.0	931696.0	931696.0	932214.0	932214.0	934332.0	934332.0	936099.0	936717.0
996.0	795441.0	795441.0	854645.0	854920.0	854920.0	854920.0	856053.0	856053.0	856788.0	856788.0	856788.0	857787.0	857959.0	859040.0	859040.0	859040.0	859040.0	859040.0	859269.0	859370.0	859521.0	859521.0	859521.0	859874.0	860315.0	860315.0	860315.0	860315.0	860315.0	860315.0	860331.0	860579.0	860916.0	861227.0	861227.0
997.0	919876.0	919876.0	964931.0	982739.0	982739.0	982739.0	982739.0	982739.0	982739.0	982739.0	982739.0	982739.0	982739.0	982739.0	983621.0	983621.0	983956.0	983956.0	984060.0	984060.0	984192.0	984192.0	984192.0	988649.0	989821.0	990352.0	990420.0	990472.0	992242.0	993992.0	993992.0	994128.0	994128.0	994135.0	994896.0
998.0	757705.0	757705.0	757705.0	757705.0	757705.0	757705.0	757705.0	757705.0	757705.0	757880.0	757880.0	758935.0	758935.0	758935.0	758988.0	758988.0	758988.0	759228.0	759618.0	759699.0	759699.0	760930.0	761244.0	761244.0	761244.0	761244.0	761244.0	761244.0	762060.0	762060.0	762060.0	762060.0	762099.0	762099.0	762099.0
999.0	843593.0	843593.0	844028.0	844238.0	844238.0	844238.0	844238.0	844253.0	844427.0	844427.0	844435.0	844889.0	845597.0	846978.0	847088.0	847512.0	847512.0	848883.0	850247.0	850546.0	850546.0	851293.0	851380.0	851619.0	852016.0	852016.0	852252.0	853212.0	853426.0	853479.0	853679.0	856669.0	856740.0	858117.0	858493.0
1000.0	576709.0	576709.0	577256.0	577256.0	577508.0	577508.0	577508.0	577508.0	577700.0	577938.0	577938.0	578041.0	578041.0	578989.0	579184.0	579184.0	579184.0	580090.0	580436.0	580436.0	580436.0	580436.0	581400.0	582457.0	586029.0	586165.0	586262.0	586353.0	586353.0	586353.0	586353.0	586353.0	586615.0	586615.0	587346.0
1001.0	214962.0	214962.0	215270.0	215270.0	215285.0	215285.0	215285.0	215285.0	215285.0	215285.0	215609.0	215818.0	216110.0	216110.0	216485.0	217350.0	217765.0	218203.0	218456.0	218653.0	218653.0	218685.0	219085.0	219085.0	219946.0	220554.0	220554.0	220554.0	220554.0	220611.0	220611.0	220611.0	221545.0	221545.0	221545.0
1002.0	256772.0	256772.0	256772.0	256772.0	256772.0	256772.0	256772.0	256772.0	256772.0	256772.0	256772.0	256813.0	256813.0	258096.0	258096.0	260811.0	260811.0	260811.0	260811.0	260908.0	260908.0	263429.0	263429.0	263633.0	264664.0	264664.0	264664.0	264664.0	264664.0	264664.0	264664.0	264664.0	264664.0	264664.0	264664.0
1003.0	462600.0	462600.0	462600.0	462600.0	462600.0	462600.0	462600.0	462600.0	462600.0	462600.0	462600.0	462600.0	462600.0	462600.0	462600.0	462600.0	462600.0	462600.0	462924.0	462990.0	462990.0	462990.0	462992.0	462992.0	462992.0	462992.0	462992.0	462992.0	464461.0	464461.0	464771.0	465042.0	465042.0	465042.0	465042.0
1004.0	1077530.0	1077530.0	1077614.0	1077614.0	1182826.0	1186318.0	1187939.0	1188272.0	1188272.0	1188290.0	1188290.0	1188290.0	1188290.0	1188290.0	1188290.0	1188290.0	1188466.0	1188489.0	1188489.0	1188489.0	1188489.0	1188489.0	1188489.0	1188489.0	1190495.0	1190521.0	1190521.0	1191142.0	1191416.0	1191620.0	1191981.0	1191981.0	1191981.0	1198433.0	1199226.0
1005.0	481493.0	481493.0	481493.0	481493.0	481493.0	481493.0	481493.0	481493.0	481493.0	481541.0	481541.0	481541.0	482391.0	482617.0	482761.0	482934.0	483224.0	483739.0	483739.0	484196.0	484196.0	486606.0	486606.0	486917.0	487238.0	487238.0	487238.0	487238.0	489107.0	489107.0	489459.0	489991.0	489991.0	490109.0	490705.0
1006.0	914787.0	914787.0	914787.0	915080.0	915080.0	915160.0	915177.0	915453.0	916250.0	916250.0	916250.0	916574.0	916574.0	916814.0	916814.0	917211.0	917211.0	917481.0	917481.0	917481.0	917481.0	917481.0	917487.0	918075.0	918075.0	918296.0	918296.0	918296.0	918296.0	918296.0	918336.0	918495.0	919158.0	919158.0	919608.0
1007.0	397303.0	397303.0	397303.0	397303.0	397303.0	397569.0	397569.0	397569.0	397569.0	397569.0	397569.0	397629.0	397629.0	397653.0	397653.0	398074.0	398074.0	400034.0	400265.0	403564.0	403564.0	403856.0	418145.0	418560.0	421047.0	422662.0	422662.0	423432.0	426486.0	426486.0	428255.0	428255.0	428255.0	428436.0	428436.0
1008.0	209826.0	209826.0	209826.0	209826.0	210139.0	210139.0	210139.0	210139.0	210205.0	210205.0	210205.0	210205.0	210205.0	210205.0	210205.0	210205.0	210600.0	210600.0	210600.0	211734.0	211734.0	211796.0	212288.0	212288.0	212288.0	212943.0	212943.0	212943.0	213208.0	213208.0	213208.0	213208.0	213208.0	213208.0	213435.0
1009.0	922462.0	922462.0	925432.0	926122.0	926565.0	927105.0	927105.0	928053.0	928765.0	929064.0	931155.0	932164.0	932164.0	933300.0	933574.0	934512.0	934687.0	937225.0	937765.0	939399.0	942061.0	944477.0	944886.0	944886.0	946688.0	949461.0	949461.0	949691.0	951219.0	951219.0	951645.0	951645.0	951645.0	952282.0	953771.0
1010.0	400421.0	400421.0	400421.0	400721.0	400721.0	400721.0	400721.0	400721.0	400721.0	400721.0	401153.0	401831.0	401831.0	401831.0	403411.0	403411.0	403726.0	404763.0	404763.0	404763.0	404763.0	405451.0	405451.0	405451.0	407810.0	407810.0	407810.0	407810.0	407810.0	407810.0	407810.0	407810.0	407810.0	409906.0	409906.0
1011.0	767220.0	767220.0	767542.0	769390.0	769617.0	769617.0	769935.0	769935.0	770054.0	770084.0	770084.0	770270.0	770935.0	772790.0	773128.0	773169.0	773169.0	774186.0	774186.0	774218.0	774278.0	774356.0	774356.0	774356.0	774367.0	774693.0	774693.0	775065.0	775065.0	775065.0	775065.0	777609.0	777609.0	780037.0	780208.0
1012.0	347980.0	347980.0	348296.0	348296.0	348296.0	348296.0	349209.0	349209.0	349557.0	349557.0	349557.0	349557.0	349557.0	349557.0	349732.0	349732.0	349732.0	349732.0	349732.0	349732.0	349732.0	349732.0	349732.0	349732.0	349739.0	349739.0	349916.0	349916.0	350339.0	350339.0	350339.0	350914.0	350914.0	350914.0	350914.0
1013.0	1226413.0	1226413.0	1226754.0	1227069.0	1227069.0	1227069.0	1227069.0	1227464.0	1227702.0	1227702.0	1227726.0	1227726.0	1228156.0	1228523.0	1231846.0	1232215.0	1232355.0	1233131.0	1233131.0	1235322.0	1235322.0	1236095.0	1236095.0	1236095.0	1238214.0	1238214.0	1239558.0	1239650.0	1239830.0	1240782.0	1241091.0	1242183.0	1242191.0	1243288.0	1243288.0
1014.0	805206.0	805206.0	805584.0	806360.0	806360.0	807139.0	807139.0	807139.0	808246.0	809181.0	809181.0	810406.0	811697.0	813423.0	816453.0	818295.0	818760.0	819509.0	821244.0	822747.0	823595.0	825716.0	826836.0	828179.0	830102.0	834634.0	836568.0	836756.0	838957.0	840653.0	842373.0	842722.0	843297.0	844291.0	844817.0
1015.0	784326.0	784326.0	803828.0	850314.0	853362.0	853362.0	853362.0	853362.0	853368.0	853368.0	854222.0	854362.0	854724.0	854724.0	854724.0	854724.0	854724.0	855981.0	855981.0	856062.0	856105.0	857296.0	857375.0	857460.0	857927.0	857927.0	857927.0	857927.0	858261.0	858261.0	859311.0	859351.0	859351.0	860037.0	860917.0
1016.0	419065.0	419065.0	419065.0	419065.0	419065.0	419065.0	419065.0	419065.0	419065.0	419065.0	419065.0	419065.0	421026.0	421108.0	421324.0	421324.0	421324.0	421364.0	421364.0	421364.0	421364.0	421364.0	422673.0	422673.0	422673.0	422673.0	422673.0	422673.0	422673.0	422673.0	422673.0	424621.0	424796.0	425266.0	425266.0
1017.0	1378774.0	1378774.0	1378907.0	1379374.0	1379463.0	1380541.0	1380541.0	1381082.0	1381523.0	1382600.0	1382745.0	1382745.0	1383409.0	1384463.0	1387585.0	1388210.0	1388210.0	1391219.0	1391219.0	1392344.0	1392344.0	1392487.0	1394015.0	1394948.0	1395718.0	1396216.0	1396854.0	1398699.0	1399025.0	1399025.0	1399365.0	1399849.0	1400957.0	1402910.0	1403396.0
1018.0	438502.0	438502.0	438502.0	438502.0	438502.0	438502.0	438502.0	438502.0	438502.0	438502.0	438502.0	438502.0	438502.0	438502.0	438502.0	438502.0	438502.0	438502.0	438821.0	439600.0	439600.0	441537.0	442085.0	442085.0	442085.0	442085.0	442085.0	442085.0	442085.0	442085.0	442085.0	442085.0	442085.0	442085.0	442085.0
1019.0	1086064.0	1086064.0	1086536.0	1086536.0	1086536.0	1086536.0	1086536.0	1086633.0	1086633.0	1086633.0	1087089.0	1087089.0	1087474.0	1088142.0	1089984.0	1089984.0	1090643.0	1090703.0	1091257.0	1092138.0	1092138.0	1095265.0	1095265.0	1095265.0	1095892.0	1095892.0	1095953.0	1096509.0	1096509.0	1102506.0	1102506.0	1102506.0	1102506.0	1102672.0	1102672.0
1020.0	1040324.0	1040324.0	1040324.0	1040436.0	1040436.0	1040436.0	1041154.0	1041195.0	1041195.0	1041195.0	1041195.0	1041551.0	1041628.0	1041628.0	1041629.0	1041700.0	1042166.0	1047071.0	1047213.0	1047223.0	1047223.0	1052422.0	1052960.0	1053417.0	1053529.0	1053529.0	1053600.0	1054548.0	1054548.0	1054680.0	1055189.0	1055189.0	1055326.0	1056382.0	1056382.0
1021.0	986784.0	986784.0	986784.0	986784.0	987164.0	999372.0	1006353.0	1006353.0	1006353.0	1006353.0	1006488.0	1006488.0	1007949.0	1007949.0	1008567.0	1008567.0	1008567.0	1008567.0	1009548.0	1049825.0	1049847.0	1051252.0	1051252.0	1053103.0	1054187.0	1055507.0	1055537.0	1055537.0	1056254.0	1056254.0	1057020.0	1057020.0	1057346.0	1058174.0	1060099.0
1022.0	305471.0	305471.0	305471.0	306714.0	308615.0	311845.0	312848.0	313175.0	313395.0	315220.0	315415.0	315953.0	317997.0	318643.0	320555.0	321265.0	321265.0	322656.0	322656.0	322725.0	324721.0	325882.0	326169.0	326169.0	326169.0	326169.0	327239.0	329255.0	329255.0	329472.0	330200.0	330673.0	332334.0	333263.0	334640.0
1023.0	814899.0	814899.0	815341.0	815341.0	815341.0	815415.0	815620.0	816567.0	816978.0	817305.0	817687.0	818752.0	818802.0	818805.0	823049.0	824612.0	847673.0	850477.0	852658.0	853617.0	854204.0	857883.0	859262.0	860925.0	863567.0	863728.0	863728.0	863805.0	863912.0	865067.0	867254.0	869880.0	870612.0	870612.0	873921.0
1024.0	1778743.0	1778743.0	1779826.0	1780107.0	1781321.0	1782683.0	1783098.0	1784959.0	1784959.0	1784959.0	1785849.0	1785890.0	1786432.0	1786963.0	1791639.0	1793156.0	1793270.0	1794240.0	1795957.0	1798065.0	1798444.0	1799200.0	1799511.0	1800064.0	1800643.0	1800643.0	1801409.0	1801562.0	1802048.0	1802498.0	1803488.0	1803848.0	1805473.0	1807989.0	1811576.0
1025.0	2243243.0	2243243.0	2243243.0	2243245.0	2248033.0	2253417.0	2256375.0	2256795.0	2258186.0	2259108.0	2260615.0	2261308.0	2261960.0	2263031.0	2275546.0	2279101.0	2280434.0	2287722.0	2301818.0	2398619.0	2404900.0	2407743.0	2409113.0	2409999.0	2410806.0	2411125.0	2411242.0	2411242.0	2411729.0	2413167.0	2413167.0	2413167.0	2415059.0	2415093.0	2417109.0
1026.0	2637970.0	2637970.0	2638017.0	2638923.0	2639022.0	2639221.0	2639290.0	2639290.0	2640059.0	2640059.0	2640824.0	2640971.0	2642816.0	2656979.0	2661165.0	2673994.0	2681669.0	2681822.0	2683013.0	2683954.0	2684882.0	2685834.0	2685938.0	2686510.0	2688339.0	2689543.0	2691492.0	2692553.0	2693144.0	2693703.0	2697399.0	2700278.0	2700747.0	2702591.0	2705223.0
1027.0	1033307.0	1033307.0	1033636.0	1033777.0	1034992.0	1035800.0	1035800.0	1036163.0	1036782.0	1036974.0	1038306.0	1038306.0	1038625.0	1039743.0	1042028.0	1042028.0	1042953.0	1044599.0	1044899.0	1045536.0	1045872.0	1046420.0	1046420.0	1046592.0	1052335.0	1052335.0	1052691.0	1053640.0	1053933.0	1054035.0	1054546.0	1054546.0	1054730.0	1054730.0	1055991.0
1028.0	356037.0	356037.0	356037.0	356037.0	356037.0	356037.0	356037.0	356037.0	356037.0	356037.0	356037.0	356037.0	356037.0	356037.0	356040.0	356040.0	356040.0	356040.0	356040.0	356040.0	356040.0	356471.0	356471.0	356471.0	356471.0	356471.0	356632.0	356755.0	356755.0	357413.0	357413.0	357413.0	357413.0	357595.0	357595.0
1029.0	2185000.0	2185000.0	2187607.0	2187607.0	2188686.0	2189030.0	2189965.0	2190472.0	2190519.0	2191199.0	2195448.0	2195826.0	2196433.0	2197040.0	2198026.0	2199245.0	2201933.0	2202998.0	2204297.0	2207436.0	2208873.0	2211111.0	2211786.0	2212660.0	2215779.0	2215779.0	2218360.0	2218360.0	2221981.0	2222923.0	2223225.0	2223255.0	2223421.0	2223773.0	2226044.0
1030.0	1581764.0	1581764.0	1581764.0	1582949.0	1635222.0	1649172.0	1649172.0	1650008.0	1650182.0	1650335.0	1651039.0	1651039.0	1652540.0	1656171.0	1658100.0	1660151.0	1660271.0	1666440.0	1667401.0	1673611.0	1673611.0	1673920.0	1674378.0	1675217.0	1675485.0	1675485.0	1675865.0	1676315.0	1677138.0	1677968.0	1678015.0	1678759.0	1679035.0	1680675.0	1680677.0
1031.0	731346.0	731346.0	731346.0	731346.0	731346.0	731346.0	731346.0	731346.0	731346.0	731346.0	731346.0	731346.0	731346.0	731346.0	731698.0	731698.0	733248.0	733248.0	733248.0	733390.0	733390.0	733933.0	733933.0	733954.0	733954.0	733954.0	733954.0	733954.0	734291.0	734291.0	734291.0	734291.0	734291.0	734291.0	734291.0
1032.0	1258191.0	1258191.0	1258518.0	1258518.0	1258518.0	1258518.0	1258518.0	1258518.0	1258518.0	1258518.0	1258518.0	1334723.0	1406287.0	1407228.0	1407228.0	1407258.0	1407258.0	1407258.0	1407258.0	1408184.0	1409244.0	1409705.0	1410007.0	1410054.0	1410054.0	1410054.0	1410445.0	1410445.0	1410445.0	1410445.0	1410445.0	1411336.0	1411336.0	1411336.0	1411474.0
1033.0	1699224.0	1699224.0	1699224.0	1701504.0	1701550.0	1701550.0	1703401.0	1706549.0	1706549.0	1706560.0	1734214.0	1771552.0	1796509.0	1805653.0	1810166.0	1818290.0	1835795.0	1892399.0	1908302.0	1908302.0	1910235.0	1913622.0	1913622.0	1913622.0	1913622.0	1913740.0	1913740.0	1913746.0	1913746.0	1916482.0	1922090.0	1922090.0	1922090.0	1922090.0	1922235.0
1034.0	1113181.0	1113181.0	1113395.0	1113395.0	1123652.0	1126106.0	1129082.0	1129082.0	1129082.0	1129082.0	1131129.0	1131129.0	1131129.0	1131799.0	1132068.0	1132068.0	1132608.0	1133848.0	1150334.0	1154779.0	1154805.0	1179266.0	1181014.0	1181206.0	1181206.0	1181775.0	1181915.0	1182133.0	1182133.0	1183164.0	1183164.0	1183164.0	1183164.0	1183189.0	1183972.0
1035.0	2449272.0	2449272.0	2450753.0	2454360.0	2454954.0	2454954.0	2455614.0	2456908.0	2456908.0	2457764.0	2458419.0	2458501.0	2460854.0	2461877.0	2465933.0	2465990.0	2466175.0	2467898.0	2468823.0	2469411.0	2469556.0	2472311.0	2474212.0	2476526.0	2480886.0	2481752.0	2508384.0	2510192.0	2510388.0	2511059.0	2511589.0	2511980.0	2512498.0	2517278.0	2517413.0
1036.0	751128.0	751128.0	751128.0	751128.0	751128.0	751128.0	751128.0	751128.0	751128.0	751128.0	751201.0	751201.0	751201.0	751201.0	751391.0	751391.0	751525.0	752252.0	752252.0	752286.0	752286.0	752286.0	752286.0	752286.0	752286.0	752286.0	752583.0	752583.0	752583.0	752583.0	752583.0	752583.0	752654.0	752730.0	752730.0
1037.0	1094267.0	1094267.0	1095120.0	1096027.0	1096027.0	1097329.0	1097552.0	1097552.0	1097552.0	1097552.0	1097687.0	1098851.0	1100128.0	1100128.0	1100128.0	1100128.0	1100128.0	1100128.0	1100128.0	1100128.0	1100634.0	1101177.0	1101561.0	1101561.0	1101561.0	1101561.0	1101561.0	1102365.0	1102365.0	1102886.0	1102886.0	1102886.0	1103123.0	1103413.0	1103601.0
1038.0	648821.0	648821.0	648980.0	648980.0	648980.0	648980.0	648980.0	648984.0	648984.0	648984.0	648984.0	648984.0	648984.0	648984.0	649022.0	649022.0	649022.0	649022.0	649517.0	649517.0	649517.0	649517.0	649517.0	649548.0	650301.0	650301.0	650301.0	650301.0	650301.0	650301.0	650301.0	650301.0	650301.0	650301.0	650301.0
1039.0	1376521.0	1376521.0	1378347.0	1383451.0	1396340.0	1408811.0	1408811.0	1410587.0	1411015.0	1411015.0	1415572.0	1416210.0	1416210.0	1416741.0	1417994.0	1419332.0	1420142.0	1420929.0	1420929.0	1420929.0	1421401.0	1423249.0	1423249.0	1423249.0	1424077.0	1424077.0	1424077.0	1424996.0	1424996.0	1424996.0	1424996.0	1425230.0	1425230.0	1426227.0	1426227.0
1040.0	381254.0	381254.0	381272.0	381272.0	381272.0	381272.0	383553.0	384288.0	384288.0	384364.0	384364.0	384364.0	384364.0	385152.0	385152.0	385152.0	385152.0	385822.0	387190.0	391773.0	391773.0	394303.0	395375.0	395429.0	396266.0	397493.0	397493.0	397493.0	397501.0	398535.0	398535.0	399173.0	399903.0	399903.0	399948.0
1041.0	849433.0	849433.0	851160.0	851189.0	851675.0	853322.0	853665.0	853753.0	853753.0	853753.0	853873.0	853873.0	853873.0	856279.0	856364.0	856364.0	856493.0	856660.0	856660.0	856660.0	863669.0	884146.0	888837.0	888837.0	891092.0	891122.0	891122.0	891122.0	891248.0	892546.0	897528.0	898157.0	898501.0	900355.0	900355.0
1042.0	2553173.0	2553173.0	2560292.0	2578262.0	2592543.0	2601831.0	2602078.0	2621467.0	2630896.0	2633350.0	2654442.0	2655296.0	2657765.0	2659445.0	2669606.0	2669825.0	2685989.0	2692583.0	2694715.0	2696161.0	2697218.0	2701448.0	2717837.0	2720542.0	2725555.0	2726628.0	2730864.0	2731844.0	2733117.0	2734761.0	2737946.0	2738493.0	2740059.0	2742883.0	2747904.0
1043.0	834005.0	834005.0	835852.0	838180.0	841415.0	852613.0	864857.0	864875.0	869745.0	871017.0	876026.0	876689.0	878762.0	882777.0	886130.0	888335.0	895499.0	902998.0	911766.0	921137.0	935315.0	945725.0	947257.0	951207.0	952931.0	953751.0	953762.0	954572.0	955224.0	968469.0	969439.0	971308.0	971308.0	972262.0	974405.0
1044.0	541501.0	541501.0	541501.0	541501.0	541501.0	541501.0	541501.0	541816.0	541826.0	541826.0	541837.0	542324.0	542857.0	543095.0	543095.0	543095.0	543095.0	543095.0	543095.0	543730.0	546013.0	563872.0	563872.0	563872.0	563872.0	564200.0	564200.0	564201.0	564201.0	564201.0	565043.0	565152.0	565152.0	565215.0	567294.0
1045.0	2114474.0	2114474.0	2114930.0	2116058.0	2117234.0	2123273.0	2125549.0	2128072.0	2132112.0	2136311.0	2149575.0	2163766.0	2167222.0	2184500.0	2188674.0	2189570.0	2189738.0	2207428.0	2213172.0	2224743.0	2286197.0	2295762.0	2301512.0	2303535.0	2316666.0	2352493.0	2362910.0	2362910.0	2379775.0	2383183.0	2385555.0	2394126.0	2395532.0	2396683.0	2405495.0
1046.0	749498.0	749498.0	749498.0	749498.0	749498.0	750082.0	750082.0	750082.0	750082.0	750082.0	750178.0	750231.0	750518.0	750518.0	750518.0	751292.0	751292.0	751292.0	753145.0	753145.0	753265.0	755372.0	755372.0	755699.0	759104.0	774751.0	774751.0	775495.0	775514.0	775514.0	776645.0	776952.0	776952.0	776952.0	776952.0
1047.0	1285816.0	1285816.0	1289679.0	1295077.0	1296330.0	1313992.0	1315351.0	1320664.0	1321025.0	1322959.0	1326794.0	1327027.0	1328181.0	1330410.0	1335805.0	1340924.0	1342478.0	1346356.0	1357364.0	1362711.0	1362974.0	1369629.0	1375279.0	1385963.0	1390396.0	1398722.0	1399520.0	1409120.0	1411342.0	1413270.0	1418225.0	1420530.0	1423761.0	1427177.0	1430731.0
1048.0	515963.0	515963.0	515963.0	515963.0	516084.0	516084.0	516084.0	516084.0	516084.0	516617.0	518050.0	518612.0	518612.0	519061.0	519783.0	520090.0	520090.0	520090.0	520090.0	520090.0	520697.0	520697.0	522525.0	522525.0	522525.0	522525.0	522562.0	522740.0	522754.0	523462.0	523462.0	523462.0	524112.0	524112.0	524392.0
1049.0	810294.0	810294.0	810302.0	810302.0	810762.0	810920.0	811165.0	812405.0	812885.0	814137.0	815934.0	815934.0	815934.0	815934.0	816511.0	816511.0	816511.0	817301.0	817301.0	817301.0	817389.0	817474.0	817793.0	818581.0	818581.0	818581.0	818900.0	818900.0	819501.0	820254.0	820254.0	822522.0	823286.0	823486.0	823768.0
1050.0	536160.0	536160.0	536160.0	537024.0	537024.0	538222.0	538277.0	539422.0	539422.0	539422.0	540015.0	540015.0	540015.0	540380.0	540380.0	540380.0	540380.0	540380.0	541495.0	541495.0	541495.0	541495.0	541804.0	541804.0	542075.0	542075.0	542075.0	542075.0	544023.0	544023.0	544029.0	544458.0	544499.0	544500.0	544859.0
1051.0	986063.0	986063.0	986063.0	986661.0	988125.0	988618.0	990171.0	990377.0	990753.0	991375.0	993389.0	994973.0	995461.0	996760.0	997700.0	997998.0	999935.0	1000267.0	1000267.0	1000971.0	1000971.0	1001697.0	1002947.0	1003250.0	1006394.0	1012000.0	1013696.0	1015475.0	1015475.0	1015798.0	1015798.0	1022630.0	1022630.0	1023286.0	1023286.0
1052.0	2028853.0	2028853.0	2039628.0	2042556.0	2049070.0	2120944.0	2131749.0	2141729.0	2142469.0	2148475.0	2157505.0	2159636.0	2162699.0	2171427.0	2179785.0	2183257.0	2188012.0	2204497.0	2214848.0	2219030.0	2222271.0	2242238.0	2247669.0	2253586.0	2267899.0	2274916.0	2280063.0	2285464.0	2290101.0	2296628.0	2301360.0	2307466.0	2308385.0	2309251.0	2309367.0
1053.0	1790816.0	1790816.0	1793625.0	1794385.0	1795555.0	1798101.0	1801917.0	1804297.0	1807425.0	1807889.0	1811041.0	1815944.0	1821480.0	1825606.0	1842434.0	1843942.0	1848469.0	1848663.0	1848990.0	1852752.0	1859832.0	1863790.0	1868906.0	1870812.0	1873132.0	1876593.0	1876816.0	1876856.0	1877033.0	1878251.0	1881202.0	1882384.0	1882384.0	1883886.0	1884585.0
1054.0	999517.0	999517.0	999517.0	1000943.0	1001578.0	1001889.0	1001889.0	1002193.0	1002285.0	1003728.0	1007394.0	1007394.0	1008097.0	1008216.0	1011054.0	1011298.0	1011899.0	1012691.0	1013030.0	1014674.0	1014674.0	1014693.0	1015000.0	1015601.0	1015601.0	1016203.0	1016861.0	1016861.0	1020269.0	1022020.0	1022020.0	1022891.0	1022891.0	1023858.0	1024899.0
1055.0	789301.0	789301.0	789882.0	789882.0	791473.0	792847.0	794042.0	794162.0	794162.0	794162.0	794346.0	794346.0	795577.0	795724.0	795724.0	795921.0	796108.0	797005.0	797005.0	797005.0	797284.0	797547.0	797723.0	798070.0	798186.0	798186.0	798186.0	798186.0	798830.0	798830.0	798830.0	799980.0	800208.0	801866.0	802314.0
1056.0	533395.0	533395.0	533395.0	533946.0	533946.0	535979.0	535979.0	535979.0	536298.0	536298.0	536298.0	536298.0	536565.0	537013.0	537013.0	537013.0	537013.0	537013.0	537218.0	537218.0	537218.0	540901.0	540901.0	540984.0	540984.0	541170.0	544094.0	544422.0	544433.0	544869.0	546901.0	546901.0	546901.0	547068.0	547068.0
1057.0	865509.0	865509.0	869619.0	871546.0	879170.0	886123.0	888038.0	890257.0	890257.0	890257.0	892586.0	892905.0	894274.0	895298.0	897805.0	898432.0	901177.0	903516.0	909270.0	910761.0	911955.0	913387.0	913611.0	921351.0	924922.0	933185.0	933185.0	934740.0	941539.0	941948.0	942453.0	944052.0	949063.0	949234.0	952643.0
1058.0	620441.0	620441.0	620441.0	620601.0	620767.0	620767.0	620767.0	620767.0	620767.0	620835.0	621030.0	621030.0	621030.0	621030.0	622114.0	622452.0	622850.0	622958.0	624045.0	624045.0	624045.0	624362.0	624362.0	624362.0	624362.0	624362.0	624362.0	624362.0	624389.0	624389.0	624389.0	624389.0	624389.0	624389.0	624389.0
1059.0	1710755.0	1710755.0	1711367.0	1711717.0	1712467.0	1714705.0	1714860.0	1716937.0	1716937.0	1719632.0	1721777.0	1721777.0	1722684.0	1722684.0	1723913.0	1724385.0	1724385.0	1725583.0	1726372.0	1726817.0	1744011.0	1745055.0	1745486.0	1747268.0	1747607.0	1747607.0	1747607.0	1747708.0	1747788.0	1748491.0	1748491.0	1750744.0	1752765.0	1753744.0	1754472.0
1060.0	1254287.0	1254287.0	1255379.0	1256273.0	1256281.0	1257724.0	1258412.0	1259756.0	1260487.0	1260487.0	1263365.0	1263680.0	1264003.0	1264238.0	1266399.0	1266596.0	1268790.0	1268790.0	1273430.0	1275439.0	1275474.0	1276101.0	1277449.0	1278372.0	1278372.0	1278990.0	1279610.0	1280399.0	1280399.0	1281240.0	1281240.0	1281760.0	1281965.0	1282285.0	1283916.0
1061.0	2369051.0	2369051.0	2373772.0	2377432.0	2382288.0	2393570.0	2396595.0	2400817.0	2404301.0	2409266.0	2412659.0	2414933.0	2426816.0	2444809.0	2464094.0	2466175.0	2466207.0	2471390.0	2474441.0	2477162.0	2481701.0	2484778.0	2487143.0	2492287.0	2495154.0	2511949.0	2514681.0	2517229.0	2518525.0	2521169.0	2521194.0	2526190.0	2529201.0	2530954.0	2532912.0
1062.0	1056161.0	1056161.0	1056428.0	1056455.0	1056455.0	1058088.0	1058361.0	1058451.0	1058451.0	1059591.0	1060969.0	1060969.0	1061427.0	1061616.0	1063454.0	1063454.0	1064713.0	1068283.0	1068921.0	1069731.0	1074526.0	1074715.0	1075448.0	1077587.0	1077858.0	1078458.0	1078973.0	1078973.0	1079512.0	1079852.0	1079852.0	1080962.0	1080962.0	1080962.0	1080962.0
1063.0	719978.0	719978.0	720037.0	720764.0	720773.0	720966.0	721013.0	721073.0	721073.0	721121.0	721121.0	721121.0	722140.0	722140.0	722619.0	722693.0	722785.0	723393.0	723529.0	723655.0	724024.0	724210.0	724269.0	724759.0	724791.0	724791.0	725194.0	725324.0	725401.0	725537.0	725537.0	725651.0	725773.0	726332.0	726332.0
1064.0	537815.0	537815.0	537815.0	538452.0	538452.0	538790.0	538790.0	539184.0	539184.0	539184.0	539547.0	539547.0	539763.0	540143.0	540286.0	540286.0	540616.0	541273.0	541273.0	542579.0	544317.0	544317.0	544496.0	545532.0	546587.0	546587.0	546587.0	546587.0	550432.0	552563.0	552568.0	554024.0	554024.0	554675.0	554675.0
1065.0	614935.0	614935.0	614935.0	614935.0	615527.0	615699.0	615699.0	615699.0	615699.0	615699.0	615699.0	615699.0	618007.0	618888.0	620602.0	620602.0	620602.0	621418.0	624464.0	624520.0	626843.0	628772.0	629012.0	629035.0	629255.0	629388.0	630353.0	632702.0	634829.0	634829.0	634829.0	636510.0	636510.0	637603.0	638868.0
1066.0	876855.0	876855.0	877118.0	877279.0	877279.0	877279.0	877279.0	877279.0	877279.0	877279.0	877279.0	877279.0	878055.0	878055.0	878055.0	878055.0	878055.0	879112.0	879112.0	879112.0	879112.0	879112.0	879499.0	879499.0	879499.0	879499.0	879499.0	879499.0	879499.0	879499.0	879499.0	879499.0	879499.0	879499.0	879877.0
1067.0	813339.0	813339.0	814889.0	815275.0	815356.0	815356.0	815719.0	816639.0	816973.0	817079.0	817582.0	817582.0	817695.0	819332.0	819864.0	820544.0	820604.0	822026.0	822337.0	823114.0	823689.0	824051.0	824324.0	824511.0	824511.0	824511.0	824511.0	825064.0	826296.0	826296.0	826296.0	826414.0	826414.0	826414.0	826414.0
1068.0	623448.0	623448.0	623941.0	624438.0	625211.0	625211.0	625211.0	625211.0	625211.0	625524.0	626123.0	626123.0	626768.0	626931.0	627526.0	628471.0	628471.0	628471.0	628471.0	628471.0	628471.0	628471.0	628866.0	629190.0	629260.0	629717.0	629717.0	629717.0	630102.0	630454.0	630986.0	631281.0	632113.0	634589.0	634589.0
1069.0	291169.0	291169.0	291692.0	291692.0	291692.0	291692.0	291692.0	291746.0	291746.0	291746.0	291746.0	291746.0	292181.0	292181.0	292620.0	292620.0	292620.0	293073.0	293334.0	293334.0	293978.0	293978.0	293978.0	294048.0	294048.0	294048.0	294048.0	294048.0	294048.0	294048.0	294048.0	294048.0	294048.0	294675.0	294910.0
1070.0	1308147.0	1308147.0	1308147.0	1308517.0	1310254.0	1310254.0	1310415.0	1310415.0	1310415.0	1311428.0	1311428.0	1311428.0	1311552.0	1311862.0	1311862.0	1311862.0	1312308.0	1312756.0	1313988.0	1314160.0	1314160.0	1314492.0	1314492.0	1314492.0	1314492.0	1314821.0	1314821.0	1314971.0	1315052.0	1315052.0	1315052.0	1315352.0	1315352.0	1315352.0	1315352.0
1071.0	472265.0	472265.0	472265.0	472674.0	472854.0	473050.0	473193.0	473216.0	473822.0	473949.0	474155.0	474605.0	474605.0	475831.0	476513.0	476513.0	476513.0	477103.0	477499.0	477903.0	479175.0	479209.0	479209.0	479376.0	479376.0	479588.0	479588.0	481248.0	481248.0	481590.0	483890.0	483890.0	483951.0	486441.0	487276.0
1072.0	783027.0	783027.0	783832.0	783840.0	784005.0	784795.0	785162.0	785296.0	785339.0	787799.0	787800.0	787800.0	788996.0	789874.0	792143.0	797248.0	797248.0	797555.0	798575.0	799306.0	799306.0	799306.0	799306.0	800427.0	801404.0	801404.0	802149.0	802149.0	802994.0	802994.0	804121.0	804435.0	804435.0	805270.0	806426.0
1073.0	821730.0	821730.0	823003.0	824124.0	824449.0	824759.0	827204.0	827204.0	827355.0	830715.0	832384.0	832773.0	834551.0	838062.0	839476.0	840277.0	840485.0	842457.0	842867.0	843717.0	844193.0	844489.0	846041.0	846560.0	846777.0	847086.0	847162.0	847162.0	847651.0	847651.0	847651.0	848117.0	848782.0	848797.0	850535.0
1074.0	845898.0	845898.0	845958.0	845958.0	845958.0	845958.0	845958.0	846269.0	846812.0	846812.0	846812.0	846829.0	847006.0	847006.0	847109.0	847109.0	847109.0	848284.0	848650.0	851832.0	851832.0	852009.0	852009.0	852009.0	852009.0	852009.0	864790.0	864790.0	866746.0	867198.0	867198.0	867509.0	867509.0	867509.0	867509.0
1075.0	890790.0	890790.0	890790.0	890790.0	891124.0	891124.0	891124.0	891370.0	892300.0	892300.0	893833.0	893833.0	893973.0	893973.0	894486.0	894486.0	894486.0	895285.0	895285.0	895319.0	895749.0	897539.0	897539.0	897539.0	897581.0	897581.0	897581.0	898100.0	898443.0	898757.0	898757.0	903309.0	903527.0	905023.0	905053.0
1076.0	1191735.0	1191735.0	1191774.0	1191818.0	1192215.0	1192954.0	1193256.0	1193794.0	1193794.0	1193803.0	1194574.0	1194600.0	1196093.0	1202141.0	1202843.0	1203602.0	1203602.0	1206227.0	1206730.0	1207486.0	1207757.0	1208186.0	1208359.0	1209219.0	1209228.0	1209306.0	1209589.0	1214125.0	1215918.0	1216109.0	1222427.0	1225378.0	1225780.0	1225780.0	1225920.0
1077.0	969726.0	969726.0	969726.0	969726.0	969726.0	969726.0	970012.0	970236.0	970236.0	970236.0	971064.0	971064.0	971064.0	971064.0	971064.0	971064.0	971064.0	971925.0	971925.0	971925.0	971994.0	972004.0	972004.0	972143.0	972318.0	972508.0	972508.0	972508.0	973741.0	974090.0	974090.0	974090.0	974090.0	974090.0	974090.0
1078.0	1485767.0	1485767.0	1487044.0	1490123.0	1491476.0	1495181.0	1499833.0	1500652.0	1503436.0	1506311.0	1506620.0	1506939.0	1510125.0	1516457.0	1519919.0	1520093.0	1530903.0	1540199.0	1551765.0	1554084.0	1555761.0	1556170.0	1557165.0	1557805.0	1558112.0	1559277.0	1560409.0	1562266.0	1566462.0	1571236.0	1571613.0	1571818.0	1573713.0	1575512.0	1576157.0
1079.0	458646.0	458646.0	458646.0	458646.0	458646.0	458748.0	458748.0	458748.0	459268.0	459268.0	459268.0	460153.0	460153.0	460828.0	460828.0	460828.0	460828.0	460828.0	460828.0	460828.0	461170.0	461170.0	461514.0	461514.0	461514.0	461514.0	461514.0	461997.0	461997.0	461997.0	461997.0	461997.0	462338.0	462338.0	462800.0
1080.0	1179961.0	1179961.0	1179961.0	1179961.0	1180337.0	1181608.0	1182061.0	1182061.0	1182061.0	1182061.0	1182433.0	1182752.0	1183665.0	1186316.0	1186692.0	1186692.0	1188013.0	1189248.0	1189651.0	1191471.0	1191471.0	1191471.0	1191471.0	1192298.0	1193490.0	1193840.0	1195853.0	1195853.0	1196167.0	1196167.0	1196448.0	1202060.0	1202371.0	1202415.0	1203673.0
1081.0	1161639.0	1161639.0	1161639.0	1161639.0	1161639.0	1161639.0	1161639.0	1161843.0	1161843.0	1161843.0	1161843.0	1162230.0	1162247.0	1162247.0	1162247.0	1162247.0	1162877.0	1163337.0	1163337.0	1163337.0	1163337.0	1163337.0	1163738.0	1163825.0	1164188.0	1164438.0	1164438.0	1164438.0	1164825.0	1164859.0	1165111.0	1165251.0	1165251.0	1165713.0	1165992.0
1082.0	391915.0	391915.0	392634.0	393455.0	393455.0	393571.0	393571.0	394223.0	394223.0	394223.0	395179.0	395415.0	396663.0	397808.0	398557.0	398557.0	398557.0	398644.0	398644.0	399132.0	399643.0	399643.0	399645.0	399926.0	400315.0	400315.0	400315.0	400499.0	400499.0	400702.0	401700.0	403806.0	404165.0	404484.0	404623.0
1083.0	456993.0	456993.0	456993.0	456993.0	456993.0	456993.0	456993.0	456993.0	456993.0	456993.0	456993.0	456993.0	456993.0	457399.0	457399.0	457399.0	457550.0	457567.0	457567.0	457567.0	457567.0	457567.0	457567.0	457567.0	458760.0	458760.0	458760.0	458760.0	462503.0	462503.0	462503.0	462503.0	462503.0	462503.0	462503.0
1084.0	761556.0	761556.0	761556.0	761579.0	761579.0	761579.0	761579.0	761579.0	761579.0	761579.0	761579.0	761579.0	761851.0	761851.0	761851.0	761851.0	761851.0	762388.0	762388.0	762388.0	762565.0	762565.0	762565.0	762565.0	762565.0	762565.0	762565.0	762565.0	763024.0	763024.0	763166.0	763166.0	763480.0	763480.0	763507.0
1085.0	678236.0	678236.0	678236.0	678236.0	678236.0	678236.0	680393.0	680925.0	680925.0	680925.0	680925.0	680925.0	680925.0	680925.0	680976.0	682311.0	682311.0	683386.0	683913.0	684831.0	689951.0	693961.0	694511.0	694685.0	695068.0	697164.0	697414.0	697853.0	701468.0	701707.0	701707.0	701707.0	701707.0	701707.0	701778.0
1086.0	870427.0	870427.0	872199.0	872611.0	872611.0	873838.0	874745.0	875220.0	876060.0	876060.0	877492.0	877492.0	878316.0	881277.0	883954.0	885158.0	886081.0	894194.0	895564.0	906246.0	907620.0	907947.0	914411.0	916969.0	917146.0	917208.0	917606.0	917606.0	918870.0	926614.0	929375.0	932418.0	932418.0	933230.0	934578.0
1087.0	1339342.0	1339342.0	1339608.0	1339608.0	1339608.0	1339608.0	1339608.0	1339680.0	1339715.0	1339715.0	1339715.0	1339715.0	1339715.0	1339715.0	1341018.0	1341018.0	1341018.0	1344492.0	1344492.0	1344816.0	1344816.0	1344816.0	1344816.0	1344816.0	1345120.0	1345120.0	1345120.0	1345120.0	1345949.0	1345949.0	1345949.0	1347019.0	1347019.0	1347019.0	1347382.0
1088.0	606184.0	606184.0	606184.0	606184.0	606184.0	606184.0	606184.0	606184.0	606656.0	606656.0	606656.0	606656.0	606990.0	607534.0	608010.0	608010.0	608010.0	608070.0	608070.0	608070.0	608070.0	608070.0	608070.0	608070.0	608332.0	608356.0	608356.0	608356.0	609631.0	610299.0	610299.0	610299.0	610299.0	610299.0	610299.0
1089.0	453945.0	453945.0	453945.0	454025.0	454025.0	454025.0	454025.0	454025.0	454025.0	454025.0	454025.0	454025.0	454025.0	454025.0	454025.0	454025.0	454027.0	454395.0	454395.0	454395.0	454395.0	455127.0	455127.0	455127.0	455398.0	455770.0	455770.0	455959.0	455959.0	456466.0	456466.0	456676.0	456676.0	456676.0	456676.0
1090.0	472982.0	472982.0	472982.0	472982.0	472982.0	472982.0	472982.0	472982.0	472982.0	472982.0	473410.0	473410.0	473410.0	473410.0	473721.0	473721.0	473721.0	474157.0	474157.0	474309.0	474309.0	474857.0	475173.0	475173.0	475173.0	475867.0	475867.0	475867.0	475867.0	475867.0	475867.0	475867.0	476240.0	476240.0	476240.0
1091.0	627385.0	627385.0	627401.0	627589.0	627589.0	627589.0	627589.0	627589.0	633116.0	635255.0	635320.0	635320.0	635320.0	636033.0	638667.0	640220.0	641727.0	642326.0	642326.0	642326.0	642895.0	643855.0	644185.0	644185.0	647591.0	648718.0	648796.0	649019.0	651058.0	651245.0	651245.0	654465.0	655042.0	655617.0	655617.0
1092.0	1310826.0	1310826.0	1310916.0	1310976.0	1311223.0	1311459.0	1311459.0	1311459.0	1311567.0	1311567.0	1311677.0	1314408.0	1314697.0	1315404.0	1317160.0	1317213.0	1317213.0	1317549.0	1317652.0	1320103.0	1320103.0	1321596.0	1322189.0	1326161.0	1326840.0	1326840.0	1327174.0	1327803.0	1328108.0	1328454.0	1328454.0	1328652.0	1330513.0	1335492.0	1335493.0
1093.0	278735.0	278735.0	278735.0	278735.0	278735.0	278735.0	278735.0	278735.0	278735.0	278735.0	278735.0	278774.0	278774.0	278774.0	278774.0	278774.0	278774.0	278774.0	278774.0	278774.0	278774.0	278774.0	278774.0	278897.0	279080.0	279402.0	280824.0	281925.0	281925.0	282535.0	282535.0	282535.0	282706.0	282878.0	283218.0
1094.0	228746.0	228746.0	228746.0	228746.0	228746.0	228746.0	228746.0	228912.0	228957.0	228957.0	228957.0	229059.0	229059.0	229059.0	229133.0	229154.0	229154.0	229301.0	229301.0	229301.0	229301.0	229357.0	229357.0	229357.0	229521.0	230102.0	230147.0	230147.0	230147.0	230147.0	230147.0	230147.0	230147.0	230147.0	230147.0
1095.0	552562.0	552562.0	552562.0	552562.0	552562.0	552562.0	552562.0	552806.0	552806.0	552806.0	553711.0	553711.0	553872.0	559244.0	560476.0	560476.0	560476.0	560476.0	560679.0	561035.0	561211.0	563239.0	565323.0	565514.0	566033.0	566033.0	566033.0	566033.0	567246.0	567246.0	570151.0	570176.0	570176.0	570176.0	570176.0
1096.0	491291.0	491291.0	491291.0	491291.0	491448.0	491868.0	491868.0	491868.0	491868.0	491868.0	492171.0	492992.0	492992.0	493384.0	494152.0	494152.0	494152.0	494152.0	494152.0	495588.0	495588.0	497490.0	497490.0	499857.0	501164.0	501985.0	501985.0	501985.0	504345.0	504345.0	506280.0	507017.0	509049.0	510086.0	510403.0
1097.0	914815.0	914815.0	919214.0	919214.0	919214.0	919214.0	919214.0	919335.0	921163.0	922246.0	923535.0	924749.0	925413.0	925477.0	928361.0	930094.0	935726.0	938193.0	938193.0	938193.0	938193.0	939863.0	953447.0	954418.0	954529.0	954529.0	956231.0	956476.0	957453.0	957453.0	959537.0	961031.0	963141.0	964779.0	965178.0
1098.0	358329.0	358329.0	358329.0	358329.0	358329.0	358329.0	358329.0	358329.0	358329.0	358329.0	359126.0	359126.0	359126.0	359126.0	359126.0	359126.0	359126.0	359126.0	359126.0	359126.0	359126.0	359126.0	359126.0	359126.0	359192.0	359192.0	359192.0	359192.0	359192.0	359192.0	359192.0	359192.0	359811.0	359917.0	359939.0
1099.0	349640.0	349640.0	349640.0	349640.0	349640.0	349640.0	349640.0	349640.0	349640.0	349640.0	349640.0	349640.0	349640.0	349640.0	350151.0	350151.0	350151.0	350151.0	350796.0	350796.0	350796.0	350796.0	350796.0	351429.0	352608.0	352608.0	352608.0	352638.0	354246.0	354285.0	354285.0	354388.0	354388.0	354388.0	354388.0
1100.0	861163.0	861163.0	861466.0	861466.0	861466.0	861466.0	861466.0	862488.0	862714.0	862714.0	863086.0	863086.0	863086.0	863086.0	863699.0	863699.0	863699.0	864130.0	864130.0	864130.0	864266.0	864940.0	865607.0	865607.0	865607.0	866958.0	867275.0	867724.0	867734.0	868530.0	869750.0	869831.0	869831.0	869831.0	871252.0
1101.0	1177063.0	1177063.0	1177156.0	1177156.0	1177156.0	1178558.0	1178558.0	1178558.0	1178558.0	1178631.0	1178724.0	1178921.0	1178921.0	1179326.0	1179326.0	1179326.0	1179326.0	1180026.0	1180026.0	1180351.0	1180435.0	1181109.0	1181109.0	1181510.0	1181510.0	1181510.0	1181536.0	1181681.0	1181681.0	1181681.0	1182021.0	1182246.0	1182295.0	1182302.0	1182770.0
1102.0	764571.0	764571.0	765056.0	765067.0	765067.0	765067.0	765067.0	765610.0	765610.0	765611.0	765611.0	765818.0	765818.0	766225.0	766560.0	766733.0	767141.0	767141.0	767550.0	768209.0	768209.0	771428.0	771428.0	773408.0	773582.0	774294.0	774294.0	774294.0	774397.0	774437.0	774437.0	774437.0	774437.0	774437.0	775723.0
1103.0	1018227.0	1018227.0	1019148.0	1019148.0	1020330.0	1020330.0	1020345.0	1020345.0	1020956.0	1021337.0	1022179.0	1022179.0	1022352.0	1022352.0	1022610.0	1023187.0	1023763.0	1023763.0	1025733.0	1025733.0	1025733.0	1026127.0	1026288.0	1026288.0	1026288.0	1026428.0	1026428.0	1026428.0	1026537.0	1026582.0	1027244.0	1027679.0	1028169.0	1028840.0	1029150.0
1104.0	342256.0	342256.0	342256.0	342256.0	342256.0	342256.0	342256.0	342256.0	342256.0	342256.0	342256.0	342256.0	342256.0	342256.0	342256.0	342659.0	342659.0	342659.0	342659.0	342659.0	342659.0	342659.0	342659.0	342659.0	342659.0	342659.0	342659.0	342659.0	342659.0	342659.0	342659.0	342659.0	342659.0	342659.0	342940.0
1105.0	254864.0	254864.0	255039.0	255151.0	255151.0	255151.0	255285.0	255285.0	255285.0	255285.0	255285.0	255697.0	255697.0	256394.0	257124.0	257589.0	257589.0	257920.0	258302.0	258302.0	258302.0	258362.0	258885.0	258908.0	259725.0	259781.0	260127.0	260968.0	260968.0	261181.0	261468.0	261468.0	262104.0	262106.0	262106.0
1106.0	646731.0	646731.0	646731.0	646731.0	647046.0	647046.0	647046.0	647046.0	647046.0	647148.0	647573.0	647573.0	648070.0	648479.0	648544.0	648968.0	651014.0	651014.0	651014.0	651072.0	651072.0	652468.0	652468.0	655520.0	655520.0	655520.0	655520.0	655747.0	656435.0	659014.0	659014.0	659297.0	659689.0	661688.0	662331.0
1107.0	159891.0	159891.0	159891.0	159891.0	159891.0	160143.0	160143.0	160143.0	160143.0	160143.0	160143.0	160722.0	160722.0	160722.0	161028.0	161028.0	161028.0	161028.0	161519.0	161525.0	161680.0	163429.0	163429.0	163429.0	163429.0	163429.0	163429.0	164602.0	164602.0	164602.0	164602.0	164602.0	164683.0	164712.0	165423.0
1108.0	637669.0	637669.0	639141.0	639702.0	639702.0	639702.0	639702.0	640035.0	640344.0	640344.0	640344.0	640392.0	640392.0	640392.0	641558.0	641558.0	645181.0	646846.0	646846.0	646996.0	646996.0	646996.0	646999.0	647654.0	647654.0	647654.0	647894.0	647898.0	654162.0	654162.0	654162.0	654293.0	655159.0	657898.0	660205.0
1109.0	410740.0	410740.0	410740.0	410740.0	410740.0	410740.0	410740.0	410740.0	410740.0	410866.0	410866.0	410866.0	410866.0	410866.0	411242.0	411242.0	411242.0	411242.0	411242.0	411242.0	411242.0	411242.0	411653.0	412417.0	412417.0	412417.0	412417.0	412417.0	412417.0	413461.0	413461.0	413734.0	413734.0	413734.0	413734.0
1110.0	633868.0	633868.0	633868.0	633868.0	690954.0	704800.0	704800.0	704800.0	704800.0	704800.0	704800.0	704800.0	704800.0	704800.0	704800.0	704800.0	704800.0	704800.0	704800.0	705820.0	705820.0	708489.0	708489.0	708489.0	708489.0	708489.0	708498.0	708498.0	708877.0	708877.0	708877.0	708877.0	709144.0	715838.0	715838.0
1111.0	464243.0	464243.0	464751.0	464834.0	464834.0	464834.0	464834.0	464834.0	464834.0	464834.0	464834.0	464834.0	464834.0	464834.0	464969.0	464969.0	464969.0	465311.0	465311.0	465311.0	466197.0	467600.0	467600.0	467600.0	467941.0	468110.0	468741.0	468741.0	468741.0	468741.0	468741.0	468964.0	468964.0	468964.0	468964.0
1112.0	855684.0	855684.0	855978.0	856573.0	856573.0	856573.0	856573.0	856741.0	859099.0	859099.0	859641.0	859641.0	860038.0	860045.0	861088.0	862225.0	862348.0	862530.0	863225.0	863846.0	864681.0	868277.0	876027.0	876467.0	876467.0	878669.0	878669.0	884459.0	884459.0	884459.0	884511.0	884511.0	884511.0	884812.0	886170.0
1113.0	930988.0	930988.0	932158.0	934159.0	935406.0	938420.0	938430.0	939006.0	940854.0	941774.0	941864.0	943662.0	947886.0	950561.0	955314.0	959752.0	963479.0	967411.0	971132.0	972915.0	975641.0	985701.0	989757.0	992788.0	994352.0	994625.0	998690.0	1000105.0	1002709.0	1007505.0	1008471.0	1009002.0	1010058.0	1013081.0	1013718.0
1114.0	599129.0	599129.0	600283.0	600585.0	600585.0	600585.0	600585.0	600585.0	600585.0	600585.0	600585.0	600585.0	600908.0	600908.0	600917.0	600917.0	601264.0	601264.0	602694.0	602694.0	602694.0	603495.0	603495.0	603495.0	603495.0	603495.0	603495.0	603514.0	604042.0	604042.0	608056.0	608056.0	608056.0	608056.0	608056.0
1115.0	451739.0	451739.0	452158.0	453014.0	453014.0	453014.0	453014.0	453014.0	453014.0	453433.0	453433.0	453433.0	453433.0	453433.0	453456.0	453623.0	453623.0	454740.0	454740.0	455180.0	455180.0	455555.0	456559.0	456623.0	456623.0	456623.0	456623.0	457716.0	458267.0	458267.0	458267.0	458267.0	459358.0	459358.0	459393.0
1116.0	524260.0	524260.0	524715.0	524994.0	524994.0	524994.0	525157.0	525448.0	525448.0	525958.0	526983.0	527619.0	528532.0	529139.0	530671.0	540239.0	540962.0	542014.0	542014.0	545321.0	546208.0	550257.0	550648.0	550648.0	552978.0	553085.0	553085.0	553306.0	554064.0	556331.0	556700.0	558523.0	560013.0	560013.0	561514.0
1117.0	468849.0	468849.0	469692.0	469692.0	469692.0	470024.0	470024.0	470024.0	470057.0	470057.0	470057.0	470057.0	470085.0	470308.0	470308.0	470308.0	470308.0	470308.0	470940.0	470940.0	470940.0	471140.0	471140.0	472238.0	472238.0	473247.0	473778.0	473778.0	473789.0	474280.0	474280.0	474280.0	474280.0	474590.0	475506.0
1118.0	358283.0	358283.0	358458.0	358458.0	358482.0	358482.0	358482.0	358515.0	358515.0	358515.0	358515.0	358515.0	358515.0	358515.0	359117.0	359117.0	359477.0	359488.0	359488.0	359488.0	359488.0	359488.0	359488.0	359817.0	359817.0	359817.0	359817.0	359817.0	359817.0	359817.0	359817.0	359817.0	359817.0	360332.0	360332.0
1119.0	1371896.0	1371896.0	1371896.0	1371896.0	1373389.0	1373389.0	1373389.0	1373804.0	1376349.0	1377010.0	1378128.0	1378165.0	1378792.0	1378792.0	1379753.0	1379753.0	1383022.0	1383876.0	1384193.0	1384193.0	1384214.0	1384561.0	1386098.0	1386098.0	1386098.0	1386098.0	1387469.0	1387798.0	1388233.0	1388581.0	1391002.0	1391078.0	1393014.0	1394466.0	1395202.0
1120.0	573688.0	573688.0	575393.0	576744.0	576893.0	578740.0	578803.0	578803.0	581497.0	581497.0	581497.0	581723.0	582272.0	583678.0	584259.0	588084.0	588812.0	589591.0	590588.0	597736.0	598237.0	601371.0	604305.0	604305.0	607487.0	608206.0	608506.0	610156.0	611231.0	611231.0	611231.0	613498.0	613726.0	614099.0	616247.0
1121.0	1019359.0	1019359.0	1019606.0	1019606.0	1019606.0	1020204.0	1020204.0	1020204.0	1020204.0	1020204.0	1020204.0	1020204.0	1020204.0	1020204.0	1021275.0	1021636.0	1021636.0	1021875.0	1022115.0	1022385.0	1022385.0	1022569.0	1022569.0	1022569.0	1022656.0	1022758.0	1041881.0	1041881.0	1042299.0	1042299.0	1042299.0	1043100.0	1043401.0	1043977.0	1043977.0
1122.0	1083051.0	1083051.0	1083611.0	1083611.0	1084121.0	1084121.0	1084121.0	1084397.0	1084397.0	1084587.0	1084587.0	1084587.0	1084587.0	1084602.0	1085150.0	1086189.0	1086260.0	1087062.0	1087411.0	1087719.0	1087719.0	1088416.0	1088416.0	1089029.0	1089066.0	1089255.0	1089608.0	1090350.0	1090400.0	1090831.0	1090918.0	1091174.0	1091321.0	1091647.0	1091889.0
1123.0	381548.0	381548.0	381682.0	381682.0	381682.0	381682.0	381682.0	381682.0	381682.0	381682.0	381682.0	381682.0	381682.0	382649.0	383232.0	383790.0	383790.0	383790.0	383790.0	383790.0	383790.0	384460.0	384641.0	384641.0	384641.0	384641.0	384641.0	384721.0	384721.0	384721.0	384721.0	384721.0	384721.0	385045.0	385045.0
1124.0	228477.0	228477.0	228477.0	228477.0	228808.0	228808.0	228808.0	228808.0	228808.0	228808.0	228808.0	228808.0	228808.0	228808.0	228808.0	228808.0	228808.0	228808.0	228808.0	229055.0	229055.0	229055.0	229055.0	229055.0	229055.0	229272.0	229272.0	229272.0	229272.0	229272.0	229272.0	229272.0	229272.0	229272.0	229272.0
1125.0	332379.0	332379.0	332379.0	332379.0	332379.0	332379.0	332379.0	332379.0	332379.0	332379.0	332379.0	332379.0	332564.0	332564.0	332564.0	332564.0	332653.0	332653.0	333945.0	334265.0	334265.0	334265.0	334265.0	334265.0	334265.0	334265.0	334499.0	334499.0	334499.0	334499.0	334499.0	334499.0	334499.0	334499.0	334499.0
1126.0	353206.0	353206.0	353206.0	353206.0	353206.0	353206.0	353206.0	353206.0	353334.0	353334.0	353334.0	353334.0	353375.0	353797.0	353797.0	353797.0	353797.0	353819.0	353819.0	353819.0	353819.0	353819.0	353819.0	353819.0	353819.0	353819.0	353819.0	353819.0	354002.0	354002.0	354002.0	354040.0	354040.0	354040.0	354040.0
1127.0	935724.0	935724.0	935724.0	935779.0	936112.0	939336.0	939336.0	939366.0	939534.0	939879.0	940941.0	940941.0	940941.0	941715.0	941949.0	942164.0	942164.0	943244.0	945222.0	945222.0	945256.0	945794.0	947153.0	947153.0	947319.0	954608.0	956128.0	956128.0	957071.0	957554.0	958344.0	958398.0	959170.0	959380.0	959647.0
1128.0	590501.0	590501.0	591730.0	591730.0	591730.0	591730.0	591730.0	592059.0	592059.0	592059.0	592059.0	592059.0	592165.0	592165.0	592375.0	592375.0	592375.0	592375.0	592375.0	592375.0	592375.0	593427.0	593427.0	593427.0	596894.0	597867.0	597867.0	597867.0	598706.0	598706.0	598706.0	598706.0	598706.0	598706.0	599047.0
1129.0	318985.0	318985.0	318985.0	319317.0	319317.0	319317.0	319317.0	319317.0	319317.0	319317.0	319317.0	319317.0	319748.0	319748.0	319748.0	320389.0	320545.0	320955.0	320955.0	320955.0	320955.0	320955.0	320955.0	320955.0	320955.0	320955.0	320955.0	320955.0	320955.0	321220.0	321220.0	321220.0	321220.0	321237.0	321237.0
1130.0	354077.0	354077.0	354359.0	354359.0	354359.0	354359.0	354359.0	354359.0	354359.0	354359.0	354359.0	355326.0	355326.0	355326.0	355326.0	355326.0	355520.0	355520.0	355520.0	355520.0	355520.0	355520.0	355520.0	356161.0	356382.0	356876.0	357874.0	357874.0	357874.0	357880.0	357880.0	357880.0	357880.0	357880.0	357880.0
1131.0	599960.0	599960.0	600677.0	600853.0	600853.0	600853.0	600853.0	601316.0	601418.0	601523.0	601825.0	602827.0	602827.0	602978.0	603019.0	603019.0	603364.0	603402.0	604471.0	605441.0	605441.0	605441.0	605441.0	605441.0	605623.0	605623.0	605629.0	606758.0	608273.0	608273.0	608611.0	613210.0	613305.0	613845.0	614192.0
1132.0	318327.0	318327.0	318327.0	318327.0	318327.0	318327.0	318327.0	318327.0	318327.0	318327.0	318327.0	318327.0	318327.0	318327.0	318327.0	318327.0	318327.0	318690.0	318690.0	318690.0	318690.0	318690.0	318690.0	318690.0	319367.0	319367.0	319367.0	319367.0	319367.0	319367.0	319367.0	319367.0	319367.0	319367.0	319367.0
1133.0	343592.0	343592.0	343592.0	343592.0	343592.0	343592.0	343592.0	343592.0	343929.0	343929.0	343929.0	344492.0	344492.0	344492.0	344818.0	344818.0	344818.0	345228.0	345228.0	345228.0	345228.0	345228.0	345228.0	345228.0	345228.0	345410.0	345410.0	345410.0	345410.0	345410.0	345410.0	345410.0	345410.0	345410.0	345870.0
1134.0	782221.0	782221.0	782221.0	782221.0	782232.0	782232.0	782232.0	782651.0	783000.0	783000.0	783000.0	783164.0	783436.0	783436.0	783436.0	783436.0	783436.0	785443.0	785676.0	785821.0	785821.0	786021.0	786021.0	786021.0	786638.0	786638.0	786638.0	787427.0	787427.0	787427.0	787427.0	787427.0	787427.0	787940.0	788250.0
1135.0	676237.0	676237.0	676237.0	676237.0	676237.0	676237.0	676237.0	676237.0	676262.0	676262.0	676404.0	676404.0	676404.0	676404.0	676404.0	676666.0	676666.0	677517.0	677517.0	678312.0	678496.0	678496.0	679961.0	679984.0	679984.0	679984.0	680019.0	680019.0	680019.0	680019.0	680019.0	680030.0	680030.0	680349.0	680349.0
1136.0	541480.0	541480.0	541928.0	543080.0	543080.0	543080.0	543080.0	543848.0	544328.0	544328.0	544328.0	544328.0	544328.0	544328.0	544328.0	544426.0	544863.0	545707.0	545707.0	545888.0	545888.0	547674.0	547674.0	548643.0	548646.0	549035.0	549345.0	549345.0	549462.0	549816.0	549816.0	549816.0	550595.0	550595.0	550603.0
1137.0	665923.0	665923.0	665923.0	665923.0	665923.0	665923.0	665923.0	666168.0	666168.0	666168.0	666789.0	666789.0	666789.0	667226.0	667226.0	667479.0	667479.0	667659.0	667659.0	667659.0	668087.0	670154.0	670157.0	670163.0	670376.0	670589.0	670589.0	670589.0	670589.0	670589.0	670676.0	670676.0	670838.0	671624.0	672247.0
1138.0	531674.0	531674.0	531977.0	531977.0	532037.0	536904.0	536906.0	538100.0	538100.0	538100.0	538100.0	538100.0	538100.0	538100.0	540048.0	540128.0	540128.0	540381.0	541631.0	541631.0	541631.0	541658.0	542578.0	542578.0	542580.0	542728.0	543183.0	543183.0	543695.0	543695.0	543695.0	543695.0	543695.0	550343.0	551828.0
1139.0	486125.0	486125.0	486125.0	486260.0	486260.0	486260.0	486260.0	486260.0	486597.0	486597.0	486929.0	486929.0	486929.0	486929.0	486929.0	486929.0	486929.0	487432.0	487432.0	487432.0	487432.0	488051.0	488249.0	488249.0	488507.0	489252.0	489252.0	489252.0	489418.0	489418.0	490028.0	490028.0	490342.0	490342.0	490342.0
1140.0	338654.0	338654.0	338654.0	341336.0	341945.0	342192.0	342192.0	342192.0	342581.0	342581.0	342593.0	342777.0	344823.0	345405.0	345712.0	346028.0	346028.0	347795.0	347795.0	347795.0	348140.0	348140.0	348140.0	348140.0	348140.0	348140.0	348141.0	348141.0	348141.0	348141.0	348267.0	348269.0	348747.0	349261.0	349261.0
1141.0	259399.0	259399.0	259399.0	259399.0	259399.0	259399.0	259399.0	259399.0	259399.0	259399.0	259399.0	259399.0	259856.0	259856.0	259856.0	259856.0	259856.0	259856.0	259856.0	259856.0	259856.0	259856.0	259856.0	259856.0	259856.0	259856.0	259856.0	260295.0	260295.0	260295.0	260295.0	260295.0	260295.0	260309.0	260309.0
1142.0	258381.0	258381.0	258381.0	258381.0	258381.0	258381.0	258381.0	258381.0	258843.0	258843.0	258843.0	258843.0	258843.0	258843.0	258843.0	258843.0	258843.0	261394.0	261394.0	261601.0	261601.0	261825.0	261825.0	261825.0	261825.0	261825.0	261825.0	261825.0	261825.0	264620.0	264620.0	264620.0	264620.0	264620.0	264620.0
1143.0	395119.0	395119.0	395529.0	395708.0	395708.0	398482.0	398698.0	400023.0	400628.0	400628.0	400628.0	400628.0	400628.0	402401.0	402714.0	402714.0	402714.0	403124.0	403124.0	403743.0	403743.0	403743.0	403743.0	403788.0	405470.0	405470.0	405470.0	405470.0	406229.0	406255.0	406576.0	407020.0	407089.0	407155.0	407482.0
1144.0	652012.0	652012.0	652012.0	652012.0	652012.0	652012.0	652012.0	652012.0	652012.0	652012.0	652012.0	652012.0	652622.0	652622.0	652622.0	652622.0	652622.0	652622.0	652622.0	652622.0	652622.0	652622.0	654630.0	654630.0	654630.0	654630.0	654630.0	654691.0	654827.0	654827.0	655249.0	655249.0	655249.0	656438.0	657436.0
1145.0	880864.0	880864.0	880864.0	880864.0	880864.0	880864.0	881096.0	881096.0	881735.0	881735.0	881752.0	881752.0	881752.0	882190.0	882809.0	882809.0	882809.0	882846.0	882846.0	882846.0	882846.0	882846.0	883164.0	883164.0	883164.0	885256.0	886086.0	886097.0	886325.0	886325.0	886325.0	887687.0	887800.0	888270.0	888270.0
1146.0	310049.0	310049.0	310049.0	310049.0	310049.0	310049.0	310049.0	310049.0	310049.0	310049.0	310049.0	310049.0	310049.0	310049.0	310049.0	310049.0	310049.0	310049.0	310049.0	310049.0	310049.0	310049.0	310049.0	310049.0	310049.0	310248.0	310371.0	310371.0	310371.0	310371.0	310371.0	310634.0	310634.0	311033.0	311052.0
1147.0	759558.0	759558.0	759558.0	759558.0	759558.0	759558.0	759558.0	760578.0	760578.0	762189.0	762485.0	762799.0	762872.0	764072.0	764072.0	764072.0	764072.0	764083.0	764326.0	764326.0	764326.0	764909.0	764909.0	765106.0	765318.0	765318.0	765835.0	765835.0	766099.0	766169.0	766287.0	766307.0	766883.0	766995.0	766995.0
1148.0	785186.0	785186.0	785451.0	785451.0	785451.0	785451.0	785461.0	785461.0	785907.0	785907.0	785907.0	785907.0	785907.0	786184.0	787816.0	787816.0	787816.0	787816.0	788487.0	788487.0	788487.0	788487.0	788487.0	789391.0	789420.0	791913.0	791913.0	792713.0	793943.0	793943.0	793943.0	793943.0	793943.0	794817.0	794817.0
1149.0	833926.0	833926.0	833926.0	834156.0	834156.0	834156.0	834156.0	834156.0	834156.0	834156.0	834695.0	834695.0	834695.0	834695.0	834708.0	834853.0	834853.0	835652.0	835652.0	835652.0	835652.0	835652.0	835652.0	835652.0	835652.0	835652.0	835652.0	835652.0	835652.0	835652.0	835652.0	835652.0	835652.0	835652.0	835652.0
1150.0	678509.0	678509.0	678509.0	678509.0	678509.0	678509.0	679052.0	679052.0	679052.0	679052.0	679052.0	679924.0	683421.0	683421.0	683692.0	683692.0	683692.0	684956.0	684956.0	686141.0	686141.0	686141.0	686141.0	686141.0	686141.0	686250.0	686920.0	686920.0	686920.0	686956.0	687720.0	688565.0	689088.0	690625.0	690625.0
1151.0	662396.0	662396.0	662396.0	662786.0	662786.0	662786.0	662786.0	662850.0	663039.0	663039.0	663039.0	663039.0	663482.0	663482.0	663482.0	663714.0	663714.0	667473.0	667729.0	668385.0	668385.0	668399.0	668399.0	668739.0	668772.0	668846.0	673187.0	673237.0	673237.0	673237.0	673237.0	673237.0	673296.0	673732.0	673901.0
1152.0	534725.0	534725.0	534725.0	534725.0	534725.0	534835.0	534835.0	534835.0	534835.0	534835.0	534835.0	534835.0	534835.0	534835.0	535041.0	535041.0	535041.0	535262.0	535262.0	535262.0	535262.0	535262.0	535398.0	535398.0	535398.0	535398.0	535398.0	535398.0	535721.0	536301.0	536301.0	536301.0	536632.0	536945.0	536945.0
1153.0	1234285.0	1234285.0	1234296.0	1235324.0	1235324.0	1238146.0	1238730.0	1238938.0	1239483.0	1239483.0	1239483.0	1239483.0	1240673.0	1242191.0	1242718.0	1242718.0	1243633.0	1244282.0	1245984.0	1245984.0	1246195.0	1247655.0	1249172.0	1249419.0	1251187.0	1251187.0	1251424.0	1252804.0	1253544.0	1254257.0	1255213.0	1255227.0	1255227.0	1256478.0	1256832.0
1154.0	250016.0	250016.0	250016.0	250016.0	250016.0	250016.0	250016.0	250016.0	250016.0	250016.0	250016.0	250016.0	250016.0	250016.0	250226.0	250226.0	250226.0	250226.0	250226.0	250226.0	250226.0	250226.0	250226.0	250226.0	250226.0	250226.0	250226.0	250382.0	250382.0	250382.0	250382.0	250382.0	250382.0	250382.0	250382.0
1155.0	673741.0	673741.0	673741.0	673741.0	673741.0	673741.0	673741.0	674074.0	674074.0	674074.0	674398.0	675428.0	675428.0	675428.0	675776.0	675776.0	675776.0	676095.0	676108.0	676108.0	676108.0	676863.0	677092.0	677092.0	677412.0	677412.0	677587.0	677807.0	677994.0	677994.0	677994.0	677994.0	677994.0	678031.0	678031.0
1156.0	467898.0	467898.0	467898.0	467898.0	467898.0	467898.0	467898.0	467898.0	467898.0	467898.0	468354.0	468354.0	468354.0	468354.0	468354.0	468530.0	468530.0	468544.0	468625.0	468713.0	468713.0	468713.0	469130.0	470323.0	470323.0	470323.0	470323.0	470323.0	470323.0	470323.0	470323.0	470608.0	470608.0	470608.0	470609.0
1157.0	376210.0	376210.0	376210.0	376210.0	376210.0	376210.0	376210.0	376210.0	377361.0	377361.0	377560.0	377560.0	377798.0	377798.0	377835.0	377835.0	377835.0	377835.0	377835.0	377835.0	377835.0	377835.0	377835.0	377835.0	377838.0	377838.0	377838.0	378024.0	378024.0	378197.0	378458.0	378458.0	378458.0	379182.0	379364.0
1158.0	490234.0	490234.0	490234.0	490234.0	490234.0	490234.0	490234.0	490234.0	490234.0	490234.0	490512.0	490512.0	490512.0	490512.0	491261.0	491261.0	491261.0	491985.0	491985.0	492349.0	492349.0	492349.0	492349.0	492349.0	492552.0	492552.0	493026.0	493026.0	493026.0	493026.0	493200.0	494327.0	494327.0	494640.0	495024.0
1159.0	1143896.0	1143896.0	1143896.0	1144807.0	1144807.0	1145117.0	1145182.0	1145689.0	1148808.0	1148808.0	1148808.0	1151287.0	1152323.0	1154096.0	1154563.0	1154563.0	1155197.0	1155893.0	1155958.0	1155958.0	1156766.0	1157149.0	1158692.0	1159207.0	1159446.0	1159446.0	1159446.0	1160284.0	1161534.0	1161565.0	1161565.0	1161565.0	1161565.0	1161887.0	1163202.0
1160.0	437876.0	437876.0	437876.0	437876.0	437876.0	437876.0	437876.0	437876.0	437876.0	437876.0	439617.0	439617.0	439617.0	439617.0	439617.0	439796.0	439796.0	439987.0	447302.0	447302.0	447594.0	447799.0	447799.0	447799.0	447799.0	448315.0	448315.0	448315.0	448315.0	448315.0	448315.0	448315.0	448315.0	448475.0	448828.0
1161.0	1345155.0	1345155.0	1345155.0	1345155.0	1345155.0	1345177.0	1345663.0	1346423.0	1346878.0	1346878.0	1347736.0	1348333.0	1350285.0	1350355.0	1350652.0	1350704.0	1351182.0	1352298.0	1352298.0	1352740.0	1353819.0	1354496.0	1354496.0	1355285.0	1357250.0	1357250.0	1357250.0	1357250.0	1357250.0	1360776.0	1361563.0	1362057.0	1362057.0	1362135.0	1363353.0
1162.0	1197626.0	1197626.0	1197626.0	1197825.0	1197825.0	1198993.0	1199942.0	1200063.0	1200385.0	1200455.0	1200455.0	1200455.0	1201833.0	1203114.0	1203114.0	1204844.0	1206335.0	1206414.0	1206840.0	1206840.0	1206840.0	1208552.0	1210032.0	1210678.0	1213781.0	1214102.0	1214102.0	1214265.0	1214313.0	1215468.0	1217519.0	1218026.0	1218422.0	1218730.0	1219578.0
1163.0	1322983.0	1322983.0	1323517.0	1325890.0	1327179.0	1331725.0	1331725.0	1334962.0	1337882.0	1337882.0	1338947.0	1338947.0	1339409.0	1344313.0	1348596.0	1349226.0	1350164.0	1352823.0	1354388.0	1359478.0	1359902.0	1360356.0	1360712.0	1360712.0	1362708.0	1362708.0	1362708.0	1362708.0	1363537.0	1365167.0	1367272.0	1367416.0	1367416.0	1367416.0	1369306.0
1164.0	375765.0	375765.0	375765.0	375765.0	375765.0	375765.0	375765.0	375973.0	376295.0	376295.0	376295.0	376295.0	376295.0	377359.0	377564.0	377564.0	377564.0	377871.0	377871.0	377871.0	377871.0	377871.0	377871.0	377871.0	378367.0	378367.0	378367.0	378367.0	378367.0	378367.0	378843.0	378843.0	378843.0	379162.0	379162.0
1165.0	1629702.0	1629702.0	1630140.0	1631033.0	1631278.0	1632033.0	1632209.0	1632738.0	1633746.0	1634062.0	1635733.0	1636289.0	1637289.0	1639625.0	1640816.0	1642265.0	1646972.0	1649031.0	1651578.0	1655601.0	1655601.0	1656081.0	1656784.0	1657265.0	1658455.0	1660400.0	1661216.0	1665291.0	1666001.0	1666711.0	1667190.0	1668000.0	1668244.0	1669143.0	1669787.0
1166.0	686374.0	686374.0	687313.0	687313.0	687610.0	687610.0	687610.0	687610.0	687610.0	687610.0	687610.0	687610.0	688363.0	688457.0	689076.0	689076.0	689076.0	691145.0	691525.0	691691.0	691691.0	691691.0	692651.0	693266.0	693266.0	693266.0	693266.0	693462.0	694079.0	694699.0	695545.0	695720.0	695720.0	696382.0	697894.0
1167.0	969867.0	969867.0	969867.0	969867.0	970138.0	970138.0	970138.0	970138.0	970138.0	970138.0	970138.0	970282.0	970282.0	970446.0	970446.0	970446.0	970583.0	970659.0	970659.0	970659.0	970659.0	970659.0	970685.0	970685.0	971550.0	971970.0	971970.0	971970.0	971970.0	971970.0	971970.0	972285.0	972285.0	972285.0	972285.0
1168.0	514304.0	514304.0	514304.0	514338.0	514338.0	515334.0	515334.0	515334.0	515655.0	516421.0	516707.0	516810.0	516810.0	517068.0	517615.0	517615.0	517615.0	518657.0	519160.0	519204.0	519204.0	519204.0	520643.0	520643.0	520643.0	520643.0	520643.0	520643.0	521148.0	521148.0	521148.0	521595.0	521595.0	523583.0	523658.0
1169.0	729889.0	729889.0	729889.0	730020.0	730085.0	730085.0	730394.0	730394.0	732051.0	732051.0	732051.0	732254.0	732575.0	732575.0	732575.0	732575.0	732575.0	732629.0	732881.0	733394.0	733394.0	735685.0	735685.0	735685.0	735692.0	735692.0	736144.0	736177.0	736177.0	736177.0	736177.0	736790.0	736790.0	736964.0	736964.0
1170.0	583768.0	583768.0	583768.0	585817.0	585989.0	585989.0	585989.0	585989.0	585989.0	588052.0	588052.0	588052.0	588097.0	588097.0	591542.0	591542.0	592442.0	595671.0	595671.0	595837.0	595837.0	595837.0	595837.0	595837.0	596220.0	596220.0	597162.0	597162.0	597210.0	597719.0	597719.0	597719.0	597813.0	597969.0	597969.0
1171.0	766291.0	766291.0	766605.0	766820.0	766820.0	766820.0	766941.0	767148.0	767500.0	767500.0	768117.0	768117.0	768312.0	768512.0	768539.0	768539.0	768584.0	768758.0	768758.0	769110.0	769110.0	769696.0	769696.0	769696.0	772098.0	772390.0	772638.0	773037.0	773226.0	773443.0	774189.0	774330.0	774330.0	774839.0	774839.0
1172.0	1265490.0	1265490.0	1265956.0	1266265.0	1266265.0	1266265.0	1266265.0	1266793.0	1266793.0	1266793.0	1266793.0	1267666.0	1268188.0	1268188.0	1268852.0	1268852.0	1268852.0	1275553.0	1275753.0	1275753.0	1276342.0	1276429.0	1277895.0	1278079.0	1279032.0	1279125.0	1279482.0	1279559.0	1279896.0	1280631.0	1280631.0	1280631.0	1280631.0	1281667.0	1282608.0
1173.0	706962.0	706962.0	706962.0	707331.0	707487.0	707540.0	707540.0	707540.0	707793.0	707793.0	708390.0	708390.0	708390.0	708390.0	708390.0	708390.0	708747.0	710328.0	710328.0	710832.0	710832.0	711582.0	711582.0	711582.0	711582.0	711967.0	713378.0	713438.0	713438.0	713820.0	713820.0	713820.0	714380.0	714636.0	716718.0
1174.0	928885.0	928885.0	931817.0	931817.0	931817.0	931889.0	931889.0	931889.0	931889.0	931889.0	933011.0	933301.0	933301.0	933715.0	933715.0	933715.0	933715.0	934623.0	934623.0	934976.0	934976.0	936264.0	936662.0	936878.0	938643.0	938643.0	938643.0	939574.0	939757.0	940022.0	940377.0	940377.0	940377.0	940766.0	940766.0
1175.0	163906.0	163906.0	163906.0	163906.0	163906.0	163906.0	163906.0	163906.0	163906.0	163906.0	163906.0	163906.0	163906.0	163906.0	163906.0	163906.0	163906.0	164223.0	164223.0	164223.0	164420.0	164420.0	164520.0	164520.0	164520.0	164520.0	164520.0	164520.0	164520.0	164520.0	164520.0	164520.0	164520.0	164545.0	164545.0
1176.0	816290.0	816290.0	817173.0	817173.0	817173.0	817173.0	817780.0	817780.0	818047.0	818496.0	818832.0	818832.0	819174.0	819174.0	819174.0	819772.0	819853.0	820025.0	821619.0	822035.0	822625.0	822846.0	822846.0	823006.0	823401.0	823575.0	823983.0	825172.0	825172.0	825242.0	825242.0	826179.0	826202.0	827499.0	827499.0
1177.0	843659.0	843659.0	843659.0	843659.0	843659.0	843945.0	843945.0	844328.0	844997.0	845690.0	846063.0	846871.0	849084.0	849399.0	849399.0	849648.0	850126.0	850621.0	850989.0	851969.0	851969.0	851969.0	852307.0	853148.0	856572.0	856572.0	856572.0	856572.0	856778.0	857918.0	858362.0	858362.0	858362.0	858677.0	858677.0
1178.0	796943.0	796943.0	796943.0	796943.0	796944.0	796944.0	796944.0	796944.0	798162.0	798162.0	798162.0	798162.0	798225.0	798225.0	798225.0	798225.0	798225.0	798495.0	798495.0	799704.0	799704.0	799704.0	799704.0	799704.0	799704.0	799704.0	799704.0	799761.0	800267.0	800267.0	800267.0	800312.0	800312.0	800312.0	800362.0
1179.0	413785.0	413785.0	413785.0	414222.0	416050.0	416366.0	417024.0	417024.0	417116.0	417116.0	417116.0	417116.0	417116.0	417116.0	418437.0	418437.0	418437.0	418437.0	418437.0	418437.0	419671.0	419671.0	420312.0	420581.0	420881.0	421590.0	422043.0	423091.0	424942.0	424942.0	424942.0	426899.0	428071.0	429148.0	429463.0
1180.0	842058.0	842058.0	842058.0	842058.0	842058.0	842058.0	842058.0	842058.0	842058.0	842426.0	842815.0	843031.0	843031.0	843140.0	843140.0	843140.0	843140.0	844837.0	845286.0	845286.0	845286.0	847031.0	847031.0	847031.0	847031.0	847031.0	847031.0	847031.0	848822.0	848994.0	848994.0	849400.0	849451.0	849706.0	850050.0
1181.0	1096148.0	1096148.0	1097796.0	1097796.0	1099675.0	1103295.0	1103295.0	1103364.0	1103694.0	1105332.0	1110225.0	1110951.0	1110951.0	1112624.0	1113299.0	1115642.0	1115702.0	1118089.0	1120135.0	1120888.0	1121571.0	1121871.0	1123431.0	1123657.0	1123817.0	1124576.0	1130331.0	1130873.0	1132387.0	1133387.0	1133388.0	1133730.0	1134284.0	1135027.0	1135819.0
1182.0	1206287.0	1206287.0	1206287.0	1206287.0	1206287.0	1206287.0	1206287.0	1206287.0	1207195.0	1207195.0	1207195.0	1207195.0	1208942.0	1211757.0	1213476.0	1213476.0	1213476.0	1217563.0	1217563.0	1221093.0	1221093.0	1221093.0	1222374.0	1222576.0	1223587.0	1223929.0	1229852.0	1229852.0	1230376.0	1230376.0	1233477.0	1235199.0	1238769.0	1240960.0	1240960.0
1183.0	910468.0	910468.0	910468.0	910468.0	910468.0	910605.0	910605.0	910605.0	910605.0	910605.0	910985.0	911295.0	911295.0	911295.0	911296.0	911609.0	911609.0	912777.0	912777.0	912777.0	912869.0	913127.0	913127.0	913176.0	913176.0	913528.0	913528.0	913965.0	913965.0	913965.0	913965.0	913965.0	913965.0	914451.0	915368.0
1184.0	470513.0	470513.0	470513.0	470756.0	470756.0	470756.0	470756.0	470756.0	470862.0	470862.0	471065.0	471065.0	471619.0	472933.0	473345.0	473345.0	473621.0	473717.0	473746.0	473746.0	473746.0	474001.0	474001.0	474001.0	474077.0	475020.0	475163.0	475163.0	476639.0	476639.0	477142.0	477342.0	477537.0	478300.0	478300.0
1185.0	388646.0	388646.0	388695.0	390054.0	390111.0	394309.0	394686.0	394686.0	394686.0	395872.0	396786.0	396786.0	397670.0	400378.0	400426.0	400426.0	400741.0	402531.0	402609.0	403266.0	403266.0	403266.0	403606.0	404013.0	405444.0	405444.0	406247.0	406633.0	407041.0	408601.0	408601.0	409551.0	409551.0	412409.0	413768.0
1186.0	1091974.0	1091974.0	1091974.0	1091974.0	1091974.0	1092054.0	1092369.0	1092369.0	1092581.0	1092581.0	1092921.0	1092921.0	1092921.0	1095413.0	1096803.0	1096803.0	1096803.0	1097089.0	1097089.0	1097525.0	1097525.0	1098885.0	1098994.0	1098994.0	1099528.0	1100780.0	1101707.0	1101850.0	1101850.0	1102683.0	1102796.0	1103106.0	1103106.0	1103106.0	1103648.0
1187.0	236562.0	236562.0	236562.0	236562.0	236562.0	236562.0	237194.0	237194.0	237194.0	237194.0	237463.0	237965.0	237965.0	237965.0	237965.0	237965.0	237965.0	238003.0	238003.0	238003.0	238003.0	238003.0	238582.0	238582.0	239136.0	239471.0	239471.0	239471.0	239471.0	239471.0	239471.0	239471.0	239959.0	240218.0	240218.0
1188.0	397179.0	397179.0	397179.0	397179.0	398635.0	398635.0	398635.0	399137.0	399137.0	399137.0	399137.0	399137.0	399137.0	399137.0	399446.0	399446.0	399446.0	400262.0	400612.0	400612.0	401390.0	402505.0	403270.0	403692.0	403874.0	404463.0	404463.0	404463.0	404629.0	404629.0	404629.0	404629.0	404679.0	404679.0	404679.0
1189.0	1089848.0	1089848.0	1090556.0	1093577.0	1094282.0	1094282.0	1094282.0	1094282.0	1094726.0	1095967.0	1098280.0	1098280.0	1103827.0	1104121.0	1104121.0	1104482.0	1104482.0	1106763.0	1106763.0	1106929.0	1106929.0	1107199.0	1107510.0	1109328.0	1109328.0	1109712.0	1110428.0	1110963.0	1112139.0	1112139.0	1112139.0	1112970.0	1113959.0	1114699.0	1115060.0
1190.0	392192.0	392192.0	392192.0	392192.0	392192.0	392192.0	392192.0	392192.0	392192.0	392192.0	392192.0	392192.0	392192.0	392842.0	392998.0	392998.0	392998.0	396529.0	396529.0	396529.0	396529.0	396529.0	396534.0	396534.0	396534.0	396534.0	396534.0	396534.0	396534.0	396534.0	396534.0	396534.0	396534.0	396662.0	396662.0
1191.0	729768.0	729768.0	729768.0	729768.0	729768.0	729768.0	729768.0	730201.0	730437.0	730437.0	730437.0	730437.0	730437.0	730437.0	730631.0	730631.0	730985.0	732402.0	732402.0	733575.0	733575.0	733575.0	734000.0	734440.0	734440.0	734440.0	734440.0	734440.0	734440.0	734814.0	734814.0	734986.0	734986.0	736090.0	736090.0
1192.0	698269.0	698269.0	698269.0	698269.0	698269.0	698269.0	698365.0	698365.0	698365.0	698365.0	698365.0	698365.0	698365.0	698365.0	698757.0	698757.0	698757.0	699016.0	699016.0	699656.0	699656.0	699751.0	702284.0	702655.0	704487.0	705214.0	707874.0	707874.0	708046.0	708227.0	708685.0	708723.0	708723.0	708723.0	715443.0
1193.0	858676.0	858676.0	858676.0	858676.0	858716.0	858716.0	858716.0	858716.0	858716.0	859214.0	860250.0	860387.0	861082.0	861306.0	861623.0	861623.0	861705.0	861705.0	861728.0	861728.0	861728.0	863503.0	864044.0	864044.0	865539.0	865789.0	865789.0	865789.0	865794.0	865959.0	866135.0	867340.0	867577.0	867577.0	867582.0
[truncated: 927 more rows]
