# Supplementary material for: High-resolution data and maps of material stock, population, and employment in Austria from 1985 to 2018
Source: Data Brief. 2023 Feb 20;47:108997. doi: 10.1016/j.dib.2023.108997 (PMC9999155; doi:10.1016/j.dib.2023.108997)
Supplement: Supplementary file 1 [file mmc1.zip › data/stocks_total_AT.csv]

zone	1984	1985	1986	1987	1988	1989	1990	1991	1992	1993	1994	1995	1996	1997	1998	1999	2000	2001	2002	2003	2004	2005	2006	2007	2008	2009	2010	2011	2012	2013	2014	2015	2016	2017	2018
1.0	6051743.0	6051743.0	6078833.0	6104384.0	6128167.0	6158075.0	6174947.0	6201670.0	6257867.0	6270022.0	6383834.0	6400430.0	6438608.0	6483735.0	6489652.0	6518927.0	6542619.0	6557625.0	6622894.0	6664637.0	6721897.0	6740727.0	6769592.0	6782825.0	6805662.0	6843401.0	6878669.0	6904484.0	7021234.0	7022603.0	7024670.0	7109949.0	7141439.0	7149660.0	7193260.0
2.0	1340606.0	1340606.0	1340620.0	1341559.0	1341559.0	1341559.0	1341559.0	1341559.0	1342210.0	1342957.0	1342957.0	1344115.0	1344115.0	1344115.0	1344115.0	1353960.0	1353960.0	1354467.0	1354467.0	1356681.0	1357562.0	1362537.0	1367854.0	1373286.0	1373286.0	1373286.0	1373366.0	1373366.0	1378127.0	1378127.0	1378127.0	1378127.0	1382948.0	1391772.0	1392679.0
3.0	1310537.0	1310537.0	1313411.0	1316700.0	1316700.0	1317396.0	1317396.0	1317396.0	1318357.0	1318357.0	1318357.0	1318357.0	1319731.0	1319786.0	1319786.0	1319786.0	1321181.0	1322807.0	1322807.0	1322807.0	1322807.0	1325118.0	1325442.0	1325805.0	1325805.0	1327073.0	1327073.0	1330397.0	1338794.0	1338864.0	1338864.0	1339678.0	1339678.0	1339678.0	1339678.0
4.0	1144530.0	1144530.0	1145351.0	1145351.0	1145725.0	1146042.0	1146042.0	1146042.0	1154859.0	1154859.0	1162066.0	1162066.0	1163365.0	1163365.0	1165612.0	1165612.0	1166382.0	1167150.0	1168098.0	1168098.0	1168757.0	1182698.0	1182698.0	1184406.0	1184406.0	1184406.0	1184406.0	1184406.0	1186586.0	1193418.0	1196647.0	1203474.0	1211685.0	1211685.0	1211907.0
5.0	1589578.0	1589578.0	1590554.0	1590554.0	1590554.0	1590554.0	1595070.0	1600775.0	1600775.0	1616070.0	1616975.0	1616975.0	1618795.0	1618795.0	1618795.0	1618795.0	1618911.0	1618911.0	1619944.0	1620792.0	1624339.0	1624793.0	1624835.0	1624835.0	1625191.0	1625191.0	1625191.0	1625343.0	1625443.0	1626203.0	1626364.0	1626364.0	1627163.0	1627163.0	1631226.0
6.0	2051410.0	2051410.0	2059710.0	2062019.0	2086957.0	2092359.0	2101309.0	2105317.0	2106706.0	2106706.0	2106706.0	2106706.0	2106706.0	2106747.0	2107852.0	2110150.0	2116279.0	2132289.0	2151519.0	2155407.0	2155407.0	2155407.0	2155541.0	2155693.0	2159494.0	2201218.0	2202037.0	2219563.0	2226617.0	2226617.0	2237601.0	2244734.0	2254727.0	2258377.0	2260059.0
7.0	577752.0	577752.0	577752.0	577752.0	577752.0	577752.0	577752.0	577752.0	578441.0	578774.0	595651.0	596676.0	600194.0	600194.0	600194.0	600194.0	601899.0	601899.0	603021.0	604307.0	604307.0	606239.0	608252.0	609734.0	609734.0	609734.0	609734.0	609734.0	610255.0	610747.0	611624.0	611624.0	611624.0	611624.0	612720.0
8.0	936316.0	936316.0	936316.0	936316.0	936316.0	936316.0	936913.0	937377.0	941843.0	942029.0	944072.0	947347.0	947897.0	951900.0	952544.0	957141.0	959216.0	959216.0	959505.0	959505.0	959505.0	961308.0	964817.0	966159.0	968017.0	968017.0	968786.0	971090.0	981142.0	981142.0	981142.0	981487.0	981487.0	981487.0	983494.0
9.0	1461881.0	1461881.0	1461881.0	1462584.0	1466601.0	1469318.0	1469482.0	1469594.0	1469594.0	1469594.0	1469594.0	1475315.0	1501223.0	1504368.0	1504368.0	1504368.0	1506631.0	1506631.0	1506631.0	1506631.0	1506631.0	1506631.0	1507285.0	1507285.0	1507285.0	1507285.0	1507285.0	1507285.0	1515661.0	1515661.0	1515661.0	1515661.0	1515661.0	1516283.0	1516283.0
10.0	981063.0	981063.0	981157.0	981456.0	981456.0	981456.0	981456.0	981456.0	981697.0	994348.0	998381.0	998381.0	1031617.0	1031806.0	1059030.0	1059351.0	1060776.0	1061401.0	1061863.0	1067385.0	1193789.0	1194325.0	1200595.0	1217174.0	1240770.0	1248652.0	1248652.0	1287870.0	1301625.0	1303377.0	1318725.0	1333759.0	1336151.0	1338155.0	1339260.0
11.0	1000076.0	1000076.0	1001578.0	1001578.0	1001578.0	1002389.0	1004113.0	1008289.0	1009914.0	1009914.0	1011793.0	1011793.0	1015032.0	1015814.0	1016456.0	1016456.0	1016456.0	1020639.0	1020639.0	1020639.0	1020639.0	1021503.0	1021503.0	1021596.0	1021596.0	1021596.0	1022673.0	1024694.0	1031090.0	1035322.0	1035322.0	1035322.0	1041863.0	1049826.0	1052840.0
12.0	956321.0	956321.0	956321.0	956321.0	956321.0	956321.0	956321.0	958074.0	958074.0	958345.0	958403.0	959678.0	959750.0	959750.0	959750.0	967745.0	967745.0	967745.0	993096.0	993096.0	993096.0	993096.0	993096.0	993096.0	993096.0	993998.0	994206.0	994212.0	1011417.0	1011769.0	1011769.0	1011979.0	1012518.0	1012559.0	1012945.0
13.0	779721.0	779721.0	779723.0	780550.0	780550.0	780550.0	781617.0	781617.0	783402.0	785142.0	786952.0	789845.0	790592.0	790592.0	790592.0	790592.0	790592.0	791474.0	791474.0	791474.0	794250.0	795370.0	795370.0	797929.0	797929.0	798109.0	798118.0	798118.0	805041.0	805041.0	814664.0	814664.0	814664.0	814712.0	814712.0
14.0	1730539.0	1730539.0	1736350.0	1736350.0	1736350.0	1738499.0	1739095.0	1741802.0	1741802.0	1741802.0	1783302.0	1784769.0	1787343.0	1787380.0	1787797.0	1789350.0	1792649.0	1799705.0	1809176.0	1830248.0	1832932.0	1841438.0	1846092.0	1846092.0	1846092.0	1846092.0	1856030.0	1856030.0	1867190.0	1867190.0	1868275.0	1869647.0	1872607.0	1873043.0	1873214.0
15.0	1670897.0	1670897.0	1670897.0	1670950.0	1672024.0	1672430.0	1673548.0	1673785.0	1674328.0	1674328.0	1674328.0	1674998.0	1682235.0	1682538.0	1682538.0	1682931.0	1684207.0	1684207.0	1685698.0	1685698.0	1687441.0	1687441.0	1688627.0	1691804.0	1695206.0	1700805.0	1705326.0	1705326.0	1712017.0	1714099.0	1714330.0	1719981.0	1719981.0	1719981.0	1719981.0
16.0	886217.0	886217.0	886217.0	886217.0	886217.0	886217.0	886231.0	886231.0	886231.0	886231.0	886231.0	886231.0	887169.0	887818.0	887818.0	891067.0	900575.0	901454.0	901454.0	901454.0	901454.0	901454.0	901454.0	901454.0	901561.0	901561.0	901561.0	901561.0	903151.0	907878.0	985320.0	985611.0	985611.0	986434.0	986956.0
17.0	1353899.0	1353899.0	1358095.0	1359713.0	1359713.0	1360976.0	1360976.0	1361106.0	1365942.0	1365942.0	1365942.0	1365942.0	1372722.0	1377635.0	1378871.0	1380766.0	1380766.0	1385921.0	1448552.0	1449904.0	1449904.0	1449904.0	1463570.0	1477060.0	1478084.0	1479877.0	1479877.0	1486856.0	1491911.0	1492309.0	1492309.0	1517337.0	1521288.0	1532582.0	1535411.0
18.0	1572670.0	1572670.0	1572695.0	1573929.0	1576209.0	1591486.0	1591486.0	1592741.0	1594685.0	1594685.0	1595453.0	1596657.0	1611722.0	1615764.0	1616732.0	1617590.0	1618615.0	1619468.0	1621559.0	1622414.0	1622414.0	1624108.0	1627974.0	1637756.0	1637756.0	1640945.0	1648997.0	1650351.0	1680023.0	1680023.0	1680023.0	1680189.0	1680189.0	1680861.0	1681287.0
19.0	984238.0	984238.0	988536.0	989030.0	989030.0	991521.0	997305.0	998787.0	1001365.0	1001365.0	1001901.0	1001901.0	1002662.0	1003317.0	1003317.0	1003317.0	1003317.0	1003317.0	1003983.0	1003983.0	1004177.0	1004177.0	1010802.0	1015688.0	1015688.0	1017563.0	1017563.0	1018943.0	1020375.0	1030385.0	1031022.0	1031839.0	1032341.0	1033309.0	1033309.0
20.0	895541.0	895541.0	896831.0	898539.0	898539.0	899681.0	899681.0	906700.0	906700.0	908196.0	912217.0	914160.0	916130.0	917675.0	917853.0	917853.0	920439.0	920850.0	925300.0	928051.0	931178.0	931442.0	931603.0	932170.0	935619.0	936104.0	936104.0	946050.0	950088.0	950999.0	951741.0	956824.0	964267.0	965063.0	965372.0
21.0	1464300.0	1464300.0	1468761.0	1468761.0	1470114.0	1476056.0	1476056.0	1477703.0	1478529.0	1495909.0	1519620.0	1521380.0	1522276.0	1524832.0	1524864.0	1535947.0	1540803.0	1544469.0	1573764.0	1578575.0	1578575.0	1581893.0	1595164.0	1596720.0	1600256.0	1600973.0	1600973.0	1600973.0	1603725.0	1604624.0	1605600.0	1607308.0	1610679.0	1610679.0	1610679.0
22.0	183747.0	183747.0	183747.0	183747.0	183747.0	183747.0	183747.0	183747.0	183747.0	183755.0	184237.0	184237.0	184237.0	184237.0	184237.0	184237.0	184237.0	184237.0	184237.0	184237.0	185167.0	185748.0	188668.0	188668.0	188668.0	188668.0	188668.0	188668.0	189970.0	189970.0	189970.0	191259.0	191259.0	191259.0	191259.0
23.0	495295.0	495295.0	495295.0	496105.0	496157.0	496157.0	496157.0	496157.0	496157.0	496157.0	496157.0	496157.0	496157.0	496157.0	496157.0	496157.0	496157.0	496157.0	500528.0	500528.0	500528.0	500528.0	502783.0	502783.0	502783.0	502783.0	502783.0	502783.0	504660.0	504729.0	504729.0	504729.0	504729.0	504729.0	504743.0
24.0	506301.0	506301.0	506301.0	506301.0	506541.0	506541.0	507290.0	507330.0	507330.0	507330.0	507789.0	507789.0	508196.0	513333.0	513333.0	513333.0	513333.0	513333.0	513333.0	513333.0	513333.0	513333.0	513841.0	513841.0	513841.0	513841.0	514013.0	514013.0	514869.0	514869.0	514869.0	514869.0	516674.0	516674.0	516674.0
25.0	496823.0	496823.0	496823.0	499067.0	499067.0	499067.0	499067.0	499067.0	499067.0	499067.0	499067.0	499067.0	499067.0	499067.0	499067.0	499067.0	500098.0	506280.0	506280.0	506280.0	506280.0	506280.0	506280.0	506385.0	506385.0	506385.0	506385.0	506385.0	508115.0	508115.0	508146.0	508619.0	508801.0	509034.0	510213.0
26.0	495759.0	495759.0	495777.0	495777.0	495777.0	495777.0	495777.0	495777.0	496200.0	496200.0	496200.0	496200.0	496200.0	496200.0	498682.0	499254.0	499254.0	499254.0	499254.0	499928.0	499928.0	500437.0	501227.0	501227.0	501227.0	501227.0	501227.0	503677.0	504618.0	504665.0	504665.0	504665.0	504665.0	504750.0	504750.0
27.0	792737.0	792737.0	792737.0	792737.0	792737.0	792909.0	793612.0	793612.0	794395.0	795104.0	797262.0	802144.0	802144.0	802673.0	802673.0	803149.0	803284.0	803284.0	803700.0	803700.0	804065.0	804558.0	806714.0	807269.0	807778.0	808514.0	808514.0	808514.0	808514.0	808514.0	808514.0	810166.0	810166.0	810166.0	810166.0
28.0	1078552.0	1078552.0	1078552.0	1078552.0	1078552.0	1078552.0	1078552.0	1079000.0	1079591.0	1079591.0	1080533.0	1080533.0	1080533.0	1081272.0	1081272.0	1081272.0	1081272.0	1081821.0	1081821.0	1081821.0	1081821.0	1081821.0	1081821.0	1081821.0	1081821.0	1081821.0	1081821.0	1081821.0	1082287.0	1082287.0	1082287.0	1082969.0	1082969.0	1082969.0	1082969.0
29.0	822494.0	822494.0	823874.0	823874.0	823874.0	823874.0	823874.0	823874.0	823874.0	823874.0	823874.0	823874.0	825547.0	826517.0	826517.0	826517.0	826517.0	826517.0	826517.0	826517.0	826517.0	826517.0	826517.0	826847.0	826847.0	826847.0	826847.0	826847.0	827060.0	827060.0	827060.0	827656.0	827656.0	827656.0	828066.0
30.0	2398217.0	2398217.0	2413422.0	2417595.0	2418481.0	2419843.0	2419897.0	2432590.0	2438300.0	2439391.0	2449269.0	2454069.0	2463369.0	2480857.0	2482095.0	2539541.0	2550432.0	2564785.0	2631420.0	2668722.0	2679209.0	2683955.0	2686469.0	2695217.0	2739209.0	2741033.0	2742693.0	2832697.0	2833926.0	2834150.0	2835106.0	2835106.0	2835106.0	2835106.0	2835106.0
31.0	453130.0	453130.0	453130.0	453130.0	453130.0	453130.0	453130.0	455371.0	455371.0	455549.0	456852.0	456852.0	457016.0	457821.0	457821.0	457821.0	457821.0	457821.0	457821.0	459442.0	459442.0	459442.0	459442.0	459442.0	459442.0	459442.0	459442.0	459442.0	459751.0	460242.0	460242.0	460538.0	460538.0	460538.0	460538.0
32.0	982906.0	982906.0	982906.0	983354.0	984312.0	984312.0	984312.0	984312.0	984312.0	984312.0	984312.0	984312.0	985109.0	985109.0	985109.0	985109.0	985109.0	985109.0	985109.0	985109.0	985109.0	985943.0	985943.0	985943.0	985943.0	985943.0	985943.0	985943.0	985943.0	985943.0	985943.0	985943.0	985943.0	985943.0	985943.0
33.0	1761962.0	1761962.0	1763456.0	1764202.0	1764202.0	1765286.0	1765286.0	1765286.0	1765286.0	1765286.0	1765927.0	1765927.0	1770838.0	1770838.0	1770838.0	1770838.0	1770838.0	1775464.0	1775731.0	1775731.0	1775731.0	1776762.0	1777721.0	1777721.0	1778406.0	1778406.0	1781479.0	1781479.0	1781479.0	1781547.0	1782117.0	1782425.0	1783411.0	1783550.0	1783550.0
34.0	539209.0	539209.0	539209.0	539209.0	539209.0	539209.0	539209.0	539809.0	539809.0	542016.0	542016.0	542016.0	542016.0	542139.0	543971.0	543971.0	543971.0	543971.0	543971.0	543971.0	543971.0	543971.0	543971.0	543971.0	543971.0	543971.0	543971.0	543971.0	543971.0	543971.0	543971.0	544101.0	544101.0	544101.0	544386.0
35.0	338092.0	338092.0	338092.0	338092.0	338092.0	338092.0	338092.0	338092.0	338092.0	338092.0	338092.0	338092.0	338092.0	338092.0	338092.0	338092.0	338092.0	338092.0	338092.0	338092.0	338092.0	338092.0	338092.0	338092.0	338092.0	338092.0	338092.0	338092.0	338092.0	338092.0	338092.0	338092.0	338353.0	338353.0	338353.0
36.0	770740.0	770740.0	770740.0	770740.0	770740.0	771151.0	771151.0	772285.0	772285.0	772285.0	774305.0	774305.0	775008.0	775008.0	775515.0	775515.0	775515.0	779008.0	779008.0	779008.0	779207.0	779207.0	779791.0	779791.0	779791.0	779791.0	780110.0	780110.0	780110.0	780110.0	780110.0	780362.0	780362.0	780835.0	780997.0
37.0	491754.0	491754.0	492387.0	492980.0	493298.0	493381.0	493381.0	493381.0	493381.0	493381.0	493381.0	493381.0	495672.0	495672.0	495672.0	495672.0	496334.0	496334.0	496334.0	496334.0	496334.0	496334.0	496575.0	497451.0	497451.0	497451.0	497451.0	497451.0	497451.0	497451.0	497451.0	497451.0	497451.0	497726.0	498104.0
38.0	806423.0	806423.0	806423.0	806423.0	806423.0	808081.0	808081.0	808081.0	808081.0	808081.0	808081.0	808081.0	809632.0	809632.0	809632.0	812909.0	812909.0	814714.0	815844.0	815844.0	815844.0	815844.0	815844.0	815844.0	815844.0	815844.0	818108.0	818108.0	818108.0	818108.0	819578.0	819578.0	819578.0	821557.0	821557.0
39.0	1446750.0	1446750.0	1446750.0	1447362.0	1449085.0	1451620.0	1453643.0	1453716.0	1453716.0	1454047.0	1454047.0	1454047.0	1468671.0	1494382.0	1494382.0	1495197.0	1496657.0	1500307.0	1508067.0	1515784.0	1534551.0	1534551.0	1545299.0	1549893.0	1559636.0	1566565.0	1566565.0	1572438.0	1572511.0	1572511.0	1572886.0	1576352.0	1579303.0	1579303.0	1579303.0
40.0	598340.0	598340.0	600361.0	600361.0	600361.0	600361.0	600361.0	602593.0	602593.0	602593.0	602593.0	602593.0	602593.0	602593.0	602593.0	602593.0	602593.0	602593.0	602593.0	602593.0	602751.0	602751.0	602795.0	603870.0	603870.0	603870.0	603870.0	603870.0	604734.0	604734.0	604734.0	606559.0	606559.0	607521.0	607521.0
41.0	773765.0	773765.0	779903.0	779903.0	779903.0	780165.0	780165.0	780165.0	780165.0	780165.0	780165.0	780314.0	780314.0	781381.0	781872.0	781872.0	783286.0	783286.0	784581.0	784581.0	786222.0	786222.0	786222.0	786222.0	786222.0	786521.0	786521.0	786679.0	786828.0	786828.0	786828.0	786865.0	786865.0	788165.0	788165.0
42.0	1491440.0	1491440.0	1492415.0	1492415.0	1492415.0	1493796.0	1493796.0	1495492.0	1499354.0	1499354.0	1499857.0	1501165.0	1501165.0	1501165.0	1504635.0	1506486.0	1506486.0	1506486.0	1510701.0	1510701.0	1512694.0	1513684.0	1514522.0	1516236.0	1516236.0	1516236.0	1524292.0	1524426.0	1526913.0	1527367.0	1534334.0	1534866.0	1534866.0	1535235.0	1535493.0
43.0	162676.0	162676.0	162676.0	162676.0	162676.0	162676.0	162676.0	162676.0	162676.0	162676.0	162676.0	162676.0	162676.0	162676.0	162676.0	162676.0	162676.0	162676.0	162676.0	163107.0	163107.0	163107.0	163107.0	163107.0	163107.0	163107.0	163107.0	163107.0	163306.0	163306.0	163306.0	163464.0	163464.0	163464.0	163464.0
44.0	204998.0	204998.0	204998.0	204998.0	204998.0	205317.0	205317.0	205317.0	205317.0	205317.0	205317.0	205317.0	205317.0	205317.0	205317.0	205317.0	205317.0	205317.0	205317.0	205317.0	205317.0	205317.0	205317.0	205317.0	205317.0	205317.0	205872.0	205872.0	205872.0	205872.0	206038.0	206038.0	206038.0	206038.0	206038.0
45.0	223360.0	223360.0	223360.0	223360.0	223360.0	223470.0	223470.0	223470.0	223470.0	223657.0	223657.0	223657.0	223657.0	223657.0	223657.0	223657.0	223657.0	223657.0	223657.0	223657.0	223657.0	223657.0	223657.0	223657.0	223657.0	223657.0	223657.0	223657.0	223657.0	223657.0	223657.0	223657.0	223657.0	223657.0	223657.0
46.0	271855.0	271855.0	271855.0	271855.0	271855.0	271855.0	271855.0	271855.0	271855.0	271855.0	271855.0	271855.0	271855.0	271855.0	271855.0	271855.0	271855.0	271855.0	271855.0	271855.0	271855.0	271855.0	271855.0	271855.0	271855.0	271855.0	272137.0	272137.0	272137.0	272137.0	272137.0	272137.0	272137.0	272137.0	272137.0
47.0	155151.0	155151.0	155151.0	155151.0	155151.0	155151.0	155151.0	155151.0	155151.0	155151.0	155151.0	155151.0	155151.0	155151.0	155151.0	155151.0	155173.0	155173.0	156033.0	156033.0	156033.0	156033.0	156033.0	156033.0	156033.0	156033.0	156033.0	156033.0	156033.0	156033.0	156033.0	156033.0	156033.0	157106.0	157153.0
48.0	44203.0	44203.0	44203.0	44203.0	44203.0	44203.0	44203.0	44203.0	44203.0	44203.0	44203.0	44203.0	44203.0	44203.0	44203.0	44203.0	44203.0	44203.0	44203.0	44203.0	44203.0	44203.0	44203.0	44203.0	44203.0	44203.0	44203.0	44203.0	44203.0	44203.0	44203.0	44203.0	44203.0	44203.0	44203.0
49.0	202852.0	202852.0	202852.0	202852.0	202852.0	202852.0	202852.0	202852.0	202852.0	202852.0	202852.0	202852.0	202852.0	202852.0	202852.0	202852.0	202852.0	202852.0	202852.0	202852.0	202852.0	202933.0	202933.0	202933.0	202933.0	202933.0	202933.0	202933.0	202933.0	202933.0	202933.0	202933.0	202933.0	203096.0	203096.0
50.0	308356.0	308356.0	308356.0	308356.0	308356.0	308716.0	308716.0	308716.0	308716.0	308716.0	308716.0	308716.0	308716.0	309338.0	309338.0	309338.0	309338.0	309338.0	309338.0	309338.0	309338.0	309338.0	309338.0	309338.0	309338.0	309338.0	309338.0	309338.0	309338.0	309338.0	309338.0	309338.0	309338.0	309338.0	309338.0
51.0	341083.0	341083.0	341083.0	341083.0	341083.0	341083.0	341083.0	341083.0	341083.0	341083.0	343418.0	344951.0	345825.0	345825.0	345825.0	345825.0	345825.0	345825.0	345825.0	347624.0	349099.0	349099.0	349360.0	349360.0	349360.0	349360.0	349360.0	349463.0	349463.0	349463.0	349463.0	349463.0	349475.0	349475.0	349584.0
52.0	477366.0	477366.0	477366.0	477366.0	477366.0	477655.0	477655.0	477655.0	477655.0	477655.0	477655.0	477655.0	477655.0	477655.0	477850.0	477850.0	477850.0	477850.0	478018.0	478178.0	478483.0	478483.0	479124.0	479124.0	479141.0	479141.0	479141.0	479141.0	479141.0	479141.0	479141.0	479415.0	479415.0	479485.0	479485.0
53.0	450869.0	450869.0	450869.0	450894.0	450894.0	450894.0	450894.0	450894.0	450894.0	450894.0	450894.0	450894.0	450894.0	450894.0	450894.0	450894.0	450988.0	450988.0	451667.0	451667.0	451667.0	451667.0	451667.0	451667.0	451667.0	453790.0	453790.0	453790.0	453790.0	453790.0	453790.0	453790.0	453790.0	453790.0	453790.0
54.0	1021421.0	1021421.0	1021421.0	1021421.0	1021421.0	1021421.0	1021421.0	1021421.0	1022367.0	1022367.0	1022367.0	1022367.0	1024795.0	1027605.0	1027605.0	1027605.0	1027605.0	1027605.0	1027605.0	1027605.0	1027605.0	1027605.0	1028002.0	1028002.0	1038689.0	1038689.0	1039324.0	1039871.0	1039871.0	1040331.0	1040331.0	1041028.0	1041028.0	1041695.0	1043154.0
55.0	969858.0	969858.0	969858.0	969908.0	969908.0	969908.0	969908.0	969908.0	969908.0	969908.0	969908.0	969908.0	969908.0	969908.0	969908.0	970130.0	970335.0	970375.0	970375.0	972947.0	972947.0	972947.0	972947.0	973907.0	973907.0	975968.0	975968.0	975968.0	975968.0	975968.0	975968.0	976316.0	976316.0	976429.0	976429.0
56.0	1186175.0	1186175.0	1186175.0	1186175.0	1186197.0	1188068.0	1188068.0	1189638.0	1191037.0	1191037.0	1191037.0	1191595.0	1358603.0	1359151.0	1361461.0	1361461.0	1366583.0	1418124.0	1470130.0	1480147.0	1480147.0	1495868.0	1510536.0	1534345.0	1534477.0	1534477.0	1534477.0	1534477.0	1534477.0	1534477.0	1534477.0	1534780.0	1534818.0	1536504.0	1542653.0
57.0	2836181.0	2836181.0	2852844.0	2854190.0	2865067.0	2866085.0	2866699.0	2870899.0	2882450.0	2882450.0	2883634.0	2885267.0	2899279.0	2935336.0	2964625.0	2977939.0	2984400.0	3011575.0	3028670.0	3039692.0	3039885.0	3039885.0	3041124.0	3042706.0	3051315.0	3059353.0	3059353.0	3059353.0	3067614.0	3069910.0	3069910.0	3073488.0	3075884.0	3078538.0	3078633.0
58.0	830477.0	830477.0	831894.0	831894.0	831894.0	831894.0	832217.0	832217.0	832217.0	832217.0	832323.0	832323.0	832323.0	832323.0	832323.0	832323.0	832323.0	832323.0	832323.0	832323.0	832323.0	832323.0	832323.0	832323.0	832323.0	832570.0	832570.0	832570.0	833669.0	833803.0	833803.0	835136.0	837318.0	837318.0	837318.0
59.0	691833.0	691833.0	691833.0	691833.0	691833.0	691987.0	691987.0	693395.0	693395.0	693395.0	693395.0	693424.0	693584.0	693584.0	693822.0	693822.0	693977.0	693977.0	694759.0	694759.0	694759.0	694759.0	694847.0	694847.0	694847.0	694847.0	694847.0	694847.0	694847.0	694847.0	695879.0	696204.0	696204.0	696274.0	696858.0
60.0	814250.0	814250.0	815129.0	815129.0	815129.0	815129.0	815129.0	815129.0	815129.0	815129.0	815129.0	815129.0	815129.0	815129.0	815129.0	815129.0	815129.0	815129.0	815129.0	815129.0	815129.0	815129.0	815129.0	815129.0	815129.0	815230.0	815230.0	815591.0	815591.0	815591.0	815591.0	815591.0	815591.0	815591.0	815591.0
61.0	1358975.0	1358975.0	1365443.0	1365888.0	1365888.0	1365888.0	1366566.0	1369883.0	1369883.0	1372848.0	1375502.0	1378018.0	1379060.0	1391914.0	1391914.0	1393180.0	1394055.0	1396553.0	1399944.0	1404692.0	1406349.0	1410083.0	1411568.0	1414324.0	1416614.0	1417236.0	1418449.0	1418449.0	1418449.0	1418478.0	1418478.0	1418510.0	1421398.0	1423447.0	1423763.0
62.0	1875918.0	1875918.0	1877816.0	1877816.0	1877816.0	1877954.0	1877954.0	1877954.0	1878328.0	1878328.0	1878328.0	1878611.0	1878611.0	1878611.0	1878611.0	1879246.0	1880597.0	1880597.0	1880967.0	1881238.0	1881238.0	1881238.0	1881238.0	1881431.0	1883158.0	1883158.0	1883256.0	1883256.0	1883256.0	1883256.0	1883256.0	1883256.0	1885350.0	1886190.0	1886190.0
63.0	586449.0	586449.0	586449.0	586449.0	586449.0	586449.0	586449.0	586449.0	587059.0	587059.0	587059.0	587059.0	588539.0	588539.0	588539.0	588539.0	588539.0	589951.0	589951.0	589951.0	589951.0	589951.0	589951.0	589951.0	590900.0	591401.0	591401.0	591401.0	591401.0	591401.0	591401.0	591401.0	591401.0	591401.0	591711.0
64.0	823088.0	823088.0	824022.0	824022.0	825417.0	825417.0	825417.0	825417.0	825417.0	825417.0	825417.0	825417.0	825417.0	829148.0	829206.0	834485.0	834890.0	839718.0	839731.0	839887.0	839887.0	839887.0	841311.0	850528.0	877260.0	877995.0	884519.0	891354.0	893715.0	896424.0	897082.0	901417.0	903552.0	904451.0	905298.0
65.0	285585.0	285585.0	285585.0	285585.0	285585.0	285585.0	285585.0	285585.0	285585.0	285585.0	285585.0	285585.0	285585.0	285585.0	285585.0	285585.0	285585.0	285585.0	285585.0	285585.0	285585.0	285585.0	285585.0	285585.0	285585.0	285585.0	285585.0	285585.0	285585.0	285585.0	285585.0	285585.0	285585.0	285585.0	285585.0
66.0	490251.0	490251.0	491592.0	491777.0	491777.0	491777.0	491777.0	491777.0	491777.0	491777.0	491777.0	491777.0	491777.0	491777.0	499364.0	500297.0	500297.0	500723.0	500723.0	500886.0	500886.0	500886.0	500886.0	500886.0	500886.0	502555.0	503001.0	508985.0	509982.0	509982.0	510132.0	510181.0	510259.0	511073.0	511181.0
67.0	1242293.0	1242293.0	1242293.0	1242293.0	1244263.0	1245290.0	1247364.0	1249849.0	1251085.0	1251085.0	1251103.0	1251103.0	1251194.0	1254880.0	1254880.0	1256023.0	1256023.0	1256023.0	1256625.0	1257189.0	1257928.0	1260044.0	1262516.0	1262694.0	1262694.0	1262694.0	1262694.0	1263818.0	1268208.0	1268208.0	1268208.0	1270138.0	1270269.0	1270710.0	1271444.0
68.0	448049.0	448049.0	449895.0	449895.0	449895.0	469636.0	469636.0	469725.0	469725.0	469725.0	469725.0	469725.0	470393.0	470393.0	470393.0	472969.0	472969.0	472969.0	473647.0	473798.0	473798.0	473798.0	516302.0	520064.0	520064.0	520851.0	521408.0	521408.0	526822.0	526822.0	527088.0	527451.0	527451.0	529635.0	529635.0
69.0	570321.0	570321.0	570321.0	570578.0	570578.0	571459.0	571459.0	571459.0	573204.0	573204.0	573722.0	575003.0	575848.0	575848.0	575848.0	576235.0	576235.0	576235.0	576880.0	576880.0	576880.0	577785.0	577785.0	577785.0	577785.0	577785.0	577785.0	577785.0	579375.0	579375.0	579375.0	579375.0	579375.0	579375.0	579375.0
70.0	1285991.0	1285991.0	1288463.0	1298502.0	1298502.0	1299118.0	1299118.0	1299118.0	1299860.0	1316016.0	1317107.0	1319161.0	1326120.0	1327120.0	1333756.0	1334016.0	1394900.0	1401530.0	1406445.0	1406993.0	1407356.0	1411488.0	1416530.0	1417666.0	1425120.0	1428117.0	1428117.0	1428117.0	1439251.0	1440120.0	1440537.0	1441249.0	1444809.0	1444809.0	1445108.0
71.0	3225357.0	3225357.0	3231768.0	3234263.0	3234931.0	3235978.0	3235992.0	3252432.0	3255950.0	3258469.0	3270149.0	3275533.0	3276346.0	3283279.0	3292720.0	3296166.0	3315325.0	3322876.0	3335362.0	3336316.0	3347712.0	3352030.0	3355808.0	3382438.0	3423937.0	3444227.0	3449746.0	3449746.0	3460103.0	3460103.0	3462622.0	3477077.0	3496375.0	3511020.0	3514655.0
72.0	1956042.0	1956042.0	1956042.0	1956042.0	1964753.0	1996320.0	1996320.0	2025753.0	2032745.0	2035034.0	2037316.0	2041916.0	2047897.0	2052376.0	2052376.0	2059281.0	2063508.0	2064916.0	2074959.0	2079678.0	2082055.0	2086066.0	2104292.0	2104292.0	2108430.0	2108464.0	2108923.0	2108923.0	2118157.0	2118157.0	2123882.0	2128174.0	2128203.0	2128203.0	2129909.0
73.0	748957.0	748957.0	750953.0	750953.0	750953.0	752008.0	752008.0	759331.0	763542.0	763542.0	771312.0	771312.0	771340.0	771340.0	771375.0	774415.0	775551.0	776226.0	779663.0	781304.0	789257.0	796967.0	818674.0	848663.0	848663.0	848663.0	851937.0	851937.0	852032.0	868245.0	868245.0	877715.0	880034.0	883308.0	883308.0
74.0	1589073.0	1589073.0	1589073.0	1589073.0	1589073.0	1589999.0	1589999.0	1593139.0	1595979.0	1596388.0	1597239.0	1602271.0	1603348.0	1604164.0	1604839.0	1611214.0	1612568.0	1614611.0	1615671.0	1615671.0	1616532.0	1616532.0	1617231.0	1617231.0	1617231.0	1617774.0	1619766.0	1619766.0	1620962.0	1620962.0	1622983.0	1624787.0	1626785.0	1626785.0	1626785.0
75.0	1132610.0	1132610.0	1138301.0	1138732.0	1138732.0	1139686.0	1139686.0	1140815.0	1140888.0	1140888.0	1140888.0	1144630.0	1145713.0	1145713.0	1146349.0	1146878.0	1147851.0	1147851.0	1147866.0	1148017.0	1150551.0	1150551.0	1152309.0	1152309.0	1152526.0	1153817.0	1153817.0	1155753.0	1158102.0	1158102.0	1159483.0	1160403.0	1161270.0	1163569.0	1163569.0
76.0	564462.0	564462.0	564462.0	564589.0	564589.0	564589.0	565049.0	565049.0	565049.0	565049.0	565665.0	565665.0	565692.0	565692.0	565692.0	565758.0	565758.0	565758.0	565758.0	574600.0	574600.0	574600.0	574600.0	574600.0	582437.0	586000.0	586000.0	586000.0	587863.0	587863.0	587863.0	587863.0	587863.0	594977.0	595072.0
77.0	970064.0	970064.0	970064.0	970595.0	970595.0	970595.0	971219.0	971341.0	973669.0	973669.0	973669.0	973669.0	975482.0	976467.0	976467.0	976467.0	979049.0	987489.0	987489.0	988553.0	989096.0	989096.0	989096.0	989096.0	989096.0	989777.0	989777.0	989777.0	990680.0	990680.0	990680.0	995785.0	995785.0	996371.0	996525.0
78.0	924076.0	924076.0	924076.0	924099.0	924099.0	925044.0	929187.0	929187.0	929793.0	929793.0	930268.0	930496.0	930654.0	930654.0	931561.0	937856.0	940811.0	944172.0	946658.0	946767.0	947292.0	947292.0	947292.0	948158.0	948158.0	948158.0	948715.0	948715.0	949786.0	952057.0	952462.0	952462.0	952462.0	952462.0	952788.0
79.0	709470.0	709470.0	709470.0	709508.0	709508.0	709508.0	709508.0	709892.0	709892.0	709892.0	710557.0	710557.0	710557.0	711388.0	711517.0	711660.0	711678.0	711678.0	712500.0	712500.0	713736.0	714587.0	715478.0	715478.0	715478.0	716511.0	716511.0	716511.0	717820.0	721414.0	721414.0	721414.0	721414.0	721414.0	721496.0
80.0	1304480.0	1304480.0	1304480.0	1306077.0	1307127.0	1307489.0	1307489.0	1309372.0	1309372.0	1309372.0	1309968.0	1309968.0	1309968.0	1309968.0	1309968.0	1310016.0	1310198.0	1310198.0	1314434.0	1314633.0	1314647.0	1314647.0	1314647.0	1314647.0	1314647.0	1314647.0	1314677.0	1314677.0	1317848.0	1318882.0	1318882.0	1319809.0	1319809.0	1319809.0	1320617.0
81.0	586000.0	586000.0	587335.0	587335.0	587335.0	587368.0	588284.0	588778.0	590845.0	590845.0	592200.0	592200.0	592200.0	592936.0	593580.0	595030.0	596342.0	596343.0	603560.0	604403.0	604497.0	604497.0	604497.0	604497.0	604497.0	604497.0	608949.0	609291.0	609322.0	609322.0	609322.0	610624.0	612346.0	612346.0	612359.0
82.0	476217.0	476217.0	476217.0	476217.0	476217.0	476242.0	476750.0	476750.0	476750.0	476750.0	477197.0	477197.0	477889.0	477889.0	477889.0	477889.0	477889.0	477889.0	479359.0	481238.0	481238.0	481810.0	481810.0	481810.0	481810.0	481810.0	481810.0	481810.0	485496.0	485496.0	487220.0	487220.0	487935.0	487935.0	487938.0
83.0	1090536.0	1090536.0	1091947.0	1092093.0	1092093.0	1095127.0	1096255.0	1097432.0	1098077.0	1098077.0	1101579.0	1101579.0	1101579.0	1105593.0	1105824.0	1107192.0	1107300.0	1112065.0	1118244.0	1121684.0	1121767.0	1121767.0	1132126.0	1132126.0	1132126.0	1132297.0	1132297.0	1132297.0	1134311.0	1137458.0	1137458.0	1137458.0	1137458.0	1137458.0	1137458.0
84.0	401398.0	401398.0	401398.0	401398.0	401398.0	401398.0	401398.0	401398.0	401813.0	401813.0	401813.0	401813.0	401813.0	402129.0	402129.0	402129.0	406037.0	406102.0	406102.0	406102.0	406102.0	406102.0	414343.0	414343.0	414343.0	414343.0	414343.0	414343.0	415727.0	415727.0	415727.0	415727.0	415727.0	415727.0	415727.0
85.0	2292633.0	2292633.0	2295401.0	2295794.0	2295794.0	2296277.0	2296701.0	2298440.0	2300143.0	2300426.0	2302436.0	2304432.0	2304432.0	2305607.0	2311415.0	2311420.0	2311420.0	2317805.0	2325760.0	2334624.0	2335942.0	2337120.0	2339606.0	2341301.0	2341626.0	2346932.0	2356804.0	2356806.0	2379120.0	2384467.0	2384467.0	2388674.0	2398281.0	2402955.0	2406428.0
86.0	1894839.0	1894839.0	1895604.0	1896146.0	1899537.0	1899537.0	1899588.0	1899588.0	1900988.0	1900988.0	1902689.0	1906435.0	1907649.0	1907649.0	1908241.0	1908269.0	1913582.0	1913582.0	1914546.0	1914546.0	1915842.0	1918552.0	1919437.0	1920436.0	1920514.0	1922236.0	1922236.0	1922236.0	1928340.0	1928386.0	1928386.0	1930147.0	1931953.0	1931953.0	1932297.0
87.0	2057757.0	2057757.0	2069370.0	2071312.0	2071312.0	2073483.0	2077605.0	2128173.0	2155819.0	2159665.0	2159665.0	2181229.0	2191127.0	2197627.0	2200118.0	2200118.0	2203506.0	2213401.0	2217001.0	2220513.0	2227396.0	2253605.0	2303327.0	2322412.0	2322412.0	2335089.0	2340554.0	2345929.0	2353573.0	2354357.0	2356652.0	2356652.0	2358977.0	2360602.0	2363394.0
88.0	579446.0	579446.0	579446.0	579446.0	579446.0	580445.0	580445.0	580445.0	582583.0	582583.0	583629.0	587143.0	587780.0	587780.0	587780.0	588553.0	588553.0	588553.0	589753.0	589753.0	589753.0	589753.0	591171.0	591171.0	591171.0	592095.0	592095.0	592095.0	593379.0	593379.0	593379.0	594256.0	594256.0	595071.0	595071.0
89.0	2092349.0	2092349.0	2093823.0	2095049.0	2095049.0	2105372.0	2106325.0	2108130.0	2120551.0	2120971.0	2124324.0	2126154.0	2159262.0	2161044.0	2161044.0	2161151.0	2170763.0	2171447.0	2183451.0	2185055.0	2187526.0	2192351.0	2221583.0	2254772.0	2292844.0	2297076.0	2297188.0	2299160.0	2313206.0	2316610.0	2316610.0	2323585.0	2327445.0	2329882.0	2329890.0
90.0	1003736.0	1003736.0	1006387.0	1006387.0	1006387.0	1007122.0	1007122.0	1020225.0	1020225.0	1020225.0	1021257.0	1021257.0	1021257.0	1021448.0	1053839.0	1053839.0	1053839.0	1054748.0	1054748.0	1054748.0	1054748.0	1054844.0	1128732.0	1129354.0	1139023.0	1139192.0	1139192.0	1140137.0	1140139.0	1142483.0	1143360.0	1144541.0	1144541.0	1147619.0	1147619.0
91.0	3142295.0	3142295.0	3143585.0	3143626.0	3146322.0	3151097.0	3151281.0	3151281.0	3151923.0	3227213.0	3231556.0	3231556.0	3236690.0	3238903.0	3241489.0	3241489.0	3249382.0	3251242.0	3255787.0	3261495.0	3262374.0	3262374.0	3266127.0	3268388.0	3270760.0	3270760.0	3271272.0	3283444.0	3291618.0	3291618.0	3292557.0	3296531.0	3311121.0	3326202.0	3328215.0
92.0	2060668.0	2060668.0	2067783.0	2067783.0	2071007.0	2071007.0	2071007.0	2074710.0	2075751.0	2075790.0	2077025.0	2077025.0	2077546.0	2083037.0	2084461.0	2088899.0	2097938.0	2098600.0	2099240.0	2100260.0	2100260.0	2102407.0	2107423.0	2108347.0	2109368.0	2110921.0	2111641.0	2118524.0	2133628.0	2136890.0	2136892.0	2137761.0	2144166.0	2144784.0	2145471.0
93.0	2300063.0	2300063.0	2300506.0	2300517.0	2300517.0	2302623.0	2302623.0	2302623.0	2303051.0	2303051.0	2303051.0	2310109.0	2316868.0	2319083.0	2319634.0	2319634.0	2325759.0	2325829.0	2328793.0	2328793.0	2328793.0	2328793.0	2331845.0	2332116.0	2332118.0	2332308.0	2332988.0	2333037.0	2339410.0	2339410.0	2340253.0	2342506.0	2347920.0	2353546.0	2353603.0
94.0	986088.0	986088.0	990388.0	990388.0	990388.0	990388.0	990388.0	990388.0	990388.0	990388.0	990388.0	990388.0	991054.0	991252.0	997781.0	1000315.0	1045336.0	1054745.0	1054780.0	1059071.0	1059071.0	1059071.0	1061922.0	1061937.0	1066464.0	1068108.0	1068108.0	1068108.0	1070367.0	1076843.0	1076843.0	1079065.0	1079256.0	1079445.0	1081510.0
95.0	2044874.0	2044874.0	2048389.0	2050249.0	2052911.0	2060065.0	2060065.0	2060117.0	2060117.0	2061576.0	2062761.0	2071740.0	2087643.0	2141383.0	2171707.0	2184763.0	2184901.0	2187015.0	2190125.0	2191527.0	2191679.0	2193714.0	2281996.0	2331439.0	2333523.0	2335188.0	2345750.0	2379181.0	2387727.0	2404030.0	2405003.0	2405691.0	2433512.0	2436841.0	2437525.0
96.0	1722625.0	1722625.0	1723786.0	1723786.0	1724527.0	1724536.0	1724536.0	1724975.0	1725605.0	1727491.0	1733446.0	1734628.0	1737466.0	1740479.0	1740479.0	1740479.0	1741521.0	1742297.0	1743342.0	1744664.0	1744664.0	1746905.0	1768876.0	1769264.0	1770160.0	1770160.0	1770309.0	1770728.0	1796119.0	1796119.0	1797084.0	1797084.0	1797202.0	1797202.0	1797202.0
97.0	3941349.0	3941349.0	3972677.0	3973265.0	3976382.0	3988957.0	3994540.0	4037486.0	4066031.0	4115107.0	4131722.0	4156086.0	4198706.0	4261450.0	4269687.0	4276631.0	4293784.0	4298166.0	4318123.0	4374758.0	4420556.0	4438913.0	4472479.0	4490154.0	4490554.0	4495040.0	4509753.0	4545432.0	4626448.0	4631360.0	4641909.0	4657215.0	4666407.0	4685094.0	4685677.0
98.0	1883579.0	1883579.0	1894865.0	1894865.0	1895715.0	1900742.0	1900742.0	1908938.0	2138843.0	2407406.0	2424466.0	2424694.0	2424694.0	2424939.0	2424939.0	2424939.0	2425692.0	2425692.0	2428056.0	2428056.0	2428056.0	2428056.0	2428137.0	2428398.0	2428967.0	2440277.0	2440277.0	2440405.0	2458057.0	2458682.0	2461550.0	2472954.0	2472957.0	2472957.0	2473068.0
99.0	1072285.0	1072285.0	1072285.0	1072314.0	1072523.0	1075739.0	1075739.0	1077048.0	1077925.0	1078011.0	1078618.0	1078618.0	1079210.0	1079210.0	1092342.0	1095409.0	1108747.0	1111725.0	1117486.0	1122560.0	1123050.0	1123050.0	1346119.0	1346119.0	1346119.0	1346119.0	1347257.0	1348482.0	1351725.0	1354847.0	1354847.0	1354847.0	1355627.0	1358262.0	1358262.0
100.0	1541496.0	1541496.0	1547001.0	1547210.0	1547497.0	1547497.0	1547497.0	1547497.0	1549649.0	1549699.0	1550306.0	1550306.0	1555864.0	1556645.0	1556645.0	1556645.0	1559258.0	1559769.0	1565552.0	1566732.0	1566732.0	1566732.0	1594990.0	1594990.0	1595992.0	1602806.0	1602806.0	1602896.0	1620039.0	1620480.0	1620843.0	1620843.0	1620983.0	1621200.0	1621845.0
101.0	3575018.0	3575018.0	3584139.0	3584994.0	3590729.0	3605778.0	3613961.0	3716097.0	3777582.0	3797218.0	3810785.0	3829519.0	3836628.0	3882406.0	4041750.0	4053047.0	4073165.0	4097426.0	4119558.0	4125880.0	4139792.0	4250726.0	4415179.0	4424851.0	4461061.0	4483326.0	4496473.0	4597638.0	4638520.0	4646545.0	4663455.0	4709260.0	4732520.0	4771932.0	4792708.0
102.0	2106337.0	2106337.0	2106959.0	2107532.0	2107532.0	2108730.0	2108856.0	2108856.0	2117725.0	2120809.0	2120809.0	2120809.0	2125987.0	2132506.0	2135532.0	2138157.0	2140863.0	2142518.0	2146956.0	2146956.0	2148878.0	2148878.0	2148878.0	2148878.0	2149326.0	2149326.0	2149326.0	2150318.0	2163595.0	2163595.0	2163595.0	2164516.0	2165248.0	2166218.0	2166380.0
103.0	1596134.0	1596134.0	1596693.0	1596693.0	1597313.0	1600331.0	1600331.0	1603253.0	1603253.0	1603253.0	1608614.0	1608614.0	1608614.0	1610302.0	1610302.0	1610302.0	1620512.0	1629425.0	1631089.0	1631511.0	1631511.0	1632612.0	1644098.0	1646290.0	1646385.0	1647491.0	1647936.0	1647936.0	1654571.0	1660126.0	1671335.0	1672338.0	1679765.0	1682159.0	1683538.0
104.0	1299711.0	1299711.0	1301049.0	1301049.0	1301049.0	1301512.0	1301512.0	1302572.0	1303885.0	1304059.0	1304059.0	1304778.0	1305887.0	1308666.0	1308666.0	1308666.0	1308666.0	1309189.0	1323160.0	1323170.0	1323170.0	1323198.0	1324697.0	1329435.0	1329435.0	1331479.0	1331479.0	1331479.0	1333666.0	1333666.0	1334508.0	1334595.0	1334958.0	1335372.0	1337816.0
105.0	1750845.0	1750845.0	1753534.0	1754045.0	1754905.0	1755564.0	1755564.0	1758489.0	1761812.0	1764241.0	1766858.0	1767629.0	1775592.0	1776144.0	1776696.0	1780635.0	1782724.0	1786720.0	1795164.0	1795232.0	1803996.0	1806883.0	1811858.0	1863925.0	1897043.0	1904049.0	1915825.0	1920754.0	1924024.0	1924092.0	1924092.0	1928827.0	1944278.0	2033750.0	2034131.0
106.0	2110000.0	2110000.0	2124378.0	2124378.0	2124439.0	2126588.0	2126874.0	2128230.0	2128323.0	2241379.0	2241400.0	2241400.0	2244736.0	2244736.0	2244736.0	2244736.0	2265250.0	2272128.0	2277787.0	2278134.0	2278777.0	2279413.0	2286187.0	2312187.0	2313149.0	2315100.0	2315100.0	2315633.0	2334495.0	2339182.0	2339182.0	2341047.0	2341047.0	2342300.0	2346064.0
107.0	829871.0	829871.0	830845.0	831233.0	831233.0	831233.0	831233.0	831233.0	831233.0	831233.0	831233.0	831233.0	831233.0	831233.0	831233.0	831233.0	831233.0	831233.0	831233.0	831233.0	832824.0	833170.0	833170.0	833862.0	833862.0	833862.0	833862.0	835840.0	844530.0	844530.0	844530.0	844530.0	844530.0	844530.0	847033.0
108.0	1638834.0	1638834.0	1640463.0	1641118.0	1650820.0	1654459.0	1654459.0	1654459.0	1656998.0	1801305.0	1801305.0	1802110.0	1805998.0	1806060.0	1807233.0	1807233.0	1811100.0	1811100.0	1811100.0	1811655.0	1811655.0	1811655.0	1812808.0	1812808.0	1812808.0	1813175.0	1813175.0	1836496.0	1998701.0	2004111.0	2004398.0	2007980.0	2007980.0	2014617.0	2014784.0
109.0	791922.0	791922.0	792030.0	792030.0	792030.0	792547.0	792584.0	793151.0	793151.0	793295.0	796413.0	796741.0	797086.0	798807.0	816293.0	817659.0	827774.0	831602.0	833552.0	834015.0	834566.0	837994.0	948492.0	948692.0	949030.0	949456.0	949456.0	951687.0	951687.0	951701.0	952090.0	952872.0	952961.0	952964.0	954004.0
110.0	519206.0	519206.0	522561.0	522561.0	522720.0	522720.0	522720.0	530145.0	530195.0	531763.0	532246.0	532246.0	532418.0	532529.0	545098.0	550884.0	552634.0	552634.0	554776.0	562470.0	562470.0	568938.0	855897.0	864312.0	867981.0	906115.0	906843.0	908381.0	912667.0	912667.0	914383.0	914383.0	915097.0	915097.0	917475.0
111.0	607390.0	607390.0	607390.0	607390.0	607390.0	626739.0	626739.0	626739.0	627198.0	627605.0	627605.0	627605.0	627605.0	628013.0	628013.0	628013.0	628013.0	628013.0	628013.0	628013.0	628071.0	628071.0	628071.0	628071.0	628725.0	630010.0	632190.0	632190.0	651346.0	737732.0	737732.0	737732.0	737732.0	737732.0	738614.0
112.0	2175448.0	2175448.0	2176618.0	2177224.0	2178268.0	2178645.0	2178645.0	2179077.0	2181405.0	2181405.0	2181405.0	2184047.0	2185874.0	2185874.0	2185874.0	2188263.0	2188584.0	2192571.0	2195370.0	2195546.0	2207801.0	2211227.0	2216114.0	2217272.0	2226006.0	2228655.0	2241080.0	2242797.0	2246335.0	2248781.0	2248818.0	2250171.0	2254050.0	2256742.0	2258615.0
113.0	1222772.0	1222772.0	1223480.0	1224083.0	1224756.0	1225005.0	1225005.0	1226774.0	1226906.0	1226906.0	1226906.0	1226906.0	1227147.0	1228264.0	1228264.0	1228264.0	1228264.0	1228578.0	1230152.0	1230548.0	1231500.0	1231652.0	1232068.0	1232068.0	1232727.0	1234564.0	1234788.0	1240108.0	1242202.0	1243484.0	1243484.0	1244150.0	1245221.0	1245739.0	1245739.0
114.0	1064379.0	1064379.0	1086498.0	1088822.0	1088963.0	1088963.0	1092911.0	1092911.0	1092911.0	1093233.0	1093233.0	1093233.0	1094258.0	1094258.0	1094258.0	1095071.0	1095071.0	1095149.0	1095149.0	1095149.0	1095149.0	1096265.0	1096587.0	1096587.0	1096587.0	1096587.0	1096587.0	1096587.0	1096829.0	1096829.0	1096829.0	1099053.0	1099053.0	1099053.0	1099053.0
115.0	1435084.0	1435084.0	1435084.0	1435944.0	1437488.0	1437488.0	1437488.0	1446218.0	1448022.0	1448022.0	1449908.0	1449908.0	1451720.0	1451720.0	1451720.0	1453169.0	1453562.0	1457322.0	1457322.0	1457322.0	1457430.0	1457430.0	1457430.0	1457681.0	1457681.0	1458080.0	1458080.0	1458080.0	1460887.0	1460887.0	1460887.0	1461604.0	1461604.0	1462505.0	1462505.0
116.0	1293163.0	1293163.0	1298477.0	1300645.0	1304069.0	1305435.0	1306992.0	1307027.0	1315306.0	1316413.0	1316413.0	1316413.0	1318577.0	1319031.0	1319031.0	1319031.0	1319683.0	1320393.0	1320731.0	1330005.0	1331041.0	1331041.0	1332971.0	1332971.0	1333964.0	1333964.0	1334355.0	1336418.0	1338458.0	1338458.0	1338458.0	1339045.0	1339574.0	1339574.0	1340773.0
117.0	413613.0	413613.0	413613.0	413613.0	413613.0	413613.0	413613.0	413613.0	413912.0	413912.0	413912.0	413912.0	413912.0	413912.0	413912.0	413912.0	414357.0	414357.0	414357.0	415419.0	416235.0	416235.0	416235.0	416235.0	416235.0	416235.0	416369.0	416369.0	416672.0	416672.0	416672.0	416672.0	416760.0	417380.0	417929.0
118.0	1194677.0	1194677.0	1208394.0	1208394.0	1208955.0	1208955.0	1208955.0	1209301.0	1209301.0	1209301.0	1209301.0	1209301.0	1209450.0	1210606.0	1212253.0	1218232.0	1218232.0	1219594.0	1226070.0	1226070.0	1226070.0	1227314.0	1227314.0	1227314.0	1227314.0	1227314.0	1227378.0	1227378.0	1227413.0	1227567.0	1227787.0	1230535.0	1230535.0	1231282.0	1231282.0
119.0	675393.0	675393.0	682259.0	684415.0	685947.0	686216.0	686246.0	687791.0	687993.0	687993.0	688297.0	689750.0	692901.0	694626.0	695270.0	696475.0	697069.0	697512.0	697512.0	697512.0	697512.0	697574.0	697574.0	697945.0	697945.0	697945.0	697945.0	697945.0	697945.0	697945.0	697945.0	697945.0	697945.0	698074.0	698129.0
120.0	1759683.0	1759683.0	1759683.0	1761314.0	1761545.0	1762644.0	1763069.0	1763069.0	1764388.0	1765771.0	1769225.0	1769225.0	1770447.0	1771199.0	1771199.0	1771199.0	1773361.0	1778163.0	1778163.0	1778448.0	1779801.0	1780605.0	1780952.0	1780952.0	1781918.0	1782830.0	1782923.0	1783193.0	1783193.0	1783193.0	1783193.0	1783599.0	1786331.0	1786505.0	1786606.0
121.0	834972.0	834972.0	834972.0	834972.0	834972.0	834972.0	834972.0	834972.0	834972.0	852315.0	866001.0	866001.0	879719.0	879719.0	879719.0	887137.0	887137.0	887735.0	890913.0	890913.0	895693.0	895693.0	896019.0	905186.0	905186.0	905186.0	905186.0	905186.0	906052.0	906052.0	906052.0	906052.0	906052.0	906052.0	906413.0
122.0	1443251.0	1443251.0	1443712.0	1443712.0	1443712.0	1443712.0	1443712.0	1443965.0	1445377.0	1445377.0	1445528.0	1445528.0	1446398.0	1446398.0	1447489.0	1447489.0	1447489.0	1447691.0	1447746.0	1447746.0	1447746.0	1447746.0	1448217.0	1448533.0	1448533.0	1448533.0	1448533.0	1448533.0	1448821.0	1448821.0	1449568.0	1492746.0	1492746.0	1492761.0	1493459.0
123.0	1499323.0	1499323.0	1501696.0	1502235.0	1503201.0	1504563.0	1504856.0	1506643.0	1508200.0	1508200.0	1509050.0	1509050.0	1509848.0	1510633.0	1534687.0	1534687.0	1534687.0	1534735.0	1534735.0	1536076.0	1536393.0	1540632.0	1553137.0	1553137.0	1553137.0	1558214.0	1558214.0	1559903.0	1570929.0	1570929.0	1571416.0	1571986.0	1571986.0	1577325.0	1578081.0
124.0	1274585.0	1274585.0	1274585.0	1275334.0	1275750.0	1278815.0	1278815.0	1279808.0	1298549.0	1298549.0	1298552.0	1298552.0	1304255.0	1304334.0	1304334.0	1307788.0	1308213.0	1311051.0	1311480.0	1311480.0	1311480.0	1312997.0	1314774.0	1314774.0	1314774.0	1315944.0	1315944.0	1315944.0	1317281.0	1317281.0	1318900.0	1320649.0	1320649.0	1322717.0	1323168.0
125.0	919303.0	919303.0	919303.0	923846.0	923846.0	923846.0	923846.0	938201.0	940191.0	940191.0	940689.0	940689.0	940689.0	943465.0	952761.0	967549.0	989750.0	1008702.0	1022020.0	1022649.0	1025060.0	1035017.0	1035017.0	1035017.0	1035723.0	1040302.0	1040302.0	1040302.0	1041862.0	1064882.0	1067738.0	1074464.0	1076745.0	1078776.0	1078886.0
126.0	1628025.0	1628025.0	1628025.0	1628025.0	1628025.0	1628521.0	1629387.0	1629495.0	1632772.0	1633868.0	1633868.0	1633868.0	1633868.0	1634829.0	1634829.0	1634829.0	1634829.0	1635274.0	1635564.0	1635564.0	1635564.0	1637360.0	1637360.0	1637360.0	1637360.0	1637713.0	1637713.0	1637713.0	1639058.0	1639058.0	1641398.0	1641511.0	1643319.0	1643902.0	1643902.0
127.0	1920480.0	1920480.0	1938807.0	1940379.0	1941263.0	1959870.0	1973484.0	2005441.0	2015616.0	2015817.0	2019264.0	2021174.0	2023842.0	2026204.0	2026617.0	2026617.0	2026617.0	2035540.0	2050797.0	2052448.0	2076760.0	2080887.0	2083240.0	2093786.0	2094807.0	2109181.0	2110456.0	2110536.0	2141107.0	2143027.0	2149244.0	2149413.0	2151090.0	2157495.0	2158326.0
128.0	1492239.0	1492239.0	1492239.0	1492239.0	1492239.0	1492239.0	1492239.0	1493231.0	1493569.0	1493569.0	1493569.0	1493569.0	1494112.0	1497401.0	1497401.0	1499270.0	1502096.0	1502096.0	1507076.0	1511489.0	1511489.0	1511489.0	1513510.0	1514427.0	1514432.0	1515655.0	1515655.0	1515655.0	1522886.0	1528202.0	1533779.0	1540352.0	1542720.0	1542720.0	1542720.0
129.0	521173.0	521173.0	521226.0	521226.0	524299.0	524299.0	524481.0	524481.0	524481.0	524481.0	524656.0	524656.0	525160.0	525160.0	525160.0	525606.0	525606.0	525761.0	526423.0	526500.0	526500.0	526500.0	526500.0	526500.0	526811.0	526811.0	527125.0	527125.0	527125.0	527969.0	527969.0	528637.0	528637.0	528637.0	528637.0
130.0	566648.0	566648.0	566648.0	567212.0	567212.0	567276.0	567918.0	570067.0	570067.0	570067.0	570583.0	570583.0	570583.0	570583.0	570583.0	571339.0	571339.0	571339.0	571470.0	571470.0	571470.0	571470.0	583202.0	583202.0	583202.0	583202.0	583202.0	583833.0	584600.0	584600.0	584600.0	584600.0	585371.0	585863.0	586118.0
131.0	558817.0	558817.0	558998.0	558998.0	559076.0	559973.0	559973.0	559973.0	559973.0	559973.0	561505.0	561505.0	562388.0	562455.0	562455.0	562455.0	566152.0	568240.0	568240.0	568240.0	568279.0	590304.0	593449.0	593449.0	593449.0	593449.0	593449.0	594843.0	594843.0	594843.0	594843.0	595607.0	595607.0	597337.0	597337.0
132.0	1178812.0	1178812.0	1178899.0	1178899.0	1178899.0	1180632.0	1180632.0	1180632.0	1181183.0	1181183.0	1182472.0	1182543.0	1183021.0	1183021.0	1183021.0	1183021.0	1183021.0	1189026.0	1196326.0	1199440.0	1200810.0	1200810.0	1201263.0	1201263.0	1201880.0	1204045.0	1204202.0	1204239.0	1204995.0	1205788.0	1206003.0	1220866.0	1220866.0	1220866.0	1220866.0
133.0	1069731.0	1069731.0	1078003.0	1083077.0	1083804.0	1086342.0	1089348.0	1107414.0	1116423.0	1121578.0	1124552.0	1126419.0	1127360.0	1127360.0	1144835.0	1145358.0	1145358.0	1153838.0	1233058.0	1255298.0	1257188.0	1257188.0	1271966.0	1300034.0	1300414.0	1300414.0	1300414.0	1301069.0	1302976.0	1302976.0	1302976.0	1302976.0	1302976.0	1302976.0	1302976.0
134.0	1637324.0	1637324.0	1644630.0	1645464.0	1645923.0	1658778.0	1679202.0	1681766.0	1686554.0	1688020.0	1688974.0	1688974.0	1692263.0	1693531.0	1701442.0	1701442.0	1701442.0	1701442.0	1704781.0	1717553.0	1717553.0	1717553.0	1724977.0	1731707.0	1732585.0	1767892.0	1767892.0	1772726.0	1777265.0	1777265.0	1777265.0	1777265.0	1778892.0	1779674.0	1779674.0
135.0	553003.0	553003.0	553003.0	553003.0	553750.0	553750.0	553750.0	553750.0	553818.0	553818.0	553829.0	553893.0	553893.0	554765.0	554817.0	554817.0	555276.0	555276.0	556620.0	556620.0	558985.0	558985.0	560636.0	560857.0	560857.0	561389.0	561430.0	561929.0	563664.0	563690.0	563690.0	563690.0	564257.0	565616.0	566724.0
136.0	525996.0	525996.0	525996.0	525996.0	525996.0	526029.0	529180.0	536425.0	537555.0	537555.0	537555.0	537555.0	537555.0	537555.0	537555.0	537555.0	537555.0	537555.0	539042.0	539042.0	540462.0	540462.0	540920.0	540920.0	540920.0	540920.0	540920.0	540920.0	542639.0	542950.0	543151.0	543275.0	546904.0	549029.0	549029.0
137.0	419334.0	419334.0	419334.0	419334.0	419334.0	419334.0	419334.0	419334.0	419968.0	419968.0	419968.0	419968.0	419968.0	420345.0	420345.0	420345.0	420806.0	420806.0	420806.0	420869.0	420869.0	420869.0	420869.0	420869.0	420869.0	420869.0	420869.0	420869.0	420869.0	420869.0	420869.0	420869.0	420869.0	420888.0	420888.0
138.0	323771.0	323771.0	323771.0	323771.0	323771.0	323771.0	323771.0	323771.0	323771.0	323771.0	323771.0	323771.0	323771.0	323771.0	323771.0	323771.0	323771.0	323771.0	323771.0	323771.0	323771.0	324987.0	324987.0	324987.0	324987.0	324987.0	324987.0	327649.0	327649.0	327649.0	327649.0	327738.0	327738.0	327738.0	327738.0
139.0	389375.0	389375.0	389375.0	389375.0	389375.0	389777.0	389777.0	389777.0	389777.0	389777.0	389956.0	389956.0	389956.0	390643.0	390643.0	390643.0	390643.0	390643.0	390643.0	390643.0	390643.0	390643.0	390851.0	390851.0	390851.0	390851.0	391399.0	391399.0	391973.0	391973.0	394401.0	395497.0	395497.0	395497.0	395497.0
140.0	1008221.0	1008221.0	1008542.0	1011036.0	1017658.0	1018471.0	1018471.0	1034267.0	1038572.0	1061326.0	1074657.0	1074657.0	1079685.0	1080466.0	1080890.0	1084559.0	1084559.0	1088840.0	1109103.0	1109279.0	1111718.0	1116290.0	1120583.0	1127044.0	1128214.0	1128214.0	1129911.0	1134612.0	1150046.0	1152093.0	1156600.0	1159249.0	1159249.0	1159820.0	1159820.0
141.0	1791324.0	1791324.0	1791324.0	1791324.0	1791324.0	1791324.0	1791324.0	1791512.0	1791512.0	1791512.0	1791512.0	1791974.0	1791974.0	1791974.0	1791974.0	1797251.0	1802413.0	1803862.0	1803862.0	1803862.0	1809399.0	1810420.0	1811703.0	1812260.0	1813596.0	1813596.0	1813596.0	1816220.0	1817244.0	1817244.0	1817244.0	1824207.0	1828780.0	1828780.0	1829490.0
142.0	1077324.0	1077324.0	1077324.0	1077324.0	1077324.0	1077324.0	1077324.0	1078898.0	1078898.0	1078898.0	1078898.0	1078898.0	1078898.0	1078898.0	1078898.0	1078898.0	1078898.0	1078898.0	1078898.0	1078898.0	1078898.0	1078898.0	1079241.0	1079241.0	1079241.0	1079241.0	1079241.0	1079241.0	1079241.0	1079241.0	1079321.0	1079321.0	1079321.0	1079321.0	1079321.0
143.0	670646.0	670646.0	671839.0	671839.0	671839.0	671839.0	674713.0	677112.0	679868.0	687319.0	688302.0	690078.0	690432.0	690432.0	690432.0	690580.0	690580.0	692877.0	702017.0	704461.0	704461.0	711986.0	724123.0	724123.0	727639.0	729525.0	729728.0	731124.0	732945.0	736487.0	736722.0	736998.0	737198.0	743433.0	743917.0
144.0	2029298.0	2029298.0	2039891.0	2054561.0	2058236.0	2060383.0	2070930.0	2086549.0	2087353.0	2087353.0	2087723.0	2092888.0	2100805.0	2100805.0	2102125.0	2104645.0	2104645.0	2135113.0	2137157.0	2148068.0	2148537.0	2152243.0	2152978.0	2155803.0	2157856.0	2157856.0	2157856.0	2159243.0	2169146.0	2170666.0	2170666.0	2189292.0	2193982.0	2195214.0	2195214.0
145.0	792868.0	792868.0	793574.0	795091.0	795091.0	795268.0	795268.0	795268.0	795403.0	795403.0	795403.0	795403.0	795624.0	795952.0	795952.0	797763.0	802318.0	803228.0	805179.0	805620.0	806681.0	808445.0	808445.0	808445.0	811915.0	815234.0	816225.0	817642.0	817945.0	817945.0	818318.0	818318.0	818327.0	818327.0	819534.0
146.0	776369.0	776369.0	777878.0	778768.0	778768.0	778768.0	778768.0	779086.0	779086.0	779086.0	779086.0	779086.0	779241.0	779241.0	783188.0	783188.0	783188.0	783771.0	812222.0	812222.0	818546.0	840191.0	851197.0	852227.0	852368.0	853543.0	854215.0	855150.0	855756.0	856095.0	856095.0	856095.0	856095.0	858440.0	858583.0
147.0	922356.0	922356.0	922582.0	922735.0	924667.0	924675.0	925234.0	925352.0	928593.0	928593.0	928593.0	928593.0	928872.0	929683.0	929958.0	929958.0	929958.0	929958.0	930267.0	932521.0	932521.0	932521.0	932525.0	932525.0	932525.0	932525.0	932705.0	932705.0	932829.0	932897.0	932897.0	932939.0	932939.0	932939.0	932939.0
148.0	647402.0	647402.0	649219.0	649219.0	649219.0	650460.0	650460.0	650460.0	651308.0	651308.0	651308.0	651308.0	651308.0	651308.0	651308.0	651308.0	651308.0	651767.0	651989.0	651989.0	652394.0	652394.0	654253.0	654253.0	654253.0	654253.0	654253.0	654253.0	654253.0	654253.0	654253.0	655497.0	655762.0	656047.0	656047.0
149.0	1064664.0	1064664.0	1073747.0	1073747.0	1074095.0	1074095.0	1074095.0	1075298.0	1085909.0	1087554.0	1088057.0	1088057.0	1092846.0	1092846.0	1093553.0	1095313.0	1101327.0	1101327.0	1101693.0	1101693.0	1101990.0	1102301.0	1102751.0	1102751.0	1103045.0	1103540.0	1106091.0	1106091.0	1107568.0	1108299.0	1108299.0	1108299.0	1108611.0	1108790.0	1108945.0
150.0	867256.0	867256.0	867256.0	867256.0	867256.0	867256.0	867256.0	867256.0	867256.0	867256.0	868387.0	869391.0	869391.0	869391.0	869391.0	869391.0	869674.0	869674.0	869674.0	869746.0	869790.0	869790.0	871115.0	871115.0	871115.0	871115.0	871115.0	871115.0	871115.0	871115.0	871115.0	872108.0	872222.0	872222.0	872320.0
151.0	1848780.0	1848780.0	1856335.0	1858432.0	1866347.0	1866347.0	1866347.0	1867176.0	1872329.0	1872597.0	1872715.0	1872715.0	1874347.0	1876995.0	1878035.0	1890124.0	1896274.0	1914860.0	1915170.0	1915635.0	1918900.0	1919780.0	1926238.0	1937551.0	1941670.0	1949457.0	1951250.0	1951469.0	1955738.0	1957627.0	1958259.0	1958285.0	1958569.0	1961346.0	1961346.0
152.0	595185.0	595185.0	595185.0	595185.0	595185.0	595185.0	595185.0	595508.0	595736.0	595736.0	595736.0	595736.0	595776.0	595776.0	595776.0	595776.0	595776.0	595776.0	597390.0	597390.0	598504.0	598504.0	627764.0	627764.0	627764.0	627764.0	627764.0	627764.0	628167.0	628167.0	628167.0	628167.0	628167.0	628167.0	628167.0
153.0	1087471.0	1087471.0	1087471.0	1087848.0	1087848.0	1087848.0	1087848.0	1088006.0	1088006.0	1088006.0	1088006.0	1088006.0	1089005.0	1089005.0	1089016.0	1089917.0	1089917.0	1090116.0	1090453.0	1090549.0	1090549.0	1090549.0	1091043.0	1092685.0	1092685.0	1092685.0	1092685.0	1092685.0	1092733.0	1092733.0	1092733.0	1092733.0	1092733.0	1092733.0	1092733.0
154.0	438917.0	438917.0	438917.0	438917.0	438917.0	439133.0	439133.0	439322.0	439833.0	439833.0	440275.0	440275.0	440275.0	440477.0	441117.0	441117.0	441187.0	441187.0	441448.0	441448.0	441448.0	441448.0	442520.0	442520.0	442520.0	442520.0	442520.0	442520.0	443282.0	443282.0	443282.0	443282.0	443282.0	443282.0	443569.0
155.0	1706251.0	1706251.0	1707413.0	1707413.0	1708285.0	1708285.0	1708285.0	1708285.0	1708285.0	1708285.0	1712050.0	1712050.0	1714442.0	1714981.0	1715606.0	1715606.0	1715606.0	1715606.0	1726297.0	1726297.0	1726297.0	1726933.0	1729925.0	1730218.0	1731444.0	1731444.0	1731444.0	1731444.0	1739878.0	1740876.0	1740876.0	1741213.0	1741213.0	1743100.0	1743100.0
156.0	4068762.0	4068762.0	4072524.0	4080059.0	4083633.0	4105124.0	4126478.0	4147298.0	4169336.0	4186109.0	4207224.0	4220023.0	4246722.0	4263115.0	4276393.0	4290571.0	4306189.0	4311037.0	4331658.0	4336331.0	4370200.0	4370200.0	4411649.0	4425388.0	4555568.0	4562318.0	4603640.0	4608205.0	4612880.0	4614909.0	4628133.0	4638067.0	4643422.0	4649795.0	4656235.0
157.0	2957583.0	2957583.0	2966768.0	2968261.0	3004100.0	3005171.0	3016036.0	3033699.0	3034530.0	3039264.0	3039264.0	3041459.0	3042425.0	3043509.0	3048587.0	3050515.0	3052414.0	3053202.0	3067337.0	3071874.0	3074893.0	3084692.0	3104251.0	3107490.0	3125459.0	3183389.0	3192500.0	3198688.0	3201017.0	3202757.0	3208001.0	3215565.0	3223093.0	3225056.0	3225915.0
158.0	2020829.0	2020829.0	2023492.0	2025323.0	2044144.0	2045761.0	2045761.0	2045761.0	2055677.0	2055677.0	2055677.0	2064548.0	2064960.0	2070896.0	2072297.0	2073779.0	2073779.0	2076103.0	2085210.0	2093104.0	2105254.0	2105254.0	2140685.0	2146763.0	2149647.0	2151969.0	2152246.0	2152654.0	2160297.0	2160297.0	2160741.0	2173114.0	2179660.0	2180668.0	2186389.0
159.0	916857.0	916857.0	919864.0	919864.0	920127.0	920127.0	920633.0	921169.0	926974.0	926974.0	928340.0	929132.0	929459.0	929623.0	954573.0	954700.0	954766.0	961358.0	963282.0	963282.0	965432.0	965490.0	968223.0	968223.0	969207.0	969207.0	969207.0	972626.0	972626.0	972626.0	973642.0	974808.0	975123.0	975570.0	976665.0
160.0	935072.0	935072.0	937934.0	939500.0	939500.0	939500.0	939500.0	940050.0	940475.0	940475.0	940843.0	940843.0	941234.0	945200.0	947898.0	947898.0	948438.0	948438.0	963332.0	963332.0	963332.0	975828.0	976398.0	976398.0	976398.0	976673.0	976957.0	977983.0	979331.0	979331.0	980227.0	985260.0	985260.0	985260.0	986572.0
161.0	793411.0	793411.0	793411.0	793411.0	793795.0	793795.0	793795.0	793795.0	793795.0	793795.0	793795.0	793795.0	794027.0	794027.0	794027.0	794027.0	794027.0	794146.0	796995.0	796995.0	796995.0	796995.0	817223.0	820717.0	820717.0	820717.0	820717.0	820717.0	821962.0	821962.0	822428.0	822752.0	822752.0	822752.0	822752.0
162.0	1425250.0	1425250.0	1425250.0	1425250.0	1425250.0	1425250.0	1425438.0	1426775.0	1430749.0	1430749.0	1430749.0	1430749.0	1430749.0	1430749.0	1430749.0	1438300.0	1438388.0	1438388.0	1438824.0	1438824.0	1438824.0	1438948.0	1440027.0	1440630.0	1442249.0	1442249.0	1442249.0	1442249.0	1442311.0	1442311.0	1442311.0	1442407.0	1442407.0	1445815.0	1445815.0
163.0	898668.0	898668.0	899178.0	899178.0	899178.0	900615.0	900635.0	901059.0	901059.0	901059.0	901059.0	901059.0	901059.0	915169.0	915169.0	915169.0	916626.0	916626.0	917564.0	918126.0	918126.0	923735.0	924171.0	924171.0	925439.0	925802.0	926096.0	928309.0	928484.0	928484.0	936512.0	936512.0	938448.0	938448.0	938448.0
164.0	1009603.0	1009603.0	1018670.0	1019814.0	1019814.0	1025185.0	1027170.0	1048353.0	1050514.0	1051182.0	1074910.0	1078064.0	1078064.0	1081509.0	1097024.0	1099397.0	1107386.0	1120220.0	1122394.0	1122394.0	1122394.0	1123555.0	1123577.0	1123836.0	1129253.0	1129794.0	1131065.0	1133478.0	1138729.0	1138729.0	1138729.0	1138729.0	1138729.0	1140636.0	1140710.0
165.0	1011126.0	1011126.0	1011126.0	1012096.0	1012814.0	1013302.0	1013302.0	1013302.0	1013302.0	1013302.0	1013302.0	1013738.0	1013738.0	1014352.0	1014352.0	1014352.0	1014909.0	1014909.0	1014909.0	1016115.0	1021011.0	1021011.0	1021011.0	1021011.0	1021011.0	1021011.0	1021011.0	1021011.0	1024624.0	1024624.0	1026736.0	1026736.0	1026981.0	1026981.0	1026981.0
166.0	859264.0	859264.0	859264.0	861635.0	861635.0	861635.0	861635.0	864715.0	864715.0	867521.0	868179.0	868179.0	868179.0	868391.0	868634.0	868634.0	868634.0	872373.0	874221.0	874667.0	874667.0	874667.0	876073.0	876073.0	876073.0	876073.0	876997.0	879503.0	879681.0	880138.0	880138.0	880138.0	881301.0	882064.0	882212.0
167.0	730319.0	730319.0	730319.0	730319.0	730319.0	730319.0	730319.0	730319.0	732073.0	732073.0	732073.0	732073.0	732073.0	735796.0	735796.0	741888.0	747322.0	768120.0	768120.0	768409.0	769083.0	769083.0	778710.0	778710.0	778954.0	778954.0	778954.0	778954.0	779850.0	779850.0	779850.0	779850.0	779850.0	779850.0	780632.0
168.0	430671.0	430671.0	434358.0	434358.0	434358.0	434645.0	435323.0	435323.0	437528.0	437528.0	437528.0	437528.0	437528.0	437601.0	437601.0	438307.0	439293.0	445257.0	445257.0	445257.0	445257.0	445257.0	450284.0	450284.0	450284.0	450986.0	451546.0	453052.0	454751.0	456131.0	456131.0	456131.0	456131.0	456131.0	456131.0
169.0	366823.0	366823.0	366823.0	366823.0	366823.0	366823.0	366823.0	366823.0	366823.0	366823.0	366823.0	366823.0	368988.0	368988.0	371856.0	371856.0	371856.0	371856.0	372342.0	372342.0	373169.0	373169.0	373169.0	373169.0	373169.0	373169.0	373169.0	373169.0	373169.0	373169.0	373169.0	373169.0	373169.0	373169.0	373169.0
170.0	338354.0	338354.0	338354.0	339352.0	339352.0	339352.0	342293.0	342293.0	343159.0	343159.0	343159.0	343159.0	343516.0	343516.0	349083.0	349135.0	349135.0	351039.0	351239.0	354897.0	359193.0	359305.0	361702.0	363969.0	368647.0	368647.0	368647.0	368647.0	371298.0	371298.0	371298.0	372411.0	374517.0	374517.0	374517.0
171.0	338017.0	338017.0	338017.0	338017.0	338017.0	338168.0	338168.0	338168.0	338168.0	338168.0	338168.0	338168.0	338526.0	338526.0	338526.0	338526.0	338526.0	338938.0	339480.0	339480.0	339480.0	339480.0	339480.0	339480.0	339480.0	339480.0	339480.0	339480.0	339480.0	339480.0	339480.0	339480.0	339480.0	339480.0	339517.0
172.0	29357397.0	29357397.0	29534332.0	29631582.0	29731868.0	29789873.0	29959652.0	30056995.0	30205885.0	30362485.0	30858848.0	30955885.0	31074772.0	31368790.0	31548131.0	31688905.0	31825818.0	32001488.0	32092324.0	32283575.0	32352062.0	33525092.0	33730589.0	33976847.0	34166989.0	34275441.0	34374042.0	34550400.0	34597082.0	34666316.0	34757269.0	34818763.0	34934336.0	35018830.0	35058585.0
173.0	24154673.0	24154673.0	24245797.0	24299792.0	24366744.0	24461939.0	24622225.0	24762528.0	24818269.0	24907754.0	25025408.0	25079731.0	25181201.0	25308084.0	25369835.0	25412348.0	25444989.0	25488771.0	25557190.0	25588237.0	25744376.0	25849552.0	25941066.0	25999195.0	26053775.0	26110377.0	26160612.0	26222505.0	26306455.0	26351119.0	26369607.0	26413226.0	26442242.0	26472451.0	26506168.0
174.0	870987.0	870987.0	870987.0	871789.0	871789.0	871789.0	871789.0	872100.0	872100.0	872977.0	875949.0	875949.0	875949.0	876892.0	879096.0	880803.0	880803.0	880803.0	885919.0	885919.0	885919.0	886190.0	889628.0	889628.0	889628.0	889628.0	895670.0	899602.0	899602.0	901485.0	901485.0	901485.0	901485.0	902349.0	903136.0
175.0	6165063.0	6165063.0	6176813.0	6176813.0	6219208.0	6219970.0	6225706.0	6228246.0	6231959.0	6232916.0	6238973.0	6238973.0	6252677.0	6252677.0	6265561.0	6334611.0	6343539.0	6378037.0	6387406.0	6392680.0	6410901.0	6416935.0	6448757.0	6462958.0	6464102.0	6464181.0	6474930.0	6475949.0	6477616.0	6484568.0	6488041.0	6488041.0	6489267.0	6494631.0	6517558.0
176.0	2169210.0	2169210.0	2169210.0	2169210.0	2169210.0	2169210.0	2169210.0	2169210.0	2169210.0	2169210.0	2169210.0	2169210.0	2171756.0	2171756.0	2175874.0	2175874.0	2175874.0	2180910.0	2180910.0	2180910.0	2180910.0	2180910.0	2199011.0	2199131.0	2201122.0	2208613.0	2208832.0	2212007.0	2212007.0	2214789.0	2220255.0	2220275.0	2220275.0	2220487.0	2220487.0
177.0	3489583.0	3489583.0	3492634.0	3493445.0	3495554.0	3497038.0	3497038.0	3501461.0	3501461.0	3509362.0	3538023.0	3539592.0	3539592.0	3547774.0	3561361.0	3564108.0	3565497.0	3565724.0	3567881.0	3571234.0	3577220.0	3580825.0	3606200.0	3615023.0	3619344.0	3620527.0	3626619.0	3639668.0	3648068.0	3650038.0	3663177.0	3667131.0	3679048.0	3679822.0	3679822.0
178.0	1563965.0	1563965.0	1563965.0	1563965.0	1563993.0	1564409.0	1564466.0	1564466.0	1564732.0	1564732.0	1564786.0	1564786.0	1566178.0	1584005.0	1584055.0	1584973.0	1585025.0	1585025.0	1585099.0	1585099.0	1606011.0	1606023.0	1610930.0	1611744.0	1612547.0	1612547.0	1618007.0	1620937.0	1623432.0	1623432.0	1623432.0	1623432.0	1623432.0	1623432.0	1623462.0
179.0	1226443.0	1226443.0	1226443.0	1226443.0	1237095.0	1237095.0	1237095.0	1238811.0	1238811.0	1238811.0	1238811.0	1238811.0	1239758.0	1239758.0	1239758.0	1239758.0	1246468.0	1246468.0	1246468.0	1247690.0	1247690.0	1247690.0	1249833.0	1254572.0	1258022.0	1258022.0	1258022.0	1260007.0	1260007.0	1260007.0	1260193.0	1260193.0	1260361.0	1261557.0	1280810.0
180.0	1801493.0	1801493.0	1801493.0	1801493.0	1801493.0	1802554.0	1802554.0	1802554.0	1803041.0	1803766.0	1805981.0	1809716.0	1809722.0	1809722.0	1809850.0	1809850.0	1809850.0	1809850.0	1809850.0	1810090.0	1810090.0	1810090.0	1811568.0	1812233.0	1812233.0	1812233.0	1812233.0	1812241.0	1812284.0	1812284.0	1812284.0	1813135.0	1813224.0	1813881.0	1813881.0
181.0	3157675.0	3157675.0	3158129.0	3159559.0	3164545.0	3164545.0	3164545.0	3165597.0	3166359.0	3167616.0	3191925.0	3201176.0	3208998.0	3215844.0	3217032.0	3218245.0	3218245.0	3228299.0	3231000.0	3233909.0	3237022.0	3296615.0	3312425.0	3322483.0	3330359.0	3335768.0	3342257.0	3347768.0	3362801.0	3364357.0	3370854.0	3372496.0	3378886.0	3387460.0	3390229.0
182.0	1987092.0	1987092.0	1991072.0	1991768.0	1994736.0	1994736.0	1995239.0	2000858.0	2000858.0	2000858.0	2002645.0	2005087.0	2005488.0	2006267.0	2007853.0	2015251.0	2018139.0	2018139.0	2018904.0	2018904.0	2020906.0	2022859.0	2051343.0	2056645.0	2064618.0	2071116.0	2071116.0	2071621.0	2077056.0	2078530.0	2078530.0	2078729.0	2085908.0	2092539.0	2093941.0
183.0	4501151.0	4501151.0	4506494.0	4514489.0	4514569.0	4515892.0	4518999.0	4526578.0	4530675.0	4533615.0	4537684.0	4545379.0	4545911.0	4564684.0	4567282.0	4567329.0	4573376.0	4589840.0	4620420.0	4633003.0	4633003.0	4658557.0	4661449.0	4662861.0	4685707.0	4696828.0	4705201.0	4708297.0	4719489.0	4728930.0	4734224.0	4741748.0	4747188.0	4747700.0	4751332.0
184.0	2600172.0	2600172.0	2609408.0	2610969.0	2610969.0	2611856.0	2611856.0	2612602.0	2614257.0	2620806.0	2621123.0	2621747.0	2627222.0	2654671.0	2873855.0	2878734.0	2890564.0	2892475.0	2908043.0	2929839.0	2934133.0	3033896.0	3080598.0	3085053.0	3089503.0	3092325.0	3103645.0	3106047.0	3106047.0	3111677.0	3121800.0	3121800.0	3137703.0	3138700.0	3142476.0
185.0	1330199.0	1330199.0	1333636.0	1333636.0	1334083.0	1334083.0	1334083.0	1334157.0	1334157.0	1334157.0	1335505.0	1335505.0	1335731.0	1335731.0	1335731.0	1335731.0	1337601.0	1337601.0	1337601.0	1337601.0	1337815.0	1340950.0	1341070.0	1341463.0	1341463.0	1343269.0	1344825.0	1344825.0	1344825.0	1348961.0	1348961.0	1349197.0	1349424.0	1352877.0	1352877.0
186.0	1436568.0	1436568.0	1436568.0	1436568.0	1436568.0	1437880.0	1437880.0	1437880.0	1437880.0	1438270.0	1438332.0	1439450.0	1440735.0	1440735.0	1440735.0	1440735.0	1442200.0	1449304.0	1449304.0	1450483.0	1450483.0	1454516.0	1454516.0	1454516.0	1454516.0	1455012.0	1455448.0	1457595.0	1458762.0	1458785.0	1458785.0	1461932.0	1461932.0	1461932.0	1462246.0
187.0	1572910.0	1572910.0	1573996.0	1573996.0	1573996.0	1574676.0	1574676.0	1576489.0	1576741.0	1577182.0	1578373.0	1578786.0	1578999.0	1579086.0	1579086.0	1581337.0	1581337.0	1584754.0	1589923.0	1595505.0	1595505.0	1631092.0	1636247.0	1637651.0	1638565.0	1638565.0	1641379.0	1643357.0	1643357.0	1648010.0	1648491.0	1651492.0	1651492.0	1652723.0	1655348.0
188.0	986912.0	986912.0	987145.0	989483.0	989483.0	989483.0	989483.0	989523.0	989523.0	990976.0	991104.0	991104.0	991104.0	991104.0	991255.0	991638.0	991638.0	993000.0	993000.0	993000.0	993000.0	997743.0	998644.0	998644.0	998808.0	998808.0	998808.0	998808.0	998808.0	998808.0	998808.0	998808.0	998808.0	998808.0	1000471.0
189.0	1098725.0	1098725.0	1098725.0	1098725.0	1098852.0	1098852.0	1098852.0	1098852.0	1101125.0	1101125.0	1108291.0	1108291.0	1112452.0	1113451.0	1113451.0	1113451.0	1114095.0	1118507.0	1118507.0	1118507.0	1118507.0	1120864.0	1121507.0	1123030.0	1123030.0	1123758.0	1123758.0	1123758.0	1124335.0	1125565.0	1125565.0	1126027.0	1126049.0	1128637.0	1128637.0
190.0	2297814.0	2297814.0	2301793.0	2320875.0	2320875.0	2324820.0	2324820.0	2325850.0	2331951.0	2338292.0	2344779.0	2345923.0	2352121.0	2352857.0	2353193.0	2354113.0	2358339.0	2359790.0	2381992.0	2381992.0	2381992.0	2435903.0	2445779.0	2445779.0	2450532.0	2452389.0	2455852.0	2455852.0	2456181.0	2456181.0	2456181.0	2464472.0	2464472.0	2467306.0	2467456.0
191.0	1057469.0	1057469.0	1057469.0	1057792.0	1057792.0	1059680.0	1059680.0	1060754.0	1060754.0	1060991.0	1060991.0	1061371.0	1061516.0	1064348.0	1064348.0	1064348.0	1064752.0	1080029.0	1080068.0	1080068.0	1080068.0	1090423.0	1090423.0	1093855.0	1097670.0	1100470.0	1101160.0	1101364.0	1103192.0	1106596.0	1106596.0	1108327.0	1121266.0	1124494.0	1124494.0
192.0	2112227.0	2112227.0	2116222.0	2118643.0	2118643.0	2119156.0	2120985.0	2125692.0	2126842.0	2128861.0	2129131.0	2129735.0	2134843.0	2137162.0	2137162.0	2137162.0	2141221.0	2143546.0	2143976.0	2144121.0	2144121.0	2162278.0	2162278.0	2162278.0	2162278.0	2162935.0	2164187.0	2166946.0	2167268.0	2167764.0	2167914.0	2167914.0	2168745.0	2168745.0	2168745.0
193.0	1807149.0	1807149.0	1809251.0	1816542.0	1816542.0	1816542.0	1818709.0	1819694.0	1819694.0	1819694.0	1822246.0	1828432.0	1830992.0	1830992.0	1834021.0	1834021.0	1835065.0	1835649.0	1835651.0	1835651.0	1835651.0	1861998.0	1864255.0	1880718.0	1880718.0	1884100.0	1884798.0	1885575.0	1886356.0	1888952.0	1889994.0	1891487.0	1896576.0	1902144.0	1902795.0
194.0	1588262.0	1588262.0	1588262.0	1588262.0	1588262.0	1588262.0	1588262.0	1588262.0	1591302.0	1591302.0	1597943.0	1597992.0	1599567.0	1619643.0	1639583.0	1639583.0	1639948.0	1640582.0	1647965.0	1664766.0	1666007.0	1698106.0	1704345.0	1711181.0	1712101.0	1720621.0	1763707.0	1764396.0	1764428.0	1764428.0	1764428.0	1764428.0	1769773.0	1770033.0	1770555.0
195.0	809317.0	809317.0	809831.0	809974.0	809974.0	809974.0	809974.0	809974.0	809974.0	809974.0	810450.0	810450.0	810450.0	810969.0	810969.0	810969.0	810969.0	810969.0	810969.0	812008.0	812008.0	815520.0	815520.0	816473.0	817586.0	817586.0	818657.0	818727.0	818727.0	818727.0	818727.0	818727.0	818911.0	819234.0	819700.0
196.0	1455760.0	1455760.0	1455760.0	1455760.0	1455760.0	1458320.0	1458320.0	1458320.0	1459136.0	1459136.0	1459136.0	1459873.0	1464558.0	1464558.0	1464558.0	1464558.0	1464558.0	1468451.0	1469320.0	1473037.0	1473037.0	1473638.0	1478547.0	1479909.0	1479909.0	1479909.0	1486579.0	1488173.0	1493707.0	1493707.0	1494716.0	1494716.0	1494716.0	1494716.0	1494716.0
197.0	1622557.0	1622557.0	1622557.0	1623851.0	1623851.0	1624511.0	1624511.0	1624511.0	1624511.0	1624511.0	1624511.0	1625482.0	1625482.0	1625482.0	1625482.0	1625482.0	1625482.0	1625482.0	1628221.0	1679416.0	1679416.0	1693710.0	1693710.0	1694156.0	1694768.0	1694870.0	1694997.0	1695321.0	1695321.0	1697048.0	1700905.0	1701808.0	1702689.0	1702689.0	1703128.0
198.0	779994.0	779994.0	779994.0	779994.0	779994.0	780015.0	780015.0	780015.0	780015.0	780015.0	780015.0	780015.0	780015.0	780015.0	780015.0	780015.0	780015.0	781067.0	781396.0	781469.0	781514.0	781514.0	781514.0	781514.0	781562.0	781562.0	781562.0	781562.0	781647.0	782290.0	782290.0	782332.0	783485.0	783485.0	787275.0
199.0	2263864.0	2263864.0	2265054.0	2266045.0	2266045.0	2266315.0	2266315.0	2274241.0	2276638.0	2278101.0	2281946.0	2285958.0	2287649.0	2305066.0	2357340.0	2360823.0	2369312.0	2370454.0	2371482.0	2372208.0	2373586.0	2401220.0	2403235.0	2403235.0	2403590.0	2404666.0	2406805.0	2409404.0	2409404.0	2411003.0	2421654.0	2426851.0	2426851.0	2436422.0	2440985.0
200.0	2396694.0	2396694.0	2424389.0	2438173.0	2444498.0	2482927.0	2502512.0	2509962.0	2512547.0	2512547.0	2530272.0	2536776.0	2552101.0	2554472.0	2556111.0	2560882.0	2588539.0	2591545.0	2594522.0	2601038.0	2601163.0	2614276.0	2628724.0	2628724.0	2673071.0	2682940.0	2695372.0	2695791.0	2701730.0	2702953.0	2722396.0	2726128.0	2726947.0	2732439.0	2732755.0
201.0	1782065.0	1782065.0	1783209.0	1783209.0	1783209.0	1784998.0	1787820.0	1787820.0	1787820.0	1787820.0	1798309.0	1798309.0	1800887.0	1800887.0	1800887.0	1807607.0	1807607.0	1807607.0	1807727.0	1809110.0	1811718.0	1812056.0	1817122.0	1817471.0	1817471.0	1819228.0	1819940.0	1821939.0	1821939.0	1821939.0	1822819.0	1823686.0	1823686.0	1823891.0	1824449.0
202.0	943376.0	943376.0	943376.0	943376.0	943376.0	943376.0	943376.0	943376.0	943376.0	943376.0	943376.0	943376.0	943535.0	943535.0	943535.0	943928.0	943928.0	943928.0	943928.0	943928.0	943928.0	943928.0	943928.0	943928.0	944555.0	944567.0	944567.0	944567.0	944712.0	944712.0	944712.0	945159.0	945159.0	945159.0	945759.0
203.0	1682361.0	1682361.0	1682361.0	1682749.0	1685199.0	1685199.0	1685199.0	1686893.0	1686893.0	1687574.0	1687788.0	1688017.0	1688447.0	1688515.0	1688515.0	1688515.0	1688515.0	1688552.0	1688930.0	1689371.0	1690675.0	1690877.0	1691502.0	1691502.0	1693597.0	1694847.0	1694847.0	1694847.0	1694847.0	1694898.0	1694898.0	1695007.0	1695462.0	1695496.0	1695821.0
204.0	3676943.0	3676943.0	3685543.0	3685543.0	3685543.0	3694605.0	3695829.0	3700519.0	3700519.0	3700955.0	3717678.0	3723776.0	3724660.0	3727358.0	3729603.0	3729603.0	3737861.0	3753439.0	3753439.0	3753439.0	3753657.0	3771510.0	3771881.0	3777886.0	3785974.0	3786613.0	3790508.0	3799609.0	3804710.0	3804710.0	3804710.0	3807672.0	3807998.0	3807998.0	3808567.0
205.0	1222037.0	1222037.0	1222037.0	1222037.0	1222037.0	1222077.0	1222077.0	1222077.0	1222100.0	1222317.0	1222497.0	1222497.0	1222548.0	1222548.0	1222548.0	1222548.0	1222974.0	1222974.0	1222974.0	1222974.0	1222974.0	1222974.0	1222974.0	1222974.0	1223039.0	1223039.0	1223039.0	1223039.0	1223039.0	1223039.0	1223039.0	1223039.0	1223039.0	1223039.0	1223039.0
206.0	1180043.0	1180043.0	1184162.0	1184162.0	1184162.0	1184601.0	1184601.0	1184601.0	1184601.0	1184601.0	1184601.0	1184601.0	1184601.0	1184601.0	1184601.0	1184601.0	1186040.0	1186040.0	1187335.0	1187335.0	1187335.0	1188514.0	1188514.0	1188514.0	1188514.0	1188514.0	1188514.0	1188514.0	1191377.0	1191604.0	1191604.0	1192307.0	1192307.0	1192307.0	1192781.0
207.0	1530139.0	1530139.0	1531005.0	1531005.0	1531610.0	1532045.0	1532045.0	1532187.0	1532187.0	1532187.0	1532187.0	1534242.0	1534242.0	1534242.0	1534242.0	1535429.0	1536671.0	1536671.0	1536671.0	1537238.0	1537238.0	1545730.0	1546404.0	1547541.0	1547619.0	1547619.0	1547619.0	1548240.0	1550333.0	1550333.0	1550333.0	1550333.0	1550333.0	1550333.0	1550589.0
208.0	2500198.0	2500198.0	2500198.0	2500198.0	2500198.0	2500198.0	2500198.0	2500198.0	2500198.0	2500198.0	2500198.0	2501242.0	2501242.0	2501298.0	2501298.0	2501298.0	2501298.0	2501298.0	2501298.0	2501355.0	2501355.0	2502380.0	2502380.0	2502380.0	2502380.0	2502380.0	2502380.0	2502380.0	2502380.0	2503713.0	2503745.0	2503899.0	2503899.0	2503899.0	2503899.0
209.0	1847771.0	1847771.0	1848200.0	1848676.0	1848706.0	1849290.0	1850757.0	1852497.0	1852729.0	1855396.0	1863546.0	1863546.0	1874403.0	1874678.0	1877574.0	1881347.0	1881857.0	1881857.0	1883171.0	1884671.0	1884858.0	1889289.0	1889644.0	1894497.0	1898187.0	1898915.0	1898915.0	1898915.0	1898915.0	1898915.0	1919907.0	1919907.0	1919907.0	1920673.0	1921050.0
210.0	2430850.0	2430850.0	2431979.0	2432774.0	2432774.0	2432774.0	2443381.0	2445027.0	2445606.0	2449268.0	2449268.0	2449268.0	2460762.0	2461336.0	2466829.0	2468183.0	2468361.0	2468361.0	2472188.0	2475030.0	2484098.0	2507043.0	2510025.0	2510123.0	2510401.0	2512461.0	2512461.0	2514646.0	2517534.0	2519641.0	2522604.0	2522604.0	2522753.0	2522753.0	2522753.0
211.0	2231347.0	2231347.0	2237481.0	2239792.0	2240203.0	2240203.0	2243327.0	2253609.0	2269606.0	2274153.0	2286695.0	2286695.0	2286979.0	2295139.0	2296226.0	2296585.0	2297027.0	2297027.0	2302431.0	2319406.0	2327097.0	2355320.0	2358999.0	2361316.0	2363344.0	2367541.0	2367541.0	2369829.0	2369829.0	2369829.0	2369829.0	2372170.0	2374413.0	2376556.0	2378538.0
212.0	3094641.0	3094641.0	3099902.0	3099902.0	3099963.0	3100010.0	3100010.0	3100010.0	3105177.0	3105177.0	3105601.0	3105601.0	3112162.0	3112162.0	3112817.0	3112817.0	3112817.0	3112817.0	3112817.0	3114126.0	3114126.0	3116375.0	3116375.0	3116375.0	3116375.0	3116375.0	3116375.0	3116422.0	3116422.0	3116452.0	3116598.0	3116598.0	3116806.0	3116806.0	3124285.0
213.0	815112.0	815112.0	815112.0	817254.0	817254.0	817254.0	817254.0	817254.0	817254.0	817254.0	817441.0	817441.0	819151.0	820701.0	820701.0	821083.0	821090.0	821090.0	821090.0	821782.0	821782.0	825182.0	825182.0	825182.0	826434.0	826434.0	827372.0	829303.0	829303.0	830174.0	830174.0	830174.0	830174.0	830174.0	830174.0
214.0	1333324.0	1333324.0	1334081.0	1334544.0	1336445.0	1336445.0	1340492.0	1340492.0	1342401.0	1343007.0	1343601.0	1343601.0	1344071.0	1344152.0	1344184.0	1346444.0	1347545.0	1361557.0	1361557.0	1361595.0	1362300.0	1365640.0	1365640.0	1366069.0	1366070.0	1366070.0	1366070.0	1366070.0	1366944.0	1385844.0	1385844.0	1385844.0	1385844.0	1385844.0	1385844.0
215.0	3167852.0	3167852.0	3169101.0	3169659.0	3173237.0	3174837.0	3174837.0	3175415.0	3177251.0	3177311.0	3181048.0	3185477.0	3198360.0	3207624.0	3212776.0	3223972.0	3238582.0	3252715.0	3259201.0	3265401.0	3267090.0	3283309.0	3286064.0	3290093.0	3293916.0	3295401.0	3309892.0	3316123.0	3323019.0	3332112.0	3337539.0	3339902.0	3346567.0	3348372.0	3348869.0
216.0	5444249.0	5444249.0	5465542.0	5483173.0	5564941.0	5581999.0	5586945.0	5598868.0	5604756.0	5673154.0	5706691.0	5746895.0	5793431.0	5849007.0	5899962.0	5907172.0	5919367.0	6052153.0	6072030.0	6079862.0	6123307.0	6234040.0	6267652.0	6319546.0	6332458.0	6372594.0	6378203.0	6380310.0	6383354.0	6391006.0	6399973.0	6406805.0	6411644.0	6437625.0	6442865.0
217.0	2503859.0	2503859.0	2508355.0	2508355.0	2509904.0	2512402.0	2513113.0	2518432.0	2520041.0	2520041.0	2520041.0	2520041.0	2525155.0	2527908.0	2528392.0	2529491.0	2529491.0	2529491.0	2533806.0	2537561.0	2538383.0	2539749.0	2539749.0	2543150.0	2543659.0	2545906.0	2545906.0	2548053.0	2553429.0	2553429.0	2553429.0	2553429.0	2553429.0	2553429.0	2553935.0
218.0	2141499.0	2141499.0	2141499.0	2141763.0	2141763.0	2142659.0	2142659.0	2143954.0	2143954.0	2144841.0	2144841.0	2145623.0	2146962.0	2147648.0	2148339.0	2148339.0	2149991.0	2149991.0	2149991.0	2149991.0	2149991.0	2149991.0	2150157.0	2150157.0	2150765.0	2152129.0	2152129.0	2154286.0	2161627.0	2164714.0	2164714.0	2165377.0	2165482.0	2165482.0	2165483.0
219.0	2617220.0	2617220.0	2617220.0	2617220.0	2617220.0	2617220.0	2617290.0	2617290.0	2617290.0	2617766.0	2624417.0	2624417.0	2625079.0	2626257.0	2626257.0	2627795.0	2629205.0	2629223.0	2630295.0	2630681.0	2630681.0	2631967.0	2631967.0	2633353.0	2633353.0	2634397.0	2635371.0	2636316.0	2638073.0	2638073.0	2638073.0	2638092.0	2640854.0	2640880.0	2640880.0
220.0	1666221.0	1666221.0	1669258.0	1677532.0	1696085.0	1696109.0	1696157.0	1697419.0	1697557.0	1697557.0	1697829.0	1698641.0	1699119.0	1699119.0	1699119.0	1699387.0	1700083.0	1700397.0	1719774.0	1721534.0	1722402.0	1738149.0	1741403.0	1752624.0	1754933.0	1755090.0	1755090.0	1755393.0	1755751.0	1755751.0	1755803.0	1755829.0	1755829.0	1755901.0	1756722.0
221.0	694732.0	694732.0	695614.0	695667.0	695867.0	695867.0	695867.0	696057.0	696057.0	696057.0	703926.0	704702.0	705087.0	707017.0	711936.0	711936.0	711936.0	712076.0	716135.0	716135.0	716880.0	716931.0	717101.0	718286.0	719578.0	719847.0	720933.0	720933.0	768427.0	771525.0	771525.0	777957.0	778933.0	778933.0	781484.0
222.0	1398962.0	1398962.0	1398962.0	1399284.0	1399284.0	1400110.0	1400110.0	1400110.0	1400110.0	1400110.0	1400110.0	1400110.0	1400110.0	1407469.0	1408449.0	1410332.0	1410646.0	1415071.0	1416025.0	1417525.0	1417799.0	1417974.0	1417974.0	1418741.0	1418956.0	1422955.0	1426012.0	1426012.0	1426012.0	1426012.0	1426012.0	1426012.0	1426049.0	1426049.0	1426049.0
223.0	1399733.0	1399733.0	1399950.0	1399950.0	1399950.0	1401652.0	1401652.0	1401652.0	1409136.0	1409922.0	1409922.0	1410767.0	1410767.0	1426217.0	1435362.0	1437074.0	1437074.0	1438794.0	1439698.0	1439864.0	1454280.0	1454866.0	1455402.0	1456789.0	1456789.0	1456821.0	1459322.0	1461980.0	1463616.0	1463812.0	1463812.0	1472597.0	1472597.0	1472785.0	1484223.0
224.0	1048537.0	1048537.0	1048716.0	1048716.0	1049824.0	1049824.0	1050813.0	1050813.0	1051269.0	1051269.0	1051269.0	1052720.0	1052720.0	1052720.0	1055466.0	1055622.0	1055622.0	1056713.0	1056713.0	1056713.0	1056713.0	1056713.0	1056713.0	1056713.0	1056773.0	1066058.0	1069329.0	1069329.0	1076081.0	1077305.0	1077305.0	1077305.0	1081532.0	1081532.0	1081584.0
225.0	1244324.0	1244324.0	1244324.0	1244672.0	1245358.0	1245358.0	1245358.0	1245358.0	1245358.0	1245358.0	1245358.0	1245358.0	1263709.0	1265420.0	1273450.0	1273450.0	1276959.0	1277093.0	1279096.0	1279776.0	1279776.0	1280260.0	1282841.0	1284529.0	1284542.0	1284857.0	1286066.0	1286205.0	1286205.0	1286205.0	1286209.0	1286209.0	1286819.0	1287580.0	1288943.0
226.0	2372945.0	2372945.0	2372945.0	2374530.0	2384270.0	2384367.0	2384367.0	2385170.0	2385170.0	2385636.0	2386995.0	2386995.0	2389002.0	2389002.0	2407602.0	2416128.0	2418108.0	2418377.0	2420545.0	2424893.0	2429186.0	2447698.0	2452005.0	2458032.0	2460083.0	2460083.0	2464805.0	2464805.0	2469229.0	2470479.0	2470479.0	2470554.0	2470554.0	2475152.0	2475152.0
227.0	1727443.0	1727443.0	1727579.0	1733480.0	1733480.0	1733480.0	1733480.0	1734915.0	1739219.0	1739287.0	1743550.0	1744189.0	1748436.0	1748436.0	1761115.0	1761115.0	1761115.0	1765280.0	1766052.0	1769155.0	1769313.0	1773555.0	1773555.0	1775985.0	1791411.0	1791411.0	1798992.0	1798992.0	1798992.0	1798992.0	1798992.0	1799223.0	1799223.0	1799223.0	1799223.0
228.0	1192676.0	1192676.0	1194918.0	1194918.0	1196351.0	1198154.0	1200035.0	1200035.0	1200035.0	1201336.0	1201903.0	1201903.0	1201903.0	1201903.0	1201903.0	1201903.0	1201903.0	1201984.0	1201984.0	1201984.0	1201984.0	1202537.0	1202550.0	1203894.0	1203894.0	1203894.0	1206157.0	1206157.0	1208554.0	1208559.0	1208559.0	1208559.0	1208559.0	1208559.0	1208559.0
229.0	1022418.0	1022418.0	1022418.0	1022418.0	1022418.0	1022418.0	1022418.0	1022418.0	1022723.0	1022785.0	1022785.0	1022785.0	1022785.0	1022785.0	1026048.0	1026048.0	1026048.0	1026048.0	1026092.0	1030759.0	1031456.0	1031456.0	1040874.0	1040874.0	1040874.0	1041596.0	1041596.0	1041596.0	1041596.0	1041596.0	1041596.0	1041596.0	1041596.0	1041826.0	1041826.0
230.0	1160880.0	1160880.0	1160880.0	1160994.0	1161143.0	1161143.0	1161143.0	1161633.0	1161633.0	1161633.0	1161633.0	1161633.0	1161633.0	1161633.0	1166171.0	1166171.0	1167058.0	1167600.0	1168032.0	1168032.0	1168032.0	1169456.0	1171583.0	1171674.0	1172241.0	1172241.0	1178551.0	1178551.0	1178993.0	1180664.0	1180664.0	1180664.0	1180664.0	1181662.0	1186753.0
231.0	1299809.0	1299809.0	1301557.0	1301829.0	1302554.0	1302624.0	1302624.0	1302624.0	1302624.0	1304933.0	1304933.0	1304933.0	1305593.0	1305593.0	1314265.0	1314265.0	1314574.0	1317797.0	1319025.0	1320185.0	1320185.0	1323404.0	1323847.0	1327130.0	1329310.0	1329495.0	1332651.0	1332740.0	1332740.0	1334015.0	1334015.0	1334015.0	1334015.0	1334015.0	1334015.0
232.0	1066504.0	1066504.0	1066504.0	1067387.0	1067387.0	1067387.0	1067387.0	1067387.0	1067387.0	1067404.0	1075535.0	1078636.0	1078636.0	1079545.0	1083779.0	1083779.0	1085454.0	1085580.0	1089329.0	1089329.0	1089329.0	1089329.0	1090478.0	1090808.0	1090808.0	1090808.0	1091257.0	1093833.0	1095825.0	1097970.0	1097970.0	1097970.0	1098092.0	1098147.0	1099245.0
233.0	1704035.0	1704035.0	1705076.0	1705076.0	1705076.0	1705076.0	1705076.0	1705431.0	1705431.0	1705431.0	1706095.0	1706951.0	1707038.0	1707123.0	1708367.0	1708449.0	1709535.0	1709634.0	1709634.0	1714678.0	1714678.0	1720848.0	1722330.0	1722500.0	1722500.0	1722500.0	1723165.0	1724026.0	1727552.0	1728385.0	1729253.0	1729253.0	1729253.0	1729278.0	1729374.0
234.0	1935550.0	1935550.0	1935777.0	1935777.0	1935777.0	1935777.0	1935777.0	1935818.0	1935818.0	1935818.0	1935818.0	1938892.0	1938892.0	1938892.0	1939754.0	1939754.0	1939754.0	1939754.0	1941533.0	1944122.0	1944643.0	1945361.0	1950041.0	1950381.0	1950381.0	1950381.0	1954449.0	1954449.0	1954449.0	1955339.0	1955426.0	1956133.0	1956133.0	1956946.0	1959105.0
235.0	692154.0	692154.0	692154.0	692154.0	692154.0	692154.0	692154.0	692154.0	692154.0	692154.0	692154.0	692154.0	694069.0	694069.0	695267.0	696897.0	696897.0	696897.0	696897.0	696897.0	696897.0	698000.0	698513.0	698513.0	698513.0	698687.0	699088.0	699088.0	699088.0	699088.0	699088.0	699088.0	700194.0	700194.0	700221.0
236.0	817518.0	817518.0	817518.0	818570.0	818570.0	818570.0	818570.0	818570.0	818570.0	818570.0	818570.0	818570.0	819095.0	819152.0	821516.0	821516.0	821858.0	821858.0	821858.0	821858.0	834184.0	840650.0	844521.0	844887.0	848014.0	853290.0	853902.0	856454.0	856454.0	862887.0	862887.0	862887.0	863036.0	863036.0	863036.0
237.0	1168722.0	1168722.0	1169388.0	1169388.0	1169388.0	1169388.0	1169388.0	1169388.0	1169388.0	1169388.0	1169388.0	1170459.0	1170459.0	1170459.0	1172155.0	1172851.0	1174713.0	1175320.0	1175320.0	1175353.0	1175353.0	1175353.0	1175353.0	1175353.0	1175353.0	1175353.0	1175441.0	1175604.0	1175660.0	1175660.0	1175660.0	1175660.0	1175685.0	1182047.0	1191505.0
238.0	2119700.0	2119700.0	2119700.0	2119700.0	2119700.0	2120244.0	2121589.0	2121589.0	2122952.0	2122952.0	2123628.0	2124762.0	2124762.0	2124762.0	2142977.0	2142977.0	2144644.0	2148263.0	2148263.0	2148515.0	2151248.0	2152341.0	2152341.0	2152865.0	2152865.0	2152969.0	2155530.0	2155633.0	2157467.0	2157534.0	2158243.0	2158433.0	2161921.0	2161946.0	2162680.0
239.0	3021314.0	3021314.0	3022619.0	3023256.0	3023256.0	3023256.0	3024694.0	3024880.0	3024880.0	3028023.0	3028023.0	3028836.0	3030864.0	3030864.0	3039303.0	3039322.0	3039322.0	3053921.0	3059482.0	3061909.0	3065760.0	3082595.0	3082595.0	3083038.0	3084754.0	3091148.0	3091148.0	3091394.0	3091394.0	3091443.0	3091494.0	3091596.0	3092167.0	3093294.0	3093367.0
240.0	1133966.0	1133966.0	1133966.0	1133966.0	1133966.0	1134137.0	1134137.0	1140577.0	1143870.0	1143870.0	1146219.0	1146308.0	1146308.0	1147880.0	1153114.0	1160454.0	1160454.0	1163410.0	1164019.0	1165948.0	1165948.0	1173587.0	1177633.0	1182267.0	1182313.0	1183672.0	1189120.0	1189120.0	1189168.0	1189168.0	1190824.0	1190824.0	1190824.0	1190824.0	1195940.0
241.0	2295101.0	2295101.0	2295129.0	2295885.0	2295885.0	2296417.0	2296417.0	2296417.0	2296417.0	2298775.0	2300529.0	2300581.0	2300581.0	2300581.0	2300627.0	2300627.0	2300627.0	2305404.0	2305404.0	2305404.0	2305404.0	2314296.0	2314296.0	2314296.0	2314824.0	2314824.0	2315979.0	2315979.0	2315979.0	2316262.0	2316262.0	2316954.0	2317178.0	2317178.0	2317334.0
242.0	733495.0	733495.0	735425.0	736403.0	738534.0	738534.0	738534.0	740328.0	745201.0	745426.0	747748.0	747748.0	756041.0	764232.0	785176.0	796515.0	803590.0	804631.0	807196.0	811204.0	842350.0	872062.0	939520.0	955470.0	964775.0	965912.0	974862.0	976076.0	981670.0	981670.0	981670.0	981670.0	981892.0	985285.0	985311.0
243.0	4359507.0	4359507.0	4365689.0	4366002.0	4369783.0	4369783.0	4372988.0	4372988.0	4373542.0	4373542.0	4380054.0	4381252.0	4382175.0	4382175.0	4388955.0	4391026.0	4393259.0	4395488.0	4402110.0	4406198.0	4412693.0	4440064.0	4448727.0	4460775.0	4461939.0	4466687.0	4488837.0	4498109.0	4501813.0	4503508.0	4515919.0	4515919.0	4515965.0	4524585.0	4526024.0
244.0	6854889.0	6854889.0	6902801.0	6960037.0	6973300.0	7012481.0	7019903.0	7045828.0	7060880.0	7077928.0	7085987.0	7125508.0	7132847.0	7157023.0	7222520.0	7223815.0	7265616.0	7304086.0	7333165.0	7333805.0	7351104.0	7512725.0	7575207.0	7621358.0	7634544.0	7666281.0	7674305.0	7694151.0	7702658.0	7714284.0	7718263.0	7719309.0	7722249.0	7723252.0	7729520.0
245.0	1303006.0	1303006.0	1303006.0	1305395.0	1305395.0	1305395.0	1305395.0	1305395.0	1305395.0	1305395.0	1305395.0	1305395.0	1305395.0	1310821.0	1316171.0	1316171.0	1316171.0	1316171.0	1316171.0	1316171.0	1316171.0	1316171.0	1316171.0	1319356.0	1319412.0	1319412.0	1326921.0	1326921.0	1326921.0	1328435.0	1328435.0	1328435.0	1330974.0	1344850.0	1345570.0
246.0	1395184.0	1395184.0	1395743.0	1398215.0	1398215.0	1398215.0	1398215.0	1398377.0	1399481.0	1399481.0	1399481.0	1399481.0	1399481.0	1399481.0	1402906.0	1403043.0	1403043.0	1404228.0	1408547.0	1410527.0	1413845.0	1429898.0	1431905.0	1431938.0	1433934.0	1433934.0	1437760.0	1439059.0	1439094.0	1439094.0	1439094.0	1439330.0	1440023.0	1440023.0	1446103.0
247.0	749018.0	749018.0	749733.0	749733.0	749733.0	749733.0	749733.0	749733.0	749733.0	749733.0	749733.0	749733.0	749733.0	749733.0	749733.0	749733.0	749733.0	749733.0	749733.0	751191.0	751191.0	751191.0	755390.0	756378.0	756378.0	756752.0	756752.0	756947.0	756947.0	756947.0	756947.0	757128.0	757128.0	757128.0	766898.0
248.0	1148559.0	1148559.0	1148559.0	1148559.0	1148559.0	1148559.0	1148559.0	1148559.0	1148611.0	1148611.0	1150969.0	1150969.0	1150969.0	1150969.0	1153241.0	1153241.0	1153301.0	1153494.0	1153504.0	1155967.0	1158190.0	1158376.0	1158376.0	1158376.0	1158500.0	1158500.0	1158657.0	1158657.0	1158657.0	1159542.0	1159578.0	1159578.0	1159578.0	1159578.0	1175743.0
249.0	660676.0	660676.0	660676.0	660676.0	660676.0	660676.0	660676.0	660676.0	661240.0	664735.0	671886.0	683581.0	688491.0	690337.0	700397.0	715414.0	715996.0	715996.0	715996.0	715996.0	715996.0	717022.0	721232.0	721232.0	721232.0	726277.0	727714.0	727758.0	727758.0	729737.0	730720.0	730720.0	730720.0	730720.0	730720.0
250.0	2933163.0	2933163.0	2933817.0	2933817.0	2933817.0	2933825.0	2933825.0	2933825.0	2933825.0	2933825.0	2933825.0	2933825.0	2934337.0	2934337.0	2939379.0	2939379.0	2940866.0	2940866.0	2940866.0	2940866.0	2940866.0	2940866.0	2940866.0	2944272.0	2944272.0	2944272.0	2945378.0	2945378.0	2945378.0	2945378.0	2945822.0	2945822.0	2945929.0	2945976.0	2946533.0
251.0	1457655.0	1457655.0	1458803.0	1459646.0	1462013.0	1464327.0	1464327.0	1474900.0	1481381.0	1481381.0	1481381.0	1481381.0	1481381.0	1482721.0	1486628.0	1486628.0	1492355.0	1495793.0	1496536.0	1499107.0	1503714.0	1521021.0	1527411.0	1533703.0	1534922.0	1534922.0	1545902.0	1545902.0	1546982.0	1546982.0	1548555.0	1548555.0	1553560.0	1553560.0	1553560.0
252.0	1750019.0	1750019.0	1750019.0	1750019.0	1750019.0	1750019.0	1750019.0	1750036.0	1752941.0	1754229.0	1754229.0	1755344.0	1755344.0	1755709.0	1757045.0	1757996.0	1758134.0	1758134.0	1758134.0	1759587.0	1763583.0	1766972.0	1767338.0	1767338.0	1768366.0	1768610.0	1772409.0	1772409.0	1774765.0	1775837.0	1776450.0	1776450.0	1776450.0	1779189.0	1779189.0
253.0	758576.0	758576.0	762319.0	762319.0	766609.0	767300.0	767312.0	767312.0	767312.0	767312.0	767312.0	768258.0	769067.0	769067.0	769067.0	769067.0	769067.0	769067.0	769244.0	769244.0	769244.0	770162.0	770162.0	770162.0	770162.0	770162.0	770162.0	771208.0	771208.0	771208.0	771208.0	771208.0	771208.0	771208.0	771208.0
254.0	5295140.0	5295140.0	5313834.0	5314208.0	5320916.0	5322191.0	5335545.0	5341914.0	5360555.0	5364026.0	5375433.0	5384665.0	5385071.0	5414717.0	5417575.0	5419636.0	5427695.0	5430892.0	5441549.0	5450855.0	5454635.0	5471917.0	5476631.0	5476631.0	5476631.0	5476778.0	5477094.0	5481280.0	5489659.0	5490357.0	5490954.0	5492132.0	5492793.0	5495717.0	5506228.0
255.0	1528569.0	1528569.0	1528569.0	1528570.0	1528782.0	1531841.0	1533517.0	1533740.0	1533740.0	1533740.0	1534648.0	1534648.0	1534648.0	1534648.0	1534648.0	1534648.0	1536094.0	1536094.0	1536094.0	1536094.0	1536094.0	1538530.0	1538530.0	1538533.0	1538580.0	1538580.0	1538580.0	1538580.0	1538580.0	1538580.0	1538580.0	1538580.0	1538580.0	1538580.0	1538966.0
256.0	1306647.0	1306647.0	1306647.0	1306691.0	1306740.0	1306740.0	1306740.0	1308661.0	1310192.0	1320816.0	1320816.0	1322100.0	1322100.0	1322100.0	1327771.0	1327771.0	1328969.0	1328969.0	1331813.0	1331813.0	1334707.0	1334777.0	1334777.0	1336111.0	1338909.0	1339117.0	1339550.0	1341027.0	1342162.0	1342263.0	1350243.0	1353767.0	1353767.0	1353767.0	1353793.0
257.0	558664.0	558664.0	558664.0	558664.0	558664.0	558664.0	558664.0	558664.0	558664.0	558664.0	558664.0	558664.0	558664.0	558664.0	558664.0	558664.0	558664.0	558664.0	558664.0	559450.0	559450.0	570355.0	570355.0	570355.0	570355.0	570355.0	570355.0	570355.0	571277.0	571795.0	572308.0	582898.0	582898.0	583129.0	583129.0
258.0	795096.0	795096.0	796281.0	796281.0	796495.0	796495.0	796495.0	796679.0	797222.0	797311.0	803637.0	804577.0	804577.0	804577.0	804992.0	804992.0	804992.0	804992.0	804992.0	804992.0	804992.0	804992.0	805034.0	805354.0	805477.0	805477.0	805477.0	805556.0	805594.0	807191.0	807191.0	807191.0	807191.0	807191.0	807191.0
259.0	1291151.0	1291151.0	1311359.0	1317526.0	1319133.0	1319133.0	1319133.0	1319156.0	1319156.0	1319156.0	1319535.0	1319535.0	1328316.0	1328698.0	1332319.0	1332319.0	1335541.0	1335541.0	1335541.0	1335541.0	1335625.0	1338236.0	1338236.0	1338454.0	1338614.0	1338614.0	1345598.0	1345756.0	1345756.0	1345756.0	1345756.0	1345756.0	1345756.0	1345866.0	1346074.0
260.0	5416349.0	5416349.0	5424925.0	5442805.0	5445448.0	5450146.0	5455378.0	5455777.0	5458013.0	5464003.0	5466409.0	5468442.0	5477396.0	5477575.0	5482220.0	5483679.0	5485565.0	5488312.0	5512768.0	5513594.0	5521944.0	5522443.0	5532793.0	5540549.0	5543689.0	5566176.0	5572964.0	5575180.0	5587449.0	5587958.0	5594512.0	5603069.0	5607697.0	5612844.0	5613442.0
261.0	978599.0	978599.0	978883.0	978883.0	978883.0	978883.0	978883.0	978883.0	978883.0	978883.0	978883.0	978883.0	978883.0	979460.0	979505.0	979505.0	985891.0	985891.0	985891.0	985891.0	985891.0	989365.0	991179.0	991179.0	991219.0	991519.0	991519.0	991519.0	991519.0	991817.0	991817.0	991919.0	992133.0	992133.0	992133.0
262.0	899740.0	899740.0	901464.0	901464.0	901464.0	901464.0	901464.0	902862.0	904040.0	904040.0	904535.0	924810.0	924810.0	924810.0	924810.0	925456.0	925802.0	925871.0	925871.0	925871.0	926028.0	926028.0	926028.0	931368.0	931368.0	937358.0	939142.0	939142.0	939142.0	939142.0	939142.0	939142.0	939142.0	939504.0	939804.0
263.0	1863113.0	1863113.0	1863113.0	1863113.0	1863113.0	1865496.0	1866049.0	1875524.0	1880190.0	1880390.0	1880390.0	1881527.0	1883065.0	1883065.0	1908244.0	1911696.0	1912171.0	1914260.0	1916020.0	1921070.0	1925551.0	1927911.0	1927911.0	1929953.0	1932668.0	1932668.0	1933151.0	1933481.0	1933481.0	1934359.0	1934684.0	1934684.0	1934684.0	1934865.0	1935811.0
264.0	4359091.0	4359091.0	4401186.0	4403016.0	4405193.0	4405193.0	4409789.0	4410040.0	4415431.0	4420287.0	4420287.0	4421235.0	4428687.0	4439135.0	4449547.0	4462007.0	4477684.0	4478538.0	4478760.0	4482177.0	4489856.0	4509415.0	4547167.0	4553499.0	4558624.0	4566767.0	4587786.0	4593756.0	4593790.0	4607021.0	4612264.0	4624807.0	4626516.0	4627845.0	4632060.0
265.0	1225003.0	1225003.0	1225409.0	1227348.0	1251186.0	1319991.0	1407418.0	1419568.0	1445659.0	1445659.0	1446070.0	1446070.0	1449911.0	1453487.0	1453796.0	1453796.0	1453796.0	1456000.0	1456000.0	1466481.0	1467876.0	1467876.0	1469424.0	1469424.0	1469424.0	1469424.0	1469424.0	1469424.0	1469679.0	1470973.0	1473252.0	1473304.0	1473304.0	1473403.0	1473403.0
266.0	3866974.0	3866974.0	3867935.0	3939871.0	4047458.0	4109967.0	4114264.0	4115311.0	4115311.0	4115311.0	4115311.0	4119760.0	4122440.0	4124026.0	4124256.0	4124375.0	4124693.0	4124693.0	4124693.0	4124693.0	4124693.0	4124792.0	4125263.0	4125263.0	4143701.0	4168174.0	4169710.0	4170087.0	4174655.0	4175078.0	4175752.0	4175752.0	4177693.0	4178233.0	4178666.0
267.0	1912860.0	1912860.0	1914771.0	1917063.0	1917178.0	1917944.0	1917944.0	1917944.0	1918138.0	1918265.0	1920263.0	1921191.0	1921191.0	1921191.0	1922691.0	1922691.0	1922691.0	1922691.0	1923038.0	1923038.0	1923764.0	1925114.0	1925114.0	1925172.0	1925223.0	1925223.0	1925439.0	1925450.0	1925471.0	1925471.0	1926460.0	1926460.0	1926599.0	1926990.0	1935799.0
268.0	2932579.0	2932579.0	2948253.0	2955752.0	2957311.0	2966720.0	2970271.0	2974122.0	2975542.0	2977870.0	2979420.0	2984842.0	2985180.0	2993033.0	2999901.0	3001350.0	3001401.0	3001401.0	3006353.0	3009219.0	3009558.0	3035534.0	3035938.0	3043906.0	3045794.0	3048503.0	3050665.0	3092468.0	3095961.0	3104578.0	3106445.0	3106757.0	3106827.0	3109443.0	3110221.0
269.0	5000686.0	5000686.0	5000686.0	5004074.0	5009201.0	5009201.0	5012658.0	5012658.0	5016506.0	5024502.0	5028071.0	5028071.0	5035821.0	5046887.0	5052049.0	5055776.0	5057755.0	5061494.0	5063387.0	5071929.0	5085794.0	5095255.0	5130462.0	5132762.0	5133159.0	5137422.0	5138906.0	5140995.0	5143576.0	5145872.0	5155522.0	5155596.0	5157645.0	5162745.0	5165633.0
270.0	3485069.0	3485069.0	3512906.0	3529422.0	3535852.0	3543318.0	3552051.0	3573339.0	3581556.0	3592051.0	3596084.0	3597519.0	3599253.0	3600183.0	3604750.0	3612407.0	3612656.0	3690077.0	3699724.0	3705238.0	3705284.0	3707557.0	3716843.0	3723286.0	3725563.0	3728381.0	3730375.0	3731256.0	3734428.0	3735636.0	3738438.0	3739042.0	3739087.0	3748592.0	3748655.0
271.0	2508313.0	2508313.0	2508473.0	2508807.0	2511392.0	2513353.0	2513353.0	2514711.0	2549304.0	2549304.0	2550510.0	2580507.0	2580670.0	2586597.0	2588417.0	2588417.0	2610694.0	2612783.0	2624984.0	2632706.0	2639428.0	2640301.0	2641008.0	2647073.0	2656705.0	2661811.0	2661811.0	2661811.0	2667610.0	2667610.0	2668363.0	2668363.0	2675243.0	2675810.0	2676868.0
272.0	3102005.0	3102005.0	3106369.0	3107786.0	3111842.0	3111842.0	3113607.0	3117262.0	3121526.0	3125540.0	3127872.0	3127872.0	3129565.0	3148561.0	3154933.0	3162915.0	3165394.0	3175138.0	3175138.0	3177745.0	3188202.0	3203463.0	3213024.0	3214189.0	3221574.0	3227767.0	3248319.0	3279009.0	3279269.0	3279378.0	3279821.0	3282410.0	3284459.0	3343822.0	3351074.0
273.0	1527002.0	1527002.0	1527548.0	1527548.0	1527548.0	1527548.0	1527548.0	1527548.0	1527548.0	1527548.0	1527548.0	1527548.0	1527548.0	1527548.0	1527548.0	1528024.0	1528283.0	1528283.0	1528710.0	1529043.0	1529043.0	1529472.0	1529472.0	1529472.0	1529555.0	1529586.0	1529586.0	1529586.0	1529586.0	1529586.0	1529586.0	1529919.0	1529919.0	1530082.0	1530082.0
274.0	3658778.0	3658778.0	3667812.0	3679914.0	3687415.0	3698448.0	3715151.0	3726639.0	3727728.0	3729621.0	3736548.0	3741634.0	3751827.0	3754004.0	3759120.0	3766812.0	3770386.0	3770719.0	3774123.0	3782617.0	3798712.0	3840607.0	3869635.0	3871145.0	3874273.0	3881256.0	3887787.0	3938893.0	3966151.0	3970369.0	3973918.0	4001853.0	4021496.0	4037979.0	4045476.0
275.0	3813683.0	3813683.0	3814519.0	3814519.0	3814519.0	3814605.0	3821842.0	3824299.0	3824299.0	3824299.0	3824758.0	3824758.0	3824987.0	3825012.0	3835885.0	3835943.0	3836435.0	3837446.0	3837446.0	3837905.0	3838068.0	3840508.0	3840508.0	3840915.0	3840961.0	3840961.0	3841680.0	3842368.0	3845200.0	3848438.0	3850668.0	3851379.0	3852835.0	3853180.0	3870284.0
276.0	1696876.0	1696876.0	1703225.0	1703760.0	1709960.0	1709960.0	1709960.0	1709960.0	1734394.0	1741466.0	1742494.0	1760728.0	1771524.0	1776795.0	1800989.0	1801510.0	1809260.0	1831581.0	1836708.0	1840453.0	1844718.0	1851822.0	1855946.0	1855946.0	1894946.0	1947949.0	1948922.0	1949505.0	1951696.0	1951696.0	1952747.0	1960540.0	1980621.0	1985980.0	1993753.0
277.0	1559370.0	1559370.0	1564385.0	1564571.0	1565951.0	1567733.0	1567864.0	1567864.0	1569006.0	1569006.0	1569006.0	1569665.0	1569949.0	1574610.0	1587619.0	1587619.0	1589562.0	1589562.0	1590231.0	1590285.0	1590498.0	1591449.0	1591807.0	1592568.0	1592930.0	1592930.0	1595399.0	1595491.0	1595545.0	1597424.0	1600681.0	1601550.0	1601550.0	1606730.0	1611993.0
278.0	1042155.0	1042155.0	1042155.0	1042155.0	1042989.0	1043970.0	1043970.0	1043970.0	1044376.0	1044376.0	1044376.0	1046629.0	1046629.0	1046629.0	1064861.0	1064861.0	1064861.0	1064861.0	1064861.0	1064861.0	1064861.0	1066394.0	1066394.0	1066394.0	1067110.0	1067908.0	1069029.0	1069190.0	1073005.0	1073519.0	1073519.0	1073609.0	1073609.0	1076172.0	1081469.0
279.0	3888512.0	3888512.0	3900862.0	3990773.0	4089539.0	4101002.0	4101478.0	4102076.0	4103499.0	4103499.0	4103499.0	4116814.0	4130327.0	4133564.0	4133564.0	4134017.0	4138064.0	4150113.0	4165064.0	4165990.0	4166422.0	4171933.0	4171933.0	4173510.0	4173510.0	4173616.0	4173672.0	4173721.0	4175446.0	4179005.0	4179005.0	4181303.0	4184215.0	4184736.0	4185192.0
280.0	969123.0	969123.0	970895.0	970895.0	971327.0	974531.0	974531.0	974984.0	974984.0	974984.0	974984.0	977900.0	977900.0	977900.0	978578.0	978578.0	978578.0	978578.0	994260.0	994260.0	994260.0	1012754.0	1012754.0	1012754.0	1019754.0	1023432.0	1023743.0	1023743.0	1023743.0	1023743.0	1023743.0	1024886.0	1024886.0	1024886.0	1024886.0
281.0	1856048.0	1856048.0	1859444.0	1859444.0	1860621.0	1864137.0	1870139.0	1870139.0	1870449.0	1873563.0	1873563.0	1873563.0	1874102.0	1874257.0	1904933.0	1906927.0	1906927.0	1908642.0	1914150.0	1914150.0	1916457.0	1916851.0	1926504.0	1955175.0	1974639.0	1975712.0	1977525.0	1980034.0	1980034.0	1980034.0	1980034.0	1984371.0	1986835.0	2001005.0	2005468.0
282.0	3131514.0	3131514.0	3140143.0	3140229.0	3142533.0	3143765.0	3143765.0	3143765.0	3144437.0	3145624.0	3147228.0	3147228.0	3147228.0	3149099.0	3149691.0	3160139.0	3160301.0	3160301.0	3162515.0	3162515.0	3162803.0	3187645.0	3191010.0	3191010.0	3193010.0	3194379.0	3195296.0	3201869.0	3205154.0	3213474.0	3253632.0	3318293.0	3342601.0	3348350.0	3350191.0
283.0	1589327.0	1589327.0	1589327.0	1589327.0	1589327.0	1594551.0	1595339.0	1595984.0	1595984.0	1596498.0	1596498.0	1596625.0	1597446.0	1598235.0	1598235.0	1598235.0	1598235.0	1598235.0	1600505.0	1600505.0	1601950.0	1602722.0	1602722.0	1602722.0	1602722.0	1602722.0	1602722.0	1602722.0	1609793.0	1610323.0	1610323.0	1610323.0	1610323.0	1610323.0	1615654.0
284.0	9218484.0	9218484.0	9253893.0	9292264.0	9357338.0	9442112.0	9632190.0	9660896.0	9671235.0	9709242.0	9748343.0	9759940.0	9767007.0	9782527.0	9908594.0	9919838.0	9922452.0	9938856.0	9949965.0	9961199.0	9978219.0	10006483.0	10012924.0	10019382.0	10064379.0	10109079.0	10114361.0	10115959.0	10141992.0	10153418.0	10156803.0	10172426.0	10199283.0	10218066.0	10233852.0
285.0	4626058.0	4626058.0	4632468.0	4632468.0	4633648.0	4635645.0	4635645.0	4659331.0	4659621.0	4661583.0	4661583.0	4664376.0	4664788.0	4675853.0	4684397.0	4694536.0	4695770.0	4728550.0	4741524.0	4764313.0	4779123.0	4783008.0	4786239.0	4811854.0	4869556.0	4870753.0	4874866.0	4881964.0	4884337.0	4884337.0	4884978.0	4894244.0	4894266.0	4894372.0	4894372.0
286.0	3009790.0	3009790.0	3010646.0	3011434.0	3011434.0	3011434.0	3011434.0	3012826.0	3012826.0	3012826.0	3012826.0	3012826.0	3012826.0	3012826.0	3012826.0	3013314.0	3015402.0	3019710.0	3019725.0	3036886.0	3037346.0	3040754.0	3050114.0	3052362.0	3055457.0	3059233.0	3059274.0	3059274.0	3064133.0	3067205.0	3067205.0	3077236.0	3077330.0	3077330.0	3077453.0
287.0	2991812.0	2991812.0	3004984.0	3007310.0	3014729.0	3023101.0	3024779.0	3036421.0	3042360.0	3045819.0	3048122.0	3048122.0	3049542.0	3054810.0	3055515.0	3067139.0	3079168.0	3093661.0	3104285.0	3106668.0	3107408.0	3115840.0	3119582.0	3123576.0	3123791.0	3132246.0	3134828.0	3138884.0	3150669.0	3155245.0	3157192.0	3179466.0	3179466.0	3179466.0	3179500.0
288.0	2121316.0	2121316.0	2127652.0	2127652.0	2127652.0	2127915.0	2128072.0	2128341.0	2128341.0	2158188.0	2158188.0	2158188.0	2158188.0	2158188.0	2158188.0	2158188.0	2158188.0	2158188.0	2158188.0	2158436.0	2158455.0	2166968.0	2166968.0	2166968.0	2166968.0	2166968.0	2167425.0	2167425.0	2167600.0	2167600.0	2167600.0	2167600.0	2167784.0	2181388.0	2183584.0
289.0	1529059.0	1529059.0	1534931.0	1534931.0	1537627.0	1539136.0	1539136.0	1539232.0	1539232.0	1539232.0	1543366.0	1543874.0	1543874.0	1544379.0	1545627.0	1547467.0	1547467.0	1548344.0	1548558.0	1549893.0	1549893.0	1549893.0	1549893.0	1550234.0	1551629.0	1551629.0	1551675.0	1551675.0	1553218.0	1553218.0	1553218.0	1553218.0	1553218.0	1553218.0	1553250.0
290.0	7561322.0	7561322.0	7600919.0	7606337.0	7614370.0	7631086.0	7636857.0	7642817.0	7656750.0	7659927.0	7670279.0	7674476.0	7679774.0	7689583.0	7690632.0	7695010.0	7696463.0	7763881.0	7805720.0	7823028.0	7827112.0	7877185.0	7892896.0	7904106.0	7905590.0	7971588.0	7974141.0	7974141.0	7975562.0	7984704.0	7993969.0	7996567.0	8001521.0	8008572.0	8012589.0
291.0	2723615.0	2723615.0	2723615.0	2723615.0	2723615.0	2723615.0	2723615.0	2723615.0	2723615.0	2723615.0	2723615.0	2724691.0	2725499.0	2726680.0	2726680.0	2726680.0	2726680.0	2726680.0	2727204.0	2727468.0	2727468.0	2740970.0	2741192.0	2741192.0	2741414.0	2741490.0	2741490.0	2741490.0	2741664.0	2741664.0	2741664.0	2741664.0	2741664.0	2741664.0	2741664.0
292.0	3278828.0	3278828.0	3281947.0	3291635.0	3337431.0	3337981.0	3337981.0	3341685.0	3341685.0	3341685.0	3341685.0	3342975.0	3343529.0	3343529.0	3344473.0	3344473.0	3344473.0	3344944.0	3350047.0	3350985.0	3355488.0	3360307.0	3360307.0	3360307.0	3360452.0	3498746.0	3510264.0	3510296.0	3511113.0	3511113.0	3517845.0	3614426.0	3628047.0	3629721.0	3629721.0
293.0	14008394.0	14008394.0	14014580.0	14063961.0	14069140.0	14073517.0	14092969.0	14135418.0	14180723.0	14187080.0	14246130.0	14276463.0	14289766.0	14310605.0	14329589.0	14352643.0	14369043.0	14435778.0	14475158.0	14557963.0	14564824.0	14619594.0	14656845.0	14675576.0	14713759.0	14741955.0	14758746.0	14787224.0	14795798.0	14807817.0	14820308.0	14828570.0	14829626.0	14843480.0	14849218.0
294.0	1457313.0	1457313.0	1457313.0	1457313.0	1457630.0	1457630.0	1457972.0	1457994.0	1457994.0	1457994.0	1457994.0	1457994.0	1457994.0	1458081.0	1458789.0	1458789.0	1458789.0	1458789.0	1458789.0	1459176.0	1460260.0	1460260.0	1460260.0	1460260.0	1460260.0	1460260.0	1460260.0	1460260.0	1460260.0	1460260.0	1460260.0	1460806.0	1460887.0	1461346.0	1461346.0
295.0	6528418.0	6528418.0	6540718.0	6570109.0	6581263.0	6583737.0	6587505.0	6589816.0	6591563.0	6604069.0	6606437.0	6607050.0	6615256.0	6622256.0	6645152.0	6674928.0	6684832.0	6716413.0	6725205.0	6740962.0	6755110.0	6817938.0	6826198.0	6840927.0	6846784.0	6851495.0	6859194.0	6860513.0	6864935.0	6864935.0	6870072.0	6871008.0	6873181.0	6873878.0	6878591.0
296.0	1292737.0	1292737.0	1292737.0	1292737.0	1292737.0	1292917.0	1295847.0	1295876.0	1296212.0	1300094.0	1300094.0	1300094.0	1301888.0	1302051.0	1303670.0	1303670.0	1305094.0	1315841.0	1315841.0	1315841.0	1316742.0	1357409.0	1362110.0	1366336.0	1367944.0	1369676.0	1370543.0	1370543.0	1371233.0	1371233.0	1372243.0	1372243.0	1372243.0	1372243.0	1375657.0
297.0	1113822.0	1113822.0	1117172.0	1117172.0	1117231.0	1122597.0	1122597.0	1127852.0	1127852.0	1127852.0	1128859.0	1128859.0	1128859.0	1130103.0	1133380.0	1133380.0	1133380.0	1133380.0	1133380.0	1133380.0	1133380.0	1135981.0	1135981.0	1135981.0	1136193.0	1136818.0	1143206.0	1143206.0	1143206.0	1143206.0	1143206.0	1143275.0	1143275.0	1143642.0	1143642.0
298.0	1643000.0	1643000.0	1643000.0	1643118.0	1643118.0	1643118.0	1643118.0	1643118.0	1644199.0	1644199.0	1644199.0	1644199.0	1644199.0	1644199.0	1644199.0	1644199.0	1644199.0	1644199.0	1644314.0	1650144.0	1650144.0	1650503.0	1651548.0	1652834.0	1654609.0	1655707.0	1655768.0	1655768.0	1655768.0	1657172.0	1657172.0	1657341.0	1657341.0	1657341.0	1657739.0
299.0	690315.0	690315.0	690907.0	691432.0	691759.0	691759.0	691759.0	691759.0	691759.0	691759.0	695236.0	696124.0	696124.0	697004.0	697004.0	699435.0	699435.0	699435.0	699435.0	699435.0	703221.0	707093.0	707093.0	707093.0	707098.0	707098.0	707098.0	707098.0	707098.0	708659.0	708659.0	708659.0	708659.0	708659.0	710020.0
300.0	1707163.0	1707163.0	1707200.0	1707357.0	1707357.0	1707469.0	1707469.0	1708257.0	1708613.0	1708631.0	1708631.0	1710137.0	1710137.0	1710496.0	1710983.0	1710983.0	1711584.0	1711584.0	1711584.0	1711584.0	1711584.0	1712598.0	1713124.0	1713406.0	1714645.0	1714645.0	1719198.0	1719306.0	1719306.0	1719332.0	1721499.0	1721880.0	1721880.0	1721880.0	1723306.0
301.0	1074928.0	1074928.0	1077495.0	1079533.0	1079533.0	1079533.0	1080080.0	1083847.0	1084287.0	1084694.0	1084694.0	1085134.0	1085134.0	1086148.0	1087419.0	1087419.0	1087773.0	1088458.0	1089938.0	1090574.0	1090574.0	1093175.0	1095007.0	1095007.0	1095007.0	1095124.0	1108351.0	1109637.0	1111101.0	1111101.0	1111367.0	1111367.0	1111367.0	1111367.0	1111367.0
302.0	1800430.0	1800430.0	1800494.0	1805461.0	1805514.0	1807067.0	1808132.0	1808132.0	1808132.0	1808132.0	1812277.0	1817539.0	1817539.0	1817539.0	1817982.0	1819422.0	1819821.0	1820240.0	1822055.0	1823042.0	1823042.0	1829327.0	1830027.0	1831430.0	1831561.0	1831980.0	1831980.0	1832894.0	1832894.0	1832894.0	1836469.0	1837414.0	1837414.0	1837570.0	1837710.0
303.0	962057.0	962057.0	962232.0	963201.0	963201.0	963201.0	963201.0	963201.0	963201.0	963201.0	963201.0	963201.0	963201.0	963201.0	963201.0	963201.0	963201.0	963201.0	963201.0	963201.0	963201.0	963201.0	963201.0	963201.0	963201.0	963201.0	963201.0	963201.0	963201.0	963201.0	963201.0	963201.0	963201.0	963556.0	963556.0
304.0	10441161.0	10441161.0	10460658.0	10474329.0	10502970.0	10549624.0	10563676.0	10627188.0	10663205.0	10708958.0	10772007.0	10836094.0	10967825.0	11018633.0	11066412.0	11187400.0	11215677.0	11257975.0	11421064.0	11510609.0	11527604.0	11561316.0	11615713.0	11741717.0	11832308.0	11833098.0	11861502.0	11911279.0	11934784.0	11954472.0	11972970.0	12004509.0	12016166.0	12035387.0	12047852.0
305.0	21125630.0	21125630.0	21311006.0	21374921.0	21498338.0	21714925.0	21774689.0	21951866.0	22138614.0	22340289.0	22510371.0	22540124.0	22641962.0	22762202.0	22872968.0	22935555.0	23088169.0	23505281.0	23730892.0	23809009.0	23855245.0	23903917.0	24011900.0	24122396.0	24197579.0	24211259.0	24248842.0	24355315.0	24729282.0	24755020.0	24794943.0	24852088.0	24890740.0	24961454.0	25011102.0
306.0	7357457.0	7357457.0	7359016.0	7400501.0	7409511.0	7440815.0	7484190.0	7508530.0	7512266.0	7523524.0	7536313.0	7537277.0	7546061.0	7553138.0	7574409.0	7578584.0	7580816.0	7635124.0	7649084.0	7657456.0	7659646.0	7687862.0	7700263.0	7704197.0	7707562.0	7726874.0	7728378.0	7728685.0	7771120.0	7774776.0	7774776.0	7779143.0	7782169.0	7788998.0	7791194.0
307.0	17992989.0	17992989.0	18043763.0	18079016.0	18139714.0	18229648.0	18280453.0	18425618.0	18489796.0	18518762.0	18625616.0	18770074.0	18835289.0	18974597.0	19079853.0	19185283.0	19253613.0	19334208.0	19370609.0	19410058.0	19435644.0	19456805.0	19515808.0	19542399.0	19579286.0	19616913.0	19633301.0	19710765.0	19864841.0	19936774.0	19967877.0	20033084.0	20074732.0	20116346.0	20139280.0
308.0	1369694.0	1369694.0	1369694.0	1376929.0	1403622.0	1403622.0	1403622.0	1404477.0	1404477.0	1404477.0	1407211.0	1407470.0	1420745.0	1421692.0	1435007.0	1435007.0	1435545.0	1452508.0	1455298.0	1492574.0	1492939.0	1499149.0	1506860.0	1506860.0	1507530.0	1507530.0	1508098.0	1509444.0	1520460.0	1521015.0	1524303.0	1525925.0	1527957.0	1528615.0	1533099.0
309.0	11786738.0	11786738.0	11812823.0	11840093.0	11919286.0	11962513.0	12013025.0	12099534.0	12118720.0	12128488.0	12191516.0	12230906.0	12251326.0	12274145.0	12373636.0	12457370.0	12476593.0	12590713.0	12684839.0	12697055.0	12745676.0	12774838.0	12812252.0	12829894.0	12850670.0	12914744.0	12946516.0	12956015.0	13083212.0	13116743.0	13132082.0	13149842.0	13187959.0	13198930.0	13216025.0
310.0	2528317.0	2528317.0	2528317.0	2531003.0	2531003.0	2531003.0	2531190.0	2531387.0	2553742.0	2559537.0	2586152.0	2589547.0	2598093.0	2600745.0	2605530.0	2611183.0	2611183.0	2620271.0	2624139.0	2625080.0	2625080.0	2631539.0	2635255.0	2638243.0	2645817.0	2645856.0	2653876.0	2659198.0	2683961.0	2695225.0	2696938.0	2710265.0	2727295.0	2728923.0	2734251.0
311.0	2633000.0	2633000.0	2635219.0	2635219.0	2636578.0	2637326.0	2642744.0	2643711.0	2643711.0	2644859.0	2657591.0	2660481.0	2660685.0	2662147.0	2662147.0	2676497.0	2712407.0	2751201.0	2795077.0	2796241.0	2801470.0	2816225.0	2820613.0	2827764.0	2828039.0	2837952.0	2849676.0	2860849.0	2890716.0	2897180.0	2900702.0	2911609.0	2921333.0	2926028.0	2930571.0
312.0	1965205.0	1965205.0	1969928.0	1971011.0	1971916.0	1971916.0	1976038.0	1990753.0	1996249.0	1996779.0	2000343.0	2001960.0	2007701.0	2011842.0	2012070.0	2012070.0	2012513.0	2012602.0	2022645.0	2024975.0	2030272.0	2035802.0	2035896.0	2035896.0	2035896.0	2036516.0	2036516.0	2038475.0	2043033.0	2046722.0	2046722.0	2048063.0	2052402.0	2052992.0	2053842.0
313.0	1496868.0	1496868.0	1499247.0	1500035.0	1508245.0	1508245.0	1508245.0	1510680.0	1510680.0	1514461.0	1515101.0	1515624.0	1518429.0	1518429.0	1518429.0	1518429.0	1518429.0	1526158.0	1526158.0	1527323.0	1527323.0	1528578.0	1530555.0	1530555.0	1531314.0	1531314.0	1532011.0	1532011.0	1535874.0	1544331.0	1544331.0	1544331.0	1544331.0	1545474.0	1545677.0
314.0	1626758.0	1626758.0	1635914.0	1647592.0	1649104.0	1649797.0	1654527.0	1660540.0	1696836.0	1733342.0	1786456.0	1956546.0	1971393.0	1997757.0	2007292.0	2020119.0	2039260.0	2088761.0	2097258.0	2110344.0	2139914.0	2159516.0	2209629.0	2272216.0	2280715.0	2297111.0	2302471.0	2307937.0	2309760.0	2310853.0	2318379.0	2321148.0	2328752.0	2340103.0	2343363.0
315.0	1195966.0	1195966.0	1195966.0	1200095.0	1202362.0	1202886.0	1202886.0	1204084.0	1204084.0	1205486.0	1205807.0	1205807.0	1205807.0	1205807.0	1205807.0	1207528.0	1207528.0	1208311.0	1209322.0	1209322.0	1209322.0	1220274.0	1230512.0	1231128.0	1235517.0	1236020.0	1239894.0	1240026.0	1240719.0	1241377.0	1241580.0	1243672.0	1246033.0	1248132.0	1249409.0
316.0	1018321.0	1018321.0	1018321.0	1018817.0	1018817.0	1019706.0	1019706.0	1021918.0	1021918.0	1021918.0	1021918.0	1021918.0	1022378.0	1022694.0	1023396.0	1023396.0	1023860.0	1023860.0	1023860.0	1024256.0	1024721.0	1026097.0	1027458.0	1027458.0	1030157.0	1030922.0	1030922.0	1031163.0	1031553.0	1031553.0	1031553.0	1031553.0	1031553.0	1031611.0	1035030.0
317.0	1609151.0	1609151.0	1609151.0	1610009.0	1610009.0	1610535.0	1610535.0	1610789.0	1613366.0	1614185.0	1616925.0	1616925.0	1617991.0	1619234.0	1622405.0	1622405.0	1622947.0	1624425.0	1624528.0	1625100.0	1634287.0	1635740.0	1637543.0	1637860.0	1637860.0	1637860.0	1637860.0	1637860.0	1647220.0	1653020.0	1653020.0	1654022.0	1657138.0	1658483.0	1661648.0
318.0	958582.0	958582.0	958582.0	958646.0	958646.0	958646.0	958646.0	959604.0	959604.0	959604.0	960837.0	961815.0	968105.0	973229.0	973324.0	973324.0	973382.0	976253.0	976253.0	976253.0	976253.0	976968.0	976968.0	979680.0	980794.0	980794.0	980794.0	981788.0	983700.0	986771.0	988342.0	989229.0	990138.0	990602.0	991079.0
319.0	4528934.0	4528934.0	4530192.0	4537616.0	4541755.0	4545931.0	4548329.0	4549236.0	4550988.0	4561912.0	4569233.0	4569754.0	4585145.0	4607390.0	4613895.0	4615491.0	4638819.0	4676088.0	4683092.0	4685788.0	4691923.0	4693995.0	4698702.0	4704944.0	4708922.0	4730213.0	4733161.0	4734136.0	4738542.0	4740601.0	4741194.0	4745122.0	4777112.0	4783415.0	4805903.0
320.0	2122330.0	2122330.0	2123365.0	2124280.0	2126052.0	2127164.0	2128296.0	2133094.0	2133094.0	2134578.0	2135322.0	2136047.0	2139972.0	2145376.0	2146084.0	2146944.0	2147499.0	2167058.0	2173014.0	2174603.0	2178301.0	2178301.0	2180284.0	2180492.0	2180492.0	2180668.0	2180828.0	2181719.0	2183362.0	2184529.0	2184529.0	2190592.0	2190592.0	2191491.0	2194013.0
321.0	2315500.0	2315500.0	2316816.0	2317103.0	2317742.0	2318133.0	2318283.0	2318283.0	2318714.0	2320134.0	2320134.0	2320134.0	2333213.0	2334461.0	2336045.0	2337476.0	2337522.0	2337522.0	2337522.0	2340352.0	2340352.0	2346004.0	2346004.0	2346278.0	2347486.0	2347486.0	2347491.0	2353191.0	2357760.0	2360452.0	2362802.0	2367651.0	2368135.0	2371535.0	2372284.0
322.0	1269541.0	1269541.0	1269750.0	1270984.0	1270984.0	1274237.0	1278700.0	1292046.0	1292412.0	1300960.0	1306291.0	1310188.0	1311717.0	1311717.0	1314715.0	1435549.0	1437498.0	1448984.0	1453563.0	1454003.0	1455138.0	1468844.0	1470632.0	1477403.0	1487794.0	1510867.0	1514348.0	1520544.0	1531762.0	1535944.0	1544576.0	1551483.0	1557032.0	1561971.0	1567178.0
323.0	1885805.0	1885805.0	1885850.0	1885994.0	1887140.0	1890958.0	1892331.0	1892805.0	1893631.0	1893643.0	1899103.0	1899103.0	1899103.0	1899213.0	1901248.0	1901248.0	1901248.0	1903272.0	1904054.0	1904214.0	1905843.0	1912859.0	1912879.0	1917596.0	1919504.0	1919504.0	1921613.0	1923215.0	1927615.0	1927811.0	1930340.0	1931040.0	1931040.0	1934840.0	1936588.0
324.0	2187166.0	2187166.0	2189597.0	2189597.0	2189597.0	2190536.0	2190536.0	2190536.0	2191485.0	2192611.0	2193574.0	2193574.0	2193574.0	2193574.0	2195437.0	2195437.0	2195437.0	2199708.0	2200179.0	2200511.0	2204912.0	2205792.0	2211549.0	2212973.0	2213106.0	2214230.0	2215395.0	2215595.0	2244178.0	2244840.0	2244840.0	2245656.0	2245656.0	2245656.0	2245961.0
325.0	882452.0	882452.0	882945.0	883057.0	883057.0	883057.0	883504.0	883504.0	885466.0	885466.0	885466.0	885466.0	885466.0	887140.0	887140.0	887623.0	899447.0	908463.0	908463.0	930655.0	932496.0	933267.0	975683.0	977177.0	980611.0	981425.0	981425.0	982135.0	990745.0	990851.0	993558.0	995201.0	997508.0	1000630.0	1002703.0
326.0	1148038.0	1148038.0	1148038.0	1148038.0	1148433.0	1150707.0	1150707.0	1151442.0	1151931.0	1151931.0	1151931.0	1151931.0	1151931.0	1151931.0	1153022.0	1155211.0	1155619.0	1155619.0	1155619.0	1155619.0	1155619.0	1156210.0	1156775.0	1156869.0	1156869.0	1156869.0	1157656.0	1157656.0	1162736.0	1162736.0	1162736.0	1162736.0	1162818.0	1162818.0	1162818.0
327.0	896715.0	896715.0	896715.0	896715.0	896715.0	897127.0	897127.0	897127.0	897127.0	897127.0	897164.0	897174.0	897174.0	897174.0	897174.0	897174.0	897174.0	897174.0	898313.0	898313.0	898313.0	898519.0	898519.0	898519.0	900663.0	900663.0	900752.0	900752.0	902470.0	902470.0	902571.0	902571.0	903455.0	903455.0	903455.0
328.0	1859539.0	1859539.0	1859539.0	1859539.0	1859547.0	1860539.0	1860539.0	1868366.0	1882949.0	1889183.0	1899214.0	1900205.0	1900205.0	1901414.0	1916250.0	1917639.0	1917639.0	1934185.0	1941304.0	1941304.0	1944576.0	1949347.0	1957164.0	1985239.0	1986890.0	1986890.0	1986890.0	2021088.0	2069782.0	2070101.0	2073990.0	2075804.0	2075804.0	2083438.0	2083461.0
329.0	1904323.0	1904323.0	1911533.0	1913619.0	1918119.0	1923397.0	1927556.0	1936254.0	1936910.0	1943117.0	1955681.0	1956526.0	1966235.0	1980036.0	1988602.0	1994609.0	2028259.0	2038092.0	2038942.0	2049880.0	2052614.0	2055850.0	2061703.0	2071089.0	2071412.0	2073598.0	2081621.0	2084863.0	2086793.0	2088652.0	2102924.0	2111378.0	2137782.0	2140125.0	2145793.0
330.0	3463459.0	3463459.0	3464194.0	3464194.0	3466073.0	3467255.0	3468639.0	3468639.0	3472918.0	3482098.0	3483891.0	3487032.0	3487537.0	3506221.0	3521696.0	3529385.0	3531661.0	3552972.0	3554993.0	3554993.0	3563313.0	3585032.0	3585032.0	3585592.0	3589551.0	3589551.0	3592997.0	3592997.0	3603275.0	3614730.0	3616370.0	3616700.0	3618779.0	3623339.0	3627013.0
331.0	6007670.0	6007670.0	6048763.0	6103434.0	6121930.0	6130310.0	6144006.0	6154728.0	6168562.0	6192512.0	6200607.0	6205803.0	6232498.0	6258299.0	6272653.0	6283034.0	6285256.0	6313228.0	6345262.0	6354610.0	6369820.0	6420634.0	6428826.0	6447936.0	6490605.0	6500602.0	6504387.0	6518726.0	6521226.0	6531887.0	6550844.0	6565238.0	6568840.0	6589858.0	6600542.0
332.0	2117383.0	2117383.0	2118486.0	2131386.0	2132443.0	2132443.0	2135737.0	2138613.0	2138613.0	2158200.0	2174398.0	2189619.0	2191810.0	2191810.0	2194860.0	2204787.0	2211810.0	2219467.0	2220335.0	2225575.0	2246772.0	2248123.0	2257218.0	2273897.0	2291289.0	2292382.0	2294983.0	2295359.0	2297982.0	2303731.0	2309727.0	2310365.0	2312036.0	2323316.0	2334543.0
333.0	2048255.0	2048255.0	2050293.0	2053933.0	2053933.0	2053933.0	2056547.0	2058609.0	2061919.0	2063420.0	2089129.0	2089129.0	2089763.0	2098794.0	2098794.0	2105170.0	2106405.0	2120856.0	2121744.0	2121744.0	2121744.0	2121894.0	2126718.0	2129347.0	2130633.0	2131791.0	2131799.0	2131799.0	2154804.0	2154804.0	2156002.0	2156887.0	2156887.0	2159314.0	2161384.0
334.0	1518192.0	1518192.0	1518192.0	1519689.0	1519689.0	1520691.0	1522263.0	1522583.0	1522805.0	1522805.0	1522805.0	1522805.0	1522810.0	1523765.0	1526803.0	1528501.0	1531515.0	1533320.0	1536833.0	1540997.0	1546472.0	1547039.0	1547105.0	1547983.0	1548526.0	1549544.0	1549716.0	1549716.0	1555635.0	1556481.0	1557109.0	1559552.0	1560748.0	1561496.0	1562081.0
335.0	1251274.0	1251274.0	1251274.0	1251274.0	1251274.0	1251274.0	1251274.0	1251274.0	1251998.0	1251998.0	1251998.0	1251998.0	1251998.0	1251998.0	1251998.0	1253929.0	1253929.0	1256231.0	1256383.0	1258191.0	1258191.0	1265208.0	1265521.0	1268490.0	1269753.0	1293682.0	1294541.0	1294541.0	1303721.0	1303721.0	1303721.0	1303721.0	1303721.0	1304356.0	1305735.0
336.0	1324504.0	1324504.0	1324918.0	1325128.0	1326383.0	1326383.0	1326383.0	1326383.0	1326788.0	1326788.0	1329715.0	1331474.0	1333360.0	1334118.0	1334118.0	1334118.0	1334118.0	1336305.0	1338905.0	1339725.0	1341501.0	1352254.0	1352259.0	1354474.0	1354474.0	1359364.0	1359654.0	1360572.0	1361818.0	1361818.0	1363132.0	1363132.0	1365255.0	1365434.0	1367037.0
337.0	1887774.0	1887774.0	1887774.0	1887774.0	1887816.0	1892608.0	1895340.0	1895340.0	1898056.0	1898846.0	1900612.0	1903499.0	1903624.0	1903624.0	1907358.0	1908588.0	1908588.0	1912933.0	1913708.0	1913708.0	1914193.0	1916487.0	1917189.0	1917189.0	1920677.0	1921111.0	1924253.0	1927008.0	1939592.0	1940218.0	1940731.0	1942924.0	1950448.0	1953925.0	1954127.0
338.0	1030814.0	1030814.0	1030814.0	1030814.0	1030917.0	1031556.0	1031556.0	1031556.0	1031556.0	1031556.0	1031556.0	1031556.0	1031556.0	1031556.0	1040096.0	1040492.0	1040993.0	1046740.0	1047083.0	1047439.0	1051003.0	1051003.0	1054176.0	1054176.0	1055425.0	1055637.0	1061167.0	1061790.0	1069083.0	1080466.0	1083694.0	1084437.0	1085277.0	1086674.0	1093881.0
339.0	1965830.0	1965830.0	1965830.0	1965830.0	1965830.0	1965830.0	1966036.0	1968002.0	1968002.0	1968002.0	1969898.0	1969898.0	1970415.0	1970415.0	1971218.0	1974409.0	2007017.0	2010414.0	2010514.0	2013159.0	2013159.0	2013295.0	2019262.0	2022755.0	2022755.0	2023176.0	2023176.0	2023295.0	2031465.0	2032181.0	2033186.0	2038284.0	2038627.0	2040494.0	2041774.0
340.0	3513171.0	3513171.0	3513171.0	3523459.0	3525619.0	3526234.0	3526234.0	3531233.0	3531258.0	3531258.0	3545192.0	3551781.0	3556394.0	3556394.0	3559592.0	3559592.0	3561216.0	3561587.0	3562429.0	3564319.0	3564366.0	3569026.0	3569026.0	3575042.0	3575436.0	3575941.0	3598885.0	3617119.0	3627527.0	3637289.0	3637444.0	3637555.0	3641690.0	3642420.0	3644825.0
341.0	1500960.0	1500960.0	1501352.0	1501352.0	1505325.0	1505325.0	1505325.0	1506259.0	1506259.0	1506259.0	1506259.0	1506259.0	1506259.0	1506988.0	1507582.0	1508797.0	1508797.0	1509922.0	1509922.0	1521828.0	1521961.0	1523773.0	1525624.0	1525624.0	1526880.0	1526940.0	1527581.0	1528955.0	1540348.0	1540348.0	1540348.0	1541798.0	1541798.0	1542962.0	1542962.0
342.0	2195872.0	2195872.0	2198208.0	2200377.0	2202634.0	2202634.0	2203766.0	2233165.0	2233235.0	2233235.0	2236943.0	2236943.0	2238524.0	2239660.0	2242969.0	2242969.0	2243814.0	2247540.0	2256460.0	2263936.0	2263936.0	2264928.0	2266110.0	2270240.0	2272244.0	2274869.0	2274869.0	2274869.0	2281922.0	2282001.0	2282348.0	2286617.0	2291847.0	2292783.0	2293757.0
343.0	1531992.0	1531992.0	1538195.0	1539193.0	1539193.0	1540115.0	1540115.0	1540254.0	1541483.0	1541483.0	1543974.0	1543974.0	1547550.0	1547864.0	1547864.0	1548566.0	1549598.0	1549802.0	1552025.0	1553350.0	1553422.0	1553460.0	1554720.0	1556473.0	1556473.0	1556473.0	1556473.0	1556473.0	1572749.0	1572749.0	1573149.0	1575825.0	1580226.0	1581533.0	1582755.0
344.0	3440949.0	3440949.0	3452000.0	3515119.0	3546131.0	3554525.0	3567681.0	3624614.0	3625855.0	3631612.0	3675262.0	3676228.0	3680598.0	3681953.0	3681953.0	3682979.0	3684250.0	3689986.0	3707009.0	3723065.0	3746097.0	3754407.0	3765517.0	3767500.0	3767500.0	3770528.0	3781349.0	3782787.0	3817555.0	3821402.0	3829468.0	3857594.0	3860717.0	3866061.0	3873871.0
345.0	7072145.0	7072145.0	7089940.0	7093570.0	7100094.0	7111556.0	7113108.0	7167224.0	7177110.0	7186660.0	7224053.0	7231981.0	7244958.0	7287183.0	7306782.0	7316758.0	7328930.0	7331571.0	7369850.0	7384950.0	7395223.0	7411606.0	7428668.0	7440868.0	7457184.0	7466317.0	7466818.0	7478415.0	7589139.0	7626898.0	7628751.0	7637150.0	7642099.0	7651785.0	7653464.0
346.0	2746723.0	2746723.0	2768931.0	2774617.0	2782542.0	2783139.0	2787944.0	2814809.0	2817705.0	2825006.0	2825603.0	2829216.0	2836333.0	2840110.0	2849668.0	2853971.0	2856988.0	2857767.0	2862454.0	2867486.0	2871322.0	2871322.0	2882715.0	2889016.0	2895803.0	2895803.0	2902150.0	2904289.0	2917077.0	2917372.0	2917827.0	2923046.0	2923720.0	2928489.0	2937790.0
347.0	4563761.0	4563761.0	4598579.0	4612482.0	4620471.0	4678374.0	4734730.0	4744475.0	4760650.0	4773749.0	4787340.0	4789187.0	4798790.0	4804224.0	4813269.0	4838511.0	4842053.0	4865784.0	5032764.0	5044963.0	5058550.0	5059482.0	5061504.0	5073647.0	5079835.0	5091444.0	5109551.0	5163462.0	5225763.0	5254238.0	5273920.0	5305597.0	5325291.0	5334615.0	5340174.0
348.0	1478755.0	1478755.0	1487367.0	1489471.0	1498787.0	1500027.0	1500027.0	1501318.0	1501860.0	1536068.0	1575535.0	1578409.0	1579011.0	1584335.0	1593040.0	1593040.0	1593040.0	1595913.0	1600505.0	1606456.0	1606881.0	1606881.0	1615547.0	1615547.0	1615627.0	1622945.0	1622945.0	1622945.0	1644618.0	1644618.0	1645764.0	1645764.0	1646595.0	1650790.0	1651494.0
349.0	777668.0	777668.0	777668.0	777668.0	777668.0	777668.0	777668.0	777668.0	777668.0	777668.0	777668.0	777668.0	777668.0	777668.0	777668.0	777668.0	777668.0	777878.0	778414.0	778414.0	778414.0	778563.0	778563.0	778563.0	778563.0	778563.0	778563.0	778563.0	783597.0	785915.0	786168.0	786705.0	786836.0	786836.0	786839.0
350.0	738282.0	738282.0	738282.0	738282.0	738282.0	738496.0	738496.0	738573.0	741418.0	741418.0	745397.0	745397.0	747090.0	747090.0	747090.0	748502.0	748502.0	748502.0	748519.0	748612.0	748612.0	748612.0	748612.0	761888.0	761888.0	761888.0	761888.0	761888.0	762590.0	762590.0	764546.0	764576.0	766213.0	767803.0	769551.0
351.0	1272518.0	1272518.0	1274792.0	1275537.0	1276081.0	1276081.0	1276920.0	1276920.0	1279650.0	1279650.0	1279650.0	1279650.0	1280076.0	1280076.0	1282084.0	1282084.0	1282084.0	1282084.0	1282733.0	1282733.0	1283349.0	1283945.0	1286181.0	1286921.0	1289504.0	1289976.0	1289976.0	1289976.0	1289976.0	1290595.0	1291742.0	1291742.0	1294235.0	1294235.0	1294462.0
352.0	1009829.0	1009829.0	1016400.0	1016400.0	1016748.0	1016872.0	1017828.0	1018079.0	1018079.0	1020986.0	1020991.0	1020991.0	1023857.0	1024261.0	1025296.0	1025404.0	1026780.0	1028088.0	1028773.0	1028773.0	1029272.0	1029272.0	1030988.0	1030988.0	1031606.0	1031766.0	1033303.0	1033872.0	1037377.0	1037742.0	1038186.0	1039404.0	1040700.0	1041272.0	1041272.0
353.0	726152.0	726152.0	726812.0	726812.0	726812.0	726812.0	728335.0	728335.0	745192.0	745192.0	745893.0	745893.0	746386.0	746386.0	748236.0	748236.0	748236.0	749369.0	751589.0	753351.0	754393.0	754393.0	754393.0	754393.0	754393.0	755079.0	755079.0	755079.0	756192.0	756192.0	756192.0	756192.0	756192.0	756192.0	756192.0
354.0	1862608.0	1862608.0	1863268.0	1863268.0	1863268.0	1873230.0	1873230.0	1873622.0	1873622.0	1873622.0	1874206.0	1875058.0	1878327.0	1878327.0	1886078.0	1886078.0	1886078.0	1886078.0	1886078.0	1886078.0	1898754.0	1898754.0	1898754.0	1898754.0	1898754.0	1898754.0	1898754.0	1898754.0	1903504.0	1903504.0	1903504.0	1909039.0	1911549.0	1911549.0	1911549.0
355.0	3046647.0	3046647.0	3051042.0	3053384.0	3065393.0	3069585.0	3069585.0	3082655.0	3083292.0	3083292.0	3085441.0	3085920.0	3088201.0	3090040.0	3104570.0	3107171.0	3111717.0	3113599.0	3123747.0	3123752.0	3130460.0	3141620.0	3161556.0	3187463.0	3196108.0	3234201.0	3234201.0	3250376.0	3277528.0	3289466.0	3291850.0	3295789.0	3311616.0	3317311.0	3321913.0
356.0	2515317.0	2515317.0	2522408.0	2525284.0	2528771.0	2532732.0	2536772.0	2538597.0	2539366.0	2615221.0	2622496.0	2626021.0	2639212.0	2644761.0	2645621.0	2646209.0	2690545.0	2745812.0	2764949.0	2772317.0	2781627.0	2836986.0	2849053.0	2849053.0	2857430.0	2857430.0	2857666.0	2857666.0	2891297.0	2892848.0	2897935.0	2905679.0	2908053.0	2908053.0	2909026.0
357.0	726932.0	726932.0	728326.0	728326.0	728326.0	729748.0	729748.0	729748.0	732533.0	738888.0	740836.0	743081.0	744076.0	745936.0	748793.0	754433.0	756111.0	756111.0	760347.0	760347.0	760347.0	760347.0	762672.0	765497.0	766111.0	766226.0	767309.0	768305.0	776285.0	776285.0	790940.0	794114.0	808116.0	814589.0	818159.0
358.0	1666610.0	1666610.0	1673556.0	1674218.0	1675890.0	1682846.0	1683394.0	1702868.0	1704083.0	1705471.0	1747670.0	1781050.0	1792569.0	1795696.0	1797177.0	1799280.0	1799280.0	1800808.0	1816312.0	1821624.0	1825559.0	1848477.0	1851452.0	1865962.0	1872632.0	1873582.0	1877986.0	1885083.0	1901773.0	1912532.0	1921846.0	1928569.0	1938139.0	1952337.0	1952858.0
359.0	932691.0	932691.0	938861.0	938861.0	938861.0	938861.0	940624.0	940624.0	943661.0	943661.0	944003.0	944003.0	949257.0	949257.0	952123.0	952123.0	952847.0	957122.0	957122.0	960351.0	960351.0	963266.0	963266.0	963985.0	965611.0	965611.0	965611.0	965611.0	970094.0	970094.0	970094.0	970816.0	970816.0	975947.0	975947.0
360.0	3074236.0	3074236.0	3081380.0	3083411.0	3089625.0	3105142.0	3106171.0	3106171.0	3117154.0	3117154.0	3130632.0	3150921.0	3160641.0	3175387.0	3179063.0	3188953.0	3191311.0	3191311.0	3197709.0	3197709.0	3199236.0	3200586.0	3205292.0	3216654.0	3218594.0	3229327.0	3233049.0	3234781.0	3250002.0	3266770.0	3268855.0	3289419.0	3292983.0	3297065.0	3303775.0
361.0	1654481.0	1654481.0	1659741.0	1663654.0	1663654.0	1667178.0	1671000.0	1671545.0	1677056.0	1681137.0	1681839.0	1681839.0	1681839.0	1689002.0	1698267.0	1701839.0	1702873.0	1702873.0	1702873.0	1705979.0	1706369.0	1707083.0	1725145.0	1725145.0	1726149.0	1726149.0	1730016.0	1731642.0	1746774.0	1749924.0	1749924.0	1751159.0	1753263.0	1754504.0	1756232.0
362.0	1134868.0	1134868.0	1137780.0	1140525.0	1167540.0	1167540.0	1168567.0	1170324.0	1171751.0	1173000.0	1175514.0	1179526.0	1180516.0	1183737.0	1184319.0	1184359.0	1194254.0	1195589.0	1197574.0	1199292.0	1200895.0	1201585.0	1201585.0	1209031.0	1209031.0	1210668.0	1210668.0	1211178.0	1218152.0	1218152.0	1218152.0	1218653.0	1218653.0	1218804.0	1219351.0
363.0	1001684.0	1001684.0	1003625.0	1003625.0	1018391.0	1018744.0	1018744.0	1018758.0	1019309.0	1019309.0	1019309.0	1029586.0	1029680.0	1030503.0	1030503.0	1033347.0	1035073.0	1044846.0	1044846.0	1047441.0	1050238.0	1050238.0	1056784.0	1057949.0	1058665.0	1058665.0	1059303.0	1081465.0	1085379.0	1087313.0	1087313.0	1087313.0	1087313.0	1087313.0	1090372.0
364.0	1319752.0	1319752.0	1322373.0	1322373.0	1323106.0	1324294.0	1324294.0	1324294.0	1337824.0	1337824.0	1346021.0	1348278.0	1352245.0	1360631.0	1362425.0	1362663.0	1362732.0	1373233.0	1380786.0	1385435.0	1388321.0	1395065.0	1395655.0	1395655.0	1399328.0	1399719.0	1405367.0	1407745.0	1417070.0	1417070.0	1417215.0	1424474.0	1427835.0	1457578.0	1462438.0
365.0	396650.0	396650.0	396650.0	396650.0	398204.0	398204.0	398204.0	398204.0	398884.0	399776.0	399776.0	399776.0	400092.0	400092.0	400092.0	401321.0	401321.0	401321.0	401321.0	401321.0	401321.0	401321.0	401321.0	401321.0	401814.0	401814.0	401814.0	401814.0	404448.0	407328.0	409757.0	409757.0	409757.0	411559.0	411559.0
366.0	882087.0	882087.0	882087.0	885675.0	885727.0	889402.0	890679.0	890692.0	890692.0	890692.0	892414.0	893488.0	893488.0	897849.0	897849.0	897959.0	898195.0	898195.0	923509.0	923509.0	928228.0	931443.0	940014.0	940105.0	940105.0	940401.0	942596.0	950440.0	956467.0	965301.0	966301.0	968852.0	968852.0	969346.0	969391.0
367.0	812032.0	812032.0	815351.0	871566.0	872548.0	872548.0	872815.0	877780.0	877780.0	877780.0	878821.0	878833.0	878840.0	881835.0	882303.0	882353.0	897492.0	897492.0	922412.0	934235.0	934235.0	959590.0	959674.0	963644.0	963644.0	983256.0	983256.0	983576.0	987766.0	987958.0	991536.0	991536.0	991536.0	991536.0	991821.0
368.0	8053335.0	8053335.0	8106947.0	8137235.0	8169654.0	8191683.0	8200437.0	8247093.0	8339214.0	8359390.0	8394681.0	8432395.0	8454504.0	8467053.0	8495340.0	8543654.0	8566858.0	8591215.0	8646752.0	8656648.0	8673406.0	8708404.0	8748721.0	8758976.0	8877363.0	8900136.0	8906684.0	8909973.0	9003660.0	9004618.0	9027187.0	9066202.0	9075942.0	9089831.0	9102363.0
369.0	1577472.0	1577472.0	1584538.0	1584538.0	1587949.0	1605764.0	1613113.0	1628699.0	1629521.0	1633283.0	1694857.0	1699696.0	1703376.0	1705050.0	1705050.0	1712844.0	1723598.0	1728343.0	1765284.0	1781089.0	1781682.0	1790670.0	1791143.0	1834200.0	1834200.0	1839250.0	1845807.0	1845807.0	1849834.0	1859061.0	1860049.0	1860049.0	1860049.0	1860061.0	1909545.0
370.0	619750.0	619750.0	619750.0	622633.0	622633.0	622633.0	622633.0	622848.0	622848.0	622848.0	622848.0	622848.0	622848.0	622995.0	622995.0	622995.0	622995.0	622995.0	624022.0	624022.0	624022.0	624022.0	625150.0	625150.0	625150.0	625150.0	625150.0	625150.0	628135.0	628135.0	628816.0	629589.0	629589.0	629589.0	629589.0
371.0	544418.0	544418.0	544428.0	544972.0	544972.0	545479.0	545479.0	546527.0	550545.0	551791.0	566879.0	566879.0	567174.0	567174.0	567361.0	567686.0	568477.0	569371.0	569422.0	569422.0	569534.0	569534.0	570234.0	570251.0	570251.0	570285.0	570656.0	572231.0	576059.0	576099.0	576132.0	581411.0	581411.0	581919.0	581919.0
372.0	644460.0	644460.0	647407.0	647407.0	647407.0	647407.0	647913.0	647913.0	647913.0	647913.0	647913.0	647913.0	647913.0	647913.0	648327.0	648327.0	648327.0	648618.0	652709.0	652978.0	656058.0	656058.0	656058.0	656058.0	656681.0	656681.0	656681.0	656681.0	658495.0	658495.0	658495.0	658495.0	658495.0	658496.0	658496.0
373.0	941700.0	941700.0	947839.0	949048.0	951681.0	954485.0	954485.0	954485.0	955253.0	957833.0	959138.0	960506.0	961214.0	961577.0	979145.0	980304.0	980304.0	994972.0	997061.0	998314.0	998314.0	998314.0	1018175.0	1018175.0	1018175.0	1018175.0	1018175.0	1018371.0	1021047.0	1021998.0	1037345.0	1037628.0	1039471.0	1044038.0	1044785.0
374.0	437158.0	437158.0	437158.0	442330.0	442330.0	442330.0	442330.0	444623.0	457043.0	457043.0	457519.0	457519.0	457519.0	457519.0	457519.0	457519.0	458754.0	461721.0	461721.0	462065.0	462065.0	462145.0	469752.0	469752.0	469752.0	470108.0	470108.0	470108.0	471472.0	472252.0	472252.0	472252.0	472252.0	472252.0	472252.0
375.0	3923736.0	3923736.0	3958243.0	3971603.0	4008756.0	4109676.0	4171581.0	4221546.0	4225026.0	4233666.0	4239018.0	4258825.0	4338760.0	4349201.0	4385015.0	4402241.0	4411317.0	4448789.0	4492711.0	4505791.0	4513102.0	4520635.0	4545454.0	4619036.0	4648647.0	4691853.0	4699510.0	4699939.0	4772596.0	4774663.0	4810130.0	4900513.0	4918801.0	4944092.0	4946517.0
376.0	2127410.0	2127410.0	2133093.0	2136883.0	2142951.0	2161494.0	2202465.0	2208440.0	2218513.0	2218513.0	2220532.0	2226818.0	2261610.0	2290342.0	2293941.0	2295906.0	2303155.0	2310414.0	2322290.0	2322290.0	2324107.0	2327995.0	2334524.0	2335040.0	2335287.0	2346848.0	2346848.0	2353981.0	2385186.0	2389431.0	2393332.0	2437018.0	2449869.0	2552205.0	2576215.0
377.0	1570419.0	1570419.0	1591212.0	1599484.0	1611725.0	1792899.0	1799394.0	1819049.0	1835222.0	1835298.0	1835298.0	1835881.0	1839578.0	1840199.0	1844258.0	1848941.0	1848941.0	1848941.0	1848981.0	1849153.0	1849153.0	1849849.0	1850989.0	1850989.0	1851394.0	1853070.0	1854888.0	1854888.0	1861472.0	1862147.0	1862639.0	1863465.0	1864122.0	1866630.0	1869810.0
378.0	1303299.0	1303299.0	1304482.0	1304640.0	1304640.0	1308788.0	1310877.0	1313600.0	1315099.0	1319568.0	1319568.0	1319568.0	1319568.0	1319568.0	1321324.0	1323872.0	1323872.0	1324047.0	1337060.0	1338832.0	1339130.0	1339130.0	1347284.0	1353801.0	1353801.0	1353801.0	1353801.0	1353801.0	1358651.0	1360846.0	1361599.0	1361599.0	1361599.0	1361599.0	1364171.0
379.0	2863345.0	2863345.0	2865863.0	2874714.0	2874714.0	2882312.0	2882312.0	2885132.0	2887071.0	2888927.0	2897088.0	2897088.0	2900209.0	2901560.0	2918770.0	2922297.0	2923400.0	2950944.0	2976618.0	2982899.0	2984114.0	2986930.0	3006200.0	3016743.0	3041393.0	3062341.0	3065727.0	3065727.0	3072441.0	3079348.0	3087078.0	3089176.0	3096404.0	3109757.0	3113714.0
380.0	976126.0	976126.0	982524.0	982524.0	983031.0	1059803.0	1061206.0	1066894.0	1069163.0	1069163.0	1073788.0	1073788.0	1074123.0	1074675.0	1076154.0	1084016.0	1087109.0	1087109.0	1098739.0	1103057.0	1108399.0	1108399.0	1110940.0	1112056.0	1112098.0	1112409.0	1112480.0	1112480.0	1137903.0	1139589.0	1139589.0	1141891.0	1142178.0	1142243.0	1144540.0
381.0	837272.0	837272.0	837272.0	840415.0	840415.0	841466.0	841466.0	847401.0	851129.0	851858.0	852808.0	852808.0	852808.0	852808.0	853065.0	856580.0	856580.0	856580.0	857322.0	857322.0	859717.0	859717.0	862833.0	863710.0	863710.0	864563.0	864563.0	864970.0	866479.0	866479.0	868578.0	872067.0	872067.0	873742.0	874405.0
382.0	999949.0	999949.0	1000713.0	1000713.0	1000713.0	1000713.0	1000713.0	1000713.0	1000713.0	1003226.0	1005898.0	1005898.0	1006845.0	1007080.0	1007767.0	1007767.0	1009625.0	1009625.0	1010358.0	1013785.0	1028797.0	1028965.0	1030337.0	1034740.0	1034740.0	1039745.0	1048753.0	1053496.0	1060521.0	1060521.0	1060521.0	1060521.0	1062629.0	1062629.0	1063933.0
383.0	449917.0	449917.0	449917.0	449917.0	449917.0	449917.0	449917.0	449917.0	449917.0	449917.0	449917.0	449917.0	449917.0	449917.0	449917.0	449917.0	449917.0	449917.0	449917.0	449917.0	449917.0	449917.0	449917.0	449917.0	449917.0	449917.0	449917.0	449917.0	450366.0	450366.0	450366.0	450366.0	450366.0	455369.0	455482.0
384.0	2057568.0	2057568.0	2066243.0	2069317.0	2072715.0	2089273.0	2102673.0	2103785.0	2114389.0	2122894.0	2127701.0	2127763.0	2131062.0	2132779.0	2133748.0	2136167.0	2136900.0	2139717.0	2141845.0	2144240.0	2146783.0	2151280.0	2155246.0	2158845.0	2165441.0	2179007.0	2181724.0	2186309.0	2240993.0	2243080.0	2243444.0	2252169.0	2254204.0	2268234.0	2269203.0
385.0	943141.0	943141.0	943276.0	945495.0	945985.0	946364.0	946364.0	946364.0	946364.0	949927.0	949927.0	949927.0	949927.0	949927.0	949927.0	949927.0	949927.0	952532.0	952532.0	953504.0	953504.0	954750.0	954750.0	955041.0	955041.0	962879.0	964087.0	965798.0	966381.0	971780.0	971780.0	972618.0	972666.0	972666.0	972666.0
386.0	1481932.0	1481932.0	1485493.0	1485493.0	1485493.0	1485493.0	1485493.0	1486356.0	1488332.0	1488868.0	1489644.0	1489644.0	1491129.0	1493901.0	1494859.0	1497594.0	1497594.0	1497964.0	1497964.0	1498828.0	1501191.0	1501345.0	1605947.0	1605947.0	1606868.0	1607452.0	1609189.0	1609190.0	1612828.0	1613937.0	1615540.0	1619968.0	1623344.0	1624858.0	1626916.0
387.0	1175839.0	1175839.0	1176035.0	1176035.0	1176035.0	1187629.0	1198888.0	1199777.0	1217851.0	1224311.0	1230364.0	1230880.0	1299592.0	1351134.0	1360754.0	1367386.0	1384535.0	1385713.0	1386328.0	1404622.0	1429742.0	1429742.0	1433643.0	1440198.0	1440198.0	1440198.0	1440958.0	1440958.0	1442000.0	1442198.0	1443909.0	1446239.0	1446239.0	1446239.0	1446239.0
388.0	904863.0	904863.0	906081.0	907880.0	908366.0	908886.0	908886.0	912033.0	913160.0	913160.0	915296.0	915296.0	915952.0	916632.0	916632.0	919877.0	919877.0	919877.0	920560.0	920611.0	926455.0	926455.0	928621.0	928621.0	928621.0	928621.0	928712.0	928712.0	930860.0	930984.0	932081.0	932602.0	932602.0	933183.0	933594.0
389.0	1505535.0	1505535.0	1506818.0	1508675.0	1511658.0	1511699.0	1511699.0	1513992.0	1521994.0	1528053.0	1533246.0	1539569.0	1541908.0	1541908.0	1551915.0	1554665.0	1555152.0	1561237.0	1565843.0	1567791.0	1568293.0	1574565.0	1583592.0	1583769.0	1584071.0	1584071.0	1586829.0	1587147.0	1606648.0	1608381.0	1608381.0	1613935.0	1615720.0	1624104.0	1629863.0
390.0	1930294.0	1930294.0	1931148.0	1931671.0	1931671.0	1931708.0	1931708.0	1937442.0	1938549.0	1939415.0	1940144.0	1940144.0	1948580.0	1957319.0	1960660.0	1963882.0	1965759.0	1971679.0	1971860.0	1974726.0	1975256.0	1975267.0	1976608.0	1997482.0	1999346.0	1999346.0	2000464.0	2000464.0	2004717.0	2009629.0	2017511.0	2017511.0	2019148.0	2024926.0	2025506.0
391.0	729053.0	729053.0	729068.0	729823.0	729823.0	729823.0	729823.0	729823.0	746783.0	746783.0	746783.0	763450.0	763450.0	763450.0	763450.0	763450.0	764075.0	764075.0	769519.0	769519.0	771046.0	771598.0	771598.0	772943.0	772943.0	778751.0	778751.0	778751.0	786238.0	786238.0	789557.0	794739.0	794739.0	795625.0	795625.0
392.0	1238838.0	1238838.0	1241349.0	1241349.0	1244827.0	1249849.0	1251647.0	1262067.0	1283298.0	1314164.0	1316013.0	1317042.0	1334448.0	1334684.0	1334796.0	1339368.0	1340655.0	1342553.0	1342947.0	1343808.0	1346365.0	1362957.0	1377985.0	1380935.0	1381414.0	1383477.0	1388510.0	1389698.0	1398541.0	1398541.0	1403361.0	1540406.0	1542950.0	1544489.0	1549323.0
393.0	3334084.0	3334084.0	3360551.0	3372202.0	3444074.0	3476859.0	3479257.0	3493008.0	3844938.0	3862735.0	3992262.0	3992933.0	4019507.0	4055998.0	4115729.0	4175520.0	4184602.0	4185887.0	4206803.0	4208809.0	4244108.0	4295212.0	4348910.0	4362115.0	4362792.0	4368847.0	4370934.0	4373828.0	4419744.0	4421152.0	4441835.0	4451720.0	4460582.0	4483453.0	4488602.0
394.0	833144.0	833144.0	837422.0	838652.0	841098.0	844778.0	847037.0	853527.0	859050.0	859050.0	859050.0	862357.0	863611.0	864515.0	864515.0	864515.0	875117.0	875117.0	875117.0	890322.0	890322.0	894255.0	895041.0	905084.0	905084.0	905084.0	905084.0	907773.0	914880.0	914880.0	916860.0	922644.0	928799.0	932283.0	940205.0
395.0	3821106.0	3821106.0	3828953.0	3830983.0	3894044.0	3906866.0	3919091.0	3942159.0	3965131.0	3995077.0	4023317.0	4027484.0	4035939.0	4052556.0	4062984.0	4074967.0	4081063.0	4090624.0	4098344.0	4101235.0	4116270.0	4145838.0	4162800.0	4187437.0	4266820.0	4294087.0	4296387.0	4324645.0	4336687.0	4338754.0	4338754.0	4346959.0	4397583.0	4437639.0	4442986.0
396.0	805471.0	805471.0	805972.0	805972.0	805972.0	805972.0	805972.0	808568.0	808568.0	808568.0	811693.0	814318.0	814651.0	815883.0	817922.0	857692.0	857692.0	859253.0	859253.0	861819.0	861819.0	862047.0	864953.0	866830.0	866830.0	866830.0	866830.0	866830.0	875765.0	875765.0	875765.0	875854.0	875854.0	875854.0	875854.0
397.0	653711.0	653711.0	654752.0	654752.0	654934.0	748441.0	757049.0	759388.0	775657.0	775657.0	775657.0	775657.0	775922.0	778396.0	780257.0	781692.0	782438.0	782438.0	786148.0	800309.0	814000.0	863859.0	864630.0	864630.0	866456.0	866456.0	866456.0	866456.0	872863.0	872863.0	872863.0	883972.0	891248.0	895542.0	908561.0
398.0	1618494.0	1618494.0	1618494.0	1624514.0	1633360.0	1661444.0	1674944.0	1787896.0	1800388.0	1801908.0	1808976.0	1808976.0	1857703.0	1904074.0	1913602.0	1919954.0	1980764.0	2010673.0	2011870.0	2011870.0	2011870.0	2033959.0	2034818.0	2036666.0	2077655.0	2081202.0	2088297.0	2092382.0	2112422.0	2112422.0	2115170.0	2126740.0	2128761.0	2132843.0	2154181.0
399.0	490852.0	490852.0	503240.0	506156.0	506156.0	646049.0	651098.0	651098.0	656610.0	660484.0	664088.0	664088.0	670068.0	678799.0	678884.0	678884.0	678884.0	678884.0	678884.0	678884.0	683382.0	697945.0	716795.0	718310.0	718310.0	718310.0	718310.0	718310.0	720693.0	720693.0	721289.0	721289.0	725162.0	727096.0	727963.0
400.0	812803.0	812803.0	812803.0	812803.0	812803.0	812803.0	812803.0	812803.0	814436.0	814436.0	832983.0	832983.0	832983.0	839432.0	839732.0	845644.0	845644.0	845644.0	846144.0	846144.0	848481.0	851779.0	854937.0	859969.0	860961.0	860961.0	860961.0	864163.0	866570.0	866570.0	867474.0	867474.0	868421.0	869069.0	869069.0
401.0	469509.0	469509.0	471747.0	471747.0	472627.0	473133.0	473133.0	473133.0	476510.0	476510.0	480141.0	480141.0	481798.0	483228.0	483228.0	484644.0	485222.0	485222.0	485222.0	486839.0	486839.0	486867.0	486867.0	486867.0	486867.0	486867.0	488283.0	488283.0	488283.0	488283.0	491063.0	491764.0	491764.0	491764.0	491789.0
402.0	897363.0	897363.0	899013.0	900082.0	919972.0	928782.0	934594.0	957020.0	961659.0	972719.0	988115.0	988115.0	992404.0	999084.0	1001707.0	1004817.0	1006394.0	1009365.0	1009662.0	1009990.0	1009990.0	1013524.0	1017837.0	1019569.0	1020451.0	1020807.0	1020807.0	1020885.0	1020885.0	1022074.0	1022074.0	1023160.0	1023160.0	1023160.0	1023819.0
403.0	14883981.0	14883981.0	15325657.0	15378305.0	15464853.0	15581015.0	15630678.0	15851461.0	15973783.0	16010693.0	16085549.0	16095503.0	16140079.0	16218617.0	16284837.0	16438171.0	16480275.0	16550105.0	16695737.0	16917213.0	17208928.0	17475233.0	17663523.0	17844065.0	17872177.0	17896591.0	17915493.0	17916103.0	18091057.0	18099194.0	18147082.0	18163289.0	18177795.0	18197917.0	18211584.0
404.0	771901.0	771901.0	771901.0	774306.0	778715.0	784548.0	791654.0	797749.0	813183.0	813704.0	825715.0	828869.0	833564.0	836336.0	839261.0	839261.0	839261.0	842139.0	843521.0	844699.0	844699.0	844699.0	845236.0	845236.0	845236.0	846256.0	846510.0	846510.0	855510.0	855510.0	855510.0	860758.0	860758.0	866630.0	866630.0
405.0	427063.0	427063.0	440183.0	440183.0	441214.0	447734.0	447734.0	452645.0	452976.0	453248.0	453248.0	455340.0	455340.0	455776.0	455776.0	455776.0	455876.0	458388.0	460733.0	460733.0	460733.0	460733.0	460733.0	460733.0	562206.0	562206.0	562206.0	562622.0	562860.0	562860.0	562934.0	573330.0	574387.0	575659.0	575659.0
406.0	154223.0	154223.0	154223.0	154223.0	154223.0	154223.0	154223.0	154223.0	154233.0	154778.0	154778.0	154778.0	154778.0	155821.0	155821.0	155821.0	155821.0	155821.0	155821.0	155821.0	155821.0	155821.0	155821.0	155821.0	155821.0	155821.0	155821.0	155821.0	155821.0	155821.0	155821.0	155821.0	156593.0	156593.0	156593.0
407.0	1958588.0	1958588.0	1960647.0	1965229.0	1974788.0	1976161.0	1976161.0	1977626.0	1981386.0	1983409.0	1986426.0	1991108.0	1993042.0	1997480.0	1999913.0	2001735.0	2006873.0	2007249.0	2013003.0	2014532.0	2014532.0	2018273.0	2018781.0	2018781.0	2023675.0	2028943.0	2028943.0	2028943.0	2032740.0	2032740.0	2038275.0	2038926.0	2038926.0	2040054.0	2041020.0
408.0	1423992.0	1423992.0	1425901.0	1431733.0	1434693.0	1434693.0	1435079.0	1440060.0	1440060.0	1448542.0	1448542.0	1448542.0	1449306.0	1454911.0	1454911.0	1454911.0	1455085.0	1455085.0	1457160.0	1457160.0	1457160.0	1457160.0	1462581.0	1471396.0	1473838.0	1482272.0	1485426.0	1487740.0	1488236.0	1488236.0	1493073.0	1496441.0	1502643.0	1505080.0	1505080.0
409.0	1233459.0	1233459.0	1234127.0	1234326.0	1234326.0	1235403.0	1235403.0	1236776.0	1238479.0	1238479.0	1238479.0	1238479.0	1238975.0	1261293.0	1264919.0	1264919.0	1264919.0	1269417.0	1269532.0	1270806.0	1274123.0	1275601.0	1277385.0	1314163.0	1436770.0	1437754.0	1437754.0	1437754.0	1438875.0	1438875.0	1438875.0	1439502.0	1439839.0	1439923.0	1439931.0
410.0	3278876.0	3278876.0	3278895.0	3281434.0	3302499.0	3312344.0	3331703.0	3347727.0	3352170.0	3355396.0	3378235.0	3378235.0	3384244.0	3441256.0	3441932.0	3441932.0	3455852.0	3455852.0	3471352.0	3481868.0	3488056.0	3489108.0	3495521.0	3546684.0	3682514.0	3704626.0	3770355.0	3771730.0	3775189.0	3784297.0	3788955.0	3796706.0	3796927.0	3807717.0	3816433.0
411.0	771838.0	771838.0	771895.0	771895.0	771895.0	772491.0	772510.0	772510.0	772510.0	772510.0	773671.0	775165.0	775165.0	775295.0	776487.0	776487.0	776487.0	776487.0	776487.0	776487.0	776487.0	776745.0	776745.0	777720.0	780450.0	780450.0	780450.0	780450.0	781580.0	782058.0	782266.0	782440.0	782741.0	783331.0	784593.0
412.0	1426554.0	1426554.0	1426554.0	1426554.0	1426554.0	1426554.0	1426554.0	1429580.0	1429580.0	1431210.0	1431874.0	1432605.0	1434619.0	1436169.0	1436169.0	1441393.0	1446846.0	1446846.0	1448916.0	1449592.0	1449592.0	1453566.0	1456269.0	1456269.0	1457296.0	1457333.0	1457333.0	1457364.0	1459155.0	1459155.0	1459155.0	1459412.0	1459412.0	1459430.0	1460640.0
413.0	542904.0	542904.0	543069.0	543069.0	543069.0	543069.0	543240.0	543240.0	543240.0	544720.0	544720.0	545566.0	545566.0	548013.0	548013.0	548013.0	549091.0	549091.0	549091.0	555051.0	555732.0	555732.0	557793.0	557885.0	558039.0	563738.0	563738.0	563738.0	563777.0	563777.0	563777.0	563777.0	563777.0	563885.0	563894.0
414.0	1232699.0	1232699.0	1232699.0	1233390.0	1233719.0	1233719.0	1233719.0	1233719.0	1233719.0	1234542.0	1234903.0	1234903.0	1237475.0	1237475.0	1237475.0	1237896.0	1244606.0	1244606.0	1244606.0	1244606.0	1244606.0	1244606.0	1244606.0	1245726.0	1245726.0	1245726.0	1245732.0	1245732.0	1246920.0	1249560.0	1250520.0	1250520.0	1250709.0	1252461.0	1253869.0
415.0	2183923.0	2183923.0	2197256.0	2198618.0	2200027.0	2204108.0	2204108.0	2204946.0	2204946.0	2208333.0	2212610.0	2212679.0	2218833.0	2219025.0	2219580.0	2219580.0	2219580.0	2220093.0	2221385.0	2229025.0	2235719.0	2237515.0	2256857.0	2260455.0	2260838.0	2261208.0	2261701.0	2262564.0	2263572.0	2263748.0	2268668.0	2274927.0	2279760.0	2281732.0	2290971.0
416.0	4550018.0	4550018.0	4566511.0	4578388.0	4683406.0	4718403.0	4727047.0	4735717.0	4749910.0	4758665.0	4773196.0	4797970.0	4818417.0	4835306.0	4839572.0	4869188.0	4920796.0	4922661.0	4948654.0	4951180.0	4972251.0	4998638.0	5018705.0	5019748.0	5027628.0	5030681.0	5031845.0	5037073.0	5054090.0	5058086.0	5097326.0	5102438.0	5121253.0	5129221.0	5131127.0
417.0	373115.0	373115.0	374572.0	374875.0	376677.0	376677.0	376677.0	377192.0	377192.0	377192.0	377955.0	378628.0	380381.0	380381.0	380381.0	380381.0	380381.0	380783.0	380783.0	380783.0	380783.0	380783.0	380783.0	384277.0	384277.0	384292.0	384292.0	384408.0	385348.0	385348.0	385348.0	385348.0	385670.0	386500.0	389394.0
418.0	5440609.0	5440609.0	5469268.0	5500669.0	5506513.0	5547110.0	5547110.0	5578282.0	5590108.0	5630102.0	5635024.0	5641315.0	5690340.0	5736371.0	5750064.0	5765911.0	5771151.0	5794832.0	5870216.0	5881219.0	5893301.0	5910490.0	5943095.0	5964625.0	5975622.0	5995791.0	6038115.0	6056174.0	6061896.0	6061896.0	6067533.0	6075474.0	6083294.0	6096836.0	6102881.0
419.0	228508.0	228508.0	228508.0	228508.0	228508.0	228631.0	228631.0	228631.0	228631.0	228631.0	228631.0	228631.0	228631.0	228631.0	228631.0	228631.0	228631.0	230092.0	230573.0	230573.0	230573.0	230573.0	230573.0	230862.0	230862.0	230862.0	230862.0	230862.0	231900.0	231900.0	231900.0	231900.0	231900.0	231900.0	231900.0
420.0	862401.0	862401.0	863310.0	864273.0	864949.0	866197.0	866528.0	866538.0	873242.0	873242.0	883166.0	883419.0	884778.0	885439.0	885439.0	888310.0	888310.0	888310.0	888347.0	888347.0	896580.0	901425.0	901425.0	901425.0	901425.0	901425.0	901425.0	901425.0	901676.0	901676.0	901676.0	902821.0	903224.0	909655.0	909655.0
421.0	876372.0	876372.0	877565.0	877565.0	877565.0	877700.0	878264.0	878920.0	879553.0	879553.0	881056.0	883968.0	883968.0	884188.0	884188.0	884188.0	884188.0	884188.0	884188.0	884188.0	925714.0	925714.0	926236.0	926236.0	926236.0	966291.0	966291.0	980045.0	980045.0	980903.0	980903.0	980903.0	987573.0	998466.0	998627.0
422.0	945295.0	945295.0	945295.0	945295.0	945295.0	945295.0	945295.0	946375.0	946375.0	946375.0	946375.0	946375.0	946375.0	951075.0	951075.0	951075.0	951075.0	951075.0	951075.0	952731.0	952731.0	952731.0	953260.0	953260.0	953260.0	955811.0	955811.0	955811.0	955972.0	956680.0	956680.0	959956.0	974922.0	974922.0	974922.0
423.0	1526480.0	1526480.0	1528478.0	1528478.0	1528478.0	1533038.0	1536050.0	1541296.0	1542170.0	1543177.0	1545308.0	1547803.0	1549653.0	1549653.0	1549653.0	1549653.0	1549653.0	1550691.0	1558496.0	1558496.0	1558496.0	1560108.0	1563097.0	1563109.0	1563109.0	1563109.0	1563109.0	1563144.0	1572595.0	1572595.0	1572883.0	1572883.0	1573571.0	1573571.0	1573571.0
424.0	911441.0	911441.0	911441.0	911441.0	911879.0	911879.0	917582.0	917832.0	918325.0	918325.0	918705.0	918705.0	920382.0	923091.0	926562.0	930151.0	936947.0	936947.0	941301.0	941301.0	945598.0	945748.0	945748.0	945748.0	946110.0	946904.0	953257.0	953257.0	953531.0	954332.0	957213.0	960126.0	961274.0	961585.0	961622.0
425.0	791488.0	791488.0	791739.0	792060.0	793484.0	794508.0	795283.0	797423.0	797423.0	797680.0	800514.0	803313.0	803313.0	803408.0	804383.0	804383.0	804383.0	804383.0	805148.0	806630.0	806630.0	806630.0	806630.0	807724.0	807724.0	807724.0	807724.0	807845.0	809595.0	809595.0	809595.0	809595.0	812275.0	812328.0	812328.0
426.0	2230022.0	2230022.0	2230094.0	2231109.0	2232253.0	2243638.0	2245643.0	2260293.0	2273594.0	2284295.0	2302023.0	2302873.0	2307507.0	2313084.0	2314792.0	2314799.0	2327017.0	2327991.0	2347962.0	2358755.0	2358976.0	2359138.0	2362608.0	2364192.0	2364192.0	2364530.0	2367107.0	2368075.0	2370169.0	2372961.0	2375531.0	2378351.0	2380455.0	2384312.0	2386220.0
427.0	1752072.0	1752072.0	1760232.0	1760232.0	1768422.0	1770355.0	1772698.0	1781617.0	1783749.0	1790300.0	1792717.0	1808479.0	1818497.0	1819503.0	1820128.0	1831024.0	1831024.0	1831477.0	1844530.0	1847551.0	1847551.0	1847551.0	1849221.0	1849221.0	1852389.0	1854263.0	1875541.0	1884353.0	1888851.0	1888851.0	1893485.0	1893979.0	1894747.0	1895591.0	1895738.0
428.0	364511.0	364511.0	365006.0	365006.0	365006.0	365006.0	365006.0	365062.0	365062.0	365062.0	365103.0	365103.0	365103.0	365111.0	365601.0	365601.0	365601.0	365601.0	365601.0	365601.0	365728.0	365728.0	365728.0	368429.0	368429.0	368429.0	368429.0	368429.0	369211.0	369211.0	369211.0	369310.0	369310.0	369317.0	369983.0
429.0	1880096.0	1880096.0	1883102.0	1883128.0	1883219.0	1883231.0	1883231.0	1887903.0	1887974.0	1888400.0	1896037.0	1897620.0	1899205.0	1899205.0	1903472.0	1903472.0	1903778.0	1903778.0	1903936.0	1905535.0	1914744.0	1914744.0	1922984.0	1923248.0	1923248.0	1934868.0	1940062.0	1942171.0	1942494.0	1942494.0	1942494.0	1946797.0	1947233.0	1951753.0	1954362.0
430.0	1122297.0	1122297.0	1125529.0	1127478.0	1132469.0	1140602.0	1144878.0	1148845.0	1165834.0	1178753.0	1199079.0	1203032.0	1216726.0	1236306.0	1239756.0	1244741.0	1247762.0	1253128.0	1260755.0	1265146.0	1269811.0	1273520.0	1313435.0	1318396.0	1324257.0	1343118.0	1356951.0	1360297.0	1362130.0	1366505.0	1374746.0	1385893.0	1385948.0	1392126.0	1398845.0
431.0	1730510.0	1730510.0	1730510.0	1730839.0	1732651.0	1735719.0	1735719.0	1738128.0	1738410.0	1738430.0	1738430.0	1738430.0	1738430.0	1740926.0	1740926.0	1740926.0	1741245.0	1745046.0	1745417.0	1745417.0	1746733.0	1752949.0	1754199.0	1755565.0	1755565.0	1756406.0	1757634.0	1763101.0	1763101.0	1763101.0	1763171.0	1764512.0	1764847.0	1767486.0	1767879.0
432.0	894309.0	894309.0	894325.0	894440.0	895015.0	896652.0	896652.0	896772.0	901716.0	901716.0	901716.0	901716.0	901716.0	901716.0	901716.0	902095.0	902095.0	902512.0	906651.0	906651.0	906651.0	906651.0	908121.0	908121.0	908121.0	908318.0	908318.0	909651.0	910541.0	910770.0	910770.0	910770.0	912936.0	912936.0	912936.0
433.0	1020710.0	1020710.0	1024895.0	1024895.0	1024895.0	1024895.0	1024895.0	1024938.0	1030720.0	1032809.0	1034894.0	1040684.0	1040684.0	1041859.0	1046566.0	1047125.0	1047125.0	1047125.0	1051905.0	1063475.0	1064357.0	1064357.0	1067219.0	1071738.0	1092112.0	1092112.0	1092112.0	1092185.0	1092185.0	1092185.0	1094786.0	1094786.0	1094786.0	1106565.0	1107698.0
434.0	1411639.0	1411639.0	1412805.0	1413778.0	1427406.0	1455450.0	1463695.0	1463766.0	1475017.0	1475017.0	1480493.0	1480493.0	1484779.0	1484779.0	1484806.0	1485000.0	1485000.0	1488470.0	1488470.0	1488470.0	1489268.0	1489268.0	1490191.0	1517668.0	1519042.0	1538148.0	1538482.0	1542914.0	1551613.0	1552717.0	1554859.0	1555204.0	1561948.0	1562232.0	1563950.0
435.0	1062969.0	1062969.0	1063068.0	1063068.0	1063068.0	1063068.0	1063209.0	1063209.0	1063209.0	1063209.0	1063209.0	1063209.0	1063209.0	1065683.0	1065683.0	1065683.0	1065683.0	1065683.0	1068185.0	1068185.0	1068185.0	1068185.0	1068185.0	1068231.0	1069483.0	1070777.0	1070777.0	1070777.0	1072102.0	1072102.0	1072495.0	1072495.0	1072540.0	1072540.0	1072540.0
436.0	188717.0	188717.0	188717.0	188717.0	188717.0	188829.0	188829.0	189005.0	189005.0	189005.0	189005.0	189005.0	189005.0	190574.0	190574.0	190574.0	190574.0	190574.0	190574.0	190574.0	190574.0	190574.0	190583.0	190583.0	190583.0	190583.0	190625.0	190625.0	190625.0	190625.0	190625.0	190625.0	191800.0	191828.0	191953.0
437.0	1084365.0	1084365.0	1084365.0	1084365.0	1085946.0	1086121.0	1086121.0	1087567.0	1087567.0	1087977.0	1088777.0	1088981.0	1088981.0	1089726.0	1089726.0	1089726.0	1089726.0	1089726.0	1091284.0	1091284.0	1091284.0	1091897.0	1091897.0	1097959.0	1099120.0	1100978.0	1100978.0	1100978.0	1102795.0	1102795.0	1108425.0	1110555.0	1110555.0	1112255.0	1112678.0
438.0	732179.0	732179.0	732410.0	743511.0	743555.0	747445.0	749618.0	752055.0	753331.0	758936.0	758936.0	770932.0	790363.0	790955.0	795594.0	795594.0	809667.0	809667.0	809667.0	809667.0	809667.0	811273.0	813722.0	823225.0	823225.0	823225.0	823975.0	830566.0	831239.0	831239.0	832456.0	834478.0	834494.0	837425.0	838142.0
439.0	1222667.0	1222667.0	1223592.0	1223592.0	1223592.0	1227429.0	1227429.0	1228332.0	1228411.0	1228411.0	1232812.0	1236074.0	1236381.0	1236972.0	1239286.0	1239491.0	1239520.0	1240646.0	1240761.0	1240761.0	1240761.0	1240772.0	1240772.0	1240776.0	1240776.0	1240778.0	1240778.0	1240778.0	1241127.0	1241180.0	1241269.0	1247139.0	1248552.0	1250431.0	1250431.0
440.0	1574706.0	1574706.0	1581031.0	1582542.0	1586174.0	1588886.0	1588886.0	1590371.0	1591644.0	1593887.0	1596126.0	1601381.0	1607563.0	1609998.0	1609998.0	1610141.0	1614644.0	1617125.0	1620501.0	1638148.0	1639030.0	1639194.0	1644536.0	1672785.0	1683168.0	1696745.0	1712832.0	1720693.0	1751897.0	1755445.0	1762305.0	1776485.0	1776485.0	1778670.0	1778942.0
441.0	711724.0	711724.0	718489.0	719310.0	719310.0	728868.0	738690.0	738690.0	738690.0	738690.0	739368.0	739368.0	739368.0	741635.0	741702.0	743933.0	745098.0	745098.0	745498.0	748690.0	748690.0	748690.0	748796.0	748796.0	749034.0	749522.0	749522.0	750824.0	751455.0	752819.0	757938.0	759239.0	759929.0	760113.0	760113.0
442.0	2926019.0	2926019.0	2933067.0	2933363.0	2935785.0	2944737.0	2952238.0	2956360.0	2965341.0	2970796.0	2972630.0	2977190.0	2995577.0	3007642.0	3013497.0	3017531.0	3017548.0	3021654.0	3028557.0	3029873.0	3030926.0	3031514.0	3068104.0	3070314.0	3085993.0	3089354.0	3089354.0	3113875.0	3151653.0	3151653.0	3155370.0	3164382.0	3168986.0	3182085.0	3195490.0
443.0	1049507.0	1049507.0	1049507.0	1049507.0	1049507.0	1049507.0	1049507.0	1049507.0	1050847.0	1050847.0	1050847.0	1050847.0	1053376.0	1053398.0	1053398.0	1053398.0	1053398.0	1053398.0	1053701.0	1055007.0	1057050.0	1057648.0	1057648.0	1057648.0	1057648.0	1057648.0	1060930.0	1071495.0	1072332.0	1072332.0	1072332.0	1072345.0	1072345.0	1073306.0	1075440.0
444.0	1029753.0	1029753.0	1030496.0	1030496.0	1030838.0	1031674.0	1031974.0	1037388.0	1038124.0	1039899.0	1042846.0	1048028.0	1051405.0	1055013.0	1058377.0	1059821.0	1061921.0	1065062.0	1074219.0	1074369.0	1081878.0	1084580.0	1103963.0	1115658.0	1128572.0	1137071.0	1147119.0	1148894.0	1178065.0	1183259.0	1194380.0	1197520.0	1199177.0	1201032.0	1201976.0
445.0	572876.0	572876.0	572876.0	572876.0	572876.0	572876.0	572876.0	572876.0	572876.0	572876.0	572876.0	572876.0	572876.0	572876.0	572934.0	572934.0	572934.0	572934.0	574158.0	574158.0	574158.0	574778.0	574778.0	574778.0	574778.0	575277.0	575277.0	575277.0	576277.0	576277.0	582090.0	582090.0	582132.0	584993.0	586949.0
446.0	1449066.0	1449066.0	1449584.0	1449584.0	1449584.0	1449847.0	1449847.0	1457011.0	1457242.0	1457242.0	1457874.0	1457874.0	1457874.0	1457874.0	1457874.0	1457874.0	1457874.0	1457922.0	1460153.0	1460200.0	1460606.0	1460689.0	1461007.0	1461079.0	1461079.0	1463689.0	1465413.0	1465524.0	1471896.0	1472994.0	1476678.0	1481065.0	1481065.0	1482642.0	1482833.0
447.0	4008238.0	4008238.0	4009466.0	4010212.0	4011835.0	4017293.0	4017293.0	4032328.0	4036139.0	4036318.0	4037205.0	4046224.0	4051867.0	4053016.0	4053804.0	4054631.0	4055608.0	4059373.0	4071454.0	4079447.0	4080494.0	4086429.0	4086528.0	4146360.0	4146586.0	4147305.0	4148461.0	4152270.0	4159975.0	4161114.0	4168341.0	4169116.0	4170315.0	4174643.0	4182966.0
448.0	1460234.0	1460234.0	1460234.0	1463951.0	1463951.0	1463951.0	1463951.0	1465094.0	1465708.0	1465708.0	1465735.0	1465788.0	1499719.0	1499719.0	1499719.0	1501348.0	1501348.0	1501472.0	1506584.0	1506584.0	1506584.0	1506584.0	1507929.0	1514379.0	1514885.0	1515477.0	1524973.0	1524973.0	1529940.0	1530210.0	1530210.0	1530277.0	1532011.0	1539790.0	1542500.0
449.0	526701.0	526701.0	526701.0	526701.0	526701.0	526701.0	526701.0	526701.0	526701.0	527521.0	527778.0	527778.0	528035.0	528823.0	528823.0	531055.0	531055.0	531055.0	538977.0	538977.0	539409.0	539494.0	542196.0	542750.0	542750.0	542750.0	542878.0	542878.0	542878.0	542878.0	543455.0	543755.0	543755.0	543755.0	543755.0
450.0	1205686.0	1205686.0	1206297.0	1209914.0	1214326.0	1215382.0	1215382.0	1215382.0	1215382.0	1219992.0	1220663.0	1220663.0	1222257.0	1222257.0	1237683.0	1238197.0	1239079.0	1239901.0	1242047.0	1242047.0	1242204.0	1242204.0	1242477.0	1242477.0	1242477.0	1242477.0	1242477.0	1242948.0	1242948.0	1244102.0	1244102.0	1244102.0	1244102.0	1244102.0	1244102.0
451.0	841248.0	841248.0	841248.0	841948.0	842624.0	842636.0	842636.0	842636.0	843572.0	843572.0	843572.0	843824.0	843824.0	844239.0	846624.0	846624.0	847552.0	847552.0	849207.0	849477.0	850421.0	850421.0	850421.0	850421.0	850421.0	850421.0	850421.0	850421.0	850421.0	850421.0	850752.0	850789.0	850789.0	850789.0	850830.0
452.0	781745.0	781745.0	782845.0	782845.0	782845.0	783584.0	783584.0	783823.0	783823.0	783823.0	783823.0	783823.0	783823.0	784406.0	784406.0	784406.0	784635.0	784635.0	786690.0	786690.0	787086.0	787086.0	787086.0	787373.0	788765.0	788765.0	788765.0	788765.0	788765.0	788765.0	788765.0	788765.0	788790.0	788790.0	788879.0
453.0	3294758.0	3294758.0	3295158.0	3303092.0	3314733.0	3322993.0	3333888.0	3345954.0	3355550.0	3380491.0	3421027.0	3433092.0	3455714.0	3465580.0	3466407.0	3491066.0	3501660.0	3508492.0	3530708.0	3543378.0	3543378.0	3551856.0	3581646.0	3590992.0	3593734.0	3593734.0	3611544.0	3613377.0	3614606.0	3616759.0	3619611.0	3627493.0	3630721.0	3631954.0	3654785.0
454.0	1540649.0	1540649.0	1540678.0	1541419.0	1543317.0	1543787.0	1543862.0	1544451.0	1544451.0	1544451.0	1548449.0	1548449.0	1549716.0	1549716.0	1550557.0	1550557.0	1550610.0	1550776.0	1553541.0	1553541.0	1554947.0	1554947.0	1554947.0	1558407.0	1558474.0	1558474.0	1559690.0	1559690.0	1559690.0	1560011.0	1560011.0	1560011.0	1560176.0	1560176.0	1560176.0
455.0	1753864.0	1753864.0	1753864.0	1753864.0	1756869.0	1757492.0	1757492.0	1757492.0	1757492.0	1757492.0	1758225.0	1759125.0	1763847.0	1764631.0	1765995.0	1765995.0	1767088.0	1767109.0	1770138.0	1771488.0	1771488.0	1771488.0	1771488.0	1771488.0	1771488.0	1774215.0	1775502.0	1775796.0	1775796.0	1776636.0	1776636.0	1776642.0	1776642.0	1776878.0	1776878.0
456.0	1658793.0	1658793.0	1658849.0	1661973.0	1662682.0	1665697.0	1665697.0	1665697.0	1666577.0	1666577.0	1668594.0	1668594.0	1670478.0	1671839.0	1675171.0	1675979.0	1675979.0	1676081.0	1680843.0	1681109.0	1687793.0	1688402.0	1691449.0	1698504.0	1698504.0	1698870.0	1700022.0	1718436.0	1731310.0	1731310.0	1731310.0	1732243.0	1732243.0	1734298.0	1737037.0
457.0	980141.0	980141.0	980141.0	990201.0	990201.0	993578.0	993578.0	993578.0	995680.0	996691.0	996889.0	996889.0	996889.0	996889.0	998501.0	998501.0	1011298.0	1011298.0	1011298.0	1011298.0	1012131.0	1013583.0	1013698.0	1016970.0	1017133.0	1017133.0	1017133.0	1017133.0	1017133.0	1017484.0	1017484.0	1017484.0	1017484.0	1017533.0	1017711.0
458.0	605971.0	605971.0	605971.0	605971.0	605971.0	605971.0	605971.0	606145.0	606335.0	606335.0	606667.0	609049.0	609049.0	609049.0	609049.0	610517.0	610517.0	610517.0	610733.0	610733.0	610733.0	610733.0	610943.0	610943.0	610943.0	610943.0	610943.0	611168.0	611457.0	611457.0	611457.0	611457.0	611742.0	611742.0	611742.0
459.0	3364667.0	3364667.0	3366514.0	3370075.0	3372814.0	3374002.0	3377382.0	3379023.0	3379790.0	3388591.0	3399820.0	3399934.0	3404872.0	3406117.0	3407884.0	3409581.0	3410197.0	3430201.0	3440298.0	3452533.0	3452740.0	3458482.0	3467851.0	3477374.0	3481495.0	3482223.0	3484243.0	3484243.0	3487130.0	3487974.0	3490797.0	3492872.0	3503228.0	3503468.0	3503543.0
460.0	383091.0	383091.0	383091.0	383091.0	384183.0	384183.0	384183.0	384183.0	384183.0	384183.0	384664.0	385515.0	385515.0	385515.0	385515.0	385515.0	385515.0	385515.0	385515.0	385515.0	385515.0	385515.0	385515.0	385515.0	385709.0	386060.0	386060.0	386060.0	386060.0	386060.0	386404.0	386404.0	387056.0	387056.0	387056.0
461.0	873180.0	873180.0	874537.0	874537.0	875913.0	875913.0	875913.0	877761.0	877761.0	877798.0	883088.0	883088.0	883132.0	885000.0	885024.0	885024.0	887244.0	887244.0	888855.0	888855.0	889779.0	890791.0	890791.0	891101.0	892838.0	894212.0	894212.0	894212.0	894602.0	896391.0	896473.0	901973.0	902201.0	902201.0	902201.0
462.0	1234714.0	1234714.0	1234714.0	1234714.0	1234714.0	1234753.0	1234753.0	1235925.0	1235925.0	1235925.0	1237725.0	1237725.0	1241107.0	1241296.0	1241436.0	1243152.0	1243152.0	1245633.0	1254922.0	1254922.0	1255083.0	1255083.0	1255292.0	1256328.0	1256328.0	1256328.0	1257642.0	1257642.0	1258448.0	1259348.0	1259810.0	1259810.0	1263186.0	1264155.0	1264549.0
463.0	2386233.0	2386233.0	2387191.0	2389722.0	2400406.0	2405177.0	2405177.0	2408431.0	2417762.0	2421089.0	2421535.0	2421535.0	2423083.0	2423083.0	2426128.0	2427220.0	2427220.0	2427277.0	2432774.0	2432841.0	2434688.0	2434688.0	2434688.0	2436665.0	2437443.0	2441683.0	2441683.0	2441683.0	2442914.0	2443176.0	2443546.0	2443546.0	2445145.0	2445146.0	2445146.0
464.0	819117.0	819117.0	819117.0	819580.0	819833.0	820004.0	822003.0	822003.0	822003.0	822174.0	822559.0	822559.0	822805.0	822852.0	823431.0	823431.0	824468.0	824468.0	826143.0	826143.0	827297.0	827297.0	827852.0	827852.0	827852.0	828824.0	828824.0	828824.0	831114.0	832159.0	832159.0	832159.0	832159.0	832159.0	832159.0
465.0	1229001.0	1229001.0	1229001.0	1230077.0	1230077.0	1231596.0	1235818.0	1235818.0	1236453.0	1236453.0	1236453.0	1236453.0	1240186.0	1242392.0	1242920.0	1242920.0	1243807.0	1244648.0	1244891.0	1246113.0	1246113.0	1249637.0	1249637.0	1249637.0	1249812.0	1249812.0	1250507.0	1250635.0	1250635.0	1250635.0	1251069.0	1251409.0	1251409.0	1251463.0	1251500.0
466.0	3936695.0	3936695.0	3948318.0	3957595.0	3984099.0	4046185.0	4061098.0	4063019.0	4100021.0	4104194.0	4111283.0	4112590.0	4128167.0	4128295.0	4165253.0	4174143.0	4177952.0	4178287.0	4200473.0	4228293.0	4228720.0	4250639.0	4252995.0	4253407.0	4260222.0	4260715.0	4262382.0	4263814.0	4263814.0	4263814.0	4269788.0	4271898.0	4281168.0	4291559.0	4292418.0
467.0	1180203.0	1180203.0	1182078.0	1182078.0	1182078.0	1182078.0	1182421.0	1182421.0	1182421.0	1182608.0	1182871.0	1182871.0	1184315.0	1184757.0	1185547.0	1185547.0	1186907.0	1186907.0	1194957.0	1197214.0	1199315.0	1205484.0	1217352.0	1218125.0	1218371.0	1218371.0	1218371.0	1218371.0	1218371.0	1218371.0	1218699.0	1219480.0	1219480.0	1219688.0	1219688.0
468.0	964967.0	964967.0	967876.0	967876.0	967876.0	968454.0	968454.0	968454.0	968898.0	968898.0	970260.0	970260.0	971690.0	972495.0	972495.0	972982.0	972982.0	974810.0	975891.0	976430.0	976779.0	976779.0	976779.0	976779.0	976779.0	976779.0	976779.0	976779.0	976779.0	977486.0	977486.0	977486.0	977486.0	985011.0	985011.0
469.0	2259435.0	2259435.0	2266283.0	2267557.0	2267557.0	2273388.0	2277015.0	2277015.0	2278361.0	2278361.0	2280178.0	2280178.0	2280870.0	2285830.0	2287869.0	2288298.0	2288298.0	2291692.0	2293711.0	2294337.0	2295952.0	2295952.0	2295952.0	2296520.0	2296520.0	2296520.0	2296520.0	2296520.0	2297771.0	2299204.0	2299204.0	2302513.0	2302513.0	2305120.0	2305120.0
470.0	396068.0	396068.0	396068.0	396281.0	396322.0	396538.0	396538.0	396971.0	396971.0	396971.0	397443.0	397443.0	397443.0	397443.0	397443.0	397443.0	397443.0	397483.0	397946.0	397946.0	397946.0	397946.0	397946.0	397946.0	397946.0	397946.0	397946.0	397946.0	397946.0	399543.0	399574.0	399574.0	399978.0	400136.0	400136.0
471.0	2318876.0	2318876.0	2328633.0	2334378.0	2339183.0	2341339.0	2341484.0	2342685.0	2344727.0	2348210.0	2349791.0	2350660.0	2352298.0	2359012.0	2366054.0	2366054.0	2371110.0	2373149.0	2379078.0	2385198.0	2388755.0	2388755.0	2400165.0	2400832.0	2403640.0	2405592.0	2411749.0	2413298.0	2414309.0	2415039.0	2418050.0	2419349.0	2419842.0	2422145.0	2422179.0
472.0	1258091.0	1258091.0	1258091.0	1258958.0	1267544.0	1267544.0	1267544.0	1267544.0	1267829.0	1268446.0	1269663.0	1269663.0	1269663.0	1270959.0	1271820.0	1272267.0	1272267.0	1272916.0	1277460.0	1277460.0	1279874.0	1279874.0	1279874.0	1280356.0	1281115.0	1281115.0	1286566.0	1286758.0	1288172.0	1288172.0	1293122.0	1293122.0	1296113.0	1296826.0	1298836.0
473.0	1077723.0	1077723.0	1077723.0	1077723.0	1078313.0	1080498.0	1080498.0	1083951.0	1084504.0	1084504.0	1090099.0	1090099.0	1090344.0	1091916.0	1091916.0	1091916.0	1091916.0	1092527.0	1094558.0	1094558.0	1094558.0	1094558.0	1098952.0	1098952.0	1099486.0	1100839.0	1102922.0	1102922.0	1102922.0	1103102.0	1103505.0	1104125.0	1104805.0	1107616.0	1107616.0
474.0	1414168.0	1414168.0	1418137.0	1418370.0	1418735.0	1423104.0	1423884.0	1426994.0	1429708.0	1435280.0	1438432.0	1438432.0	1438570.0	1438570.0	1440310.0	1440310.0	1440310.0	1440310.0	1443069.0	1445199.0	1451698.0	1452599.0	1452839.0	1454834.0	1456859.0	1456996.0	1456996.0	1456996.0	1456996.0	1456996.0	1463958.0	1464323.0	1466426.0	1466450.0	1466450.0
475.0	1857078.0	1857078.0	1857609.0	1857867.0	1857867.0	1857972.0	1858477.0	1859296.0	1861197.0	1861197.0	1861197.0	1861197.0	1861197.0	1861197.0	1861350.0	1861350.0	1861350.0	1861350.0	1864112.0	1864542.0	1864542.0	1865146.0	1865146.0	1866678.0	1866678.0	1866678.0	1866678.0	1866678.0	1866678.0	1866678.0	1866678.0	1867825.0	1868381.0	1868401.0	1868401.0
476.0	1263084.0	1263084.0	1266809.0	1269192.0	1270014.0	1274718.0	1274718.0	1280289.0	1285017.0	1285476.0	1285476.0	1285476.0	1285476.0	1287481.0	1287481.0	1288994.0	1288994.0	1288994.0	1293651.0	1293651.0	1300747.0	1308999.0	1309519.0	1309754.0	1309754.0	1310007.0	1310007.0	1310007.0	1311618.0	1311618.0	1317314.0	1317613.0	1317993.0	1318149.0	1318149.0
477.0	1316862.0	1316862.0	1317340.0	1317340.0	1317671.0	1319988.0	1319988.0	1323069.0	1323582.0	1323772.0	1324585.0	1324585.0	1324585.0	1324585.0	1328841.0	1342930.0	1345816.0	1345816.0	1349605.0	1349605.0	1351505.0	1362821.0	1363759.0	1363759.0	1363759.0	1363759.0	1367508.0	1368015.0	1368791.0	1368791.0	1369848.0	1369848.0	1370531.0	1372910.0	1372910.0
478.0	1250816.0	1250816.0	1251180.0	1251180.0	1252745.0	1252745.0	1252745.0	1252809.0	1252809.0	1252809.0	1254610.0	1254610.0	1254610.0	1255467.0	1255467.0	1255693.0	1255693.0	1255903.0	1258827.0	1258827.0	1259506.0	1259506.0	1260481.0	1260788.0	1260788.0	1260788.0	1262617.0	1262617.0	1262939.0	1262939.0	1262939.0	1263516.0	1263516.0	1263631.0	1263631.0
479.0	7625965.0	7625965.0	7684542.0	7730179.0	7733825.0	7750967.0	7751258.0	7763491.0	7768326.0	7780157.0	7788132.0	7790049.0	7795825.0	7808655.0	7832795.0	7843818.0	7883041.0	7894035.0	7906564.0	7909147.0	7911690.0	7917678.0	7924650.0	7940706.0	7945619.0	7953868.0	7953868.0	7970296.0	7986727.0	7991117.0	8009682.0	8011711.0	8034877.0	8042715.0	8054339.0
480.0	508673.0	508673.0	509676.0	509676.0	509676.0	510283.0	510283.0	510283.0	510283.0	510486.0	511092.0	511092.0	511092.0	517533.0	517533.0	517533.0	517533.0	517533.0	517533.0	517533.0	517533.0	517533.0	517533.0	517822.0	517822.0	517822.0	517822.0	517822.0	517822.0	517822.0	518267.0	518267.0	518580.0	519324.0	519324.0
481.0	1854013.0	1854013.0	1860767.0	1862670.0	1867074.0	1869063.0	1869063.0	1869063.0	1872428.0	1872428.0	1886582.0	1887201.0	1888006.0	1889889.0	1890856.0	1891639.0	1892123.0	1892208.0	1896990.0	1898025.0	1901647.0	1902477.0	1903294.0	1904383.0	1914170.0	1915304.0	1917925.0	1965145.0	1965145.0	1965145.0	1969824.0	1972316.0	1974368.0	1978575.0	1979675.0
482.0	1217170.0	1217170.0	1217230.0	1217559.0	1217559.0	1218104.0	1218104.0	1218581.0	1218729.0	1219916.0	1219922.0	1219922.0	1219922.0	1221250.0	1221757.0	1221757.0	1221757.0	1221757.0	1224627.0	1224627.0	1224627.0	1224627.0	1224627.0	1224662.0	1224662.0	1224662.0	1224662.0	1224720.0	1225371.0	1225371.0	1225410.0	1226269.0	1226269.0	1226558.0	1226601.0
483.0	827723.0	827723.0	827829.0	827854.0	828108.0	830252.0	830252.0	830895.0	834073.0	836441.0	836441.0	836441.0	836441.0	837865.0	837865.0	837865.0	837865.0	837865.0	840666.0	840666.0	841514.0	843424.0	843424.0	843424.0	843424.0	843424.0	843424.0	844466.0	844466.0	844466.0	845345.0	845345.0	846301.0	846736.0	847083.0
484.0	1506351.0	1506351.0	1511356.0	1511356.0	1512014.0	1512132.0	1512143.0	1512143.0	1512279.0	1512279.0	1513640.0	1513640.0	1513640.0	1514274.0	1516211.0	1516211.0	1516211.0	1517124.0	1519588.0	1519655.0	1519655.0	1519674.0	1519674.0	1520067.0	1520067.0	1520067.0	1520067.0	1520067.0	1520809.0	1520809.0	1520809.0	1520809.0	1520809.0	1520809.0	1520809.0
485.0	1267924.0	1267924.0	1267924.0	1267924.0	1268128.0	1268940.0	1268940.0	1269227.0	1269560.0	1269560.0	1269939.0	1269939.0	1269939.0	1270940.0	1270940.0	1270940.0	1271023.0	1271023.0	1274952.0	1274952.0	1274952.0	1274952.0	1274952.0	1275559.0	1283523.0	1283614.0	1283614.0	1284258.0	1285221.0	1285221.0	1285221.0	1285643.0	1285876.0	1286068.0	1287448.0
486.0	2913482.0	2913482.0	2918273.0	2918273.0	2918447.0	2934627.0	2934627.0	2941899.0	2942841.0	2959653.0	2966085.0	2970950.0	2978100.0	3001649.0	3004369.0	3012062.0	3019310.0	3021056.0	3040962.0	3040962.0	3041016.0	3045142.0	3048759.0	3051470.0	3052802.0	3053194.0	3053194.0	3057113.0	3062015.0	3062015.0	3070368.0	3073128.0	3073132.0	3073276.0	3074980.0
487.0	858627.0	858627.0	859197.0	859197.0	859197.0	859750.0	859834.0	860356.0	860356.0	860356.0	860356.0	860356.0	860356.0	860664.0	860748.0	860748.0	860748.0	860748.0	860748.0	861253.0	862078.0	862078.0	862078.0	862078.0	862078.0	862078.0	862078.0	862078.0	862116.0	862116.0	862116.0	862533.0	862533.0	862533.0	863087.0
488.0	780322.0	780322.0	782247.0	782247.0	782247.0	782247.0	782247.0	782247.0	782247.0	782247.0	782563.0	782563.0	782563.0	782563.0	782563.0	782563.0	782563.0	782664.0	785915.0	785915.0	785915.0	785915.0	785915.0	785915.0	785915.0	785915.0	785915.0	787438.0	787712.0	787712.0	787712.0	787739.0	788505.0	789025.0	789025.0
489.0	750424.0	750424.0	750880.0	750880.0	750880.0	753886.0	753886.0	754874.0	756898.0	756898.0	757691.0	757691.0	757691.0	758397.0	758397.0	758397.0	760005.0	760005.0	761056.0	761056.0	761056.0	761543.0	761543.0	762032.0	762032.0	762032.0	762032.0	762032.0	762085.0	762085.0	762126.0	762126.0	762176.0	763780.0	763780.0
490.0	2171349.0	2171349.0	2172801.0	2172801.0	2173211.0	2174956.0	2174956.0	2177390.0	2182272.0	2184274.0	2185844.0	2185844.0	2186615.0	2188447.0	2190509.0	2191245.0	2194261.0	2194261.0	2197787.0	2197787.0	2197873.0	2201241.0	2201241.0	2201241.0	2201241.0	2201241.0	2202688.0	2203761.0	2205662.0	2205662.0	2205718.0	2209791.0	2210168.0	2212182.0	2212320.0
491.0	2313222.0	2313222.0	2315156.0	2315156.0	2315589.0	2318529.0	2319205.0	2325141.0	2327832.0	2330684.0	2336620.0	2336620.0	2336620.0	2338965.0	2345885.0	2345885.0	2345885.0	2348778.0	2358825.0	2366079.0	2368083.0	2376735.0	2378246.0	2380215.0	2381265.0	2381265.0	2382969.0	2385623.0	2386450.0	2386450.0	2386450.0	2387083.0	2387083.0	2389268.0	2394889.0
492.0	2018260.0	2018260.0	2025463.0	2025463.0	2025571.0	2035565.0	2035565.0	2036876.0	2037524.0	2039410.0	2039410.0	2041540.0	2041540.0	2041540.0	2043448.0	2043448.0	2044180.0	2044180.0	2044180.0	2044180.0	2044180.0	2044180.0	2044180.0	2045513.0	2045513.0	2047122.0	2047865.0	2047865.0	2047865.0	2048664.0	2050593.0	2050689.0	2051530.0	2059672.0	2061527.0
493.0	2322133.0	2322133.0	2323686.0	2323884.0	2332722.0	2344804.0	2344804.0	2354398.0	2359146.0	2359723.0	2359801.0	2359801.0	2361154.0	2361730.0	2364132.0	2366830.0	2379124.0	2383279.0	2392602.0	2392978.0	2392978.0	2392978.0	2393012.0	2396870.0	2396870.0	2400102.0	2404453.0	2407426.0	2410659.0	2410659.0	2411837.0	2412166.0	2413091.0	2413869.0	2414155.0
494.0	839853.0	839853.0	844345.0	844518.0	844518.0	844518.0	844518.0	844645.0	844645.0	844645.0	844645.0	844645.0	846776.0	846776.0	847213.0	847248.0	847248.0	847248.0	848424.0	848424.0	848867.0	856037.0	856037.0	856037.0	856037.0	856179.0	859972.0	860532.0	860579.0	860579.0	860579.0	860579.0	860909.0	861400.0	861400.0
495.0	1447867.0	1447867.0	1456444.0	1456444.0	1466593.0	1468224.0	1468989.0	1475590.0	1480222.0	1480284.0	1480648.0	1484065.0	1485920.0	1495099.0	1501849.0	1502345.0	1503712.0	1503812.0	1528392.0	1529081.0	1536561.0	1539366.0	1545604.0	1545604.0	1545979.0	1547349.0	1547349.0	1548499.0	1548499.0	1549083.0	1551596.0	1554389.0	1555060.0	1556066.0	1557350.0
496.0	1558737.0	1558737.0	1560394.0	1560394.0	1560394.0	1560394.0	1560394.0	1560394.0	1562715.0	1562715.0	1563499.0	1563499.0	1566495.0	1566520.0	1567387.0	1567387.0	1567387.0	1567387.0	1574280.0	1575010.0	1575010.0	1579976.0	1581274.0	1581274.0	1581536.0	1582268.0	1582556.0	1582556.0	1582889.0	1582889.0	1582889.0	1583030.0	1583406.0	1583834.0	1584099.0
497.0	1733795.0	1733795.0	1735264.0	1735264.0	1735264.0	1735567.0	1735567.0	1735619.0	1737563.0	1737874.0	1738130.0	1738130.0	1738130.0	1739892.0	1740426.0	1740426.0	1741683.0	1741683.0	1742815.0	1742815.0	1742815.0	1751249.0	1751249.0	1751249.0	1751249.0	1751249.0	1751249.0	1751249.0	1751249.0	1751249.0	1752452.0	1752452.0	1752539.0	1754223.0	1754293.0
498.0	2019769.0	2019769.0	2023943.0	2027659.0	2027659.0	2039500.0	2041168.0	2047938.0	2051620.0	2051620.0	2054198.0	2055251.0	2056755.0	2069247.0	2069505.0	2073780.0	2073780.0	2073780.0	2086723.0	2087473.0	2089659.0	2101206.0	2104400.0	2104400.0	2106926.0	2108252.0	2108252.0	2109848.0	2111107.0	2111107.0	2111107.0	2111241.0	2120839.0	2120839.0	2121709.0
499.0	2738626.0	2738626.0	2740197.0	2749933.0	2756819.0	2764170.0	2764170.0	2767341.0	2768705.0	2769213.0	2771518.0	2785016.0	2792620.0	2794465.0	2795958.0	2797252.0	2799184.0	2799846.0	2803885.0	2811536.0	2811536.0	2830363.0	2830363.0	2830701.0	2830972.0	2830972.0	2838685.0	2843096.0	2844699.0	2844699.0	2852277.0	2854450.0	2862331.0	2862668.0	2864716.0
500.0	1875474.0	1875474.0	1876641.0	1878527.0	1878527.0	1880997.0	1884530.0	1884982.0	1886740.0	1889880.0	1891512.0	1891512.0	1891512.0	1891512.0	1891512.0	1892346.0	1892669.0	1892669.0	1896605.0	1897011.0	1900930.0	1900930.0	1902250.0	1902250.0	1903103.0	1903299.0	1903299.0	1904312.0	1905499.0	1909052.0	1909476.0	1909476.0	1922770.0	1924358.0	1924893.0
501.0	3521955.0	3521955.0	3541939.0	3543538.0	3545469.0	3589216.0	3600142.0	3614372.0	3626423.0	3630810.0	3690932.0	3693798.0	3716991.0	3768116.0	3792905.0	3795001.0	3806261.0	3812438.0	3820903.0	3860356.0	3860665.0	3862383.0	3875122.0	3890270.0	3890681.0	3891838.0	3897027.0	3897704.0	3897704.0	3905158.0	3916011.0	3917645.0	3945907.0	3947596.0	3952668.0
502.0	1732922.0	1732922.0	1732922.0	1733431.0	1735094.0	1735495.0	1735495.0	1735495.0	1735495.0	1735495.0	1738516.0	1738516.0	1777061.0	1782128.0	1784953.0	1784953.0	1784953.0	1786758.0	1788883.0	1790359.0	1790359.0	1790399.0	1790399.0	1790399.0	1791738.0	1791738.0	1792390.0	1792390.0	1800218.0	1800252.0	1800252.0	1801553.0	1801852.0	1802672.0	1804340.0
503.0	1089009.0	1089009.0	1089009.0	1089009.0	1089211.0	1089211.0	1089211.0	1089211.0	1089758.0	1089758.0	1089758.0	1089758.0	1089758.0	1090185.0	1090185.0	1090185.0	1090185.0	1090185.0	1092306.0	1094384.0	1094384.0	1098093.0	1098093.0	1098093.0	1099248.0	1099248.0	1099248.0	1099651.0	1099651.0	1099651.0	1099651.0	1099651.0	1099651.0	1099651.0	1099651.0
504.0	842932.0	842932.0	843109.0	843852.0	843852.0	843852.0	843852.0	843852.0	844036.0	844036.0	844036.0	844036.0	844036.0	844036.0	844036.0	844036.0	844036.0	844036.0	845282.0	845282.0	845282.0	845282.0	845282.0	845282.0	847235.0	847235.0	847235.0	847235.0	847235.0	847235.0	848777.0	848779.0	848779.0	848779.0	849233.0
505.0	984260.0	984260.0	985611.0	987523.0	987523.0	987757.0	987757.0	987757.0	987757.0	987970.0	988317.0	988317.0	989197.0	989838.0	990221.0	990221.0	990221.0	991479.0	991479.0	991653.0	991653.0	991653.0	991653.0	992221.0	992221.0	992221.0	992221.0	992221.0	992239.0	992239.0	992308.0	992308.0	992677.0	992745.0	993483.0
506.0	1138477.0	1138477.0	1138477.0	1138849.0	1138849.0	1139413.0	1139413.0	1140143.0	1140143.0	1141991.0	1141991.0	1141991.0	1141991.0	1142050.0	1142050.0	1142050.0	1142050.0	1142050.0	1142654.0	1142654.0	1145673.0	1147562.0	1147562.0	1149669.0	1149669.0	1149669.0	1149669.0	1149669.0	1151543.0	1151543.0	1152549.0	1153773.0	1153773.0	1153773.0	1154678.0
507.0	878099.0	878099.0	878099.0	878099.0	878099.0	878099.0	878099.0	878099.0	886046.0	886046.0	886046.0	886046.0	886348.0	887625.0	887625.0	887625.0	887625.0	887625.0	888009.0	888009.0	889625.0	889625.0	891492.0	891492.0	891492.0	892489.0	892489.0	892489.0	892489.0	892489.0	892489.0	892489.0	896035.0	896035.0	896107.0
508.0	938456.0	938456.0	939653.0	939699.0	939699.0	939923.0	939923.0	940673.0	942559.0	942559.0	944625.0	944625.0	944625.0	945200.0	945200.0	945200.0	945200.0	945200.0	945200.0	945200.0	945200.0	945200.0	945200.0	945200.0	945200.0	945200.0	945200.0	945200.0	946416.0	946416.0	946937.0	948156.0	948156.0	948156.0	948156.0
509.0	1263198.0	1263198.0	1270585.0	1271000.0	1271000.0	1275281.0	1275281.0	1275465.0	1275465.0	1275465.0	1277242.0	1277367.0	1277367.0	1277367.0	1282557.0	1283073.0	1283073.0	1283073.0	1283073.0	1284696.0	1286293.0	1288807.0	1292597.0	1299969.0	1299969.0	1299969.0	1300924.0	1306196.0	1306196.0	1306196.0	1306196.0	1306196.0	1306196.0	1307767.0	1308315.0
510.0	1312836.0	1312836.0	1315082.0	1317419.0	1317419.0	1319238.0	1319420.0	1324058.0	1325957.0	1331276.0	1331276.0	1331276.0	1331994.0	1332628.0	1366186.0	1369344.0	1369344.0	1370322.0	1372531.0	1376958.0	1376958.0	1376958.0	1376958.0	1379012.0	1379012.0	1380009.0	1380009.0	1385404.0	1386706.0	1387609.0	1390752.0	1391518.0	1391518.0	1392160.0	1392160.0
511.0	1645862.0	1645862.0	1645862.0	1645862.0	1645963.0	1645965.0	1645965.0	1646429.0	1647959.0	1647959.0	1648052.0	1648052.0	1652006.0	1652347.0	1654278.0	1654612.0	1654612.0	1654973.0	1657435.0	1659559.0	1660105.0	1660105.0	1667912.0	1672575.0	1672937.0	1674104.0	1674104.0	1674216.0	1674216.0	1674216.0	1676684.0	1676684.0	1676841.0	1676841.0	1678458.0
512.0	2503210.0	2503210.0	2505462.0	2505462.0	2505490.0	2506521.0	2508638.0	2508638.0	2509684.0	2509684.0	2509947.0	2509947.0	2511113.0	2512400.0	2512544.0	2512544.0	2513383.0	2513383.0	2518337.0	2520366.0	2520903.0	2521206.0	2522845.0	2522845.0	2525976.0	2525976.0	2526605.0	2526605.0	2528548.0	2529983.0	2531515.0	2539468.0	2540308.0	2542407.0	2543596.0
513.0	987375.0	987375.0	988013.0	988013.0	988013.0	988056.0	988056.0	988056.0	988056.0	988056.0	988056.0	988056.0	988056.0	988056.0	988406.0	988406.0	988406.0	988406.0	988406.0	988406.0	988406.0	988406.0	988406.0	988406.0	988406.0	988406.0	988406.0	988406.0	988816.0	988816.0	989165.0	989165.0	989167.0	989167.0	989408.0
514.0	1895741.0	1895741.0	1899530.0	1908726.0	1914239.0	1919032.0	1942817.0	1954089.0	1960268.0	1965659.0	1973173.0	1973173.0	1994115.0	1995097.0	1995873.0	1998960.0	1998960.0	2001728.0	2012308.0	2012308.0	2014620.0	2015184.0	2022453.0	2027159.0	2039002.0	2043066.0	2045122.0	2056125.0	2074745.0	2081288.0	2089462.0	2095295.0	2097092.0	2100492.0	2101120.0
515.0	1244747.0	1244747.0	1244747.0	1245211.0	1245211.0	1245211.0	1245812.0	1246931.0	1252881.0	1252881.0	1254500.0	1254500.0	1255529.0	1255529.0	1255529.0	1255529.0	1255529.0	1255912.0	1256488.0	1256488.0	1256488.0	1257782.0	1262092.0	1262227.0	1262227.0	1262227.0	1262227.0	1263149.0	1263149.0	1263149.0	1263149.0	1264030.0	1264030.0	1269149.0	1269149.0
516.0	2722615.0	2722615.0	2722708.0	2724295.0	2725961.0	2734324.0	2734324.0	2736665.0	2740350.0	2742410.0	2746998.0	2749206.0	2758240.0	2762438.0	2763630.0	2765682.0	2766196.0	2766196.0	2767673.0	2767673.0	2768167.0	2773238.0	2778738.0	2782998.0	2787737.0	2787846.0	2788516.0	2791870.0	2793127.0	2794950.0	2797578.0	2805920.0	2806233.0	2809327.0	2814001.0
517.0	1580861.0	1580861.0	1581737.0	1582630.0	1582630.0	1583489.0	1583492.0	1583743.0	1583880.0	1583880.0	1592447.0	1592447.0	1592447.0	1593354.0	1593487.0	1594750.0	1594750.0	1594750.0	1594937.0	1595123.0	1595123.0	1595504.0	1596043.0	1596056.0	1596056.0	1596886.0	1597239.0	1597478.0	1597802.0	1597802.0	1598757.0	1601545.0	1602364.0	1602686.0	1604006.0
518.0	1403967.0	1403967.0	1405851.0	1409160.0	1410552.0	1410552.0	1410552.0	1417232.0	1417232.0	1417232.0	1418620.0	1418620.0	1426010.0	1426010.0	1426010.0	1428556.0	1428556.0	1428556.0	1432429.0	1432429.0	1432893.0	1432945.0	1434047.0	1434047.0	1434047.0	1434047.0	1434047.0	1437919.0	1439179.0	1439179.0	1439363.0	1439765.0	1439873.0	1441533.0	1443172.0
519.0	1370920.0	1370920.0	1371241.0	1371658.0	1440558.0	1441566.0	1444084.0	1456355.0	1456451.0	1457463.0	1470540.0	1470540.0	1479037.0	1500755.0	1501562.0	1501562.0	1501562.0	1508137.0	1513292.0	1514819.0	1543511.0	1543511.0	1601926.0	1644697.0	1703652.0	1708927.0	1709008.0	1709008.0	1834406.0	1834406.0	1869733.0	1925705.0	1936470.0	1946461.0	1947941.0
520.0	2328524.0	2328524.0	2328524.0	2332433.0	2335518.0	2335518.0	2335518.0	2337291.0	2338331.0	2338331.0	2340083.0	2341841.0	2348203.0	2349757.0	2352097.0	2355610.0	2359093.0	2360742.0	2363370.0	2365714.0	2375261.0	2377046.0	2384963.0	2384963.0	2386004.0	2389570.0	2393949.0	2398631.0	2399868.0	2401386.0	2401386.0	2401386.0	2407028.0	2409474.0	2410704.0
521.0	2815516.0	2815516.0	2820366.0	2823340.0	2823963.0	2833166.0	2833641.0	2835082.0	2836815.0	2838443.0	2840586.0	2841442.0	2864860.0	2897977.0	2909069.0	2910127.0	2915675.0	2915907.0	2921802.0	2923031.0	2928950.0	2930875.0	2972503.0	2974093.0	2974773.0	2976311.0	2977425.0	2980503.0	2985398.0	2985398.0	2990207.0	2993331.0	2995707.0	3000758.0	3003144.0
522.0	4433090.0	4433090.0	4461602.0	4480971.0	4507305.0	4538279.0	4545922.0	4560708.0	4588371.0	4638445.0	4653146.0	4702893.0	4733988.0	4762199.0	4797407.0	4852318.0	4853737.0	4858295.0	4887633.0	4890105.0	4906062.0	4977467.0	5134141.0	5149279.0	5154226.0	5161802.0	5202894.0	5207251.0	5219393.0	5223680.0	5229941.0	5231826.0	5250938.0	5286507.0	5308701.0
523.0	3114136.0	3114136.0	3148716.0	3153241.0	3161867.0	3177161.0	3207405.0	3224403.0	3230029.0	3236065.0	3253223.0	3254769.0	3275810.0	3280394.0	3287292.0	3312983.0	3320648.0	3338380.0	3342288.0	3342288.0	3342288.0	3387827.0	3394701.0	3394701.0	3397583.0	3398391.0	3399559.0	3402695.0	3404044.0	3404044.0	3405091.0	3405091.0	3405949.0	3405967.0	3405967.0
524.0	970764.0	970764.0	970764.0	972687.0	972687.0	972835.0	972835.0	974770.0	974770.0	974770.0	974817.0	974817.0	974817.0	975309.0	975928.0	975928.0	975928.0	975942.0	985117.0	985117.0	985117.0	985117.0	986119.0	986214.0	986214.0	988196.0	988196.0	988196.0	988196.0	988196.0	989316.0	989316.0	991089.0	991284.0	991400.0
525.0	2725697.0	2725697.0	2745041.0	2756684.0	2768822.0	2798696.0	2798696.0	2807528.0	2834289.0	2839637.0	2849750.0	2854327.0	2877472.0	2878758.0	2896628.0	2897648.0	2898206.0	2904540.0	2929847.0	2936366.0	2937638.0	2968505.0	3021411.0	3082723.0	3145041.0	3182681.0	3198112.0	3206955.0	3216331.0	3217854.0	3218787.0	3222392.0	3234984.0	3237034.0	3238366.0
526.0	1099553.0	1099553.0	1100147.0	1100147.0	1100322.0	1101300.0	1101300.0	1101300.0	1102397.0	1102397.0	1102397.0	1102397.0	1102397.0	1105536.0	1105536.0	1105536.0	1107152.0	1107664.0	1112066.0	1112066.0	1115144.0	1115144.0	1115661.0	1115666.0	1115666.0	1115666.0	1121807.0	1122414.0	1126025.0	1126025.0	1128437.0	1132937.0	1132937.0	1133921.0	1133928.0
527.0	2782448.0	2782448.0	2787995.0	2790440.0	2792473.0	2795972.0	2795972.0	2801611.0	2803449.0	2807987.0	2810373.0	2811542.0	2821249.0	2825718.0	2827091.0	2827157.0	2827157.0	2827513.0	2835655.0	2838836.0	2844910.0	2844923.0	2847347.0	2848853.0	2851840.0	2860565.0	2866676.0	2870081.0	2881949.0	2882315.0	2884913.0	2885379.0	2889434.0	2894578.0	2895770.0
528.0	1026251.0	1026251.0	1034510.0	1042145.0	1046389.0	1046389.0	1046389.0	1046440.0	1059654.0	1059654.0	1059654.0	1059654.0	1061140.0	1061140.0	1077712.0	1079741.0	1091839.0	1094500.0	1107073.0	1108230.0	1119918.0	1177131.0	1259549.0	1259549.0	1259843.0	1259915.0	1268194.0	1269417.0	1271936.0	1272441.0	1272441.0	1274369.0	1287581.0	1299656.0	1305179.0
529.0	818296.0	818296.0	819937.0	819937.0	819937.0	822375.0	822375.0	824770.0	829634.0	829634.0	834256.0	834256.0	834256.0	834770.0	834770.0	834770.0	834789.0	834789.0	836847.0	837318.0	837318.0	837318.0	837318.0	838199.0	838199.0	841701.0	842038.0	842348.0	843180.0	845649.0	848033.0	848033.0	848033.0	862201.0	862523.0
530.0	1064691.0	1064691.0	1066259.0	1066259.0	1066259.0	1066259.0	1066259.0	1066973.0	1067221.0	1068100.0	1068100.0	1068100.0	1069781.0	1069781.0	1069781.0	1075799.0	1075799.0	1076266.0	1084624.0	1084624.0	1085603.0	1099957.0	1114048.0	1145132.0	1270750.0	1274639.0	1276611.0	1284010.0	1286180.0	1289559.0	1296976.0	1341995.0	1344472.0	1346115.0	1349507.0
531.0	6154749.0	6154749.0	6211141.0	6275772.0	6363596.0	6396930.0	6404149.0	6489160.0	6540906.0	6558512.0	6601769.0	6602718.0	6744055.0	6752838.0	6764639.0	6774587.0	6778511.0	6794864.0	6838402.0	6856589.0	6887337.0	6947122.0	7000840.0	7012484.0	7035076.0	7076691.0	7085710.0	7109216.0	7119956.0	7120367.0	7132929.0	7135257.0	7150240.0	7158221.0	7158886.0
532.0	1299488.0	1299488.0	1299768.0	1300944.0	1300944.0	1300983.0	1300983.0	1300983.0	1304675.0	1304675.0	1305345.0	1305345.0	1306126.0	1306862.0	1307658.0	1307699.0	1307699.0	1307715.0	1308057.0	1310481.0	1311029.0	1311380.0	1321438.0	1323849.0	1323849.0	1327633.0	1327815.0	1328245.0	1329809.0	1330715.0	1332498.0	1335996.0	1336367.0	1339308.0	1339876.0
533.0	5744231.0	5744231.0	5768155.0	5780417.0	5822695.0	5848712.0	5856157.0	5874628.0	5902691.0	5927968.0	5938200.0	5946647.0	5978592.0	6029976.0	6047088.0	6050237.0	6062151.0	6085425.0	6160336.0	6173548.0	6181789.0	6191394.0	6243302.0	6293381.0	6463721.0	6540241.0	6541112.0	6702180.0	6708342.0	6712731.0	6719265.0	6738646.0	6742859.0	6755393.0	6760368.0
534.0	397772.0	397772.0	397772.0	397772.0	397772.0	398105.0	398105.0	398105.0	398105.0	398319.0	398319.0	398319.0	398319.0	398319.0	398319.0	398319.0	398319.0	398584.0	398584.0	398584.0	398584.0	398584.0	398584.0	398584.0	398584.0	398584.0	398584.0	398584.0	398584.0	398584.0	398584.0	398584.0	398584.0	398584.0	398584.0
535.0	1095100.0	1095100.0	1095100.0	1095100.0	1095235.0	1095235.0	1095235.0	1095235.0	1096146.0	1096146.0	1097029.0	1097029.0	1097271.0	1097271.0	1097914.0	1098552.0	1098831.0	1099348.0	1099348.0	1099348.0	1100185.0	1100185.0	1100827.0	1100827.0	1100827.0	1100827.0	1100827.0	1101804.0	1101804.0	1102470.0	1103254.0	1103719.0	1103719.0	1105958.0	1105958.0
536.0	1061840.0	1061840.0	1061840.0	1061840.0	1061840.0	1061840.0	1061840.0	1062358.0	1063581.0	1063581.0	1063581.0	1063581.0	1063581.0	1063581.0	1063581.0	1063707.0	1063707.0	1063707.0	1063707.0	1064484.0	1064699.0	1064699.0	1064699.0	1064699.0	1064699.0	1066043.0	1066170.0	1069928.0	1069928.0	1069928.0	1071225.0	1072354.0	1072354.0	1073181.0	1073438.0
537.0	868733.0	868733.0	868733.0	868733.0	868733.0	868733.0	868733.0	868733.0	868733.0	868733.0	868733.0	868733.0	868733.0	868733.0	869062.0	869062.0	875759.0	875759.0	875759.0	875759.0	875759.0	875866.0	875866.0	876118.0	876118.0	876570.0	880299.0	880299.0	881169.0	881169.0	881169.0	881685.0	881685.0	881685.0	881685.0
538.0	2156056.0	2156056.0	2160178.0	2160178.0	2164455.0	2166283.0	2166283.0	2173147.0	2175737.0	2175737.0	2185612.0	2185612.0	2191141.0	2192987.0	2202005.0	2202005.0	2202005.0	2202694.0	2204435.0	2204566.0	2205263.0	2205263.0	2207935.0	2226441.0	2324187.0	2324187.0	2362315.0	2365501.0	2365567.0	2369248.0	2371037.0	2373821.0	2373927.0	2373928.0	2377522.0
539.0	1437594.0	1437594.0	1438212.0	1438212.0	1439295.0	1439892.0	1439892.0	1440842.0	1440842.0	1440842.0	1441102.0	1441102.0	1442024.0	1442024.0	1442086.0	1446594.0	1446594.0	1448633.0	1448633.0	1449989.0	1455920.0	1455920.0	1455920.0	1455920.0	1455920.0	1456300.0	1461751.0	1461751.0	1473190.0	1473190.0	1473309.0	1474456.0	1474456.0	1474456.0	1474906.0
540.0	1520584.0	1520584.0	1529571.0	1529780.0	1535582.0	1537063.0	1537063.0	1537449.0	1538303.0	1538303.0	1540911.0	1540911.0	1541134.0	1568461.0	1571937.0	1580089.0	1580089.0	1581723.0	1584609.0	1585226.0	1585226.0	1585521.0	1587448.0	1630554.0	1656583.0	1656896.0	1660758.0	1663938.0	1664597.0	1664597.0	1666293.0	1667952.0	1670241.0	1676748.0	1678085.0
541.0	3500883.0	3500883.0	3504756.0	3505975.0	3514341.0	3538593.0	3540109.0	3542213.0	3543101.0	3546588.0	3576894.0	3576894.0	3606180.0	3612766.0	3624476.0	3636985.0	3665336.0	3680847.0	3696036.0	3705057.0	3705057.0	3712452.0	3719573.0	3729620.0	3733961.0	3736029.0	3739362.0	3739403.0	3742158.0	3744034.0	3744034.0	3745201.0	3746613.0	3747081.0	3749347.0
542.0	829367.0	829367.0	829367.0	829367.0	830613.0	831753.0	831753.0	831753.0	832656.0	832656.0	832656.0	832656.0	832656.0	833087.0	836231.0	836231.0	836231.0	836231.0	840625.0	845178.0	846983.0	847678.0	848759.0	849133.0	850981.0	852152.0	854687.0	854687.0	854687.0	856411.0	857101.0	857101.0	861496.0	861867.0	864417.0
543.0	1468590.0	1468590.0	1469912.0	1472362.0	1472362.0	1475931.0	1475931.0	1476437.0	1479094.0	1479273.0	1480897.0	1480897.0	1483499.0	1484564.0	1487692.0	1488622.0	1488622.0	1495810.0	1497033.0	1503634.0	1503634.0	1503983.0	1505660.0	1508258.0	1509381.0	1511740.0	1514113.0	1514113.0	1516244.0	1516244.0	1518481.0	1518663.0	1518783.0	1518783.0	1518939.0
544.0	1041092.0	1041092.0	1041092.0	1041092.0	1041092.0	1041302.0	1041302.0	1041302.0	1041413.0	1042052.0	1042243.0	1042243.0	1042243.0	1042243.0	1042243.0	1042243.0	1042921.0	1044500.0	1044500.0	1045460.0	1045460.0	1045460.0	1045460.0	1045460.0	1045460.0	1045460.0	1045460.0	1045460.0	1045612.0	1045612.0	1045612.0	1045612.0	1045612.0	1045612.0	1045612.0
545.0	4257550.0	4257550.0	4275906.0	4283069.0	4295310.0	4295310.0	4296650.0	4308675.0	4309413.0	4309413.0	4317853.0	4317920.0	4327278.0	4337958.0	4347379.0	4347379.0	4352930.0	4359942.0	4375005.0	4398741.0	4401101.0	4410210.0	4413858.0	4423196.0	4423196.0	4424065.0	4433438.0	4439783.0	4440594.0	4440998.0	4442269.0	4445332.0	4451545.0	4453920.0	4457290.0
546.0	840316.0	840316.0	840415.0	840588.0	840649.0	844061.0	844061.0	844061.0	844061.0	844643.0	850386.0	850499.0	851372.0	851402.0	853422.0	853422.0	856941.0	856941.0	858081.0	858101.0	858101.0	858101.0	858101.0	860400.0	860400.0	860400.0	860400.0	862601.0	864618.0	864624.0	865498.0	867672.0	867672.0	870381.0	870523.0
547.0	2687385.0	2687385.0	2691944.0	2693169.0	2696117.0	2699804.0	2702333.0	2710026.0	2712307.0	2712565.0	2720008.0	2724566.0	2732791.0	2750080.0	2754229.0	2754958.0	2756738.0	2758986.0	2772401.0	2775123.0	2779644.0	2794285.0	2795826.0	2797076.0	2805290.0	2805536.0	2806623.0	2810631.0	2821913.0	2821913.0	2823266.0	2824480.0	2824568.0	2825394.0	2827196.0
548.0	1021723.0	1021723.0	1025700.0	1026508.0	1027288.0	1027288.0	1027288.0	1027288.0	1028748.0	1028748.0	1028748.0	1028748.0	1029414.0	1030193.0	1030193.0	1030193.0	1030193.0	1030193.0	1030193.0	1030193.0	1030193.0	1032047.0	1036703.0	1036703.0	1040348.0	1041352.0	1041352.0	1041352.0	1042039.0	1042039.0	1047287.0	1047305.0	1047305.0	1047305.0	1047844.0
549.0	1308710.0	1308710.0	1309554.0	1312160.0	1314914.0	1314914.0	1315906.0	1316677.0	1320629.0	1321188.0	1321293.0	1321801.0	1321806.0	1325492.0	1343595.0	1345001.0	1348983.0	1348983.0	1362120.0	1362120.0	1366613.0	1366613.0	1366613.0	1370894.0	1375711.0	1375711.0	1382181.0	1382632.0	1383515.0	1383515.0	1383515.0	1383592.0	1384534.0	1385811.0	1387826.0
550.0	1057138.0	1057138.0	1057138.0	1057138.0	1057138.0	1057138.0	1057138.0	1057138.0	1057138.0	1057588.0	1057588.0	1057588.0	1057588.0	1057588.0	1057588.0	1057588.0	1057588.0	1057588.0	1058394.0	1058394.0	1058394.0	1058394.0	1058394.0	1058394.0	1058963.0	1058963.0	1058963.0	1059133.0	1059133.0	1059133.0	1060088.0	1060088.0	1060088.0	1060088.0	1060088.0
551.0	1477573.0	1477573.0	1478200.0	1478200.0	1493195.0	1497498.0	1508133.0	1508133.0	1508133.0	1508133.0	1511460.0	1511460.0	1511904.0	1511957.0	1512757.0	1512757.0	1514966.0	1514966.0	1516597.0	1520648.0	1538048.0	1538161.0	1539055.0	1545607.0	1550550.0	1550550.0	1562368.0	1568815.0	1572267.0	1573376.0	1573376.0	1573965.0	1578847.0	1581090.0	1581090.0
552.0	1847413.0	1847413.0	1850971.0	1850971.0	1851301.0	1864892.0	1867041.0	1867041.0	1874257.0	1874719.0	1884703.0	1900624.0	1903225.0	1912850.0	1913869.0	1914695.0	1914695.0	1915162.0	1916774.0	1916774.0	1957273.0	1957273.0	1965973.0	1966741.0	1970401.0	1971406.0	1973575.0	1976558.0	1976558.0	1977619.0	1982835.0	1983570.0	1984058.0	1988522.0	1988976.0
553.0	959219.0	959219.0	960777.0	963071.0	965828.0	969673.0	969673.0	970252.0	970288.0	971479.0	971652.0	971652.0	972158.0	972171.0	972171.0	972171.0	972171.0	972569.0	972579.0	972585.0	972811.0	973043.0	973867.0	975038.0	980969.0	985208.0	985208.0	985567.0	991913.0	991913.0	991913.0	992497.0	992497.0	992621.0	994482.0
554.0	1278037.0	1278037.0	1278351.0	1278351.0	1278351.0	1278351.0	1278351.0	1278550.0	1278550.0	1278550.0	1278659.0	1278659.0	1278724.0	1279358.0	1279561.0	1279561.0	1279561.0	1280560.0	1280996.0	1280996.0	1281396.0	1281396.0	1286999.0	1287651.0	1287651.0	1288444.0	1289688.0	1300645.0	1301781.0	1301781.0	1301781.0	1301781.0	1301781.0	1301781.0	1301781.0
555.0	1505260.0	1505260.0	1505745.0	1506687.0	1506687.0	1506687.0	1506687.0	1506687.0	1507343.0	1507343.0	1507343.0	1507781.0	1508986.0	1508986.0	1511388.0	1511388.0	1511388.0	1511388.0	1512306.0	1514494.0	1514494.0	1515819.0	1516560.0	1516599.0	1516678.0	1516678.0	1518080.0	1518705.0	1523968.0	1523968.0	1524302.0	1525229.0	1525441.0	1526084.0	1526149.0
556.0	1131054.0	1131054.0	1131054.0	1131054.0	1131054.0	1131054.0	1131054.0	1131403.0	1131403.0	1131403.0	1131403.0	1131403.0	1131719.0	1133028.0	1133028.0	1133028.0	1133028.0	1133089.0	1133089.0	1133393.0	1134379.0	1135079.0	1135079.0	1137172.0	1137172.0	1137172.0	1137172.0	1137894.0	1137894.0	1137894.0	1137894.0	1138129.0	1139180.0	1146710.0	1146813.0
557.0	857206.0	857206.0	857206.0	857206.0	857709.0	857709.0	858846.0	858846.0	858846.0	858846.0	859680.0	859680.0	859680.0	859680.0	859680.0	859680.0	859680.0	859680.0	859680.0	859680.0	859680.0	860414.0	860414.0	860414.0	860414.0	860414.0	860414.0	860414.0	861309.0	861309.0	862642.0	863653.0	863653.0	863653.0	868206.0
558.0	926009.0	926009.0	926009.0	926009.0	926009.0	926372.0	926372.0	926443.0	926626.0	926626.0	927310.0	927310.0	927310.0	927310.0	927310.0	928102.0	928146.0	928146.0	930016.0	930371.0	930371.0	930403.0	931180.0	931180.0	931180.0	931180.0	931180.0	934790.0	934933.0	934933.0	935156.0	935805.0	935901.0	938277.0	938782.0
559.0	460078.0	460078.0	460078.0	460078.0	460702.0	467916.0	467973.0	468426.0	468426.0	468427.0	468573.0	468573.0	475427.0	479905.0	479905.0	479905.0	479951.0	479951.0	479951.0	479951.0	479951.0	480705.0	480705.0	482251.0	482251.0	482251.0	482251.0	482257.0	486379.0	486379.0	486379.0	486379.0	486379.0	488414.0	488549.0
560.0	1483299.0	1483299.0	1486622.0	1487353.0	1487353.0	1487353.0	1487353.0	1487353.0	1490324.0	1490860.0	1490860.0	1490860.0	1490875.0	1490875.0	1492653.0	1494366.0	1494366.0	1494366.0	1494650.0	1494937.0	1494937.0	1494937.0	1495260.0	1499015.0	1499542.0	1499542.0	1499542.0	1499542.0	1499542.0	1499542.0	1499542.0	1499542.0	1499542.0	1500027.0	1500027.0
561.0	1011905.0	1011905.0	1011905.0	1014546.0	1014546.0	1014546.0	1014546.0	1014546.0	1014546.0	1014546.0	1014546.0	1014546.0	1014546.0	1015100.0	1015598.0	1015598.0	1015598.0	1016771.0	1016771.0	1016771.0	1016771.0	1016771.0	1016771.0	1017894.0	1017894.0	1017894.0	1017894.0	1024639.0	1027420.0	1027420.0	1027420.0	1027420.0	1027420.0	1028637.0	1028637.0
562.0	1814141.0	1814141.0	1814141.0	1814141.0	1814141.0	1814554.0	1814554.0	1815056.0	1815727.0	1815727.0	1815727.0	1815727.0	1817135.0	1817135.0	1817610.0	1817610.0	1817610.0	1817659.0	1821860.0	1822840.0	1823107.0	1823107.0	1823107.0	1823107.0	1824522.0	1824522.0	1824602.0	1824784.0	1824784.0	1824784.0	1824784.0	1824850.0	1824850.0	1824961.0	1826296.0
563.0	440385.0	440385.0	440385.0	440404.0	441998.0	450322.0	450322.0	453129.0	454869.0	454869.0	454869.0	454869.0	454869.0	454869.0	454869.0	454869.0	454869.0	454869.0	455650.0	455665.0	456292.0	456292.0	458234.0	458234.0	459089.0	460322.0	460324.0	460744.0	460744.0	461384.0	461384.0	461384.0	461790.0	463170.0	463170.0
564.0	1482862.0	1482862.0	1482862.0	1482862.0	1482862.0	1483993.0	1483993.0	1483993.0	1483993.0	1483993.0	1484653.0	1487269.0	1487269.0	1487286.0	1487286.0	1487286.0	1487286.0	1487286.0	1487288.0	1487403.0	1487403.0	1490350.0	1499360.0	1500435.0	1500662.0	1501160.0	1501549.0	1501549.0	1502191.0	1502191.0	1505211.0	1505211.0	1506080.0	1506558.0	1508666.0
565.0	767980.0	767980.0	767980.0	767980.0	767980.0	771783.0	771783.0	771783.0	771783.0	772824.0	776400.0	776577.0	781675.0	784890.0	789514.0	807610.0	807673.0	808673.0	812931.0	812931.0	817390.0	817832.0	820277.0	821927.0	824946.0	824946.0	825540.0	825540.0	826222.0	826222.0	829561.0	830717.0	830717.0	830992.0	830992.0
566.0	2140379.0	2140379.0	2154095.0	2154095.0	2168054.0	2175206.0	2176909.0	2184368.0	2185554.0	2190218.0	2190529.0	2192250.0	2192250.0	2194555.0	2194913.0	2195902.0	2195902.0	2200940.0	2227730.0	2228002.0	2240213.0	2242602.0	2254767.0	2256489.0	2259062.0	2261862.0	2261862.0	2261862.0	2324385.0	2326354.0	2326354.0	2326354.0	2326354.0	2328765.0	2331255.0
567.0	1257253.0	1257253.0	1257253.0	1276790.0	1276790.0	1281727.0	1282108.0	1289753.0	1290152.0	1291636.0	1292616.0	1295483.0	1296060.0	1299974.0	1299974.0	1300048.0	1300368.0	1300368.0	1301915.0	1301915.0	1304040.0	1322878.0	1326819.0	1331743.0	1333003.0	1333003.0	1341012.0	1341012.0	1358690.0	1358978.0	1359175.0	1362341.0	1362341.0	1362392.0	1362845.0
568.0	956030.0	956030.0	956735.0	956735.0	956735.0	956735.0	956735.0	956735.0	956735.0	956735.0	956735.0	957195.0	957195.0	957195.0	957195.0	957659.0	957659.0	958523.0	958523.0	958523.0	958523.0	958523.0	958523.0	958523.0	960480.0	960480.0	961163.0	961218.0	975518.0	975518.0	975518.0	975553.0	976730.0	976730.0	977230.0
569.0	1323517.0	1323517.0	1323968.0	1325182.0	1325182.0	1325182.0	1325182.0	1325458.0	1326504.0	1326504.0	1326504.0	1326504.0	1326504.0	1326589.0	1326589.0	1326608.0	1326688.0	1326790.0	1327251.0	1327295.0	1327295.0	1327661.0	1327661.0	1327661.0	1327893.0	1328836.0	1328836.0	1328836.0	1331831.0	1331831.0	1331878.0	1331947.0	1333042.0	1333093.0	1333093.0
570.0	1800039.0	1800039.0	1801693.0	1811110.0	1811615.0	1821148.0	1824821.0	1826427.0	1826799.0	1826799.0	1832640.0	1832918.0	1842815.0	1845063.0	1848625.0	1863369.0	1863369.0	1874357.0	1879870.0	1881604.0	1881604.0	1913387.0	1930465.0	1930902.0	1932228.0	1934757.0	1934757.0	1934757.0	1954711.0	1954711.0	1954711.0	1958379.0	1958402.0	1958402.0	1959931.0
571.0	1501259.0	1501259.0	1503442.0	1503442.0	1503468.0	1503468.0	1503468.0	1503468.0	1503468.0	1503468.0	1503468.0	1503468.0	1503468.0	1503550.0	1503550.0	1503550.0	1503966.0	1504016.0	1505085.0	1506861.0	1506913.0	1510277.0	1510827.0	1511014.0	1511115.0	1511115.0	1511115.0	1511115.0	1511183.0	1511306.0	1511732.0	1511732.0	1511732.0	1511732.0	1515747.0
572.0	1026267.0	1026267.0	1030463.0	1032558.0	1033116.0	1035457.0	1035595.0	1035638.0	1035638.0	1035638.0	1046120.0	1046120.0	1046120.0	1046120.0	1047621.0	1048597.0	1049180.0	1051594.0	1054983.0	1055464.0	1055464.0	1055998.0	1056226.0	1056226.0	1058182.0	1058182.0	1058182.0	1058182.0	1065745.0	1066559.0	1081021.0	1082011.0	1082431.0	1083073.0	1083516.0
573.0	630996.0	630996.0	631429.0	631429.0	634637.0	634637.0	635516.0	635516.0	635516.0	635516.0	635516.0	635516.0	635516.0	635516.0	635516.0	639677.0	639677.0	642528.0	642871.0	642871.0	642871.0	642871.0	647792.0	651612.0	651612.0	656327.0	656327.0	656327.0	660058.0	661604.0	661604.0	661604.0	666510.0	666510.0	668338.0
574.0	3020171.0	3020171.0	3020413.0	3020413.0	3020413.0	3021898.0	3021898.0	3026332.0	3026332.0	3026332.0	3026332.0	3026873.0	3026873.0	3027457.0	3028613.0	3028666.0	3028758.0	3029229.0	3029229.0	3029645.0	3030423.0	3043029.0	3043428.0	3043526.0	3044174.0	3044209.0	3045843.0	3048856.0	3052731.0	3053384.0	3056154.0	3056154.0	3056644.0	3058215.0	3066705.0
575.0	2367152.0	2367152.0	2369137.0	2369137.0	2369526.0	2374902.0	2374902.0	2375266.0	2376107.0	2377796.0	2379585.0	2379585.0	2379860.0	2383677.0	2386266.0	2386266.0	2386266.0	2390466.0	2390665.0	2391043.0	2392427.0	2395184.0	2402015.0	2402532.0	2406117.0	2406267.0	2406267.0	2408200.0	2420219.0	2421218.0	2424558.0	2426950.0	2426950.0	2426950.0	2427386.0
576.0	1269752.0	1269752.0	1277097.0	1280887.0	1281947.0	1287813.0	1294107.0	1294107.0	1294598.0	1294598.0	1295638.0	1295701.0	1297614.0	1302348.0	1314899.0	1314899.0	1314899.0	1319526.0	1319526.0	1320079.0	1320079.0	1345444.0	1348786.0	1348834.0	1349790.0	1349790.0	1349790.0	1352429.0	1382985.0	1385040.0	1385040.0	1385040.0	1385040.0	1385149.0	1385985.0
577.0	2110667.0	2110667.0	2114510.0	2114510.0	2114510.0	2115284.0	2115284.0	2115284.0	2115524.0	2116951.0	2119240.0	2119240.0	2119779.0	2120666.0	2122377.0	2123000.0	2123200.0	2124000.0	2124000.0	2124432.0	2125060.0	2148688.0	2149329.0	2150806.0	2152215.0	2152215.0	2152215.0	2152215.0	2154020.0	2154020.0	2154020.0	2154185.0	2154340.0	2154340.0	2156322.0
578.0	1062151.0	1062151.0	1062151.0	1062151.0	1062151.0	1062151.0	1062151.0	1062151.0	1062151.0	1062151.0	1063728.0	1063728.0	1063728.0	1063728.0	1063728.0	1063728.0	1063728.0	1067661.0	1071918.0	1071918.0	1073417.0	1073417.0	1075883.0	1075883.0	1075883.0	1075910.0	1076203.0	1076267.0	1082674.0	1082674.0	1082829.0	1086736.0	1091217.0	1092190.0	1092872.0
579.0	2730977.0	2730977.0	2732691.0	2732717.0	2733252.0	2745830.0	2745830.0	2747460.0	2749938.0	2753122.0	2768474.0	2768474.0	2781055.0	2792957.0	2803656.0	2811946.0	2814931.0	2848916.0	2893617.0	2893617.0	2894710.0	2900170.0	2907055.0	2907297.0	2910623.0	2914435.0	2954306.0	2974387.0	2991958.0	2992281.0	3004411.0	3010168.0	3036917.0	3044692.0	3049081.0
580.0	753508.0	753508.0	755406.0	756913.0	758268.0	758619.0	758619.0	759907.0	762439.0	762439.0	762946.0	762946.0	762946.0	763551.0	763551.0	763551.0	764151.0	766186.0	766964.0	772315.0	772315.0	773336.0	773948.0	777406.0	777406.0	777406.0	777406.0	777406.0	778761.0	779759.0	779759.0	782496.0	782759.0	784827.0	784827.0
581.0	1757948.0	1757948.0	1757948.0	1757981.0	1757981.0	1757981.0	1759923.0	1760245.0	1762130.0	1763739.0	1766757.0	1766757.0	1768903.0	1770471.0	1772524.0	1772524.0	1772607.0	1777635.0	1779773.0	1782421.0	1808159.0	1811236.0	1812092.0	1816830.0	1825253.0	1849219.0	1931914.0	1943809.0	1957862.0	1957862.0	1959510.0	1965261.0	1965261.0	1965261.0	1966300.0
582.0	788343.0	788343.0	788343.0	788343.0	788343.0	788343.0	788343.0	788343.0	788343.0	788343.0	788774.0	789019.0	789241.0	789241.0	790697.0	790697.0	790697.0	790697.0	790697.0	790697.0	790697.0	790697.0	790962.0	790962.0	790962.0	790962.0	790962.0	790962.0	801264.0	801264.0	801264.0	801264.0	801264.0	802158.0	803414.0
583.0	1872348.0	1872348.0	1888376.0	1888376.0	1888376.0	1888376.0	1888376.0	1890101.0	1891011.0	1891786.0	1892869.0	1892869.0	1893647.0	1897286.0	1897286.0	1897286.0	1898320.0	1899203.0	1901030.0	1901671.0	1901695.0	1901695.0	1903497.0	1903497.0	1903652.0	1907406.0	1907406.0	1908148.0	1911721.0	1912223.0	1913279.0	1914609.0	1914989.0	1917779.0	1917779.0
584.0	978462.0	978462.0	978717.0	979838.0	979838.0	979838.0	979838.0	979838.0	979838.0	979917.0	981953.0	981953.0	981953.0	982171.0	983586.0	983586.0	986559.0	986980.0	988318.0	988318.0	988318.0	991268.0	991354.0	991354.0	991401.0	991401.0	991447.0	991481.0	991758.0	992693.0	1003197.0	1004726.0	1004864.0	1010855.0	1011366.0
585.0	368807.0	368807.0	369692.0	372744.0	373273.0	373273.0	373631.0	382224.0	382418.0	382418.0	382767.0	383248.0	383248.0	384355.0	384355.0	385183.0	385183.0	385978.0	385978.0	385978.0	385978.0	385978.0	385978.0	385978.0	390473.0	391723.0	391723.0	392882.0	392882.0	392882.0	394383.0	394383.0	394383.0	394383.0	394383.0
586.0	1393698.0	1393698.0	1394379.0	1394379.0	1394379.0	1394379.0	1394379.0	1394379.0	1394473.0	1396145.0	1398091.0	1398091.0	1398905.0	1406964.0	1409829.0	1412201.0	1413474.0	1418187.0	1418187.0	1418225.0	1420289.0	1420289.0	1420289.0	1420289.0	1420289.0	1421071.0	1421071.0	1421071.0	1425395.0	1425823.0	1426127.0	1426713.0	1431997.0	1434178.0	1434178.0
587.0	1595736.0	1595736.0	1598366.0	1598963.0	1600658.0	1602253.0	1602712.0	1603698.0	1608146.0	1608940.0	1614946.0	1616701.0	1620248.0	1620949.0	1651379.0	1651379.0	1656248.0	1661542.0	1662879.0	1679029.0	1681219.0	1693904.0	1703436.0	1704100.0	1704484.0	1704484.0	1704484.0	1716358.0	1719060.0	1719060.0	1726336.0	1726935.0	1730806.0	1734916.0	1750054.0
588.0	1951320.0	1951320.0	1952164.0	1952164.0	1954058.0	1955878.0	1956237.0	1956680.0	1967649.0	1967649.0	1969313.0	1969807.0	1969807.0	1971071.0	1972880.0	1974194.0	1979071.0	1982422.0	1986440.0	1987470.0	1987470.0	1989729.0	1990247.0	1990247.0	1993575.0	1996483.0	1996801.0	1998180.0	2004832.0	2006573.0	2012545.0	2014726.0	2015421.0	2015421.0	2019943.0
589.0	756343.0	756343.0	758359.0	758359.0	758359.0	758359.0	758359.0	758359.0	759409.0	759409.0	759936.0	759936.0	759936.0	760314.0	764056.0	764209.0	764475.0	764976.0	768030.0	768030.0	768030.0	775195.0	775195.0	775195.0	775195.0	780113.0	781075.0	781075.0	781553.0	781553.0	781681.0	781681.0	781681.0	782946.0	785328.0
590.0	481346.0	481346.0	485191.0	485191.0	485191.0	485191.0	485191.0	485191.0	487503.0	487503.0	488874.0	488874.0	489014.0	491989.0	493864.0	493864.0	494744.0	503828.0	504827.0	504827.0	504834.0	504834.0	504834.0	506334.0	506334.0	506334.0	506334.0	506334.0	506334.0	506334.0	506334.0	508728.0	509399.0	509399.0	509399.0
591.0	946768.0	946768.0	946824.0	946877.0	946877.0	947815.0	948982.0	958592.0	958592.0	958592.0	960872.0	960872.0	961601.0	962727.0	962899.0	967844.0	974184.0	989122.0	989532.0	989581.0	989581.0	989581.0	989581.0	989581.0	989581.0	989581.0	989581.0	989581.0	994583.0	994583.0	995026.0	995026.0	1005611.0	1009972.0	1014142.0
592.0	776966.0	776966.0	786794.0	786794.0	786794.0	786794.0	787131.0	787131.0	787131.0	787131.0	787131.0	787131.0	787131.0	790675.0	798433.0	804424.0	804424.0	806567.0	807040.0	807040.0	807661.0	807661.0	813325.0	822103.0	829201.0	829201.0	829201.0	829201.0	831018.0	831018.0	831018.0	831172.0	831172.0	831292.0	831292.0
593.0	1852332.0	1852332.0	1857386.0	1860930.0	1878113.0	1878747.0	1885323.0	1888166.0	1918480.0	1923057.0	1935737.0	1935737.0	1937970.0	1953667.0	2019825.0	2023926.0	2062729.0	2110704.0	2260769.0	2274134.0	2274134.0	2316580.0	2317016.0	2331887.0	2339980.0	2344515.0	2344515.0	2351589.0	2364224.0	2364224.0	2365888.0	2366761.0	2368255.0	2375299.0	2378571.0
594.0	1845863.0	1845863.0	1847135.0	1847135.0	1848831.0	1848831.0	1852567.0	1861182.0	1866776.0	1871739.0	1884180.0	1884180.0	1884180.0	1891244.0	1896524.0	1897187.0	1897948.0	1907567.0	1910414.0	1913090.0	1914746.0	1919331.0	1923721.0	1924220.0	1924220.0	1928422.0	1928842.0	1928842.0	1946646.0	1947989.0	1950638.0	1951665.0	1955466.0	1955877.0	1956133.0
595.0	881496.0	881496.0	883507.0	883507.0	883507.0	886538.0	886538.0	886538.0	886538.0	887205.0	893639.0	893639.0	894459.0	894459.0	894566.0	894566.0	894566.0	897401.0	897401.0	901383.0	901383.0	901383.0	901383.0	901383.0	901514.0	904741.0	905462.0	905462.0	909815.0	909815.0	909815.0	915921.0	919630.0	922651.0	922651.0
596.0	555018.0	555018.0	561382.0	561382.0	561382.0	561382.0	561382.0	561382.0	561382.0	561382.0	562417.0	562417.0	562417.0	562417.0	562417.0	564698.0	564698.0	571160.0	571160.0	572522.0	573609.0	574036.0	574415.0	574415.0	574415.0	574415.0	574415.0	575974.0	577051.0	577051.0	577051.0	577735.0	580008.0	580008.0	580070.0
597.0	3446954.0	3446954.0	3463634.0	3468915.0	3482580.0	3489114.0	3492490.0	3494083.0	3505077.0	3507900.0	3532066.0	3547329.0	3575981.0	3591963.0	3660763.0	3668482.0	3689280.0	3792437.0	3801829.0	3842702.0	3844594.0	3845755.0	3862422.0	3871443.0	3876528.0	3887994.0	3904082.0	3932027.0	3983216.0	3991405.0	3992711.0	3992802.0	4017998.0	4036539.0	4041918.0
598.0	1389959.0	1389959.0	1390862.0	1391737.0	1391737.0	1391737.0	1391737.0	1391737.0	1391737.0	1391737.0	1392170.0	1392170.0	1392941.0	1396253.0	1396253.0	1396804.0	1399388.0	1409227.0	1421071.0	1424559.0	1427110.0	1427110.0	1429035.0	1429035.0	1429035.0	1429035.0	1429367.0	1429367.0	1430760.0	1430760.0	1431551.0	1431580.0	1431580.0	1431605.0	1431748.0
599.0	1549855.0	1549855.0	1550053.0	1550237.0	1550610.0	1551154.0	1551154.0	1551154.0	1551182.0	1551545.0	1551545.0	1551545.0	1552733.0	1574861.0	1591407.0	1591407.0	1591407.0	1596604.0	1596671.0	1596671.0	1597528.0	1620457.0	1621011.0	1638903.0	1645126.0	1653788.0	1677058.0	1697190.0	1719648.0	1719648.0	1720025.0	1723356.0	1724029.0	1726287.0	1727243.0
600.0	893480.0	893480.0	893780.0	893780.0	893780.0	893780.0	893780.0	893780.0	893780.0	895355.0	895529.0	895529.0	897104.0	897104.0	897363.0	897363.0	897451.0	901440.0	901558.0	903504.0	904781.0	905165.0	905165.0	906784.0	906979.0	906979.0	907917.0	907917.0	909126.0	911599.0	912401.0	913119.0	913119.0	913798.0	913853.0
601.0	1311005.0	1311005.0	1318836.0	1319049.0	1326862.0	1329201.0	1329741.0	1329741.0	1332785.0	1332817.0	1345836.0	1345836.0	1349082.0	1350054.0	1362754.0	1372524.0	1375995.0	1393003.0	1397428.0	1398798.0	1399751.0	1401719.0	1407374.0	1412748.0	1422719.0	1423143.0	1423143.0	1423143.0	1430208.0	1430580.0	1430580.0	1434470.0	1438462.0	1448695.0	1450240.0
602.0	616366.0	616366.0	620120.0	620120.0	620120.0	620153.0	620153.0	620153.0	633958.0	633958.0	634961.0	634961.0	639248.0	680720.0	680720.0	680720.0	680720.0	683649.0	684435.0	684435.0	690838.0	693544.0	694941.0	694941.0	709521.0	710846.0	710846.0	711466.0	712514.0	713845.0	716811.0	719860.0	722505.0	723160.0	725522.0
603.0	2633253.0	2633253.0	2647733.0	2651034.0	2653133.0	2692636.0	2700347.0	2724006.0	2725419.0	2735519.0	2738405.0	2740741.0	2783931.0	2790487.0	2808319.0	2823278.0	2824050.0	2873498.0	2885223.0	2901870.0	2908474.0	2916107.0	2921872.0	2948550.0	2970504.0	2977540.0	2982980.0	2988946.0	3002802.0	3004491.0	3012472.0	3074883.0	3074993.0	3140086.0	3147558.0
604.0	2318072.0	2318072.0	2321926.0	2321971.0	2322284.0	2322284.0	2322284.0	2322284.0	2324000.0	2326194.0	2328157.0	2331912.0	2331912.0	2333841.0	2335141.0	2336557.0	2336557.0	2345631.0	2354400.0	2359135.0	2361577.0	2367184.0	2368093.0	2368093.0	2369513.0	2373511.0	2373511.0	2375742.0	2394794.0	2394794.0	2395582.0	2397751.0	2406249.0	2406249.0	2407304.0
605.0	1199635.0	1199635.0	1202014.0	1202014.0	1202014.0	1202014.0	1203016.0	1203774.0	1205129.0	1205129.0	1206205.0	1206205.0	1206205.0	1206205.0	1206205.0	1206857.0	1206924.0	1206924.0	1206924.0	1210035.0	1211992.0	1214107.0	1214364.0	1214607.0	1214607.0	1214607.0	1214607.0	1214642.0	1214981.0	1215861.0	1215861.0	1216862.0	1216862.0	1223883.0	1227374.0
606.0	1463798.0	1463798.0	1465806.0	1466352.0	1467050.0	1467050.0	1467050.0	1467743.0	1467743.0	1471952.0	1475177.0	1475177.0	1475323.0	1480382.0	1480540.0	1481223.0	1481291.0	1482756.0	1484045.0	1485632.0	1485632.0	1485939.0	1485939.0	1488198.0	1488660.0	1488660.0	1488660.0	1488660.0	1490057.0	1490082.0	1490909.0	1493017.0	1495488.0	1496582.0	1498136.0
607.0	2016854.0	2016854.0	2026644.0	2026644.0	2028291.0	2028291.0	2033357.0	2041930.0	2042926.0	2047128.0	2052246.0	2052736.0	2053692.0	2054749.0	2054976.0	2054976.0	2056535.0	2060824.0	2063527.0	2065188.0	2065188.0	2066661.0	2071016.0	2088181.0	2089227.0	2089534.0	2092089.0	2095591.0	2101275.0	2101275.0	2101275.0	2101586.0	2104036.0	2104491.0	2106095.0
608.0	1120575.0	1120575.0	1120575.0	1121121.0	1121121.0	1121121.0	1121521.0	1121521.0	1121521.0	1236552.0	1245010.0	1245268.0	1246621.0	1247076.0	1247076.0	1247692.0	1257566.0	1260516.0	1260545.0	1260545.0	1261428.0	1262409.0	1277537.0	1303069.0	1309039.0	1317372.0	1317372.0	1317372.0	1320080.0	1320080.0	1320080.0	1320080.0	1320080.0	1320201.0	1320847.0
609.0	1149045.0	1149045.0	1150140.0	1150140.0	1150140.0	1150140.0	1150140.0	1150140.0	1150140.0	1150140.0	1154883.0	1154883.0	1156716.0	1157040.0	1157040.0	1157040.0	1157040.0	1160794.0	1160976.0	1162747.0	1162747.0	1162747.0	1162747.0	1162747.0	1162747.0	1162747.0	1162747.0	1162747.0	1164019.0	1164019.0	1164617.0	1164617.0	1164617.0	1164617.0	1165020.0
610.0	1178612.0	1178612.0	1180265.0	1180265.0	1180265.0	1180265.0	1181033.0	1181033.0	1181033.0	1181033.0	1181033.0	1181033.0	1181033.0	1181033.0	1181033.0	1181033.0	1181033.0	1186437.0	1186437.0	1186437.0	1190799.0	1190799.0	1190799.0	1195745.0	1198180.0	1198180.0	1198180.0	1198180.0	1202686.0	1204134.0	1204664.0	1204664.0	1204664.0	1204664.0	1204664.0
611.0	946357.0	946357.0	946664.0	946719.0	947904.0	947971.0	947971.0	948294.0	948687.0	948687.0	951089.0	951089.0	951089.0	956784.0	981971.0	981971.0	981971.0	1032117.0	1062125.0	1062365.0	1066735.0	1072013.0	1103310.0	1103310.0	1104999.0	1105398.0	1107988.0	1110653.0	1121175.0	1125936.0	1131674.0	1132418.0	1132935.0	1132935.0	1132935.0
612.0	1028741.0	1028741.0	1031666.0	1031840.0	1031840.0	1033669.0	1033669.0	1033669.0	1033669.0	1033669.0	1033669.0	1033669.0	1033750.0	1033750.0	1033750.0	1033750.0	1033750.0	1034835.0	1034835.0	1034878.0	1034878.0	1034878.0	1035977.0	1036195.0	1036296.0	1036296.0	1036296.0	1036296.0	1040188.0	1040188.0	1041715.0	1041715.0	1041900.0	1041900.0	1041900.0
613.0	3109565.0	3109565.0	3112402.0	3133109.0	3133887.0	3147964.0	3153720.0	3161876.0	3180796.0	3193928.0	3214781.0	3221730.0	3224270.0	3234768.0	3298800.0	3310142.0	3313154.0	3389079.0	3426670.0	3439345.0	3445035.0	3470788.0	3476365.0	3490732.0	3493188.0	3494753.0	3515770.0	3515770.0	3565868.0	3567413.0	3567596.0	3567802.0	3568358.0	3574185.0	3574726.0
614.0	1168153.0	1168153.0	1169151.0	1169151.0	1169151.0	1169351.0	1169722.0	1169722.0	1171399.0	1171399.0	1175398.0	1198212.0	1200000.0	1200000.0	1200000.0	1200000.0	1200000.0	1205941.0	1207935.0	1207935.0	1207935.0	1207935.0	1209718.0	1209718.0	1209718.0	1218025.0	1218025.0	1218025.0	1218705.0	1218705.0	1218714.0	1218714.0	1218714.0	1249700.0	1250108.0
615.0	1217519.0	1217519.0	1217519.0	1217519.0	1217568.0	1217568.0	1217568.0	1217568.0	1217568.0	1223278.0	1227184.0	1227184.0	1227184.0	1227632.0	1227859.0	1227859.0	1228576.0	1228890.0	1229718.0	1229718.0	1231144.0	1231144.0	1231144.0	1231144.0	1231144.0	1231258.0	1231258.0	1231258.0	1232835.0	1232835.0	1233025.0	1233025.0	1234562.0	1235399.0	1235399.0
616.0	1415894.0	1415894.0	1415894.0	1415894.0	1415894.0	1419305.0	1420622.0	1424074.0	1430380.0	1434475.0	1434612.0	1437141.0	1437141.0	1438189.0	1439197.0	1439197.0	1439197.0	1448803.0	1449237.0	1449237.0	1450910.0	1450910.0	1450910.0	1451937.0	1453308.0	1453308.0	1455662.0	1456726.0	1465247.0	1465247.0	1467498.0	1468728.0	1468728.0	1471676.0	1474895.0
617.0	1352477.0	1352477.0	1360054.0	1360054.0	1360054.0	1360054.0	1360416.0	1364943.0	1368105.0	1368105.0	1368105.0	1368105.0	1368323.0	1369313.0	1369313.0	1369313.0	1369313.0	1372682.0	1373963.0	1378617.0	1378627.0	1383829.0	1383829.0	1383829.0	1383829.0	1384358.0	1384358.0	1384763.0	1399267.0	1402000.0	1404772.0	1405371.0	1410171.0	1411595.0	1412849.0
618.0	717649.0	717649.0	717649.0	717649.0	718529.0	718872.0	718872.0	718872.0	719360.0	719360.0	719360.0	719360.0	720179.0	720179.0	720179.0	720179.0	720179.0	720179.0	721262.0	727524.0	727524.0	727524.0	727524.0	729106.0	731151.0	735804.0	735804.0	735804.0	736131.0	736131.0	736722.0	736722.0	736722.0	736722.0	736722.0
619.0	1248555.0	1248555.0	1249845.0	1253084.0	1262169.0	1262224.0	1262224.0	1262509.0	1262816.0	1263853.0	1263853.0	1264564.0	1265294.0	1265714.0	1265714.0	1265714.0	1266362.0	1266362.0	1266472.0	1266584.0	1267135.0	1267158.0	1267397.0	1269817.0	1269817.0	1274864.0	1274913.0	1275762.0	1276361.0	1276361.0	1277013.0	1278392.0	1284355.0	1285067.0	1285511.0
620.0	1671100.0	1671100.0	1672317.0	1672653.0	1676508.0	1676508.0	1676600.0	1679342.0	1679556.0	1679606.0	1688776.0	1702530.0	1705698.0	1707177.0	1707177.0	1707220.0	1707584.0	1707584.0	1709417.0	1709572.0	1709572.0	1709572.0	1709572.0	1713461.0	1713461.0	1713516.0	1713516.0	1713516.0	1713516.0	1713516.0	1714312.0	1715036.0	1715036.0	1715470.0	1716100.0
621.0	917920.0	917920.0	917920.0	917920.0	918244.0	918244.0	918244.0	918244.0	918696.0	918696.0	921975.0	922298.0	922298.0	922298.0	922298.0	922298.0	922304.0	922304.0	928205.0	928568.0	928618.0	931003.0	938564.0	950718.0	956380.0	958382.0	958382.0	958382.0	958782.0	958883.0	960608.0	961353.0	961456.0	961857.0	961857.0
622.0	1616701.0	1616701.0	1623159.0	1625017.0	1625396.0	1625396.0	1625396.0	1627602.0	1633888.0	1633888.0	1638329.0	1638329.0	1638329.0	1641158.0	1642991.0	1642991.0	1642991.0	1644906.0	1645621.0	1645621.0	1645739.0	1645739.0	1645739.0	1645739.0	1645739.0	1648329.0	1648329.0	1648329.0	1648937.0	1650701.0	1652067.0	1652460.0	1652986.0	1660271.0	1697041.0
623.0	431330.0	431330.0	431330.0	431330.0	431330.0	431330.0	431330.0	431330.0	431330.0	431330.0	431330.0	431330.0	431330.0	431330.0	431330.0	431330.0	431330.0	431330.0	431330.0	431330.0	431330.0	431330.0	431330.0	431330.0	431330.0	432019.0	432019.0	432019.0	432019.0	432019.0	432019.0	432019.0	432019.0	432690.0	432690.0
624.0	940137.0	940137.0	940137.0	941309.0	941973.0	941973.0	941973.0	941973.0	941973.0	941973.0	941973.0	941973.0	942422.0	942422.0	943838.0	943838.0	944030.0	944030.0	944367.0	945015.0	945015.0	945015.0	945153.0	945496.0	945496.0	946823.0	947652.0	949951.0	950910.0	950910.0	950910.0	951059.0	951059.0	951333.0	951333.0
625.0	760637.0	760637.0	761363.0	761363.0	764415.0	764915.0	764915.0	766551.0	766551.0	768396.0	768396.0	768396.0	768396.0	768508.0	768508.0	768508.0	768804.0	768804.0	768804.0	768804.0	769687.0	769687.0	770189.0	770322.0	770322.0	770322.0	770322.0	770322.0	770382.0	770382.0	770385.0	770385.0	770747.0	771031.0	771078.0
626.0	2564223.0	2564223.0	2564277.0	2565478.0	2565728.0	2566427.0	2566427.0	2571825.0	2571832.0	2571832.0	2572929.0	2572929.0	2574991.0	2576850.0	2576850.0	2579383.0	2581344.0	2581673.0	2589668.0	2590753.0	2595225.0	2597246.0	2597304.0	3025431.0	3058043.0	3061916.0	3063366.0	3068430.0	3073240.0	3082774.0	3085123.0	3110540.0	3134891.0	3137051.0	3139150.0
627.0	1304690.0	1304690.0	1304695.0	1305380.0	1305380.0	1307977.0	1307977.0	1307977.0	1308739.0	1308739.0	1309183.0	1310197.0	1310643.0	1312131.0	1312131.0	1312131.0	1312131.0	1313004.0	1317566.0	1317907.0	1317907.0	1317907.0	1318358.0	1318514.0	1318514.0	1323990.0	1323990.0	1324040.0	1325127.0	1325127.0	1325127.0	1325127.0	1325127.0	1330028.0	1330107.0
628.0	1469703.0	1469703.0	1471408.0	1473324.0	1501060.0	1502407.0	1502407.0	1502407.0	1507266.0	1507668.0	1511643.0	1513348.0	1515040.0	1540519.0	1550213.0	1550213.0	1550213.0	1550213.0	1558866.0	1558905.0	1558905.0	1559519.0	1567342.0	1628569.0	1757620.0	1757916.0	1757916.0	1757916.0	1758857.0	1758857.0	1765607.0	1765608.0	1765656.0	1804876.0	1812304.0
629.0	804312.0	804312.0	804312.0	805148.0	805148.0	805908.0	805908.0	806909.0	806909.0	810513.0	811183.0	812677.0	813580.0	813580.0	813820.0	813820.0	813820.0	814318.0	814465.0	819192.0	819192.0	819192.0	819192.0	819990.0	819990.0	820320.0	821260.0	821373.0	821373.0	824458.0	824458.0	824458.0	824458.0	825312.0	825818.0
630.0	1162567.0	1162567.0	1163934.0	1164813.0	1166417.0	1171825.0	1171825.0	1171890.0	1171890.0	1172941.0	1173626.0	1174219.0	1174614.0	1175044.0	1175044.0	1177455.0	1177455.0	1179256.0	1181949.0	1181949.0	1182431.0	1182431.0	1182886.0	1182886.0	1182886.0	1182886.0	1182886.0	1184223.0	1184430.0	1185550.0	1188281.0	1188281.0	1189395.0	1189814.0	1190620.0
631.0	1474178.0	1474178.0	1474178.0	1474178.0	1474178.0	1474178.0	1474178.0	1474369.0	1474369.0	1474369.0	1474369.0	1474369.0	1477300.0	1480285.0	1480285.0	1480285.0	1480285.0	1491240.0	1493345.0	1493345.0	1493345.0	1496657.0	1496657.0	1496657.0	1496657.0	1499070.0	1499070.0	1500748.0	1501656.0	1501758.0	1501758.0	1503116.0	1570942.0	1571190.0	1571190.0
632.0	572230.0	572230.0	572230.0	572230.0	572230.0	572676.0	572676.0	572676.0	574015.0	574951.0	574951.0	574951.0	582539.0	582539.0	582539.0	582539.0	582539.0	582679.0	582679.0	584257.0	584257.0	584257.0	584257.0	584257.0	584257.0	584257.0	584257.0	584867.0	585039.0	585039.0	586610.0	586610.0	586610.0	586610.0	586610.0
633.0	895783.0	895783.0	895783.0	895786.0	896313.0	897242.0	897242.0	897432.0	897469.0	897469.0	897469.0	897469.0	897476.0	899419.0	899419.0	899419.0	899419.0	899419.0	899419.0	900134.0	900134.0	900134.0	900134.0	900206.0	900206.0	900259.0	900259.0	900264.0	901189.0	901189.0	901192.0	901532.0	921599.0	931447.0	931684.0
634.0	867187.0	867187.0	867187.0	867187.0	870305.0	870479.0	870479.0	871987.0	872468.0	872468.0	872742.0	872742.0	876078.0	876143.0	876143.0	876808.0	879202.0	879202.0	879202.0	879202.0	879202.0	879202.0	879289.0	896956.0	987948.0	991153.0	991153.0	991153.0	991155.0	991155.0	991155.0	991155.0	991155.0	992436.0	992436.0
635.0	761136.0	761136.0	761136.0	761136.0	761820.0	761820.0	761820.0	761820.0	761820.0	761820.0	761820.0	761820.0	761820.0	761820.0	762029.0	762029.0	762029.0	762029.0	763973.0	763973.0	763973.0	763973.0	768088.0	770354.0	770354.0	770354.0	770354.0	770354.0	770416.0	770416.0	770416.0	770416.0	770416.0	773507.0	773507.0
636.0	952061.0	952061.0	952691.0	953322.0	953405.0	953405.0	953405.0	958765.0	959345.0	959345.0	959345.0	959345.0	960838.0	962222.0	962381.0	962381.0	962381.0	962381.0	963346.0	963346.0	964393.0	964655.0	964655.0	964655.0	964655.0	965902.0	965902.0	965902.0	966974.0	966974.0	966974.0	966974.0	966974.0	968511.0	971557.0
637.0	4933450.0	4933450.0	4958550.0	4966213.0	4980094.0	5041084.0	5042750.0	5061633.0	5066194.0	5081485.0	5084972.0	5086412.0	5103702.0	5125555.0	5154822.0	5157698.0	5158742.0	5195022.0	5249030.0	5257546.0	5282784.0	5300778.0	5321962.0	5463028.0	5548255.0	5589260.0	5597137.0	5601847.0	5606486.0	5610054.0	5612511.0	5637905.0	5649127.0	5650761.0	5658931.0
638.0	1626911.0	1626911.0	1626911.0	1629404.0	1629587.0	1630332.0	1630676.0	1633152.0	1633844.0	1635371.0	1638739.0	1639247.0	1642911.0	1642911.0	1643504.0	1643504.0	1646140.0	1646140.0	1647029.0	1647029.0	1647321.0	1652148.0	1653418.0	1654108.0	1654108.0	1654946.0	1654946.0	1654946.0	1655166.0	1655166.0	1655166.0	1660331.0	1660331.0	1661521.0	1664401.0
639.0	6527841.0	6527841.0	6530931.0	6540641.0	6552206.0	6555920.0	6558840.0	6615673.0	6621653.0	6632327.0	6644965.0	6656618.0	6658479.0	6674103.0	6675412.0	6688722.0	6704757.0	6727480.0	6743132.0	6762110.0	6844081.0	6880602.0	6888081.0	6896837.0	6898864.0	6902040.0	6910851.0	6953523.0	6976701.0	6982396.0	7123472.0	7233728.0	7436190.0	7480377.0	7485684.0
640.0	1177558.0	1177558.0	1179529.0	1179529.0	1180142.0	1180142.0	1180452.0	1183614.0	1183614.0	1184620.0	1184620.0	1184672.0	1186277.0	1187048.0	1189862.0	1191779.0	1192057.0	1192057.0	1197670.0	1205320.0	1205320.0	1205320.0	1205320.0	1205320.0	1207460.0	1208068.0	1209345.0	1209345.0	1210352.0	1210905.0	1211229.0	1211229.0	1211808.0	1212796.0	1214146.0
641.0	609275.0	609275.0	609930.0	610196.0	610196.0	610196.0	610196.0	610196.0	610196.0	610196.0	610196.0	610196.0	610987.0	613247.0	613247.0	613247.0	613247.0	613247.0	615652.0	615652.0	615652.0	615652.0	616208.0	616208.0	616678.0	617547.0	617547.0	617547.0	618964.0	619961.0	619961.0	619961.0	619961.0	620310.0	620496.0
642.0	832287.0	832287.0	835395.0	836009.0	836419.0	836419.0	836419.0	839572.0	840223.0	840223.0	840223.0	840223.0	840243.0	840283.0	841578.0	841876.0	841876.0	842064.0	847248.0	847931.0	849100.0	849100.0	851810.0	851990.0	874922.0	877157.0	877230.0	877230.0	877230.0	877230.0	877230.0	879020.0	881387.0	881458.0	881458.0
643.0	4870186.0	4870186.0	4871908.0	4874136.0	4877623.0	4880504.0	4896137.0	4899552.0	4904422.0	4924641.0	4933383.0	4937482.0	4943203.0	4945951.0	4997683.0	5006262.0	5010168.0	5021682.0	5038887.0	5041491.0	5043129.0	5043691.0	5054261.0	5055695.0	5061563.0	5065829.0	5075774.0	5077121.0	5094264.0	5097447.0	5104627.0	5130240.0	5440551.0	5467908.0	5470334.0
644.0	562823.0	562823.0	562823.0	562823.0	562949.0	563497.0	563497.0	563757.0	564070.0	564070.0	564070.0	564070.0	564070.0	564070.0	564070.0	565085.0	565085.0	565085.0	565085.0	565232.0	565232.0	565297.0	565297.0	565297.0	568518.0	568518.0	568518.0	571476.0	572390.0	572390.0	574342.0	574342.0	574342.0	574342.0	574342.0
645.0	807897.0	807897.0	808126.0	808126.0	808198.0	808276.0	808276.0	808276.0	809318.0	809318.0	809373.0	809635.0	809890.0	811246.0	811246.0	811323.0	811323.0	811323.0	812158.0	812182.0	812182.0	812182.0	812182.0	813782.0	813782.0	814097.0	814104.0	814104.0	814523.0	814523.0	814818.0	814836.0	814836.0	814836.0	814841.0
646.0	1627931.0	1627931.0	1629927.0	1629927.0	1629927.0	1629927.0	1631251.0	1631251.0	1631861.0	1631861.0	1631861.0	1631861.0	1631861.0	1633137.0	1633603.0	1633603.0	1633603.0	1634616.0	1636329.0	1637209.0	1637209.0	1637209.0	1638089.0	1638982.0	1639009.0	1654427.0	1655126.0	1655126.0	1656383.0	1656383.0	1663131.0	1663228.0	1663228.0	1663259.0	1663259.0
647.0	1483123.0	1483123.0	1483123.0	1484820.0	1484820.0	1485064.0	1485064.0	1490072.0	1490072.0	1494480.0	1495898.0	1496169.0	1497931.0	1502438.0	1503240.0	1503240.0	1503240.0	1503240.0	1503923.0	1506431.0	1506431.0	1506800.0	1507338.0	1509823.0	1509824.0	1510750.0	1510959.0	1510959.0	1511549.0	1511549.0	1511817.0	1511817.0	1511902.0	1512464.0	1516614.0
648.0	1222642.0	1222642.0	1235543.0	1238471.0	1238504.0	1238504.0	1238504.0	1238913.0	1238913.0	1238913.0	1239269.0	1239269.0	1241681.0	1241867.0	1244716.0	1244858.0	1244858.0	1244858.0	1244858.0	1257826.0	1259116.0	1259116.0	1259172.0	1260525.0	1260525.0	1260525.0	1260525.0	1260525.0	1264944.0	1264990.0	1264990.0	1265027.0	1265754.0	1266558.0	1267222.0
649.0	452805.0	452805.0	452805.0	452805.0	452805.0	452805.0	452805.0	452805.0	452805.0	452805.0	452805.0	452805.0	452805.0	453498.0	454221.0	454221.0	454221.0	454221.0	456105.0	456105.0	456105.0	456287.0	456287.0	457276.0	457276.0	459697.0	459697.0	459697.0	459697.0	460045.0	460045.0	460045.0	460045.0	460495.0	460495.0
650.0	1501017.0	1501017.0	1501017.0	1502893.0	1503205.0	1503205.0	1503340.0	1504092.0	1504092.0	1504092.0	1505560.0	1505560.0	1506334.0	1506334.0	1507515.0	1507515.0	1507830.0	1507830.0	1509910.0	1509910.0	1509910.0	1509910.0	1509910.0	1510064.0	1510064.0	1512361.0	1512361.0	1512361.0	1512776.0	1512776.0	1514445.0	1514445.0	1514990.0	1515056.0	1515056.0
651.0	1754940.0	1754940.0	1757467.0	1757467.0	1759292.0	1759292.0	1761159.0	1762112.0	1767648.0	1772345.0	1772345.0	1772345.0	1772789.0	1776530.0	1776530.0	1776530.0	1776530.0	1776530.0	1777845.0	1777845.0	1777845.0	1778944.0	1784968.0	1784968.0	1786498.0	1786498.0	1786498.0	1786983.0	1790203.0	1790467.0	1790467.0	1819278.0	2282183.0	2283778.0	2285071.0
652.0	3548371.0	3548371.0	3555147.0	3564795.0	3623281.0	3632991.0	3639125.0	3650978.0	3661763.0	3671996.0	3681111.0	3684030.0	3714706.0	3753946.0	3807447.0	3814777.0	3818250.0	3827308.0	3855504.0	3861853.0	3877072.0	3889766.0	3898826.0	4045411.0	4254149.0	4284768.0	4295363.0	4303293.0	4375252.0	4381649.0	4457734.0	4489069.0	4492304.0	4510670.0	4513498.0
653.0	532215.0	532215.0	532215.0	532215.0	533002.0	533002.0	533002.0	535907.0	535907.0	535907.0	536869.0	536869.0	536869.0	536869.0	536869.0	536869.0	536869.0	537440.0	537440.0	537440.0	537440.0	537440.0	537440.0	537440.0	537440.0	537440.0	538718.0	538718.0	538718.0	538718.0	538718.0	538718.0	538718.0	539323.0	539323.0
654.0	749173.0	749173.0	759956.0	760295.0	760295.0	760295.0	760295.0	760295.0	760295.0	768869.0	773267.0	773267.0	775673.0	775673.0	775673.0	776822.0	777319.0	778116.0	778556.0	779774.0	779774.0	784501.0	784501.0	786084.0	786380.0	854983.0	854983.0	854983.0	862988.0	866469.0	866469.0	871341.0	872420.0	899191.0	937475.0
655.0	2573027.0	2573027.0	2607480.0	2618341.0	2618341.0	2701777.0	2711998.0	2728193.0	2758574.0	2772756.0	2811857.0	2856340.0	2865500.0	2873056.0	2889766.0	2941995.0	2959931.0	2969271.0	2990407.0	2994680.0	2994680.0	3017635.0	3028383.0	3032587.0	3053290.0	3056349.0	3056349.0	3056349.0	3077923.0	3082270.0	3083601.0	3084750.0	3108159.0	3109922.0	3115556.0
656.0	1829001.0	1829001.0	1837337.0	1840442.0	1848954.0	1853085.0	1854080.0	1862030.0	1865144.0	1875816.0	1878814.0	1880261.0	1892601.0	1901887.0	1901968.0	1901968.0	1901968.0	1902875.0	1903650.0	1904436.0	1915677.0	1917429.0	1918477.0	1918521.0	1918521.0	1918897.0	1919094.0	1919094.0	1921604.0	1921604.0	1921604.0	1921604.0	1922379.0	1922379.0	1922438.0
657.0	4420751.0	4420751.0	4444054.0	4457264.0	4502305.0	4514270.0	4518263.0	4556383.0	4606924.0	4609029.0	4622214.0	4629007.0	4634011.0	4823775.0	4897543.0	4959617.0	4962528.0	4969367.0	4975085.0	4990648.0	4996411.0	5002480.0	5028827.0	5041764.0	5056291.0	5060221.0	5060550.0	5065488.0	5115732.0	5118553.0	5138053.0	5151609.0	5159432.0	5167368.0	5181323.0
658.0	835508.0	835508.0	838026.0	839019.0	839019.0	839093.0	839093.0	839150.0	840764.0	840764.0	840764.0	840764.0	840764.0	840854.0	847328.0	849433.0	852154.0	852947.0	853562.0	853867.0	854005.0	855149.0	855211.0	858550.0	860352.0	860352.0	860352.0	860352.0	861044.0	863865.0	863865.0	865884.0	867011.0	869730.0	869730.0
659.0	679633.0	679633.0	679633.0	679633.0	681716.0	681716.0	681716.0	683968.0	684235.0	684235.0	685162.0	686412.0	686412.0	686412.0	686412.0	687939.0	693994.0	693994.0	695482.0	696216.0	696465.0	696465.0	700134.0	703647.0	703647.0	703647.0	703647.0	706836.0	707869.0	707869.0	707869.0	709182.0	709182.0	709182.0	709182.0
660.0	1332025.0	1332025.0	1333507.0	1333507.0	1349402.0	1349402.0	1349909.0	1362221.0	1362221.0	1364289.0	1367972.0	1383587.0	1391926.0	1392068.0	1392068.0	1392068.0	1393576.0	1395204.0	1395204.0	1395204.0	1395204.0	1398170.0	1404430.0	1404430.0	1428596.0	1428596.0	1429370.0	1452094.0	1495637.0	1495637.0	1496319.0	1496319.0	1496319.0	1497025.0	1497643.0
661.0	3922571.0	3922571.0	3955478.0	3988294.0	3992484.0	4003877.0	4031289.0	4057460.0	4099796.0	4111202.0	4140193.0	4163238.0	4196859.0	4211827.0	4272204.0	4318351.0	4361713.0	4393875.0	4409436.0	4417678.0	4418420.0	4433512.0	4463806.0	4468718.0	4469758.0	4472801.0	4521144.0	4522333.0	4554342.0	4554342.0	4554983.0	4570467.0	4570467.0	4576995.0	4580272.0
662.0	755551.0	755551.0	767182.0	779031.0	780690.0	783923.0	783923.0	785488.0	785599.0	787312.0	816054.0	816054.0	836186.0	841618.0	841618.0	842893.0	842893.0	850681.0	850844.0	878719.0	893847.0	941053.0	941654.0	942542.0	942542.0	944378.0	955529.0	955529.0	957504.0	960414.0	1002017.0	1024802.0	1033155.0	1033908.0	1034469.0
663.0	1606000.0	1606000.0	1608616.0	1608616.0	1610231.0	1611106.0	1614952.0	1617172.0	1618059.0	1619076.0	1620921.0	1626270.0	1627144.0	1627144.0	1630248.0	1630753.0	1632290.0	1632290.0	1632412.0	1632412.0	1635334.0	1652818.0	1654967.0	1659091.0	1659115.0	1659115.0	1659162.0	1659761.0	1673068.0	1674867.0	1676216.0	1678690.0	1678690.0	1678690.0	1678690.0
664.0	923713.0	923713.0	936668.0	937522.0	937522.0	937522.0	938033.0	945852.0	952890.0	952890.0	953891.0	954171.0	956672.0	969938.0	969938.0	972101.0	972844.0	975925.0	980748.0	982000.0	982000.0	982948.0	982966.0	987454.0	987463.0	988130.0	988130.0	988130.0	991408.0	992069.0	993903.0	993903.0	995050.0	1001418.0	1001418.0
665.0	409079.0	409079.0	410789.0	410789.0	410789.0	410789.0	417095.0	418156.0	418156.0	419141.0	419141.0	419141.0	421380.0	421380.0	421769.0	421769.0	422109.0	423978.0	425369.0	425369.0	425369.0	425658.0	426683.0	426683.0	426683.0	426683.0	426683.0	426683.0	429006.0	429006.0	429006.0	429006.0	429557.0	429557.0	429557.0
666.0	1991068.0	1991068.0	1992285.0	1993502.0	2018965.0	2034645.0	2102692.0	2143903.0	2145077.0	2156633.0	2159961.0	2165852.0	2167647.0	2231285.0	2245023.0	2257611.0	2259839.0	2264286.0	2269749.0	2270809.0	2273169.0	2294163.0	2298407.0	2316800.0	2337614.0	2388197.0	2389390.0	2401396.0	2423091.0	2423091.0	2430625.0	2477106.0	2477106.0	2491932.0	2492309.0
667.0	2192810.0	2192810.0	2201673.0	2206029.0	2216848.0	2218206.0	2218206.0	2261589.0	2262345.0	2284052.0	2285474.0	2285474.0	2286632.0	2289506.0	2311648.0	2339169.0	2344732.0	2350004.0	2388805.0	2394216.0	2398566.0	2419916.0	2424416.0	2425856.0	2425856.0	2425856.0	2426334.0	2426334.0	2436170.0	2436170.0	2439957.0	2444175.0	2451501.0	2453275.0	2455479.0
668.0	4938973.0	4938973.0	4976327.0	4990591.0	5012446.0	5035608.0	5040009.0	5068758.0	5070055.0	5082944.0	5099957.0	5110304.0	5134180.0	5134180.0	5140646.0	5147729.0	5151044.0	5155952.0	5159504.0	5165160.0	5166626.0	5182329.0	5200308.0	5204168.0	5212600.0	5212600.0	5212600.0	5217892.0	5278020.0	5279533.0	5283087.0	5293317.0	5294499.0	5298439.0	5299954.0
669.0	1676391.0	1676391.0	1684710.0	1690996.0	1694067.0	1714400.0	1714940.0	1727636.0	1731115.0	1731115.0	1742996.0	1816544.0	1847548.0	1850194.0	1850874.0	1857032.0	1858458.0	1869774.0	1876257.0	1888299.0	1893739.0	1909504.0	1910346.0	1916150.0	1924015.0	1925879.0	1925879.0	1927320.0	1962513.0	1962513.0	1962513.0	1968234.0	1974902.0	2004688.0	2009876.0
670.0	4066835.0	4066835.0	4087777.0	4093637.0	4093637.0	4102652.0	4103258.0	4121056.0	4121056.0	4126073.0	4130847.0	4133950.0	4138502.0	4144583.0	4155237.0	4155700.0	4156312.0	4165256.0	4165256.0	4165256.0	4180296.0	4180379.0	4199126.0	4205283.0	4206824.0	4225859.0	4225859.0	4227746.0	4242248.0	4243255.0	4266438.0	4270562.0	4271486.0	4279039.0	4280085.0
671.0	5345241.0	5345241.0	5359295.0	5395492.0	5441115.0	5453822.0	5454847.0	5464881.0	5468676.0	5470200.0	5512785.0	5517923.0	5541854.0	5587723.0	5607880.0	5613491.0	5619449.0	5630371.0	5673353.0	5809091.0	5997253.0	6027684.0	6041742.0	6048764.0	6067347.0	6089657.0	6108566.0	6116095.0	6162162.0	6162162.0	6170813.0	6170813.0	6172707.0	6173136.0	6181835.0
672.0	4480246.0	4480246.0	4507364.0	4590087.0	4660249.0	4787825.0	4799632.0	4893442.0	4922808.0	4938328.0	4946622.0	4977928.0	5051003.0	5187404.0	5218488.0	5244491.0	5351005.0	5365088.0	5387136.0	5399714.0	5415972.0	5430879.0	5432649.0	5451787.0	5458613.0	5473811.0	5473811.0	5483060.0	5523228.0	5527503.0	5548527.0	5579950.0	5592558.0	5594197.0	5596057.0
673.0	1363199.0	1363199.0	1365501.0	1366261.0	1366490.0	1366490.0	1366490.0	1367749.0	1369827.0	1369827.0	1370563.0	1370563.0	1370563.0	1372505.0	1374729.0	1375698.0	1375698.0	1375698.0	1380752.0	1380920.0	1380920.0	1380920.0	1382924.0	1382924.0	1382924.0	1382924.0	1384064.0	1384064.0	1391193.0	1407572.0	1408730.0	1408824.0	1408824.0	1411265.0	1411880.0
674.0	316155.0	316155.0	318212.0	318212.0	318212.0	318212.0	318276.0	318276.0	318276.0	318276.0	318276.0	318276.0	318276.0	318276.0	318276.0	318885.0	318885.0	318885.0	318885.0	318885.0	318885.0	318885.0	318885.0	318885.0	318885.0	318885.0	318885.0	318885.0	320606.0	320606.0	320606.0	320606.0	320776.0	320776.0	320776.0
675.0	1035785.0	1035785.0	1042343.0	1042343.0	1044664.0	1045411.0	1045411.0	1046307.0	1047108.0	1047108.0	1047108.0	1047108.0	1048235.0	1060212.0	1061207.0	1061207.0	1061207.0	1061810.0	1061810.0	1061810.0	1061810.0	1062381.0	1062509.0	1066422.0	1066422.0	1067811.0	1067811.0	1067877.0	1071514.0	1071680.0	1071680.0	1071680.0	1073366.0	1073366.0	1076544.0
676.0	2432951.0	2432951.0	2437853.0	2439499.0	2439499.0	2440943.0	2442674.0	2443125.0	2445175.0	2445175.0	2445539.0	2445890.0	2445890.0	2445890.0	2448002.0	2448232.0	2448500.0	2451095.0	2451095.0	2451095.0	2451127.0	2451127.0	2453031.0	2456646.0	2457526.0	2457526.0	2458073.0	2459443.0	2464108.0	2464108.0	2464247.0	2464247.0	2464247.0	2464897.0	2466848.0
677.0	863460.0	863460.0	870027.0	870782.0	873733.0	879960.0	879960.0	881533.0	882614.0	882614.0	883859.0	883859.0	883859.0	891324.0	891520.0	891520.0	897107.0	897369.0	897759.0	900448.0	910628.0	919030.0	932224.0	932224.0	932224.0	932263.0	932591.0	932591.0	934137.0	936356.0	937030.0	937030.0	937030.0	937030.0	939238.0
678.0	677105.0	677105.0	685391.0	688023.0	690057.0	690057.0	690057.0	690057.0	690057.0	690057.0	690057.0	690057.0	690057.0	690057.0	690057.0	690057.0	690057.0	690057.0	690057.0	690057.0	690057.0	690057.0	690057.0	690057.0	690057.0	690057.0	690057.0	690057.0	690057.0	690057.0	690057.0	690057.0	690421.0	690751.0	692922.0
679.0	172079.0	172079.0	172902.0	172902.0	172902.0	172902.0	172902.0	172902.0	172902.0	172902.0	172902.0	172902.0	172902.0	172902.0	172902.0	172902.0	172902.0	172902.0	172902.0	172902.0	172902.0	172902.0	172902.0	173536.0	173536.0	173536.0	173536.0	173536.0	174903.0	174903.0	174903.0	174903.0	174903.0	174903.0	174903.0
680.0	878724.0	878724.0	882068.0	882129.0	882129.0	882129.0	882129.0	882129.0	882129.0	882129.0	882129.0	882129.0	882308.0	884456.0	884456.0	900908.0	900908.0	900908.0	900908.0	900908.0	900908.0	900908.0	900908.0	900908.0	902206.0	902206.0	902206.0	902206.0	902837.0	902837.0	902837.0	902837.0	905121.0	909966.0	909966.0
681.0	1280538.0	1280538.0	1321159.0	1321159.0	1321159.0	1321279.0	1321279.0	1323682.0	1339249.0	1339810.0	1342011.0	1342395.0	1345363.0	1346060.0	1348754.0	1349950.0	1350373.0	1351274.0	1351274.0	1351402.0	1356809.0	1356809.0	1356809.0	1358672.0	1358672.0	1358672.0	1358672.0	1358672.0	1368107.0	1368107.0	1368107.0	1368541.0	1368706.0	1368814.0	1368973.0
682.0	834734.0	834734.0	837167.0	837167.0	837167.0	837167.0	837167.0	837167.0	837167.0	837167.0	837167.0	837167.0	837167.0	837167.0	837225.0	838067.0	838067.0	838067.0	838401.0	838401.0	838401.0	838401.0	838401.0	838401.0	838401.0	839121.0	839121.0	839919.0	840295.0	840295.0	840295.0	840295.0	840948.0	842667.0	842760.0
683.0	3343519.0	3343519.0	3468636.0	3475102.0	3478086.0	3480969.0	3482598.0	3484902.0	3563150.0	3566073.0	3568245.0	3568245.0	3568777.0	3571463.0	3576875.0	3583371.0	3594699.0	3596547.0	3599758.0	3607383.0	3608934.0	3608934.0	3610594.0	3611897.0	3611897.0	3612635.0	3614798.0	3614798.0	3689479.0	3705620.0	3705620.0	3705707.0	3707268.0	3708767.0	3713173.0
684.0	1460242.0	1460242.0	1465542.0	1465569.0	1465569.0	1465957.0	1465957.0	1466928.0	1466928.0	1466928.0	1470921.0	1470921.0	1472981.0	1472981.0	1474353.0	1474353.0	1474353.0	1474607.0	1474607.0	1474607.0	1474607.0	1474607.0	1477321.0	1477321.0	1477472.0	1477802.0	1477802.0	1477802.0	1485797.0	1485831.0	1485831.0	1485831.0	1485831.0	1488127.0	1488672.0
685.0	821321.0	821321.0	827357.0	829805.0	829805.0	830217.0	830217.0	830217.0	830217.0	830217.0	837601.0	844359.0	844638.0	845381.0	845381.0	845381.0	845381.0	845730.0	845730.0	845730.0	845730.0	845730.0	845730.0	845730.0	845730.0	845730.0	845730.0	845730.0	850328.0	850328.0	850328.0	850328.0	850347.0	850347.0	850347.0
686.0	520873.0	520873.0	520873.0	520894.0	520894.0	520894.0	520894.0	520894.0	520894.0	520894.0	520894.0	521309.0	521935.0	521935.0	521935.0	521935.0	521935.0	521935.0	521935.0	522378.0	522378.0	522378.0	522673.0	522673.0	522673.0	522673.0	522673.0	522673.0	523569.0	523569.0	523569.0	523569.0	524135.0	524383.0	524383.0
687.0	1711312.0	1711312.0	1725922.0	1726201.0	1726426.0	1727222.0	1728241.0	1728241.0	1728241.0	1728795.0	1728795.0	1728908.0	1728908.0	1728908.0	1728908.0	1730316.0	1730480.0	1730480.0	1731159.0	1731777.0	1731777.0	1733564.0	1734163.0	1734163.0	1734163.0	1734163.0	1734163.0	1734163.0	1749277.0	1756950.0	1758556.0	1758556.0	1761686.0	1762903.0	1762932.0
688.0	650761.0	650761.0	667200.0	667200.0	667200.0	672524.0	675381.0	677362.0	678048.0	678048.0	678048.0	678048.0	678573.0	678573.0	678573.0	678573.0	678885.0	678885.0	678885.0	678885.0	678885.0	678885.0	680164.0	689035.0	689035.0	689035.0	689035.0	689035.0	689035.0	689035.0	689035.0	689035.0	689035.0	689035.0	689035.0
689.0	1518330.0	1518330.0	1518803.0	1518803.0	1518803.0	1520274.0	1520274.0	1526699.0	1534472.0	1535898.0	1536980.0	1548693.0	1550679.0	1553112.0	1554281.0	1555120.0	1555626.0	1555626.0	1555626.0	1555626.0	1562093.0	1563021.0	1567999.0	1583044.0	1583044.0	1583044.0	1584487.0	1584487.0	1584787.0	1584787.0	1584787.0	1587728.0	1588948.0	1588948.0	1590812.0
690.0	4508560.0	4508560.0	4550681.0	4552213.0	4553147.0	4572892.0	4585660.0	4678335.0	4692173.0	4699281.0	4737887.0	4737959.0	4756069.0	4784821.0	4795190.0	4815037.0	4858170.0	4865433.0	4891093.0	4896755.0	4911135.0	4912270.0	4930313.0	4937732.0	4937732.0	4942920.0	4942920.0	4960059.0	4999614.0	5003774.0	5050049.0	5052571.0	5069674.0	5085745.0	5087160.0
691.0	233853.0	233853.0	241260.0	241260.0	241260.0	241260.0	241260.0	241260.0	241260.0	241260.0	241260.0	241260.0	241260.0	241260.0	241260.0	241838.0	241838.0	241838.0	241838.0	242875.0	242875.0	242875.0	242875.0	242875.0	242875.0	242875.0	242875.0	242875.0	245659.0	245659.0	245659.0	245659.0	245659.0	245659.0	245659.0
692.0	1147442.0	1147442.0	1150872.0	1152074.0	1155862.0	1160935.0	1160935.0	1160935.0	1161795.0	1162814.0	1165678.0	1166475.0	1166475.0	1166475.0	1167263.0	1168273.0	1168273.0	1169809.0	1169809.0	1169809.0	1169809.0	1169809.0	1171661.0	1172040.0	1172040.0	1172143.0	1172143.0	1172143.0	1184629.0	1184839.0	1184839.0	1184839.0	1184839.0	1184839.0	1184839.0
693.0	1117434.0	1117434.0	1124945.0	1130379.0	1133995.0	1133995.0	1146358.0	1146358.0	1146358.0	1146358.0	1147819.0	1147819.0	1147819.0	1149145.0	1149145.0	1149145.0	1149992.0	1150361.0	1150361.0	1159718.0	1160476.0	1160476.0	1161420.0	1201494.0	1203384.0	1207061.0	1207061.0	1207061.0	1213341.0	1219124.0	1219516.0	1219516.0	1219529.0	1220983.0	1220983.0
694.0	431315.0	431315.0	431315.0	431315.0	431315.0	432204.0	432204.0	435157.0	435157.0	435157.0	435157.0	435157.0	435157.0	435157.0	442341.0	442341.0	442341.0	442341.0	442341.0	442341.0	442341.0	442341.0	442341.0	442341.0	442341.0	442341.0	442341.0	442341.0	446787.0	446787.0	446813.0	446813.0	447870.0	447870.0	447870.0
695.0	2062264.0	2062264.0	2063217.0	2063280.0	2063761.0	2066964.0	2066964.0	2066964.0	2078491.0	2078491.0	2080782.0	2080782.0	2081161.0	2082163.0	2087502.0	2087678.0	2091699.0	2098038.0	2098562.0	2098562.0	2104991.0	2107698.0	2108516.0	2109926.0	2111684.0	2120064.0	2121020.0	2121492.0	2151953.0	2154001.0	2156115.0	2160000.0	2169752.0	2176927.0	2181258.0
696.0	612856.0	612856.0	618071.0	618071.0	618071.0	618826.0	618826.0	618826.0	618826.0	618826.0	618941.0	618941.0	618941.0	618941.0	618941.0	618941.0	618941.0	618941.0	619603.0	619603.0	619603.0	619603.0	619603.0	619603.0	619603.0	619603.0	619603.0	619603.0	621981.0	621981.0	621981.0	621981.0	621981.0	622573.0	622573.0
697.0	3001461.0	3001461.0	3008663.0	3009961.0	3011060.0	3011060.0	3011060.0	3014262.0	3015497.0	3015639.0	3018669.0	3020205.0	3023318.0	3028300.0	3028936.0	3028960.0	3028960.0	3029446.0	3032814.0	3033526.0	3034677.0	3035959.0	3035959.0	3043666.0	3043920.0	3043920.0	3043920.0	3043920.0	3075172.0	3075172.0	3078200.0	3079226.0	3079547.0	3079547.0	3080919.0
698.0	329029.0	329029.0	332738.0	332738.0	332738.0	332738.0	332738.0	332738.0	332738.0	332738.0	332738.0	332738.0	332738.0	332738.0	332738.0	332738.0	332738.0	332738.0	332738.0	332738.0	332738.0	332738.0	332738.0	332738.0	332738.0	332738.0	332738.0	332738.0	332738.0	332738.0	332738.0	334396.0	334396.0	334396.0	334396.0
699.0	1232532.0	1232532.0	1232863.0	1233078.0	1233078.0	1233078.0	1234739.0	1238571.0	1239054.0	1239054.0	1240054.0	1240054.0	1241960.0	1241960.0	1242375.0	1243768.0	1243768.0	1243768.0	1243768.0	1245170.0	1245614.0	1247113.0	1250893.0	1252280.0	1252996.0	1252996.0	1254540.0	1255370.0	1258677.0	1258677.0	1258677.0	1258823.0	1260011.0	1263431.0	1266421.0
700.0	1494760.0	1494760.0	1497440.0	1497440.0	1497440.0	1497440.0	1498147.0	1498147.0	1498147.0	1498147.0	1498147.0	1498147.0	1498377.0	1498377.0	1499679.0	1500579.0	1500674.0	1500715.0	1501740.0	1501740.0	1504332.0	1504332.0	1504332.0	1504632.0	1504632.0	1505128.0	1505128.0	1505128.0	1512321.0	1512321.0	1512321.0	1512321.0	1513289.0	1513289.0	1513289.0
701.0	1013646.0	1013646.0	1040031.0	1058245.0	1087150.0	1096191.0	1096191.0	1096191.0	1096191.0	1096191.0	1098803.0	1098803.0	1098803.0	1106874.0	1108146.0	1108146.0	1108146.0	1109919.0	1111137.0	1111137.0	1111137.0	1111137.0	1111150.0	1111150.0	1111150.0	1111150.0	1111150.0	1111150.0	1118556.0	1118556.0	1119293.0	1126865.0	1139781.0	1141512.0	1142456.0
702.0	223694.0	223694.0	223827.0	223997.0	223997.0	223997.0	223997.0	223997.0	223997.0	223997.0	223997.0	223997.0	223997.0	225395.0	225395.0	225395.0	225395.0	225395.0	225395.0	225395.0	225395.0	225395.0	225395.0	225395.0	225395.0	225395.0	225395.0	225395.0	226851.0	226851.0	226851.0	226851.0	226851.0	226917.0	226917.0
703.0	1044711.0	1044711.0	1053085.0	1053798.0	1057135.0	1059351.0	1061814.0	1063336.0	1079226.0	1081884.0	1081884.0	1082695.0	1085893.0	1087961.0	1092051.0	1092051.0	1092695.0	1095165.0	1096283.0	1111341.0	1112483.0	1119020.0	1129737.0	1140607.0	1140607.0	1140607.0	1141171.0	1161225.0	1162959.0	1164005.0	1164618.0	1165171.0	1165451.0	1165451.0	1165765.0
704.0	2172227.0	2172227.0	2172325.0	2173013.0	2173514.0	2174098.0	2174371.0	2174822.0	2175348.0	2175348.0	2175373.0	2175437.0	2175858.0	2177519.0	2177519.0	2177935.0	2178176.0	2179256.0	2181312.0	2181912.0	2181914.0	2182254.0	2182641.0	2183539.0	2183668.0	2184077.0	2184077.0	2184364.0	2195037.0	2196720.0	2198188.0	2198235.0	2198278.0	2199816.0	2202883.0
705.0	743713.0	743713.0	743713.0	745645.0	746041.0	753436.0	753436.0	761781.0	761781.0	768144.0	769081.0	769827.0	770770.0	772575.0	774376.0	774949.0	779102.0	779102.0	779102.0	779699.0	780776.0	780776.0	782412.0	782412.0	782540.0	782747.0	782747.0	782747.0	783403.0	783403.0	785519.0	785803.0	785803.0	787395.0	787395.0
706.0	940185.0	940185.0	944268.0	944268.0	944990.0	944990.0	944990.0	944990.0	946326.0	946326.0	946326.0	946326.0	946326.0	946326.0	946539.0	946539.0	946539.0	946539.0	947017.0	947804.0	947804.0	947804.0	956167.0	956992.0	956992.0	956992.0	956992.0	956992.0	965357.0	965357.0	965357.0	965357.0	965357.0	965357.0	965357.0
707.0	5277075.0	5277075.0	5325736.0	5347462.0	5349700.0	5352384.0	5353266.0	5354206.0	5360794.0	5361818.0	5362271.0	5362700.0	5372142.0	5378156.0	5389245.0	5389437.0	5390944.0	5411733.0	5421476.0	5433928.0	5440965.0	5448453.0	5454512.0	5488782.0	5493613.0	5493613.0	5498210.0	5499740.0	5575173.0	5587835.0	5590351.0	5603864.0	5606715.0	5609865.0	5619287.0
708.0	1628317.0	1628317.0	1634648.0	1634648.0	1634948.0	1639184.0	1639184.0	1641503.0	1641503.0	1641503.0	1646975.0	1646975.0	1649930.0	1657116.0	1662093.0	1662093.0	1671869.0	1671869.0	1672580.0	1672580.0	1675293.0	1675323.0	1690219.0	1693244.0	1693244.0	1694154.0	1694154.0	1695858.0	1722098.0	1734299.0	1734299.0	1734429.0	1734429.0	1735646.0	1739096.0
709.0	1551337.0	1551337.0	1553502.0	1553502.0	1553502.0	1553502.0	1553502.0	1553502.0	1553502.0	1553502.0	1553502.0	1553502.0	1553502.0	1553502.0	1553502.0	1553502.0	1553502.0	1553502.0	1553502.0	1553502.0	1553502.0	1553502.0	1553502.0	1553502.0	1553502.0	1553502.0	1553502.0	1553502.0	1560548.0	1560548.0	1560548.0	1560576.0	1560576.0	1560576.0	1560576.0
710.0	220439.0	220439.0	220484.0	220484.0	220484.0	220844.0	220844.0	220844.0	220844.0	220844.0	220844.0	220844.0	220844.0	220844.0	220844.0	220844.0	220844.0	220844.0	220844.0	221705.0	221705.0	221705.0	221705.0	221705.0	221705.0	221705.0	221705.0	221705.0	223365.0	223365.0	223365.0	223365.0	223365.0	223365.0	223365.0
711.0	1501606.0	1501606.0	1525845.0	1530066.0	1530066.0	1530375.0	1530375.0	1530375.0	1533253.0	1533253.0	1533253.0	1533253.0	1547496.0	1547496.0	1547496.0	1547496.0	1552280.0	1552280.0	1552280.0	1554009.0	1555371.0	1556078.0	1556078.0	1569351.0	1570881.0	1570881.0	1570881.0	1570881.0	1573520.0	1574454.0	1574454.0	1574544.0	1575624.0	1575624.0	1575624.0
712.0	1232456.0	1232456.0	1238929.0	1244331.0	1244331.0	1246593.0	1248294.0	1248990.0	1249389.0	1250896.0	1251359.0	1251359.0	1251871.0	1251871.0	1255454.0	1255454.0	1255454.0	1255454.0	1255454.0	1255454.0	1256026.0	1256508.0	1257151.0	1257151.0	1257151.0	1257151.0	1257225.0	1257225.0	1258863.0	1258863.0	1258909.0	1258909.0	1258909.0	1258909.0	1264969.0
713.0	403391.0	403391.0	403391.0	403391.0	403391.0	403391.0	403391.0	403585.0	403585.0	404295.0	409289.0	409289.0	409289.0	409289.0	409289.0	409289.0	409289.0	409289.0	409528.0	410958.0	410958.0	410958.0	410958.0	410958.0	410958.0	410958.0	410958.0	411574.0	413879.0	413879.0	416661.0	416661.0	416697.0	416697.0	416697.0
714.0	987039.0	987039.0	998936.0	998936.0	998936.0	1008612.0	1014525.0	1014525.0	1014525.0	1014525.0	1014525.0	1014525.0	1015921.0	1015921.0	1015921.0	1015921.0	1015921.0	1016545.0	1016545.0	1016545.0	1016545.0	1016545.0	1016888.0	1016888.0	1016888.0	1018270.0	1018270.0	1018270.0	1022972.0	1022972.0	1022972.0	1022972.0	1022972.0	1022972.0	1023300.0
715.0	536430.0	536430.0	536854.0	536854.0	536945.0	537058.0	537058.0	537177.0	538164.0	538164.0	538164.0	538164.0	538252.0	538252.0	538252.0	538734.0	538734.0	538734.0	538734.0	542513.0	543120.0	543120.0	543288.0	545959.0	545959.0	545959.0	545959.0	545959.0	548237.0	549201.0	549201.0	550375.0	550375.0	550375.0	551113.0
716.0	1506216.0	1506216.0	1522356.0	1533608.0	1533608.0	1542170.0	1554260.0	1555009.0	1555175.0	1555244.0	1555415.0	1555763.0	1572211.0	1572211.0	1572211.0	1573187.0	1573187.0	1573299.0	1573869.0	1573869.0	1573869.0	1573869.0	1575818.0	1575818.0	1576104.0	1576797.0	1576797.0	1576797.0	1576797.0	1579107.0	1579107.0	1579107.0	1579107.0	1579107.0	1579107.0
717.0	416985.0	416985.0	416985.0	416985.0	416985.0	416985.0	416985.0	416985.0	416985.0	416985.0	416985.0	416985.0	416985.0	416985.0	416985.0	416985.0	420083.0	420083.0	420083.0	420083.0	420083.0	420083.0	420213.0	420213.0	420213.0	420213.0	420213.0	420213.0	420747.0	420747.0	420747.0	420747.0	421066.0	421066.0	421830.0
718.0	2321365.0	2321365.0	2325913.0	2325913.0	2325913.0	2341274.0	2341274.0	2341813.0	2347668.0	2347668.0	2347668.0	2347668.0	2349278.0	2350339.0	2353219.0	2355242.0	2355242.0	2359226.0	2360741.0	2362015.0	2362015.0	2364959.0	2364959.0	2394957.0	2395748.0	2396984.0	2396984.0	2396984.0	2464382.0	2469216.0	2472034.0	2477538.0	2478196.0	2480444.0	2480446.0
719.0	1324813.0	1324813.0	1326965.0	1327342.0	1327804.0	1330047.0	1330047.0	1331966.0	1332032.0	1332032.0	1332032.0	1332032.0	1332432.0	1332432.0	1332467.0	1336169.0	1336169.0	1336368.0	1338869.0	1338869.0	1341426.0	1341670.0	1351948.0	1351948.0	1351948.0	1352907.0	1352907.0	1356705.0	1372412.0	1372412.0	1372412.0	1372871.0	1372945.0	1373506.0	1373895.0
720.0	3048067.0	3048067.0	3065068.0	3067301.0	3071284.0	3078355.0	3078553.0	3086551.0	3107080.0	3111296.0	3113807.0	3113807.0	3114951.0	3122633.0	3146579.0	3158426.0	3166100.0	3193957.0	3220404.0	3222029.0	3229600.0	3244359.0	3258182.0	3268916.0	3282315.0	3283941.0	3290086.0	3296845.0	3314173.0	3323791.0	3326667.0	3326851.0	3334436.0	3338330.0	3344409.0
721.0	809641.0	809641.0	812638.0	812670.0	812670.0	812670.0	812670.0	814013.0	814013.0	814013.0	814013.0	814013.0	814013.0	814479.0	814479.0	814479.0	814479.0	814479.0	814479.0	816737.0	816737.0	816737.0	816867.0	816867.0	816867.0	818816.0	818816.0	819579.0	823611.0	823611.0	824345.0	824345.0	824345.0	824345.0	825782.0
722.0	1278674.0	1278674.0	1278674.0	1278674.0	1278674.0	1278783.0	1278783.0	1280660.0	1281276.0	1281276.0	1281276.0	1282087.0	1282326.0	1282326.0	1282326.0	1283014.0	1283185.0	1283185.0	1283185.0	1283999.0	1284430.0	1289987.0	1289987.0	1289987.0	1289987.0	1289987.0	1289987.0	1289987.0	1303869.0	1303869.0	1304882.0	1304882.0	1306951.0	1307895.0	1308911.0
723.0	1878761.0	1878761.0	1878761.0	1878761.0	1878761.0	1880791.0	1880791.0	1880791.0	1883734.0	1883734.0	1890234.0	1890234.0	1897837.0	1897837.0	1898156.0	1898201.0	1898201.0	1898201.0	1899354.0	1899449.0	1899482.0	1902711.0	1902711.0	1902711.0	1904099.0	1904551.0	1904551.0	1905089.0	1923281.0	1923281.0	1924595.0	1925375.0	1925375.0	1925406.0	1925494.0
724.0	833621.0	833621.0	837195.0	837195.0	838978.0	838978.0	838978.0	838978.0	838978.0	838978.0	843271.0	845968.0	846301.0	883739.0	901633.0	902113.0	906401.0	907701.0	907701.0	911525.0	914433.0	916995.0	916995.0	918751.0	919524.0	920989.0	922173.0	938363.0	954745.0	959865.0	959865.0	964628.0	964628.0	964628.0	964628.0
725.0	1613140.0	1613140.0	1613140.0	1613140.0	1613140.0	1613457.0	1619106.0	1628345.0	1628749.0	1628749.0	1635970.0	1636491.0	1636491.0	1637502.0	1637894.0	1637977.0	1637977.0	1640909.0	1646760.0	1646760.0	1647578.0	1647835.0	1648164.0	1648581.0	1648581.0	1650236.0	1650236.0	1652828.0	1662041.0	1662041.0	1665021.0	1673542.0	1676975.0	1676975.0	1678530.0
726.0	1021097.0	1021097.0	1025253.0	1025624.0	1025624.0	1025624.0	1025624.0	1026543.0	1026543.0	1026543.0	1026752.0	1026752.0	1027184.0	1027846.0	1027846.0	1027846.0	1030280.0	1032529.0	1041695.0	1042730.0	1042730.0	1042905.0	1042905.0	1042905.0	1042905.0	1042905.0	1043246.0	1043246.0	1047348.0	1047359.0	1047359.0	1052052.0	1052052.0	1053085.0	1053845.0
727.0	733670.0	733670.0	737331.0	737331.0	737684.0	737684.0	738145.0	738187.0	738187.0	738187.0	738187.0	738187.0	738187.0	738187.0	738187.0	738187.0	740872.0	785823.0	793473.0	794643.0	794643.0	794643.0	798635.0	799482.0	802027.0	802027.0	803368.0	803368.0	809813.0	824928.0	824928.0	828466.0	828466.0	830454.0	831820.0
728.0	4466108.0	4466108.0	4475115.0	4475943.0	4498973.0	4545545.0	4545616.0	4553502.0	4560970.0	4562216.0	4602187.0	4603851.0	4605050.0	4611592.0	4613708.0	4613708.0	4622285.0	4623836.0	4628311.0	4639550.0	4658064.0	4686645.0	4720761.0	4727386.0	4727386.0	4739509.0	4744058.0	4745651.0	4749673.0	4750279.0	4762194.0	4765708.0	4776079.0	4778646.0	4781144.0
729.0	956339.0	956339.0	956524.0	956753.0	956753.0	958255.0	958255.0	958528.0	962595.0	962674.0	968670.0	968670.0	968670.0	971607.0	975109.0	975109.0	979222.0	979222.0	986371.0	986545.0	987958.0	989654.0	998013.0	999754.0	1000608.0	1009726.0	1015234.0	1018379.0	1021251.0	1021394.0	1030389.0	1032354.0	1036397.0	1038008.0	1039250.0
730.0	1107199.0	1107199.0	1107948.0	1107948.0	1107948.0	1114715.0	1114715.0	1114715.0	1114715.0	1114715.0	1114715.0	1114715.0	1114715.0	1114715.0	1114715.0	1117399.0	1118841.0	1119824.0	1122399.0	1123198.0	1128960.0	1140943.0	1141767.0	1141767.0	1141767.0	1142090.0	1142789.0	1142789.0	1143365.0	1143365.0	1143637.0	1143637.0	1144171.0	1144171.0	1146356.0
731.0	1244507.0	1244507.0	1251168.0	1251168.0	1253716.0	1254865.0	1256157.0	1257994.0	1260565.0	1264780.0	1266567.0	1266804.0	1269435.0	1272459.0	1279178.0	1280762.0	1281161.0	1283845.0	1289112.0	1289325.0	1290520.0	1296577.0	1299328.0	1300314.0	1300321.0	1302344.0	1306294.0	1306773.0	1314789.0	1314789.0	1321169.0	1322436.0	1323379.0	1324053.0	1325745.0
732.0	777568.0	777568.0	778506.0	778506.0	780385.0	780385.0	780788.0	781363.0	781363.0	781363.0	781363.0	781363.0	781363.0	781639.0	783091.0	783640.0	783640.0	783640.0	783640.0	783640.0	783640.0	787064.0	787064.0	787309.0	787309.0	787309.0	787309.0	787700.0	802783.0	803472.0	803472.0	807939.0	807939.0	807939.0	807939.0
733.0	2162526.0	2162526.0	2164479.0	2164479.0	2164479.0	2164479.0	2164479.0	2164479.0	2164479.0	2165002.0	2166850.0	2166850.0	2166850.0	2168560.0	2168560.0	2168560.0	2170045.0	2177093.0	2180055.0	2180055.0	2181585.0	2192517.0	2193957.0	2195821.0	2196043.0	2202480.0	2202480.0	2202480.0	2214189.0	2214702.0	2215728.0	2217077.0	2219104.0	2220742.0	2220846.0
734.0	1146742.0	1146742.0	1146742.0	1146800.0	1146800.0	1159690.0	1159690.0	1159786.0	1161581.0	1161581.0	1161581.0	1161581.0	1161645.0	1161645.0	1161645.0	1161645.0	1161645.0	1164106.0	1164225.0	1167516.0	1167516.0	1168313.0	1183743.0	1213836.0	1213836.0	1213836.0	1213994.0	1214896.0	1231464.0	1231464.0	1231464.0	1232046.0	1232095.0	1232965.0	1233138.0
735.0	546662.0	546662.0	546662.0	546662.0	546662.0	546662.0	546662.0	546662.0	546662.0	546662.0	547111.0	547111.0	547111.0	547111.0	547111.0	547111.0	547111.0	547111.0	547111.0	547111.0	547111.0	547111.0	547111.0	547111.0	547111.0	547111.0	547111.0	547111.0	547163.0	547163.0	547163.0	547163.0	547163.0	547163.0	547321.0
736.0	1095680.0	1095680.0	1095680.0	1095680.0	1095680.0	1095680.0	1095680.0	1096959.0	1096959.0	1096959.0	1097832.0	1097832.0	1097832.0	1100164.0	1100164.0	1100407.0	1100407.0	1100407.0	1100407.0	1100407.0	1105460.0	1105460.0	1105460.0	1106917.0	1111235.0	1111553.0	1112459.0	1112459.0	1118294.0	1118294.0	1121769.0	1122928.0	1123856.0	1125835.0	1125835.0
737.0	1193441.0	1193441.0	1194371.0	1194789.0	1194789.0	1196658.0	1196695.0	1199161.0	1200559.0	1200862.0	1201044.0	1201276.0	1201677.0	1201677.0	1201677.0	1201677.0	1203093.0	1205010.0	1207903.0	1214729.0	1228510.0	1228510.0	1230363.0	1237611.0	1237611.0	1238368.0	1243078.0	1261190.0	1271807.0	1292066.0	1295585.0	1296933.0	1296933.0	1300724.0	1300724.0
738.0	670669.0	670669.0	678804.0	678804.0	678804.0	679646.0	679646.0	679646.0	680199.0	680199.0	680372.0	680551.0	680551.0	680551.0	681256.0	681256.0	681256.0	681580.0	681580.0	681783.0	681783.0	681783.0	681783.0	681783.0	681783.0	681783.0	681783.0	681783.0	682198.0	682198.0	682198.0	682198.0	682198.0	685401.0	685401.0
739.0	776313.0	776313.0	781498.0	781498.0	781820.0	781820.0	781884.0	783758.0	783758.0	785148.0	785956.0	785956.0	785956.0	785956.0	785956.0	785956.0	786169.0	792910.0	793570.0	799872.0	804307.0	804307.0	804307.0	805163.0	809395.0	811649.0	813573.0	813573.0	827525.0	827525.0	827525.0	827525.0	827692.0	827692.0	827743.0
740.0	3579955.0	3579955.0	3605795.0	3623650.0	3623650.0	3627951.0	3632167.0	3637418.0	3638187.0	3639510.0	3641223.0	3645804.0	3672312.0	3684739.0	3693510.0	3695714.0	3705753.0	3707836.0	3709805.0	3718434.0	3730444.0	3730444.0	3744087.0	3781844.0	3782267.0	3785147.0	3796683.0	3796683.0	3815988.0	3816947.0	3817056.0	3819484.0	3820732.0	3820928.0	3821492.0
741.0	558512.0	558512.0	559922.0	559922.0	559922.0	560424.0	560424.0	560424.0	560424.0	560599.0	560599.0	560599.0	560599.0	560599.0	563748.0	565621.0	565621.0	565621.0	565621.0	566063.0	566063.0	567101.0	567101.0	575000.0	575021.0	575021.0	575021.0	575021.0	582550.0	582550.0	592761.0	596493.0	596493.0	596997.0	597803.0
742.0	1326292.0	1326292.0	1327378.0	1329678.0	1329689.0	1343013.0	1359734.0	1362913.0	1389857.0	1389857.0	1391329.0	1391329.0	1394064.0	1394872.0	1395526.0	1412967.0	1412967.0	1418185.0	1420552.0	1421388.0	1423217.0	1433423.0	1434771.0	1434771.0	1435733.0	1436804.0	1437957.0	1443231.0	1448326.0	1450184.0	1453136.0	1471013.0	1472609.0	1481951.0	1483789.0
743.0	2082914.0	2082914.0	2097003.0	2099948.0	2109278.0	2126416.0	2133135.0	2146244.0	2146454.0	2149328.0	2154815.0	2154815.0	2155119.0	2204328.0	2213366.0	2217823.0	2225095.0	2230817.0	2230817.0	2234781.0	2255088.0	2257881.0	2259314.0	2259681.0	2267431.0	2273889.0	2275765.0	2275765.0	2282162.0	2296835.0	2302131.0	2305313.0	2308473.0	2308633.0	2319553.0
744.0	1844274.0	1844274.0	1851825.0	1851825.0	1851998.0	1851998.0	1851998.0	1852035.0	1853428.0	1853428.0	1855591.0	1855591.0	1856341.0	1864047.0	1864762.0	1865337.0	1865417.0	1871521.0	1871738.0	1875386.0	1879523.0	1880748.0	1882216.0	1882456.0	1883331.0	1884480.0	1885649.0	1887483.0	1893929.0	1894156.0	1898192.0	1898442.0	1905422.0	1905502.0	1907515.0
745.0	719652.0	719652.0	720385.0	726807.0	733814.0	739395.0	739814.0	739814.0	739814.0	741944.0	742424.0	743512.0	746833.0	750942.0	754322.0	754322.0	760610.0	764100.0	764100.0	764572.0	772599.0	774054.0	774963.0	776134.0	776134.0	780740.0	782439.0	782934.0	785037.0	785037.0	785037.0	785632.0	785632.0	788950.0	788950.0
746.0	2787649.0	2787649.0	2801120.0	2801120.0	2802694.0	2808977.0	2810433.0	2812369.0	2815742.0	2815742.0	2817278.0	2817278.0	2821120.0	2821120.0	2825806.0	2830610.0	2833923.0	2836063.0	2840620.0	2843350.0	2843991.0	2844193.0	2844532.0	2849409.0	2852327.0	2856508.0	2862117.0	2875283.0	2903592.0	2908964.0	2911703.0	2913767.0	2918169.0	2920158.0	2923825.0
747.0	1408641.0	1408641.0	1409023.0	1409023.0	1409023.0	1409023.0	1410032.0	1411104.0	1411104.0	1411104.0	1417616.0	1419455.0	1419962.0	1424600.0	1429196.0	1430212.0	1430212.0	1431072.0	1431897.0	1434307.0	1434551.0	1434551.0	1440113.0	1442776.0	1443006.0	1443721.0	1444043.0	1444043.0	1451906.0	1451906.0	1451906.0	1451906.0	1453574.0	1454138.0	1454589.0
748.0	893381.0	893381.0	894090.0	894090.0	894090.0	894090.0	894090.0	895052.0	895052.0	895052.0	895628.0	895628.0	895628.0	895628.0	896392.0	896392.0	896392.0	898894.0	899617.0	902279.0	908599.0	911217.0	912184.0	912184.0	912184.0	912929.0	912929.0	918830.0	927949.0	939698.0	956363.0	956363.0	961745.0	961745.0	961745.0
749.0	647614.0	647614.0	647614.0	647614.0	647614.0	648012.0	648012.0	648172.0	648172.0	648172.0	648172.0	648172.0	648172.0	649084.0	650546.0	650546.0	651314.0	651314.0	651314.0	651552.0	651552.0	651552.0	651552.0	651552.0	651552.0	651552.0	651552.0	651552.0	651552.0	651617.0	651617.0	651617.0	651617.0	651617.0	651798.0
750.0	821765.0	821765.0	822737.0	823209.0	823209.0	823209.0	823209.0	826495.0	832655.0	835528.0	856060.0	858307.0	870802.0	871253.0	871253.0	871253.0	871736.0	872218.0	872218.0	875537.0	888251.0	888251.0	889132.0	889132.0	889132.0	889132.0	889132.0	897568.0	903027.0	903027.0	903166.0	903166.0	903552.0	903552.0	903552.0
751.0	777618.0	777618.0	783926.0	784881.0	784881.0	785053.0	785053.0	785887.0	785887.0	785887.0	785887.0	785887.0	787049.0	787049.0	787049.0	787982.0	787982.0	789347.0	791735.0	794347.0	794347.0	794347.0	796028.0	796028.0	796028.0	796028.0	798585.0	801168.0	804123.0	804123.0	804993.0	804993.0	804993.0	804993.0	805962.0
752.0	3216644.0	3216644.0	3227049.0	3227049.0	3227049.0	3236175.0	3236175.0	3238630.0	3242200.0	3242200.0	3280504.0	3282954.0	3285685.0	3285823.0	3293638.0	3310934.0	3316213.0	3332600.0	3335273.0	3337405.0	3338914.0	3358487.0	3358719.0	3379273.0	3381768.0	3387996.0	3387996.0	3406909.0	3414313.0	3424890.0	3426743.0	3431409.0	3431660.0	3437294.0	3445116.0
753.0	818211.0	818211.0	818211.0	818708.0	826559.0	826559.0	832357.0	832357.0	832357.0	838725.0	838725.0	838725.0	838725.0	838725.0	840811.0	840811.0	841113.0	843215.0	843991.0	846313.0	848689.0	848804.0	892165.0	892165.0	892524.0	894259.0	894259.0	894385.0	913017.0	913468.0	913468.0	914148.0	914148.0	914148.0	914148.0
754.0	1231407.0	1231407.0	1234765.0	1235502.0	1235759.0	1236160.0	1236160.0	1236160.0	1236867.0	1236867.0	1236867.0	1236867.0	1236867.0	1237508.0	1238391.0	1238391.0	1238498.0	1238694.0	1238694.0	1238694.0	1258729.0	1287496.0	1291469.0	1292116.0	1292116.0	1292155.0	1292755.0	1296482.0	1298561.0	1298672.0	1299054.0	1299440.0	1300124.0	1300195.0	1300244.0
755.0	2705625.0	2705625.0	2719075.0	2719127.0	2722779.0	2736622.0	2736622.0	2738979.0	2755792.0	2761940.0	2763723.0	2765491.0	2767331.0	2770754.0	2772485.0	2779053.0	2781999.0	2793871.0	2796436.0	2813401.0	2815327.0	2817581.0	2823354.0	2823459.0	2823459.0	2823629.0	2823819.0	2828318.0	2832676.0	2834498.0	2834635.0	2836324.0	2837716.0	2838618.0	2839975.0
756.0	1337155.0	1337155.0	1337201.0	1342816.0	1343838.0	1344106.0	1344106.0	1344106.0	1344106.0	1344106.0	1346853.0	1346929.0	1352604.0	1352854.0	1354314.0	1354726.0	1354726.0	1362951.0	1367635.0	1370145.0	1370919.0	1371036.0	1374708.0	1374982.0	1375048.0	1375048.0	1375048.0	1377325.0	1382773.0	1382773.0	1386485.0	1389531.0	1390140.0	1390337.0	1390359.0
757.0	1351733.0	1351733.0	1353176.0	1353686.0	1360469.0	1360671.0	1360671.0	1361466.0	1367109.0	1369318.0	1373820.0	1376676.0	1376676.0	1376870.0	1377510.0	1378222.0	1378222.0	1378781.0	1378885.0	1378885.0	1378885.0	1378949.0	1380923.0	1381510.0	1383746.0	1384738.0	1384738.0	1384738.0	1384738.0	1385120.0	1385120.0	1386503.0	1386503.0	1390256.0	1390971.0
758.0	1463403.0	1463403.0	1463403.0	1476396.0	1477649.0	1478172.0	1478172.0	1478172.0	1480260.0	1480544.0	1482305.0	1484381.0	1484513.0	1484513.0	1485615.0	1485615.0	1485701.0	1485701.0	1487869.0	1487869.0	1488083.0	1496832.0	1497488.0	1497488.0	1501976.0	1501976.0	1501976.0	1501976.0	1505690.0	1505690.0	1506540.0	1506540.0	1508290.0	1508290.0	1508290.0
759.0	3317448.0	3317448.0	3320067.0	3321145.0	3321145.0	3323819.0	3323819.0	3326227.0	3326227.0	3326227.0	3329827.0	3341011.0	3341368.0	3342903.0	3345775.0	3345775.0	3352130.0	3354534.0	3364364.0	3364466.0	3379066.0	3379066.0	3398835.0	3401004.0	3410636.0	3413349.0	3413349.0	3413775.0	3439742.0	3441353.0	3441832.0	3443683.0	3455927.0	3461827.0	3463627.0
760.0	2885131.0	2885131.0	2897360.0	2901932.0	2909183.0	2920268.0	2925576.0	2936589.0	2951756.0	2953453.0	2961913.0	2974221.0	2995828.0	3000483.0	3010881.0	3011789.0	3012212.0	3037929.0	3041954.0	3042871.0	3078238.0	3078238.0	3082275.0	3082275.0	3090494.0	3095081.0	3101299.0	3102507.0	3113564.0	3119421.0	3122875.0	3125726.0	3127687.0	3127687.0	3131847.0
761.0	773769.0	773769.0	773769.0	773769.0	773769.0	775028.0	775028.0	775743.0	775873.0	775873.0	777596.0	778775.0	778775.0	778775.0	781445.0	781445.0	781445.0	781445.0	782538.0	782922.0	782922.0	782922.0	784502.0	784502.0	784502.0	784770.0	784770.0	788621.0	792170.0	792170.0	792654.0	794154.0	797142.0	798420.0	798873.0
762.0	647947.0	647947.0	648048.0	648048.0	648048.0	648048.0	648048.0	648048.0	648048.0	648697.0	648697.0	648697.0	648697.0	648697.0	648697.0	648697.0	655044.0	655281.0	655360.0	655824.0	655824.0	655824.0	657820.0	657820.0	657820.0	657820.0	659392.0	659938.0	670750.0	670750.0	670750.0	670750.0	670750.0	670750.0	670750.0
763.0	4869376.0	4869376.0	4869376.0	4873814.0	4875036.0	4875816.0	4878299.0	4905129.0	4905207.0	4905207.0	4910814.0	4912116.0	4912437.0	4917798.0	4919685.0	4920143.0	4920666.0	4924368.0	4924368.0	4924368.0	4924482.0	4934660.0	4956066.0	4960336.0	4968235.0	4968237.0	4968448.0	4968448.0	4973296.0	4974112.0	4980077.0	4980234.0	4980234.0	4982456.0	4992684.0
764.0	3059483.0	3059483.0	3060577.0	3060577.0	3060577.0	3084006.0	3084006.0	3087400.0	3087400.0	3094736.0	3095072.0	3096369.0	3097569.0	3099430.0	3099884.0	3102120.0	3102312.0	3102777.0	3109015.0	3115719.0	3124213.0	3126486.0	3126486.0	3127417.0	3139982.0	3146402.0	3146907.0	3147837.0	3149059.0	3149444.0	3153085.0	3155942.0	3156927.0	3156927.0	3166070.0
765.0	833192.0	833192.0	836256.0	836892.0	836892.0	836892.0	836892.0	842881.0	881573.0	883337.0	883337.0	883337.0	884509.0	889256.0	938451.0	939722.0	939722.0	999181.0	1007593.0	1007968.0	1007968.0	1007968.0	1013636.0	1014883.0	1018970.0	1021592.0	1021592.0	1021592.0	1034971.0	1034971.0	1038001.0	1038001.0	1038001.0	1038001.0	1038001.0
766.0	1622820.0	1622820.0	1622820.0	1628223.0	1628223.0	1628223.0	1628223.0	1628223.0	1628223.0	1628223.0	1628836.0	1628836.0	1629349.0	1629349.0	1629349.0	1630116.0	1631212.0	1632319.0	1632319.0	1632319.0	1632319.0	1632319.0	1637155.0	1637155.0	1638549.0	1638927.0	1638927.0	1640053.0	1642769.0	1643543.0	1647914.0	1647914.0	1648446.0	1649148.0	1650463.0
767.0	2659248.0	2659248.0	2676061.0	2676430.0	2680313.0	2680313.0	2680313.0	2680313.0	2682263.0	2682263.0	2682263.0	2682263.0	2682263.0	2682263.0	2682352.0	2685628.0	2685628.0	2685628.0	2687818.0	2694461.0	2694954.0	2698354.0	2699374.0	2700375.0	2700400.0	2704126.0	2704126.0	2704126.0	2709594.0	2710213.0	2713203.0	2717840.0	2717840.0	2717840.0	2718901.0
768.0	1987135.0	1987135.0	1987135.0	1987135.0	1987135.0	1988870.0	1989199.0	1990347.0	1990820.0	1991314.0	1993485.0	1993485.0	2004118.0	2006230.0	2007399.0	2008687.0	2008687.0	2010774.0	2011089.0	2011089.0	2012296.0	2019476.0	2019993.0	2021647.0	2025287.0	2027260.0	2035051.0	2035994.0	2044425.0	2044425.0	2044585.0	2044585.0	2045090.0	2045676.0	2045676.0
769.0	935122.0	935122.0	935122.0	935122.0	935122.0	935122.0	935129.0	935129.0	935129.0	935129.0	935129.0	935129.0	935129.0	935414.0	935414.0	935414.0	935414.0	935414.0	935414.0	935414.0	935498.0	935498.0	935498.0	937034.0	937128.0	937128.0	937128.0	937128.0	937128.0	937128.0	937128.0	937128.0	937128.0	937128.0	937809.0
770.0	3473107.0	3473107.0	3473107.0	3473623.0	3477281.0	3478926.0	3485826.0	3490505.0	3493137.0	3494616.0	3504997.0	3505114.0	3511246.0	3520032.0	3523931.0	3526087.0	3528910.0	3546538.0	3549020.0	3550148.0	3558426.0	3575516.0	3584296.0	3584833.0	3601332.0	3611207.0	3629577.0	3633309.0	3642430.0	3644614.0	3658026.0	3662688.0	3669409.0	3673866.0	3682515.0
771.0	1855312.0	1855312.0	1855312.0	1855312.0	1899544.0	1899544.0	1899544.0	1899544.0	1900416.0	1900797.0	1900797.0	1900829.0	1903788.0	1919119.0	1920857.0	1920857.0	1957428.0	1960000.0	1960000.0	1960286.0	1960286.0	1972996.0	1978597.0	1980845.0	1984121.0	1984612.0	1984612.0	1984612.0	1985139.0	1985977.0	1998676.0	1999903.0	2018787.0	2018787.0	2018787.0
772.0	955773.0	955773.0	955773.0	955940.0	955940.0	955959.0	955959.0	955959.0	955959.0	956058.0	957922.0	957922.0	957922.0	961615.0	963967.0	963967.0	965199.0	965199.0	965199.0	965199.0	965726.0	966176.0	967757.0	967757.0	967757.0	967757.0	967757.0	967757.0	968934.0	968934.0	968934.0	969472.0	970094.0	970094.0	974764.0
773.0	1494938.0	1494938.0	1495744.0	1495744.0	1497455.0	1497455.0	1497455.0	1497455.0	1497455.0	1497875.0	1510984.0	1510984.0	1511404.0	1511552.0	1514169.0	1514169.0	1514169.0	1514209.0	1515140.0	1515140.0	1515140.0	1516718.0	1516718.0	1516718.0	1516718.0	1516718.0	1516718.0	1517007.0	1517572.0	1517662.0	1518318.0	1518318.0	1518957.0	1521300.0	1521300.0
774.0	901775.0	901775.0	901775.0	901775.0	902935.0	902935.0	902935.0	903748.0	909505.0	909505.0	913454.0	913454.0	913454.0	913454.0	913454.0	913454.0	913454.0	913454.0	913454.0	913454.0	913454.0	915239.0	915781.0	915781.0	915781.0	915781.0	916756.0	916756.0	916999.0	916999.0	917352.0	918462.0	918462.0	918704.0	918704.0
775.0	2778308.0	2778308.0	2779961.0	2792075.0	2795566.0	2796832.0	2800417.0	2815475.0	2816645.0	2820156.0	2829359.0	2832761.0	2839965.0	2839965.0	2840977.0	2844234.0	2854809.0	2873995.0	2874035.0	2874927.0	2874927.0	2874927.0	2881013.0	2882680.0	2886372.0	2887206.0	2888310.0	2888310.0	2904985.0	2906853.0	2907452.0	2907452.0	2907452.0	2908284.0	2913597.0
776.0	1647573.0	1647573.0	1647573.0	1647573.0	1648342.0	1648342.0	1648342.0	1649411.0	1650157.0	1651573.0	1659502.0	1659502.0	1659502.0	1659767.0	1662658.0	1662658.0	1665954.0	1665954.0	1665954.0	1670433.0	1670433.0	1672833.0	1672833.0	1674819.0	1674819.0	1676180.0	1679733.0	1680112.0	1684952.0	1686220.0	1689321.0	1689321.0	1689770.0	1692223.0	1692283.0
777.0	902862.0	902862.0	902862.0	903074.0	903882.0	903882.0	903882.0	903882.0	903882.0	904740.0	905446.0	905446.0	905446.0	906130.0	907364.0	909934.0	909934.0	911432.0	911432.0	912109.0	912109.0	934379.0	935325.0	935325.0	935325.0	935774.0	935774.0	935774.0	937391.0	937391.0	937391.0	937391.0	937391.0	937654.0	939346.0
778.0	2046388.0	2046388.0	2054663.0	2055756.0	2061346.0	2064317.0	2064483.0	2066208.0	2066208.0	2079286.0	2082049.0	2082049.0	2083655.0	2090964.0	2090964.0	2106428.0	2109815.0	2178729.0	2184720.0	2188940.0	2211936.0	2212413.0	2213099.0	2223900.0	2229333.0	2235283.0	2235283.0	2243654.0	2296720.0	2296720.0	2311701.0	2327235.0	2361338.0	2376275.0	2394968.0
779.0	1845147.0	1845147.0	1849817.0	1849817.0	1849960.0	1849960.0	1849972.0	1851429.0	1851429.0	1851909.0	1858595.0	1858727.0	1859402.0	1864598.0	1869061.0	1869193.0	1869427.0	1872471.0	1876945.0	1876945.0	1887941.0	1887941.0	1904379.0	1905997.0	1905997.0	1907583.0	1908496.0	1909261.0	1917446.0	1917944.0	1918147.0	1921736.0	1924357.0	1927111.0	1928649.0
780.0	1141871.0	1141871.0	1142830.0	1143229.0	1143229.0	1143229.0	1143244.0	1143244.0	1143244.0	1143244.0	1143244.0	1144525.0	1144525.0	1145145.0	1145576.0	1145992.0	1145992.0	1146743.0	1151455.0	1151455.0	1151689.0	1151753.0	1152444.0	1162625.0	1223254.0	1234830.0	1236107.0	1236107.0	1240090.0	1240605.0	1240605.0	1243401.0	1243401.0	1246065.0	1248965.0
781.0	1107406.0	1107406.0	1109380.0	1109612.0	1110728.0	1114007.0	1114007.0	1115927.0	1128508.0	1129933.0	1138505.0	1138505.0	1138505.0	1139414.0	1145820.0	1146199.0	1147730.0	1172791.0	1179365.0	1179852.0	1179852.0	1179852.0	1185657.0	1185657.0	1185657.0	1185657.0	1185657.0	1185657.0	1195506.0	1195949.0	1199162.0	1203176.0	1210852.0	1214535.0	1218192.0
782.0	1910086.0	1910086.0	1912542.0	1916695.0	1919546.0	1920963.0	1920963.0	1921445.0	1922213.0	1922213.0	1922448.0	1924781.0	1926624.0	1926624.0	1926828.0	1928472.0	1929508.0	1934192.0	1937509.0	1947069.0	1947069.0	1947069.0	1950371.0	1950371.0	1953576.0	1958399.0	1973540.0	1974463.0	1982475.0	1982475.0	1988845.0	1990625.0	1991418.0	2002084.0	2003241.0
783.0	1514908.0	1514908.0	1515230.0	1515230.0	1516178.0	1517694.0	1517694.0	1518447.0	1518447.0	1518447.0	1521385.0	1521385.0	1521385.0	1521385.0	1521385.0	1522730.0	1522730.0	1531499.0	1537155.0	1539603.0	1539603.0	1540596.0	1544863.0	1552054.0	1552054.0	1552054.0	1552054.0	1552054.0	1556269.0	1556269.0	1556269.0	1556269.0	1559537.0	1560648.0	1560893.0
784.0	2809501.0	2809501.0	2809905.0	2809928.0	2811174.0	2840018.0	2856363.0	2862047.0	2863688.0	2868077.0	2879770.0	2879792.0	2879842.0	2880946.0	2889048.0	2889055.0	2900386.0	2902290.0	2912775.0	2913823.0	2916110.0	2933105.0	3019333.0	3021044.0	3092301.0	3116214.0	3124179.0	3124179.0	3149865.0	3154015.0	3158261.0	3160745.0	3181655.0	3191178.0	3194295.0
785.0	814872.0	814872.0	815858.0	815858.0	816362.0	816932.0	816932.0	817333.0	818031.0	818031.0	818396.0	818396.0	818396.0	818396.0	818396.0	818396.0	818396.0	818396.0	820027.0	820027.0	820027.0	820027.0	820027.0	820027.0	820027.0	820027.0	820027.0	820439.0	820439.0	820439.0	820831.0	823535.0	823535.0	823629.0	823629.0
786.0	2006812.0	2006812.0	2007556.0	2011996.0	2014402.0	2039611.0	2039611.0	2062016.0	2067530.0	2067858.0	2072006.0	2075387.0	2075387.0	2077711.0	2078274.0	2082448.0	2082658.0	2086089.0	2092184.0	2092287.0	2094943.0	2102500.0	2103245.0	2105006.0	2105227.0	2105227.0	2107738.0	2107738.0	2108324.0	2108390.0	2116437.0	2128883.0	2130366.0	2132147.0	2134397.0
787.0	1094864.0	1094864.0	1096702.0	1099330.0	1100273.0	1100273.0	1100273.0	1101536.0	1101728.0	1103451.0	1105012.0	1105012.0	1105012.0	1105886.0	1105886.0	1105886.0	1105886.0	1107859.0	1107859.0	1112995.0	1143290.0	1145542.0	1168006.0	1169078.0	1169770.0	1172073.0	1173390.0	1173575.0	1186011.0	1186729.0	1195020.0	1196121.0	1196756.0	1197088.0	1199409.0
788.0	3259320.0	3259320.0	3260217.0	3260912.0	3263686.0	3273698.0	3273698.0	3283372.0	3285988.0	3286412.0	3291934.0	3291934.0	3292016.0	3295712.0	3296389.0	3297600.0	3298142.0	3299624.0	3315764.0	3340166.0	3340166.0	3358711.0	3364508.0	3388773.0	3388773.0	3388773.0	3394070.0	3395629.0	3403977.0	3406669.0	3407731.0	3445863.0	3458353.0	3459107.0	3465057.0
789.0	1385544.0	1385544.0	1386057.0	1386057.0	1386421.0	1388915.0	1389533.0	1390624.0	1390672.0	1390672.0	1390689.0	1390783.0	1390783.0	1391627.0	1392040.0	1392040.0	1402368.0	1440840.0	1449148.0	1462065.0	1462396.0	1470635.0	1484826.0	1486769.0	1489389.0	1489389.0	1489389.0	1489389.0	1520446.0	1521578.0	1521578.0	1522367.0	1523645.0	1524315.0	1526076.0
790.0	886101.0	886101.0	887233.0	887246.0	889414.0	890192.0	890192.0	893974.0	893974.0	897450.0	902016.0	902016.0	902016.0	902016.0	902016.0	903632.0	904334.0	905397.0	905397.0	905397.0	905397.0	905397.0	906294.0	919587.0	919587.0	930833.0	933689.0	935749.0	938835.0	940953.0	941961.0	945755.0	947150.0	947817.0	947817.0
791.0	1509008.0	1509008.0	1532043.0	1545988.0	1546067.0	1551319.0	1551396.0	1555420.0	1555780.0	1555780.0	1558753.0	1559696.0	1569886.0	1573885.0	1574792.0	1578319.0	1580979.0	1585689.0	1586895.0	1597220.0	1609235.0	1642796.0	1661960.0	1664071.0	1664071.0	1664071.0	1664202.0	1665040.0	1674983.0	1676161.0	1676902.0	1677873.0	1704204.0	1707506.0	1724246.0
792.0	2449261.0	2449261.0	2460323.0	2461432.0	2461432.0	2463415.0	2463415.0	2467524.0	2481556.0	2482016.0	2489431.0	2489431.0	2504619.0	2509337.0	2522768.0	2533369.0	2540076.0	2547330.0	2561733.0	2575645.0	2620279.0	2655094.0	2701599.0	2701883.0	2704253.0	2711950.0	2711950.0	2713030.0	2720093.0	2720093.0	2723709.0	2729012.0	2735228.0	2735939.0	2739040.0
793.0	3182398.0	3182398.0	3195352.0	3205421.0	3206715.0	3209346.0	3210897.0	3211941.0	3216982.0	3218457.0	3220026.0	3220949.0	3230609.0	3236075.0	3239482.0	3240334.0	3240353.0	3241682.0	3243542.0	3251173.0	3251931.0	3251931.0	3267541.0	3268536.0	3272089.0	3281853.0	3293002.0	3293002.0	3303116.0	3304735.0	3316395.0	3316654.0	3318916.0	3324088.0	3326135.0
794.0	1270157.0	1270157.0	1274277.0	1274277.0	1274277.0	1278996.0	1280226.0	1283501.0	1283559.0	1294877.0	1296178.0	1296178.0	1296831.0	1299852.0	1300076.0	1300212.0	1300620.0	1303991.0	1317489.0	1319594.0	1319594.0	1325539.0	1337855.0	1345593.0	1349088.0	1349088.0	1352684.0	1358027.0	1358415.0	1358415.0	1379579.0	1384849.0	1396501.0	1406453.0	1408742.0
795.0	1591888.0	1591888.0	1595347.0	1595715.0	1595715.0	1595715.0	1596883.0	1596883.0	1598669.0	1601119.0	1601621.0	1601621.0	1602919.0	1604288.0	1608040.0	1613203.0	1613807.0	1614938.0	1615161.0	1615767.0	1620008.0	1620008.0	1620008.0	1620008.0	1620712.0	1623294.0	1623294.0	1623294.0	1623345.0	1624545.0	1625052.0	1625052.0	1631111.0	1632640.0	1634134.0
796.0	8115625.0	8115625.0	8181424.0	8210284.0	8220369.0	8263451.0	8272851.0	8285106.0	8342938.0	8360550.0	8394393.0	8405665.0	8451004.0	8464576.0	8503651.0	8518253.0	8560825.0	8666853.0	8753074.0	8794153.0	8858360.0	8945942.0	9008116.0	9075476.0	9105081.0	9135913.0	9202425.0	9216260.0	9233267.0	9237819.0	9245418.0	9251332.0	9275733.0	9291559.0	9301724.0
797.0	995232.0	995232.0	995567.0	995567.0	995887.0	998325.0	998325.0	998325.0	998434.0	999179.0	1000258.0	1000258.0	1000605.0	1002123.0	1002123.0	1004357.0	1005341.0	1005349.0	1008973.0	1008973.0	1020105.0	1037425.0	1058891.0	1061480.0	1061480.0	1061480.0	1061480.0	1061480.0	1062545.0	1062545.0	1065214.0	1065730.0	1065741.0	1067301.0	1068000.0
798.0	754699.0	754699.0	754699.0	757104.0	757580.0	757580.0	757580.0	758314.0	758423.0	759100.0	759751.0	759751.0	767283.0	771242.0	773259.0	774351.0	774351.0	774351.0	775992.0	776924.0	776924.0	776924.0	776924.0	778685.0	778685.0	779177.0	779177.0	779177.0	779177.0	779177.0	779177.0	779177.0	779177.0	779492.0	779492.0
799.0	3318234.0	3318234.0	3319812.0	3321089.0	3323708.0	3338498.0	3338514.0	3356554.0	3362735.0	3365707.0	3369360.0	3380099.0	3381724.0	3384545.0	3388815.0	3389098.0	3393827.0	3393827.0	3558007.0	3562627.0	3580773.0	3629289.0	3792791.0	3823724.0	3829059.0	3830263.0	3833284.0	3845114.0	3869754.0	3879369.0	3919695.0	3953469.0	3963094.0	3967382.0	3967415.0
800.0	2842016.0	2842016.0	2842287.0	2848045.0	2849267.0	2854702.0	2857806.0	2861643.0	2867572.0	2869583.0	2869656.0	2869656.0	2869656.0	2872894.0	2877375.0	2878073.0	2880034.0	2885536.0	2898061.0	2898061.0	2898061.0	2901877.0	2909061.0	2910389.0	2911305.0	2914311.0	2915273.0	2915273.0	2917716.0	2918007.0	2924771.0	2925581.0	2929638.0	2929646.0	2934160.0
801.0	566606.0	566606.0	566661.0	566661.0	566661.0	566661.0	566661.0	566661.0	567408.0	567408.0	572896.0	572896.0	573335.0	573335.0	573335.0	573807.0	573807.0	573807.0	573807.0	573807.0	573833.0	576154.0	576566.0	576566.0	576566.0	576566.0	576566.0	576566.0	577044.0	578825.0	579941.0	583660.0	585487.0	587597.0	587597.0
802.0	8897204.0	8897204.0	8984269.0	8993868.0	9011091.0	9020071.0	9032245.0	9057063.0	9059292.0	9061608.0	9076989.0	9079583.0	9092840.0	9111572.0	9115154.0	9120394.0	9124564.0	9131740.0	9155635.0	9165461.0	9173154.0	9181236.0	9218179.0	9282917.0	9317819.0	9325177.0	9336267.0	9348796.0	9359053.0	9367616.0	9373557.0	9395672.0	9406170.0	9427745.0	9434664.0
803.0	493617.0	493617.0	493617.0	493776.0	497859.0	500054.0	501476.0	501476.0	501966.0	503155.0	503284.0	503284.0	504564.0	504564.0	504564.0	504564.0	504564.0	504564.0	506640.0	506640.0	506640.0	506640.0	507896.0	507896.0	507896.0	507896.0	507896.0	507896.0	507896.0	507896.0	508049.0	508049.0	508049.0	508049.0	508049.0
804.0	1986912.0	1986912.0	1986912.0	1987856.0	1987856.0	1989798.0	1991212.0	1991212.0	1991582.0	1991748.0	1992118.0	1994070.0	1997735.0	1999577.0	1999577.0	1999577.0	1999577.0	2000989.0	2003741.0	2005319.0	2009209.0	2010351.0	2010351.0	2011811.0	2012453.0	2012453.0	2014357.0	2014357.0	2014357.0	2018095.0	2018095.0	2018586.0	2018586.0	2018850.0	2019027.0
805.0	1200389.0	1200389.0	1201038.0	1201038.0	1201680.0	1202037.0	1202456.0	1203698.0	1204011.0	1204186.0	1204186.0	1204643.0	1205555.0	1206872.0	1208941.0	1208941.0	1208941.0	1208941.0	1214463.0	1214463.0	1214764.0	1216152.0	1217645.0	1228302.0	1228302.0	1228302.0	1228302.0	1228302.0	1229718.0	1234273.0	1235263.0	1235263.0	1235263.0	1235540.0	1241821.0
806.0	2026062.0	2026062.0	2032633.0	2033295.0	2035905.0	2036702.0	2036702.0	2037419.0	2041106.0	2041389.0	2042148.0	2042148.0	2054019.0	2055603.0	2059606.0	2063890.0	2068928.0	2069049.0	2071014.0	2071014.0	2071391.0	2071391.0	2071797.0	2072867.0	2073582.0	2073582.0	2082251.0	2082287.0	2089500.0	2090613.0	2090705.0	2092822.0	2092822.0	2096959.0	2098382.0
807.0	1816392.0	1816392.0	1819011.0	1819011.0	1819877.0	1819923.0	1820266.0	1821400.0	1822307.0	1823796.0	1827848.0	1828236.0	1831378.0	1838466.0	1844299.0	1844299.0	1846929.0	1861555.0	1872078.0	1874582.0	1877339.0	1877598.0	1877918.0	1877918.0	1877918.0	1880018.0	1880473.0	1882292.0	1883969.0	1883976.0	1895628.0	1899852.0	1900398.0	1903598.0	1904973.0
808.0	1300502.0	1300502.0	1302367.0	1302367.0	1302367.0	1304019.0	1304019.0	1304847.0	1304872.0	1304872.0	1304957.0	1304957.0	1305908.0	1308101.0	1308101.0	1309410.0	1311091.0	1312161.0	1315265.0	1316434.0	1317044.0	1318307.0	1318307.0	1318307.0	1320155.0	1320155.0	1320232.0	1320232.0	1320254.0	1320254.0	1320254.0	1320254.0	1320254.0	1320254.0	1320254.0
809.0	1352039.0	1352039.0	1352811.0	1353958.0	1353958.0	1354053.0	1354053.0	1356073.0	1356073.0	1356073.0	1356073.0	1356073.0	1357584.0	1357781.0	1359369.0	1362171.0	1362171.0	1362171.0	1362740.0	1363101.0	1365753.0	1366053.0	1369782.0	1369782.0	1370069.0	1370431.0	1370431.0	1370431.0	1370431.0	1372356.0	1372356.0	1372356.0	1372391.0	1372391.0	1372432.0
810.0	1071583.0	1071583.0	1071583.0	1072261.0	1072261.0	1072261.0	1072261.0	1072745.0	1072745.0	1072745.0	1072745.0	1072745.0	1073418.0	1073943.0	1081031.0	1081031.0	1082525.0	1083066.0	1085088.0	1085088.0	1085088.0	1088897.0	1091442.0	1099060.0	1101660.0	1103584.0	1103584.0	1104988.0	1105299.0	1105566.0	1105566.0	1106703.0	1106703.0	1106703.0	1107591.0
811.0	4458816.0	4458816.0	4460022.0	4461450.0	4466509.0	4476842.0	4479858.0	4481504.0	4483096.0	4485743.0	4490480.0	4490480.0	4494706.0	4499092.0	4503899.0	4504602.0	4504602.0	4504708.0	4517830.0	4518284.0	4524808.0	4534095.0	4534105.0	4540176.0	4544584.0	4547027.0	4549786.0	4555978.0	4555978.0	4557826.0	4558891.0	4567524.0	4574981.0	4578363.0	4578893.0
812.0	1655706.0	1655706.0	1655706.0	1655706.0	1655706.0	1655755.0	1655755.0	1655755.0	1655755.0	1656214.0	1656612.0	1657442.0	1657909.0	1659575.0	1660775.0	1660775.0	1660775.0	1662108.0	1664542.0	1664618.0	1664618.0	1666149.0	1669158.0	1676644.0	1684531.0	1688791.0	1692200.0	1692200.0	1692359.0	1692359.0	1693576.0	1694182.0	1694182.0	1694182.0	1694182.0
813.0	2678851.0	2678851.0	2681179.0	2683283.0	2687764.0	2691449.0	2691449.0	2696506.0	2715837.0	2726756.0	2746287.0	2760369.0	2763485.0	2781617.0	2814602.0	2825990.0	2838703.0	2841320.0	2846511.0	2854938.0	2868002.0	2871784.0	2872420.0	2881748.0	2885061.0	2885061.0	2894945.0	2896288.0	2899182.0	2899182.0	2899829.0	2900927.0	2907033.0	2907692.0	2908862.0
814.0	3578854.0	3578854.0	3584880.0	3586903.0	3592968.0	3604030.0	3613804.0	3619406.0	3623023.0	3629355.0	3650868.0	3659972.0	3685599.0	3703976.0	3710015.0	3713385.0	3717772.0	3720198.0	3753259.0	3760722.0	3761634.0	3785980.0	3785980.0	3786728.0	3797849.0	3797849.0	3801619.0	3801619.0	3836512.0	3836512.0	3837345.0	3843231.0	3858951.0	3859833.0	3871391.0
815.0	1169569.0	1169569.0	1169569.0	1169569.0	1169569.0	1172598.0	1173072.0	1175487.0	1176739.0	1176739.0	1179341.0	1179341.0	1180186.0	1180230.0	1181645.0	1181645.0	1181645.0	1181645.0	1187776.0	1187776.0	1187776.0	1188092.0	1188470.0	1188470.0	1191552.0	1192120.0	1194259.0	1194968.0	1194968.0	1194968.0	1197479.0	1200682.0	1201379.0	1202309.0	1203277.0
816.0	1272082.0	1272082.0	1273366.0	1273366.0	1273366.0	1273366.0	1273366.0	1273366.0	1276416.0	1276416.0	1277291.0	1277291.0	1280948.0	1280948.0	1280948.0	1281196.0	1281196.0	1281196.0	1289637.0	1289637.0	1289982.0	1291450.0	1292361.0	1292361.0	1295255.0	1295255.0	1297435.0	1298642.0	1299841.0	1299841.0	1301441.0	1302177.0	1302177.0	1302665.0	1302677.0
817.0	1097902.0	1097902.0	1109428.0	1109428.0	1110664.0	1110878.0	1110878.0	1116693.0	1116693.0	1116693.0	1116693.0	1116693.0	1116693.0	1120676.0	1121060.0	1121060.0	1121060.0	1121060.0	1130096.0	1130096.0	1130096.0	1130261.0	1130261.0	1130261.0	1130261.0	1130261.0	1130359.0	1130359.0	1130359.0	1130359.0	1135873.0	1143531.0	1143531.0	1143843.0	1144157.0
818.0	2235997.0	2235997.0	2240422.0	2241627.0	2245503.0	2261237.0	2261411.0	2303800.0	2308521.0	2309795.0	2310640.0	2310730.0	2310974.0	2326896.0	2358249.0	2360835.0	2363913.0	2377634.0	2394692.0	2395312.0	2397988.0	2397988.0	2421775.0	2424329.0	2425362.0	2425362.0	2427189.0	2428038.0	2441893.0	2445799.0	2479195.0	2498961.0	2504764.0	2506778.0	2508983.0
819.0	624791.0	624791.0	627574.0	627574.0	627574.0	627968.0	627968.0	628182.0	628182.0	628182.0	636861.0	636861.0	636861.0	636953.0	638175.0	638175.0	638175.0	638685.0	654364.0	656026.0	656026.0	656026.0	658253.0	658253.0	658253.0	658253.0	658253.0	658253.0	659167.0	659167.0	659167.0	659167.0	659167.0	660325.0	664253.0
820.0	1855701.0	1855701.0	1862333.0	1869877.0	1892866.0	1915722.0	1915722.0	1917533.0	1924210.0	1934166.0	1935717.0	1937439.0	1939015.0	1939015.0	1949972.0	1949972.0	1953578.0	1960352.0	1978140.0	1992424.0	2000352.0	2004648.0	2014058.0	2016481.0	2019364.0	2019364.0	2049917.0	2053858.0	2063855.0	2067588.0	2072376.0	2075735.0	2086051.0	2088832.0	2088832.0
821.0	2105415.0	2105415.0	2113186.0	2114622.0	2150266.0	2161803.0	2167787.0	2180683.0	2190029.0	2190948.0	2196197.0	2196197.0	2197881.0	2203499.0	2206348.0	2208769.0	2216780.0	2216780.0	2217372.0	2223124.0	2236598.0	2239439.0	2242579.0	2251708.0	2264491.0	2272401.0	2287419.0	2340904.0	2359866.0	2361304.0	2362865.0	2376478.0	2377497.0	2385149.0	2386450.0
822.0	849654.0	849654.0	852148.0	856891.0	857762.0	858274.0	858274.0	860387.0	860742.0	861724.0	863640.0	868942.0	870849.0	870849.0	871166.0	875703.0	877871.0	885985.0	892713.0	893155.0	922567.0	929805.0	939809.0	970564.0	970677.0	970836.0	970836.0	970836.0	978448.0	993715.0	993715.0	993715.0	994866.0	994866.0	999181.0
823.0	1092499.0	1092499.0	1092499.0	1092499.0	1092499.0	1092499.0	1094175.0	1095739.0	1095739.0	1095739.0	1098842.0	1099434.0	1099720.0	1099720.0	1099720.0	1101151.0	1101151.0	1101151.0	1101535.0	1101535.0	1108297.0	1108297.0	1109177.0	1109177.0	1109177.0	1109177.0	1109177.0	1109177.0	1115108.0	1115108.0	1115338.0	1115338.0	1115371.0	1115371.0	1115371.0
824.0	1633143.0	1633143.0	1633143.0	1633362.0	1633362.0	1633395.0	1634660.0	1635652.0	1636702.0	1636702.0	1637259.0	1638179.0	1638179.0	1638179.0	1638179.0	1638179.0	1638212.0	1638212.0	1638212.0	1638439.0	1638963.0	1639063.0	1639887.0	1640494.0	1641238.0	1641335.0	1657670.0	1657670.0	1674178.0	1675420.0	1675420.0	1675695.0	1677054.0	1677687.0	1677714.0
825.0	1264566.0	1264566.0	1264566.0	1264566.0	1264566.0	1264566.0	1264566.0	1264566.0	1264566.0	1264566.0	1264956.0	1267531.0	1267531.0	1267531.0	1270790.0	1270790.0	1270790.0	1271106.0	1271106.0	1271106.0	1271106.0	1271106.0	1271536.0	1272497.0	1272497.0	1272497.0	1275285.0	1275285.0	1278828.0	1278949.0	1278949.0	1278949.0	1278949.0	1279081.0	1279091.0
826.0	818721.0	818721.0	818721.0	818721.0	818721.0	819693.0	819693.0	819693.0	819693.0	823466.0	823466.0	823466.0	823466.0	823466.0	823466.0	824278.0	824514.0	825586.0	825690.0	825690.0	825690.0	826280.0	826905.0	826905.0	826905.0	826905.0	826905.0	826905.0	829493.0	829895.0	829895.0	829895.0	829895.0	829895.0	830254.0
827.0	950835.0	950835.0	950835.0	951857.0	951857.0	951857.0	952871.0	952871.0	952871.0	953275.0	955016.0	955016.0	955016.0	955016.0	955016.0	955016.0	955016.0	955016.0	955065.0	955065.0	955351.0	955351.0	955379.0	955379.0	955379.0	955379.0	955764.0	961048.0	962145.0	962145.0	962145.0	962259.0	962259.0	962259.0	962259.0
828.0	761998.0	761998.0	761998.0	763233.0	763233.0	763454.0	763454.0	763889.0	764311.0	764311.0	764311.0	764311.0	764311.0	764311.0	766604.0	767157.0	767157.0	767618.0	767618.0	768685.0	768685.0	768788.0	769469.0	769469.0	769551.0	769551.0	770797.0	770797.0	772714.0	772714.0	773043.0	773043.0	773043.0	773043.0	773043.0
829.0	1339375.0	1339375.0	1348094.0	1352635.0	1352635.0	1353544.0	1354998.0	1360560.0	1371658.0	1371939.0	1375906.0	1375906.0	1380918.0	1383260.0	1383260.0	1383750.0	1384278.0	1384278.0	1388007.0	1388773.0	1388773.0	1396602.0	1404591.0	1405506.0	1405506.0	1409286.0	1409286.0	1409634.0	1413581.0	1413581.0	1414073.0	1415792.0	1415792.0	1415792.0	1415852.0
830.0	2385685.0	2385685.0	2387222.0	2387222.0	2392180.0	2392180.0	2392180.0	2394161.0	2394891.0	2394891.0	2394891.0	2394891.0	2395162.0	2411955.0	2419030.0	2419578.0	2419578.0	2419578.0	2420192.0	2420192.0	2420995.0	2420995.0	2426147.0	2426264.0	2426264.0	2426264.0	2426671.0	2428921.0	2442438.0	2442438.0	2442438.0	2442489.0	2442925.0	2445711.0	2446208.0
831.0	1720550.0	1720550.0	1722777.0	1724284.0	1725176.0	1725176.0	1725176.0	1725176.0	1729430.0	1729430.0	1737067.0	1737067.0	1737067.0	1738127.0	1746171.0	1747476.0	1753401.0	1753908.0	1764639.0	1764657.0	1768936.0	1771975.0	1778697.0	1778697.0	1779129.0	1781741.0	1782981.0	1791969.0	1795945.0	1796348.0	1796348.0	1801524.0	1805093.0	1806477.0	1807004.0
832.0	1881318.0	1881318.0	1884114.0	1884923.0	1885546.0	1886189.0	1887513.0	1898851.0	1922964.0	1922964.0	1923629.0	1923629.0	1934036.0	1936286.0	1941321.0	1949358.0	1951224.0	1951224.0	1965661.0	1966186.0	1970590.0	1971944.0	1980081.0	1981914.0	1985335.0	1995513.0	1995513.0	1996646.0	2039030.0	2039410.0	2041654.0	2051834.0	2053187.0	2061128.0	2061140.0
833.0	1185585.0	1185585.0	1187533.0	1187533.0	1187533.0	1187533.0	1187533.0	1187533.0	1187533.0	1187533.0	1187533.0	1187533.0	1187533.0	1187533.0	1187533.0	1188691.0	1189509.0	1189509.0	1189509.0	1189509.0	1189509.0	1190421.0	1190421.0	1190758.0	1191180.0	1191180.0	1191180.0	1191180.0	1192169.0	1192519.0	1198140.0	1199061.0	1199061.0	1200835.0	1200835.0
834.0	1759878.0	1759878.0	1759878.0	1760521.0	1760954.0	1765140.0	1765140.0	1765140.0	1765922.0	1768251.0	1772066.0	1772066.0	1772551.0	1782385.0	1783002.0	1804831.0	1805437.0	1807498.0	1818546.0	1825583.0	1840205.0	1844154.0	1865081.0	1882025.0	1882025.0	1885262.0	1888773.0	1889967.0	1893612.0	1893612.0	1894131.0	1895692.0	1895692.0	1897292.0	1897998.0
835.0	1100070.0	1100070.0	1101476.0	1112062.0	1122281.0	1122281.0	1122281.0	1123121.0	1123330.0	1126895.0	1129838.0	1129838.0	1130286.0	1131617.0	1145171.0	1160366.0	1160366.0	1160366.0	1160366.0	1160712.0	1161719.0	1161719.0	1162073.0	1162073.0	1162675.0	1164521.0	1164521.0	1164521.0	1166020.0	1166020.0	1166832.0	1167147.0	1169507.0	1171462.0	1174418.0
836.0	1081233.0	1081233.0	1081233.0	1081233.0	1081575.0	1082184.0	1084474.0	1085738.0	1086972.0	1087070.0	1089351.0	1089351.0	1089351.0	1089351.0	1089351.0	1089928.0	1098340.0	1098340.0	1099011.0	1099011.0	1099011.0	1099011.0	1100935.0	1103504.0	1107155.0	1107155.0	1107155.0	1107155.0	1112463.0	1112472.0	1112472.0	1112472.0	1116956.0	1117178.0	1117224.0
837.0	725485.0	725485.0	725485.0	725485.0	725485.0	726175.0	726175.0	726175.0	726175.0	726175.0	726547.0	726547.0	727830.0	727830.0	729235.0	729235.0	729235.0	729235.0	729235.0	729235.0	729235.0	729235.0	729235.0	729235.0	729868.0	730043.0	730043.0	730066.0	735044.0	735044.0	735044.0	735044.0	735044.0	735044.0	735048.0
838.0	666012.0	666012.0	666012.0	666089.0	666094.0	666571.0	666571.0	666768.0	666848.0	666848.0	667184.0	667184.0	667184.0	667184.0	668577.0	668975.0	668975.0	668975.0	668975.0	669823.0	670983.0	671442.0	671479.0	671479.0	671479.0	673801.0	676678.0	676710.0	681764.0	681764.0	681764.0	681801.0	681816.0	682032.0	683343.0
839.0	1002758.0	1002758.0	1002758.0	1002758.0	1018766.0	1018766.0	1019129.0	1019129.0	1019129.0	1019418.0	1023025.0	1023025.0	1023025.0	1028862.0	1030210.0	1030210.0	1030210.0	1030210.0	1030210.0	1030210.0	1030210.0	1030210.0	1034163.0	1034163.0	1034163.0	1037802.0	1037885.0	1039353.0	1068746.0	1070259.0	1071102.0	1071102.0	1077539.0	1077539.0	1077539.0
840.0	1299946.0	1299946.0	1299997.0	1300062.0	1300062.0	1300100.0	1302564.0	1307019.0	1307557.0	1307557.0	1307568.0	1307984.0	1308220.0	1309625.0	1312227.0	1314245.0	1315025.0	1315163.0	1318525.0	1319114.0	1319114.0	1319386.0	1319515.0	1326408.0	1329955.0	1332352.0	1332360.0	1333072.0	1344468.0	1345895.0	1345895.0	1346316.0	1348110.0	1353597.0	1354000.0
841.0	1147549.0	1147549.0	1154790.0	1154790.0	1154790.0	1154790.0	1154790.0	1154790.0	1155952.0	1158536.0	1162673.0	1162673.0	1162673.0	1163684.0	1167926.0	1168374.0	1169273.0	1173029.0	1175814.0	1175814.0	1178135.0	1178135.0	1179226.0	1179226.0	1179572.0	1179572.0	1179753.0	1180958.0	1183549.0	1183549.0	1184184.0	1184184.0	1184377.0	1184377.0	1184752.0
842.0	763131.0	763131.0	763131.0	763131.0	763131.0	763956.0	763956.0	764288.0	764288.0	764288.0	764288.0	764406.0	764406.0	764754.0	764754.0	764782.0	764782.0	764782.0	765576.0	765576.0	765576.0	765576.0	765576.0	765916.0	765916.0	766915.0	766915.0	766915.0	767383.0	767383.0	768084.0	768979.0	768979.0	769420.0	769420.0
843.0	1993426.0	1993426.0	1994883.0	1994952.0	1998147.0	2019786.0	2019786.0	2045339.0	2051020.0	2062033.0	2071031.0	2071031.0	2071509.0	2125270.0	2125618.0	2136387.0	2144020.0	2146156.0	2189354.0	2193585.0	2200046.0	2203330.0	2203824.0	2203966.0	2204243.0	2209717.0	2210823.0	2212755.0	2226276.0	2232389.0	2232389.0	2238526.0	2246994.0	2258377.0	2258379.0
844.0	1555075.0	1555075.0	1571033.0	1573216.0	1583076.0	1594910.0	1601361.0	1616269.0	1620905.0	1645393.0	1664925.0	1664925.0	1666746.0	1667789.0	1670370.0	1676822.0	1677463.0	1681846.0	1690182.0	1693812.0	1697676.0	1702950.0	1708371.0	1709823.0	1715256.0	1719548.0	1721157.0	1751012.0	1757726.0	1759756.0	1773655.0	1776694.0	1782469.0	1785268.0	1789443.0
845.0	773428.0	773428.0	774250.0	774250.0	776787.0	777327.0	777327.0	794250.0	796187.0	796187.0	796496.0	796496.0	796496.0	797676.0	803516.0	803516.0	803516.0	803516.0	803516.0	805993.0	805993.0	805993.0	806117.0	806117.0	807408.0	807750.0	807750.0	807750.0	826788.0	826788.0	826837.0	827341.0	828275.0	828275.0	828364.0
846.0	1469368.0	1469368.0	1470841.0	1473074.0	1476251.0	1476251.0	1477167.0	1478931.0	1479287.0	1479735.0	1481932.0	1484386.0	1497713.0	1499609.0	1500128.0	1501686.0	1501784.0	1508228.0	1508523.0	1509357.0	1510657.0	1511201.0	1511353.0	1512408.0	1514973.0	1516794.0	1522883.0	1524066.0	1562660.0	1562698.0	1564607.0	1565242.0	1565242.0	1565400.0	1565405.0
847.0	663600.0	663600.0	670167.0	670167.0	670167.0	670167.0	670167.0	670768.0	673542.0	673542.0	673542.0	674666.0	674666.0	678170.0	680800.0	681474.0	681474.0	681474.0	681474.0	682267.0	682874.0	682874.0	683512.0	683512.0	683512.0	685035.0	685035.0	685035.0	696482.0	698238.0	698238.0	699012.0	699012.0	699251.0	699251.0
848.0	801396.0	801396.0	802306.0	802398.0	810428.0	853142.0	855704.0	856630.0	857441.0	857833.0	858677.0	858677.0	858677.0	869523.0	869539.0	870164.0	870738.0	874081.0	874149.0	874149.0	875466.0	875466.0	876562.0	882497.0	885631.0	890254.0	893687.0	893687.0	898105.0	938803.0	938803.0	944801.0	954954.0	955220.0	955554.0
849.0	1325221.0	1325221.0	1336114.0	1336114.0	1336114.0	1337069.0	1339142.0	1339142.0	1339142.0	1339142.0	1339142.0	1339460.0	1340269.0	1340269.0	1340269.0	1340269.0	1340269.0	1340269.0	1340269.0	1341095.0	1342353.0	1342966.0	1343138.0	1343481.0	1343649.0	1343649.0	1344124.0	1344393.0	1344393.0	1346710.0	1347105.0	1347105.0	1347105.0	1348034.0	1348034.0
850.0	828857.0	828857.0	829160.0	829182.0	829182.0	829779.0	829779.0	833695.0	833695.0	833695.0	835107.0	835107.0	836020.0	836020.0	836036.0	836203.0	836203.0	836203.0	837747.0	837747.0	837747.0	837747.0	837747.0	837747.0	838406.0	838406.0	838406.0	838406.0	839452.0	839966.0	839966.0	840492.0	840661.0	840661.0	840661.0
851.0	1965983.0	1965983.0	1970342.0	1970603.0	1975123.0	2023408.0	2035714.0	2038421.0	2038975.0	2040786.0	2044172.0	2045286.0	2078807.0	2087055.0	2087055.0	2093248.0	2100683.0	2100901.0	2106856.0	2108258.0	2116582.0	2116582.0	2123969.0	2127864.0	2127864.0	2146991.0	2148117.0	2148117.0	2155257.0	2165371.0	2165371.0	2168075.0	2171832.0	2174610.0	2177113.0
852.0	911320.0	911320.0	911320.0	911320.0	917154.0	925815.0	925815.0	926564.0	928633.0	929859.0	930143.0	930143.0	932382.0	932398.0	932398.0	932398.0	933140.0	933140.0	935959.0	935959.0	936763.0	936763.0	936763.0	938658.0	938658.0	948315.0	950641.0	950641.0	952385.0	952385.0	953934.0	953934.0	954734.0	954734.0	954734.0
853.0	2281251.0	2281251.0	2283813.0	2300865.0	2302399.0	2304675.0	2305012.0	2309418.0	2316411.0	2316411.0	2316984.0	2316984.0	2319129.0	2319129.0	2319129.0	2321853.0	2321853.0	2328189.0	2332692.0	2333633.0	2335880.0	2335913.0	2344738.0	2348422.0	2350697.0	2351189.0	2351341.0	2351654.0	2354981.0	2359865.0	2362372.0	2362372.0	2362372.0	2362675.0	2362954.0
854.0	1850401.0	1850401.0	1851668.0	1853378.0	1853378.0	1853982.0	1856414.0	1856414.0	1856414.0	1859069.0	1860230.0	1860230.0	1861556.0	1862873.0	1863383.0	1863918.0	1866314.0	1869124.0	1872371.0	1872371.0	1873744.0	1874553.0	1874553.0	1874553.0	1874967.0	1874967.0	1875959.0	1877000.0	1879891.0	1879891.0	1880303.0	1881435.0	1882745.0	1885436.0	1885436.0
855.0	634695.0	634695.0	634695.0	634695.0	634695.0	634771.0	634771.0	634771.0	635417.0	635417.0	635417.0	635417.0	635417.0	635446.0	635446.0	635490.0	635694.0	635694.0	635694.0	636044.0	636044.0	636044.0	636044.0	636044.0	636044.0	636044.0	639131.0	639131.0	639131.0	639131.0	639131.0	639131.0	639131.0	640869.0	642161.0
856.0	1194240.0	1194240.0	1195357.0	1197514.0	1197541.0	1198563.0	1198750.0	1198750.0	1199897.0	1199897.0	1202413.0	1202413.0	1202413.0	1203282.0	1205684.0	1205684.0	1205684.0	1205684.0	1207326.0	1207326.0	1209340.0	1210360.0	1212152.0	1212152.0	1213342.0	1213342.0	1213342.0	1213342.0	1213342.0	1213342.0	1213570.0	1213592.0	1214022.0	1215771.0	1216041.0
857.0	2083739.0	2083739.0	2083739.0	2085908.0	2093027.0	2102021.0	2102236.0	2102272.0	2104353.0	2106806.0	2110784.0	2114322.0	2116371.0	2116395.0	2117335.0	2119861.0	2127334.0	2129538.0	2135793.0	2145239.0	2145239.0	2145305.0	2148013.0	2148327.0	2150703.0	2151987.0	2151987.0	2153182.0	2153568.0	2154950.0	2162763.0	2162763.0	2162763.0	2163252.0	2163371.0
858.0	1137098.0	1137098.0	1137098.0	1137902.0	1137902.0	1139678.0	1139678.0	1139781.0	1141520.0	1143825.0	1145403.0	1145403.0	1145403.0	1146592.0	1146892.0	1146892.0	1146892.0	1146892.0	1146892.0	1147172.0	1147172.0	1147873.0	1148138.0	1148558.0	1149296.0	1156072.0	1156072.0	1156072.0	1158985.0	1158985.0	1160744.0	1160744.0	1160797.0	1162554.0	1162610.0
859.0	4179538.0	4179538.0	4194190.0	4194639.0	4196520.0	4199757.0	4210015.0	4214512.0	4215319.0	4215917.0	4217027.0	4223382.0	4225305.0	4225665.0	4229959.0	4231493.0	4235459.0	4236142.0	4237992.0	4238120.0	4239015.0	4242574.0	4248815.0	4250278.0	4257960.0	4259584.0	4265930.0	4265930.0	4267501.0	4269580.0	4270090.0	4271019.0	4274232.0	4275573.0	4281322.0
860.0	1505337.0	1505337.0	1505337.0	1506434.0	1506434.0	1508417.0	1508669.0	1508669.0	1508669.0	1509563.0	1510209.0	1510209.0	1514135.0	1524686.0	1528969.0	1545737.0	1545737.0	1545737.0	1549624.0	1550315.0	1550315.0	1550315.0	1554504.0	1557029.0	1557029.0	1557029.0	1557605.0	1557906.0	1559223.0	1560141.0	1561443.0	1561443.0	1561466.0	1561500.0	1562770.0
861.0	565400.0	565400.0	565400.0	565400.0	565827.0	565827.0	567159.0	567159.0	568020.0	568020.0	568020.0	568020.0	568020.0	568020.0	568020.0	568020.0	568020.0	568020.0	568350.0	568350.0	568350.0	568350.0	569277.0	569277.0	569277.0	569277.0	569277.0	569277.0	569277.0	569277.0	569277.0	569370.0	569370.0	569401.0	569401.0
862.0	1016008.0	1016008.0	1016008.0	1016008.0	1016008.0	1016008.0	1016008.0	1016008.0	1016008.0	1018437.0	1018437.0	1018437.0	1018563.0	1018563.0	1018563.0	1018563.0	1018563.0	1020170.0	1020170.0	1020899.0	1020899.0	1020899.0	1020899.0	1020899.0	1020899.0	1021856.0	1024382.0	1024864.0	1024864.0	1024864.0	1024864.0	1024864.0	1024864.0	1025452.0	1025452.0
863.0	2378593.0	2378593.0	2378593.0	2378630.0	2378630.0	2379220.0	2380293.0	2399227.0	2399913.0	2399913.0	2400637.0	2400637.0	2404236.0	2416942.0	2431351.0	2432931.0	2438013.0	2440071.0	2443036.0	2457790.0	2458905.0	2459101.0	2464022.0	2464022.0	2465119.0	2465119.0	2466992.0	2469702.0	2470843.0	2473411.0	2474423.0	2475955.0	2475955.0	2477108.0	2482363.0
864.0	1879375.0	1879375.0	1880259.0	1880259.0	1884306.0	1884623.0	1884623.0	1885332.0	1885332.0	1885842.0	1886969.0	1886969.0	1890303.0	1892314.0	1892314.0	1892764.0	1892764.0	1893902.0	1895274.0	1895854.0	1897224.0	1898022.0	1898022.0	1898022.0	1899147.0	1899147.0	1899517.0	1899517.0	1899670.0	1900990.0	1901972.0	1903144.0	1904894.0	1905823.0	1906411.0
865.0	1319749.0	1319749.0	1319749.0	1319749.0	1319749.0	1319749.0	1321488.0	1322174.0	1322174.0	1322174.0	1323741.0	1323835.0	1323835.0	1323835.0	1325954.0	1325954.0	1325954.0	1330851.0	1330851.0	1330851.0	1331435.0	1331435.0	1331534.0	1331534.0	1332029.0	1332029.0	1336409.0	1336488.0	1336488.0	1336488.0	1336923.0	1337617.0	1337617.0	1339638.0	1340099.0
866.0	1141671.0	1141671.0	1145602.0	1145602.0	1146993.0	1146993.0	1146993.0	1146993.0	1146993.0	1146993.0	1162092.0	1162810.0	1162810.0	1163115.0	1166941.0	1166941.0	1166941.0	1168878.0	1170525.0	1174268.0	1175021.0	1175333.0	1175333.0	1203813.0	1207676.0	1207676.0	1213146.0	1214736.0	1218289.0	1218963.0	1218963.0	1219265.0	1219265.0	1219651.0	1219651.0
867.0	942498.0	942498.0	942498.0	942498.0	942498.0	943438.0	943438.0	943684.0	943684.0	943684.0	945394.0	945394.0	945667.0	945667.0	945667.0	945667.0	946169.0	946169.0	946169.0	946169.0	946169.0	946169.0	946169.0	946169.0	946945.0	946945.0	946945.0	947477.0	947477.0	947477.0	947477.0	949027.0	949027.0	949027.0	949123.0
868.0	1955086.0	1955086.0	1955559.0	1957296.0	1957652.0	1958528.0	1959007.0	1959072.0	1959281.0	1960684.0	1960684.0	1960684.0	1962217.0	1962229.0	1968147.0	1968147.0	1968631.0	1968631.0	1969926.0	1971558.0	1971558.0	1971558.0	1971681.0	1971681.0	1971695.0	1971695.0	1971695.0	1973319.0	1973319.0	1973319.0	1975481.0	1978454.0	1978636.0	1978636.0	1979044.0
869.0	2116620.0	2116620.0	2117111.0	2117111.0	2117111.0	2119133.0	2119133.0	2119174.0	2119174.0	2119569.0	2123308.0	2123308.0	2124821.0	2124821.0	2124955.0	2137096.0	2137359.0	2138061.0	2149305.0	2150364.0	2209073.0	2209073.0	2209716.0	2213594.0	2213905.0	2213905.0	2217211.0	2217211.0	2224336.0	2224336.0	2224639.0	2241284.0	2241373.0	2252082.0	2253405.0
870.0	1594318.0	1594318.0	1597764.0	1600694.0	1602706.0	1602706.0	1603331.0	1603331.0	1615978.0	1615978.0	1621914.0	1622005.0	1622005.0	1623110.0	1623720.0	1624668.0	1627193.0	1628105.0	1634303.0	1634303.0	1634303.0	1634982.0	1634982.0	1635594.0	1636204.0	1636204.0	1636246.0	1636797.0	1637409.0	1637409.0	1641434.0	1641434.0	1641434.0	1642935.0	1642935.0
871.0	1204809.0	1204809.0	1204809.0	1205612.0	1206055.0	1212008.0	1212008.0	1212008.0	1221673.0	1222107.0	1222107.0	1222770.0	1224094.0	1224094.0	1230753.0	1232418.0	1232418.0	1232731.0	1232907.0	1234054.0	1234054.0	1234054.0	1234054.0	1234089.0	1234089.0	1234089.0	1234802.0	1234826.0	1234826.0	1234826.0	1234826.0	1235166.0	1235806.0	1235806.0	1235806.0
872.0	1570638.0	1570638.0	1570638.0	1570638.0	1571329.0	1571807.0	1571807.0	1575138.0	1575138.0	1576610.0	1576893.0	1576893.0	1577443.0	1577443.0	1577443.0	1577443.0	1577443.0	1577484.0	1580416.0	1580416.0	1583095.0	1589805.0	1589805.0	1589805.0	1591681.0	1591681.0	1591681.0	1591681.0	1592218.0	1592218.0	1592848.0	1592848.0	1601761.0	1604017.0	1605625.0
873.0	2761558.0	2761558.0	2762911.0	2764800.0	2768053.0	2773931.0	2775849.0	2776983.0	2777032.0	2777032.0	2777696.0	2777696.0	2777869.0	2777869.0	2779295.0	2779295.0	2779295.0	2779556.0	2780023.0	2786088.0	2786859.0	2786859.0	2787762.0	2787762.0	2789087.0	2789504.0	2789504.0	2789504.0	2789504.0	2791948.0	2796165.0	2797896.0	2798164.0	2798172.0	2799158.0
874.0	1408156.0	1408156.0	1408156.0	1409274.0	1414709.0	1416373.0	1418761.0	1418761.0	1418761.0	1418761.0	1420185.0	1420185.0	1420918.0	1420950.0	1422770.0	1423460.0	1423460.0	1423460.0	1425543.0	1425543.0	1425714.0	1425714.0	1425714.0	1441023.0	1445001.0	1445183.0	1447192.0	1447431.0	1449936.0	1450603.0	1465655.0	1466286.0	1466286.0	1467122.0	1467726.0
875.0	1419246.0	1419246.0	1419246.0	1432813.0	1432813.0	1444474.0	1444474.0	1449714.0	1449714.0	1449714.0	1450171.0	1450171.0	1450551.0	1450551.0	1451954.0	1451954.0	1454344.0	1454344.0	1455604.0	1455799.0	1457187.0	1457817.0	1457817.0	1458405.0	1458405.0	1458405.0	1459137.0	1459137.0	1461684.0	1461684.0	1463177.0	1466594.0	1466656.0	1466656.0	1467083.0
876.0	11571727.0	11571727.0	11605904.0	11613863.0	11634058.0	11663363.0	11673342.0	11693618.0	11712796.0	11720499.0	11771579.0	11771579.0	11829034.0	11896680.0	11915972.0	11922393.0	11929854.0	11937532.0	11956480.0	12005423.0	12013112.0	12029482.0	12036979.0	12078989.0	12095662.0	12121921.0	12137693.0	12149281.0	12173400.0	12174644.0	12203928.0	12336645.0	12392344.0	12413542.0	12417517.0
877.0	60101565.0	60101565.0	60249090.0	60523582.0	60822336.0	60953246.0	61256700.0	61455329.0	61575563.0	61748302.0	61965726.0	62059034.0	62289363.0	62669773.0	62899577.0	63050389.0	63234333.0	63687411.0	63986830.0	64263701.0	64592790.0	64711838.0	64813967.0	64988465.0	65269923.0	65393292.0	65492463.0	65579169.0	65752618.0	65781473.0	65863963.0	65938496.0	65983266.0	66037054.0	66228361.0
878.0	11107018.0	11107018.0	11143429.0	11178705.0	11236054.0	11249920.0	11279195.0	11331645.0	11349142.0	11388030.0	11418145.0	11434314.0	11497093.0	11517343.0	11538507.0	11567689.0	11581025.0	11613837.0	11826198.0	11935826.0	11949612.0	11982091.0	12042200.0	12072589.0	12094245.0	12116614.0	12123080.0	12173381.0	12178493.0	12183495.0	12193019.0	12202310.0	12225170.0	12242546.0	12277366.0
879.0	20849569.0	20849569.0	21097678.0	21168947.0	21280951.0	21522977.0	21597576.0	21823381.0	21962661.0	22070493.0	22284358.0	22360933.0	22429055.0	22595838.0	22696415.0	22817220.0	22945722.0	23178228.0	23292917.0	23349582.0	23429809.0	23595186.0	23699723.0	23770287.0	23802910.0	23838631.0	23929067.0	24026275.0	24065487.0	24191998.0	24320120.0	24379002.0	24459170.0	24546790.0	24608942.0
880.0	2923171.0	2923171.0	2923171.0	2927233.0	2940086.0	2943573.0	2947796.0	2947796.0	2950338.0	2950740.0	2950740.0	2950740.0	2960611.0	2962783.0	2983664.0	2998161.0	3007839.0	3022841.0	3022841.0	3033418.0	3035211.0	3055541.0	3065321.0	3069759.0	3070487.0	3122875.0	3125398.0	3129463.0	3129827.0	3132956.0	3132956.0	3133241.0	3147087.0	3150809.0	3150843.0
881.0	2030157.0	2030157.0	2033079.0	2033079.0	2034251.0	2034461.0	2039896.0	2039896.0	2039896.0	2039896.0	2039896.0	2039896.0	2043353.0	2043899.0	2050589.0	2050589.0	2052845.0	2056044.0	2056226.0	2064448.0	2064829.0	2087599.0	2090269.0	2096706.0	2111131.0	2112563.0	2113841.0	2118664.0	2124999.0	2126091.0	2126091.0	2126379.0	2126391.0	2129633.0	2131660.0
882.0	488932.0	488932.0	488932.0	488932.0	488932.0	488932.0	488932.0	488932.0	488932.0	488932.0	490259.0	490259.0	490259.0	491767.0	491767.0	491767.0	491767.0	491767.0	492872.0	492872.0	492872.0	492872.0	494374.0	494995.0	494995.0	495586.0	497116.0	517236.0	517419.0	518180.0	519233.0	519643.0	520575.0	521554.0	522918.0
883.0	5937882.0	5937882.0	5976020.0	5989230.0	6034921.0	6085859.0	6107334.0	6139948.0	6157370.0	6173304.0	6228926.0	6235629.0	6246357.0	6317970.0	6537454.0	6627607.0	6642756.0	6670851.0	6682870.0	6691068.0	6694459.0	6696388.0	6750835.0	6780995.0	6808576.0	6826851.0	6841651.0	6887002.0	6925841.0	6978063.0	6984119.0	6991660.0	6999793.0	7027543.0	7050935.0
884.0	2537949.0	2537949.0	2544674.0	2550227.0	2550854.0	2550854.0	2551393.0	2553257.0	2554885.0	2556350.0	2556350.0	2557020.0	2558194.0	2560319.0	2568707.0	2569142.0	2569618.0	2574991.0	2574991.0	2590502.0	2590990.0	2590990.0	2592984.0	2602638.0	2609165.0	2609165.0	2613057.0	2613356.0	2617572.0	2619155.0	2635324.0	2639030.0	2640119.0	2642222.0	2645800.0
885.0	1617429.0	1617429.0	1617429.0	1643456.0	1643456.0	1643456.0	1644779.0	1650424.0	1653168.0	1655290.0	1655600.0	1657494.0	1657494.0	1657905.0	1662398.0	1695562.0	1695562.0	1706854.0	1706854.0	1708588.0	1708588.0	1716073.0	1720980.0	1721505.0	1788563.0	1788563.0	1794300.0	1794300.0	1798993.0	1799614.0	1801063.0	1801636.0	1812502.0	1813802.0	1816579.0
886.0	1632531.0	1632531.0	1632957.0	1634530.0	1634530.0	1638361.0	1638361.0	1638361.0	1638985.0	1639006.0	1639785.0	1639785.0	1640115.0	1640115.0	1642726.0	1642986.0	1642986.0	1647429.0	1648660.0	1649547.0	1650327.0	1650327.0	1653102.0	1654239.0	1654239.0	1654573.0	1654579.0	1655109.0	1659759.0	1660019.0	1661474.0	1661474.0	1661474.0	1663897.0	1664605.0
887.0	633752.0	633752.0	636852.0	637891.0	637891.0	637891.0	637891.0	637891.0	637891.0	637891.0	689430.0	689430.0	689430.0	689430.0	690560.0	690560.0	690615.0	690615.0	690615.0	690615.0	690615.0	691085.0	691085.0	692132.0	692132.0	692132.0	692139.0	692536.0	692536.0	693947.0	693947.0	693947.0	693947.0	694708.0	699211.0
888.0	1043482.0	1043482.0	1045917.0	1050537.0	1050537.0	1050537.0	1050537.0	1050537.0	1053816.0	1053816.0	1053816.0	1054436.0	1054436.0	1054436.0	1072689.0	1072689.0	1072750.0	1083972.0	1085095.0	1085095.0	1088895.0	1089523.0	1095906.0	1109986.0	1111772.0	1112709.0	1117296.0	1119852.0	1121159.0	1124159.0	1125059.0	1127960.0	1128275.0	1129216.0	1129580.0
889.0	1264982.0	1264982.0	1272064.0	1272239.0	1294188.0	1296772.0	1297703.0	1299658.0	1307385.0	1315050.0	1317456.0	1318837.0	1319715.0	1320299.0	1322379.0	1322379.0	1323553.0	1323553.0	1323901.0	1326340.0	1328107.0	1329672.0	1329672.0	1339651.0	1362800.0	1362800.0	1363683.0	1364196.0	1365314.0	1367198.0	1367198.0	1369051.0	1369051.0	1370995.0	1371751.0
890.0	432596.0	432596.0	432596.0	432596.0	432596.0	433362.0	433362.0	434882.0	434882.0	434882.0	434882.0	434882.0	434882.0	435118.0	436350.0	436350.0	436350.0	437362.0	437429.0	437429.0	437429.0	437429.0	437951.0	437951.0	442356.0	442356.0	443605.0	443605.0	443605.0	444258.0	445434.0	445434.0	445434.0	445434.0	445434.0
891.0	1369533.0	1369533.0	1369679.0	1370310.0	1370310.0	1370310.0	1370310.0	1370310.0	1370310.0	1370310.0	1370407.0	1378989.0	1379272.0	1383266.0	1387384.0	1388477.0	1388477.0	1391155.0	1395194.0	1396336.0	1396336.0	1396336.0	1407261.0	1408553.0	1409871.0	1409871.0	1412838.0	1412838.0	1414675.0	1419137.0	1419225.0	1420056.0	1421465.0	1422216.0	1424037.0
892.0	1975927.0	1975927.0	1981774.0	1982368.0	1992572.0	2001630.0	2003414.0	2005725.0	2008369.0	2011127.0	2011952.0	2011952.0	2013187.0	2014674.0	2018946.0	2018946.0	2020209.0	2023747.0	2031870.0	2033868.0	2040051.0	2058947.0	2058947.0	2062471.0	2063043.0	2070269.0	2081745.0	2081745.0	2084794.0	2084794.0	2084794.0	2086013.0	2087797.0	2088267.0	2093883.0
893.0	2007690.0	2007690.0	2011643.0	2011643.0	2014847.0	2014847.0	2014847.0	2014847.0	2015966.0	2016723.0	2016723.0	2017314.0	2017457.0	2018082.0	2019324.0	2019324.0	2021718.0	2022034.0	2022834.0	2025463.0	2025505.0	2026160.0	2038137.0	2039816.0	2041881.0	2041973.0	2044660.0	2047705.0	2051650.0	2057141.0	2061719.0	2064392.0	2067483.0	2076439.0	2081539.0
894.0	1223031.0	1223031.0	1226135.0	1227396.0	1227396.0	1227396.0	1227396.0	1227396.0	1229002.0	1229002.0	1229226.0	1230385.0	1230385.0	1231264.0	1231584.0	1231699.0	1231955.0	1234204.0	1237619.0	1240444.0	1240444.0	1255139.0	1259875.0	1265435.0	1266553.0	1266553.0	1267562.0	1267562.0	1267562.0	1268259.0	1269386.0	1270572.0	1270597.0	1275300.0	1276314.0
895.0	516381.0	516381.0	522512.0	522767.0	530238.0	530798.0	530798.0	530798.0	530883.0	530883.0	533261.0	533261.0	533261.0	533261.0	533261.0	533261.0	533804.0	533804.0	533804.0	533804.0	534244.0	534436.0	534436.0	535512.0	535512.0	535512.0	535512.0	535805.0	535805.0	553303.0	561122.0	561122.0	561122.0	561122.0	561122.0
896.0	815901.0	815901.0	815901.0	816003.0	816003.0	816003.0	816003.0	816511.0	816511.0	816511.0	816511.0	816511.0	816511.0	816511.0	819927.0	819927.0	820248.0	821992.0	821992.0	821992.0	822163.0	823683.0	823683.0	824258.0	824258.0	824372.0	824748.0	824748.0	824748.0	825457.0	825457.0	826724.0	826851.0	828402.0	829502.0
897.0	2731245.0	2731245.0	2734357.0	2735959.0	2745159.0	2753127.0	2760146.0	2780333.0	2782421.0	2785823.0	2790936.0	2795317.0	2796398.0	2797020.0	2830886.0	2832823.0	2833519.0	2848091.0	2849210.0	2857163.0	2857163.0	2888714.0	2919211.0	2927551.0	3000672.0	3002638.0	3012511.0	3037261.0	3040459.0	3060836.0	3078512.0	3079609.0	3091716.0	3109175.0	3112500.0
898.0	1805342.0	1805342.0	1806428.0	1806428.0	1807053.0	1807112.0	1807112.0	1807382.0	1807382.0	1807382.0	1828574.0	1830424.0	1832253.0	1837563.0	1838592.0	1840352.0	1843283.0	1843802.0	1846598.0	1847140.0	1847140.0	1850584.0	1864769.0	1873258.0	1882439.0	1883968.0	1888208.0	1889157.0	1892482.0	1894931.0	1899290.0	1904322.0	1906127.0	1909832.0	1909911.0
899.0	1158107.0	1158107.0	1160347.0	1160808.0	1160808.0	1160808.0	1160808.0	1160808.0	1160808.0	1160808.0	1160808.0	1160808.0	1161483.0	1162006.0	1162325.0	1162325.0	1165036.0	1168986.0	1169958.0	1169958.0	1169958.0	1169958.0	1170648.0	1170893.0	1170893.0	1175439.0	1175439.0	1175439.0	1179654.0	1185969.0	1186898.0	1187645.0	1187759.0	1187759.0	1188695.0
900.0	2236949.0	2236949.0	2247548.0	2248500.0	2265991.0	2266562.0	2266562.0	2280563.0	2285157.0	2285157.0	2290972.0	2293972.0	2307472.0	2312335.0	2326382.0	2356961.0	2357661.0	2371480.0	2398853.0	2410298.0	2418746.0	2438576.0	2446752.0	2452578.0	2452578.0	2453876.0	2462196.0	2463997.0	2478465.0	2479488.0	2485642.0	2490014.0	2516557.0	2523898.0	2530832.0
901.0	909829.0	909829.0	928759.0	928759.0	928759.0	929176.0	930406.0	930406.0	930406.0	930803.0	930803.0	932449.0	933394.0	933394.0	934072.0	934072.0	946688.0	947259.0	947259.0	947589.0	947589.0	947589.0	947589.0	947589.0	947806.0	947806.0	948392.0	948392.0	956253.0	980051.0	982574.0	982854.0	983547.0	983547.0	983547.0
902.0	827392.0	827392.0	830196.0	835937.0	836064.0	836064.0	836064.0	836547.0	836547.0	836548.0	836548.0	836597.0	836597.0	836658.0	841316.0	841363.0	841363.0	841600.0	842099.0	842099.0	842099.0	842099.0	842806.0	843258.0	843258.0	843781.0	846637.0	848208.0	853383.0	853836.0	864970.0	866037.0	872885.0	872885.0	875432.0
903.0	731867.0	731867.0	731867.0	732449.0	732449.0	732449.0	732495.0	732495.0	732495.0	732495.0	732495.0	732495.0	732495.0	732495.0	733315.0	733315.0	733315.0	733315.0	733315.0	733744.0	733744.0	734862.0	734862.0	734862.0	734862.0	734862.0	734862.0	735018.0	740989.0	740989.0	741230.0	741230.0	741230.0	749258.0	750269.0
904.0	895805.0	895805.0	896527.0	897738.0	897738.0	900542.0	900587.0	904773.0	905866.0	913302.0	913302.0	913302.0	913302.0	913489.0	917516.0	919020.0	923346.0	924389.0	924389.0	924389.0	924451.0	926757.0	926757.0	929300.0	929300.0	940207.0	962438.0	962438.0	966381.0	971079.0	971079.0	997111.0	1002372.0	1004206.0	1005589.0
905.0	1753055.0	1753055.0	1759950.0	1759958.0	1759958.0	1759958.0	1759958.0	1759958.0	1761200.0	1765164.0	1766133.0	1766719.0	1766719.0	1767593.0	1773023.0	1781563.0	1781563.0	1792617.0	1828676.0	1829139.0	1833281.0	1840438.0	1841164.0	1841501.0	1870893.0	1886552.0	1896480.0	1897202.0	1933620.0	1933620.0	1939059.0	2029712.0	2061378.0	2103730.0	2105219.0
906.0	2135316.0	2135316.0	2137156.0	2141327.0	2143215.0	2143215.0	2143215.0	2153229.0	2159679.0	2159679.0	2162250.0	2165172.0	2165327.0	2167349.0	2177809.0	2209845.0	2213011.0	2215558.0	2217879.0	2222929.0	2223786.0	2226226.0	2299793.0	2307082.0	2319000.0	2328986.0	2338201.0	2349924.0	2402235.0	2534945.0	2555336.0	2629554.0	2756967.0	2783249.0	2790293.0
907.0	1619601.0	1619601.0	1638032.0	1639234.0	1650153.0	1651867.0	1652479.0	1654210.0	1655801.0	1662081.0	1664336.0	1665665.0	1665770.0	1666023.0	1669887.0	1672066.0	1676105.0	1678082.0	1680052.0	1682954.0	1682954.0	1685234.0	1692047.0	1693195.0	1693195.0	1694872.0	1705636.0	1707285.0	1711097.0	1712453.0	1723219.0	1723219.0	1723219.0	1726237.0	1729268.0
908.0	619603.0	619603.0	619603.0	619603.0	619603.0	619603.0	620750.0	620750.0	620750.0	620750.0	624520.0	624520.0	624520.0	624520.0	625007.0	625007.0	625007.0	625007.0	626681.0	628622.0	629032.0	629993.0	629993.0	629993.0	629993.0	630096.0	630096.0	630096.0	630096.0	630327.0	632979.0	632979.0	635323.0	639667.0	641406.0
909.0	529691.0	529691.0	529691.0	529691.0	529691.0	537474.0	537474.0	537474.0	539709.0	539709.0	539709.0	539709.0	539709.0	539709.0	539709.0	539709.0	539709.0	540874.0	540874.0	540874.0	540874.0	540874.0	540874.0	541153.0	541473.0	541473.0	541765.0	541765.0	541895.0	542770.0	543776.0	546240.0	546240.0	546263.0	546263.0
910.0	630833.0	630833.0	632089.0	632089.0	633654.0	633918.0	636355.0	636840.0	650257.0	651342.0	651342.0	651342.0	653956.0	655810.0	660137.0	660137.0	668718.0	668718.0	669241.0	669241.0	671469.0	677455.0	677455.0	677455.0	677455.0	677455.0	680954.0	680954.0	702092.0	702092.0	702092.0	703074.0	703074.0	703074.0	703074.0
911.0	1474909.0	1474909.0	1478775.0	1478818.0	1479279.0	1479279.0	1479279.0	1479279.0	1479279.0	1480595.0	1480796.0	1480796.0	1480796.0	1481332.0	1482707.0	1482707.0	1483123.0	1483123.0	1483123.0	1483123.0	1483123.0	1483123.0	1483123.0	1485561.0	1486185.0	1486185.0	1486361.0	1487687.0	1487687.0	1488006.0	1488175.0	1489575.0	1490238.0	1490238.0	1491860.0
912.0	866054.0	866054.0	866054.0	866054.0	866054.0	869472.0	869472.0	869472.0	869472.0	870185.0	870185.0	870890.0	870955.0	876598.0	876797.0	876797.0	876797.0	877927.0	877927.0	877927.0	877927.0	880905.0	880905.0	880905.0	882253.0	884740.0	887596.0	889146.0	893647.0	893647.0	893647.0	894900.0	897155.0	897155.0	897155.0
913.0	688120.0	688120.0	688120.0	688120.0	688120.0	688175.0	688175.0	688175.0	688175.0	688175.0	688175.0	688731.0	688731.0	689190.0	689824.0	689824.0	689824.0	692679.0	697312.0	698338.0	698338.0	701633.0	702157.0	702157.0	707945.0	708157.0	708157.0	708157.0	708157.0	708157.0	708157.0	708493.0	708756.0	708756.0	708756.0
914.0	459724.0	459724.0	462262.0	462404.0	462404.0	462404.0	462404.0	462404.0	462404.0	462677.0	462817.0	464230.0	464230.0	464505.0	507526.0	507526.0	514291.0	514291.0	514291.0	517901.0	533447.0	533447.0	533447.0	540856.0	541946.0	541946.0	547847.0	548393.0	550756.0	550818.0	550818.0	550818.0	551895.0	551895.0	551895.0
915.0	1435381.0	1435381.0	1437851.0	1437851.0	1437851.0	1440511.0	1440874.0	1440874.0	1440874.0	1440874.0	1440874.0	1441936.0	1442014.0	1442014.0	1442699.0	1442933.0	1442933.0	1443235.0	1443235.0	1454109.0	1454473.0	1456479.0	1456479.0	1456717.0	1457500.0	1457729.0	1458280.0	1458280.0	1459355.0	1461866.0	1461866.0	1462003.0	1462003.0	1462003.0	1462350.0
916.0	1806101.0	1806101.0	1813673.0	1816643.0	1816643.0	1819706.0	1821400.0	1823037.0	1824941.0	1824941.0	1852866.0	1859408.0	1863572.0	1868174.0	1875249.0	1875249.0	1875732.0	1882038.0	1882038.0	1882794.0	1884719.0	1884719.0	1887287.0	1887287.0	1887287.0	1887287.0	1894303.0	1894543.0	1894543.0	1899199.0	1905992.0	1905992.0	1906834.0	1907571.0	1909681.0
917.0	1554609.0	1554609.0	1554609.0	1558777.0	1559381.0	1559381.0	1559381.0	1560562.0	1560562.0	1561057.0	1561578.0	1561776.0	1562639.0	1562639.0	1564482.0	1565151.0	1579272.0	1586059.0	1590528.0	1592577.0	1592974.0	1599003.0	1599433.0	1600523.0	1601652.0	1602926.0	1603703.0	1603703.0	1609870.0	1610869.0	1631627.0	1634892.0	1635890.0	1636102.0	1636102.0
918.0	510417.0	510417.0	510424.0	510424.0	510424.0	510424.0	510424.0	510424.0	510765.0	510765.0	510765.0	510765.0	510765.0	512213.0	514001.0	514281.0	514372.0	518371.0	518371.0	518371.0	518371.0	518371.0	518371.0	519803.0	521569.0	521795.0	525904.0	526250.0	527960.0	528249.0	528249.0	529467.0	529505.0	529529.0	529695.0
919.0	337565.0	337565.0	337565.0	337565.0	337914.0	337914.0	337914.0	337914.0	337914.0	339244.0	339244.0	339244.0	339244.0	339244.0	339244.0	339244.0	339244.0	339244.0	339244.0	339244.0	339244.0	341206.0	342968.0	343471.0	343471.0	343471.0	343471.0	343471.0	343471.0	343471.0	343471.0	343471.0	344511.0	344511.0	344511.0
920.0	2275110.0	2275110.0	2303747.0	2303747.0	2305694.0	2314861.0	2314861.0	2327000.0	2334760.0	2334760.0	2338937.0	2341593.0	2346854.0	2350252.0	2378852.0	2413492.0	2420788.0	2453732.0	2486281.0	2486947.0	2500527.0	2504632.0	2537206.0	2545371.0	2552928.0	2553008.0	2573440.0	2573440.0	2584098.0	2586918.0	2587358.0	2598100.0	2607625.0	2618843.0	2620607.0
921.0	954488.0	954488.0	955415.0	955415.0	956790.0	957543.0	957823.0	957823.0	958229.0	958229.0	958584.0	958584.0	958718.0	958718.0	961903.0	961903.0	961903.0	963003.0	963586.0	963586.0	963586.0	964161.0	965464.0	966117.0	966394.0	966394.0	968381.0	970050.0	970807.0	971403.0	971403.0	971403.0	971874.0	971874.0	972064.0
922.0	1488470.0	1488470.0	1495644.0	1495644.0	1496416.0	1496416.0	1497725.0	1498698.0	1502889.0	1503117.0	1504039.0	1505381.0	1526047.0	1536928.0	1557604.0	1567000.0	1567000.0	1567359.0	1571189.0	1571189.0	1571189.0	1578104.0	1580011.0	1589174.0	1589886.0	1590536.0	1597285.0	1597285.0	1604722.0	1610323.0	1625150.0	1630336.0	1631206.0	1631206.0	1631809.0
923.0	592945.0	592945.0	592945.0	592945.0	595383.0	595383.0	595383.0	595383.0	598287.0	598543.0	598543.0	598842.0	598842.0	598842.0	600272.0	600272.0	600272.0	603169.0	603169.0	603169.0	603169.0	604163.0	604163.0	605598.0	605598.0	605598.0	605598.0	605598.0	608178.0	608178.0	608178.0	608178.0	608864.0	608864.0	608864.0
924.0	633465.0	633465.0	633465.0	633465.0	633465.0	633465.0	633465.0	633534.0	634025.0	634025.0	634025.0	634371.0	634371.0	634371.0	635224.0	635224.0	636944.0	638361.0	640583.0	641107.0	641107.0	641107.0	641107.0	641107.0	641107.0	641107.0	644501.0	644673.0	644673.0	644673.0	646529.0	646529.0	649114.0	649114.0	649555.0
925.0	1267296.0	1267296.0	1269542.0	1269542.0	1269542.0	1269542.0	1269542.0	1286083.0	1287311.0	1288691.0	1293650.0	1295977.0	1298357.0	1298357.0	1302038.0	1302038.0	1309034.0	1309034.0	1319525.0	1360289.0	1360289.0	1384191.0	1386787.0	1386787.0	1387364.0	1414412.0	1415907.0	1416303.0	1422830.0	1433970.0	1448726.0	1450222.0	1450515.0	1453662.0	1455318.0
926.0	2631110.0	2631110.0	2634063.0	2634366.0	2634366.0	2635816.0	2638098.0	2638098.0	2648380.0	2648380.0	2653581.0	2656470.0	2666987.0	2679042.0	2682710.0	2687905.0	2687905.0	2690984.0	2704375.0	2712574.0	2715420.0	2721190.0	2730366.0	2738979.0	2745151.0	2746017.0	2748524.0	2753154.0	2766600.0	2769768.0	2783852.0	2789116.0	2799378.0	2803992.0	2812289.0
927.0	1116214.0	1116214.0	1122784.0	1123038.0	1126859.0	1126859.0	1134806.0	1136461.0	1136461.0	1136461.0	1143150.0	1144291.0	1156160.0	1157656.0	1160034.0	1160034.0	1169134.0	1177834.0	1179401.0	1179401.0	1184136.0	1186708.0	1198965.0	1198965.0	1199170.0	1199170.0	1199170.0	1199220.0	1200164.0	1200164.0	1200164.0	1201706.0	1224388.0	1240159.0	1240485.0
928.0	1349694.0	1349694.0	1355145.0	1357782.0	1358257.0	1359149.0	1359149.0	1359149.0	1363116.0	1364703.0	1371534.0	1374210.0	1375302.0	1377262.0	1386090.0	1386090.0	1386380.0	1393628.0	1395069.0	1409223.0	1419023.0	1442973.0	1450576.0	1460351.0	1475744.0	1479402.0	1479402.0	1482373.0	1486113.0	1502530.0	1507193.0	1512750.0	1517836.0	1520084.0	1524989.0
929.0	1372257.0	1372257.0	1372257.0	1374843.0	1374843.0	1376136.0	1390544.0	1396503.0	1397670.0	1398389.0	1398389.0	1398389.0	1398389.0	1404447.0	1406574.0	1407476.0	1415787.0	1422185.0	1424088.0	1442250.0	1447545.0	1454562.0	1458166.0	1462808.0	1483726.0	1496779.0	1502148.0	1515759.0	1521679.0	1526619.0	1539778.0	1545790.0	1552214.0	1563260.0	1565179.0
930.0	1058703.0	1058703.0	1059111.0	1061488.0	1061488.0	1061488.0	1061488.0	1061488.0	1063410.0	1063410.0	1063410.0	1063410.0	1063410.0	1063410.0	1063846.0	1064941.0	1064941.0	1064978.0	1064978.0	1064978.0	1064978.0	1065729.0	1067178.0	1067178.0	1070623.0	1070623.0	1070844.0	1070844.0	1072564.0	1072564.0	1073109.0	1073515.0	1073836.0	1077796.0	1078482.0
931.0	2199331.0	2199331.0	2200654.0	2204077.0	2204903.0	2208245.0	2214679.0	2215454.0	2218547.0	2220662.0	2224772.0	2226095.0	2228282.0	2229194.0	2230999.0	2231197.0	2233178.0	2236136.0	2238276.0	2245559.0	2262545.0	2263378.0	2265065.0	2276591.0	2276609.0	2277269.0	2277991.0	2277991.0	2282262.0	2284729.0	2293779.0	2298611.0	2301869.0	2309296.0	2311266.0
932.0	1186898.0	1186898.0	1186898.0	1186898.0	1186898.0	1188019.0	1188019.0	1188019.0	1197403.0	1206816.0	1221447.0	1239672.0	1241970.0	1248076.0	1249509.0	1260205.0	1261012.0	1261012.0	1261028.0	1263058.0	1267473.0	1270092.0	1270909.0	1278733.0	1279765.0	1279920.0	1280818.0	1282481.0	1283260.0	1287769.0	1289740.0	1298558.0	1300875.0	1301401.0	1303694.0
933.0	1767471.0	1767471.0	1768363.0	1769884.0	1770716.0	1780779.0	1780977.0	1781970.0	1782404.0	1782404.0	1782404.0	1782864.0	1782864.0	1783109.0	1787931.0	1789519.0	1791537.0	1792882.0	1807669.0	1810760.0	1810868.0	1811778.0	1811830.0	1815772.0	1816299.0	1816299.0	1816766.0	1816805.0	1817336.0	1818087.0	1818327.0	1819785.0	1825898.0	1826810.0	1829267.0
934.0	1319165.0	1319165.0	1322139.0	1325052.0	1332292.0	1332292.0	1332886.0	1334380.0	1335738.0	1339815.0	1339815.0	1339815.0	1339815.0	1340336.0	1343860.0	1344233.0	1356749.0	1357916.0	1361630.0	1365783.0	1371700.0	1371867.0	1372305.0	1383297.0	1385272.0	1401536.0	1401536.0	1401800.0	1406436.0	1422562.0	1432270.0	1432832.0	1433366.0	1434127.0	1438597.0
935.0	1342543.0	1342543.0	1342543.0	1343201.0	1343201.0	1343201.0	1343201.0	1343201.0	1343201.0	1343201.0	1344770.0	1344770.0	1344770.0	1345506.0	1345810.0	1345810.0	1346994.0	1349509.0	1350132.0	1350346.0	1350346.0	1350917.0	1350917.0	1351983.0	1351983.0	1352529.0	1354396.0	1354753.0	1355124.0	1355950.0	1355950.0	1355990.0	1356088.0	1358196.0	1358196.0
936.0	1055797.0	1055797.0	1055797.0	1055797.0	1055797.0	1055797.0	1055797.0	1056573.0	1065664.0	1065664.0	1065664.0	1065664.0	1067274.0	1067784.0	1067923.0	1072564.0	1074348.0	1076222.0	1077044.0	1077086.0	1077086.0	1077198.0	1082071.0	1082489.0	1082620.0	1083426.0	1084094.0	1084283.0	1086674.0	1086674.0	1088852.0	1091657.0	1093105.0	1093292.0	1093390.0
937.0	1268384.0	1268384.0	1268384.0	1268716.0	1268716.0	1268716.0	1268716.0	1268716.0	1269195.0	1269195.0	1270825.0	1270825.0	1270825.0	1271888.0	1271888.0	1273880.0	1277394.0	1278106.0	1278106.0	1281261.0	1281261.0	1282110.0	1282110.0	1284024.0	1284024.0	1284024.0	1284024.0	1285042.0	1285528.0	1285702.0	1287975.0	1287975.0	1288334.0	1288334.0	1292295.0
938.0	2448050.0	2448050.0	2451661.0	2496251.0	2519980.0	2527708.0	2528116.0	2539311.0	2540085.0	2541535.0	2547129.0	2554559.0	2583483.0	2586579.0	2598468.0	2598896.0	2603214.0	2622483.0	2624839.0	2628687.0	2632521.0	2636676.0	2639443.0	2642590.0	2649879.0	2654561.0	2654561.0	2658385.0	2693918.0	2749470.0	2762068.0	2767996.0	2775915.0	2778277.0	2781227.0
939.0	1112503.0	1112503.0	1113262.0	1113262.0	1113262.0	1113262.0	1114778.0	1114778.0	1114778.0	1114778.0	1116388.0	1116388.0	1119739.0	1120668.0	1122381.0	1123575.0	1124028.0	1124028.0	1124338.0	1129187.0	1129187.0	1129187.0	1135917.0	1137497.0	1139859.0	1139859.0	1144582.0	1145216.0	1150291.0	1150291.0	1150291.0	1151797.0	1152421.0	1153945.0	1154141.0
940.0	1614839.0	1614839.0	1617075.0	1617075.0	1617369.0	1617479.0	1618021.0	1618021.0	1618710.0	1620490.0	1620741.0	1620741.0	1621117.0	1621242.0	1622434.0	1622434.0	1622434.0	1628428.0	1632177.0	1632723.0	1632723.0	1632723.0	1636743.0	1642120.0	1643128.0	1643128.0	1643216.0	1644199.0	1644374.0	1644374.0	1645159.0	1646090.0	1646090.0	1646151.0	1647619.0
941.0	1006959.0	1006959.0	1009713.0	1009713.0	1009713.0	1010633.0	1012826.0	1012826.0	1013779.0	1014546.0	1014546.0	1015826.0	1021079.0	1021186.0	1042995.0	1044080.0	1054643.0	1064236.0	1070909.0	1086577.0	1088075.0	1097148.0	1104286.0	1104286.0	1104286.0	1104707.0	1104707.0	1106431.0	1106431.0	1106455.0	1106455.0	1117398.0	1134644.0	1139509.0	1141661.0
942.0	803027.0	803027.0	803027.0	803027.0	804325.0	804325.0	804325.0	804325.0	804325.0	804657.0	804657.0	804657.0	804657.0	805000.0	805213.0	805213.0	805213.0	805309.0	805309.0	805309.0	805309.0	805309.0	807874.0	808177.0	813783.0	814825.0	815310.0	815587.0	816184.0	816184.0	816184.0	817223.0	818164.0	818164.0	818186.0
943.0	553886.0	553886.0	554679.0	554679.0	554679.0	554679.0	554679.0	554679.0	554679.0	554679.0	554679.0	554679.0	555101.0	555101.0	555101.0	555101.0	555101.0	556659.0	556659.0	556659.0	559911.0	559911.0	560088.0	560088.0	564595.0	564595.0	564595.0	564948.0	564948.0	564948.0	564948.0	564948.0	564948.0	564948.0	564948.0
944.0	1587794.0	1587794.0	1590674.0	1595900.0	1596006.0	1596006.0	1597269.0	1599921.0	1599921.0	1599921.0	1599921.0	1600459.0	1601247.0	1605016.0	1605272.0	1605272.0	1605272.0	1605962.0	1619501.0	1620757.0	1621448.0	1622945.0	1624109.0	1624109.0	1629760.0	1631896.0	1640130.0	1645218.0	1665209.0	1918323.0	1919858.0	1925550.0	1927116.0	1930059.0	1930517.0
945.0	2413607.0	2413607.0	2414744.0	2415455.0	2415653.0	2416466.0	2416466.0	2416974.0	2417413.0	2418970.0	2420088.0	2420614.0	2436517.0	2438234.0	2449799.0	2453083.0	2472291.0	2476229.0	2476845.0	2479865.0	2479865.0	2480215.0	2486899.0	2488680.0	2492208.0	2492477.0	2492477.0	2493940.0	2493986.0	2493986.0	2493986.0	2494626.0	2494626.0	2494671.0	2495098.0
946.0	2573024.0	2573024.0	2577924.0	2579451.0	2579917.0	2580993.0	2585718.0	2589004.0	2593971.0	2594805.0	2595762.0	2597248.0	2599339.0	2600517.0	2604819.0	2604819.0	2604952.0	2611110.0	2618086.0	2618675.0	2619510.0	2620755.0	2620755.0	2622873.0	2631314.0	2637868.0	2645257.0	2668191.0	2816347.0	2831881.0	2833266.0	2841852.0	2842733.0	2842779.0	2845252.0
947.0	808376.0	808376.0	808636.0	809617.0	809617.0	809617.0	813768.0	813768.0	814270.0	814787.0	814787.0	814787.0	814799.0	816703.0	833590.0	833590.0	833590.0	834241.0	834241.0	834846.0	834846.0	835200.0	836315.0	836439.0	836439.0	836439.0	836439.0	836782.0	836782.0	836782.0	836988.0	837326.0	837326.0	837880.0	838263.0
948.0	1927418.0	1927418.0	1929146.0	1929146.0	1929146.0	1929146.0	1929146.0	1929919.0	1931923.0	1931923.0	1931923.0	1931923.0	1932734.0	1944462.0	1948073.0	1948073.0	1951499.0	1952700.0	1955332.0	1957036.0	1957039.0	1957039.0	1957039.0	1957149.0	1960368.0	1960368.0	1960368.0	1961474.0	1961474.0	1961722.0	1961722.0	1964919.0	1968631.0	1968631.0	1969890.0
949.0	2660957.0	2660957.0	2661860.0	2662533.0	2662533.0	2662965.0	2672867.0	2672867.0	2673436.0	2673436.0	2674067.0	2674067.0	2674474.0	2685532.0	2687851.0	2688408.0	2705642.0	2714806.0	2732010.0	2738160.0	2738160.0	2738160.0	2739894.0	2740679.0	2742461.0	2744278.0	2746194.0	2746556.0	2852060.0	2919021.0	2922454.0	2936009.0	2936009.0	2937143.0	2952905.0
950.0	970971.0	970971.0	970971.0	971389.0	971389.0	971389.0	971776.0	971776.0	971776.0	971776.0	971776.0	971776.0	971776.0	971776.0	971851.0	971851.0	971851.0	973267.0	973267.0	978570.0	978570.0	978570.0	978570.0	978570.0	978570.0	978570.0	978570.0	979374.0	982372.0	982372.0	982372.0	990417.0	991220.0	992308.0	992308.0
951.0	2175961.0	2175961.0	2175961.0	2176322.0	2179188.0	2180019.0	2189584.0	2190637.0	2193415.0	2196510.0	2198416.0	2205355.0	2223145.0	2227352.0	2239025.0	2240563.0	2253481.0	2272426.0	2273430.0	2275707.0	2276954.0	2280140.0	2292428.0	2292428.0	2293527.0	2293527.0	2293527.0	2293583.0	2294378.0	2296902.0	2298016.0	2300728.0	2309665.0	2317295.0	2320009.0
952.0	1777141.0	1777141.0	1777530.0	1777693.0	1777693.0	1778485.0	1778487.0	1778487.0	1778661.0	1785972.0	1785972.0	1787345.0	1787345.0	1789100.0	1789824.0	1792737.0	1792737.0	1793465.0	1796923.0	1797553.0	1797553.0	1804728.0	1814018.0	1814293.0	1838492.0	1838492.0	1838729.0	1839182.0	1842523.0	1842995.0	1842995.0	1852529.0	1852858.0	1854098.0	1854287.0
953.0	1230780.0	1230780.0	1230780.0	1231537.0	1232782.0	1235687.0	1235687.0	1235687.0	1235687.0	1235745.0	1235745.0	1235745.0	1235745.0	1235745.0	1235745.0	1235745.0	1235745.0	1236595.0	1236666.0	1237166.0	1237461.0	1243455.0	1243455.0	1243515.0	1244330.0	1244330.0	1244547.0	1244725.0	1245087.0	1245087.0	1245087.0	1245191.0	1250127.0	1250127.0	1250127.0
954.0	1274210.0	1274210.0	1276099.0	1276563.0	1279896.0	1279896.0	1279896.0	1279896.0	1281851.0	1281851.0	1282244.0	1282244.0	1283394.0	1284846.0	1285570.0	1285570.0	1286311.0	1286701.0	1286701.0	1287769.0	1287769.0	1287769.0	1289731.0	1289731.0	1290033.0	1290033.0	1290969.0	1290969.0	1290969.0	1290969.0	1290969.0	1291288.0	1291288.0	1291288.0	1292089.0
955.0	1582443.0	1582443.0	1582443.0	1582443.0	1582443.0	1583764.0	1585046.0	1586892.0	1586892.0	1598391.0	1598438.0	1598438.0	1599652.0	1599652.0	1601603.0	1602241.0	1602241.0	1603102.0	1603249.0	1604713.0	1605052.0	1605469.0	1605783.0	1608548.0	1608835.0	1610397.0	1613289.0	1613641.0	1614407.0	1614962.0	1614962.0	1617391.0	1617391.0	1617865.0	1617865.0
956.0	1540586.0	1540586.0	1541827.0	1542356.0	1542356.0	1543996.0	1545044.0	1546099.0	1546273.0	1546273.0	1546492.0	1546492.0	1546627.0	1547453.0	1548398.0	1548398.0	1548398.0	1548918.0	1552240.0	1552240.0	1552240.0	1552773.0	1554394.0	1554394.0	1556051.0	1556051.0	1556543.0	1556758.0	1560035.0	1561070.0	1561070.0	1561119.0	1563482.0	1563524.0	1564503.0
957.0	2007200.0	2007200.0	2008840.0	2011961.0	2013058.0	2014624.0	2014624.0	2016969.0	2017466.0	2021915.0	2026843.0	2027780.0	2030058.0	2032370.0	2034914.0	2034914.0	2038611.0	2066871.0	2073452.0	2083840.0	2083840.0	2084339.0	2093771.0	2094435.0	2100910.0	2108676.0	2109366.0	2109635.0	2109675.0	2111013.0	2112355.0	2116440.0	2119197.0	2130644.0	2139809.0
958.0	1892179.0	1892179.0	1892179.0	1893276.0	1893276.0	1895874.0	1896583.0	1899369.0	1899369.0	1899868.0	1899868.0	1899868.0	1901562.0	1903434.0	1908981.0	1908981.0	1908981.0	1916510.0	1918208.0	1918301.0	1919157.0	1928259.0	1930526.0	1931109.0	1932831.0	1932831.0	1932976.0	1936140.0	1937457.0	1938113.0	1938113.0	1938113.0	1938113.0	1938412.0	1939827.0
959.0	1248168.0	1248168.0	1248168.0	1253002.0	1254863.0	1254863.0	1258636.0	1258817.0	1258817.0	1258817.0	1259177.0	1259312.0	1259312.0	1260021.0	1260774.0	1260774.0	1260774.0	1260970.0	1261932.0	1264728.0	1264728.0	1266782.0	1266782.0	1267391.0	1273274.0	1275127.0	1307103.0	1343993.0	1354833.0	1356465.0	1356614.0	1357297.0	1357297.0	1359639.0	1361723.0
960.0	951748.0	951748.0	952272.0	952272.0	952630.0	952630.0	952630.0	952630.0	952630.0	952630.0	952630.0	952630.0	952630.0	952881.0	953901.0	954333.0	954406.0	954406.0	954406.0	955067.0	955067.0	955067.0	955345.0	956136.0	956983.0	956983.0	956983.0	956983.0	957633.0	958089.0	958089.0	958111.0	958200.0	958332.0	958504.0
961.0	1554128.0	1554128.0	1554242.0	1557767.0	1558609.0	1558609.0	1559639.0	1559639.0	1560069.0	1560613.0	1561725.0	1561725.0	1570207.0	1573532.0	1582746.0	1582746.0	1589186.0	1591313.0	1592105.0	1594198.0	1594431.0	1605384.0	1611673.0	1611823.0	1618485.0	1623264.0	1641116.0	1680875.0	1685016.0	1690909.0	1691289.0	1703210.0	1703210.0	1708047.0	1711293.0
962.0	1119134.0	1119134.0	1119134.0	1119134.0	1119134.0	1119768.0	1119768.0	1119768.0	1119768.0	1119768.0	1119768.0	1119768.0	1120086.0	1120170.0	1122391.0	1122661.0	1123509.0	1126057.0	1126097.0	1126097.0	1126190.0	1126190.0	1126432.0	1127394.0	1127815.0	1127815.0	1127815.0	1127815.0	1128328.0	1129629.0	1129629.0	1129629.0	1129629.0	1129903.0	1130413.0
963.0	1237836.0	1237836.0	1237836.0	1238635.0	1238635.0	1241304.0	1241610.0	1245630.0	1245630.0	1245630.0	1245630.0	1245630.0	1247268.0	1248388.0	1248388.0	1248388.0	1249215.0	1249215.0	1252321.0	1253895.0	1253895.0	1254291.0	1254503.0	1254535.0	1259550.0	1259550.0	1261291.0	1262111.0	1264349.0	1264349.0	1264349.0	1264349.0	1269850.0	1270799.0	1270823.0
964.0	1971232.0	1971232.0	1973091.0	1973968.0	1973968.0	1974173.0	1975867.0	1975867.0	1976736.0	1983517.0	1984576.0	1984576.0	1985009.0	1986340.0	1987871.0	1989295.0	1991551.0	1998001.0	1998001.0	1998058.0	2011924.0	2013630.0	2021703.0	2021955.0	2023819.0	2023819.0	2024029.0	2027266.0	2027266.0	2027319.0	2030188.0	2030975.0	2032682.0	2032682.0	2033626.0
965.0	5763902.0	5763902.0	5771083.0	5771572.0	5774424.0	5777441.0	5778061.0	5781394.0	5781871.0	5788341.0	5792113.0	5800750.0	5803578.0	5807763.0	5822084.0	5822902.0	5826253.0	5845347.0	5853147.0	5863899.0	5863899.0	5882551.0	5891644.0	5893770.0	5898238.0	5907583.0	5916814.0	5921682.0	5934086.0	5934392.0	5936927.0	5940908.0	5946113.0	5952061.0	5952347.0
966.0	4701906.0	4701906.0	4707210.0	4709590.0	4709616.0	4728834.0	4728834.0	4729352.0	4733166.0	4737076.0	4743713.0	4749536.0	4755675.0	4757565.0	4761377.0	4767334.0	4771926.0	4775308.0	4777921.0	4778988.0	4778988.0	4812035.0	4812089.0	4825521.0	4842125.0	4844386.0	4844386.0	4844386.0	4847165.0	4875691.0	4882054.0	4896233.0	4903809.0	4913995.0	4919595.0
967.0	7776631.0	7776631.0	7798786.0	7807426.0	7815009.0	7826724.0	7857688.0	7868074.0	7872060.0	7872770.0	7878685.0	7887725.0	7889135.0	7896160.0	7913470.0	7918993.0	7926625.0	7934163.0	7939400.0	7958306.0	7975486.0	8048041.0	8070624.0	8098063.0	8123611.0	8125478.0	8129303.0	8142168.0	8145493.0	8148649.0	8159730.0	8197620.0	8212520.0	8221256.0	8236043.0
968.0	5777638.0	5777638.0	5784694.0	5793862.0	5813908.0	5816547.0	5816782.0	5822726.0	5823848.0	5990203.0	5997747.0	6019703.0	6020635.0	6026004.0	6047162.0	6069367.0	6120472.0	6169730.0	6175660.0	6176681.0	6194779.0	6245371.0	6249663.0	6278941.0	6314128.0	6317046.0	6357500.0	6358607.0	6361471.0	6367111.0	6372163.0	6373777.0	6377624.0	6398529.0	6406839.0
969.0	5449598.0	5449598.0	5487222.0	5517006.0	5539060.0	5546627.0	5547844.0	5559717.0	5588818.0	5609469.0	5615468.0	5622918.0	5632522.0	5640532.0	5663228.0	5669816.0	5685376.0	5722142.0	5739651.0	5749491.0	5751349.0	5791919.0	5807115.0	5824747.0	5836094.0	5844647.0	5860886.0	5868697.0	5878804.0	5882786.0	5885472.0	5904715.0	5908826.0	5919767.0	5937454.0
970.0	1423682.0	1423682.0	1423994.0	1426102.0	1427354.0	1427745.0	1427745.0	1427865.0	1433274.0	1433466.0	1435029.0	1435029.0	1435595.0	1435595.0	1437335.0	1438276.0	1438276.0	1438276.0	1438276.0	1441156.0	1441704.0	1455275.0	1456443.0	1456459.0	1456622.0	1458101.0	1458285.0	1458664.0	1460500.0	1460500.0	1462667.0	1493388.0	1493524.0	1503595.0	1503595.0
971.0	3996327.0	3996327.0	3997559.0	3999155.0	4004446.0	4006562.0	4006562.0	4006751.0	4007109.0	4007109.0	4009260.0	4009494.0	4009494.0	4009494.0	4009626.0	4010534.0	4010575.0	4014480.0	4014639.0	4017669.0	4018391.0	4037156.0	4039738.0	4041621.0	4045774.0	4045893.0	4048102.0	4048304.0	4051359.0	4052154.0	4052253.0	4052972.0	4053396.0	4053616.0	4054268.0
972.0	1414592.0	1414592.0	1416539.0	1416539.0	1422246.0	1422246.0	1423956.0	1424062.0	1424062.0	1424631.0	1438802.0	1438802.0	1439204.0	1445350.0	1455638.0	1455638.0	1457873.0	1462236.0	1463700.0	1463700.0	1463700.0	1470846.0	1474278.0	1484029.0	1492944.0	1492944.0	1500992.0	1502972.0	1511926.0	1513182.0	1523312.0	1536836.0	1536836.0	1543103.0	1545258.0
973.0	770108.0	770108.0	771674.0	771674.0	771674.0	771674.0	771674.0	772444.0	772444.0	772444.0	772444.0	772444.0	772444.0	772444.0	772444.0	772444.0	772444.0	772444.0	772495.0	772495.0	774019.0	774019.0	774020.0	776005.0	776005.0	776005.0	776005.0	776710.0	776710.0	778076.0	779756.0	781552.0	781552.0	781552.0	781552.0
974.0	1484544.0	1484544.0	1485101.0	1485101.0	1486933.0	1487955.0	1491464.0	1491464.0	1491820.0	1491820.0	1492014.0	1492248.0	1492248.0	1495470.0	1495797.0	1495797.0	1495877.0	1502400.0	1502616.0	1502616.0	1502616.0	1504394.0	1504394.0	1505111.0	1505692.0	1513212.0	1514799.0	1514799.0	1514799.0	1514799.0	1514799.0	1516932.0	1521739.0	1528406.0	1529325.0
975.0	4945747.0	4945747.0	4996164.0	5090071.0	5114065.0	5161497.0	5281768.0	5316336.0	5340084.0	5351819.0	5353720.0	5360479.0	5367473.0	5379697.0	5444936.0	5449003.0	5457798.0	5540621.0	5551933.0	5598767.0	5605404.0	5629975.0	5654762.0	5728191.0	5751106.0	5785883.0	5804199.0	5816098.0	5839609.0	5847583.0	5868615.0	5870249.0	5870249.0	5896508.0	5902007.0
976.0	700781.0	700781.0	700781.0	701002.0	701002.0	701002.0	701002.0	701514.0	702008.0	702008.0	702008.0	702008.0	702008.0	702008.0	703728.0	703728.0	703728.0	703728.0	703728.0	703728.0	703728.0	703742.0	703742.0	707605.0	707605.0	707605.0	707605.0	711099.0	711099.0	711099.0	711099.0	718269.0	724362.0	727822.0	728183.0
977.0	2989575.0	2989575.0	3015506.0	3035204.0	3037436.0	3043663.0	3063815.0	3089038.0	3103328.0	3105284.0	3110226.0	3115123.0	3118790.0	3122535.0	3159632.0	3166093.0	3169388.0	3177681.0	3181271.0	3196601.0	3196601.0	3210140.0	3223712.0	3298946.0	3300771.0	3318975.0	3340122.0	3343945.0	3379211.0	3393067.0	3395094.0	3401238.0	3406653.0	3409855.0	3414509.0
978.0	1159731.0	1159731.0	1159731.0	1159731.0	1159731.0	1159731.0	1180829.0	1182066.0	1182522.0	1185154.0	1185938.0	1185938.0	1210555.0	1211047.0	1232429.0	1232429.0	1233332.0	1238461.0	1238461.0	1244892.0	1244892.0	1266964.0	1276267.0	1277568.0	1277609.0	1277609.0	1285800.0	1286382.0	1286382.0	1286382.0	1311763.0	1313700.0	1313700.0	1322295.0	1325085.0
979.0	1382945.0	1382945.0	1385670.0	1391365.0	1391365.0	1394643.0	1403288.0	1404541.0	1407185.0	1407185.0	1411377.0	1411377.0	1413379.0	1423505.0	1427350.0	1427394.0	1428738.0	1451372.0	1451372.0	1458961.0	1460902.0	1461128.0	1463481.0	1465153.0	1469038.0	1506223.0	1506362.0	1513335.0	1518687.0	1519982.0	1520945.0	1536538.0	1540406.0	1541912.0	1542830.0
980.0	767332.0	767332.0	768618.0	768618.0	768618.0	768618.0	768618.0	768618.0	768618.0	768618.0	769572.0	772250.0	772250.0	772250.0	772250.0	772250.0	772250.0	772508.0	772508.0	772508.0	772508.0	772633.0	772633.0	772669.0	773110.0	773110.0	774207.0	774369.0	774369.0	774369.0	774369.0	774369.0	774369.0	774369.0	774369.0
981.0	1905615.0	1905615.0	1905615.0	1911270.0	1913097.0	1913097.0	1913097.0	1917156.0	1918604.0	1918938.0	1920511.0	1927846.0	1927846.0	1927846.0	1927846.0	1927846.0	1936446.0	1942027.0	1943310.0	1943949.0	1943949.0	1948751.0	1948751.0	1948828.0	1953094.0	1961673.0	1961995.0	1961995.0	1962638.0	1962834.0	1962834.0	1963763.0	1964214.0	1964391.0	1965008.0
982.0	1947482.0	1947482.0	1947482.0	1948043.0	1948082.0	1949400.0	1949400.0	1949400.0	1949400.0	1949400.0	1949400.0	1949400.0	1949400.0	1949400.0	1949400.0	1949400.0	1949400.0	1952689.0	1956544.0	1956544.0	1960138.0	1970025.0	1970025.0	1970025.0	1970422.0	1970422.0	1971178.0	1973380.0	1973380.0	1973380.0	1973380.0	1974554.0	1982554.0	1983357.0	1986212.0
983.0	2535017.0	2535017.0	2539385.0	2544195.0	2546139.0	2550937.0	2550937.0	2553023.0	2553095.0	2557730.0	2582547.0	2586901.0	2586901.0	2586901.0	2597332.0	2599584.0	2599584.0	2602130.0	2605362.0	2605362.0	2607097.0	2616336.0	2625715.0	2627126.0	2627126.0	2627126.0	2645220.0	2645220.0	2666714.0	2667928.0	2667928.0	2669185.0	2670258.0	2671548.0	2672412.0
984.0	4789736.0	4789736.0	4803289.0	4808186.0	4821702.0	4832706.0	4834484.0	4840229.0	4849833.0	4871995.0	4874514.0	4876216.0	4880236.0	4901704.0	4925976.0	4935423.0	4940152.0	4963349.0	4974845.0	4989695.0	4991569.0	5000622.0	5011068.0	5110680.0	5134361.0	5134942.0	5146303.0	5158920.0	5172770.0	5173126.0	5192328.0	5208014.0	5213866.0	5224341.0	5242889.0
985.0	656286.0	656286.0	788280.0	788280.0	788280.0	789764.0	800432.0	800432.0	801031.0	801031.0	801031.0	801031.0	802490.0	803181.0	803324.0	803324.0	803324.0	803324.0	803324.0	803324.0	803419.0	803632.0	803632.0	803822.0	803836.0	811664.0	812506.0	812786.0	813253.0	813253.0	815725.0	815725.0	815725.0	815725.0	815725.0
986.0	1494234.0	1494234.0	1501161.0	1504601.0	1507435.0	1507955.0	1508005.0	1510628.0	1512619.0	1513330.0	1514595.0	1548248.0	1558665.0	1566870.0	1582245.0	1582632.0	1582632.0	1591331.0	1593959.0	1594886.0	1599783.0	1621776.0	1621776.0	1627176.0	1635764.0	1635764.0	1639443.0	1648521.0	1658022.0	1663220.0	1667274.0	1679133.0	1685703.0	1687713.0	1687713.0
987.0	793881.0	793881.0	794220.0	794220.0	794220.0	794220.0	795952.0	795952.0	796598.0	796598.0	796598.0	796598.0	796598.0	796598.0	796708.0	796708.0	796988.0	798442.0	800950.0	800950.0	800950.0	800950.0	800950.0	801241.0	801241.0	801241.0	801285.0	801541.0	803453.0	803453.0	804144.0	804503.0	804690.0	804690.0	804963.0
988.0	776515.0	776515.0	776515.0	776515.0	777171.0	777171.0	777171.0	779607.0	779607.0	779819.0	779819.0	779819.0	779819.0	780199.0	780672.0	783271.0	783271.0	783271.0	783534.0	783534.0	783534.0	785990.0	785990.0	793894.0	793894.0	793894.0	794888.0	794888.0	795207.0	795207.0	795549.0	795549.0	795549.0	795549.0	795727.0
989.0	2429507.0	2429507.0	2438017.0	2438017.0	2439904.0	2440060.0	2440060.0	2442103.0	2451482.0	2473030.0	2473651.0	2475943.0	2479973.0	2481912.0	2494297.0	2494297.0	2495871.0	2505707.0	2507938.0	2524746.0	2524746.0	2532007.0	2534486.0	2536816.0	2541598.0	2544711.0	2557656.0	2558275.0	2564889.0	2567396.0	2576149.0	2577635.0	2577635.0	2583053.0	2586270.0
990.0	815485.0	815485.0	816214.0	816214.0	816214.0	816940.0	816940.0	817208.0	817708.0	817708.0	818016.0	818016.0	818016.0	818457.0	820385.0	820385.0	820858.0	820858.0	820858.0	822222.0	822222.0	822855.0	823322.0	824048.0	827876.0	829360.0	829868.0	829868.0	829868.0	833573.0	833971.0	834630.0	834664.0	836108.0	836711.0
991.0	2202553.0	2202553.0	2203817.0	2203817.0	2212527.0	2213754.0	2215136.0	2223808.0	2227952.0	2228429.0	2232121.0	2237749.0	2238736.0	2242972.0	2270160.0	2271522.0	2277190.0	2297006.0	2297507.0	2302500.0	2310030.0	2311177.0	2317826.0	2319949.0	2325630.0	2378540.0	2380716.0	2385631.0	2386627.0	2390087.0	2402686.0	2402979.0	2402979.0	2403689.0	2409544.0
992.0	1586876.0	1586876.0	1590070.0	1652803.0	1688928.0	1692662.0	1715646.0	1719002.0	1729860.0	1731228.0	1743428.0	1756078.0	1781203.0	1782741.0	1797523.0	1801568.0	1803780.0	1816777.0	1818386.0	1818598.0	1818598.0	1818687.0	1819623.0	1820504.0	1821878.0	1822334.0	1829906.0	1830362.0	1830362.0	1833871.0	1835616.0	1846064.0	1846110.0	1851373.0	1855688.0
993.0	649857.0	649857.0	649888.0	649888.0	649888.0	650403.0	650403.0	650403.0	650403.0	650403.0	650403.0	650403.0	650713.0	650713.0	650713.0	651111.0	651111.0	651111.0	651111.0	651863.0	651863.0	651863.0	651863.0	651863.0	651863.0	652090.0	652090.0	652090.0	653646.0	653646.0	654712.0	654945.0	654945.0	656677.0	656677.0
994.0	1018930.0	1018930.0	1018930.0	1018930.0	1018930.0	1018930.0	1018930.0	1020573.0	1020573.0	1020922.0	1021229.0	1021229.0	1021229.0	1027302.0	1027908.0	1029455.0	1029455.0	1047186.0	1049973.0	1051490.0	1067964.0	1068762.0	1074208.0	1090759.0	1090759.0	1150807.0	1168978.0	1168978.0	1179413.0	1182031.0	1183233.0	1184893.0	1184893.0	1194174.0	1195255.0
995.0	1507852.0	1507852.0	1507852.0	1510626.0	1512929.0	1512929.0	1513203.0	1513203.0	1513854.0	1513854.0	1529041.0	1538016.0	1539189.0	1539733.0	1540213.0	1541854.0	1542260.0	1547757.0	1547757.0	1553275.0	1555183.0	1555183.0	1555430.0	1559986.0	1560950.0	1561267.0	1561267.0	1563317.0	1563317.0	1565308.0	1565308.0	1576993.0	1576993.0	1582211.0	1584448.0
996.0	1069173.0	1069173.0	1135617.0	1135970.0	1135970.0	1135970.0	1137574.0	1137574.0	1138476.0	1138476.0	1140170.0	1141575.0	1141761.0	1143825.0	1144126.0	1144126.0	1144126.0	1144126.0	1145520.0	1146375.0	1149553.0	1149652.0	1149706.0	1153117.0	1153873.0	1153873.0	1153873.0	1153873.0	1153873.0	1153873.0	1154119.0	1155236.0	1156491.0	1156987.0	1156987.0
997.0	1270471.0	1270471.0	1316700.0	1335556.0	1335556.0	1335556.0	1335556.0	1335556.0	1335556.0	1335556.0	1335556.0	1335556.0	1335586.0	1335586.0	1336862.0	1336862.0	1337620.0	1337620.0	1338119.0	1338839.0	1339009.0	1339009.0	1339009.0	1356881.0	1359645.0	1363464.0	1363620.0	1363837.0	1366547.0	1369742.0	1369742.0	1370548.0	1372195.0	1372321.0	1373791.0
998.0	1119955.0	1119955.0	1119955.0	1119955.0	1119955.0	1119955.0	1119955.0	1119955.0	1119955.0	1120169.0	1120169.0	1122364.0	1122364.0	1122364.0	1123327.0	1123327.0	1123327.0	1126534.0	1127399.0	1127717.0	1127717.0	1134056.0	1134420.0	1136872.0	1136872.0	1136872.0	1136872.0	1136886.0	1157648.0	1157648.0	1157648.0	1157648.0	1158469.0	1158469.0	1158469.0
999.0	1331320.0	1331320.0	1332658.0	1333222.0	1333222.0	1333222.0	1333222.0	1333277.0	1333774.0	1333774.0	1335353.0	1335858.0	1341215.0	1345399.0	1346241.0	1351365.0	1351365.0	1356037.0	1362371.0	1363789.0	1363789.0	1367657.0	1372770.0	1373248.0	1373820.0	1373820.0	1378096.0	1379952.0	1380200.0	1380585.0	1381088.0	1389770.0	1389995.0	1396598.0	1398026.0
1000.0	906604.0	906604.0	907470.0	907470.0	907748.0	907748.0	907748.0	907748.0	907940.0	909371.0	909371.0	911043.0	911043.0	912033.0	913155.0	913155.0	913155.0	918834.0	919300.0	919300.0	919300.0	919300.0	920539.0	928862.0	938844.0	939119.0	939593.0	950798.0	950798.0	952399.0	953432.0	953481.0	954603.0	954603.0	956552.0
1001.0	695028.0	695028.0	696375.0	696620.0	700190.0	700190.0	700190.0	700190.0	700190.0	700190.0	700811.0	701373.0	702757.0	702757.0	703585.0	705196.0	705822.0	719344.0	721193.0	721611.0	721611.0	721828.0	723832.0	723832.0	725352.0	729492.0	729492.0	729492.0	729492.0	729768.0	730704.0	730704.0	734005.0	734005.0	734063.0
1002.0	412693.0	412693.0	412693.0	412693.0	412693.0	412693.0	412700.0	412700.0	412700.0	412700.0	412700.0	413697.0	413697.0	416270.0	416270.0	430645.0	431175.0	431175.0	431175.0	431599.0	431599.0	436975.0	437152.0	440728.0	445289.0	445289.0	445289.0	445289.0	445289.0	445289.0	445289.0	445289.0	445289.0	445289.0	445289.0
1003.0	622100.0	622100.0	622100.0	622100.0	622100.0	622100.0	622100.0	622100.0	622100.0	622100.0	622100.0	622100.0	622100.0	622100.0	622209.0	622209.0	622209.0	622209.0	622537.0	623181.0	623181.0	623181.0	623536.0	623536.0	623536.0	623536.0	625753.0	625753.0	629021.0	629021.0	629331.0	629629.0	629629.0	629629.0	629853.0
1004.0	1504484.0	1504484.0	1504732.0	1504732.0	1624312.0	1628020.0	1634923.0	1653983.0	1685980.0	1686256.0	1686256.0	1686256.0	1686256.0	1686256.0	1686256.0	1686256.0	1699843.0	1700862.0	1700862.0	1700862.0	1700862.0	1700862.0	1700862.0	1702359.0	1708180.0	1710753.0	1714803.0	1719680.0	1721262.0	1721506.0	1722174.0	1722174.0	1722174.0	1732220.0	1735147.0
1005.0	775317.0	775317.0	775317.0	775317.0	775317.0	775317.0	775317.0	775317.0	775317.0	775404.0	775404.0	775404.0	777476.0	778018.0	778266.0	778712.0	782519.0	784061.0	784191.0	785090.0	785090.0	790171.0	790238.0	791139.0	795350.0	795350.0	795350.0	795350.0	810933.0	810933.0	811538.0	812074.0	812074.0	813423.0	815441.0
1006.0	1434235.0	1434235.0	1434310.0	1434648.0	1434648.0	1436216.0	1436926.0	1438336.0	1440307.0	1440437.0	1441426.0	1442696.0	1442696.0	1444087.0	1446072.0	1447562.0	1447562.0	1449665.0	1449956.0	1450297.0	1450297.0	1450297.0	1451670.0	1453476.0	1455057.0	1455926.0	1455926.0	1455926.0	1456182.0	1456182.0	1456222.0	1456629.0	1458347.0	1458381.0	1459949.0
1007.0	650003.0	650003.0	650003.0	650003.0	650003.0	650269.0	650269.0	650269.0	650269.0	650269.0	650269.0	650602.0	650602.0	650921.0	650921.0	651666.0	651666.0	656480.0	656726.0	665225.0	665225.0	665567.0	866378.0	866896.0	876120.0	879480.0	879480.0	881948.0	956015.0	956015.0	963187.0	963187.0	965225.0	966080.0	966403.0
1008.0	300439.0	300439.0	300439.0	300439.0	300793.0	300793.0	300793.0	300793.0	301120.0	301120.0	301120.0	301120.0	301120.0	301120.0	301120.0	301120.0	302652.0	302652.0	302652.0	304914.0	304914.0	306506.0	310942.0	310942.0	310942.0	314946.0	315197.0	315197.0	315737.0	315737.0	315737.0	315737.0	315737.0	315737.0	316726.0
1009.0	1647873.0	1647873.0	1656856.0	1661590.0	1662890.0	1663920.0	1664981.0	1668659.0	1671905.0	1676699.0	1680119.0	1684226.0	1684226.0	1691029.0	1695021.0	1701461.0	1703029.0	1713110.0	1715999.0	1723717.0	1734350.0	1742316.0	1745954.0	1747438.0	1753003.0	1766461.0	1766461.0	1770919.0	1774361.0	1774361.0	1779063.0	1780459.0	1782014.0	1807443.0	1812185.0
1010.0	651459.0	651459.0	651459.0	655369.0	655369.0	655369.0	655369.0	655369.0	655369.0	655369.0	655801.0	657834.0	657834.0	657834.0	668772.0	668772.0	669119.0	674143.0	674143.0	674143.0	674143.0	675890.0	675890.0	675890.0	704347.0	704410.0	704410.0	704410.0	704410.0	704410.0	704410.0	704447.0	704616.0	707562.0	707601.0
1011.0	1384252.0	1384252.0	1384589.0	1394797.0	1402414.0	1402414.0	1402823.0	1402823.0	1403731.0	1403886.0	1404738.0	1405338.0	1406021.0	1411044.0	1412378.0	1412426.0	1412426.0	1417043.0	1417043.0	1417075.0	1417803.0	1417906.0	1417906.0	1417906.0	1427619.0	1428277.0	1428767.0	1429428.0	1429428.0	1429428.0	1429428.0	1442788.0	1442788.0	1462042.0	1462449.0
1012.0	535623.0	535623.0	535991.0	535991.0	535991.0	535991.0	537489.0	537489.0	537837.0	537837.0	537837.0	537837.0	537837.0	537869.0	538193.0	538798.0	538798.0	538798.0	538798.0	538798.0	538798.0	538798.0	538798.0	538798.0	538987.0	538987.0	539272.0	539272.0	539813.0	539813.0	539851.0	541930.0	541930.0	541930.0	542090.0
1013.0	2194198.0	2194198.0	2196994.0	2197309.0	2197309.0	2197309.0	2197309.0	2197747.0	2198391.0	2198391.0	2198415.0	2198415.0	2201439.0	2202522.0	2210387.0	2216718.0	2218188.0	2225335.0	2228772.0	2240932.0	2240932.0	2264298.0	2264298.0	2264298.0	2305790.0	2305790.0	2314877.0	2316128.0	2331311.0	2333545.0	2347430.0	2356475.0	2357344.0	2361900.0	2361900.0
1014.0	1558052.0	1558052.0	1559150.0	1562584.0	1562584.0	1568488.0	1568488.0	1568488.0	1571764.0	1572926.0	1572926.0	1575830.0	1583371.0	1585746.0	1606922.0	1630194.0	1632378.0	1635515.0	1663712.0	1674188.0	1682655.0	1694128.0	1700244.0	1708764.0	1727900.0	1758059.0	1767447.0	1769015.0	1781074.0	1790250.0	1796818.0	1798176.0	1799866.0	1804482.0	1805981.0
1015.0	1296387.0	1296387.0	1316048.0	1367570.0	1374119.0	1374119.0	1374119.0	1377448.0	1377454.0	1377454.0	1389716.0	1391975.0	1395529.0	1395529.0	1401945.0	1401945.0	1401945.0	1413451.0	1413451.0	1413582.0	1413980.0	1423093.0	1431151.0	1431506.0	1432831.0	1433058.0	1433490.0	1433825.0	1434895.0	1435057.0	1445797.0	1446049.0	1446481.0	1450992.0	1452239.0
1016.0	613471.0	613471.0	613471.0	613471.0	613471.0	613471.0	613471.0	613471.0	613471.0	613471.0	613471.0	613471.0	616754.0	616959.0	617280.0	617280.0	617280.0	617545.0	617545.0	617679.0	617679.0	617679.0	620102.0	620102.0	620102.0	620370.0	620370.0	620370.0	620370.0	620988.0	620988.0	624434.0	626469.0	627815.0	627840.0
1017.0	2810087.0	2810087.0	2810622.0	2815880.0	2818133.0	2822679.0	2824937.0	2840898.0	2844163.0	2847396.0	2849206.0	2850582.0	2853055.0	2860062.0	2880601.0	2893747.0	2896685.0	2913555.0	2913555.0	2920100.0	2920378.0	2923149.0	2946307.0	2959580.0	2968559.0	2969164.0	2971184.0	2975100.0	2980968.0	2984646.0	2985552.0	2992143.0	2998005.0	3007973.0	3010121.0
1018.0	634590.0	634590.0	634590.0	634590.0	634590.0	634590.0	634590.0	634590.0	634590.0	634590.0	634590.0	634590.0	634590.0	634590.0	634590.0	634590.0	634590.0	634590.0	635100.0	636754.0	636754.0	641612.0	645276.0	645276.0	645276.0	645276.0	645276.0	645276.0	645276.0	645276.0	645276.0	645276.0	645276.0	645276.0	645363.0
1019.0	1574549.0	1574549.0	1575173.0	1575173.0	1575173.0	1575173.0	1575173.0	1575599.0	1575599.0	1575599.0	1577174.0	1577174.0	1578400.0	1579141.0	1583272.0	1583433.0	1584146.0	1586221.0	1586904.0	1590477.0	1590477.0	1599402.0	1599402.0	1599402.0	1603151.0	1603151.0	1603797.0	1604846.0	1604846.0	1613746.0	1614361.0	1614361.0	1614818.0	1615333.0	1616452.0
1020.0	2141838.0	2141838.0	2142643.0	2144926.0	2145142.0	2145142.0	2146547.0	2148463.0	2148463.0	2148463.0	2148463.0	2149510.0	2149714.0	2149760.0	2151070.0	2151151.0	2151617.0	2178645.0	2179928.0	2180239.0	2180239.0	2201067.0	2203450.0	2205477.0	2205851.0	2207594.0	2209755.0	2214614.0	2215917.0	2216258.0	2218018.0	2218018.0	2221632.0	2228090.0	2228090.0
1021.0	1325292.0	1325292.0	1325292.0	1325292.0	1325672.0	1338421.0	1345490.0	1345490.0	1345490.0	1345490.0	1346460.0	1346460.0	1353461.0	1353461.0	1354950.0	1354950.0	1354950.0	1354950.0	1356276.0	1396903.0	1396925.0	1400310.0	1400310.0	1409205.0	1443783.0	1446878.0	1448559.0	1450521.0	1452586.0	1453089.0	1456442.0	1457300.0	1458412.0	1461240.0	1463987.0
1022.0	1402100.0	1402100.0	1403060.0	1409018.0	1417630.0	1437580.0	1441474.0	1443333.0	1444844.0	1450291.0	1453703.0	1457793.0	1471051.0	1478984.0	1487284.0	1492952.0	1492952.0	1500387.0	1500561.0	1501674.0	1509427.0	1520038.0	1522530.0	1522530.0	1522530.0	1522530.0	1527726.0	1537203.0	1537203.0	1537686.0	1544273.0	1545202.0	1555398.0	1577953.0	1584800.0
1023.0	1935119.0	1935119.0	1938387.0	1938387.0	1938387.0	1939174.0	1945365.0	1948597.0	1949008.0	1951849.0	1952500.0	1955187.0	1956485.0	1957714.0	1963454.0	1965017.0	1989261.0	1998296.0	2001932.0	2005982.0	2007542.0	2021299.0	2023878.0	2026599.0	2030494.0	2030823.0	2030823.0	2033163.0	2033653.0	2039254.0	2044779.0	2059380.0	2063319.0	2064996.0	2070158.0
1024.0	3805394.0	3805394.0	3808694.0	3809286.0	3812675.0	3834380.0	3836654.0	3849319.0	3849659.0	3853810.0	3862716.0	3865912.0	3871604.0	3875939.0	3897536.0	3901157.0	3902484.0	3907778.0	3919092.0	3928739.0	3934235.0	3952132.0	3953238.0	3956854.0	3958480.0	3958480.0	3960569.0	3962848.0	3966619.0	3967234.0	3979802.0	3980422.0	3983965.0	3996365.0	4013085.0
1025.0	3530790.0	3530790.0	3532526.0	3533278.0	3558924.0	3599612.0	3620932.0	3623443.0	3626815.0	3631608.0	3641628.0	3644629.0	3664278.0	3669467.0	3702094.0	3708271.0	3717163.0	3725210.0	3762369.0	3872769.0	3883257.0	3892425.0	3896087.0	3899508.0	3911209.0	3912061.0	3913536.0	3913898.0	3915124.0	3925730.0	3943481.0	3953583.0	3960741.0	3974150.0	3985947.0
1026.0	4115623.0	4115623.0	4122209.0	4129983.0	4130387.0	4130726.0	4132338.0	4135781.0	4139703.0	4139703.0	4154389.0	4155711.0	4167669.0	4189212.0	4208448.0	4244986.0	4264969.0	4282106.0	4292087.0	4297264.0	4299526.0	4304827.0	4314615.0	4317465.0	4327332.0	4332253.0	4341408.0	4354824.0	4357563.0	4364281.0	4374062.0	4383053.0	4384548.0	4397013.0	4406416.0
1027.0	1663072.0	1663072.0	1665045.0	1670774.0	1675570.0	1684513.0	1684513.0	1686140.0	1688431.0	1688988.0	1694080.0	1694080.0	1698520.0	1700829.0	1710563.0	1712860.0	1721358.0	1724054.0	1724354.0	1726498.0	1729127.0	1733529.0	1733529.0	1734046.0	1746128.0	1746128.0	1749294.0	1751155.0	1754732.0	1759307.0	1761485.0	1761485.0	1761887.0	1761887.0	1764976.0
1028.0	436253.0	436253.0	436908.0	436908.0	436908.0	436908.0	436908.0	437369.0	437369.0	437369.0	437369.0	437369.0	437369.0	437369.0	437385.0	437385.0	437385.0	437385.0	437385.0	437385.0	437385.0	439265.0	439265.0	439265.0	439265.0	439265.0	439435.0	439569.0	439569.0	440313.0	440313.0	440313.0	440313.0	440531.0	440531.0
1029.0	3697065.0	3697065.0	3719821.0	3719821.0	3730380.0	3736553.0	3744726.0	3746913.0	3749478.0	3751435.0	3765262.0	3771699.0	3772975.0	3775744.0	3779596.0	3786378.0	3808358.0	3812685.0	3818823.0	3826177.0	3832000.0	3844562.0	3849113.0	3850936.0	3867529.0	3867529.0	3872858.0	3874787.0	3888227.0	3891209.0	3892312.0	3892532.0	3895533.0	3897809.0	3906019.0
1030.0	2415149.0	2415149.0	2416260.0	2418089.0	2475743.0	2495020.0	2495020.0	2499165.0	2501622.0	2502139.0	2508955.0	2508955.0	2511926.0	2523789.0	2532079.0	2534699.0	2535261.0	2552602.0	2555913.0	2577183.0	2577183.0	2577624.0	2578595.0	2579881.0	2582522.0	2582522.0	2584829.0	2588277.0	2592970.0	2596132.0	2596479.0	2604341.0	2606195.0	2615643.0	2618946.0
1031.0	1268421.0	1268421.0	1268421.0	1268421.0	1268421.0	1268421.0	1268421.0	1268421.0	1268421.0	1268421.0	1268692.0	1268692.0	1268692.0	1268692.0	1269044.0	1269044.0	1272308.0	1272308.0	1272308.0	1273968.0	1273968.0	1276108.0	1276108.0	1276129.0	1276129.0	1276129.0	1276129.0	1276129.0	1276579.0	1276579.0	1276579.0	1276579.0	1276579.0	1276579.0	1276579.0
1032.0	1955305.0	1955305.0	1956451.0	1956451.0	1956451.0	1956451.0	1956451.0	1956765.0	1956765.0	1956765.0	1956765.0	2033935.0	2108245.0	2109199.0	2109199.0	2111296.0	2111296.0	2111296.0	2111296.0	2112776.0	2116534.0	2118556.0	2122943.0	2122990.0	2123063.0	2123063.0	2123910.0	2123910.0	2124023.0	2124023.0	2124108.0	2125867.0	2125867.0	2125867.0	2127479.0
1033.0	2198202.0	2198202.0	2198252.0	2201122.0	2201168.0	2201168.0	2206497.0	2214488.0	2214488.0	2219733.0	2263266.0	2301131.0	2328405.0	2337549.0	2347436.0	2360058.0	2378851.0	2436439.0	2453190.0	2453190.0	2455964.0	2461972.0	2461972.0	2461972.0	2461972.0	2462356.0	2462356.0	2462527.0	2462527.0	2465575.0	2476344.0	2476344.0	2476344.0	2476344.0	2477777.0
1034.0	1740431.0	1740431.0	1740872.0	1741966.0	1755641.0	1758316.0	1762684.0	1762970.0	1762970.0	1764345.0	1768239.0	1768239.0	1768239.0	1769153.0	1770085.0	1770457.0	1771056.0	1774157.0	1796795.0	1802038.0	1810273.0	1854240.0	1856538.0	1856730.0	1856730.0	1857359.0	1858699.0	1859192.0	1859192.0	1860753.0	1860753.0	1860753.0	1860753.0	1861059.0	1862535.0
1035.0	3563673.0	3563673.0	3565925.0	3569532.0	3571907.0	3571907.0	3579483.0	3581587.0	3581782.0	3582644.0	3597376.0	3597813.0	3603286.0	3604309.0	3609322.0	3609877.0	3610062.0	3641356.0	3642975.0	3645322.0	3645474.0	3652422.0	3658891.0	3670289.0	3680263.0	3681973.0	3747302.0	3752867.0	3753404.0	3756107.0	3758111.0	3760949.0	3762315.0	3769726.0	3773233.0
1036.0	928096.0	928096.0	928096.0	928096.0	928096.0	928096.0	928096.0	928096.0	928096.0	928096.0	928179.0	929412.0	929412.0	929412.0	929762.0	929762.0	931674.0	932617.0	932617.0	932651.0	932651.0	935477.0	935477.0	935477.0	936551.0	936551.0	936970.0	936970.0	936970.0	936970.0	936970.0	936970.0	937041.0	937441.0	938176.0
1037.0	1890243.0	1890243.0	1895239.0	1896253.0	1896253.0	1928246.0	1928690.0	1929264.0	1929264.0	1929264.0	1929728.0	1933835.0	1935114.0	1935114.0	1935114.0	1935114.0	1935114.0	1935114.0	1935114.0	1937502.0	1939091.0	1942433.0	1944491.0	1944491.0	1944491.0	1944524.0	1944524.0	1945561.0	1945593.0	1946958.0	1946958.0	1946958.0	1948109.0	1950423.0	1951765.0
1038.0	808310.0	808310.0	809026.0	809026.0	809026.0	809026.0	809026.0	809030.0	809030.0	809030.0	809030.0	809030.0	809030.0	809030.0	809166.0	809166.0	809166.0	809166.0	809675.0	809675.0	809675.0	810135.0	810135.0	810166.0	811387.0	811387.0	811387.0	811387.0	811387.0	811387.0	811387.0	811387.0	811700.0	811700.0	811700.0
1039.0	2064258.0	2064258.0	2074128.0	2080242.0	2093661.0	2108899.0	2108899.0	2121925.0	2124549.0	2125117.0	2133712.0	2137294.0	2137294.0	2138475.0	2143878.0	2146260.0	2153760.0	2158469.0	2161315.0	2162090.0	2170975.0	2179600.0	2180129.0	2180129.0	2182028.0	2182028.0	2182028.0	2183528.0	2184856.0	2184856.0	2185776.0	2189603.0	2193437.0	2195419.0	2195419.0
1040.0	802162.0	802162.0	805229.0	805229.0	805229.0	805229.0	811536.0	814417.0	814417.0	815667.0	815667.0	815667.0	815667.0	818103.0	818103.0	818103.0	818661.0	822404.0	826105.0	839954.0	839954.0	859153.0	860776.0	861749.0	863585.0	866684.0	866684.0	866684.0	867600.0	869247.0	869306.0	871961.0	875014.0	875014.0	877330.0
1041.0	1157679.0	1157679.0	1161938.0	1161967.0	1163037.0	1185452.0	1186065.0	1186281.0	1186281.0	1186281.0	1187341.0	1187341.0	1190768.0	1234483.0	1234664.0	1234664.0	1234833.0	1235234.0	1235234.0	1235234.0	1245750.0	1269330.0	1278336.0	1278336.0	1284872.0	1285842.0	1285842.0	1285842.0	1286593.0	1295039.0	1393948.0	1397312.0	1397953.0	1399927.0	1399927.0
1042.0	6296107.0	6296107.0	6337296.0	6398597.0	6476116.0	6530630.0	6534706.0	6667266.0	6733481.0	6750363.0	6857603.0	6874032.0	6878941.0	6886511.0	6935673.0	6938256.0	7037358.0	7064959.0	7070102.0	7079082.0	7081366.0	7124115.0	7220126.0	7245196.0	7272410.0	7275495.0	7286184.0	7288332.0	7292667.0	7303336.0	7333682.0	7335244.0	7352058.0	7368709.0	7393101.0
1043.0	2139264.0	2139264.0	2145423.0	2155545.0	2185564.0	2242174.0	2284263.0	2284538.0	2317437.0	2325385.0	2356440.0	2363876.0	2375002.0	2384499.0	2393661.0	2418666.0	2448572.0	2498222.0	2544205.0	2574270.0	2599397.0	2616631.0	2641725.0	2673697.0	2679015.0	2681421.0	2682363.0	2686604.0	2702032.0	2771001.0	2774578.0	2785564.0	2793092.0	2798289.0	2809883.0
1044.0	714471.0	714471.0	714471.0	714471.0	714471.0	714471.0	714471.0	714882.0	715160.0	715160.0	715349.0	718878.0	719900.0	720195.0	720195.0	720195.0	720195.0	720435.0	720435.0	721190.0	750240.0	768163.0	768163.0	768163.0	768163.0	769581.0	769581.0	769884.0	769884.0	769884.0	771129.0	772716.0	772716.0	773814.0	776293.0
1045.0	5105209.0	5105209.0	5134907.0	5137110.0	5143577.0	5191850.0	5215421.0	5230425.0	5248827.0	5300764.0	5396297.0	5529434.0	5543624.0	5569950.0	5595400.0	5603328.0	5606302.0	5734378.0	5788502.0	5835759.0	5944760.0	6024644.0	6097637.0	6108297.0	6172909.0	6213892.0	6250564.0	6251046.0	6283325.0	6327395.0	6340097.0	6375056.0	6421403.0	6428101.0	6448456.0
1046.0	1038617.0	1038617.0	1038617.0	1038617.0	1038617.0	1039364.0	1039364.0	1039364.0	1039364.0	1039364.0	1039897.0	1044690.0	1045225.0	1045225.0	1045225.0	1046168.0	1046168.0	1047219.0	1049072.0	1049072.0	1049269.0	1051378.0	1051378.0	1053626.0	1057252.0	1076427.0	1076427.0	1078720.0	1085410.0	1085779.0	1087677.0	1088863.0	1090862.0	1090905.0	1091729.0
1047.0	4448672.0	4448672.0	4490766.0	4512552.0	4524815.0	4644099.0	4652943.0	4697576.0	4705642.0	4740457.0	4827839.0	4838254.0	4844875.0	4858744.0	4903760.0	4937495.0	4958276.0	4983947.0	5087723.0	5129494.0	5130251.0	5218886.0	5252986.0	5309429.0	5329318.0	5361207.0	5378789.0	5602764.0	5623853.0	5645233.0	5660205.0	5669922.0	5700800.0	5716349.0	5737452.0
1048.0	830723.0	830723.0	830723.0	830723.0	831323.0	831323.0	831323.0	831323.0	831323.0	833459.0	836930.0	837955.0	837955.0	838830.0	840368.0	841040.0	841040.0	841491.0	841491.0	841491.0	842227.0	842227.0	848056.0	848056.0	848056.0	848056.0	850647.0	872418.0	874175.0	874936.0	874936.0	874936.0	875586.0	875586.0	876887.0
1049.0	1297401.0	1297401.0	1305557.0	1305557.0	1309213.0	1310942.0	1311508.0	1320990.0	1321681.0	1325500.0	1329186.0	1329186.0	1329219.0	1329219.0	1330863.0	1330863.0	1330983.0	1342702.0	1342777.0	1342933.0	1343021.0	1343431.0	1346178.0	1348419.0	1348735.0	1348735.0	1349350.0	1349461.0	1367156.0	1369003.0	1369003.0	1373487.0	1375961.0	1376944.0	1377259.0
1050.0	896658.0	896658.0	896658.0	898066.0	898066.0	899977.0	900618.0	908275.0	908275.0	908275.0	910668.0	910668.0	910668.0	911262.0	912436.0	912436.0	913580.0	914195.0	916011.0	916209.0	916209.0	916209.0	919510.0	919510.0	919845.0	920408.0	920408.0	920408.0	928424.0	928424.0	929933.0	931021.0	931062.0	931631.0	935081.0
1051.0	1570381.0	1570381.0	1570381.0	1571734.0	1574766.0	1577310.0	1581538.0	1582193.0	1582777.0	1584343.0	1587856.0	1592251.0	1593073.0	1595980.0	1597536.0	1597888.0	1602304.0	1603299.0	1603299.0	1605593.0	1605593.0	1607983.0	1611960.0	1613094.0	1624423.0	1634037.0	1638756.0	1649351.0	1654828.0	1655151.0	1655151.0	1668018.0	1668116.0	1670564.0	1672270.0
1052.0	6038274.0	6038274.0	6099013.0	6118603.0	6159841.0	6455974.0	6530497.0	6568982.0	6575244.0	6599516.0	6653782.0	6669234.0	6689295.0	6718113.0	6745635.0	6766847.0	6788146.0	6898479.0	6937599.0	6953621.0	6987563.0	7055997.0	7094153.0	7137659.0	7197416.0	7216970.0	7242927.0	7267832.0	7300129.0	7324389.0	7374941.0	7403581.0	7410090.0	7413802.0	7416235.0
1053.0	3034162.0	3034162.0	3041689.0	3046764.0	3068251.0	3084101.0	3093239.0	3111369.0	3125304.0	3127319.0	3133224.0	3165855.0	3182678.0	3210879.0	3237326.0	3247272.0	3273617.0	3276544.0	3278375.0	3307163.0	3332512.0	3351498.0	3376472.0	3384905.0	3400743.0	3412001.0	3414517.0	3414972.0	3415251.0	3419919.0	3462363.0	3465956.0	3465956.0	3470298.0	3480598.0
1054.0	1938654.0	1938654.0	1938654.0	1940407.0	1941925.0	1942789.0	1942842.0	1948870.0	1949747.0	1953534.0	1960486.0	1960486.0	1962627.0	1962809.0	1977732.0	1983052.0	1987409.0	1991029.0	1991556.0	1997456.0	1997456.0	1997778.0	1999392.0	2001768.0	2001942.0	2004395.0	2006839.0	2008418.0	2019571.0	2026408.0	2028199.0	2036393.0	2036643.0	2040946.0	2046291.0
1055.0	1179456.0	1179456.0	1180812.0	1180812.0	1183830.0	1186795.0	1188502.0	1189326.0	1189326.0	1189326.0	1190173.0	1190173.0	1191898.0	1192045.0	1192045.0	1195847.0	1196439.0	1198480.0	1198787.0	1198787.0	1199233.0	1199907.0	1200611.0	1201351.0	1202278.0	1202278.0	1202278.0	1202278.0	1205260.0	1205260.0	1205260.0	1208859.0	1209087.0	1212737.0	1213185.0
1056.0	880557.0	880557.0	880557.0	881108.0	881108.0	885682.0	885682.0	885682.0	886505.0	886505.0	886505.0	886505.0	886846.0	887798.0	887978.0	887978.0	888123.0	888921.0	894331.0	894331.0	894331.0	908840.0	908840.0	909790.0	909790.0	910008.0	919697.0	920251.0	926142.0	927421.0	931170.0	931170.0	931170.0	932766.0	932766.0
1057.0	2724184.0	2724184.0	2749134.0	2753333.0	2841569.0	2889238.0	2896018.0	2924672.0	2924672.0	2926653.0	2952358.0	2957222.0	2969317.0	2980247.0	2987848.0	2989303.0	3018945.0	3048948.0	3074727.0	3078909.0	3086699.0	3089509.0	3090135.0	3170217.0	3191075.0	3213867.0	3213867.0	3218708.0	3244901.0	3261399.0	3264430.0	3280950.0	3297511.0	3301656.0	3308056.0
1058.0	1045871.0	1045871.0	1045871.0	1046735.0	1047264.0	1047264.0	1047264.0	1047264.0	1047264.0	1048019.0	1048407.0	1048407.0	1048407.0	1048407.0	1050907.0	1051245.0	1053060.0	1053770.0	1055356.0	1055356.0	1055419.0	1055736.0	1058165.0	1058165.0	1058165.0	1058165.0	1058552.0	1058552.0	1058975.0	1058975.0	1058975.0	1058975.0	1058975.0	1058975.0	1059456.0
1059.0	2474530.0	2474530.0	2475714.0	2476397.0	2478229.0	2486801.0	2487424.0	2493359.0	2493359.0	2505278.0	2508857.0	2508857.0	2517210.0	2517210.0	2519406.0	2521022.0	2521022.0	2523886.0	2526015.0	2531645.0	2557368.0	2558506.0	2560037.0	2562312.0	2567471.0	2567471.0	2567471.0	2568056.0	2568961.0	2572338.0	2572929.0	2578891.0	2581448.0	2583815.0	2586636.0
1060.0	2096388.0	2096388.0	2098684.0	2100688.0	2102894.0	2104994.0	2107011.0	2110114.0	2112024.0	2112024.0	2119386.0	2119978.0	2120392.0	2120627.0	2126919.0	2128429.0	2137024.0	2137075.0	2197366.0	2204158.0	2204261.0	2205518.0	2209959.0	2213733.0	2213733.0	2215033.0	2217074.0	2219638.0	2220138.0	2223581.0	2223581.0	2225772.0	2230072.0	2234313.0	2236762.0
1061.0	7481830.0	7481830.0	7502247.0	7532867.0	7559527.0	7658606.0	7684076.0	7748323.0	7764560.0	7779943.0	7814287.0	7830070.0	7857390.0	7931679.0	8026301.0	8033010.0	8034534.0	8071176.0	8081025.0	8097924.0	8204570.0	8222690.0	8243558.0	8262567.0	8271250.0	8297249.0	8312046.0	8330059.0	8339364.0	8351915.0	8353793.0	8368991.0	8384971.0	8391929.0	8398423.0
1062.0	2161948.0	2161948.0	2163869.0	2164607.0	2164607.0	2170587.0	2171005.0	2171298.0	2171517.0	2175313.0	2179535.0	2180261.0	2181217.0	2181511.0	2188912.0	2189189.0	2191577.0	2203563.0	2205489.0	2208993.0	2232021.0	2233546.0	2237066.0	2247317.0	2249919.0	2252495.0	2256406.0	2256725.0	2257264.0	2258851.0	2259318.0	2261005.0	2261005.0	2261005.0	2262421.0
1063.0	1084185.0	1084185.0	1085135.0	1092329.0	1092338.0	1093114.0	1093614.0	1095701.0	1095701.0	1096517.0	1096517.0	1096916.0	1098391.0	1098525.0	1099820.0	1101280.0	1102403.0	1107204.0	1108382.0	1109143.0	1110165.0	1111385.0	1113286.0	1114963.0	1115204.0	1115204.0	1117873.0	1118243.0	1120531.0	1123560.0	1123560.0	1124138.0	1125006.0	1126431.0	1127987.0
1064.0	881030.0	881030.0	881030.0	887324.0	887324.0	887987.0	887987.0	888787.0	888787.0	888787.0	889732.0	890404.0	893079.0	895618.0	896676.0	896676.0	898724.0	904561.0	904561.0	908495.0	919995.0	919995.0	920340.0	926919.0	934958.0	935007.0	936953.0	937181.0	951019.0	956981.0	961245.0	971318.0	971465.0	973375.0	973671.0
1065.0	1053590.0	1053590.0	1053590.0	1053590.0	1058675.0	1059812.0	1059812.0	1059812.0	1059812.0	1059812.0	1062063.0	1062063.0	1066852.0	1075568.0	1087662.0	1087662.0	1087662.0	1090587.0	1100615.0	1101538.0	1109910.0	1117992.0	1118707.0	1118730.0	1121284.0	1122310.0	1127502.0	1133281.0	1139193.0	1139193.0	1139193.0	1149621.0	1149621.0	1153404.0	1156569.0
1066.0	1132481.0	1132481.0	1134152.0	1135774.0	1135774.0	1136043.0	1136043.0	1136043.0	1136043.0	1136043.0	1136043.0	1136043.0	1137768.0	1137768.0	1137768.0	1137768.0	1137768.0	1141149.0	1141149.0	1141149.0	1141149.0	1141149.0	1144062.0	1144062.0	1144062.0	1144062.0	1144633.0	1144633.0	1144633.0	1144652.0	1144652.0	1144652.0	1144652.0	1144652.0	1145335.0
1067.0	1533327.0	1533327.0	1548982.0	1550370.0	1553172.0	1553172.0	1554590.0	1557274.0	1558296.0	1562844.0	1563745.0	1563745.0	1564971.0	1568344.0	1569167.0	1571867.0	1572294.0	1580206.0	1581870.0	1583620.0	1587853.0	1590642.0	1594887.0	1595133.0	1595133.0	1597137.0	1597137.0	1597781.0	1601929.0	1601929.0	1601970.0	1602584.0	1602584.0	1602584.0	1602793.0
1068.0	1211604.0	1211604.0	1212495.0	1213153.0	1214600.0	1214600.0	1217583.0	1217583.0	1217583.0	1218345.0	1219711.0	1219903.0	1221800.0	1224808.0	1231851.0	1234232.0	1234232.0	1235193.0	1235193.0	1235193.0	1235193.0	1235193.0	1237010.0	1237361.0	1239380.0	1241599.0	1241599.0	1241599.0	1242138.0	1243866.0	1244983.0	1247374.0	1249177.0	1252825.0	1253040.0
1069.0	450959.0	450959.0	452487.0	452487.0	452487.0	452487.0	452487.0	452630.0	452630.0	452630.0	452630.0	452630.0	453147.0	453147.0	455475.0	455475.0	455475.0	456883.0	457614.0	457614.0	459503.0	459600.0	459600.0	459673.0	459673.0	459673.0	459673.0	459673.0	459673.0	460199.0	460199.0	460199.0	460199.0	461186.0	462119.0
1070.0	1766183.0	1766183.0	1766183.0	1766971.0	1772293.0	1772293.0	1773801.0	1773872.0	1773872.0	1775422.0	1776096.0	1776096.0	1776391.0	1776751.0	1776793.0	1776793.0	1778640.0	1779373.0	1786446.0	1786949.0	1786949.0	1787543.0	1787543.0	1787543.0	1787543.0	1788029.0	1788029.0	1788472.0	1792645.0	1792645.0	1792645.0	1793223.0	1793223.0	1794279.0	1795158.0
1071.0	1072353.0	1072353.0	1072353.0	1073378.0	1075841.0	1094484.0	1095844.0	1096825.0	1097914.0	1098672.0	1111636.0	1116291.0	1116637.0	1123759.0	1128833.0	1128833.0	1135800.0	1139205.0	1139945.0	1141591.0	1155674.0	1155892.0	1155892.0	1158644.0	1158644.0	1159284.0	1159284.0	1166940.0	1166951.0	1167706.0	1175353.0	1175353.0	1175508.0	1182177.0	1185672.0
1072.0	1574338.0	1574338.0	1575597.0	1577398.0	1578937.0	1580955.0	1583213.0	1583866.0	1583909.0	1591087.0	1592103.0	1592103.0	1594561.0	1599505.0	1621768.0	1627965.0	1628516.0	1633398.0	1640967.0	1642923.0	1643626.0	1643626.0	1643626.0	1648440.0	1651321.0	1651321.0	1654559.0	1654559.0	1658623.0	1658623.0	1661995.0	1663139.0	1663139.0	1667115.0	1673592.0
1073.0	1975476.0	1975476.0	1992018.0	1995687.0	1999494.0	2003368.0	2018708.0	2018708.0	2021485.0	2039288.0	2054526.0	2058687.0	2063568.0	2073201.0	2076710.0	2078597.0	2080106.0	2086790.0	2088704.0	2092690.0	2095063.0	2098655.0	2106385.0	2109164.0	2113774.0	2114751.0	2116903.0	2116903.0	2123656.0	2123656.0	2123656.0	2127503.0	2131251.0	2131991.0	2138592.0
1074.0	1381969.0	1381969.0	1383305.0	1383305.0	1383305.0	1383305.0	1383305.0	1383793.0	1384344.0	1384344.0	1384344.0	1384407.0	1386908.0	1386908.0	1387703.0	1387703.0	1387723.0	1389820.0	1393493.0	1405599.0	1405599.0	1406362.0	1406670.0	1406670.0	1406903.0	1406903.0	1425311.0	1425381.0	1444182.0	1445498.0	1445498.0	1445809.0	1446068.0	1446068.0	1446096.0
1075.0	1280064.0	1280064.0	1280064.0	1280627.0	1281197.0	1281197.0	1281197.0	1281443.0	1282799.0	1282799.0	1325485.0	1325485.0	1326945.0	1326945.0	1328995.0	1328995.0	1330399.0	1338624.0	1338624.0	1338658.0	1344307.0	1363850.0	1376725.0	1376725.0	1377160.0	1377160.0	1377160.0	1382636.0	1384406.0	1384996.0	1384996.0	1391664.0	1392274.0	1394155.0	1395809.0
1076.0	2322066.0	2322066.0	2325529.0	2325645.0	2326183.0	2328984.0	2329286.0	2336141.0	2338061.0	2338294.0	2342975.0	2344777.0	2352958.0	2364542.0	2365583.0	2367415.0	2367415.0	2382125.0	2385813.0	2389572.0	2392050.0	2392800.0	2393365.0	2396231.0	2396525.0	2399657.0	2400431.0	2408479.0	2414038.0	2415056.0	2440218.0	2456792.0	2459016.0	2459203.0	2468308.0
1077.0	1473671.0	1473671.0	1473671.0	1473671.0	1473671.0	1489352.0	1491397.0	1506400.0	1506400.0	1506400.0	1513818.0	1513818.0	1513818.0	1513818.0	1513818.0	1514715.0	1515244.0	1519233.0	1519233.0	1519233.0	1519500.0	1520589.0	1520666.0	1521638.0	1521888.0	1522247.0	1522247.0	1522302.0	1528606.0	1529316.0	1529316.0	1530352.0	1530546.0	1531345.0	1531637.0
1078.0	3641057.0	3641057.0	3646107.0	3665197.0	3671207.0	3686401.0	3702469.0	3705380.0	3726554.0	3752690.0	3756005.0	3757892.0	3776878.0	3786789.0	3799045.0	3800715.0	3854616.0	3903279.0	3927611.0	3942342.0	3954416.0	3954859.0	3961372.0	3962755.0	3963350.0	3966100.0	3971520.0	3997542.0	4016022.0	4042485.0	4048406.0	4052112.0	4059153.0	4072240.0	4078266.0
1079.0	613583.0	613583.0	613583.0	613583.0	613583.0	614044.0	614044.0	614044.0	614575.0	614575.0	614575.0	615800.0	615800.0	617040.0	617389.0	617389.0	617389.0	617389.0	617389.0	617389.0	617938.0	617938.0	618504.0	618504.0	618504.0	618504.0	618504.0	619171.0	619171.0	619171.0	619171.0	619171.0	619704.0	619789.0	620768.0
1080.0	1865061.0	1865061.0	1865061.0	1865061.0	1865660.0	1867425.0	1868233.0	1868233.0	1868233.0	1868540.0	1869572.0	1870550.0	1875929.0	1880879.0	1882172.0	1882172.0	1886890.0	1893149.0	1893718.0	1897887.0	1897887.0	1897887.0	1897914.0	1900394.0	1901719.0	1902620.0	1904893.0	1904893.0	1905990.0	1905990.0	1906663.0	1918543.0	1919979.0	1920023.0	1924125.0
1081.0	1632091.0	1632091.0	1632091.0	1632091.0	1632091.0	1632091.0	1632091.0	1632295.0	1632608.0	1633017.0	1633017.0	1633925.0	1633976.0	1633976.0	1634249.0	1635158.0	1636168.0	1636841.0	1636841.0	1636841.0	1636841.0	1636841.0	1637407.0	1637549.0	1638467.0	1639024.0	1639024.0	1639056.0	1642546.0	1643091.0	1643343.0	1644006.0	1644006.0	1644587.0	1645121.0
1082.0	1053744.0	1053744.0	1059219.0	1060732.0	1061713.0	1066206.0	1066604.0	1069081.0	1070561.0	1070561.0	1072207.0	1072884.0	1076921.0	1093305.0	1094258.0	1096343.0	1096343.0	1099052.0	1099052.0	1102571.0	1104891.0	1105616.0	1107848.0	1113694.0	1116432.0	1116432.0	1116432.0	1117812.0	1117812.0	1118804.0	1120844.0	1130228.0	1132401.0	1133175.0	1134989.0
1083.0	656049.0	656049.0	656116.0	656116.0	656116.0	656116.0	656116.0	656116.0	656116.0	656116.0	656116.0	656116.0	656116.0	657023.0	657023.0	657023.0	657174.0	657191.0	657191.0	657191.0	657191.0	657191.0	657191.0	657191.0	663543.0	663543.0	663543.0	663543.0	668254.0	668254.0	668254.0	668254.0	668254.0	668254.0	668254.0
1084.0	978210.0	978210.0	978210.0	978787.0	978787.0	978899.0	978899.0	978899.0	978899.0	978899.0	978899.0	978899.0	979941.0	979941.0	979980.0	982604.0	982604.0	984934.0	984934.0	984934.0	985661.0	985661.0	985661.0	987487.0	987487.0	987487.0	987608.0	987608.0	988916.0	988916.0	989215.0	989215.0	990536.0	990637.0	990704.0
1085.0	1039137.0	1039137.0	1039137.0	1039441.0	1039569.0	1039569.0	1045426.0	1048676.0	1048676.0	1048676.0	1048676.0	1048676.0	1048676.0	1048676.0	1049599.0	1053579.0	1053579.0	1060598.0	1074028.0	1075759.0	1087189.0	1097655.0	1108741.0	1109387.0	1110213.0	1116015.0	1124651.0	1139633.0	1153180.0	1157138.0	1157138.0	1162390.0	1162390.0	1162867.0	1163324.0
1086.0	2335289.0	2335289.0	2346618.0	2347965.0	2347965.0	2353000.0	2355994.0	2359907.0	2367456.0	2367456.0	2374938.0	2374938.0	2387910.0	2398036.0	2409712.0	2414056.0	2417068.0	2479929.0	2483535.0	2525654.0	2528757.0	2529547.0	2542941.0	2551932.0	2554590.0	2555399.0	2555974.0	2555974.0	2563965.0	2589793.0	2596330.0	2604469.0	2604469.0	2608853.0	2613594.0
1087.0	2013827.0	2013827.0	2017318.0	2017318.0	2019687.0	2019687.0	2019687.0	2020934.0	2021334.0	2021958.0	2021958.0	2022010.0	2022010.0	2022010.0	2027086.0	2027086.0	2027086.0	2054604.0	2054604.0	2054928.0	2054928.0	2054928.0	2055884.0	2055884.0	2056993.0	2057290.0	2057290.0	2057290.0	2068019.0	2068892.0	2069118.0	2072448.0	2072448.0	2072758.0	2076160.0
1088.0	878758.0	878758.0	878758.0	879087.0	879087.0	879087.0	879087.0	879087.0	879810.0	879810.0	879810.0	881153.0	881674.0	884867.0	886188.0	886188.0	886188.0	886652.0	886652.0	887155.0	887155.0	887155.0	887270.0	887270.0	887646.0	888950.0	889035.0	889035.0	892899.0	895056.0	895056.0	895056.0	895638.0	895638.0	896123.0
1089.0	641666.0	641666.0	641666.0	642381.0	642381.0	642381.0	642381.0	642381.0	642381.0	642381.0	642381.0	642381.0	642381.0	642734.0	642958.0	642958.0	643192.0	644015.0	644015.0	644015.0	644015.0	647933.0	647933.0	647933.0	648446.0	649309.0	649309.0	650381.0	650381.0	653409.0	653409.0	654633.0	654633.0	654633.0	654633.0
1090.0	786039.0	786039.0	786039.0	786039.0	786039.0	786039.0	786039.0	786039.0	786039.0	786039.0	787002.0	787434.0	787434.0	787434.0	787745.0	787745.0	787745.0	788431.0	788431.0	788583.0	788583.0	789739.0	790795.0	790795.0	790795.0	792802.0	793764.0	793891.0	793891.0	793891.0	793891.0	794508.0	795623.0	795623.0	795756.0
1091.0	1337528.0	1337528.0	1337841.0	1339273.0	1339273.0	1339273.0	1339273.0	1339273.0	1366778.0	1416771.0	1417354.0	1417354.0	1419977.0	1433589.0	1452435.0	1455789.0	1461350.0	1478759.0	1479902.0	1480068.0	1482109.0	1493823.0	1500140.0	1500140.0	1515881.0	1526439.0	1528496.0	1533915.0	1548730.0	1550104.0	1550104.0	1560183.0	1564464.0	1574040.0	1574040.0
1092.0	2243664.0	2243664.0	2245494.0	2247437.0	2249612.0	2250624.0	2250624.0	2250624.0	2251500.0	2251500.0	2252925.0	2258729.0	2259162.0	2259869.0	2266875.0	2266928.0	2269215.0	2269653.0	2270491.0	2278829.0	2278829.0	2284291.0	2286492.0	2318571.0	2320379.0	2320379.0	2320813.0	2321522.0	2323103.0	2323695.0	2323695.0	2323993.0	2335687.0	2344567.0	2345062.0
1093.0	451484.0	451484.0	451484.0	451484.0	451484.0	451484.0	451484.0	451484.0	451484.0	451484.0	451484.0	452040.0	452177.0	452177.0	452177.0	452177.0	452664.0	452664.0	452664.0	452664.0	452664.0	453045.0	453045.0	454288.0	459654.0	461532.0	463443.0	466863.0	466863.0	467649.0	467649.0	471013.0	472225.0	472782.0	473913.0
1094.0	349068.0	349068.0	349068.0	349068.0	349068.0	349068.0	349068.0	349234.0	349286.0	349286.0	349286.0	349388.0	349388.0	349388.0	349538.0	349575.0	349680.0	350397.0	350397.0	350397.0	350397.0	350505.0	350505.0	350505.0	351967.0	355113.0	356045.0	356456.0	356456.0	356456.0	356456.0	357028.0	357028.0	357028.0	357028.0
1095.0	1115214.0	1115214.0	1115214.0	1115214.0	1116394.0	1116394.0	1116394.0	1135440.0	1136032.0	1136032.0	1150744.0	1160551.0	1160988.0	1200504.0	1212440.0	1212863.0	1212863.0	1212863.0	1219993.0	1220639.0	1221252.0	1232008.0	1243292.0	1243591.0	1246723.0	1246985.0	1246985.0	1246985.0	1271594.0	1299527.0	1339234.0	1346677.0	1350376.0	1350376.0	1350376.0
1096.0	931867.0	931867.0	931867.0	931867.0	932431.0	944037.0	944037.0	944037.0	944037.0	944037.0	946662.0	947705.0	961332.0	962584.0	965446.0	965754.0	965754.0	965754.0	965754.0	968793.0	973868.0	1008104.0	1008383.0	1011304.0	1016855.0	1022061.0	1022061.0	1022061.0	1045892.0	1045892.0	1055811.0	1060322.0	1078021.0	1083332.0	1084417.0
1097.0	1564228.0	1564228.0	1572806.0	1572806.0	1572806.0	1572806.0	1572806.0	1574648.0	1583506.0	1585205.0	1600810.0	1615655.0	1617288.0	1617600.0	1635198.0	1644325.0	1661246.0	1680787.0	1680787.0	1680787.0	1680787.0	1695288.0	1768538.0	1773274.0	1775765.0	1775765.0	1781437.0	1781997.0	1786651.0	1786651.0	1794884.0	1798751.0	1803066.0	1806386.0	1808467.0
1098.0	605190.0	605190.0	605190.0	605190.0	605304.0	605304.0	605304.0	605304.0	605304.0	606174.0	608291.0	608291.0	608291.0	608291.0	608291.0	608291.0	608291.0	608291.0	608291.0	608291.0	608291.0	608291.0	608291.0	608291.0	608557.0	610446.0	610446.0	610446.0	610446.0	610446.0	610446.0	610446.0	614363.0	615810.0	615832.0
1099.0	648205.0	648205.0	648205.0	648205.0	648205.0	648205.0	648205.0	648205.0	648205.0	648205.0	648205.0	648205.0	648205.0	651597.0	652108.0	652108.0	652108.0	652108.0	662108.0	662108.0	662108.0	662742.0	663667.0	670492.0	677448.0	677448.0	677448.0	678213.0	686204.0	686243.0	686243.0	686346.0	686346.0	686346.0	686346.0
1100.0	1196776.0	1196776.0	1202349.0	1202349.0	1202349.0	1202349.0	1202362.0	1204926.0	1207204.0	1207204.0	1207671.0	1207671.0	1207671.0	1207671.0	1210011.0	1210011.0	1210011.0	1212640.0	1212707.0	1212707.0	1212865.0	1215474.0	1217213.0	1217213.0	1217218.0	1218770.0	1219636.0	1223037.0	1223047.0	1224311.0	1225767.0	1227141.0	1227141.0	1227229.0	1230502.0
1101.0	1754839.0	1754839.0	1757809.0	1757809.0	1760426.0	1798474.0	1798474.0	1798547.0	1798547.0	1821857.0	1823491.0	1824638.0	1826752.0	1836525.0	1840565.0	1840565.0	1840565.0	1845661.0	1845807.0	1847852.0	1848864.0	1863342.0	1863342.0	1867754.0	1868153.0	1869545.0	1872331.0	1873287.0	1873310.0	1873477.0	1875914.0	1876986.0	1882889.0	1886453.0	1887437.0
1102.0	1240087.0	1240087.0	1241111.0	1241122.0	1243746.0	1243746.0	1243746.0	1244543.0	1244543.0	1244742.0	1244742.0	1245285.0	1245285.0	1246441.0	1248729.0	1249889.0	1251589.0	1251589.0	1251998.0	1252697.0	1252697.0	1268005.0	1268005.0	1273276.0	1273595.0	1274865.0	1274971.0	1277998.0	1278559.0	1279616.0	1279853.0	1280581.0	1280638.0	1280887.0	1284853.0
1103.0	1709980.0	1709980.0	1712111.0	1712111.0	1714862.0	1714862.0	1717644.0	1717644.0	1720928.0	1724218.0	1728928.0	1728928.0	1730183.0	1730183.0	1739967.0	1749896.0	1763687.0	1766233.0	1773064.0	1774756.0	1775109.0	1779483.0	1782921.0	1783920.0	1783920.0	1784193.0	1785520.0	1787998.0	1789283.0	1791717.0	1794213.0	1797942.0	1802040.0	1805072.0	1806589.0
1104.0	545909.0	545909.0	545909.0	545909.0	545909.0	545909.0	545909.0	545909.0	545909.0	545909.0	545909.0	545909.0	545909.0	545909.0	545909.0	546700.0	546700.0	548124.0	548124.0	548124.0	548124.0	548124.0	548124.0	548124.0	548124.0	548124.0	549260.0	550173.0	550173.0	550173.0	550173.0	550173.0	550173.0	550173.0	551383.0
1105.0	481176.0	481176.0	481524.0	481674.0	481674.0	481674.0	482078.0	482078.0	482078.0	482078.0	482078.0	483975.0	483977.0	494123.0	500646.0	502884.0	504486.0	505015.0	506071.0	506235.0	506305.0	508620.0	510304.0	510733.0	513119.0	513276.0	514081.0	523796.0	523796.0	525776.0	528047.0	528047.0	532107.0	535589.0	538211.0
1106.0	1061051.0	1061051.0	1061051.0	1061051.0	1061862.0	1061862.0	1061862.0	1061862.0	1061862.0	1063406.0	1063996.0	1063996.0	1064522.0	1066155.0	1069578.0	1072980.0	1076582.0	1077068.0	1077068.0	1077410.0	1077410.0	1083098.0	1083098.0	1091751.0	1091751.0	1091751.0	1091751.0	1091978.0	1095400.0	1100983.0	1100983.0	1102932.0	1109187.0	1119090.0	1119847.0
1107.0	478668.0	478668.0	478668.0	478668.0	479679.0	485153.0	485153.0	485153.0	485153.0	485153.0	485153.0	490663.0	490663.0	490663.0	492262.0	492262.0	494744.0	494744.0	495572.0	495912.0	500010.0	501759.0	501759.0	501759.0	504799.0	504799.0	504799.0	509336.0	509336.0	509336.0	509336.0	509336.0	510001.0	510319.0	512664.0
1108.0	1048773.0	1048773.0	1060371.0	1061631.0	1061631.0	1062108.0	1062108.0	1065180.0	1066422.0	1066422.0	1066422.0	1066470.0	1066470.0	1066470.0	1068423.0	1068423.0	1082409.0	1087594.0	1087594.0	1087744.0	1087744.0	1088186.0	1088189.0	1089198.0	1089198.0	1089198.0	1090762.0	1090978.0	1126821.0	1126821.0	1127057.0	1132683.0	1134161.0	1138152.0	1143429.0
1109.0	579386.0	579386.0	579386.0	579386.0	579386.0	579386.0	579386.0	579386.0	579386.0	579904.0	579904.0	579904.0	579904.0	579904.0	581731.0	581731.0	581731.0	582818.0	582818.0	582818.0	582818.0	582818.0	583308.0	584093.0	584093.0	584093.0	584093.0	584093.0	584673.0	587372.0	587372.0	588080.0	588080.0	588080.0	588514.0
1110.0	826744.0	826744.0	826744.0	826744.0	884904.0	898935.0	898935.0	898935.0	898935.0	899460.0	899827.0	899827.0	899827.0	899827.0	899827.0	899827.0	899827.0	899827.0	900254.0	903023.0	903023.0	909328.0	909328.0	909328.0	909328.0	909328.0	909361.0	909361.0	909740.0	911282.0	911282.0	911420.0	911743.0	918651.0	918651.0
1111.0	757324.0	757324.0	759765.0	760851.0	760851.0	760851.0	760851.0	760851.0	760851.0	760851.0	760851.0	760851.0	760851.0	760851.0	761764.0	761764.0	761764.0	762453.0	762453.0	762453.0	764558.0	769408.0	769408.0	770042.0	770589.0	770902.0	773662.0	773662.0	773662.0	773662.0	773662.0	774685.0	774685.0	774685.0	774685.0
1112.0	1335245.0	1335245.0	1338858.0	1343536.0	1343536.0	1343536.0	1343536.0	1343792.0	1349636.0	1349636.0	1361517.0	1361707.0	1368266.0	1369487.0	1374931.0	1384151.0	1386878.0	1387424.0	1388936.0	1406788.0	1417611.0	1426704.0	1501823.0	1502907.0	1502907.0	1513719.0	1513719.0	1521914.0	1521914.0	1521914.0	1523378.0	1523378.0	1523378.0	1526616.0	1533117.0
1113.0	4619303.0	4619303.0	4635054.0	4649686.0	4675667.0	4704965.0	4707384.0	4714178.0	4727392.0	4733835.0	4733986.0	4743398.0	4778468.0	4791828.0	4844199.0	4868471.0	4891417.0	4924009.0	4934289.0	4958736.0	4966799.0	5056159.0	5093474.0	5102089.0	5121262.0	5127975.0	5155623.0	5162999.0	5172873.0	5195079.0	5200187.0	5204681.0	5215246.0	5235062.0	5240652.0
1114.0	870099.0	870099.0	872994.0	874318.0	874318.0	874524.0	874524.0	874524.0	874524.0	880432.0	880432.0	881663.0	883140.0	883140.0	884624.0	884624.0	886696.0	886947.0	889929.0	889929.0	889929.0	894612.0	894612.0	894612.0	894830.0	894830.0	894830.0	894849.0	895573.0	895573.0	899910.0	899910.0	899910.0	899910.0	899910.0
1115.0	638854.0	638854.0	640909.0	641981.0	641981.0	641981.0	641981.0	641981.0	641981.0	642888.0	644952.0	644952.0	644952.0	644952.0	645307.0	645558.0	645558.0	647921.0	647921.0	648471.0	648471.0	649695.0	651575.0	651647.0	652515.0	652515.0	652515.0	655652.0	657721.0	657721.0	658192.0	658192.0	660486.0	660486.0	660732.0
1116.0	1220968.0	1220968.0	1222902.0	1224195.0	1224195.0	1224195.0	1225270.0	1225984.0	1226395.0	1230215.0	1252859.0	1258116.0	1272067.0	1312576.0	1318313.0	1398176.0	1414046.0	1436514.0	1436514.0	1493859.0	1498556.0	1538120.0	1550401.0	1550401.0	1593348.0	1604827.0	1611061.0	1619024.0	1621906.0	1643683.0	1644505.0	1647848.0	1670833.0	1670833.0	1678516.0
1117.0	697085.0	697085.0	698726.0	698726.0	698726.0	699745.0	699745.0	699745.0	699783.0	699783.0	699816.0	699816.0	699948.0	700580.0	700580.0	700667.0	700667.0	700667.0	701453.0	701453.0	701453.0	703708.0	703708.0	706470.0	708644.0	710826.0	714079.0	714079.0	714471.0	715430.0	719074.0	719617.0	719617.0	722097.0	724561.0
1118.0	523773.0	523773.0	524529.0	524529.0	524568.0	524568.0	524568.0	525286.0	525286.0	525286.0	525286.0	525286.0	525286.0	525436.0	527449.0	527449.0	527863.0	528272.0	528272.0	528272.0	528272.0	528811.0	530327.0	530697.0	530966.0	530966.0	532174.0	532174.0	537957.0	538019.0	538132.0	539075.0	539075.0	539590.0	539590.0
1119.0	1954708.0	1954708.0	1954708.0	1955373.0	1957889.0	1957889.0	1957889.0	1958353.0	1961224.0	1965196.0	1968848.0	1969152.0	1970486.0	1970486.0	1976067.0	1978749.0	1992756.0	2001997.0	2005683.0	2006327.0	2006475.0	2008678.0	2014217.0	2014440.0	2014440.0	2014492.0	2019568.0	2022954.0	2023656.0	2024413.0	2029825.0	2030595.0	2033749.0	2036516.0	2037842.0
1120.0	1139225.0	1139225.0	1165326.0	1172041.0	1173725.0	1177525.0	1184817.0	1184817.0	1208327.0	1208327.0	1208327.0	1209226.0	1211693.0	1216271.0	1223335.0	1241800.0	1243114.0	1246088.0	1249348.0	1274539.0	1275402.0	1288582.0	1307756.0	1307901.0	1313935.0	1315131.0	1316206.0	1320279.0	1324682.0	1324682.0	1324789.0	1332736.0	1339198.0	1340747.0	1348042.0
1121.0	1373455.0	1373455.0	1374087.0	1374087.0	1374087.0	1374941.0	1374941.0	1374941.0	1374941.0	1374941.0	1374941.0	1374941.0	1374941.0	1374941.0	1376785.0	1377373.0	1377373.0	1377612.0	1378351.0	1379096.0	1379096.0	1382031.0	1383432.0	1383432.0	1383756.0	1385634.0	1425557.0	1425780.0	1427125.0	1427125.0	1427125.0	1428393.0	1428838.0	1429414.0	1429414.0
1122.0	1654649.0	1654649.0	1661589.0	1661786.0	1663493.0	1663493.0	1664993.0	1665354.0	1666677.0	1666867.0	1667701.0	1667701.0	1667701.0	1667716.0	1668739.0	1670111.0	1671091.0	1674685.0	1677689.0	1690673.0	1690673.0	1694919.0	1694990.0	1698243.0	1698671.0	1702334.0	1703051.0	1707999.0	1708850.0	1709948.0	1710383.0	1710967.0	1711898.0	1713001.0	1715065.0
1123.0	600221.0	600221.0	602224.0	602224.0	602224.0	602224.0	602224.0	602224.0	602224.0	602224.0	604571.0	604571.0	605431.0	606741.0	607955.0	609461.0	609461.0	609461.0	609461.0	609461.0	609461.0	612049.0	612230.0	612230.0	612230.0	612230.0	612230.0	612683.0	612683.0	612683.0	612683.0	612683.0	612971.0	613907.0	613907.0
1124.0	350600.0	350600.0	350600.0	350600.0	351406.0	351406.0	351406.0	351406.0	351406.0	351406.0	351406.0	351406.0	351406.0	351406.0	351406.0	351406.0	351406.0	351406.0	351406.0	351712.0	351712.0	351712.0	351712.0	351840.0	351840.0	352860.0	352860.0	352860.0	352860.0	352860.0	352860.0	352860.0	352860.0	352860.0	353266.0
1125.0	416707.0	416707.0	416707.0	416707.0	416707.0	416707.0	416707.0	416707.0	416707.0	416707.0	416707.0	416707.0	418229.0	418229.0	418229.0	418229.0	419344.0	419344.0	422713.0	423094.0	423094.0	423094.0	423094.0	423094.0	423094.0	423094.0	423400.0	423862.0	423862.0	424341.0	424341.0	424341.0	424341.0	424341.0	424341.0
1126.0	486269.0	486269.0	486269.0	486269.0	486269.0	486269.0	486269.0	486269.0	488285.0	488285.0	488285.0	488285.0	490007.0	490686.0	490686.0	490706.0	490706.0	491378.0	491378.0	491378.0	491378.0	491378.0	491378.0	491378.0	491378.0	491378.0	491378.0	491378.0	495284.0	495284.0	495284.0	495511.0	495511.0	495552.0	495552.0
1127.0	1507549.0	1507549.0	1507549.0	1509236.0	1509569.0	1514550.0	1514550.0	1514732.0	1541865.0	1542678.0	1549932.0	1558601.0	1558601.0	1584509.0	1587822.0	1588317.0	1588317.0	1591489.0	1597469.0	1605032.0	1606983.0	1609740.0	1621219.0	1622565.0	1623591.0	1639322.0	1641865.0	1641865.0	1646828.0	1648472.0	1651609.0	1651744.0	1653112.0	1654087.0	1654367.0
1128.0	902731.0	902731.0	905060.0	905060.0	905060.0	905060.0	905060.0	905530.0	905530.0	908546.0	908546.0	908546.0	908652.0	908652.0	909253.0	909253.0	909253.0	909253.0	909253.0	909760.0	909760.0	912847.0	912847.0	914771.0	918608.0	919719.0	919719.0	919719.0	921318.0	921346.0	921346.0	921346.0	921346.0	921346.0	922318.0
1129.0	443408.0	443408.0	443408.0	443740.0	443740.0	443740.0	443740.0	443740.0	443740.0	443740.0	443740.0	443740.0	445181.0	445181.0	445181.0	445829.0	446858.0	447786.0	447786.0	447786.0	447786.0	447786.0	447786.0	448251.0	448251.0	448251.0	448251.0	448251.0	448251.0	449063.0	449063.0	449063.0	449063.0	449080.0	449080.0
1130.0	529645.0	529645.0	530035.0	530035.0	530035.0	530035.0	530035.0	530035.0	530035.0	535861.0	535861.0	537669.0	537669.0	537669.0	537669.0	537669.0	538672.0	538672.0	538672.0	538672.0	538672.0	538672.0	538672.0	540245.0	540493.0	543591.0	545815.0	545815.0	545860.0	546377.0	546454.0	546454.0	546454.0	547411.0	547411.0
1131.0	1094953.0	1094953.0	1096188.0	1096507.0	1096507.0	1096507.0	1096507.0	1097756.0	1097902.0	1098024.0	1098853.0	1117003.0	1117003.0	1117976.0	1118067.0	1118067.0	1120996.0	1121034.0	1122684.0	1128262.0	1128262.0	1128262.0	1128262.0	1128262.0	1132282.0	1132282.0	1134651.0	1139437.0	1156127.0	1156127.0	1158493.0	1166521.0	1166742.0	1168379.0	1170025.0
1132.0	470539.0	470539.0	470539.0	470539.0	470539.0	470539.0	470539.0	470539.0	470539.0	470539.0	470539.0	470539.0	470539.0	470539.0	470539.0	470539.0	470539.0	470902.0	470902.0	470902.0	470902.0	470902.0	470902.0	470902.0	473650.0	473650.0	473650.0	473650.0	473650.0	473650.0	473650.0	473650.0	473780.0	473780.0	473780.0
1133.0	489185.0	489185.0	489185.0	489185.0	489185.0	489185.0	489185.0	489185.0	489803.0	489803.0	489803.0	490410.0	490410.0	490410.0	491973.0	491973.0	491973.0	495238.0	495238.0	495238.0	495238.0	495238.0	495238.0	495238.0	495238.0	495881.0	496215.0	496215.0	496215.0	496215.0	496215.0	496376.0	496376.0	496376.0	497381.0
1134.0	1280112.0	1280112.0	1280443.0	1280443.0	1280881.0	1280881.0	1280881.0	1282147.0	1282980.0	1285318.0	1285318.0	1292288.0	1293273.0	1293273.0	1293273.0	1293273.0	1293273.0	1298382.0	1299374.0	1300135.0	1300135.0	1300335.0	1300335.0	1300335.0	1305574.0	1311291.0	1313071.0	1319273.0	1323367.0	1323367.0	1323367.0	1323367.0	1326319.0	1328453.0	1329109.0
1135.0	952720.0	952720.0	952720.0	952720.0	952720.0	952720.0	952720.0	952720.0	952985.0	952985.0	953197.0	953197.0	953432.0	953432.0	953676.0	954776.0	954776.0	963876.0	963876.0	965123.0	965814.0	965814.0	970591.0	973100.0	973100.0	973100.0	973822.0	973822.0	973822.0	973822.0	973822.0	977270.0	977270.0	977781.0	977781.0
1136.0	808434.0	808434.0	809952.0	811104.0	811104.0	811104.0	811104.0	812913.0	813834.0	813834.0	813834.0	814395.0	814395.0	814395.0	814395.0	814493.0	815214.0	816871.0	816871.0	817247.0	817247.0	820966.0	820966.0	822391.0	826403.0	827335.0	827645.0	827645.0	827955.0	828668.0	828668.0	829030.0	830668.0	831467.0	831901.0
1137.0	1028495.0	1028495.0	1028495.0	1028495.0	1028495.0	1028495.0	1028495.0	1028883.0	1028883.0	1028883.0	1029678.0	1030595.0	1030595.0	1031923.0	1031923.0	1032860.0	1033742.0	1036570.0	1036570.0	1036570.0	1037575.0	1052590.0	1053310.0	1053587.0	1054377.0	1057959.0	1057959.0	1057959.0	1057959.0	1059712.0	1062357.0	1062357.0	1062972.0	1066888.0	1067917.0
1138.0	921420.0	921420.0	921723.0	922550.0	922905.0	928236.0	928582.0	930474.0	930474.0	930474.0	930474.0	930545.0	930545.0	930545.0	934331.0	935057.0	935057.0	938138.0	941871.0	941871.0	941871.0	942578.0	945998.0	945998.0	946951.0	947352.0	949828.0	951370.0	953257.0	953257.0	953257.0	953257.0	953928.0	965184.0	967686.0
1139.0	790448.0	790448.0	790448.0	791772.0	791772.0	791772.0	791772.0	791772.0	792907.0	792907.0	794216.0	794216.0	794216.0	794216.0	794216.0	794216.0	794216.0	797323.0	797323.0	797722.0	797722.0	799953.0	802021.0	802021.0	802762.0	803522.0	803522.0	803522.0	807368.0	807368.0	808326.0	808846.0	809345.0	809345.0	809585.0
1140.0	734591.0	734591.0	734591.0	745501.0	751161.0	755245.0	755245.0	755245.0	759095.0	759095.0	760256.0	760501.0	766940.0	768418.0	772780.0	773679.0	773679.0	781519.0	781708.0	781708.0	782102.0	782313.0	782313.0	782674.0	782674.0	782674.0	783693.0	783693.0	783693.0	784215.0	787903.0	788720.0	793303.0	794510.0	794510.0
1141.0	369186.0	369186.0	369186.0	369186.0	369186.0	369186.0	369186.0	369186.0	369186.0	369186.0	369186.0	369186.0	369779.0	369779.0	369779.0	369779.0	369779.0	369779.0	369779.0	369779.0	369779.0	369779.0	369779.0	369779.0	369779.0	369779.0	369779.0	370393.0	370393.0	370393.0	370393.0	370393.0	370393.0	371019.0	371019.0
1142.0	365289.0	365289.0	365289.0	365289.0	365289.0	365289.0	365289.0	365289.0	366056.0	366056.0	366056.0	366152.0	366152.0	366152.0	366152.0	366152.0	366152.0	398382.0	398382.0	398850.0	398850.0	399961.0	400726.0	400726.0	400726.0	400726.0	400726.0	400726.0	401073.0	404447.0	404560.0	404560.0	404838.0	404838.0	404838.0
1143.0	833583.0	833583.0	835644.0	838292.0	840512.0	843685.0	844526.0	854604.0	863088.0	863088.0	863088.0	863088.0	863198.0	877022.0	877534.0	877534.0	877534.0	880892.0	880892.0	882150.0	882150.0	882150.0	882150.0	882280.0	906386.0	906386.0	906386.0	906386.0	918631.0	919408.0	920116.0	924265.0	925021.0	930502.0	931044.0
1144.0	917900.0	917900.0	917900.0	917900.0	917900.0	917900.0	917900.0	917900.0	917900.0	917900.0	917900.0	917900.0	918754.0	918754.0	918959.0	918959.0	919033.0	919033.0	919033.0	919033.0	919033.0	919264.0	940834.0	940834.0	940834.0	940834.0	940834.0	942521.0	942954.0	942954.0	947531.0	947531.0	947531.0	961009.0	962016.0
1145.0	1406178.0	1406178.0	1406178.0	1406178.0	1406178.0	1406178.0	1406918.0	1406918.0	1409841.0	1409841.0	1410869.0	1410869.0	1410869.0	1413373.0	1414072.0	1414072.0	1414072.0	1419161.0	1419161.0	1419161.0	1419161.0	1419161.0	1420689.0	1420689.0	1420689.0	1426995.0	1428990.0	1429068.0	1432424.0	1432618.0	1432698.0	1436109.0	1436686.0	1437410.0	1437487.0
1146.0	486469.0	486469.0	486469.0	486469.0	486469.0	486469.0	486469.0	486469.0	486469.0	486469.0	486469.0	486469.0	486469.0	486469.0	486469.0	486469.0	486469.0	486469.0	486469.0	486469.0	486469.0	486469.0	486469.0	486469.0	486713.0	487386.0	487509.0	487591.0	487591.0	487731.0	487731.0	488574.0	488574.0	489264.0	489568.0
1147.0	1141737.0	1141737.0	1141737.0	1141737.0	1141737.0	1141737.0	1141737.0	1143057.0	1143893.0	1151201.0	1171927.0	1172241.0	1172660.0	1183948.0	1183948.0	1184796.0	1184796.0	1186520.0	1189406.0	1189406.0	1189406.0	1197092.0	1197642.0	1197839.0	1202823.0	1203429.0	1204977.0	1204977.0	1205857.0	1206744.0	1207454.0	1207890.0	1219911.0	1220381.0	1220381.0
[truncated: 973 more rows]
